# Supplementary material for: Modelling chemical processes in explicit solvents with machine learning potentials
Source: Nat Commun. 2024 Jul 20;15:6114. doi: 10.1038/s41467-024-50418-6 (PMC11271496; doi:10.1038/s41467-024-50418-6)
Supplement: Supplementary file 4 — Source Data [file 41467_2024_50418_MOESM4_ESM.zip]

Archive with 128 entries (112 files):
- source_data/
- __MACOSX/._source_data
- source_data/.DS_Store
- __MACOSX/source_data/._.DS_Store
- source_data/main_text/
- __MACOSX/source_data/._main_text
- source_data/SI/
- __MACOSX/source_data/._SI
- source_data/main_text/info.txt
- __MACOSX/source_data/main_text/._info.txt
- source_data/main_text/fig2/
- __MACOSX/source_data/main_text/._fig2
- source_data/main_text/fig3/
- __MACOSX/source_data/main_text/._fig3
- source_data/main_text/fig4/
- __MACOSX/source_data/main_text/._fig4
- source_data/SI/S5/
- __MACOSX/source_data/SI/._S5
- source_data/SI/S3/
- __MACOSX/source_data/SI/._S3
- source_data/SI/S4/
- __MACOSX/source_data/SI/._S4
- source_data/SI/info.txt
- __MACOSX/source_data/SI/._info.txt
- source_data/SI/S10/
- __MACOSX/source_data/SI/._S10
- source_data/SI/S8/
- __MACOSX/source_data/SI/._S8
- source_data/SI/S6/
- __MACOSX/source_data/SI/._S6
- source_data/SI/S7/
- __MACOSX/source_data/SI/._S7
- source_data/SI/S9/
- __MACOSX/source_data/SI/._S9
- source_data/main_text/fig2/b.xlsx
- __MACOSX/source_data/main_text/fig2/._b.xlsx
- source_data/main_text/fig2/c.xlsx
- __MACOSX/source_data/main_text/fig2/._c.xlsx
- source_data/main_text/fig2/a.xlsx
- __MACOSX/source_data/main_text/fig2/._a.xlsx
- source_data/main_text/fig3/b.xlsx
- __MACOSX/source_data/main_text/fig3/._b.xlsx
- source_data/main_text/fig3/a/
- __MACOSX/source_data/main_text/fig3/._a
- source_data/main_text/fig4/b.xlsx
- __MACOSX/source_data/main_text/fig4/._b.xlsx
- source_data/main_text/fig4/d.xlsx
- __MACOSX/source_data/main_text/fig4/._d.xlsx
- source_data/main_text/fig4/c.txt
- __MACOSX/source_data/main_text/fig4/._c.txt
- source_data/main_text/fig4/a.xlsx
- __MACOSX/source_data/main_text/fig4/._a.xlsx
- source_data/SI/S5/s11.xlsx
- __MACOSX/source_data/SI/S5/._s11.xlsx
- source_data/SI/S5/s8.xlsx
- __MACOSX/source_data/SI/S5/._s8.xlsx
- source_data/SI/S5/s9.xlsx
- __MACOSX/source_data/SI/S5/._s9.xlsx
- source_data/SI/S5/s10.xlsx
- __MACOSX/source_data/SI/S5/._s10.xlsx
- source_data/SI/S3/s4.xlsx
- __MACOSX/source_data/SI/S3/._s4.xlsx
- source_data/SI/S3/s5.xlsx
- __MACOSX/source_data/SI/S3/._s5.xlsx
- source_data/SI/S3/s2.xlsx
- __MACOSX/source_data/SI/S3/._s2.xlsx
- source_data/SI/S3/s3.xlsx
- __MACOSX/source_data/SI/S3/._s3.xlsx
- source_data/SI/S3/s1.xlsx
- __MACOSX/source_data/SI/S3/._s1.xlsx
- source_data/SI/S3/s6.xlsx
- __MACOSX/source_data/SI/S3/._s6.xlsx
- source_data/SI/S4/s7.xlsx
- __MACOSX/source_data/SI/S4/._s7.xlsx
- source_data/SI/S10/s34/
- __MACOSX/source_data/SI/S10/._s34
- source_data/SI/S10/s33.xlsx
- __MACOSX/source_data/SI/S10/._s33.xlsx
- source_data/SI/S8/s27(a).npz
- __MACOSX/source_data/SI/S8/._s27(a).npz
- source_data/SI/S8/s26(b).npz
- __MACOSX/source_data/SI/S8/._s26(b).npz
- source_data/SI/S8/s27(b).txt
- __MACOSX/source_data/SI/S8/._s27(b).txt
- source_data/SI/S8/s26(a).npz
- __MACOSX/source_data/SI/S8/._s26(a).npz
- source_data/SI/S6/s13.txt
- __MACOSX/source_data/SI/S6/._s13.txt
- source_data/SI/S6/s17.xlsx
- __MACOSX/source_data/SI/S6/._s17.xlsx
- source_data/SI/S6/s21.xlsx
- __MACOSX/source_data/SI/S6/._s21.xlsx
- source_data/SI/S6/s20.xlsx
- __MACOSX/source_data/SI/S6/._s20.xlsx
- source_data/SI/S6/s16.xlsx
- __MACOSX/source_data/SI/S6/._s16.xlsx
- source_data/SI/S6/s15.xlsx
- __MACOSX/source_data/SI/S6/._s15.xlsx
- source_data/SI/S6/s23.xlsx
- __MACOSX/source_data/SI/S6/._s23.xlsx
- source_data/SI/S6/s22.xlsx
- __MACOSX/source_data/SI/S6/._s22.xlsx
- source_data/SI/S6/s14.xlsx
- __MACOSX/source_data/SI/S6/._s14.xlsx
- source_data/SI/S6/s24.xlsx
- __MACOSX/source_data/SI/S6/._s24.xlsx
- source_data/SI/S7/s25.txt
- __MACOSX/source_data/SI/S7/._s25.txt
- source_data/SI/S9/s30.xlsx
- __MACOSX/source_data/SI/S9/._s30.xlsx
- source_data/SI/S9/s29.xlsx
- __MACOSX/source_data/SI/S9/._s29.xlsx
- source_data/main_text/fig3/a/substrate+2water.txt
- __MACOSX/source_data/main_text/fig3/a/._substrate+2water.txt
- source_data/main_text/fig3/a/substrate_inwater.txt
- __MACOSX/source_data/main_text/fig3/a/._substrate_inwater.txt
- source_data/SI/S10/s34/reactant_water.txt
- __MACOSX/source_data/SI/S10/s34/._reactant_water.txt
- source_data/SI/S10/s34/TS_water.txt
- __MACOSX/source_data/SI/S10/s34/._TS_water.txt
- source_data/SI/S10/s34/product_water.txt
- __MACOSX/source_data/SI/S10/s34/._product_water.txt
- source_data/SI/S10/s34/product_methanol.txt
- __MACOSX/source_data/SI/S10/s34/._product_methanol.txt
- source_data/SI/S10/s34/TS_methanol.txt
- __MACOSX/source_data/SI/S10/s34/._TS_methanol.txt
- source_data/SI/S10/s34/reactant_methanol.txt
- __MACOSX/source_data/SI/S10/s34/._reactant_methanol.txt
