# Supplementary material for: Modelling chemical processes in explicit solvents with machine learning potentials
Source: Nat Commun. 2024 Jul 20;15:6114. doi: 10.1038/s41467-024-50418-6 (PMC11271496; doi:10.1038/s41467-024-50418-6)
Supplement: Supplementary file 4 — Source Data [file 41467_2024_50418_MOESM4_ESM.zip › source_data/main_text/info.txt]

Source Data Utilised for Plot Generation in the Main Text. If there are several panels in a figure, the source data
of each panel is stored in an individual file.

# Fig1: this figure illustrates the workflow of active learning. No specific data is required for reproduction.
        Schemes were generated using Powerpoint and Pymol. 

# Fig2: associated data for this figure include the performance of different selectors for the 27-water molecules 
        system. The location of each points in the t-SNE plots, distribution of each trining data are provides separately. 
        RDF generated by MLP with different selector, alongside experimental data are also proveded. All data were saved 
        with .xslx format.

# Fig3: source data for this figure include the validaiton of MLP accuracy for the endo reaction between cyclopentadiene
        (CP) and methyl vinyl ketone (MVK). It includes point-to-point comparison of  energies and force magnitude between 
        ground-truth Density Functional Theory (DFT) and MLP values. Data stored in .xlsx format.  Additionally, XYZ 
        coordinates of the substrate (TS, optimised in gas phase) with two water molecules and the substrate in water, which 
        applied as inital configurations in AL, are provided in .txt format.


# Fig4: source data files is for investigating the CP + MVK reaction using MLP. The dataset includes the raw data for the  2D 
        potential energy surface. In total 500 data points scanning r1 and r2, and their respective energies are provided in .xlsx 
        format. Additionally, free energy along the reaction coordinate of (r1+r2)/2 for reactions in implicit and explicit water 
        is provided, also in .xlsx format. Finally, data associated to Panel (c) includes 500 trajectories, each containing a minimum 
        of 300 points. The values of r1 and r2 for trajectories propagated forward and backward are saved as lists in .txt format. 
        Furthermore, the number of hydrogen bonds plotted in panel (d) is provided in the source data file as .xslx format.
