# Supplementary material for: Modelling chemical processes in explicit solvents with machine learning potentials
Source: Nat Commun. 2024 Jul 20;15:6114. doi: 10.1038/s41467-024-50418-6 (PMC11271496; doi:10.1038/s41467-024-50418-6)
Supplement: Supplementary file 4 — Source Data [file 41467_2024_50418_MOESM4_ESM.zip › source_data/SI/info.txt]

The source data associated to the Supplementary Information (SI) include multiple datasets, 
organised by sections in SI. Sections S1 and S2 offer an overview of the field and hyperparameter 
settings. There is no data associated with sections S1 and S2. 

Source data, which includes four different types of data, begin from Section S3.


Validation of MLP: Includes DFT and MLP energies, forces, and force magnitudes saved in .xlsx format.

2D-PES: Contains the values of r1 and r2, and energies of their corresponding points for CP+MVK in 
        explicit and implicit solvent.

Free Energy: Provides free energy values along the reaction coordinate with the .xlsx formate.

Trajectories: Key properties from trajectories, including the distances r1 and r2 from downhill 
              trajectories, the cavity volume, and the number of hydrogen bonds from uphill trajectories, 
              are provided.
