# Supplementary material for: Modelling chemical processes in explicit solvents with machine learning potentials
Source: Nat Commun. 2024 Jul 20;15:6114. doi: 10.1038/s41467-024-50418-6 (PMC11271496; doi:10.1038/s41467-024-50418-6)
Supplement: Supplementary file 4 — Source Data [file 41467_2024_50418_MOESM4_ESM.zip › source_data/main_text/fig2/b.xlsx]

## Sheet: Sheet1
x	energy	similarity	distance
0	0.13775	0.0321799	0.0511454
0.100503	0.141501	0.0324816	0.05121
0.201005	0.144959	0.0327833	0.0512735
0.301508	0.148101	0.0330849	0.0513359
0.40201	0.150906	0.0333864	0.0513971
0.502513	0.153357	0.0336877	0.0514573
0.603015	0.155441	0.0339887	0.0515163
0.703518	0.157146	0.0342896	0.0515742
0.80402	0.158464	0.0345901	0.0516309
0.904523	0.159392	0.0348902	0.0516866
1.00503	0.159929	0.03519	0.0517411
1.10553	0.160078	0.0354894	0.0517944
1.20603	0.159846	0.0357883	0.0518466
1.30653	0.159242	0.0360866	0.0518977
1.40704	0.15828	0.0363845	0.0519476
1.50754	0.156975	0.0366817	0.0519963
1.60804	0.155346	0.0369783	0.0520439
1.70854	0.153414	0.0372742	0.0520904
1.80905	0.151201	0.0375693	0.0521356
1.90955	0.148733	0.0378638	0.0521797
2.01005	0.146036	0.0381574	0.0522227
2.11055	0.143136	0.0384501	0.0522644
2.21106	0.140061	0.038742	0.052305
2.31156	0.13684	0.0390329	0.0523444
2.41206	0.133499	0.0393229	0.0523826
2.51256	0.130067	0.0396119	0.0524197
2.61307	0.12657	0.0398998	0.0524556
2.71357	0.123033	0.0401866	0.0524902
2.81407	0.119481	0.0404723	0.0525237
2.91457	0.115936	0.0407568	0.052556
3.01508	0.11242	0.0410401	0.0525871
3.11558	0.108952	0.0413221	0.052617
3.21608	0.105548	0.0416029	0.0526457
3.31658	0.102225	0.0418823	0.0526733
3.41709	0.0989946	0.0421603	0.0526996
3.51759	0.0958686	0.042437	0.0527247
3.61809	0.0928558	0.0427121	0.0527486
3.71859	0.0899632	0.0429858	0.0527713
3.8191	0.0871957	0.043258	0.0527928
3.9196	0.0845566	0.0435286	0.0528131
4.0201	0.0820474	0.0437975	0.0528322
4.1206	0.079668	0.0440649	0.0528501
4.22111	0.0774171	0.0443305	0.0528667
4.32161	0.075292	0.0445944	0.0528822
4.42211	0.0732888	0.0448566	0.0528964
4.52261	0.0714029	0.045117	0.0529095
4.62312	0.0696287	0.0453755	0.0529213
4.72362	0.0679602	0.0456322	0.0529319
4.82412	0.0663907	0.045887	0.0529413
4.92462	0.0649134	0.0461398	0.0529495
5.02513	0.0635212	0.0463907	0.0529564
5.12563	0.0622069	0.0466395	0.0529622
5.22613	0.0609633	0.0468863	0.0529667
5.32663	0.0597833	0.047131	0.05297
5.42714	0.0586602	0.0473736	0.0529721
5.52764	0.0575873	0.047614	0.052973
5.62814	0.0565584	0.0478522	0.0529726
5.72864	0.0555677	0.0480882	0.0529711
5.82915	0.0546097	0.048322	0.0529683
5.92965	0.0536794	0.0485534	0.0529644
6.03015	0.0527721	0.0487825	0.0529592
6.13065	0.0518839	0.0490093	0.0529528
6.23116	0.0510111	0.0492336	0.0529451
6.33166	0.0501504	0.0494555	0.0529363
6.43216	0.0492992	0.049675	0.0529263
6.53266	0.0484552	0.0498919	0.052915
6.63317	0.0476165	0.0501064	0.0529026
6.73367	0.0467815	0.0503182	0.0528889
6.83417	0.0459493	0.0505275	0.052874
6.93467	0.045119	0.0507341	0.052858
7.03518	0.0442901	0.0509381	0.0528407
7.13568	0.0434626	0.0511393	0.0528222
7.23618	0.0426365	0.0513379	0.0528025
7.33668	0.0418122	0.0515336	0.0527816
7.43719	0.0409902	0.0517266	0.0527595
7.53769	0.0401713	0.0519168	0.0527363
7.63819	0.0393564	0.0521041	0.0527118
7.73869	0.0385465	0.0522885	0.0526861
7.8392	0.0377429	0.05247	0.0526593
7.9397	0.0369466	0.0526486	0.0526312
8.0402	0.0361591	0.0528241	0.052602
8.1407	0.0353816	0.0529967	0.0525716
8.24121	0.0346156	0.0531662	0.05254
8.34171	0.0338624	0.0533327	0.0525072
8.44221	0.0331233	0.053496	0.0524733
8.54271	0.0323997	0.0536563	0.0524381
8.64322	0.0316928	0.0538133	0.0524019
8.74372	0.0310038	0.0539672	0.0523644
8.84422	0.0303338	0.0541179	0.0523258
8.94472	0.0296838	0.0542653	0.052286
9.04523	0.0290548	0.0544094	0.052245
9.14573	0.0284476	0.0545503	0.0522029
9.24623	0.0278627	0.0546878	0.0521596
9.34673	0.0273008	0.0548219	0.0521152
9.44724	0.0267623	0.0549527	0.0520696
9.54774	0.0262475	0.05508	0.0520229
9.64824	0.0257564	0.0552039	0.0519751
9.74874	0.0252891	0.0553243	0.0519261
9.84925	0.0248455	0.0554412	0.051876
9.94975	0.0244253	0.0555546	0.0518247
10.0503	0.0240281	0.0556644	0.0517724
10.1508	0.0236535	0.0557707	0.0517189
10.2513	0.0233008	0.0558733	0.0516642
10.3518	0.0229694	0.0559724	0.0516085
10.4523	0.0226586	0.0560677	0.0515516
10.5528	0.0223675	0.0561594	0.0514937
10.6533	0.0220953	0.0562474	0.0514346
10.7538	0.0218411	0.0563316	0.0513745
10.8543	0.0216039	0.0564121	0.0513132
10.9548	0.0213828	0.0564888	0.0512509
11.0553	0.021177	0.0565617	0.0511875
11.1558	0.0209856	0.0566308	0.0511229
11.2563	0.0208077	0.056696	0.0510574
11.3568	0.0206425	0.0567574	0.0509907
11.4573	0.0204892	0.0568149	0.050923
11.5578	0.0203472	0.0568684	0.0508542
11.6583	0.0202159	0.056918	0.0507843
11.7588	0.0200948	0.0569637	0.0507134
11.8593	0.0199833	0.0570054	0.0506415
11.9598	0.0198811	0.057043	0.0505685
12.0603	0.0197878	0.0570767	0.0504945
12.1608	0.0197033	0.0571063	0.0504194
12.2613	0.0196272	0.0571319	0.0503433
12.3618	0.0195595	0.0571534	0.0502662
12.4623	0.0195	0.0571708	0.0501881
12.5628	0.0194487	0.0571841	0.0501089
12.6633	0.0194055	0.0571933	0.0500287
12.7638	0.0193702	0.0571983	0.0499476
12.8643	0.0193428	0.0571992	0.0498654
12.9648	0.0193231	0.0571959	0.0497823
13.0653	0.0193111	0.0571885	0.0496982
13.1658	0.0193065	0.0571768	0.0496131
13.2663	0.019309	0.0571609	0.049527
13.3668	0.0193182	0.0571408	0.0494399
13.4673	0.0193339	0.0571165	0.0493519
13.5678	0.0193554	0.057088	0.049263
13.6683	0.0193821	0.0570551	0.049173
13.7688	0.0194135	0.0570181	0.0490822
13.8693	0.0194488	0.0569767	0.0489904
13.9698	0.0194871	0.0569311	0.0488977
14.0704	0.0195276	0.0568812	0.048804
14.1709	0.0195694	0.056827	0.0487094
14.2714	0.0196114	0.0567685	0.0486139
14.3719	0.0196527	0.0567058	0.0485176
14.4724	0.0196923	0.0566387	0.0484203
14.5729	0.0197291	0.0565673	0.0483221
14.6734	0.0197622	0.0564916	0.048223
14.7739	0.0197906	0.0564116	0.048123
14.8744	0.0198133	0.0563273	0.0480222
14.9749	0.0198295	0.0562387	0.0479205
15.0754	0.0198384	0.0561458	0.0478179
15.1759	0.0198393	0.0560486	0.0477145
15.2764	0.0198316	0.0559471	0.0476103
15.3769	0.0198147	0.0558414	0.0475052
15.4774	0.0197884	0.0557313	0.0473992
15.5779	0.0197522	0.055617	0.0472925
15.6784	0.019706	0.0554983	0.0471849
15.7789	0.0196498	0.0553755	0.0470765
15.8794	0.0195835	0.0552484	0.0469673
15.9799	0.0195073	0.055117	0.0468572
16.0804	0.0194215	0.0549814	0.0467464
16.1809	0.0193262	0.0548416	0.0466349
16.2814	0.0192219	0.0546976	0.0465225
16.3819	0.019109	0.0545495	0.0464094
16.4824	0.018988	0.0543971	0.0462954
16.5829	0.0188594	0.0542407	0.0461808
16.6834	0.0187237	0.05408	0.0460654
16.7839	0.0185814	0.0539153	0.0459492
16.8844	0.0184332	0.0537465	0.0458323
16.9849	0.0182795	0.0535736	0.0457147
17.0854	0.0181208	0.0533967	0.0455964
17.1859	0.0179575	0.0532158	0.0454773
17.2864	0.0177902	0.0530309	0.0453576
17.3869	0.0176192	0.052842	0.0452371
17.4874	0.0174447	0.0526491	0.045116
17.5879	0.0172671	0.0524524	0.0449941
17.6884	0.0170866	0.0522518	0.0448716
17.7889	0.0169032	0.0520473	0.0447485
17.8894	0.0167172	0.0518391	0.0446246
17.9899	0.0165284	0.051627	0.0445001
18.0905	0.0163369	0.0514112	0.044375
18.191	0.0161426	0.0511917	0.0442492
18.2915	0.0159453	0.0509685	0.0441228
18.392	0.0157449	0.0507416	0.0439958
18.4925	0.015541	0.0505112	0.0438681
18.593	0.0153336	0.0502772	0.0437399
18.6935	0.0151222	0.0500397	0.043611
18.794	0.0149066	0.0497987	0.0434816
18.8945	0.0146864	0.0495543	0.0433515
18.995	0.0144615	0.0493065	0.0432209
19.0955	0.0142313	0.0490554	0.0430897
19.196	0.0139958	0.048801	0.042958
19.2965	0.0137545	0.0485433	0.0428257
19.397	0.0135072	0.0482824	0.0426929
19.4975	0.0132538	0.0480184	0.0425595
19.598	0.0129941	0.0477513	0.0424256
19.6985	0.0127279	0.0474811	0.0422911
19.799	0.0124553	0.047208	0.0421562
19.8995	0.0121761	0.0469319	0.0420207
20	0.0118905	0.0466529	0.0418848
