# Supplementary material for: Modelling chemical processes in explicit solvents with machine learning potentials
Source: Nat Commun. 2024 Jul 20;15:6114. doi: 10.1038/s41467-024-50418-6 (PMC11271496; doi:10.1038/s41467-024-50418-6)
Supplement: Supplementary file 4 — Source Data [file 41467_2024_50418_MOESM4_ESM.zip › source_data/main_text/fig2/c.xlsx]

## Sheet: Sheet1
exp_r	exp_gr	r	energy	similarity	distance
0	0	0	0	0	0
0.01	0	0.01	0	0	0
0.02	0	0.02	0	0	0
0.03	0	0.03	0	0	0
0.04	0	0.04	0	0	0
0.05	0	0.05	0	0	0
0.06	0	0.06	0	0	0
0.07	0	0.07	0	0	0
0.08	0	0.08	0	0	0
0.09	0	0.09	0	0	0
0.1	0	0.1	0	0	0
0.11	0	0.11	0	0	0
0.12	0	0.12	0	0	0
0.13	0	0.13	0	0	0
0.14	0	0.14	0	0	0
0.15	0	0.15	0	0	0
0.16	0	0.16	0	0	0
0.17	0	0.17	0	0	0
0.18	0	0.18	0	0	0
0.19	0	0.19	0	0	0
0.2	0	0.2	0	0	0
0.21	0	0.21	0	0	0
0.22	0	0.22	0	0	0
0.23	0	0.23	0	0	0
0.24	0	0.24	0	0	0
0.25	0	0.25	0	0	0
0.26	0	0.26	0	0	0
0.27	0	0.27	0	0	0
0.28	0	0.28	0	0	0
0.29	0	0.29	0	0	0
0.3	0	0.3	0	0	0
0.31	0	0.31	0	0	0
0.32	0	0.32	0	0	0
0.33	0	0.33	0	0	0
0.34	0	0.34	0	0	0
0.35	0	0.35	0	0	0
0.36	0	0.36	0	0	0
0.37	0	0.37	0	0	0
0.38	0	0.38	0	0	0
0.39	0	0.39	0	0	0
0.4	0	0.4	0	0	0
0.41	0	0.41	0	0	0
0.42	0	0.42	0	0	0
0.43	0	0.43	0	0	0
0.44	0	0.44	0	0	0
0.45	0	0.45	0	0	0
0.46	0	0.46	0	0	0
0.47	0	0.47	0	0	0
0.48	0	0.48	0	0	0
0.49	0	0.49	0	0	0
0.5	0	0.5	0	0	0
0.51	0	0.51	0	0	0
0.52	0	0.52	0	0	0
0.53	0	0.53	0	0	0
0.54	0	0.54	0	0	0
0.55	0	0.55	0	0	0
0.56	0	0.56	0	0	0
0.57	0	0.57	0	0	0
0.58	0	0.58	0	0	0
0.59	0	0.59	0	0	0
0.6	0	0.6	0	0	0
0.61	0	0.61	0	0	0
0.62	0	0.62	0	0	0
0.63	0	0.63	0	0	0
0.64	0	0.64	0	0	0
0.65	0	0.65	0	0	0
0.66	0	0.66	0	0	0
0.67	0	0.67	0	0	0
0.68	0	0.68	0	0	0
0.69	0	0.69	0	0	0
0.7	0	0.7	0	0	0
0.71	0	0.71	0	0	0
0.72	0	0.72	0	0	0
0.73	0	0.73	0	0	0
0.74	0	0.74	0	0	0
0.75	0	0.75	0	0	0
0.76	0	0.76	0	0	0
0.77	0	0.77	0	0	0
0.78	0	0.78	0	0	0
0.79	0	0.79	0	0	0
0.8	0	0.8	0	0	0
0.81	0	0.81	0	0	0
0.82	0	0.82	0	0	0
0.83	0	0.83	0	0	0
0.84	0	0.84	0	0	0
0.85	0	0.85	0	0	0
0.86	0	0.86	0	0	0
0.87	0	0.87	0	0	0
0.88	0	0.88	0	0	0
0.89	0	0.89	0	0	0
0.9	0	0.9	0	0	0
0.91	0	0.91	0	0	0
0.92	0	0.92	0	0	0
0.93	0	0.93	0	0	0
0.94	0	0.94	0	0	0
0.95	0	0.95	0	0	0
0.96	0	0.96	0	0	0
0.97	0	0.97	0	0	0
0.98	0	0.98	0	0	0
0.99	0	0.99	0	0	0
1	0	1	0	0	0
1.01	0	1.01	0	0	0
1.02	0	1.02	0	0	0
1.03	0	1.03	0	0	0
1.04	0	1.04	0	0	0
1.05	0	1.05	0	0	0
1.06	0	1.06	0	0	0
1.07	0	1.07	0	0	0
1.08	0	1.08	0	0	0
1.09	0	1.09	0	0	0
1.1	0	1.1	0	0	0
1.11	0	1.11	0	0	0
1.12	0	1.12	0	0	0
1.13	0	1.13	0	0	0
1.14	0	1.14	0	0	0
1.15	0	1.15	0	0	0
1.16	0	1.16	0	0	0
1.17	0	1.17	0	0	0
1.18	0	1.18	0	0	0
1.19	0	1.19	0	0	0
1.2	0	1.2	0	0	0
1.21	0	1.21	0	0	0
1.22	0	1.22	0	0	0
1.23	0	1.23	0	0	0
1.24	0	1.24	0	0	0
1.25	0	1.25	0	0	0
1.26	0	1.26	0	0	0
1.27	0	1.27	0	0	0
1.28	0	1.28	0	0	0
1.29	0	1.29	0	0	0
1.3	0	1.3	0	0	0
1.31	0	1.31	0	0	0
1.32	0	1.32	0	0	0
1.33	0	1.33	0	0	0
1.34	0	1.34	0	0	0
1.35	0	1.35	0	0	0
1.36	0	1.36	0	0	0
1.37	0	1.37	0	0	0
1.38	0	1.38	0	0	0
1.39	0	1.39	0	0	0
1.4	0	1.4	0	0	0
1.41	0	1.41	0	0	0
1.42	0	1.42	0	0	0
1.43	0	1.43	0	0	0
1.44	0	1.44	0	0	0
1.45	0	1.45	0	0	0
1.46	0	1.46	0	0	0
1.47	0	1.47	0	0	0
1.48	0	1.48	0	0	0
1.49	0	1.49	0	0	0
1.5	0	1.5	0	0	0
1.51	0	1.51	0	0	0
1.52	0	1.52	0	0	0
1.53	0	1.53	0	0	0
1.54	0	1.54	0	0	0
1.55	0	1.55	0	0	0
1.56	0	1.56	0	0	0
1.57	0	1.57	0	0	0
1.58	0	1.58	0	0	0
1.59	0	1.59	0	0	0
1.6	0	1.6	0	0	0
1.61	0	1.61	0	0	0
1.62	0	1.62	0	0	0
1.63	0	1.63	0	0	0
1.64	0	1.64	0	0	0
1.65	0	1.65	0	0	0
1.66	0	1.66	0	0	0
1.67	0	1.67	0	0	0
1.68	0	1.68	0	0	0
1.69	0	1.69	0	0	0
1.7	0	1.7	0	0	0
1.71	0	1.71	0	0	0
1.72	0	1.72	0	0	0
1.73	0	1.73	0	0	0
1.74	0	1.74	0	0	0
1.75	0	1.75	0	0	0
1.76	0	1.76	0	0	0
1.77	0	1.77	0	0	0
1.78	0	1.78	0	0	0
1.79	0	1.79	0	0	0
1.8	0	1.8	0	0	0
1.81	0	1.81	0	0	0
1.82	0	1.82	0	0	0
1.83	0	1.83	0	0	0
1.84	0	1.84	0	0	0
1.85	0	1.85	0	0	0
1.86	0	1.86	0	0	0
1.87	0	1.87	0	0	0
1.88	0	1.88	0	0	0
1.89	0	1.89	0	0	0
1.9	0	1.9	0	0	0
1.91	0	1.91	0	0	0
1.92	0	1.92	0	0	0
1.93	0	1.93	0	0	0
1.94	0	1.94	0	0	0
1.95	0	1.95	0	0	0
1.96	0	1.96	0	0	0
1.97	0	1.97	0	0	0
1.98	0	1.98	0	0	0
1.99	0	1.99	0	0	0
2	0	2	0	0	0
2.01	0	2.01	0	0	0
2.02	0	2.02	0	0	0
2.03	0	2.03	0	0	0
2.04	0	2.04	0	0	0
2.05	0	2.05	0	0	0
2.06	0	2.06	0	0	0
2.07	0	2.07	0	0	0
2.08	0	2.08	0	0	0
2.09	0	2.09	0	0	0
2.1	0	2.1	0	0	0
2.11	0	2.11	0	0	0
2.12	0	2.12	0	0	0
2.13	0	2.13	0	0	0
2.14	0	2.14	0	0	0
2.15	0	2.15	0	0	0
2.16	0	2.16	0	0	0
2.17	0	2.17	0	0	0
2.18	0	2.18	0	0	0
2.19	0	2.19	0	0	0
2.2	0	2.2	1.1777e-08	0	4.59301e-09
2.21	0	2.21	1.47527e-07	0	5.75356e-08
2.22	0	2.22	1.13891e-06	3.54195e-08	4.65074e-07
2.23	0	2.23	5.75663e-06	4.08179e-07	2.48639e-06
2.24	0	2.24	1.91964e-05	3.02458e-06	9.27663e-06
2.25	0	2.25	4.26097e-05	1.43935e-05	2.51509e-05
2.26	0	2.26	6.37219e-05	4.42862e-05	5.11748e-05
2.27	0	2.27	6.70938e-05	8.95853e-05	7.96166e-05
2.28	0	2.28	6.50607e-05	0.000127157	0.000101589
2.29	0	2.29	0.000112349	0.000158463	0.000138988
2.3	0	2.3	0.000283346	0.000251571	0.000261023
2.31	0.000114	2.31	0.000616456	0.000492682	0.00053448
2.32	0.000464	2.32	0.00106964	0.000909721	0.000961071
2.33	0.001051	2.33	0.00158661	0.00149385	0.00151585
2.34	0.00187	2.34	0.00224936	0.00229477	0.00226276
2.35	0.002922	2.35	0.00332991	0.00345087	0.00339187
2.36	0.004239	2.36	0.00516072	0.00514798	0.00514614
2.37	0.005904	2.37	0.00797202	0.00758187	0.00773898
2.38	0.008079	2.38	0.0119323	0.0109036	0.0113357
2.39	0.011024	2.39	0.017307	0.0152604	0.0161356
2.4	0.015113	2.4	0.0245792	0.0211342	0.0226237
2.41	0.020836	2.41	0.0347325	0.0295712	0.0318191
2.42	0.028785	2.42	0.0492572	0.0416686	0.0449742
2.43	0.039629	2.43	0.0693588	0.0580268	0.0629531
2.44	0.054061	2.44	0.0955738	0.0791621	0.086309
2.45	0.072737	2.45	0.128754	0.105994	0.11591
2.46	0.096197	2.46	0.170596	0.139415	0.152915
2.47	0.124784	2.47	0.222548	0.179763	0.19812
2.48	0.158554	2.48	0.285502	0.227426	0.252198
2.49	0.197204	2.49	0.36072	0.283801	0.316553
2.5	0.240017	2.5	0.449086	0.35079	0.392673
2.51	0.287599	2.51	0.550184	0.429394	0.480943
2.52	0.341391	2.52	0.663999	0.519196	0.581059
2.53	0.401525	2.53	0.791435	0.618892	0.692586
2.54	0.46804	2.54	0.931654	0.727267	0.814503
2.55	0.54087	2.55	1.08148	0.84377	0.945245
2.56	0.619843	2.56	1.23788	0.967746	1.08318
2.57	0.704678	2.57	1.3988	1.09784	1.22668
2.58	0.794982	2.58	1.56163	1.233	1.37409
2.59	0.890254	2.59	1.72262	1.3724	1.52334
2.6	0.989892	2.6	1.87869	1.51333	1.67146
2.61	1.0932	2.61	2.0287	1.65168	1.81555
2.62	1.19938	2.62	2.17163	1.78611	1.95437
2.63	1.30759	2.63	2.3051	1.9188	2.08809
2.64	1.41689	2.64	2.42722	2.04951	2.21562
2.65	1.52633	2.65	2.53684	2.17302	2.33352
2.66	1.6349	2.66	2.63191	2.28439	2.43825
2.67	1.74159	2.67	2.71051	2.38156	2.52791
2.68	1.84539	2.68	2.77221	2.46377	2.60178
2.69	1.94532	2.69	2.81874	2.53227	2.66129
2.7	2.04042	2.7	2.8548	2.5906	2.7104
2.71	2.1298	2.71	2.88324	2.6414	2.75179
2.72	2.21262	2.72	2.90018	2.68358	2.78324
2.73	2.28813	2.73	2.90093	2.71432	2.80123
2.74	2.35567	2.74	2.88634	2.73317	2.80585
2.75	2.41469	2.75	2.85976	2.74198	2.79955
2.76	2.46473	2.76	2.82375	2.74205	2.78422
2.77	2.50548	2.77	2.78042	2.73253	2.76023
2.78	2.53672	2.78	2.73041	2.71199	2.72694
2.79	2.55836	2.79	2.67245	2.68135	2.68434
2.8	2.57043	2.8	2.60723	2.64369	2.63451
2.81	2.57309	2.81	2.53886	2.6011	2.5804
2.82	2.5666	2.82	2.46979	2.55296	2.52281
2.83	2.55133	2.83	2.39965	2.49836	2.46112
2.84	2.52775	2.84	2.32925	2.43852	2.39635
2.85	2.49642	2.85	2.25927	2.37504	2.32966
2.86	2.45798	2.86	2.18749	2.30836	2.26038
2.87	2.41313	2.87	2.11225	2.23907	2.18813
2.88	2.36262	2.88	2.03513	2.16842	2.11431
2.89	2.30723	2.89	1.95883	2.09743	2.04064
2.9	2.24779	2.9	1.88557	2.02659	1.96835
2.91	2.18511	2.91	1.81601	1.95633	1.898
2.92	2.12002	2.92	1.74856	1.88657	1.82902
2.93	2.0533	2.93	1.68166	1.8166	1.76029
2.94	1.98574	2.94	1.61621	1.74632	1.69202
2.95	1.91805	2.95	1.55401	1.67711	1.62572
2.96	1.85091	2.96	1.49484	1.61076	1.56241
2.97	1.78492	2.97	1.43749	1.54763	1.5018
2.98	1.72064	2.98	1.38213	1.48726	1.44365
2.99	1.65852	2.99	1.32983	1.42963	1.38837
3	1.59896	3	1.28127	1.37527	1.33656
3.01	1.54228	3.01	1.23648	1.32509	1.28877
3.02	1.48869	3.02	1.19428	1.27966	1.24483
3.03	1.43836	3.03	1.15268	1.23844	1.20361
3.04	1.39137	3.04	1.11154	1.20013	1.16426
3.05	1.34773	3.05	1.07318	1.16403	1.12726
3.06	1.30741	3.06	1.03957	1.13066	1.09374
3.07	1.2703	3.07	1.01096	1.10034	1.06406
3.08	1.23625	3.08	0.986476	1.07222	1.03744
3.09	1.2051	3.09	0.964879	1.04563	1.01295
3.1	1.17662	3.1	0.945126	1.02091	0.990305
3.11	1.15061	3.11	0.926371	0.999057	0.969746
3.12	1.12681	3.12	0.908041	0.980795	0.951455
3.13	1.10501	3.13	0.890412	0.965486	0.935165
3.14	1.08496	3.14	0.874814	0.951427	0.920421
3.15	1.06645	3.15	0.862519	0.937411	0.907046
3.16	1.04927	3.16	0.852953	0.923466	0.894852
3.17	1.03325	3.17	0.844134	0.910246	0.883473
3.18	1.01822	3.18	0.834933	0.898501	0.872892
3.19	1.00406	3.19	0.825716	0.88863	0.863394
3.2	0.990653	3.2	0.817451	0.880169	0.855026
3.21	0.977916	3.21	0.810956	0.872064	0.84754
3.22	0.965788	3.22	0.806078	0.863717	0.840586
3.23	0.954229	3.23	0.801366	0.855677	0.833914
3.24	0.943216	3.24	0.79554	0.849131	0.827679
3.25	0.932742	3.25	0.78895	0.844898	0.822479
3.26	0.922811	3.26	0.78239	0.84285	0.818576
3.27	0.913435	3.27	0.775878	0.841654	0.815232
3.28	0.90463	3.28	0.770083	0.839318	0.811547
3.29	0.896415	3.29	0.767006	0.835169	0.807922
3.3	0.88881	3.3	0.767863	0.830796	0.805765
3.31	0.881827	3.31	0.77174	0.827967	0.805695
3.32	0.875479	3.32	0.776704	0.826799	0.806987
3.33	0.86977	3.33	0.780864	0.826341	0.808376
3.34	0.864697	3.34	0.782668	0.825869	0.808829
3.35	0.860251	3.35	0.781954	0.825581	0.808369
3.36	0.856416	3.36	0.780597	0.826317	0.808259
3.37	0.853171	3.37	0.780851	0.82861	0.809773
3.38	0.850486	3.38	0.782984	0.831743	0.812613
3.39	0.848329	3.39	0.785515	0.834066	0.815174
3.4	0.846664	3.4	0.787226	0.835007	0.816585
3.41	0.845453	3.41	0.787967	0.835983	0.817626
3.42	0.844656	3.42	0.788523	0.838499	0.819513
3.43	0.844234	3.43	0.789892	0.841801	0.822182
3.44	0.844148	3.44	0.792425	0.843898	0.824561
3.45	0.844362	3.45	0.7959	0.845305	0.826853
3.46	0.844843	3.46	0.799664	0.848924	0.830556
3.47	0.845561	3.47	0.803024	0.855634	0.835961
3.48	0.846488	3.48	0.806222	0.863053	0.84175
3.49	0.847603	3.49	0.810388	0.868513	0.846761
3.5	0.848886	3.5	0.816106	0.871389	0.850854
3.51	0.850323	3.51	0.822293	0.872709	0.854219
3.52	0.8519	3.52	0.82736	0.873558	0.856829
3.53	0.853609	3.53	0.831353	0.874647	0.85907
3.54	0.855444	3.54	0.835572	0.876867	0.862041
3.55	0.857401	3.55	0.840472	0.880908	0.866442
3.56	0.859475	3.56	0.845327	0.886286	0.871722
3.57	0.861665	3.57	0.84959	0.891692	0.876833
3.58	0.86397	3.58	0.854074	0.896513	0.881717
3.59	0.866388	3.59	0.860346	0.901085	0.887159
3.6	0.868917	3.6	0.868173	0.905531	0.893073
3.61	0.871554	3.61	0.875017	0.90965	0.898316
3.62	0.874297	3.62	0.87952	0.91384	0.902636
3.63	0.877141	3.63	0.883641	0.919036	0.907417
3.64	0.880082	3.64	0.889751	0.925459	0.913747
3.65	0.883112	3.65	0.897591	0.931542	0.920591
3.66	0.886226	3.66	0.905437	0.935111	0.925972
3.67	0.889416	3.67	0.912183	0.936255	0.929512
3.68	0.892673	3.68	0.917573	0.937145	0.932418
3.69	0.895991	3.69	0.922225	0.93896	0.935636
3.7	0.899359	3.7	0.927491	0.94132	0.939443
3.71	0.902771	3.71	0.933993	0.94396	0.943843
3.72	0.906217	3.72	0.940994	0.947187	0.948635
3.73	0.909692	3.73	0.947878	0.951315	0.953759
3.74	0.913188	3.74	0.954417	0.956128	0.959093
3.75	0.916699	3.75	0.959922	0.960569	0.963821
3.76	0.920222	3.76	0.964236	0.963419	0.967147
3.77	0.923751	3.77	0.968279	0.964669	0.969401
3.78	0.927286	3.78	0.972949	0.965435	0.971625
3.79	0.930823	3.79	0.978822	0.966693	0.974618
3.8	0.934361	3.8	0.985944	0.968933	0.978627
3.81	0.937902	3.81	0.993794	0.971967	0.983303
3.82	0.941445	3.82	1.0021	0.975041	0.988135
3.83	0.944992	3.83	1.01024	0.978158	0.992971
3.84	0.948543	3.84	1.01655	0.982093	0.997659
3.85	0.952102	3.85	1.02014	0.987073	1.0019
3.86	0.955668	3.86	1.02251	0.9925	1.0058
3.87	0.959244	3.87	1.02594	0.997543	1.00975
3.88	0.962831	3.88	1.03081	1.00192	1.01381
3.89	0.96643	3.89	1.03548	1.00591	1.01756
3.9	0.97004	3.9	1.03875	1.00945	1.02048
3.91	0.973661	3.91	1.04101	1.01256	1.02272
3.92	0.977293	3.92	1.04369	1.01567	1.02508
3.93	0.980932	3.93	1.04838	1.01846	1.02806
3.94	0.984576	3.94	1.05512	1.02069	1.03153
3.95	0.988222	3.95	1.06149	1.02341	1.03519
3.96	0.991865	3.96	1.06579	1.0273	1.03874
3.97	0.995503	3.97	1.06913	1.03176	1.04227
3.98	0.999128	3.98	1.07217	1.03598	1.04555
3.99	1.00274	3.99	1.07326	1.0396	1.0477
4	1.00632	4	1.07231	1.04311	1.04899
4.01	1.00988	4.01	1.07265	1.04724	1.05112
4.02	1.01341	4.02	1.07657	1.05152	1.05476
4.03	1.0169	4.03	1.08253	1.05463	1.05855
4.04	1.02034	4.04	1.08849	1.05604	1.06141
4.05	1.02374	4.05	1.09388	1.05702	1.06383
4.06	1.02709	4.06	1.09761	1.05937	1.06641
4.07	1.03039	4.07	1.09842	1.06335	1.06877
4.08	1.03362	4.08	1.09799	1.06798	1.07105
4.09	1.0368	4.09	1.09963	1.07327	1.07461
4.1	1.03992	4.1	1.10381	1.08003	1.08016
4.11	1.04298	4.11	1.10856	1.088	1.0867
4.12	1.04598	4.12	1.1123	1.09622	1.09295
4.13	1.04893	4.13	1.1147	1.10425	1.09852
4.14	1.05181	4.14	1.11642	1.11135	1.10328
4.15	1.05463	4.15	1.11824	1.11638	1.10695
4.16	1.05741	4.16	1.12057	1.11945	1.10976
4.17	1.06012	4.17	1.12385	1.1217	1.1125
4.18	1.06279	4.18	1.12806	1.12368	1.11541
4.19	1.0654	4.19	1.13207	1.12534	1.118
4.2	1.06797	4.2	1.13482	1.12672	1.11987
4.21	1.07048	4.21	1.13669	1.12806	1.12138
4.22	1.07295	4.22	1.13863	1.1298	1.12318
4.23	1.07537	4.23	1.14047	1.13253	1.12558
4.24	1.07775	4.24	1.14112	1.13618	1.12812
4.25	1.08007	4.25	1.14037	1.13986	1.13013
4.26	1.08235	4.26	1.1393	1.14319	1.13182
4.27	1.08457	4.27	1.13898	1.14612	1.1336
4.28	1.08673	4.28	1.13874	1.14775	1.1347
4.29	1.08884	4.29	1.13699	1.14756	1.13414
4.3	1.09089	4.3	1.13428	1.14642	1.13259
4.31	1.09286	4.31	1.13281	1.14544	1.1316
4.32	1.09477	4.32	1.13318	1.14549	1.13195
4.33	1.0966	4.33	1.13414	1.14689	1.13337
4.34	1.09835	4.34	1.13413	1.14961	1.1352
4.35	1.10002	4.35	1.1326	1.15382	1.13733
4.36	1.1016	4.36	1.1314	1.15912	1.14022
4.37	1.10309	4.37	1.13308	1.16401	1.14401
4.38	1.10447	4.38	1.13718	1.16731	1.1479
4.39	1.10576	4.39	1.14077	1.16926	1.1508
4.4	1.10694	4.4	1.1418	1.17061	1.15231
4.41	1.10802	4.41	1.14075	1.17179	1.15285
4.42	1.10899	4.42	1.13946	1.17259	1.1531
4.43	1.10985	4.43	1.13855	1.17198	1.15268
4.44	1.11059	4.44	1.13694	1.16928	1.15072
4.45	1.11123	4.45	1.13371	1.16582	1.14768
4.46	1.11176	4.46	1.12918	1.16338	1.14478
4.47	1.11217	4.47	1.12481	1.16179	1.14253
4.48	1.11248	4.48	1.12248	1.16054	1.14137
4.49	1.11268	4.49	1.12274	1.16041	1.14195
4.5	1.11278	4.5	1.12438	1.16156	1.14386
4.51	1.11277	4.51	1.12622	1.16249	1.1457
4.52	1.11266	4.52	1.12723	1.16211	1.14637
4.53	1.11245	4.53	1.12598	1.1605	1.14533
4.54	1.11215	4.54	1.12191	1.15782	1.14251
4.55	1.11176	4.55	1.11681	1.15439	1.13889
4.56	1.11127	4.56	1.11337	1.15135	1.13625
4.57	1.1107	4.57	1.11254	1.1502	1.13584
4.58	1.11003	4.58	1.11326	1.15164	1.13758
4.59	1.10928	4.59	1.11418	1.1544	1.14013
4.6	1.10844	4.6	1.11514	1.15594	1.14191
4.61	1.10752	4.61	1.11653	1.15492	1.14234
4.62	1.10651	4.62	1.11794	1.15191	1.1416
4.63	1.10542	4.63	1.11886	1.14794	1.14004
4.64	1.10424	4.64	1.11908	1.14418	1.1383
4.65	1.10298	4.65	1.11762	1.1421	1.13687
4.66	1.10163	4.66	1.11325	1.14197	1.13544
4.67	1.10019	4.67	1.10622	1.14215	1.13313
4.68	1.09866	4.68	1.09814	1.14084	1.1295
4.69	1.09704	4.69	1.0915	1.13802	1.12549
4.7	1.09533	4.7	1.08811	1.13474	1.12245
4.71	1.09353	4.71	1.08687	1.13153	1.12026
4.72	1.09164	4.72	1.08557	1.12836	1.11803
4.73	1.08965	4.73	1.0842	1.12519	1.11573
4.74	1.08758	4.74	1.08388	1.12145	1.11351
4.75	1.08541	4.75	1.08441	1.11604	1.1107
4.76	1.08316	4.76	1.08445	1.10865	1.10656
4.77	1.08082	4.77	1.08311	1.10058	1.10144
4.78	1.0784	4.78	1.08091	1.0941	1.09683
4.79	1.07589	4.79	1.07848	1.09073	1.09394
4.8	1.07331	4.8	1.07548	1.08974	1.09224
4.81	1.07065	4.81	1.07167	1.08877	1.09019
4.82	1.06793	4.82	1.06762	1.08624	1.08699
4.83	1.06514	4.83	1.06381	1.08213	1.08285
4.84	1.06229	4.84	1.06058	1.07641	1.07801
4.85	1.05938	4.85	1.05837	1.0691	1.07275
4.86	1.05642	4.86	1.05665	1.06179	1.06773
4.87	1.05342	4.87	1.05338	1.0562	1.06306
4.88	1.05038	4.88	1.0472	1.05138	1.0576
4.89	1.04731	4.89	1.03963	1.04538	1.05081
4.9	1.04421	4.9	1.0339	1.03853	1.04414
4.91	1.04108	4.91	1.03155	1.03252	1.0392
4.92	1.03793	4.92	1.03087	1.02814	1.03582
4.93	1.03476	4.93	1.02889	1.02499	1.03269
4.94	1.03158	4.94	1.02457	1.02222	1.02893
4.95	1.0284	4.95	1.01936	1.01869	1.02432
4.96	1.0252	4.96	1.01416	1.01353	1.01869
4.97	1.022	4.97	1.00847	1.00714	1.01222
4.98	1.0188	4.98	1.00268	1.00063	1.00582
4.99	1.01559	4.99	0.998227	0.994241	1.00006
5	1.01239	5	0.995395	0.987908	0.994842
5.01	1.00918	5.01	0.992698	0.982537	0.990121
5.02	1.00597	5.02	0.988515	0.978264	0.985421
5.03	1.00277	5.03	0.983015	0.973183	0.979732
5.04	0.999566	5.04	0.977869	0.966133	0.97304
5.05	0.996363	5.05	0.974343	0.95895	0.966941
5.06	0.993162	5.06	0.972359	0.953904	0.962789
5.07	0.989963	5.07	0.971354	0.950656	0.960179
5.08	0.986766	5.08	0.970609	0.947616	0.957873
5.09	0.983572	5.09	0.968778	0.944512	0.95518
5.1	0.980382	5.1	0.965407	0.941909	0.952262
5.11	0.977197	5.11	0.961976	0.93927	0.949332
5.12	0.974018	5.12	0.959706	0.935262	0.946003
5.13	0.970849	5.13	0.95837	0.93006	0.942264
5.14	0.96769	5.14	0.957524	0.925281	0.938945
5.15	0.964546	5.15	0.956552	0.921437	0.936158
5.16	0.961418	5.16	0.954328	0.917487	0.932836
5.17	0.95831	5.17	0.950581	0.912854	0.928489
5.18	0.955225	5.18	0.946423	0.908097	0.923876
5.19	0.952169	5.19	0.942801	0.904039	0.919871
5.2	0.949143	5.2	0.939716	0.901659	0.917051
5.21	0.946154	5.21	0.937081	0.901675	0.91581
5.22	0.943204	5.22	0.934834	0.903189	0.915611
5.23	0.940298	5.23	0.932219	0.904338	0.915088
5.24	0.93744	5.24	0.928516	0.904486	0.913626
5.25	0.934634	5.25	0.92419	0.903503	0.911339
5.26	0.931884	5.26	0.92025	0.900446	0.908017
5.27	0.929193	5.27	0.916855	0.895349	0.903697
5.28	0.926565	5.28	0.913139	0.890121	0.899159
5.29	0.924003	5.29	0.908532	0.886466	0.895168
5.3	0.921509	5.3	0.903633	0.884292	0.89188
5.31	0.919086	5.31	0.899484	0.882516	0.889105
5.32	0.916736	5.32	0.896188	0.880494	0.886582
5.33	0.914461	5.33	0.89253	0.878211	0.883847
5.34	0.912262	5.34	0.88768	0.875948	0.880666
5.35	0.910141	5.35	0.882571	0.873966	0.877463
5.36	0.908098	5.36	0.878276	0.872085	0.874542
5.37	0.906135	5.37	0.874895	0.869804	0.871717
5.38	0.904251	5.38	0.872867	0.867051	0.869207
5.39	0.902448	5.39	0.872637	0.864582	0.867671
5.4	0.900726	5.4	0.87325	0.863124	0.867138
5.41	0.899085	5.41	0.873278	0.862466	0.866867
5.42	0.897525	5.42	0.872262	0.862353	0.866467
5.43	0.896048	5.43	0.871162	0.863207	0.866542
5.44	0.894652	5.44	0.871616	0.865129	0.867829
5.45	0.893341	5.45	0.873651	0.86768	0.87014
5.46	0.892112	5.46	0.875801	0.870499	0.872717
5.47	0.890969	5.47	0.877807	0.873187	0.875207
5.48	0.889911	5.48	0.880405	0.875196	0.877526
5.49	0.88894	5.49	0.883288	0.876138	0.879324
5.5	0.888056	5.5	0.885117	0.876046	0.880129
5.51	0.887262	5.51	0.884982	0.875275	0.879774
5.52	0.886558	5.52	0.883812	0.874582	0.879009
5.53	0.885946	5.53	0.883488	0.874985	0.879173
5.54	0.885426	5.54	0.884406	0.876834	0.88068
5.55	0.885	5.55	0.885994	0.879122	0.882721
5.56	0.884669	5.56	0.888299	0.879962	0.884147
5.57	0.884434	5.57	0.890592	0.878269	0.884026
5.58	0.884295	5.58	0.890952	0.875355	0.882436
5.59	0.884253	5.59	0.889262	0.873687	0.880801
5.6	0.884308	5.6	0.887752	0.873853	0.880321
5.61	0.884459	5.61	0.887829	0.874715	0.880892
5.62	0.884706	5.62	0.889023	0.875896	0.882132
5.63	0.885047	5.63	0.890859	0.877797	0.884077
5.64	0.885483	5.64	0.893045	0.880367	0.886537
5.65	0.88601	5.65	0.894329	0.883332	0.888808
5.66	0.886628	5.66	0.894033	0.886431	0.890465
5.67	0.887333	5.67	0.892998	0.888966	0.891515
5.68	0.888123	5.68	0.89172	0.890257	0.891844
5.69	0.888996	5.69	0.890677	0.890819	0.891925
5.7	0.889948	5.7	0.891126	0.891877	0.892881
5.71	0.890977	5.71	0.893366	0.893501	0.89481
5.72	0.892079	5.72	0.896794	0.89504	0.897117
5.73	0.893251	5.73	0.900996	0.89684	0.899906
5.74	0.894489	5.74	0.904522	0.899266	0.902843
5.75	0.895792	5.75	0.905208	0.901694	0.904682
5.76	0.897156	5.76	0.903385	0.904117	0.905533
5.77	0.898578	5.77	0.901754	0.907697	0.907156
5.78	0.900055	5.78	0.901767	0.912729	0.91029
5.79	0.901586	5.79	0.902761	0.91769	0.913739
5.8	0.903169	5.8	0.904273	0.921019	0.916396
5.81	0.904802	5.81	0.907421	0.922664	0.918694
5.82	0.906482	5.82	0.913058	0.923178	0.921274
5.83	0.908211	5.83	0.919531	0.923097	0.923753
5.84	0.909985	5.84	0.924908	0.923747	0.926192
5.85	0.911805	5.85	0.929866	0.926367	0.929685
5.86	0.913671	5.86	0.935581	0.930284	0.934312
5.87	0.915581	5.87	0.940818	0.933996	0.938639
5.88	0.917536	5.88	0.943872	0.93736	0.94188
5.89	0.919536	5.89	0.945498	0.940801	0.944594
5.9	0.92158	5.9	0.947249	0.944172	0.947337
5.91	0.923668	5.91	0.949023	0.948178	0.950504
5.92	0.925799	5.92	0.950057	0.954298	0.954653
5.93	0.927974	5.93	0.950271	0.962243	0.959556
5.94	0.930191	5.94	0.950376	0.969867	0.964202
5.95	0.932449	5.95	0.951748	0.97572	0.968273
5.96	0.934747	5.96	0.954994	0.979717	0.971975
5.97	0.937083	5.97	0.959022	0.98222	0.975074
5.98	0.939455	5.98	0.962701	0.984618	0.97794
5.99	0.94186	5.99	0.966783	0.988376	0.981788
6	0.944296	6	0.973299	0.992633	0.986923
6.01	0.94676	6.01	0.981757	0.995774	0.992138
6.02	0.949248	6.02	0.988256	0.998461	0.99624
6.03	0.951756	6.03	0.991318	1.00228	0.999608
6.04	0.954282	6.04	0.993431	1.00623	1.00272
6.05	0.95682	6.05	0.995434	1.0075	1.00425
6.06	0.959366	6.06	0.993981	1.0037	1.0013
6.07	0.961917	6.07	0.978977	0.988008	0.9854
6.08	0.964467	6.08	0.930196	0.944661	0.938549
6.09	0.967014	6.09	0.84116	0.869584	0.85569
6.1	0.969552	6.1	0.760595	0.803066	0.78165
