# Supplementary material for: Modelling chemical processes in explicit solvents with machine learning potentials
Source: Nat Commun. 2024 Jul 20;15:6114. doi: 10.1038/s41467-024-50418-6 (PMC11271496; doi:10.1038/s41467-024-50418-6)
Supplement: Supplementary file 4 — Source Data [file 41467_2024_50418_MOESM4_ESM.zip › source_data/main_text/fig2/a.xlsx]

## Sheet: Sheet1
total			energy			similarity			distance
x	y		x	y		x	y		x	y
6.24725	-25.5797		6.24725	-25.5797		10.9014	-29.7511		4.92763	-28.4714
6.64182	-30.9821		6.64182	-30.9821		9.66016	-27.8232		10.4364	-30.9476
4.88196	-30.0539		4.88196	-30.0539		5.26916	-30.3401		8.75041	-28.6911
14.6451	-25.531		14.6451	-25.531		14.4743	-27.4394		9.88878	-27.0539
7.87954	-28.5356		7.87954	-28.5356		8.42891	-29.9561		11.2924	-31.0298
11.3118	-24.0143		11.3118	-24.0143		15.5582	-25.9757		11.0791	-23.9824
7.1848	-29.5517		7.1848	-29.5517		10.497	-26.5406		15.5581	-27.0969
8.97898	-30.5363		8.97898	-30.5363		5.28947	-30.6197		2.70039	-7.0746
14.3045	-28.258		14.3045	-28.258		10.3096	-27.1177		15.096	-27.0943
5.20837	-28.9864		5.20837	-28.9864		9.99609	-29.5354		13.6925	-25.6407
9.25063	-30.8149		9.25063	-30.8149		13.6639	-27.6458		14.6564	-26.6029
8.24896	-27.4695		8.24896	-27.4695		14.9365	-27.4004		8.23136	-31.5672
7.99986	-28.8985		7.99986	-28.8985		2.72262	-6.20782		11.7564	-28.7172
4.88055	-28.7259		4.88055	-28.7259		4.84649	-27.7246		0.778392	-22.081
7.99065	-27.9035		7.99065	-27.9035		11.1722	-27.3939		10.5116	-30.7083
11.1407	-27.912		11.1407	-27.912		9.53674	-28.457		14.7841	-27.9028
12.9286	-26.6983		12.9286	-26.6983		12.3696	-29.1701		5.53123	-27.5631
4.22689	-29.7987		4.22689	-29.7987		15.1205	-25.4782		8.96392	-29.013
2.61208	-6.2377		2.61208	-6.2377		4.97311	-30.6665		11.7205	-25.1776
4.71628	-25.3768		4.71628	-25.3768		12.4675	-28.9344		14.0395	-26.3128
3.8787	-24.2961		3.8787	-24.2961		-1.98485	-5.9627		-5.62809	10.171
4.00968	-24.8253		4.00968	-24.8253		-1.77891	-6.41951		-5.26659	10.1925
5.23367	-24.2329		5.23367	-24.2329		-1.99563	-5.90118		-2.41106	-4.97299
4.18495	-23.9278		4.18495	-23.9278		-1.81894	-6.43639		-5.31577	10.2198
4.72329	-23.8945		4.72329	-23.8945		10.2192	-32.259		-1.59715	-6.34437
4.97985	-24.5085		4.97985	-24.5085		11.0824	-31.3223		9.21695	-31.7738
4.98624	-25.0048		4.98624	-25.0048		15.6647	-27.989		-5.90594	10.2695
4.18191	-24.9745		4.18191	-24.9745		9.44906	-32.1686		10.7206	-31.7669
4.87356	-23.5986		4.87356	-23.5986		8.86826	-31.8661		-5.25998	10.177
4.54083	-24.5995		4.54083	-24.5995		16.0941	-26.6927		7.53887	-31.852
3.94522	-23.9899		3.94522	-23.9899		9.90934	-31.3987		18.7617	-27.251
4.76143	-22.9351		4.76143	-22.9351		-11.3077	31.6357		19.1389	-28.333
3.02122	-23.1445		3.02122	-23.1445		-10.3978	31.8236		18.3943	-27.8434
2.15967	-23.1642		2.15967	-23.1642		2.53227	12.8159		18.4023	-28.1258
4.33206	-23.2675		4.33206	-23.2675		2.46577	13.236		18.8767	-28.2225
2.56575	-23.8165		2.56575	-23.8165		-2.98703	29.1825		18.71	-28.6375
2.02542	-22.3268		2.02542	-22.3268		0.594293	18.262		19.1637	-27.7297
3.68544	-23.2825		3.68544	-23.2825		-2.73674	27.6479		18.8218	-27.4803
4.11829	-22.0722		4.11829	-22.0722		-2.9121	29.1956		17.9362	-28.2707
3.11053	-24.2263		3.11053	-24.2263		-3.11595	29.2689		18.4439	-28.4563
5.72474	-24.3309		5.72474	-24.3309					12.125	-24.0128
0.294127	-16.353		0.294127	-16.353					-2.66525	-0.0450796
-0.21835	-15.6279		-0.21835	-15.6279					14.4694	-24.9392
0.191486	-15.9157		0.191486	-15.9157					14.864	-24.8524
-0.253441	-17.84		-0.253441	-17.84					17.0843	-27.0123
4.74244	-21.9528		4.74244	-21.9528					4.00076	-17.4829
4.65848	-21.2099		4.65848	-21.2099					16.753	-27.3372
4.71589	-21.8782		4.71589	-21.8782					-13.7926	21.987
1.22412	-19.788		1.22412	-19.788					17.5747	-27.3916
2.85737	-22.5166		2.85737	-22.5166					1.97087	12.805
-0.574957	-16.114		-0.574957	-16.114					2.19853	12.0412
-0.849448	-17.5334		-0.849448	-17.5334					-7.55127	30.4345
-0.894349	-16.6585		-0.894349	-16.6585
-1.0985	-15.98		-1.0985	-15.98
3.01409	-21.4812		3.01409	-21.4812
0.380988	-17.0015		0.380988	-17.0015
0.523029	-16.3115		0.523029	-16.3115
-0.24973	-17.1582		-0.24973	-17.1582
-0.674892	-16.8369		-0.674892	-16.8369
-0.196733	-16.4896		-0.196733	-16.4896
2.81809	-21.0526		2.81809	-21.0526
1.02058	-18.4043		1.02058	-18.4043
1.10186	-17.0109		1.10186	-17.0109
2.55914	-21.334		2.55914	-21.334
0.244382	-18.8399		0.244382	-18.8399
-0.602631	-18.7932		-0.602631	-18.7932
3.16943	-22.0581		3.16943	-22.0581
2.59798	-21.2399		2.59798	-21.2399
1.9347	-18.9893		1.9347	-18.9893
2.2335	-21.1486		2.2335	-21.1486
2.6628	-19.2952		2.6628	-19.2952
3.25149	-20.7405		3.25149	-20.7405
-1.11556	0.779997		-1.11556	0.779997
1.86393	-18.6707		1.86393	-18.6707
1.38338	-19.2213		1.38338	-19.2213
2.22955	-18.6989		2.22955	-18.6989
0.765515	-17.9168		0.765515	-17.9168
2.36966	-18.5243		2.36966	-18.5243
1.6673	-19.1338		1.6673	-19.1338
1.97487	-19.8422		1.97487	-19.8422
-1.21253	-0.567488		-1.21253	-0.567488
0.155716	0.609587		0.155716	0.609587
-1.53669	0.101646		-1.53669	0.101646
-0.829988	0.639127		-0.829988	0.639127
-1.45845	-0.13433		-1.45845	-0.13433
-1.2828	0.438108		-1.2828	0.438108
-0.449468	-1.04575		-0.449468	-1.04575
-0.651137	-0.262838		-0.651137	-0.262838
-0.692598	0.0584672		-0.692598	0.0584672
-1.02444	-0.535728		-1.02444	-0.535728
2.52597	-3.52017		2.52597	-3.52017
0.214655	1.34871		0.214655	1.34871
1.14287	-1.45948		1.14287	-1.45948
1.46922	-3.24623		1.46922	-3.24623
2.20823	-3.23215		2.20823	-3.23215
1.2146	0.840075		1.2146	0.840075
0.288049	-0.173107		0.288049	-0.173107
0.750898	1.00144		0.750898	1.00144
0.0961172	0.391407		0.0961172	0.391407
0.566143	-0.404289		0.566143	-0.404289
1.12926	-0.980324		1.12926	-0.980324
2.02457	-3.70519		2.02457	-3.70519
0.761714	0.324344		0.761714	0.324344
1.66049	-2.66885		1.66049	-2.66885
0.706219	1.23638		0.706219	1.23638
1.16184	-0.110437		1.16184	-0.110437
1.46339	0.360983		1.46339	0.360983
0.936505	0.534593		0.936505	0.534593
2.31536	-4.37905		2.31536	-4.37905
2.65394	-4.19545		2.65394	-4.19545
2.6316	-4.5816		2.6316	-4.5816
2.34602	-5.1653		2.34602	-5.1653
-10.1469	24.1198		-10.1469	24.1198
1.59953	-4.33592		1.59953	-4.33592
1.98937	-4.98132		1.98937	-4.98132
2.73589	-4.64553		2.73589	-4.64553
1.93924	-4.51425		1.93924	-4.51425
1.62561	-3.94595		1.62561	-3.94595
1.73616	-4.84467		1.73616	-4.84467
-11.9966	28.1727		-11.9966	28.1727
-13.7901	23.2855		-13.7901	23.2855
-15.0275	27.6611		-15.0275	27.6611
-11.6354	25.8782		-11.6354	25.8782
-11.0181	24.8877		-11.0181	24.8877
-13.7861	23.0512		-13.7861	23.0512
-13.5904	22.812		-13.5904	22.812
-11.2324	24.4293		-11.2324	24.4293
-13.7973	24.4105		-13.7973	24.4105
-14.6241	25.5269		-14.6241	25.5269
-11.9996	26.5302		-11.9996	26.5302
1.10933	1.82549		1.10933	1.82549
-15.0043	28.6152		-15.0043	28.6152
-14.3973	28.7641		-14.3973	28.7641
-14.0942	28.624		-14.0942	28.624
-14.4287	27.4935		-14.4287	27.4935
-14.7666	28.1594		-14.7666	28.1594
-14.6447	27.8333		-14.6447	27.8333
-14.9968	28.6069		-14.9968	28.6069
-11.9714	26.65		-11.9714	26.65
1.02296	22.1154		1.02296	22.1154
-11.5948	25.3641		-11.5948	25.3641
-11.9902	26.7213		-11.9902	26.7213
-8.27189	18.3094		-8.27189	18.3094
3.09888	16.6436		3.09888	16.6436
-14.5355	29.5315		-14.5355	29.5315
-12.9849	27.9015		-12.9849	27.9015
-12.4617	26.3279		-12.4617	26.3279
-12.1451	27.3837		-12.1451	27.3837
-1.21502	22.453		-1.21502	22.453
-1.14491	21.5642		-1.14491	21.5642
-8.26098	17.8527		-8.26098	17.8527
-4.10871	24.2997		-4.10871	24.2997
-0.115934	22.178		-0.115934	22.178
-0.525455	18.8712		-0.525455	18.8712
-4.36614	26.707		-4.36614	26.707
-8.43204	24.1129		-8.43204	24.1129
-4.14257	17.0346		-4.14257	17.0346
-7.61974	20.5426		-7.61974	20.5426
-1.29168	18.764		-1.29168	18.764
-5.2312	18.5524		-5.2312	18.5524
1.50191	20.609		1.50191	20.609
-0.766367	19.7762		-0.766367	19.7762
-6.50373	27.997		-6.50373	27.997
-7.6249	28.364		-7.6249	28.364
1.10849	19.9571		1.10849	19.9571
-2.5174	15.8454		-2.5174	15.8454
-2.79998	23.3258		-2.79998	23.3258
0.272657	22.5691		0.272657	22.5691
-4.86616	25.8693		-4.86616	25.8693
0.995099	20.5695		0.995099	20.5695
0.431136	21.3474		0.431136	21.3474
1.16209	21.0558		1.16209	21.0558
-13.7441	24.3754		-13.7441	24.3754
2.86708	16.73		2.86708	16.73
-3.97307	18.9336		-3.97307	18.9336
-8.96032	28.145		-8.96032	28.145
1.14499	18.0424		1.14499	18.0424
-7.23237	21.0255		-7.23237	21.0255
-8.52809	22.0759		-8.52809	22.0759
-10.5433	31.7806		-10.5433	31.7806
-6.31016	25.7646		-6.31016	25.7646
-5.9756	21.819		-5.9756	21.819
-7.57215	29.5672		-7.57215	29.5672
-7.02991	26.3561		-7.02991	26.3561
-8.48267	27.819		-8.48267	27.819
-7.28507	27.2182		-7.28507	27.2182
-12.9978	28.5341		-12.9978	28.5341
-3.48154	17.6935		-3.48154	17.6935
-6.75028	22.2834		-6.75028	22.2834
-5.74708	26.711		-5.74708	26.711
-4.87839	23.0904		-4.87839	23.0904
-4.49682	18.7112		-4.49682	18.7112
-5.39466	17.9666		-5.39466	17.9666
1.0852	22.95		1.0852	22.95
-4.50089	16.5988		-4.50089	16.5988
-7.57375	24.8102		-7.57375	24.8102
-6.71572	18.2128		-6.71572	18.2128
2.23043	14.0952		2.23043	14.0952
-7.83139	22.3615		-7.83139	22.3615
1.63538	19.7064		1.63538	19.7064
-13.1747	28.9594		-13.1747	28.9594
-2.2058	18.3235		-2.2058	18.3235
-8.39105	20.1464		-8.39105	20.1464
-0.928238	17.3861		-0.928238	17.3861
-12.8689	29.5591		-12.8689	29.5591
-9.08925	29.0721		-9.08925	29.0721
-7.73094	21.5413		-7.73094	21.5413
-4.45557	25.2878		-4.45557	25.2878
-10.7881	25.3716		-10.7881	25.3716
-4.46301	25.8972		-4.46301	25.8972
-7.84555	23.858		-7.84555	23.858
-4.27691	18.0789		-4.27691	18.0789
-6.93467	27.21		-6.93467	27.21
-3.13647	28.1252		-3.13647	28.1252
-5.001	27.067		-5.001	27.067
-2.85771	16.1416		-2.85771	16.1416
-5.60845	17.138		-5.60845	17.138
0.276849	20.4378		0.276849	20.4378
-2.74838	24.0128		-2.74838	24.0128
-6.2978	26.8271		-6.2978	26.8271
-3.6055	16.7896		-3.6055	16.7896
-8.5653	21.1055		-8.5653	21.1055
1.62416	15.3278		1.62416	15.3278
0.275463	17.0705		0.275463	17.0705
3.48686	17.9786		3.48686	17.9786
0.990115	19.7313		0.990115	19.7313
-4.05876	27.2017		-4.05876	27.2017
-1.68182	19.914		-1.68182	19.914
-6.8436	23.8509		-6.8436	23.8509
1.56006	18.3327		1.56006	18.3327
-8.08726	28.8223		-8.08726	28.8223
-12.9089	25.2312		-12.9089	25.2312
-6.03344	19.7552		-6.03344	19.7552
-2.73428	26.0515		-2.73428	26.0515
-6.21371	17.2971		-6.21371	17.2971
-8.65039	25.4519		-8.65039	25.4519
-11.2931	30.004		-11.2931	30.004
-3.22533	19.7356		-3.22533	19.7356
-13.0713	27.3384		-13.0713	27.3384
1.09164	15.0996		1.09164	15.0996
-2.35497	15.7951		-2.35497	15.7951
-5.91288	24.82		-5.91288	24.82
2.48326	22.0941		2.48326	22.0941
-2.00786	18.7196		-2.00786	18.7196
-11.6616	31.4712		-11.6616	31.4712
-13.0909	30.262		-13.0909	30.262
-8.15817	26.1989		-8.15817	26.1989
-8.43945	19.8116		-8.43945	19.8116
1.73873	20.3208		1.73873	20.3208
-5.64236	18.7635		-5.64236	18.7635
-4.05951	24.6285		-4.05951	24.6285
-5.99955	22.6545		-5.99955	22.6545
-7.78113	24.8758		-7.78113	24.8758
-7.46829	22.3331		-7.46829	22.3331
-3.79389	25.9082		-3.79389	25.9082
-4.69159	19.0759		-4.69159	19.0759
-13.2943	28.9268		-13.2943	28.9268
-7.02579	25.3442		-7.02579	25.3442
-6.62176	19.1317		-6.62176	19.1317
1.94937	16.8975		1.94937	16.8975
-1.26229	15.2489		-1.26229	15.2489
-1.85701	22.9427		-1.85701	22.9427
-14.1809	26.3307		-14.1809	26.3307
-8.29417	28.6439		-8.29417	28.6439
-5.77278	18.341		-5.77278	18.341
-0.418032	17.6519		-0.418032	17.6519
-6.05686	20.6129		-6.05686	20.6129
-6.72368	22.8016		-6.72368	22.8016
-5.05597	19.1303		-5.05597	19.1303
-2.30147	23.7712		-2.30147	23.7712
2.50231	18.8113		2.50231	18.8113
2.99578	18.9805		2.99578	18.9805
2.4213	17.1431		2.4213	17.1431
2.76334	18.0053		2.76334	18.0053
-0.710204	20.3567		-0.710204	20.3567
2.49342	18.6636		2.49342	18.6636
2.59769	18.8943		2.59769	18.8943
-7.83162	25.5899		-7.83162	25.5899
2.29523	17.8339		2.29523	17.8339
-10.5459	30.341		-10.5459	30.341
2.82701	19.4429		2.82701	19.4429
10.9014	-29.7511
9.66016	-27.8232
5.26916	-30.3401
14.4743	-27.4394
8.42891	-29.9561
15.5582	-25.9757
10.497	-26.5406
5.28947	-30.6197
10.3096	-27.1177
9.99609	-29.5354
13.6639	-27.6458
14.9365	-27.4004
2.72262	-6.20782
4.84649	-27.7246
11.1722	-27.3939
9.53674	-28.457
12.3696	-29.1701
15.1205	-25.4782
4.97311	-30.6665
12.4675	-28.9344
-1.98485	-5.9627
-1.77891	-6.41951
-1.99563	-5.90118
-1.81894	-6.43639
10.2192	-32.259
11.0824	-31.3223
15.6647	-27.989
9.44906	-32.1686
8.86826	-31.8661
16.0941	-26.6927
9.90934	-31.3987
-11.3077	31.6357
-10.3978	31.8236
2.53227	12.8159
2.46577	13.236
-2.98703	29.1825
0.594293	18.262
-2.73674	27.6479
-2.9121	29.1956
-3.11595	29.2689
4.92763	-28.4714
10.4364	-30.9476
8.75041	-28.6911
9.88878	-27.0539
11.2924	-31.0298
11.0791	-23.9824
15.5581	-27.0969
2.70039	-7.0746
15.096	-27.0943
13.6925	-25.6407
14.6564	-26.6029
8.23136	-31.5672
11.7564	-28.7172
0.778392	-22.081
10.5116	-30.7083
14.7841	-27.9028
5.53123	-27.5631
8.96392	-29.013
11.7205	-25.1776
14.0395	-26.3128
-5.62809	10.171
-5.26659	10.1925
-2.41106	-4.97299
-5.31577	10.2198
-1.59715	-6.34437
9.21695	-31.7738
-5.90594	10.2695
10.7206	-31.7669
-5.25998	10.177
7.53887	-31.852
18.7617	-27.251
19.1389	-28.333
18.3943	-27.8434
18.4023	-28.1258
18.8767	-28.2225
18.71	-28.6375
19.1637	-27.7297
18.8218	-27.4803
17.9362	-28.2707
18.4439	-28.4563
12.125	-24.0128
-2.66525	-0.0450796
14.4694	-24.9392
14.864	-24.8524
17.0843	-27.0123
4.00076	-17.4829
16.753	-27.3372
-13.7926	21.987
17.5747	-27.3916
1.97087	12.805
2.19853	12.0412
-7.55127	30.4345
