# Supplementary material for: Modelling chemical processes in explicit solvents with machine learning potentials
Source: Nat Commun. 2024 Jul 20;15:6114. doi: 10.1038/s41467-024-50418-6 (PMC11271496; doi:10.1038/s41467-024-50418-6)
Supplement: Supplementary file 4 — Source Data [file 41467_2024_50418_MOESM4_ESM.zip › source_data/main_text/fig3/b.xlsx]

## Sheet: Sheet1
E_true	E_predicted	|F|_true	|F|_predicted
11.9018	11.0848	0.176276	0.0896486
11.1132	10.2587	0.202535	0.19555
10.5655	10.2336	0.148066	0.324805
9.81869	9.48285	0.078102	0.178712
9.82636	9.17548	0.0408912	0.178378
9.37841	9.03672	0.153577	0.19082
9.06327	8.70137	0.194843	0.173549
8.25924	8.2459	0.0797181	0.0396344
9.08935	8.72995	0.075503	0.170166
8.13937	7.92427	0.0860947	0.105801
7.61113	7.7101	0.138289	0.141505
8.50966	8.63309	0.382669	0.0386713
7.5752	7.61408	0.0996447	0.126777
7.65992	7.66292	0.0610047	0.0539372
7.85104	7.78436	0.0472823	0.0771977
7.8518	7.90675	0.627044	0.322629
7.83615	7.81833	0.0302526	0.0459857
7.956	7.80002	0.42067	0.24101
7.37493	7.28809	0.0919484	0.0927417
7.67867	7.5462	0.0478018	0.0728632
7.20941	6.94319	0.134584	0.1233
6.95394	6.70079	0.0619752	0.0674587
7.30175	6.90112	0.891894	0.914539
6.43432	6.19954	1.53723	1.5273
6.62275	6.64369	0.9493	0.967702
7.47396	7.19645	0.985144	1.0274
6.80673	6.84243	0.574066	0.512208
6.61299	6.59874	1.20455	1.25691
5.56735	5.57552	1.42103	1.66385
6.28145	6.25724	0.391906	0.345493
5.38777	5.28277	1.77465	1.81572
5.95388	5.89752	0.944933	0.853088
5.76877	5.78538	0.771473	0.72833
5.305	5.46932	0.786539	0.754998
4.47441	4.55899	1.95504	1.96487
5.0346	5.05631	1.40623	1.43436
4.84476	5.08596	1.88896	1.89331
4.8354	4.95513	2.02219	2.15267
4.8322	4.55455	1.57524	1.61762
4.65366	4.71906	0.786584	0.981049
4.27617	4.35085	1.93896	1.92789
4.69943	4.73499	0.277375	0.266811
4.83451	4.88437	1.77042	1.78086
4.57268	4.40804	0.69731	0.640156
3.76238	3.66541	0.672652	0.665722
4.45377	4.45597	0.372032	0.347688
3.31317	3.46619	0.206022	0.160483
3.73923	3.97997	0.970893	0.998876
3.5856	3.66943	0.86594	0.87291
4.57626	4.50607	0.416034	0.527576
4.33744	4.24711	0.187391	0.257616
3.90543	4.12768	0.522085	0.545124
4.23538	4.47204	2.80017	2.6896
4.30617	4.36325	1.70849	1.70897
4.18083	4.16372	1.40106	1.40925
3.87301	3.82993	2.16628	2.11196
3.67925	3.66029	1.56614	1.56629
3.41051	3.32307	1.21619	1.25396
3.51049	3.60939	1.32649	1.19564
3.20757	3.00193	0.553001	0.567575
3.62037	3.57504	0.610373	0.575716
3.58055	3.27826	1.32183	1.3104
3.19042	3.09406	0.856128	0.873749
2.95976	3.04504	0.739348	0.775644
1.96093	1.8224	1.96017	2.10038
2.67021	2.43458	1.71597	1.80653
2.07357	1.9018	0.96829	0.904947
1.86497	1.84033	1.93333	2.0559
2.5522	2.7721	1.25227	1.22104
2.26261	2.11716	0.964905	0.974691
2.16017	2.16121	2.33985	2.29727
1.97348	1.85823	1.52157	1.57569
1.98602	1.91496	0.831627	0.779805
1.99119	2.16484	0.700266	0.742982
2.56427	2.4202	0.397248	0.409304
1.58211	1.75743	0.888598	0.891961
1.68175	1.8669	1.50208	1.47631
1.05533	1.02092	1.08896	1.0803
1.83864	1.79948	0.889097	0.895926
1.27292	1.29383	0.248104	0.303423
0.724466	0.721386	0.466374	0.482852
1.22871	1.38132	0.39844	0.369987
2.26815	1.98861	1.20838	1.30601
1.61522	1.36976	0.554592	0.535632
1.29403	1.082	1.27757	1.25469
1.04258	0.618926	1.29407	1.58562
1.0982	1.05984	0.28186	0.24454
0.396827	0.560015	1.28722	1.40466
0.312083	0.401577	0.88644	0.888969
0.600948	0.484061	1.58356	1.57412
0.525109	0.470485	0.880601	0.880509
0.858411	0.608016	1.22417	1.14395
1.31899	1.09019	1.21249	1.15724
0.460608	0	0.551475	0.542566
0.363748	0.105044	0.806806	0.834811
0.897427	0.689025	0.702382	0.670356
0.965625	0.59717	0.471435	0.51397
0.618545	0.458076	1.0495	0.989193
0.6862	0.709455	0.742592	0.751483
0.349128	0.371644	0.130603	0.10302
0	0.0937787	0.658528	0.710775
