# Supplementary material for: Modelling chemical processes in explicit solvents with machine learning potentials
Source: Nat Commun. 2024 Jul 20;15:6114. doi: 10.1038/s41467-024-50418-6 (PMC11271496; doi:10.1038/s41467-024-50418-6)
Supplement: Supplementary file 4 — Source Data [file 41467_2024_50418_MOESM4_ESM.zip › source_data/main_text/fig4/b.xlsx]

## Sheet: Sheet1
implicit_coord (x)	implicit_fes (y)	explicit_coord (x)	explicit_fes (y)
1.55	-16.22	1.55	-13.8444
1.5798	-15.727	1.57475	-13.8226
1.6096	-14.6984	1.59949	-13.3045
1.63939	-13.5992	1.62424	-12.3579
1.66919	-11.659	1.64899	-11.0478
1.69899	-9.18503	1.67374	-9.40378
1.72879	-6.48973	1.69848	-7.51196
1.75859	-3.64908	1.72323	-5.40485
1.78838	-0.826289	1.74798	-3.15139
1.81818	1.91195	1.77273	-0.796009
1.84798	4.50154	1.79747	1.50683
1.87778	6.94164	1.82222	3.90012
1.90758	9.21904	1.84697	6.08282
1.93737	11.2163	1.87172	8.27533
1.96717	12.7207	1.89646	10.2279
1.99697	13.6986	1.92121	12.0004
2.02677	14.4602	1.94596	13.4263
2.05657	15.2623	1.97071	14.5983
2.08636	16.2341	1.99545	15.5264
2.11616	17.2954	2.0202	16.3127
2.14596	18.1729	2.04495	16.8576
2.17576	18.991	2.0697	17.4025
2.20556	19.9462	2.09444	17.8337
2.23535	20.7853	2.11919	18.0866
2.26515	21.1961	2.14394	17.8594
2.29495	21.2429	2.16869	17.5524
2.32475	20.9638	2.19343	17.4059
2.35455	20.4766	2.21818	17.568
2.38434	19.8498	2.24293	17.8915
2.41414	19.1665	2.26768	18.2561
2.44394	18.4211	2.29242	18.5876
2.47374	17.6144	2.31717	18.8788
2.50354	16.7919	2.34192	19.1051
2.53333	16.0093	2.36667	19.0496
2.56313	15.2637	2.39141	18.6916
2.59293	14.5821	2.41616	18.1449
2.62273	13.9151	2.44091	17.5731
2.65253	13.2109	2.46566	16.9232
2.68232	12.5995	2.4904	16.228
2.71212	11.9672	2.51515	15.5806
2.74192	11.3327	2.5399	14.9709
2.77172	10.7405	2.56465	14.3614
2.80152	10.1116	2.58939	13.6874
2.83131	9.52656	2.61414	13.0941
2.86111	8.97962	2.63889	12.4672
2.89091	8.50082	2.66364	11.8944
2.92071	8.05511	2.68838	11.2877
2.95051	7.57249	2.71313	10.7498
2.9803	7.06746	2.73788	10.2817
3.0101	6.64887	2.76263	9.76853
3.0399	6.3073	2.78737	9.26493
3.0697	5.93462	2.81212	8.79525
3.09949	5.56088	2.83687	8.30646
3.12929	5.20581	2.86162	7.85656
3.15909	4.93605	2.88636	7.42089
3.18889	4.76314	2.91111	7.02492
3.21869	4.63031	2.93586	6.62979
3.24848	4.39872	2.96061	6.28191
3.27828	4.09863	2.98535	5.92471
3.30808	3.84454	3.0101	5.5672
3.33788	3.63424	3.03485	5.23914
3.36768	3.44998	3.0596	4.89103
3.39747	3.32364	3.08434	4.61244
3.42727	3.23729	3.10909	4.34364
3.45707	3.11302	3.13384	4.13124
3.48687	2.94092	3.15859	3.87345
3.51667	2.73121	3.18333	3.65216
3.54646	2.49993	3.20808	3.43143
3.57626	2.22628	3.23283	3.22135
3.60606	2.09114	3.25758	2.98963
3.63586	2.00615	3.28232	2.82566
3.66566	1.90349	3.30707	2.59854
3.69545	1.76572	3.33182	2.39076
3.72525	1.56938	3.35657	2.16135
3.75505	1.25335	3.38131	2.00638
3.78485	0.895035	3.40606	1.74073
3.81465	0.673457	3.43081	1.53409
3.84444	0.54396	3.45556	1.37789
3.87424	0.478993	3.4803	1.24671
3.90404	0.477268	3.50505	1.05909
3.93384	0.431388	3.5298	0.899878
3.96364	0.297945	3.55455	0.682174
3.99343	0.145685	3.57929	0.52092
4.02323	0.0406354	3.60404	0.393275
		3.62879	0.41908
		3.65354	0.429304
		3.67828	0.451232
		3.70303	0.438947
		3.72778	0.406717
		3.75253	0.374503
		3.77727	0.319631
		3.80202	0.313146
		3.82677	0.289279
		3.85152	0.310964
		3.87626	0.307472
		3.90101	0.305162
		3.92576	0.244775
		3.95051	0.133718
		3.97525	0.111381
		4	0
