# Supplementary material for: Modelling chemical processes in explicit solvents with machine learning potentials
Source: Nat Commun. 2024 Jul 20;15:6114. doi: 10.1038/s41467-024-50418-6 (PMC11271496; doi:10.1038/s41467-024-50418-6)
Supplement: Supplementary file 4 — Source Data [file 41467_2024_50418_MOESM4_ESM.zip › source_data/main_text/fig4/d.xlsx]

## Sheet: (b)
Water
rs_r	num_H_bond		inter_r	num_H_bond		ps_r	num_H_bond
4.5	2.08636		4	2.10989		4	2.18761
4.75	2.13336		4.25	2.42667		4.25	2.49328
5	1.78052		4.5	1.893		4.5	1.95946
5.25	1.63097		4.75	1.76667		4.75	1.72535
5.5	1.51523		5	1.63741		5	1.60554
5.75	1.48066		5.25	1.70529		5.25	1.6791
6	1.65466		5.5	1.68165		5.5	1.7425
6.25	1.81993		5.75	1.6906		5.75	1.80513
6.5	2.02069		6	1.80208		6	1.88462
6.75	1.99253		6.25	1.89395		6.25	1.94353
7	1.9748		6.5	1.99813		6.5	1.98479
7.25	1.98007		6.75	1.97865		6.75	2.0056
7.5	1.9736		7	1.96625		7	2.02536
7.75	1.92664		7.25	1.96534		7.25	1.9965
8	1.86611		7.5	1.96468		7.5	1.99185
8.25	1.80126		7.75	1.98946		7.75	1.96932
8.5	1.74312		8	1.97701		8	1.89259
			8.25	1.85586		8.25	1.82832
			8.5	1.71609		8.5	1.77696
Methanol
rs_r	num_H_bond		ps_r	num_H_bond
4.25	1.0272		4	1.09589
4.5	1.05964		4.25	1.04271
4.75	0.938629		4.5	1.00631
5	0.87929		4.75	0.937244
5.25	0.88896		5	0.988673
5.5	0.952458		5.25	1.04662
5.75	1.44115		5.5	1.11476
6	1.31179		5.75	1.24279
6.25	1.42159		6	1.22249
6.5	1.22192		6.25	1.13513
6.75	1.04498		6.5	1.09377
7	1.09787		6.75	1.10847
7.25	1.06254		7	1.1304
7.5	1.40488		7.25	1.18329
7.75	1.15677		7.5	1.22397
8	1.01612		7.75	1.21561
8.25	0.789663		8	1.07251
8.5	1.00655		8.25	1.01915
8.75	1.0775		8.5	1.02816
9	1.01264		8.75	1.08113
			9	1.06829
