# Supplementary material for: Modelling chemical processes in explicit solvents with machine learning potentials
Source: Nat Commun. 2024 Jul 20;15:6114. doi: 10.1038/s41467-024-50418-6 (PMC11271496; doi:10.1038/s41467-024-50418-6)
Supplement: Supplementary file 4 — Source Data [file 41467_2024_50418_MOESM4_ESM.zip › source_data/main_text/fig4/c.txt]

[3.636628069373069, 3.63837092255469, 3.6396471018456693, 3.6401638046885463, 3.639658070781529, 3.6383153670004065, 3.6361315693465297, 3.633190140924021, 3.6296522756750433, 3.6260524733026065, 3.6231130845526374, 3.621183945297033, 3.620605144222969, 3.6205975139005204, 3.6214301490533223, 3.622753479845126, 3.624424630228685, 3.6263682041826772, 3.628716955264711, 3.631900516211787, 3.6356563859245954, 3.6399605427540322, 3.6440074694129634, 3.6476290419574044, 3.6508365066124298, 3.6530336259638307, 3.6545826008227746, 3.6556647200376267, 3.6568930714304195, 3.6584557210859288, 3.660456090664692, 3.6628091477931357, 3.665057190819368, 3.6670693619807375, 3.668053709068338, 3.6682116851248447, 3.667964167349057, 3.666927693832592, 3.6651982403513967, 3.6629449302166863, 3.659482478848439, 3.6547782838667984, 3.648985400857808, 3.641844318281482, 3.634263963963461, 3.626323904655873, 3.618612072257154, 3.6113289789716854, 3.6048183052037457, 3.599230767649822, 3.594898431258208, 3.591409037938521, 3.588793451998129, 3.5863332170336495, 3.5833883683690835, 3.579480037838749, 3.5750483485105145, 3.5702226095827356, 3.5648706617519204, 3.558566739191846, 3.551795409996828, 3.5442831386493197, 3.536338540868818, 3.527827196643544, 3.5196625908406736, 3.511626480330551, 3.5045053651938898, 3.4994013274263787, 3.4964095176045475, 3.4951648264155635, 3.4953088654682354, 3.49621136303469, 3.4977630102244923, 3.4992358188131867, 3.5005617106122973, 3.5008290525459396, 3.499947159237226, 3.4979695203696064, 3.4951488915221414, 3.4909662096816896, 3.4853293772943146, 3.478981181023536, 3.4719075723544908, 3.46429475428033, 3.4568408083095985, 3.4495975989261054, 3.443145933234151, 3.4379478801191374, 3.434241208491075, 3.4320460201640635, 3.430642400155868, 3.430159124418277, 3.430272568230124, 3.4310007703091734, 3.431602430208964, 3.4310341998045093, 3.4283546152303104, 3.424182471521001, 3.4188452917753933, 3.4129698644216733, 3.4066195029663993, 3.4000657001400865, 3.3935008052337428, 3.3866269838441174, 3.379833498842535, 3.372823138588933, 3.365754240279876, 3.3587155854543314, 3.351337581353381, 3.344664340639845, 3.338854586941915, 3.333430086321101, 3.327722670561955, 3.321897616127831, 3.3152799373876887, 3.3077356224013443, 3.2987802449076162, 3.288302225420764, 3.2768750596007528, 3.2651380024121726, 3.2529508710930415, 3.240225369473313, 3.2272113086167304, 3.2140541352984267, 3.2014216097589334, 3.188639279862121, 3.176124801444569, 3.1633853345831917, 3.1509884104843557, 3.1383654188354937, 3.1256454412976526, 3.1133734526383625, 3.101865702653983, 3.090426467752097, 3.079071858739513, 3.0670084693683526, 3.0544008445749573, 3.0414978869955225, 3.028693525548431, 3.0158817547877343, 3.0031120232363646, 2.9911493018509026, 2.9794677575023583, 2.9678551190062925, 2.9560739596011745, 2.944376080519424, 2.9326233815759246, 2.920459041325001, 2.908497409414737, 2.896563715014936, 2.8844860952415576, 2.8727229156546334, 2.8608643691939, 2.8494067746463543, 2.837150941568611, 2.824352756992763, 2.8109616975939926, 2.7973668547815653, 2.7836473548814604, 2.7695042053359775, 2.7556046188857586, 2.741973334281395, 2.729359357193989, 2.7172836712990103, 2.7048061198110323, 2.69219321490101, 2.6790513909508578, 2.665843211432026, 2.6528369098020317, 2.6400668439428236, 2.6275400345771542, 2.6150560223029786, 2.603248397741389, 2.5924230956202057, 2.5822213706208155, 2.5726456992015945, 2.5633081967677143, 2.554525723090407, 2.5457774796951895, 2.536816136803407, 2.527996577580263, 2.5192530746019006, 2.510376784129423, 2.5014446487984774, 2.4925708127063, 2.484137311109209, 2.4756174647597313, 2.46725259544257, 2.458695307868831, 2.4498390955074396, 2.4413069934658638, 2.4326066003868543, 2.4241446165813727, 2.4166688947795407, 2.4097981009097365, 2.402511647049938, 2.3954809025958803, 2.3890823322930013, 2.3830857215184986, 2.3769850169828315, 2.3708886356596337, 2.3708886356596337][3.4325935634686604, 3.4322282530344186, 3.43205470380617, 3.4316463759952622, 3.4305726080205123, 3.429219161754014, 3.4271727259277087, 3.4245725290738553, 3.4215608749299196, 3.4184922447821586, 3.4147399062293595, 3.4104078842650307, 3.4060869323259397, 3.402013988056007, 3.3981382777869995, 3.394108352751239, 3.389797078280303, 3.385518227053511, 3.380566985249197, 3.3749369777110485, 3.3682356939021147, 3.36046318248786, 3.3528133321413347, 3.3456098698391865, 3.338387759701444, 3.3318814987262853, 3.3258639187803447, 3.3203968794103074, 3.315090883553837, 3.309792400099747, 3.3043224115258667, 3.2987438997648484, 3.293539627135032, 3.2887831343930367, 3.2848651555828754, 3.281575683530197, 3.278426501597601, 3.2756992516056584, 3.273144283410759, 3.2704561874296987, 3.26701100749859, 3.2634076985276486, 3.2588834811802254, 3.2534985855402603, 3.247949227830272, 3.2419223468991083, 3.2352806164699515, 3.2283716443126167, 3.2211920086734307, 3.2141989604697545, 3.2077126943007714, 3.2014711572167176, 3.195673053606357, 3.191067126295053, 3.187181299032332, 3.183994799556824, 3.1818138340660727, 3.181314277427437, 3.1815989759482326, 3.182721302121309, 3.184689778391707, 3.188244099027308, 3.19270793417033, 3.19871047658494, 3.205428363383797, 3.2126598688748462, 3.219884219613212, 3.227027349445295, 3.234626415446809, 3.2419358983524726, 3.2492023389550853, 3.2569043524525947, 3.264518615109638, 3.272221679867897, 3.2794057364986706, 3.2856052444024746, 3.2910496836552485, 3.2959364714787096, 3.3001394182801254, 3.303661694961389, 3.306688330381723, 3.3097563925179787, 3.3125032628886864, 3.315631647162638, 3.3184444530307804, 3.3212493353955153, 3.324012266301667, 3.3266579523072206, 3.3288867170617564, 3.3309523978477826, 3.3337314416562576, 3.3366615905280894, 3.339742474656544, 3.343458018206282, 3.3475579771862964, 3.3517855469328874, 3.356327570542142, 3.3618068980982194, 3.367024581511908, 3.371910673896621, 3.3762541343883514, 3.380063717896397, 3.383135325671678, 3.3847844707968777, 3.3857687809439816, 3.385933879904169, 3.3844543045228943, 3.3817402627848008, 3.3783350966701224, 3.372908165680765, 3.366025713067323, 3.35791016513415, 3.3491132657367366, 3.34026923963308, 3.3315683572069457, 3.3232689033987373, 3.315469426679494, 3.3087508846199523, 3.3033687610063414, 3.298559901869341, 3.293881071796525, 3.2891112207271056, 3.284632357877047, 3.2800004448650952, 3.275338753397758, 3.271614630030873, 3.2691546267280396, 3.267001902426063, 3.2654195361124914, 3.2635024192177746, 3.2611229902101235, 3.2576729921643977, 3.2532252793117817, 3.247578067478511, 3.24062695849624, 3.232542844690008, 3.223674550265942, 3.2144861925890598, 3.20455601176232, 3.193416068843323, 3.181624519994913, 3.1692121015806998, 3.1558027340632724, 3.141351344956407, 3.126197868746594, 3.1103695063486017, 3.0939778460136886, 3.076939382751583, 3.060111897334694, 3.0433682976768117, 3.0259952935466825, 3.0080440136228543, 2.9893249208093224, 2.9696518964352765, 2.9494181332612497, 2.9292318649918188, 2.9093322666989185, 2.890183461819162, 2.872187445061453, 2.855087491814195, 2.8385634208144865, 2.8219280728380913, 2.805103113316466, 2.788190779626817, 2.7708381282789967, 2.753105742061182, 2.7351020016011884, 2.7178240348022022, 2.700736866480268, 2.6839407760547274, 2.66685107328893, 2.649761488338608, 2.6321907878456865, 2.6136719891905673, 2.5945728546292672, 2.575927325114347, 2.557703902014969, 2.539446288548577, 2.5212188195959713, 2.5035976014892336, 2.4865792041768615, 2.470267452696802, 2.4547655278202476, 2.4402643260864765, 2.4266152648628503, 2.413936138719022, 2.401926164039423, 2.3910528791068115, 2.381964589326368, 2.3744790807322382, 2.368226793780413, 2.363176050352881, 2.35932035743776, 2.356674583388262, 2.355654051365438, 2.355902462142494, 2.357193864426345, 2.359572829931492, 2.362572522947468, 2.366485872232272, 2.3709643714320134, 2.3709643714320134][3.633322461599143, 3.634171854656859, 3.635381274110731, 3.6368872691274508, 3.6388288631158408, 3.64145413200282, 3.644341401948356, 3.647643701710143, 3.6514244346040434, 3.655265884579829, 3.6591125119487278, 3.6628781004046105, 3.667028187645465, 3.6720922025251284, 3.677447622313229, 3.683187182517812, 3.6897178250732563, 3.6967618441914136, 3.704076270904058, 3.7112668471326637, 3.7181094222531414, 3.724784563444433, 3.730649428443213, 3.735921649508706, 3.740985657657227, 3.7451967496697516, 3.748936049631047, 3.7523147763373563, 3.754737436545052, 3.7566943067894947, 3.7581668440963494, 3.7591217738536744, 3.7604126530468807, 3.7619038314649504, 3.763823279550335, 3.7663394006528237, 3.76915497840786, 3.772504976119089, 3.7756317027381976, 3.778174914340387, 3.7803860876799193, 3.782106941550865, 3.782760783629145, 3.782300859082531, 3.7807563094553283, 3.7782849588498553, 3.7753491382097155, 3.7728652344314235, 3.769834091700773, 3.765939127320684, 3.7617068317909084, 3.7576987662464134, 3.753827747262981, 3.750828912267485, 3.748435273249933, 3.746938246274069, 3.746842181209498, 3.7481562965752295, 3.749687966341719, 3.7515936764946267, 3.7535335724105945, 3.754969191007631, 3.7556984956270036, 3.7550175857152066, 3.7531497240867413, 3.7505661974862967, 3.7479145674626446, 3.745343799197804, 3.7430051841772722, 3.7411680645073164, 3.7396481892623057, 3.737771472469294, 3.7356350963820346, 3.733331461928339, 3.731185545508263, 3.729227105834077, 3.7283864279202854, 3.728070103450837, 3.728154209821594, 3.7283724947774575, 3.7287878741147003, 3.7292241266235924, 3.729219991371993, 3.7290132144099175, 3.7284443692544578, 3.727678948896588, 3.7265436200341773, 3.725367637669214, 3.724228186963029, 3.723443275748703, 3.722900054456642, 3.722225337631437, 3.7216664896282516, 3.7208145766003797, 3.7194563571863917, 3.7181965796495198, 3.7169213829491103, 3.7152476521712656, 3.713608053050653, 3.7117518748010982, 3.709264944409995, 3.706583864236475, 3.703195800556462, 3.699303320665292, 3.695172609592923, 3.6905984831351075, 3.6848392499877205, 3.678916367638226, 3.673051782704191, 3.667561312380519, 3.6622410605589453, 3.656601544245834, 3.6507809166348246, 3.6453131929186893, 3.639759077100022, 3.6338807052855673, 3.627605373520292, 3.621002425744071, 3.6140425744664673, 3.606737780666951, 3.599660375247185, 3.591768113400056, 3.5834826063059806, 3.5746584472047327, 3.5652895923904317, 3.5550869019464857, 3.544828804449271, 3.534434362873517, 3.523673541240101, 3.5124870775492205, 3.501187318427863, 3.489615125125149, 3.4770566512814396, 3.464092152103339, 3.4503494343247634, 3.4349205956618505, 3.418508171287375, 3.4014504353561814, 3.3839023891389894, 3.366213327480631, 3.3484499151385916, 3.3323143557531196, 3.317093234215391, 3.3027424707933233, 3.2892832017368017, 3.2767538913602894, 3.2647135093381836, 3.2523176366574824, 3.239915234318962, 3.227486644070861, 3.2149393222193443, 3.202745125098248, 3.1908520220825367, 3.1788062507913986, 3.166162696888829, 3.1522890834951567, 3.13711002018894, 3.1201935994835366, 3.101015416433548, 3.079879880471947, 3.0571476105607034, 3.033268381773856, 3.0085250128912846, 2.9835750438873627, 2.9583181040820676, 2.932877055712569, 2.907592443181506, 2.882381634994203, 2.8577030163380726, 2.833873393155751, 2.8111612795766643, 2.790352309458337, 2.7713403093724787, 2.7542161992033773, 2.738579564966751, 2.72413045474445, 2.7104106062050217, 2.6967196609243143, 2.6830989797889404, 2.6690683140229408, 2.655220258134017, 2.641623596570692, 2.6279409315637845, 2.6140593160771544, 2.6000889442849524, 2.586306542946476, 2.572290281047937, 2.557720048012417, 2.5425779984426056, 2.527287161135771, 2.512434000873691, 2.497890165360933, 2.4831759366701958, 2.468659901072177, 2.4545145826083288, 2.440497465353389, 2.4265110975934574, 2.41312832342774, 2.39996219476297, 2.3869284363019405, 2.374836695964586, 2.374836695964586][4.2653348374119275, 4.2797383355763285, 4.291768590269177, 4.3016478733172825, 4.310290037081662, 4.317787432687949, 4.324333651059833, 4.330172479537699, 4.335536187587353, 4.339388661721831, 4.341905918398073, 4.3431045843437195, 4.342570126463364, 4.341432150359615, 4.340328773951088, 4.340323830902299, 4.341366431196341, 4.34382668395531, 4.347144360444438, 4.351089788304745, 4.355992450297493, 4.361550101212362, 4.367695589598101, 4.37467338682203, 4.383107130714223, 4.3931176659781155, 4.405511828080072, 4.419857886144814, 4.435061917485944, 4.4501967783917316, 4.465028893021499, 4.4789194872055065, 4.491690509366745, 4.5028112914787854, 4.512340563623653, 4.520166755347854, 4.526296534383388, 4.530762397070331, 4.534061197665315, 4.536047280491735, 4.536532511732893, 4.535446094863019, 4.532930764435361, 4.529196965574188, 4.525204427881078, 4.52103645695672, 4.517688134388061, 4.5154654827911305, 4.514632361087784, 4.514369431346221, 4.514589543244967, 4.514625017819004, 4.514283339253699, 4.513236604935613, 4.51108387017108, 4.508548697012312, 4.5061662945221315, 4.504445811717243, 4.502938239655685, 4.50104495358882, 4.498696914782152, 4.494953100859166, 4.490361007524024, 4.485585294140082, 4.480928668339813, 4.4765238921076405, 4.472594010428592, 4.469364091047629, 4.466913298811592, 4.465494124068016, 4.464604069932693, 4.462814317337151, 4.459758821837908, 4.45563478927383, 4.449732470085671, 4.441805359061287, 4.43321060783778, 4.424833708600464, 4.41625971940709, 4.4076013058173364, 4.398774013184767, 4.390633720919217, 4.382272485212461, 4.373647061326313, 4.364899788345263, 4.356517219656889, 4.348273782290709, 4.340336522392904, 4.333192863267885, 4.326713035474236, 4.320164810405635, 4.313268796514706, 4.305662991861705, 4.297116838786438, 4.2875604228305, 4.276520698574546, 4.26419555397857, 4.251344331449336, 4.2379032739801366, 4.2234975339291845, 4.208456156136498, 4.192974854012023, 4.177055427183178, 4.160723622986103, 4.144503918196009, 4.1290581808694995, 4.114767159201138, 4.101867509077069, 4.090250122535237, 4.079624468851818, 4.070674791618182, 4.06199226923098, 4.05348366894045, 4.045057729120324, 4.036524031326591, 4.02811616483561, 4.019658025358417, 4.0102936109750935, 3.9998374817855202, 3.9887980254757136, 3.9765220829026284, 3.962880861172438, 3.948086709667106, 3.9323855457761505, 3.914979247126254, 3.8963721787783063, 3.876969549448699, 3.8568455066922556, 3.8354641800709466, 3.8118325826923156, 3.7858611656369647, 3.757962213904241, 3.728301035540054, 3.6968843537650007, 3.6635049221121845, 3.628744283493652, 3.593828530005278, 3.558932652161288, 3.5236052389108368, 3.4886695617980656, 3.454535773236295, 3.4208366749128025, 3.3884622684230625, 3.3574155645125767, 3.3278923966606593, 3.3001461458215777, 3.2738239333066317, 3.248749457947339, 3.2244342602557285, 3.2009103504724212, 3.178568360121736, 3.1570765384452497, 3.1357203208791247, 3.113703239044333, 3.0907603451444956, 3.0674900098617877, 3.0435431412675062, 3.0193214115504166, 2.9952079860895147, 2.969857088834142, 2.9435709631351408, 2.915659691273308, 2.8869302997736233, 2.8571335780265352, 2.825926210045765, 2.794440870958948, 2.762607224948263, 2.7306462825708593, 2.6993661830770033, 2.668809403475569, 2.6391707804133206, 2.6104314103211865, 2.583046150620084, 2.5566574659914902, 2.5319166009158938, 2.5084148777914614, 2.486441229951734, 2.466252101366416, 2.4488549973814444, 2.4341390890077994, 2.421092461336902, 2.4098126725069435, 2.4001836395510563, 2.391611927189488, 2.383582739279425, 2.376724035917012, 2.371265323133922, 2.367019336323308, 2.3638865965638454, 2.361111441738544, 2.359380672043341, 2.358365393502213, 2.358501495762274, 2.358952056371847, 2.360374726196064, 2.362749262845079, 2.365504690920487, 2.3688887961165865, 2.3731492848161047, 2.378023082646961, 2.383656021702796, 2.383656021702796][3.5310585002365107, 3.529346761713194, 3.5274425582813413, 3.5245027597711753, 3.520645706035563, 3.5163325404573906, 3.51287888476778, 3.5105798448826984, 3.509420004148285, 3.509982725750486, 3.5126211948452197, 3.5172889050170215, 3.5235002298689313, 3.530927362640596, 3.538506383335156, 3.5454051787016665, 3.5520925794584355, 3.557736492459383, 3.562762328197243, 3.567833837718401, 3.5731840816137046, 3.578519803025006, 3.5833031824665222, 3.587409719689124, 3.590939751439357, 3.593243394472465, 3.5938403606958063, 3.5940505293995724, 3.593450113989234, 3.5935055282544073, 3.5944260422533416, 3.5959247701962056, 3.5978915073228417, 3.60003928980249, 3.601706810629433, 3.6027314090215183, 3.6032859092190317, 3.6029859516746554, 3.60194219610594, 3.6008087951983225, 3.599547500002994, 3.5979316161809285, 3.596298517667393, 3.594832243592507, 3.5933731505461193, 3.591907385100713, 3.590486550161337, 3.589249741072003, 3.5883415911867456, 3.58785529283901, 3.587583391537333, 3.5873856203492687, 3.5874422453960038, 3.5871324550720156, 3.5859795889408774, 3.5832606796775015, 3.578421756961377, 3.571820045445323, 3.5639805491491234, 3.5547756633079115, 3.545515686049251, 3.5368671280204502, 3.529173669424919, 3.523118590113673, 3.518570681321015, 3.51483836449804, 3.511628805434796, 3.508656075563146, 3.5062197395093966, 3.5038089792167377, 3.5021845675816423, 3.501534387663191, 3.501890962438781, 3.5023598758400563, 3.5025270096088517, 3.5019066584681093, 3.4998867348364033, 3.4958920987299247, 3.4897341275557556, 3.481683278414445, 3.4725081517451497, 3.4625959960933104, 3.4525300453006063, 3.443043831711515, 3.434702093805008, 3.4270966050622698, 3.420457327077348, 3.414222936298506, 3.4077812120876176, 3.401577119501015, 3.395975417147475, 3.3912886995380487, 3.3878800709574906, 3.385061167552095, 3.38222366485224, 3.379507220999362, 3.375860849031681, 3.3711968228016893, 3.3656625523318815, 3.359167761059795, 3.351800359265146, 3.3440299455305973, 3.336034895354922, 3.3281590769888334, 3.3207048874724445, 3.313208394756246, 3.3056750124121015, 3.297568317883612, 3.2895328690843346, 3.2811423468575254, 3.272754811522035, 3.2638535816629437, 3.254084324049836, 3.244231028764457, 3.2343900545029443, 3.223761587609748, 3.2127750492779943, 3.2016176174415696, 3.1899912220235045, 3.1777298055223326, 3.1645886611396707, 3.151282963923709, 3.1378467606140226, 3.124742784211365, 3.111871268738854, 3.099137238599723, 3.086718703220931, 3.075154839548851, 3.0642924648684344, 3.0536224189637164, 3.0434493188460583, 3.0333452558144276, 3.0225383222850377, 3.0115526169625557, 2.9999279866843955, 2.9872100609876524, 2.9734395252315786, 2.9592618771004466, 2.9446450378442837, 2.929448947444645, 2.913460186687952, 2.8972850296010324, 2.8808014525377836, 2.8639205661921228, 2.8474828751825876, 2.83155838602175, 2.8154923229280793, 2.7995589583558442, 2.783620818768865, 2.7680342712093258, 2.7535090555921333, 2.7395408819435314, 2.7264098081728685, 2.714134724652808, 2.7021121635854612, 2.6897933285531033, 2.676820929494893, 2.6632404626138526, 2.6493365997570497, 2.635036055032776, 2.620800966257997, 2.606411266169186, 2.592051288464604, 2.5781497681614955, 2.564509463192194, 2.550899835920845, 2.537272755410299, 2.5234275908407784, 2.509222786859062, 2.4945668002436463, 2.4799260857907672, 2.465640549076918, 2.4523123294548728, 2.4398310348433987, 2.4285358363248997, 2.4177162065627744, 2.4076609397427537, 2.3985754929530443, 2.3897697249361247, 2.3817959334990206, 2.3751432649406623, 2.3700124709111052, 2.3663197437401124, 2.363492076043346, 2.3612028494731745, 2.359718388158843, 2.358688711456067, 2.3574632013829886, 2.356842448367128, 2.356868576951875, 2.3568446950029, 2.357331282328308, 2.3582678856285604, 2.359347802947082, 2.360500834168076, 2.3614005830323133, 2.3632214997222487, 2.3650700323968796, 2.3667560038761493, 2.368817473324087, 2.370730822236046, 2.370730822236046][3.4071243800534274, 3.4115360482580113, 3.4161770695895153, 3.420514892478273, 3.424726743655951, 3.428513065233162, 3.4318231770578853, 3.434496022032482, 3.437047346986842, 3.439749301743059, 3.442849922249091, 3.4468857946179523, 3.4517791284827064, 3.4570807710458737, 3.46260705060134, 3.4667489403685408, 3.4690922501938353, 3.4692827997223716, 3.4670386545112657, 3.4632473237336794, 3.4579224941912106, 3.4515568812838384, 3.4447652755055027, 3.437296095491084, 3.4290745035864756, 3.419299363572303, 3.4079768947669558, 3.395663227277184, 3.382107389967842, 3.3682157251315443, 3.354310824812198, 3.3404222158562753, 3.3276992333020807, 3.3168069372479683, 3.3070592464602426, 3.2980460974394137, 3.289605006364518, 3.281408936335242, 3.273169217798942, 3.264689618466543, 3.2567688465996167, 3.2497671001486395, 3.2444452205237857, 3.2407875520933342, 3.2382557252389157, 3.2361210696778806, 3.23452197601193, 3.2323761646738904, 3.2294584755700155, 3.2258193257656482, 3.2219763089677893, 3.21732462422257, 3.2119871514733154, 3.2067018561998974, 3.201213690603021, 3.1944760409872006, 3.1856638257906758, 3.1752715097955733, 3.16282069379282, 3.14892453592486, 3.1341604292129213, 3.1193237605845794, 3.104756405125964, 3.090998988321554, 3.0797775434962467, 3.0701208974515595, 3.0619976555613393, 3.055174433637404, 3.048714985459954, 3.0421432847841436, 3.035094787168576, 3.0278428955514056, 3.020689924467773, 3.0143744158755252, 3.0088056693250382, 3.003084621061058, 2.9968800024811726, 2.9904079395004595, 2.983406975636439, 2.9755941059287827, 2.9662052964372827, 2.9559848795492463, 2.9452273154312003, 2.934518232245822, 2.924789365042642, 2.9155230840687474, 2.907478577844141, 2.9003589435126296, 2.89371585294174, 2.8871983558744856, 2.879859547455882, 2.8714820184282197, 2.8631646034709197, 2.855478772515562, 2.8482944131518857, 2.84186158647195, 2.8358702223256724, 2.830901096176063, 2.826338571489951, 2.822012080390958, 2.8178442329798017, 2.8132416210354565, 2.808533216837549, 2.8039101707643845, 2.799269234170961, 2.795139046089313, 2.791410220900208, 2.788821806173364, 2.787023841128497, 2.7845942694580192, 2.7814750897604053, 2.7776666755367723, 2.773601090246595, 2.769580904358893, 2.766206586790926, 2.76338870211776, 2.76204449235689, 2.7619083422060746, 2.7626798554864025, 2.764116791401559, 2.766072420665653, 2.7679931967066427, 2.768797746550759, 2.7689097819561987, 2.769249600954742, 2.7696384687628637, 2.769514719888943, 2.768226988493319, 2.7671896631760804, 2.7654628133745343, 2.76323260343791, 2.7602224195402743, 2.7562701598831842, 2.7516198743487252, 2.745508137173801, 2.7384776904964805, 2.7306325908572435, 2.722843753315421, 2.715388079854312, 2.707910253310755, 2.7010288817391, 2.6942295696424203, 2.6875180807566594, 2.68054809942275, 2.673623073606056, 2.6667711472005533, 2.6605706388401207, 2.6552012410750927, 2.6507256050265435, 2.646229285200782, 2.6416157260729958, 2.6369937412440665, 2.6317958590672514, 2.625144611676519, 2.6174874785516398, 2.6093166047126624, 2.600844305008714, 2.591870162733999, 2.5817482632558777, 2.571173650427272, 2.5597203102132564, 2.54691499181931, 2.5335153384441247, 2.5192413290448705, 2.5044133786047538, 2.4896040598212807, 2.4749737188231213, 2.4611318330378102, 2.4478386166475703, 2.43489144307494, 2.422574703860624, 2.41120083382814, 2.4003561426147533, 2.3905994011434264, 2.382532370339287, 2.375373749350853, 2.369185107620169, 2.364428145291473, 2.3608745534912057, 2.358629611074078, 2.356911102603559, 2.3556931697853623, 2.3552065058574794, 2.3542489053510014, 2.353277242408417, 2.352569134362538, 2.3523489510562334, 2.3523608693287215, 2.353238697671304, 2.3549916547133827, 2.357347094747317, 2.359373286741146, 2.361202393925035, 2.362552929218549, 2.3633416313385527, 2.3629737347292386, 2.3628582155148568, 2.363574954198667, 2.3654293029923124, 2.368222641721146, 2.371358513046899, 2.371358513046899][3.8600356222402787, 3.8607944357344457, 3.8623177935231476, 3.8639024525670695, 3.8649247040905745, 3.8647733905198405, 3.862500833148851, 3.8582221570503874, 3.851780226945836, 3.8434304024732793, 3.8344006697620134, 3.8246299146990927, 3.814132316460543, 3.8029420913119214, 3.7911321258256248, 3.7779338510376688, 3.763137434124619, 3.7463688011502247, 3.7277116758012525, 3.708097858820929, 3.688137348339584, 3.668489481953313, 3.649799173813328, 3.63228637608255, 3.615622286280351, 3.5998243355212383, 3.5844043594016655, 3.568898196996994, 3.5529221782361344, 3.5364846594272166, 3.5202889933269836, 3.505188785620835, 3.491553867971014, 3.4789992353419734, 3.4673157144789677, 3.4556235018877426, 3.4428015449581935, 3.4286271468336347, 3.4129773479862124, 3.3955200790850157, 3.376759661041355, 3.3569861484361536, 3.337219008225241, 3.318364918716506, 3.3009139027526437, 3.284307198372279, 3.2686863186908584, 3.2545532678807825, 3.240674427695786, 3.227784894797442, 3.215518017836302, 3.2044947826472736, 3.1948549963661845, 3.1874301076112292, 3.1809737755230496, 3.175190628920836, 3.169134376052593, 3.1613871075955537, 3.1518803342786197, 3.140129754753045, 3.1272767504256977, 3.114342576035576, 3.1023482068342667, 3.091375761699645, 3.081954155961114, 3.074367841695137, 3.0685266420605912, 3.0638415277028175, 3.059457453814323, 3.055360406856713, 3.0519889222487304, 3.04943839755806, 3.047424410281389, 3.0467544062128247, 3.04667640275805, 3.0465349417567187, 3.046165540384269, 3.045687345649278, 3.044976806508362, 3.0437329643722872, 3.0427736699670502, 3.042291731925536, 3.04316926284297, 3.045350837689041, 3.0487387372570582, 3.053071191891735, 3.0581526911627197, 3.0638140101823113, 3.0697631594088324, 3.075878910126179, 3.082147757999309, 3.08775214398297, 3.092531763186939, 3.0971388257075025, 3.101888912511663, 3.106968615331698, 3.1122946820384287, 3.11739926200747, 3.1214670446597688, 3.1248029380235476, 3.1279371833339704, 3.130263118656434, 3.132651405441539, 3.1347463414088246, 3.136651467361486, 3.138907291876778, 3.140088439291856, 3.140436264263973, 3.139635345822506, 3.137730876958885, 3.134569494472779, 3.131215638410881, 3.1283239492199355, 3.125453360713438, 3.1224929850134613, 3.120180967365934, 3.118749514918552, 3.1176988226744893, 3.1162740254089, 3.1143518522586535, 3.1121270932383256, 3.1087005695333207, 3.104524336057366, 3.0992201559575334, 3.093280153507746, 3.086693408686074, 3.0790003135554787, 3.070221501604479, 3.0603422585345705, 3.049702449621959, 3.0373103733219478, 3.0232594561760995, 3.0081042153433417, 2.9922078130340544, 2.9761821005885936, 2.9604196770428834, 2.945150918348749, 2.93038596741791, 2.916785034740236, 2.90376784371877, 2.8912199711966893, 2.8796976046530776, 2.8694774256190945, 2.8603856005004302, 2.8526431124347837, 2.8458376961471545, 2.8397094456745107, 2.8337377454017774, 2.8282044560116466, 2.8223887883002305, 2.8157026254251836, 2.8078045583994644, 2.798829170548326, 2.7885328662111326, 2.7762975315269665, 2.7627050649024163, 2.7480802134358857, 2.7323681357772007, 2.7153039241828894, 2.6969763689226633, 2.6780999722966286, 2.658713764471496, 2.6384557670567728, 2.617955775534407, 2.5976361876407026, 2.57793526167182, 2.559317403669137, 2.5416639568229034, 2.525204223657452, 2.509452025895445, 2.495291252024332, 2.4824163501512566, 2.471102990061848, 2.4608144531932736, 2.451663741971729, 2.4440270264366473, 2.437743848570736, 2.4327148058247565, 2.4286979176707915, 2.425310467379858, 2.4220186311501517, 2.4188173555010652, 2.4155906981676485, 2.4123823148316683, 2.408981293355812, 2.4054478081811994, 2.4022113879532045, 2.398981081629953, 2.3952544916060603, 2.3915586488937985, 2.388045512312109, 2.3850042817529835, 2.3822864399825345, 2.3797869515486387, 2.3773399484466347, 2.375364933090554, 2.3738277699788233, 2.372602574756257, 2.37167596092638, 2.371272036376005, 2.371380025786672, 2.371380025786672][3.190625162774163, 3.1953528090121357, 3.1980951868217486, 3.200118525879612, 3.201557600340959, 3.202870151751913, 3.2042205171182685, 3.206218736536126, 3.208536053008567, 3.2116303826713244, 3.215006485891756, 3.2192295973025593, 3.224292428926406, 3.230053587304447, 3.2359849771746605, 3.2415400460026893, 3.2463728249693506, 3.2506689362985397, 3.2545457633566333, 3.2582281947550875, 3.2622747287963203, 3.2665948065373778, 3.270546068077922, 3.275488100188813, 3.2814438814277125, 3.2884174364715872, 3.296128600646019, 3.304868152955359, 3.314137206107125, 3.3233557154391455, 3.3326558212082467, 3.342217103764742, 3.351484319999853, 3.3607145563884075, 3.3693581972770588, 3.3768189948695175, 3.3822117104901053, 3.386140986369972, 3.3879011701538997, 3.3878021474745776, 3.386401114464277, 3.3838308559348786, 3.3804711732945023, 3.376996510538344, 3.374005406128702, 3.3717065548604035, 3.370076531226824, 3.3690225560507066, 3.3681336962061263, 3.36830909819612, 3.3695129818866305, 3.3718386925274406, 3.3743534060882814, 3.3767084993622265, 3.378309421310172, 3.378630315698371, 3.377867758038306, 3.376175582946031, 3.3736726885580275, 3.3708983436926454, 3.3684020847353078, 3.365893595237839, 3.3630676724759567, 3.3609684226207213, 3.3601237983468986, 3.360340023179014, 3.3615115438140264, 3.362911515285489, 3.365131353186174, 3.368378843102819, 3.3722661900034887, 3.3758716671667113, 3.3781163443541606, 3.3791937895213238, 3.3782941866758542, 3.374978028465386, 3.369275054813142, 3.3623609011194353, 3.3541344158507638, 3.3456689803498016, 3.3378800266328996, 3.3315971521482513, 3.3267659641778193, 3.3228458295012593, 3.3200590412853916, 3.3195673916770145, 3.3211131647964423, 3.32453955918031, 3.3292337006742043, 3.3345648831005796, 3.3408108826975953, 3.346786728541689, 3.3517411266401167, 3.3548213793422805, 3.3552567661306103, 3.3527194241196163, 3.3480901804541516, 3.3414660686248063, 3.3338151226705626, 3.325938368757934, 3.31797155613779, 3.310677003004408, 3.3037445426177516, 3.2975709696774707, 3.291676309016641, 3.2860886718735185, 3.2807110658574983, 3.2757110655425588, 3.2708934992372227, 3.2656895847354717, 3.25945470059852, 3.251524629021487, 3.2421111372306615, 3.231165932309883, 3.2185708325576208, 3.204343667200002, 3.1889259947150737, 3.173003331290728, 3.157300851903682, 3.142340674175493, 3.1283172665841064, 3.114528985561375, 3.1011951124543105, 3.0889383086146385, 3.0779897667026157, 3.0677885154364355, 3.058113045277495, 3.0488352678161137, 3.0395400367918977, 3.0299727005276904, 3.019532472094296, 3.0081651819771036, 2.9961262647647136, 2.9836488553713503, 2.9714548060802595, 2.9593808126394685, 2.947855801045003, 2.9367941639220905, 2.926437955074038, 2.916946300982135, 2.908356499123189, 2.900493865416731, 2.893490171128224, 2.8869544892410994, 2.880187863500631, 2.873114537716128, 2.8657595623425394, 2.857635646667966, 2.8484842761222473, 2.8384011673016265, 2.828149257097567, 2.8167604269640583, 2.8046190170235388, 2.791775769194101, 2.7779754283769713, 2.763394295245189, 2.7484810305027363, 2.7331233514046662, 2.717408794447506, 2.701544873605662, 2.685872490888438, 2.670695588939419, 2.6561036065834647, 2.6418828935627836, 2.6280581079861767, 2.614586981822426, 2.600953931583721, 2.5872184445547037, 2.5740573517130856, 2.561280428853458, 2.5490504897447837, 2.5372323687524836, 2.5254469590705173, 2.5135376171986574, 2.5015668896264303, 2.4898412055052215, 2.4780942564951527, 2.4663350277679896, 2.4546880246852325, 2.443619353825416, 2.4330915865612806, 2.4228457903442036, 2.413161517131578, 2.4037483260052457, 2.3948260260849943, 2.3867401676815487, 2.378424026830785, 2.3705204923328096, 2.3633318179826674, 2.357569215780154, 2.35321115313873, 2.349951433144649, 2.348265956972429, 2.348118052675059, 2.3488914330143373, 2.350908254531679, 2.354404868440376, 2.3591366083867644, 2.3652375080001216, 2.372308070196124, 2.3803444819185313, 2.3803444819185313][4.477827485863056, 4.4757836471852235, 4.473642686444573, 4.470991734534784, 4.46802902769636, 4.464392467079376, 4.460473685527471, 4.4569158282990005, 4.453005281068352, 4.448505582660839, 4.444215459013848, 4.440308050502477, 4.4367597180982745, 4.434607954471162, 4.433813936049207, 4.4341695112133905, 4.435373536983485, 4.437195954556479, 4.439131914248409, 4.440165005779499, 4.441175376675597, 4.441977240354276, 4.442054446311927, 4.441825053253696, 4.441069082531669, 4.439844520871327, 4.438266971793349, 4.435748542908462, 4.4322878285379534, 4.42807779848501, 4.422972122848592, 4.417290852794285, 4.410961046749861, 4.404271535022895, 4.397680236073203, 4.3913604505980794, 4.384969642676068, 4.378503638347845, 4.371802748357015, 4.3647047705043756, 4.357052319178269, 4.349285942643325, 4.341088654011795, 4.332516746270899, 4.323486819274655, 4.314512583232718, 4.3060496193892535, 4.297245272638357, 4.289233862428186, 4.281919886430302, 4.275033916353211, 4.268119281281388, 4.261251539697897, 4.25474091201152, 4.249300118988622, 4.244781596012347, 4.241564445733885, 4.239058423122902, 4.237408779370568, 4.236016485159725, 4.234340244420952, 4.232423922795156, 4.229496026385351, 4.225220933375756, 4.22017767288722, 4.214509873803511, 4.208301625439465, 4.20204610571202, 4.195983361339941, 4.190176847653172, 4.184755801094618, 4.179281394599855, 4.173968511177398, 4.16814350883296, 4.162198001868361, 4.156341422629792, 4.151236387325485, 4.146961384621556, 4.143464722026417, 4.140119878204206, 4.136512361517786, 4.132846946621634, 4.128518910884598, 4.123016282409885, 4.116313806888159, 4.109022724997823, 4.100849735901066, 4.0921817654024695, 4.083284459960747, 4.074588837733177, 4.065690481878032, 4.055768610016427, 4.044955567158039, 4.033369425931433, 4.021365902742966, 4.008649885332865, 3.9957819844421, 3.9832338894768755, 3.9705218911247826, 3.9582911233899756, 3.946430859952836, 3.9350591219203697, 3.9231339080111027, 3.910742278277257, 3.8977327000741204, 3.884004585374775, 3.86971599214532, 3.8554219145144035, 3.841310383650395, 3.8272960635511546, 3.8138679746147295, 3.8007992303480718, 3.787611553112503, 3.774215761100076, 3.7601390157711165, 3.7454176222529387, 3.7297154412773796, 3.7124676585086553, 3.694291450402577, 3.6756162968617785, 3.6562678158834507, 3.6366824328410376, 3.616304540529242, 3.595140520394904, 3.57307471570098, 3.550121598063145, 3.52671902749952, 3.503102522231195, 3.4800128506810517, 3.4577148916895064, 3.4363917435876985, 3.4155503937471434, 3.3949476682174025, 3.374689484083783, 3.3542435446808794, 3.333472861937765, 3.3125817418758094, 3.29129936869327, 3.270086008906957, 3.248598774537106, 3.226836967478667, 3.2056270275756877, 3.1844342526970753, 3.163547353707108, 3.1426018218124456, 3.121465215942764, 3.0998921588762562, 3.0779271184321857, 3.056451279378399, 3.0343753835722023, 3.0115090536297964, 2.9887152527926233, 2.9661308383024787, 2.94339032178606, 2.9207142442113745, 2.898159548233868, 2.8756077854111797, 2.852663689560129, 2.8296896119188952, 2.8061813540911857, 2.782828460099507, 2.7598626865213047, 2.737387026734987, 2.715977054162318, 2.6955684796422656, 2.675682744883042, 2.6562767637673494, 2.637511677850622, 2.6195655182551074, 2.6025447038113305, 2.585603918500575, 2.5697960895004544, 2.5550417803928815, 2.540827495401052, 2.526834466302064, 2.5130163210729326, 2.498732032335613, 2.4841192332207918, 2.4698719585114084, 2.455470556305335, 2.4420868449051047, 2.429560757474595, 2.4173599696429156, 2.4057279956256505, 2.394631156717124, 2.3843681065258693, 2.3751275833409213, 2.367102283188944, 2.3599188853900546, 2.3531389066889727, 2.3477749736872293, 2.3437575364128125, 2.341777665893251, 2.3413345454617738, 2.342425644504899, 2.3450402962069434, 2.3488304809816674, 2.354209417609651, 2.36054965983266, 2.367897040162938, 2.3756220601981273, 2.3756220601981273][4.196045962251414, 4.198658657328127, 4.20053866929585, 4.2020501791742735, 4.203037970624187, 4.202770507003652, 4.2016903950656825, 4.199143417642044, 4.194917196935104, 4.189139285176928, 4.182700254561387, 4.175787582017481, 4.169086872746474, 4.1631045676587926, 4.157528531314699, 4.15217271059148, 4.147776009859287, 4.1442649504849856, 4.141514479363358, 4.13918887183654, 4.137032517596151, 4.135365733739562, 4.133805555376202, 4.132998638560653, 4.132618352695154, 4.1320015858965276, 4.13084824628133, 4.129715106980975, 4.1281943025415515, 4.126179720829564, 4.123574979311936, 4.120115978828467, 4.116319027734903, 4.112801873128422, 4.109533087846241, 4.105746103930523, 4.10194197010571, 4.098461106563283, 4.0947579629717445, 4.090444821876733, 4.085610901748425, 4.079471862370296, 4.0726173544397914, 4.065583666592545, 4.05869862933384, 4.052172171214572, 4.044968646627074, 4.037299727769016, 4.029633185840446, 4.0218556183706795, 4.01402242389288, 4.00588355207498, 3.997806595940217, 3.9899231668430293, 3.9819827512268193, 3.9738319520161514, 3.9669130282082525, 3.959886103891056, 3.9524380807618855, 3.945222728757341, 3.93744626959911, 3.929078214330008, 3.920384340464089, 3.9113175354598373, 3.9023545864782014, 3.8937558008594544, 3.8861646116674016, 3.8794144416580902, 3.873663008345363, 3.8689555579917245, 3.8650032492367363, 3.861312595981942, 3.8581875340135197, 3.8556657409164377, 3.853866264665909, 3.8519191133398696, 3.850120571034406, 3.8483378947313502, 3.8461308872932034, 3.842824497942902, 3.8386106341179573, 3.83386246759336, 3.8278793272197764, 3.820269976408557, 3.811598140929394, 3.8021784872305107, 3.792214023954422, 3.782319916813768, 3.772719034136875, 3.763028245191264, 3.7527593798026935, 3.741780473750238, 3.7308261693159306, 3.7204919705956483, 3.7106519979176045, 3.7011524778636957, 3.6917176292358214, 3.6817250155436283, 3.6711318568369316, 3.660492257767794, 3.649735872076749, 3.6388356995033275, 3.627558188225473, 3.615512361483983, 3.6031340862611665, 3.5906164968740732, 3.5778388075702106, 3.5651699145193163, 3.5528442986172166, 3.540822602893287, 3.5287523164888905, 3.5167166475346976, 3.504827771800523, 3.492890552562638, 3.48093423707812, 3.4683317353961374, 3.4550015022464815, 3.4414657471518657, 3.427906767949933, 3.4139108264877085, 3.3991319976736554, 3.3831693422386873, 3.36569455644596, 3.3470737634907066, 3.327668765075955, 3.307731249953704, 3.287058302056666, 3.2658040742940275, 3.2446172972005285, 3.223230133892837, 3.2024946588353944, 3.1827514094021647, 3.163876050602304, 3.145290734744081, 3.1271227215833646, 3.108988970845971, 3.0912380037868066, 3.0740588259531014, 3.0579032145303975, 3.0419691280662784, 3.0264482814708114, 3.0113306532493285, 2.996153860134851, 2.9805756664186975, 2.964721488428334, 2.9486129550594278, 2.932691569846854, 2.9169065015364666, 2.9012090802411286, 2.8853323829969115, 2.8692736059919492, 2.852712366457904, 2.8359645210444664, 2.818721626699688, 2.800654851553953, 2.782103817919835, 2.763398819740352, 2.745045446458472, 2.727033995834669, 2.7094474083375966, 2.6922421266408447, 2.6753260348435384, 2.658943601555309, 2.6430020222229023, 2.627593520741997, 2.6125082520367977, 2.597717128475522, 2.5831803648905813, 2.5691561367408315, 2.555507602247881, 2.542734407755846, 2.53050510712854, 2.5186423052355966, 2.506811735164353, 2.4950508327289924, 2.4836915334923, 2.4723365775104815, 2.460898446600806, 2.4491597818205753, 2.4372912419449135, 2.425956363619541, 2.4143260371925375, 2.4033324944591854, 2.393487651824558, 2.3838773887886133, 2.3748119304726463, 2.3665893249269114, 2.359819809175973, 2.354249738328078, 2.350260619883194, 2.347807986707399, 2.3467425582179087, 2.346388874659019, 2.3467477208869236, 2.3476104396449102, 2.349647947595725, 2.3523001203590224, 2.3550458600560353, 2.3583506647045405, 2.3622757910700707, 2.3661871775918324, 2.3661871775918324][4.432061642078689, 4.431744600190399, 4.431113078085014, 4.429833614844165, 4.428405705506829, 4.426690527761956, 4.425080297031575, 4.4236226202576745, 4.422292037140273, 4.420866740995278, 4.418831581177477, 4.416557743808223, 4.414256635320118, 4.411471009031698, 4.408400348974148, 4.404160656988855, 4.399282844417894, 4.394316506362096, 4.388301193273951, 4.381702385787763, 4.375001272724333, 4.368387990559689, 4.36150208565123, 4.354624902266432, 4.347278610658735, 4.339135678000392, 4.330131769360964, 4.3205865836525525, 4.311100398636614, 4.3012823594347696, 4.2907632132161355, 4.280156038241503, 4.269119841823441, 4.257377310805795, 4.245287829202206, 4.232348608150982, 4.218589453253123, 4.204617788635815, 4.190233343822735, 4.1756803396304685, 4.161040055886584, 4.146813780092325, 4.132407389905964, 4.117949156759418, 4.1034126825005295, 4.088527495026052, 4.073015334976443, 4.056806234566454, 4.040225207039355, 4.023541886033716, 4.007224207252978, 3.9914961028671105, 3.975824163098286, 3.96004164919198, 3.9442818654450598, 3.927973811090563, 3.9111099645070673, 3.89402467220327, 3.8765910153079077, 3.8588851115207334, 3.841665418817038, 3.8253065781059616, 3.809699536455515, 3.7947192603134554, 3.78035754427858, 3.767080505361018, 3.754810340237496, 3.7434528808534027, 3.7324250619699324, 3.721649152097812, 3.711855067193716, 3.703605334932634, 3.696022945759299, 3.688816535391318, 3.681787136869695, 3.6743189504061666, 3.6661002453833778, 3.6569547881363658, 3.6473572114034423, 3.6372949493395974, 3.627251706947245, 3.6178024266484186, 3.6084638112612315, 3.599263197807255, 3.5900378796806267, 3.580919013006849, 3.57173400677098, 3.5620351084308637, 3.5527034372779673, 3.5438596054941245, 3.5351901625475866, 3.5272355136390807, 3.519976902534134, 3.5129381999209435, 3.5063812163824872, 3.4998221959465456, 3.4923447534504417, 3.4844432189665513, 3.476046240658532, 3.4671585955446123, 3.457942098469583, 3.448447474701051, 3.438504154891837, 3.4281575246120917, 3.4182042850121754, 3.4089429234679045, 3.400177804666995, 3.392078237676827, 3.3839699526516287, 3.375925253463843, 3.367891446298163, 3.3602771184414255, 3.3530164260962776, 3.3454631957713046, 3.3372996210874017, 3.328980848095457, 3.320153316914906, 3.311065946396581, 3.3015033869350106, 3.291133655746621, 3.280087483194845, 3.2684065239326543, 3.256804831990646, 3.245001364829765, 3.2333254960535296, 3.2223807001965747, 3.2118668248690687, 3.202105934017096, 3.1932286845566202, 3.1845873524932604, 3.1764978507104646, 3.1680802662926975, 3.1593939725594407, 3.1505667879032746, 3.142031064161873, 3.1333820312894054, 3.1243036732151763, 3.1149569936179744, 3.1050028433627843, 3.094314297698336, 3.0822609838513375, 3.0689140113459743, 3.0547941947255457, 3.03964002977354, 3.024271283039817, 3.008193501949978, 2.991508198316362, 2.974814014488641, 2.958760047574925, 2.9433917278563952, 2.928846937844348, 2.9154868631336353, 2.9032070002901342, 2.8916690735755086, 2.880699259105654, 2.87021473787057, 2.8609543942935765, 2.85196462739409, 2.8434945923716612, 2.835226904907352, 2.826956985720704, 2.818124229319524, 2.808812038797319, 2.799271191418139, 2.789395004635366, 2.779240340432617, 2.7685139341917, 2.7571486512577748, 2.7447134398381476, 2.731221837756812, 2.7173017742562817, 2.7028468661681897, 2.688561228655137, 2.6738577518954947, 2.658489310075457, 2.6427380284494273, 2.627307033434331, 2.612222824605571, 2.597426249753628, 2.5828043599629873, 2.56800038525502, 2.553118760088461, 2.5383388119883863, 2.5238238875587173, 2.509696365480369, 2.496244097728671, 2.483496295356949, 2.4713025713052614, 2.4598707209320314, 2.4494365188226666, 2.4394782258243355, 2.4303449114358435, 2.4211579706189714, 2.4124818344263073, 2.404538599116006, 2.3976636608798825, 2.391599330116044, 2.3857128026922942, 2.3802236424663286, 2.375193605522962, 2.370827476599678, 2.370827476599678][4.351198879348931, 4.352937171692335, 4.355622338967917, 4.359059936997924, 4.36296457134729, 4.3662484808476085, 4.368289312242707, 4.369423320571825, 4.369348877971971, 4.368262453683601, 4.366197445707912, 4.363223882874622, 4.359417445539158, 4.355119246604268, 4.3505944612767875, 4.345275056830014, 4.339300609286882, 4.332909443337329, 4.325865796443429, 4.317989428149993, 4.309950853286896, 4.30195711230895, 4.293455624898309, 4.284725676772343, 4.276463981015616, 4.268282310615366, 4.260067017132185, 4.252052842281558, 4.243986128125883, 4.235511887371245, 4.226034928481236, 4.21589385211018, 4.2058859555204755, 4.195350676069434, 4.183806196759479, 4.170880659513733, 4.1559900469854645, 4.139450182388663, 4.121753245782347, 4.102833809915077, 4.082823299624338, 4.0618989897128825, 4.040391318260232, 4.018482960189862, 3.995993452388334, 3.9733780083813404, 3.9509999737822405, 3.929590343303363, 3.9091190693219042, 3.8898719541035325, 3.8719020882402932, 3.855369487281678, 3.8405528483350935, 3.8269772479170205, 3.8140936025172456, 3.8015700102455225, 3.7897675691293955, 3.777954571931125, 3.7670301374607087, 3.7571239089190582, 3.7478347175562483, 3.7391494904693436, 3.729960783787163, 3.7198750440675905, 3.708747567979161, 3.6973430751417857, 3.6857735806991383, 3.673895090776377, 3.661759063221878, 3.649717495490551, 3.6383820189219587, 3.627414478220562, 3.6172446389190283, 3.60732850877437, 3.5966697218671375, 3.5855079042823768, 3.572743202735465, 3.5594744546587047, 3.5456994725615356, 3.5316804897749443, 3.5177945984259287, 3.5037945720031183, 3.489901866837649, 3.4762802809275386, 3.4624432611783145, 3.4488655520099423, 3.4355900046159475, 3.422867525863124, 3.411200301938937, 3.400717667315295, 3.3912299274137694, 3.3825171477280307, 3.373974487733236, 3.365224479451548, 3.3558049788502187, 3.345924595176524, 3.3359392931719993, 3.3257776808678505, 3.315480423282107, 3.30510365272292, 3.2948666788657133, 3.284016377601252, 3.2722111907758555, 3.2600540567308514, 3.2468281964919155, 3.2333510588296326, 3.2191403682118946, 3.204194979207356, 3.1889165962407215, 3.173437699416716, 3.158226333449281, 3.142649186398063, 3.126834412312983, 3.1110600596572047, 3.095287934061244, 3.0795834356646754, 3.064367521056205, 3.0497413871447727, 3.035294714126613, 3.021004838295659, 3.0072370360881577, 2.993994427022911, 2.9816525644597465, 2.9698907258209455, 2.9586097613851514, 2.9481921861354716, 2.9380394732501665, 2.9287014521873616, 2.9196432032222517, 2.9105367262344815, 2.9011982719706157, 2.891736718330378, 2.8819850667559237, 2.8716155155881458, 2.86013930840717, 2.8471490833783113, 2.833202074972644, 2.818681932180695, 2.8037212841585792, 2.788094573495318, 2.7716043898244003, 2.7542575315951088, 2.7364338179200502, 2.718127494142751, 2.699451936858613, 2.6803757074456773, 2.6609202857023617, 2.6415039772881013, 2.622258347842401, 2.6036247548129077, 2.5853897729746285, 2.5671611253107622, 2.5496280229932635, 2.53275339470997, 2.516272050164237, 2.4998958707328134, 2.4839582457373, 2.4692097084503875, 2.455327852218259, 2.4417968280510576, 2.4288562402786464, 2.4162778559632807, 2.4038571433213956, 2.392401714219592, 2.38111474961796, 2.370361717239228, 2.359976909287497, 2.3495718279348075, 2.339360045622803, 2.3289101264710856, 2.318257827408583, 2.3076229528255885, 2.297475303401756, 2.2872525088929034, 2.2769632874958607, 2.266911568742979, 2.2578198272397922, 2.249633587687757, 2.2424513702425215, 2.23588893192177, 2.230044200053906, 2.22465265864569, 2.220689923958212, 2.218539034335406, 2.217803904193909, 2.2180353679465514, 2.2195721405318314, 2.223101364521182, 2.227955693689797, 2.2347033231271114, 2.242707444736151, 2.251818098673332, 2.2621609513500336, 2.273529301307319, 2.2859800761458984, 2.299288940478297, 2.313098937041869, 2.3278823433934823, 2.343663238984297, 2.360710414032487, 2.378724844302091, 2.378724844302091][4.067489935702057, 4.064156223422084, 4.0616825305261, 4.059925010310649, 4.058808100472219, 4.0574537580291485, 4.055587545001428, 4.053708125780345, 4.0513970131692, 4.048898155129304, 4.046740029632528, 4.04530203916097, 4.045187284989625, 4.046222387080398, 4.048525185719506, 4.051350403977427, 4.053264588373257, 4.053936501163763, 4.052424657940824, 4.048787735711442, 4.043369689236152, 4.036432894025136, 4.028337766385704, 4.0194394187260984, 4.010069885000762, 3.999616670410648, 3.987855283823077, 3.9753640936282126, 3.962516843674837, 3.949630145095362, 3.9374016778199263, 3.9266228419933342, 3.917826584838966, 3.9116538032272827, 3.90823994270645, 3.906395667967639, 3.905615957647678, 3.9048268274072866, 3.903254933151386, 3.8999076547354794, 3.8950796252837416, 3.8893639869462993, 3.8830994681220052, 3.8764718893888785, 3.8698773345660245, 3.8627922706401834, 3.8551004758393357, 3.8459386011755936, 3.83516898406711, 3.823371210634008, 3.811331836916313, 3.798828658343517, 3.7868355970748637, 3.7763458033466133, 3.7672906037897813, 3.7589253017799447, 3.750868909710292, 3.742174574422624, 3.732603351991463, 3.721859689557029, 3.71050273272953, 3.698705178917678, 3.687156423116231, 3.676421287149982, 3.6667585773159157, 3.6585056686892097, 3.651718649971924, 3.646322534165286, 3.64185659734874, 3.6386686128588166, 3.636957402777495, 3.6371264359044946, 3.6391650452346185, 3.6425485373201996, 3.647425747006836, 3.6521163960195713, 3.656261780033637, 3.658834503528634, 3.6582901548467803, 3.655035753436979, 3.648679082965653, 3.640119566411477, 3.629788745781949, 3.6185154346709836, 3.607199958633903, 3.59650080671953, 3.58653471117557, 3.5770897719045776, 3.568634731776516, 3.5611072483684465, 3.5540661473155732, 3.547804730820288, 3.5426385632433286, 3.5382717957867054, 3.5341607689946306, 3.530083716812235, 3.5250829719400905, 3.5186650943288678, 3.51055030693138, 3.5006640358613508, 3.4893254568423853, 3.477042190820769, 3.4644022119700577, 3.4520578937819946, 3.440439139239501, 3.4299335841725083, 3.42032530748971, 3.410533840130631, 3.4014037318900243, 3.3927343219058494, 3.3849124752489503, 3.376925116975671, 3.3690216001674043, 3.3612199518942227, 3.3526000367944406, 3.3426690401419052, 3.331761338286146, 3.319530656927994, 3.30556872638668, 3.2906253724968417, 3.2750730029286053, 3.258586081940455, 3.2408925726596203, 3.2232716916851607, 3.2058052484821022, 3.1889581722677467, 3.173491450671826, 3.1589170307551075, 3.14555475572215, 3.1333914696982283, 3.1224872075128594, 3.1124173205935053, 3.1033242262766754, 3.095393785046298, 3.0878462293436333, 3.08029037383621, 3.0728331492294325, 3.0651880135181715, 3.056599755972159, 3.0471608383245212, 3.0370108190963037, 3.0264642948110967, 3.015660918800162, 3.004203589035787, 2.9925231917478916, 2.980764568473787, 2.9682128447035945, 2.9548872193638425, 2.941205708667859, 2.92680759061167, 2.9115605637732562, 2.8953442862904875, 2.8786000972078343, 2.86205186874271, 2.8457261112346237, 2.828977432808626, 2.8127068708264873, 2.796853703527192, 2.7810576194935654, 2.765191743076336, 2.7495224222816903, 2.7341450328728203, 2.71928561822239, 2.704802235231338, 2.690844861991234, 2.677209050993119, 2.6631462397641945, 2.6483868456749193, 2.6327208059350014, 2.616451682989519, 2.6000252923594545, 2.583780957252069, 2.5672147466466106, 2.5509116128662597, 2.5345304484696007, 2.5180836867643714, 2.5025658895514997, 2.4885143197858044, 2.47531892503151, 2.46278401887524, 2.4507300288359266, 2.440140926404703, 2.4305723422195658, 2.422182637772347, 2.415335862354237, 2.4090180808588477, 2.403720378367474, 2.3991271925756803, 2.3947951951595563, 2.3907656090544287, 2.3869581810194695, 2.38340043759892, 2.380345526602933, 2.3777687209625142, 2.3758470057087235, 2.3745765649825286, 2.373844676954446, 2.3736532485887016, 2.3740194064984412, 2.3756923593289083, 2.3780512376734024, 2.3780512376734024][3.049853257411525, 3.0541480944423265, 3.059279566649453, 3.0643070089155287, 3.0694272749039637, 3.074864768139295, 3.080817464129815, 3.086748857929932, 3.0916818691689065, 3.0959278273867894, 3.0998119953730807, 3.1028302646706614, 3.1047001570468877, 3.1052438863536502, 3.1040776494226083, 3.101766659210694, 3.098592221871766, 3.0945070527168363, 3.089963342016715, 3.0856446774008783, 3.081568058858717, 3.077662251715151, 3.0743122757587633, 3.0714154217298804, 3.069216155165061, 3.0681593771203786, 3.068825522483754, 3.0713594213716466, 3.0757452280417277, 3.0814283366489854, 3.088486878401542, 3.096174456036038, 3.105204762340818, 3.114900633510819, 3.1249805416214023, 3.134892500409787, 3.1449006122842653, 3.154711653419967, 3.165159858313026, 3.1761020425201556, 3.1871728200078486, 3.1977622230158156, 3.207234540891539, 3.215678648881882, 3.2225354241564443, 3.2276525470106607, 3.2312989136997783, 3.2339815226913546, 3.234938372749611, 3.2352680135724348, 3.235158735262441, 3.234562286386243, 3.2334966223785084, 3.232219863472145, 3.2306669629694706, 3.2293381658974947, 3.2280043000918215, 3.2271841556304994, 3.227572024512532, 3.229117710853835, 3.2324201757974196, 3.2367331431809387, 3.2421325832707573, 3.248249218797595, 3.255090262883772, 3.262384312294915, 3.268571483325236, 3.2736916719919367, 3.2775128062596455, 3.280323204350311, 3.283375685365738, 3.2866326514529356, 3.2901879119780904, 3.294160086995291, 3.2979228778464904, 3.300857432835802, 3.3034299287764752, 3.305413743317878, 3.3067588595259094, 3.307908649996855, 3.3088540516412057, 3.3093050189868154, 3.309714302104173, 3.309915208079507, 3.3101149808789962, 3.310174733532389, 3.309889131692555, 3.3089076150932843, 3.307303533269767, 3.3057892634055213, 3.304588060887166, 3.303801498455433, 3.303469292896619, 3.303948034879516, 3.3052402449751836, 3.306457198301061, 3.3077683218208533, 3.3095018197809294, 3.3111408827563955, 3.312386528181282, 3.3131620780714446, 3.313010393993339, 3.3116880252803225, 3.3092676337061753, 3.30565766068787, 3.2999935439886214, 3.291910471377179, 3.2826701393261035, 3.2728341064989666, 3.262303366522845, 3.25117735804279, 3.239118504952737, 3.225688601314459, 3.2107406097425915, 3.1942270620078452, 3.1766685522436573, 3.1585389973735993, 3.1398725933099336, 3.1211573717793746, 3.1027648724766657, 3.0846142683577593, 3.067209123572077, 3.0499089772132035, 3.0327093727453023, 3.015949586465869, 2.9992341533532563, 2.9837990746381546, 2.9690736032427547, 2.955253519496109, 2.9425998120879937, 2.93068184041546, 2.9196636187116805, 2.909264284768093, 2.89906369099613, 2.8893971517742925, 2.8802390386518417, 2.8711445672798153, 2.8614870959531573, 2.8517098769402898, 2.8414984688284246, 2.830923597942843, 2.8195953650265944, 2.806928789130057, 2.7931411576171965, 2.7788987326468564, 2.7639923870255143, 2.748819420606726, 2.733832097667892, 2.7187162448969904, 2.7040976939334893, 2.6894679560205024, 2.674261146762768, 2.6591720525898155, 2.6435900486379764, 2.627856829045793, 2.612187247708129, 2.596976504531923, 2.5830665283261287, 2.570241879283638, 2.5589163837629587, 2.549295280173631, 2.5410150034077, 2.5334894408721023, 2.5259492648694235, 2.5184996288963837, 2.5116818503799703, 2.5059915844956513, 2.5009356575450523, 2.496699512465296, 2.492940095451416, 2.489707706797613, 2.4869547476612595, 2.483995017057814, 2.480618041711288, 2.4766550461561656, 2.4715032503265406, 2.465595020637495, 2.4591422092338675, 2.4524950308965168, 2.4458437960225416, 2.438902269188399, 2.4313326381941582, 2.4233504650895634, 2.414705138031406, 2.4060556966119826, 2.3976805563027006, 2.389490015492171, 2.382204763914081, 2.375751158151705, 2.36963961614833, 2.364269526564651, 2.360203928081645, 2.3576873843976345, 2.3561443948504963, 2.355125111176843, 2.355347408324181, 2.356399542941282, 2.357872802372707, 2.360635037396107, 2.3641450950761853, 2.368799522141964, 2.368799522141964][3.2525962044651378, 3.257248686221793, 3.2619916615338536, 3.267475076332649, 3.2729773826159376, 3.2784556049444435, 3.283513181734669, 3.288227784201102, 3.2926331905104878, 3.2969914548087025, 3.3010026154387453, 3.305368175614434, 3.3101750715345744, 3.315199222140493, 3.3193840444893277, 3.3227226473120797, 3.3244992012810597, 3.324850787446977, 3.323911458303618, 3.3210856467583945, 3.3167220137471043, 3.31125429208505, 3.3055535667783773, 3.2997780458777717, 3.294595342585026, 3.2899800429714583, 3.2855105404846783, 3.2815937099242416, 3.2790278215556863, 3.277604174465204, 3.2777049730149685, 3.2786524263048453, 3.2813388240772072, 3.28522228394634, 3.290100740805742, 3.295362823559589, 3.301023746546141, 3.3063360751561066, 3.3104886548473775, 3.313633226231237, 3.3159881707804555, 3.318031865343303, 3.31987795868476, 3.3216119350075846, 3.322339397259975, 3.3217191800808585, 3.320079507222591, 3.317420594832843, 3.3141053175465593, 3.3101925587826466, 3.3060424612598105, 3.302225596344956, 3.2982096655967728, 3.2931607492732646, 3.2866745791633645, 3.2788123611876294, 3.269988155005638, 3.2600204574297638, 3.2494683438393586, 3.2386371345931875, 3.228075471542623, 3.217466064926409, 3.2069288660953656, 3.197154819822438, 3.187294077085843, 3.176828692574812, 3.1655166951190785, 3.154389627827116, 3.1434289503606223, 3.133397955766311, 3.123897044512892, 3.115186172909399, 3.10679006673258, 3.0980329243597575, 3.088130073922925, 3.0773641165549916, 3.065410993564302, 3.0524983455078787, 3.038907991386718, 3.025038607446379, 3.011771492393955, 2.9988946443369815, 2.9867146039712607, 2.975322107583424, 2.9639322857220973, 2.952858304565754, 2.942294021821217, 2.931927847992744, 2.922693139345018, 2.9144573641395355, 2.9068784667280694, 2.8998985559884813, 2.8935418814692833, 2.887939199849895, 2.8822965002810776, 2.8759798173489926, 2.869046736760382, 2.8619356848735844, 2.854319356622325, 2.846254249631718, 2.838444680335248, 2.830892092058818, 2.8236538650122984, 2.815946465133299, 2.808299677719516, 2.8007313858260456, 2.7928978246672638, 2.7848887396118203, 2.777229984996649, 2.768750308887747, 2.7600039511426946, 2.7513737218823913, 2.742870343026783, 2.7346395281735374, 2.726991709596855, 2.719875969598276, 2.7133024971890376, 2.7072043168302895, 2.701095806883845, 2.6960731412330814, 2.6921616834356956, 2.6895077451365887, 2.6879711570448683, 2.6869007329238084, 2.6863961774733256, 2.686356278832891, 2.68703241756189, 2.6892452884596505, 2.6922413801905605, 2.6957435635114466, 2.6995335127009072, 2.7027049703459833, 2.7053938179047936, 2.707394050283877, 2.709114696287753, 2.7109328286848497, 2.7135677182825404, 2.7162827690678877, 2.7183748198157978, 2.7199995113865643, 2.7214104858868495, 2.722452910776233, 2.722975623017712, 2.7230547765279347, 2.7232356366702746, 2.723434168471819, 2.7240026015970558, 2.725164829778638, 2.7263420020764966, 2.727488508497384, 2.728101331519809, 2.7284742737861363, 2.729147068623529, 2.729950762553204, 2.730889944893967, 2.731485178662723, 2.732266066204756, 2.7328063574447348, 2.7335617253313873, 2.733782030717088, 2.7326418481381727, 2.7303748251349607, 2.726974011585131, 2.7232112264426647, 2.7193294622757365, 2.7152304272796393, 2.710999959230586, 2.7058542788299618, 2.699498582364687, 2.692191667033907, 2.683391285579115, 2.673561992493796, 2.6627640218906157, 2.650930212359265, 2.638256150296634, 2.625691671803918, 2.6133077730588803, 2.6008029119180844, 2.5882287096292322, 2.576113853423291, 2.5646958638119095, 2.5534272891172325, 2.5427326909581405, 2.5322404861065153, 2.5224011647564444, 2.5123551165558067, 2.5019111832665994, 2.4915870915086615, 2.4815015705779726, 2.471097485254636, 2.460779944276994, 2.450662122660835, 2.4404962059202338, 2.430297243938157, 2.4202710040308055, 2.4103699803603624, 2.400288472715926, 2.39045412922369, 2.3804042027229744, 2.370461558106622, 2.3609446252930204, 2.3609446252930204][3.725658875477976, 3.727561409398726, 3.728428308770404, 3.728033420640656, 3.7265952897740835, 3.7245530949477423, 3.722555405771678, 3.7207153342862918, 3.718825461301151, 3.716077897650948, 3.7130860582718572, 3.710335722993245, 3.707618293590002, 3.7056379164676163, 3.704526399653805, 3.7043112099362583, 3.704973790824436, 3.7064741229580043, 3.7090762018782946, 3.7122941970226706, 3.71640334762855, 3.720664720662276, 3.7252591992238044, 3.729871781918649, 3.7347515842897017, 3.7397092060143176, 3.7449184454741613, 3.750431706714179, 3.75582313421779, 3.761011905766851, 3.7657082469407914, 3.7690950641447065, 3.7714270322174044, 3.773208739085782, 3.7739866782528826, 3.7731587361523866, 3.770829382288605, 3.7675324155710785, 3.763239088731029, 3.7583393854510585, 3.7531760417337647, 3.746831952512612, 3.7393029616385913, 3.731286808171936, 3.7227317167481035, 3.713859298118211, 3.705576071898315, 3.697520116562349, 3.689946957445217, 3.6828534857700137, 3.6764053676058217, 3.6701405002105774, 3.6641166246026637, 3.6583743127303623, 3.6530474554123487, 3.648289687862748, 3.6436474230213887, 3.6394602542729224, 3.635485688878278, 3.6314532841670015, 3.6268294057942514, 3.6214577924509213, 3.6159171492921827, 3.609958767517496, 3.603342411276603, 3.59595511326404, 3.587898456329943, 3.579870981405218, 3.571577588312921, 3.5629507553272926, 3.554594761972797, 3.5458631116976016, 3.537249987028461, 3.5283727722161795, 3.5188556540248244, 3.5089841421480514, 3.498842317819231, 3.4890698424247972, 3.4789556441705436, 3.469448543448337, 3.460071868016761, 3.450870177671744, 3.442109820647471, 3.4335585846074026, 3.4254628589786718, 3.4183166439101975, 3.4123888155225934, 3.4071250203261845, 3.401910484137329, 3.39636516750378, 3.3912233922423507, 3.3858528886920194, 3.3799745460330954, 3.3735715092164407, 3.366315821167235, 3.35830246042483, 3.3496796733767975, 3.3399387110026235, 3.330151621785279, 3.3196229021574357, 3.308631271837545, 3.296961128191188, 3.284009291864177, 3.27020655245501, 3.256179378564738, 3.2413600494900194, 3.2253578975451704, 3.208892043532446, 3.1923078582874393, 3.1753587941497052, 3.157977333017613, 3.1403131268771283, 3.123259251054995, 3.1063353503905358, 3.089569434752909, 3.073206358769569, 3.0572501738703686, 3.042142515050991, 3.027977208610325, 3.014597036925704, 3.001638554118485, 2.989949983631086, 2.9792169991722455, 2.9686247830578956, 2.958344767085193, 2.94895565503904, 2.9394107553326267, 2.9302632466748286, 2.920567955602372, 2.909923159273007, 2.8985458122844014, 2.8864486654793273, 2.8743966319703977, 2.862346810436783, 2.849839747737517, 2.837121443067876, 2.8242803420094447, 2.811051715318383, 2.7978022050173905, 2.784828408323519, 2.771681738718838, 2.7586589009966676, 2.7462495419424995, 2.734258433118038, 2.722509262341215, 2.710730283950989, 2.699779370843703, 2.6895527005655895, 2.6802919414254998, 2.671399595988477, 2.6630422370802163, 2.654881139622734, 2.6467999402689415, 2.63910438462615, 2.631761978788523, 2.625346382365461, 2.6189108152354654, 2.6125405577801057, 2.6062154274286726, 2.5997627470225466, 2.593358690414706, 2.5865774868307, 2.5793098177825913, 2.5718273321636334, 2.5639439245544935, 2.5556568968761, 2.547092636369634, 2.5383818845251986, 2.5295744502363386, 2.52088881260386, 2.512144856126362, 2.5036380773535982, 2.4949778416155386, 2.486330673110861, 2.4785630239047713, 2.4712946261072792, 2.464120685023209, 2.4569931056926992, 2.4506567140083133, 2.4448040795726276, 2.4389270157102154, 2.4332566399763778, 2.427962596523051, 2.423061613657276, 2.417966311702027, 2.413120954573531, 2.4089648978158342, 2.405193346949584, 2.4014371007364237, 2.3980094583769254, 2.395111380871717, 2.392976727015321, 2.390816135902032, 2.388904914157441, 2.3864624362427986, 2.3843797857869404, 2.3822898469429075, 2.380251709312996, 2.3777987541372765, 2.3763410297696757, 2.375331685849367, 2.375331685849367][3.947310240573578, 3.9489248229355685, 3.952181918448467, 3.957020164860021, 3.96399449852191, 3.9725689901317893, 3.981931069840297, 3.991174600564733, 3.9995626464648883, 4.006688469847394, 4.011762015411712, 4.014343118001581, 4.014219668671748, 4.012233866562691, 4.008987707771554, 4.004805491945496, 4.000788637807271, 3.996791281420511, 3.993223658591401, 3.990487138416547, 3.9880026396150514, 3.98542561743266, 3.983005716472648, 3.981432965747598, 3.979828607729135, 3.978516135072404, 3.9768351140012617, 3.9740408337516335, 3.970933744150937, 3.967329735866761, 3.96251886062558, 3.9565951801135784, 3.949292200459237, 3.9410581137579457, 3.9322740839615076, 3.923008241684955, 3.9130934734328537, 3.902940617802831, 3.8924184279223994, 3.881782889265176, 3.8712839828083125, 3.861185904114047, 3.8512227445477913, 3.841599249188443, 3.832027583104445, 3.8227679647454846, 3.8138921108986445, 3.805121333360917, 3.7961549637531884, 3.786920376079841, 3.7778114674600163, 3.7690863385490894, 3.760240041823503, 3.7510190719897754, 3.7421778187079044, 3.7337954822188753, 3.725603043866668, 3.71752393223816, 3.7100677683248504, 3.7025084339203893, 3.695461598009214, 3.6888713850826322, 3.682350298514533, 3.6754045631043053, 3.6677889911176558, 3.659577886544577, 3.6498655735160024, 3.6392866618725512, 3.627512537934072, 3.6149901584557487, 3.6016156308878853, 3.587793800977364, 3.5740321376297084, 3.5603111693127723, 3.546764269072906, 3.533542722315659, 3.521049984846469, 3.510133956556319, 3.5009171355645883, 3.493198096662391, 3.4871108120663536, 3.4821633997511694, 3.478233449565962, 3.474588234800717, 3.4707118598816415, 3.4663480737622265, 3.4613898466676476, 3.456066918000914, 3.450672010018178, 3.4446085465485594, 3.43810877706038, 3.4308146473283077, 3.4230787131390157, 3.4149087720033062, 3.405764351798775, 3.3956807293546087, 3.3851623596825924, 3.374668646544843, 3.3644318336565067, 3.354737418997349, 3.345726759682071, 3.3368012268108633, 3.328052360675258, 3.319064425360149, 3.308270424964099, 3.296120843908086, 3.2829186352791235, 3.268444365996027, 3.2526907305749693, 3.236522736460899, 3.2207037899110005, 3.205754930128266, 3.1917341471998584, 3.17834920663501, 3.165463684026944, 3.153309981254003, 3.1422520146439337, 3.132329993030163, 3.123294916738032, 3.115569319111545, 3.1088069615008513, 3.1032971743631506, 3.0985273229911567, 3.093630645338105, 3.088205843349504, 3.082021708504051, 3.0749986710485997, 3.0669716754385075, 3.058215398593257, 3.0497848665743783, 3.041608028334116, 3.0340347625797355, 3.027095997792496, 3.0208225368489674, 3.015005305855169, 3.00891852975727, 3.002828880406082, 2.996862208525328, 2.990019648125388, 2.9823673554301418, 2.9743090914375543, 2.966397102590414, 2.9581571384622696, 2.948948372136938, 2.9386348023903324, 2.927182439614771, 2.9139152672606756, 2.8995353232833065, 2.8850136756088522, 2.870939460508954, 2.8572746459523555, 2.8441381546795967, 2.832023403688673, 2.8205189000290805, 2.8098779906994413, 2.8001144373129385, 2.7905498270361133, 2.7813351765742267, 2.7725396445308856, 2.7640177502446526, 2.756005891695891, 2.7478110652562813, 2.740044547977343, 2.7330734391048845, 2.726359989175984, 2.7194482803562408, 2.712039967803139, 2.703567055701858, 2.694276576389721, 2.6848106029927923, 2.6749037450687667, 2.664233696473909, 2.6529539870601244, 2.6418870747480248, 2.630422887264811, 2.618342810362056, 2.6055312527523395, 2.5926810175404515, 2.5789856876975237, 2.5647298959995153, 2.550383972925775, 2.536178785702276, 2.522546913354884, 2.509105942455876, 2.496063826877627, 2.4837729033449114, 2.471965177431807, 2.4604198893397853, 2.4494613866618975, 2.439087654918599, 2.4295873831899732, 2.4210287992543025, 2.4128267833658317, 2.4052370967251537, 2.3986624982624014, 2.3928874783077756, 2.387053594219761, 2.3817408821056683, 2.376421767284749, 2.371517398022408, 2.3666559310977164, 2.3666559310977164][3.602627517054472, 3.596241489528874, 3.5905787028196183, 3.585516282411077, 3.5814723507920627, 3.578262422320841, 3.5756879665944075, 3.5741692817452964, 3.573602809455918, 3.573435935423386, 3.5738594148722767, 3.5747893372046278, 3.575651942336414, 3.5759170609019715, 3.575247547048522, 3.5738571776225383, 3.5720116825240695, 3.569610204300896, 3.566760954557317, 3.563523079797281, 3.560256386213693, 3.5567878378250404, 3.552927268935077, 3.5483093504361656, 3.5428359439732233, 3.53706445312088, 3.531858396634034, 3.526830388743441, 3.521871957347622, 3.5176037445167525, 3.5141312591069376, 3.5114610972288327, 3.5083864163966156, 3.5050071985438875, 3.5011733970583583, 3.496479069927366, 3.4912659567760964, 3.48573764662998, 3.480653936197721, 3.476668986881046, 3.4736221203580615, 3.4718039585816904, 3.4704809257928844, 3.4692149529390552, 3.4672467714510016, 3.464384118384862, 3.4607892162145455, 3.4563548006655798, 3.4510832299492447, 3.4457092305643755, 3.4399324171245813, 3.4344111047595964, 3.4293640875774836, 3.4236601385662646, 3.417708040556981, 3.4118755078766725, 3.405566861182062, 3.3993326453939723, 3.3944109871161805, 3.3907746997471713, 3.3881698189607716, 3.386828677380695, 3.386451200418235, 3.386694490065107, 3.3872053751813356, 3.387206457238526, 3.3873005560007985, 3.3870993004543823, 3.386779133870444, 3.3867478106824045, 3.387403879373308, 3.3888761738038267, 3.3909747040422156, 3.393646603367205, 3.396469341054059, 3.3988261070785644, 3.400863816625431, 3.4026825304656145, 3.4034274958864175, 3.4039797168998223, 3.4047096455523933, 3.405586186263958, 3.4064764188586545, 3.407433508800562, 3.4082400419822245, 3.408307652889688, 3.406370604807436, 3.4026116298969624, 3.3971234450729253, 3.391153961534938, 3.3848483812761985, 3.3780017568741583, 3.3710733440760876, 3.3642457040915605, 3.3580781952656036, 3.352158857131147, 3.3463585915594827, 3.3405075369796577, 3.334990413734641, 3.330449638081519, 3.3263254717650463, 3.323344952884617, 3.3217858178051953, 3.3207277174527126, 3.3200157469840152, 3.3191217270054447, 3.318100412736057, 3.3164895527435507, 3.3142032932338994, 3.311275750088674, 3.3076300585781686, 3.3031595759469496, 3.2988569843186832, 3.294611973266259, 3.290708501611614, 3.2867132697624393, 3.2820830531964695, 3.2765696451416804, 3.2703846066992575, 3.2640943380671565, 3.258153921566963, 3.2529464177654224, 3.2480899093719353, 3.243340439249016, 3.238586444230885, 3.233606081115828, 3.2277687459290183, 3.220915817852838, 3.2130728588873367, 3.204607818404236, 3.195658446112973, 3.1869240803001744, 3.177976727242034, 3.1685967145333302, 3.15855655054984, 3.1482943565702235, 3.137571973288875, 3.1252014413397196, 3.1120716910637496, 3.098277696540085, 3.0837372939067125, 3.0686396660845934, 3.053533096677343, 3.0389706666943344, 3.0248028212081546, 3.011681671017566, 2.99923893923716, 2.986777433524827, 2.9749051047290958, 2.9634872292912346, 2.9532088745462572, 2.944299512650698, 2.936563271951631, 2.929988333732148, 2.924004961795683, 2.918309502065008, 2.9125272417742774, 2.905842343082331, 2.8983257615046663, 2.8897220588861825, 2.8797538891542582, 2.8692384759121103, 2.8586547355935377, 2.8476167009310975, 2.8357990971731617, 2.822843857603899, 2.80875884041469, 2.793512307930238, 2.776619484751956, 2.7587356544641253, 2.741027388778281, 2.7237054066713084, 2.706727431078737, 2.689880297854463, 2.673381246676697, 2.656757407902017, 2.6400363267150353, 2.6232024088814905, 2.6062757926437734, 2.5896739972840535, 2.5735986131115225, 2.5579354962060408, 2.54294006929619, 2.5281938424024437, 2.5138604291814, 2.499883008348351, 2.4863567188177877, 2.4736354914428094, 2.4616097694793195, 2.4502421758784445, 2.4395047590337184, 2.4295997745770883, 2.4206717586908835, 2.412918776249545, 2.406467460083963, 2.400553095561191, 2.395380051147636, 2.390749559738898, 2.3862967953098946, 2.382339481154012, 2.378841533478007, 2.378841533478007][3.7287956299459184, 3.7321039040760686, 3.7356663599661695, 3.740086747334283, 3.7445158374211935, 3.749379402228156, 3.7536393329906863, 3.7575046329632262, 3.760634799745457, 3.762679276193694, 3.7637699313445405, 3.764007706521581, 3.763636948166523, 3.762656242356635, 3.761299071816051, 3.7590851308986672, 3.7565638583181133, 3.754518053327415, 3.7526223621354973, 3.7508843722868, 3.7496332304684596, 3.7490219922760226, 3.748728178314592, 3.7486275678278247, 3.7492147044032555, 3.750583300046706, 3.752048398217865, 3.753712439422527, 3.755873246500151, 3.7587157607898063, 3.7621908960005785, 3.7654726200680297, 3.7682689286835767, 3.77026622862031, 3.7721979186625223, 3.7748528539189476, 3.777751277934919, 3.7808624476876322, 3.7841611898009733, 3.7875071936767633, 3.791187972796024, 3.794875718818047, 3.798243512267528, 3.800605568991972, 3.801686928553224, 3.801840747935843, 3.8010174260962684, 3.798499961279185, 3.79590654710069, 3.7930326069468365, 3.7898562161535145, 3.7865964221048976, 3.783449632504819, 3.7792953365601876, 3.774357376766446, 3.768690262856047, 3.7626666626545195, 3.756904123992062, 3.751174167291903, 3.7456264689271386, 3.739807302675974, 3.734452206745778, 3.729302623962585, 3.724622506758288, 3.7198091725101996, 3.7147664898162165, 3.7090235756119454, 3.7031366243752117, 3.697603136873625, 3.693115923179087, 3.689785630986953, 3.6867137997092017, 3.6844111652271176, 3.682698388076155, 3.6805850301742082, 3.678267355831143, 3.675439117097415, 3.672087467026557, 3.6680103004394775, 3.663324368440604, 3.6585990847562804, 3.6537325260591054, 3.6488135750410846, 3.643536175934202, 3.6378445896912024, 3.631567641370954, 3.6247884910087174, 3.618351723455588, 3.6127421638083956, 3.6084701928070473, 3.605757247208655, 3.6046623394348574, 3.6050896510973356, 3.606067862512496, 3.6076783612178565, 3.6099721776746523, 3.6125360464326337, 3.6148636938240286, 3.61735199040819, 3.6193690442172484, 3.6214333659889046, 3.622938485948211, 3.623280747421611, 3.6224272750645774, 3.6206093715633294, 3.6172847604221263, 3.6120939232042826, 3.6054832297377644, 3.597022141376544, 3.5879701098174777, 3.5789124965721957, 3.5702754207308476, 3.562467543690544, 3.555623660438586, 3.5497755131133593, 3.544346871754453, 3.5382546247411835, 3.5314467522215156, 3.5243484262141735, 3.5169769246711624, 3.510714486124017, 3.5058086480195856, 3.5017784381374777, 3.4984685025844624, 3.495058711032343, 3.491279454451533, 3.486533114569773, 3.4810772594267814, 3.474449080509779, 3.4660801739330696, 3.4566028952183854, 3.446441785904619, 3.4354514615098553, 3.4235751941525705, 3.4106811093981095, 3.396764860645241, 3.3811771818347762, 3.3640020064832563, 3.3453857400768854, 3.325644633201299, 3.305096135548169, 3.2847636114537897, 3.26518883132612, 3.246121227028038, 3.2273981669169873, 3.209628752581177, 3.1924057169630156, 3.1759814998486013, 3.1598724383354044, 3.143776505832677, 3.128011781348953, 3.113434272407907, 3.0998578544139352, 3.0875623076436947, 3.0762471979725166, 3.0659697282230187, 3.0558056226510137, 3.044899791486947, 3.033420885081966, 3.021336950043188, 3.0086489584780285, 2.995377477629063, 2.9820830234190936, 2.9688093190610982, 2.9558897950758634, 2.9419659893291965, 2.926943416050637, 2.9105212687778645, 2.8930551169169796, 2.874712526750401, 2.8556044765255626, 2.8359643380388637, 2.816184766576082, 2.7966267444564195, 2.7776811884311594, 2.7584081532538103, 2.7387973641491894, 2.7192900342313604, 2.699069714414002, 2.679173142117177, 2.66004474039297, 2.64175344637297, 2.624701211404157, 2.6087544418896496, 2.593689660291211, 2.5795842106254745, 2.5651774394123747, 2.5503129454945124, 2.535084941666095, 2.519700432869309, 2.5042956950888335, 2.4893390630376913, 2.4748388524053038, 2.4609987317713395, 2.447812096038936, 2.4350133717000904, 2.4227794507774454, 2.410515306409697, 2.3984704276401008, 2.386369075969463, 2.3747751404501445, 2.3747751404501445][3.585023358114147, 3.601847003249751, 3.618222269165382, 3.6336970769256296, 3.6482334942552015, 3.6618201895444713, 3.674139355496871, 3.6854369075114817, 3.6951451217794857, 3.703387385514961, 3.7107360579374618, 3.717296924347189, 3.723094252092379, 3.7290222135411164, 3.734117101020343, 3.7384526370224807, 3.7421053705606857, 3.74606687315908, 3.7507721727606507, 3.7563109229349005, 3.7628743875590063, 3.77013100629889, 3.7771711245700463, 3.783798329014567, 3.7900360230872385, 3.7958136010649492, 3.801469378127557, 3.8073397774986875, 3.813682174816746, 3.8199000391246183, 3.8252645710546256, 3.8298969373896523, 3.834495385279369, 3.837450469224911, 3.839198472491846, 3.839659561090058, 3.8386401556888097, 3.8361595326972737, 3.8329699025877564, 3.8283979029405484, 3.8232849358179264, 3.8167186769438617, 3.8092589900438774, 3.8004548049145437, 3.7904169756528274, 3.7791530103289683, 3.7673694502155692, 3.7549544155275547, 3.742585669999273, 3.7307092098009234, 3.719491683698124, 3.70863507628978, 3.697984937034522, 3.687766835714119, 3.6777493687014666, 3.667539383237196, 3.6578666051020168, 3.6489085480002195, 3.6402527815842185, 3.631798845119118, 3.6236136737661706, 3.6157602683592716, 3.6088338885788493, 3.6018841741259675, 3.594115535157754, 3.585722053064935, 3.5776544005654807, 3.5704750020656832, 3.564937352913401, 3.561065665290677, 3.5585449102892857, 3.556880615902619, 3.5552399183609067, 3.5534325115536043, 3.5508801983996245, 3.54740667079695, 3.5428592458712185, 3.537977144771727, 3.532721810789917, 3.5269497315481257, 3.5202694298425907, 3.512727469137199, 3.503820497289664, 3.4935569487223734, 3.4821234277345767, 3.469831013326202, 3.457377960128641, 3.4461672347382386, 3.436442123300175, 3.4280526272146257, 3.42104562280142, 3.4150598428386, 3.409696435231558, 3.404850340362526, 3.400655408917418, 3.3968663707174733, 3.3925387005100007, 3.3877786393808975, 3.3828843033063896, 3.3780301001807085, 3.3735313808378105, 3.3688481317492567, 3.363197387921408, 3.3564730525867303, 3.348770287656895, 3.339691531394227, 3.330422865492993, 3.3210113767201843, 3.3110541260237287, 3.300725371631354, 3.291055803958607, 3.281515467504497, 3.272019477841464, 3.262755228311875, 3.2529964702222545, 3.24259738159857, 3.231400564231198, 3.2198582202741255, 3.208303663485755, 3.1966209992326746, 3.1851597153211983, 3.1748872057568835, 3.1657281626318907, 3.157818249011253, 3.150299290660576, 3.1433915067081624, 3.13677512938797, 3.1304127219486557, 3.12439893461724, 3.118873597933321, 3.114077816711496, 3.1104886557056033, 3.107904389886433, 3.105769907440088, 3.1032143989563155, 3.099509040269305, 3.094505090628939, 3.088449835619557, 3.0815585967082493, 3.0736722610679745, 3.0653816670797385, 3.056083738331647, 3.0458427721263845, 3.034800423375236, 3.023178514845144, 3.0105563456497264, 2.9970569565782075, 2.9821612557974815, 2.9666357267628998, 2.9511102620698915, 2.935995908124205, 2.921621422291623, 2.9076742835316285, 2.8942024462750107, 2.8809497845408547, 2.8675947763997858, 2.854325874984131, 2.8412395130474746, 2.828048006675687, 2.8146273201746603, 2.8012173784368803, 2.7885550173139086, 2.7764345876037155, 2.765047835797631, 2.7542006995916006, 2.7430122091628015, 2.7315385965164722, 2.719131207740245, 2.706266518230513, 2.692688020094317, 2.6782080107377126, 2.6631606165464268, 2.6476135588211527, 2.63200455018281, 2.6163301948968227, 2.6003177721175965, 2.5840494859119425, 2.567579704604986, 2.550855950278027, 2.534559127898517, 2.5185947554087402, 2.502743095722728, 2.487781190369812, 2.4739491583757007, 2.461205858114513, 2.449541017257024, 2.438410091821938, 2.4279154563977565, 2.417744287732921, 2.4078997855543194, 2.3983056466690864, 2.390108268020026, 2.383040536511227, 2.377271521301439, 2.3730507740220346, 2.3694039167932446, 2.3661987172968693, 2.364131800948321, 2.362840890796055, 2.3616306351237086, 2.3609446252930204, 2.3609446252930204][4.3288387051323385, 4.326623191869141, 4.324277973448258, 4.32208819375579, 4.320247308347894, 4.319242882146159, 4.319440441789141, 4.32110770723077, 4.324058670711376, 4.328576851442099, 4.33479181363603, 4.342067285647359, 4.349890669838274, 4.357959205762348, 4.365756329846459, 4.372594463363024, 4.378071747897166, 4.381513250272207, 4.382896183017329, 4.382236774418856, 4.379476797715923, 4.374712681035536, 4.367992094804061, 4.359591097137273, 4.349721697159461, 4.339119927296055, 4.328374149557009, 4.3178885288026825, 4.307539481415969, 4.297529028281356, 4.288256374140652, 4.280091079731228, 4.272904412726808, 4.2667620999559706, 4.261863421523299, 4.257618211199556, 4.253546540039017, 4.2491823211126984, 4.244397416484338, 4.239286221164492, 4.234429521031578, 4.23020630684779, 4.226150099786221, 4.221994110769797, 4.217622239142087, 4.213260495267682, 4.209242775189964, 4.2046958777892645, 4.19961356422435, 4.194487349986524, 4.189488246554536, 4.184280136708782, 4.1782767307299284, 4.171188486166167, 4.163118245858537, 4.154231746480398, 4.144302816889377, 4.13301124932386, 4.120222676285594, 4.106446528004648, 4.092050039270071, 4.077230514597166, 4.062265324704589, 4.0478021839529035, 4.03462209242594, 4.0228629380947485, 4.012389957506674, 4.003225276619112, 3.99578769190351, 3.9898363583652823, 3.9849844505421435, 3.9811618150965282, 3.9779105061819306, 3.974845514604928, 3.971784061707385, 3.967548085251132, 3.961723633832141, 3.9538249134085786, 3.9439316510139255, 3.9325181678447443, 3.9195574792280827, 3.9058781459988663, 3.8917920069266208, 3.877320756145744, 3.8630987764363813, 3.8491427474034596, 3.8356869141136554, 3.8231653827355965, 3.811469037166524, 3.800278646781074, 3.789898253437104, 3.7804898010014933, 3.7717912549507915, 3.763357549815326, 3.755347035003418, 3.7471683714708655, 3.7380458030730304, 3.7285767313427867, 3.7183940937871376, 3.707957819563715, 3.697999931982155, 3.6885150588871545, 3.6796006278382998, 3.6711683575065264, 3.6636236039473773, 3.6561687612443645, 3.6485887855168864, 3.6406487587373353, 3.632176399785966, 3.6227430475965483, 3.61253229321401, 3.6020557430918196, 3.5907066516746537, 3.5782511014103013, 3.5650458337412405, 3.5504893061123295, 3.534327038889783, 3.517251386172858, 3.499903013780043, 3.4830022308207895, 3.466792644500587, 3.4520132774034162, 3.4384246588230516, 3.4260693693542112, 3.4155702748886663, 3.4063701093610277, 3.398603002381897, 3.39199438304389, 3.386550289599915, 3.381143443421932, 3.375314598106587, 3.368587698786832, 3.360464814654469, 3.350976240197459, 3.339695261450699, 3.3277617454013972, 3.3148270177246073, 3.3007496048919682, 3.2854198922961197, 3.2690183816545755, 3.251780431156442, 3.234169372376323, 3.215897602835481, 3.197494939224926, 3.179218890440542, 3.1615574941246725, 3.1442779802484035, 3.1274534860932306, 3.110833027677478, 3.0944553835052226, 3.078157748559001, 3.0614571214013013, 3.0440717759180895, 3.0256058203227876, 3.0062707666955957, 2.9862581506623327, 2.965975417511684, 2.9459226937530243, 2.9257166694584895, 2.905597489646968, 2.8857900569166954, 2.865839669843715, 2.845589815054551, 2.8250966210751876, 2.8046784073548725, 2.784960320180848, 2.7656274773798346, 2.7465899568062633, 2.7278703272783797, 2.7099212539502964, 2.692420337150496, 2.6750002321237285, 2.65811346470399, 2.6415584998283586, 2.624839801691841, 2.6080080543140403, 2.5912346257154777, 2.574710369617155, 2.5589270481625777, 2.543741015347147, 2.529156000688804, 2.5153634380428382, 2.502740055036237, 2.490439660736863, 2.4781277066191074, 2.466618462982056, 2.456624400950533, 2.4471228507184577, 2.437996385159477, 2.4298075255158937, 2.4219042947977503, 2.4140014898983866, 2.4065647027816057, 2.399673416924229, 2.3928615014677836, 2.386123291414849, 2.3799479009662923, 2.3740773521176988, 2.3688126251635855, 2.364667916017659, 2.3609446252930204, 2.3609446252930204][3.0154573325404708, 3.02017182479768, 3.0246203293752174, 3.0289507564995004, 3.0332356191208514, 3.037739367231741, 3.0422210244955306, 3.046772467019805, 3.0514766014533055, 3.055875121742076, 3.0606954814351135, 3.0657483508163557, 3.071448119946184, 3.0779311825660933, 3.0852517050839974, 3.0935057979023033, 3.1022252749303, 3.1106203585266208, 3.119830135685947, 3.128701675083378, 3.1375478980889095, 3.1467970797632647, 3.155947405125799, 3.1642759506372946, 3.1724234619050065, 3.180437219593636, 3.1881422993669655, 3.1953663401654606, 3.2027602713249372, 3.209588790988785, 3.2163631297174766, 3.2226026776805923, 3.228902485694464, 3.235329909898971, 3.2421134804584, 3.249264831113771, 3.2563145982885313, 3.263254400502167, 3.2703212750039237, 3.27775122842606, 3.285071897298878, 3.2917042805542343, 3.2974545871227465, 3.302059099045981, 3.3060969696996128, 3.3097609929129246, 3.313745951653684, 3.317685935647237, 3.3213616173635288, 3.3248514896148187, 3.3281705452590367, 3.331525279882982, 3.335599584013539, 3.340010020460074, 3.3438650378413883, 3.3476350427450092, 3.3513967439693415, 3.3546897177466146, 3.3571982144417243, 3.3595365814524754, 3.3611078643841816, 3.3623014190451905, 3.362907748950749, 3.362846716569272, 3.362244943280872, 3.361661343892975, 3.3610026210220085, 3.3601436068105603, 3.358816859502477, 3.3573766299506507, 3.3565450673507975, 3.356562354829391, 3.357548230678829, 3.359346999825588, 3.361922531053782, 3.3653034898095955, 3.369362755522959, 3.373780674787909, 3.3783873926074186, 3.3824968937304396, 3.3865831220520435, 3.39047273582299, 3.393988154971137, 3.397461858515968, 3.400973250309978, 3.4051575773447746, 3.4098746649137888, 3.414320681652173, 3.418994274224881, 3.4244109775742366, 3.4301987125717823, 3.4358176325649237, 3.440945581759731, 3.445850840521089, 3.450207406372368, 3.4534142310271823, 3.455457305705489, 3.4566482455508916, 3.457190207855082, 3.456201777229548, 3.4540616153112356, 3.4513355724620176, 3.4480113494049007, 3.4440728844303026, 3.4397208939708737, 3.434614721101855, 3.4300157747944486, 3.425740677471957, 3.4218004334410037, 3.4184540736814886, 3.4154878324068947, 3.4121010237696763, 3.4086285242909176, 3.4043534184678412, 3.399295400658604, 3.3934548039946058, 3.386824629037388, 3.3796359996917134, 3.371921517992069, 3.3637984385492135, 3.355029249229062, 3.3459540126003398, 3.336621193514152, 3.32681321440905, 3.3168705109250656, 3.3063682894886575, 3.29482976423038, 3.2828898009342393, 3.2711970908800723, 3.259912704742248, 3.248290149131803, 3.2367073540142366, 3.2248417415632575, 3.212222534188281, 3.19895617848724, 3.1845464582724285, 3.16859117045147, 3.151490052669468, 3.1333409821930402, 3.1148707059112737, 3.0957282741990375, 3.0756965268085015, 3.055558815316983, 3.0353001932409627, 3.01450111384317, 2.993428863579152, 2.9723492699858536, 2.951424220462841, 2.9306426077572185, 2.9107459581795507, 2.891997236013886, 2.873684403702142, 2.855548584890302, 2.837659494797796, 2.819667610524078, 2.8014969617196117, 2.7832103350615096, 2.764779820925574, 2.7456594746344067, 2.7261946591896518, 2.706669504511053, 2.6871774627096503, 2.6681701461240004, 2.649859771733323, 2.6321818242917385, 2.614395538444823, 2.597034122492405, 2.5804418009390777, 2.5648207526975684, 2.549270367193425, 2.534298487676273, 2.519819685188735, 2.5055431843932703, 2.4914764614369584, 2.4772244514796826, 2.4632073870909466, 2.4497503974387937, 2.4369853039449283, 2.4247403269524055, 2.4129898334687354, 2.4021331783820323, 2.3925708161560353, 2.383703187052674, 2.3762050365869642, 2.369673033759882, 2.3641204593619674, 2.359843460038855, 2.3561125454619134, 2.3538536194396866, 2.352296964306537, 2.3513217640387922, 2.3512097177805256, 2.3518778485482907, 2.353221646119314, 2.3546899967843387, 2.356300210936738, 2.3581708412187106, 2.360406356823455, 2.3623915710338075, 2.3643250829666296, 2.366719283079429, 2.366719283079429][4.421860998332163, 4.427353833591191, 4.432637155381787, 4.437064239040196, 4.44112294333593, 4.445179873432842, 4.449538477220141, 4.454449804021955, 4.459736482510329, 4.465084008662415, 4.470018044380743, 4.473662028938083, 4.476338482159197, 4.47698809059674, 4.4761279001100736, 4.474122375408989, 4.470917506138158, 4.467483602968868, 4.464137439970914, 4.462102580620605, 4.461218041528592, 4.461006321313957, 4.460751331559468, 4.460460665558286, 4.4595137187041995, 4.4590803703898, 4.459750176970656, 4.461577486782195, 4.4644920862574144, 4.4679242167036195, 4.471623451123274, 4.473688451817817, 4.47304778291829, 4.469060747490878, 4.460974290989139, 4.450220084661108, 4.438046244573193, 4.425343106346981, 4.413119599166547, 4.401652097812179, 4.3908364628974415, 4.380521769577634, 4.370834618695893, 4.361832392995074, 4.352930251154291, 4.343995898171704, 4.335893743797894, 4.329778681320596, 4.326128087508058, 4.323542791903976, 4.32119839829728, 4.318404701413158, 4.313607014552671, 4.306025090106798, 4.295600858544739, 4.2826449851348345, 4.267768236744413, 4.251958232097981, 4.236947176454557, 4.223188825417251, 4.21046799610865, 4.198437554700564, 4.186640996460265, 4.174593384332484, 4.1613244704254795, 4.147792207489811, 4.134449281488886, 4.122782589633499, 4.112808784834417, 4.104463776286884, 4.097313726455089, 4.091421549843935, 4.085044591234616, 4.076649630828098, 4.065951404053588, 4.053074193366665, 4.039042284130706, 4.024370400633432, 4.0101034226409045, 3.996758046253896, 3.9839070426925436, 3.971025475804278, 3.958248297395339, 3.945030169774861, 3.9307691894776915, 3.915290535374907, 3.899544316571481, 3.884733058595636, 3.871838246824723, 3.86101940262998, 3.8529268568859427, 3.8466770034269633, 3.8402941395413275, 3.833019443395883, 3.824045227693127, 3.8130193209683942, 3.801071721963915, 3.7884366321627017, 3.775389283991323, 3.7622581308778544, 3.749793741745309, 3.7380057750375437, 3.7258320359310226, 3.7123309573301277, 3.6973219460795024, 3.680426204182842, 3.6619190017058587, 3.642284951922267, 3.6223377604642355, 3.603371270213959, 3.5853042408528086, 3.568596795144761, 3.5528651882560376, 3.537243446057128, 3.520777412618584, 3.5025281550222047, 3.4830796198615066, 3.4629006161541502, 3.4432201243338176, 3.4252887361354674, 3.4094325869391904, 3.3952570775462645, 3.382689136043953, 3.3712629817676127, 3.3606251568616066, 3.3505367435865465, 3.340504516606513, 3.3307751446088925, 3.321150172711534, 3.3114814399411174, 3.3018714658327495, 3.291944898417205, 3.281596339619162, 3.2705878864584177, 3.2581392257165995, 3.2445708143851286, 3.2289159280006676, 3.211596119025608, 3.192732678450831, 3.1732605224870225, 3.153089681487047, 3.1330557486286468, 3.113285105347677, 3.093475366684629, 3.0736478446408917, 3.053928526724564, 3.0335401314556396, 3.013112200342462, 2.9928491394275425, 2.972832266925486, 2.953351755622332, 2.935490023170428, 2.9193254955116776, 2.9047368749036377, 2.8917633656918547, 2.879789023097339, 2.8680800319741175, 2.8562980322440543, 2.844990965231748, 2.8340856594093013, 2.823739327451119, 2.8139232228572566, 2.8047002784604183, 2.7953504470585657, 2.7859856031484664, 2.776161037759599, 2.766383009069582, 2.7563167643276403, 2.744949399050591, 2.732676000044594, 2.7193762091958655, 2.7054197232875317, 2.6907871764596174, 2.6758281110528466, 2.660557469670485, 2.6447839987827777, 2.628421792042429, 2.6121704433535897, 2.596066065556198, 2.579668620758532, 2.563461518161387, 2.5477964617241, 2.5332269854115386, 2.5191792559108594, 2.505674346529625, 2.493383222895097, 2.4820949202489944, 2.4713183974018476, 2.460814698853446, 2.4509354613412055, 2.4420247703917437, 2.4339984734215245, 2.426672931155822, 2.4199342368288588, 2.4140425739190263, 2.4082788242728705, 2.4023737913179666, 2.3969485444418495, 2.391503651016653, 2.386136212449847, 2.3814406312566354, 2.3814406312566354][3.9343317058853775, 3.939444320588428, 3.944615463075444, 3.9501325876970683, 3.9561091486813167, 3.9631171997871055, 3.9699239735886356, 3.975954556883595, 3.9806635076654064, 3.9846519424392115, 3.9876158137272437, 3.9892069990124197, 3.9892103321782133, 3.9880687373972665, 3.9857437619369724, 3.9821100268046217, 3.9782768543848297, 3.9744624605600447, 3.9709880100335124, 3.9676287771847445, 3.964326501177567, 3.961158117387516, 3.9583383766704427, 3.9561270524435663, 3.9538576600662108, 3.952634443512629, 3.95233109109496, 3.952680311099198, 3.9534196274830427, 3.9547297873462233, 3.956026236428576, 3.9571437935314457, 3.957817892844811, 3.9583212080985914, 3.957847179749505, 3.956402466021158, 3.954100711311778, 3.9509806640219582, 3.947407644686618, 3.9438865690110743, 3.940333413803834, 3.935787359912496, 3.9298331434068, 3.9230691923386027, 3.915502396950627, 3.906985975707463, 3.89775991940772, 3.8883643901367275, 3.878626494584593, 3.8679697353003544, 3.8570163587555513, 3.8456906824755532, 3.8345959047606417, 3.82400068554183, 3.8141527414716356, 3.8052700670746105, 3.797177402770637, 3.790769164849331, 3.7858850366538266, 3.7828993374496127, 3.7817985189136234, 3.7827851913370703, 3.7856194391238396, 3.789681403022772, 3.7936330475541507, 3.797722781295947, 3.801977999650856, 3.806273176029367, 3.8106707838548766, 3.8146717208735774, 3.8185451920442235, 3.821924903227824, 3.8247133487000675, 3.8267979392264153, 3.8273095546569413, 3.826133262997955, 3.8235413383753403, 3.8194154622037626, 3.814104067189013, 3.8077850096415524, 3.801262250815192, 3.794520833480019, 3.7879100623881374, 3.780912773183964, 3.772997813395124, 3.7642876784809673, 3.7549526379348377, 3.745120060228763, 3.7359933309407585, 3.7276597171436228, 3.7200392978230306, 3.713568836091507, 3.708896854396912, 3.7049431254404945, 3.7007878375823076, 3.6967484290824912, 3.693415537074218, 3.690779847104813, 3.688551561649587, 3.6868195307090144, 3.6859011345706767, 3.6855710020667503, 3.6847874051289833, 3.682533637026787, 3.6786027377467874, 3.672164621969723, 3.662457938363136, 3.650498172194316, 3.636767073441772, 3.621307401289976, 3.604951531349026, 3.5877931486618366, 3.5695651780533506, 3.5507969888031226, 3.531185048381597, 3.511109280782282, 3.4910658041886298, 3.4714569110467983, 3.452275697437374, 3.434131788037674, 3.4167594993560297, 3.400244695047683, 3.3843164380639426, 3.368290473031297, 3.352240747047799, 3.3356270355850635, 3.3183460358545718, 3.300997468684604, 3.2838782637937465, 3.2676016574334223, 3.2518388993111866, 3.236691635104068, 3.2219646850560335, 3.207419934345905, 3.1930204350676465, 3.178725419477745, 3.164277490121599, 3.1495660278092252, 3.1343312304473723, 3.118767951827969, 3.1026917255982975, 3.0860304132691603, 3.068722889170337, 3.0507155899795855, 3.0322437348178215, 3.013093267233987, 2.992592685222566, 2.9712991692675743, 2.949545417126423, 2.928000891354476, 2.9067904245742393, 2.8862461137463633, 2.866463528004355, 2.8473551432620217, 2.8283593172189145, 2.8095772749614505, 2.791427918275615, 2.7739182594807383, 2.7569004346614796, 2.740736964552185, 2.7248831020775155, 2.709862187921994, 2.695387863449301, 2.680902418607248, 2.6665114330085253, 2.651959582693977, 2.637819974277194, 2.6238878305012268, 2.6095562691216063, 2.5944863676743504, 2.5790200192711623, 2.5633982875049646, 2.5477138996018427, 2.5320796717081206, 2.5168931815555386, 2.5014795415550704, 2.4865192230944797, 2.471671043464331, 2.4570136347786646, 2.4429991573695204, 2.4297451643355252, 2.417478491124575, 2.405412385357285, 2.393677587502082, 2.3828197861020426, 2.373687490796643, 2.3655589862315516, 2.358367068094699, 2.3517643035601457, 2.3464424520081186, 2.3421346160355756, 2.3390660419172358, 2.33778632618552, 2.3384532976096537, 2.3402953877676365, 2.34346437143214, 2.3479149516397477, 2.353749603154964, 2.360867868299114, 2.3686447656543304, 2.3771045258254846, 2.3771045258254846][3.7108715403010915, 3.7176267024452874, 3.724096864071592, 3.730152923498744, 3.735436703361243, 3.739920111529607, 3.7443859243604667, 3.74924872566567, 3.754251948190411, 3.7596672135553426, 3.7651383125977405, 3.77063670832156, 3.7764161904024105, 3.782670543125686, 3.7891088474915113, 3.795414498845715, 3.802046087905066, 3.8095485106454974, 3.8177352730616816, 3.826853599878709, 3.8367435293577787, 3.8468621585913927, 3.857426572374348, 3.868319527195659, 3.8792260121334867, 3.89081459119913, 3.9030525193985595, 3.9152750868776374, 3.9273058575959454, 3.938702268841992, 3.9487077128304997, 3.9578034825596795, 3.9664570412321294, 3.974004814099732, 3.9808982541471725, 3.9869760133725216, 3.99184947455774, 3.995719926171711, 3.998446588013664, 4.000073307725704, 4.001306901403012, 4.001962599250081, 4.002529267166886, 4.001838772961629, 4.0010611125129545, 4.000514854989434, 4.000312163785823, 4.001329705299075, 4.002840145830721, 4.005184888432503, 4.008129406883188, 4.010870369119129, 4.014006170185374, 4.016935964646813, 4.01950813648684, 4.020966698238268, 4.022218769837237, 4.023059920012222, 4.02274138091825, 4.021403789847533, 4.019108712925944, 4.016013642604389, 4.012623134300343, 4.008544026787271, 4.003674790693416, 3.998261303313651, 3.9922821761514236, 3.9855221408598305, 3.9783997293866387, 3.971227048646874, 3.9642221297134643, 3.9568709726762687, 3.949536713480085, 3.942245043342377, 3.935492328875305, 3.9284619267392364, 3.9220813329786526, 3.9161001462752085, 3.909964893401729, 3.9033904677067195, 3.8960305774768873, 3.8878322316815153, 3.879154025922277, 3.8705698837841322, 3.8624271254331104, 3.8549173732194584, 3.847893420720628, 3.8405674883910486, 3.832600479546614, 3.824146451629667, 3.8149575694927234, 3.8049877133217906, 3.7940990761942355, 3.7824733637839554, 3.7706049820029124, 3.758735104846487, 3.7480784986439826, 3.738521619822808, 3.72944830412358, 3.7211205660545152, 3.712882031616149, 3.7046641401959914, 3.696960241807957, 3.689295462634886, 3.682282599166005, 3.67615206326087, 3.671015736778373, 3.6664453145523974, 3.6626640949278046, 3.6593543283952816, 3.655758868348484, 3.6519382806667955, 3.6473480474222812, 3.641803458320808, 3.63546377556176, 3.628673352831044, 3.6211604657795116, 3.6126856580410056, 3.6031998922267343, 3.592238484873805, 3.5801963926283835, 3.566933815436191, 3.5525067791229845, 3.536995616089102, 3.520315599993357, 3.503389210778447, 3.4861747874713243, 3.468528966447813, 3.451089292096558, 3.433404107974929, 3.4155936148424355, 3.398114763247523, 3.3817141798457753, 3.3654832457965864, 3.3484880440505775, 3.3312537336296097, 3.314126931339495, 3.2973322219061507, 3.281063705269274, 3.2647884258657798, 3.2489784366185868, 3.2334116850085017, 3.218033677058019, 3.2031022580485935, 3.188343961140284, 3.1738126123481076, 3.1600518428349424, 3.1461116867484007, 3.132334299452713, 3.1191053547321768, 3.105733542492799, 3.092089440344911, 3.077891952936086, 3.0632321082012313, 3.047966433797024, 3.0313186475257967, 3.013422961749751, 2.99405160745647, 2.973667669636062, 2.952738154637517, 2.9309979703819513, 2.9091728942570705, 2.8874337058546726, 2.866086526765924, 2.8454919122747158, 2.824854800270715, 2.804786701426959, 2.7854792023880357, 2.767558285641151, 2.7513560204343475, 2.736621396541631, 2.723102732110993, 2.710415710039662, 2.6982217245836173, 2.686046129482433, 2.674268102941381, 2.662587924518605, 2.650702940284184, 2.638589882821507, 2.626065177348753, 2.6135224619160637, 2.600909092024178, 2.5881003869379264, 2.574840638558096, 2.5610604655233984, 2.54714256211726, 2.5333382571998655, 2.5192913435478297, 2.50509360858287, 2.4907864878783132, 2.4767971276997955, 2.4630735773693586, 2.449866509066292, 2.4369839652581393, 2.425307291475345, 2.414675530971235, 2.4046041686560806, 2.3951284608545116, 2.3862931664001645, 2.3782238396871827, 2.3704033032587524, 2.3704033032587524][4.139189662246333, 4.141279118447545, 4.143522843872654, 4.145888615561342, 4.14853778114063, 4.151611874779045, 4.155063635069225, 4.15882393170816, 4.163535437606402, 4.168888694503057, 4.174756547818723, 4.180324578203008, 4.186088940168039, 4.191617158864576, 4.197186031272904, 4.2028039739399325, 4.208959035324375, 4.215234075896402, 4.221598149152071, 4.227163265668617, 4.232624379722151, 4.237881256748933, 4.243049311805782, 4.2475325021428025, 4.251258028031649, 4.254171857483876, 4.25643049239428, 4.258982352554834, 4.26147365210908, 4.263619321303143, 4.2650830354666205, 4.265848152021337, 4.266310813389291, 4.266736122030556, 4.266691853417839, 4.266967630054752, 4.2671360729880545, 4.266966029503654, 4.2668539313464935, 4.267439911428181, 4.268446142840551, 4.269953318491389, 4.271566949445941, 4.274050646293448, 4.276730790035727, 4.278945673430151, 4.28092425584205, 4.2822485917817055, 4.282679306351184, 4.282692556878862, 4.281626445763918, 4.2797264730097755, 4.277395585473398, 4.274370478927895, 4.27120434872726, 4.268121278662704, 4.264810572262922, 4.261232841433617, 4.257803705052192, 4.2548725503097415, 4.25268511389268, 4.2515363822429, 4.250912195723006, 4.251175122796775, 4.251362465277864, 4.251195136145866, 4.2505217602710905, 4.249512979647733, 4.247862282477035, 4.246393166066869, 4.244950300872226, 4.243073763768647, 4.240909017196877, 4.238868645348166, 4.236090900204172, 4.23315322986039, 4.2298800898016315, 4.22666802891613, 4.2234869128271795, 4.220764127221302, 4.218007062458146, 4.215219827360073, 4.212074985054371, 4.209137235328572, 4.205982971849602, 4.20251307996408, 4.198494120574911, 4.194053457424917, 4.189413250718933, 4.184377524458664, 4.1790771746769355, 4.173621635667517, 4.167931699518566, 4.162411576035226, 4.156943081525006, 4.1516937307374855, 4.145933801073776, 4.139972375246787, 4.134526755250649, 4.1296614604271005, 4.125232039400604, 4.12082238290094, 4.116486879221453, 4.111321994163201, 4.105163807421267, 4.097922540589571, 4.089553599470735, 4.07992595567453, 4.069499586447554, 4.058736352787266, 4.047836245943808, 4.03688906057477, 4.026204039694356, 4.015383704100767, 4.004709501782132, 3.994095374478189, 3.9831834021799173, 3.97270681115937, 3.9621977113110676, 3.9510012788425355, 3.939883312277554, 3.9286668450403934, 3.9171881559513047, 3.9049538679285893, 3.891784308883522, 3.8781354732656577, 3.8637247516348516, 3.8482782587369186, 3.8325685428957224, 3.8170092663413384, 3.8011915852715, 3.7848923448956473, 3.768482438118418, 3.75121723207686, 3.733522777690622, 3.71555462065266, 3.697328686040629, 3.6790320015021627, 3.660220958643929, 3.6406290150849876, 3.6208962973205847, 3.6007247425406455, 3.5804680997123643, 3.560032681438557, 3.5390512832678778, 3.5174996517287322, 3.4950966982794056, 3.472062686589199, 3.448326936014535, 3.423722403160606, 3.3988449070303326, 3.3742398883103184, 3.3494761698869824, 3.3245339654153456, 3.299342044900285, 3.2745778765699494, 3.250650254847369, 3.2268554226746637, 3.2030898002796317, 3.1796615340878134, 3.1566344399775406, 3.1339963076107558, 3.111734563247203, 3.0893088107482165, 3.0661656800177433, 3.042537190650605, 3.0185250006834305, 2.9941517609387374, 2.9701416075256297, 2.946045482639442, 2.9221907415582886, 2.898438986498725, 2.874604008938161, 2.850389972178889, 2.826167306987227, 2.8025943657426846, 2.77948367820437, 2.757017934247076, 2.7355787830667664, 2.7141108588930507, 2.692821548642448, 2.6718861817509616, 2.6520840854249723, 2.6325914439944773, 2.6135117383082287, 2.594837537166984, 2.576916514187696, 2.5597387973921797, 2.543147515869399, 2.5273918997259868, 2.5117700954992745, 2.496492957555447, 2.4819028350643926, 2.4674190288998137, 2.45337189780206, 2.4391270293400122, 2.4257729111704376, 2.4124527086495657, 2.399761914973571, 2.387896038988152, 2.3767045188874447, 2.3767045188874447][3.820218782293902, 3.8236969997342842, 3.8282037416532204, 3.8333020884221307, 3.8395606681004404, 3.8468175672744285, 3.8546756969634974, 3.8622732541003857, 3.8690663522421893, 3.8750345971045324, 3.880365577941368, 3.884694605761304, 3.8879493526996622, 3.8903367361905294, 3.8926384674614227, 3.8950043726030104, 3.897505343715929, 3.8997999980085396, 3.90197873592902, 3.9034646359739438, 3.9042770827563693, 3.9050666986645246, 3.9056722959049464, 3.9065810241806034, 3.9080052580019182, 3.909935075960805, 3.9121993997560214, 3.9145583670038424, 3.917139162425405, 3.919812814035969, 3.922222944597796, 3.9246173951099315, 3.9265866224027524, 3.9284665937169803, 3.930552235953191, 3.932867225270204, 3.935997649961999, 3.9397768901572134, 3.9435419259680056, 3.9472890375011476, 3.950519986483892, 3.9525126248639486, 3.952875472207358, 3.9515590682075787, 3.9483258006090463, 3.9436785871895745, 3.938040076302172, 3.9315990483806544, 3.92468537537727, 3.916922419998669, 3.907901580834147, 3.898369622804512, 3.8888569435594182, 3.8795869420077134, 3.8712261197755486, 3.864184486013064, 3.8584018727448557, 3.8542991647160982, 3.8512767319008057, 3.8492410243517727, 3.8479413614144917, 3.8468934693385606, 3.8457405181516706, 3.84413664322411, 3.842001529120572, 3.839466790500262, 3.8361070990504116, 3.8328716130782663, 3.8295484195587632, 3.8259614966885866, 3.8216677679620212, 3.8169698760123136, 3.811466886022335, 3.805032721563044, 3.797861276411966, 3.790645009146592, 3.783491099768458, 3.7767129903314336, 3.7708739461657403, 3.7666510965394426, 3.7633859237352167, 3.760228804327019, 3.7565979811680132, 3.7523038544089546, 3.7471514797948884, 3.7414334114047207, 3.7352532116464197, 3.7290865677359113, 3.7230612128231386, 3.7170489455261886, 3.711101617397359, 3.7059096187107574, 3.701137104020047, 3.6960901751589286, 3.690899818810615, 3.6844446339391417, 3.6764887038259695, 3.6673907512062027, 3.6575893484688353, 3.6482969437626935, 3.640090092368068, 3.6321733005759955, 3.6239519959191293, 3.615255772897077, 3.606472062859499, 3.598010537045648, 3.5894380201824654, 3.5805001402178096, 3.5715140268092567, 3.5635676699616283, 3.556571545079735, 3.5502657093997705, 3.5444977135527607, 3.5380674882353236, 3.5310844631672307, 3.523022476053533, 3.5133578842588067, 3.50249029297422, 3.490678229276147, 3.478767815518698, 3.4670104382514344, 3.4552601898604802, 3.4427266817829993, 3.429009988726118, 3.413934476450228, 3.3975160011034213, 3.3806493761524026, 3.3636934500090008, 3.34690966625478, 3.3311685891192444, 3.3162859690561706, 3.302314557973004, 3.2888769095613744, 3.2761100204154143, 3.2634067594821503, 3.250405246503027, 3.237307780820071, 3.2236715279470958, 3.2095879804400735, 3.1952977035438552, 3.1810093090541014, 3.166380839092161, 3.1518242914458474, 3.137416447290384, 3.1226714547452397, 3.1081566872682127, 3.0937183458875257, 3.0788574578523304, 3.064565394981535, 3.050604912407958, 3.0372245541255736, 3.0239003319706224, 3.0103857503505953, 2.9966511272023286, 2.9821171751200626, 2.9665780650376927, 2.950578302230526, 2.9337482625481743, 2.915952407806315, 2.8979084275355893, 2.8795778601609157, 2.8613578052531747, 2.842710934171923, 2.8239665820430777, 2.8051116624934513, 2.7862199372644794, 2.7674528150631867, 2.7488612295462787, 2.7312799098865077, 2.714337744601972, 2.6986418616290684, 2.684108149982042, 2.6707633510869337, 2.65757805386878, 2.6448778560280752, 2.6324322742905766, 2.6198392472568504, 2.6079231025679728, 2.59655141008174, 2.5853244467170233, 2.5738549995562625, 2.561693295022704, 2.5499822926446827, 2.5377667364881344, 2.525847146703631, 2.513954092587713, 2.5020436149713037, 2.4905538527084152, 2.479778715847704, 2.469388169439685, 2.459805680550702, 2.4507254143507633, 2.4418859546119664, 2.432990476089635, 2.4239177437672486, 2.4149283606979823, 2.4064125446605287, 2.3975962520951937, 2.389367245895981, 2.3812508519053095, 2.373887416728097, 2.373887416728097][3.9164873829039593, 3.924621879289436, 3.9328658659361966, 3.9413996426254783, 3.950433838777304, 3.959859729110615, 3.969303681301509, 3.9782316434574074, 3.9866426155100445, 3.9948007675757795, 4.0020919336541185, 4.008982727050659, 4.016275836467998, 4.024468872420562, 4.03334822430722, 4.042037750614123, 4.050558652555751, 4.058112956541809, 4.064567963065876, 4.069244599611881, 4.072036066471167, 4.073128464192209, 4.072580156596239, 4.0706424866289925, 4.067907773136968, 4.064669118345492, 4.060944323752421, 4.056017484727923, 4.050489674971685, 4.044609730856587, 4.039448271310504, 4.034532791759033, 4.03063432332871, 4.027401700515883, 4.025543250521436, 4.024734340802739, 4.025166619237696, 4.026286985596456, 4.0272124511052745, 4.028214020594853, 4.0287988319732495, 4.028590297616876, 4.027662700525947, 4.026161683508982, 4.0243398146192275, 4.021379106722535, 4.017048750059897, 4.012135914755375, 4.0067365789292175, 4.000117778876807, 3.992307324400129, 3.9830157352279763, 3.9729665992542054, 3.9622434668696402, 3.95071270276399, 3.9390673558921643, 3.927136630006947, 3.9150863718249527, 3.902502053023188, 3.8896950270688193, 3.8763409207167796, 3.8626020572932176, 3.84929428794458, 3.836607650458862, 3.8245818798636906, 3.8131151525330815, 3.802336495978857, 3.791516887817435, 3.7809525174436045, 3.7706126417108536, 3.760800342539436, 3.7508095446483676, 3.7407635012368603, 3.7316422553639446, 3.723807166571944, 3.716695377860956, 3.710066798617305, 3.7032422451118037, 3.6962625715222983, 3.6893728544192794, 3.6824671883243556, 3.675907828433981, 3.6699401374195637, 3.6641690925495114, 3.658871693741826, 3.6534269874416045, 3.6476975946558663, 3.6413947250010654, 3.635173279730664, 3.628336847291303, 3.6206909151261404, 3.611641996256539, 3.6017016026073088, 3.5909446675558008, 3.5798655818971636, 3.5683362591841337, 3.556298005072257, 3.544369227937196, 3.532948483895072, 3.522409329841623, 3.5122932834722627, 3.502971998225574, 3.4941311522873666, 3.485713717328482, 3.477900518150811, 3.4702627074988985, 3.463311666906143, 3.4561748585171763, 3.4492283248173456, 3.4421762506098466, 3.4350242935734037, 3.4272630359683136, 3.4185962333026545, 3.408458163848222, 3.3966613320610035, 3.3841360195761068, 3.3703085922519445, 3.3551847948855187, 3.3394487726642534, 3.3234742923156575, 3.3068064783957065, 3.2896931018252893, 3.271861715915177, 3.253880898159531, 3.2358030846787162, 3.217706317572911, 3.1999147050761505, 3.182681567348387, 3.1662552553504475, 3.150611685976495, 3.136075580867327, 3.1223867926007745, 3.1099329883661695, 3.098143919508327, 3.0872176563920055, 3.076607753957455, 3.066439458994612, 3.056907618267646, 3.047819245806253, 3.0388974437043137, 3.030011836496752, 3.0216805752563394, 3.0141565452103647, 3.0069221468927707, 3.0000758388171085, 2.992853971134895, 2.9853441669324843, 2.97774408684133, 2.9688219963090297, 2.959065725846743, 2.9489543282706565, 2.9384450379547418, 2.9260085847771524, 2.912223903086548, 2.8977000667513715, 2.8819765457463156, 2.865076877065806, 2.8479837341311667, 2.8312121018970866, 2.8144081109811814, 2.7973333037162997, 2.7804754339179123, 2.764496411386017, 2.7487907708390455, 2.733263474757551, 2.718525217397451, 2.7042661703952966, 2.6904980247181878, 2.677856857659793, 2.6663377025454356, 2.6550814179187716, 2.6440569537866065, 2.6333332933656886, 2.623148220260145, 2.6126303281472953, 2.6018558837839176, 2.591020046046571, 2.580398973455289, 2.569654007774969, 2.558905982271966, 2.548047441966142, 2.5368158867521053, 2.525438774729057, 2.5142508939726764, 2.5033167955151163, 2.4926302228638066, 2.4823360819626084, 2.472152909967307, 2.462654902434782, 2.4539678311607434, 2.4456390717536682, 2.437395788780335, 2.4293833068027353, 2.4217128797994896, 2.4139850046101476, 2.405894010237061, 2.398203664224593, 2.3906916319607094, 2.3840226067970485, 2.378085028632904, 2.3722418425826652, 2.3722418425826652][5.041240260422426, 5.024075493319184, 5.006943479606436, 4.990455941890952, 4.9740335457529, 4.957047305357171, 4.939826272268789, 4.922843500118329, 4.905548843505383, 4.887069588347595, 4.867241243176559, 4.84668353924535, 4.825016208844995, 4.802771507701259, 4.780277233605295, 4.7572506067024145, 4.733706474317085, 4.710275857258959, 4.687120742563282, 4.664359759494112, 4.641323575364731, 4.618670576893844, 4.596321394906128, 4.574060237478228, 4.5518128907785576, 4.529333534314756, 4.507296077078607, 4.485652456188433, 4.464689742677299, 4.443868253907841, 4.422691438019402, 4.400674976056367, 4.37780994179211, 4.353948929122414, 4.329858980367928, 4.3056950825241875, 4.281780331455172, 4.258020257638373, 4.234368236037299, 4.210162627011425, 4.185589263345649, 4.16021003436545, 4.134016393862788, 4.1071365220458045, 4.08041992610992, 4.053955839686541, 4.027763826120586, 4.002235634670118, 3.9774867394598625, 3.953976753974338, 3.9308534439279375, 3.90808990538701, 3.8854537395409707, 3.862743802016536, 3.840294033511139, 3.8186062082903014, 3.7983354307587023, 3.7804310377446537, 3.763630310391353, 3.7473808310325363, 3.7311482037866193, 3.714834237974421, 3.698095569969011, 3.6810295673287916, 3.663687495522587, 3.646035805304567, 3.628525085345763, 3.6110136022118717, 3.5931074073754536, 3.5757198630256672, 3.5585032805696266, 3.541227115839118, 3.5229528129237533, 3.5034621946850337, 3.483282042815043, 3.4626881890131886, 3.441312322344748, 3.41977674984779, 3.398643819224917, 3.3774186471993115, 3.3563791089173094, 3.3356134450246087, 3.314501064874412, 3.2918017151315397, 3.267913698143384, 3.2434635661406754, 3.2188175951367572, 3.1943789897494015, 3.171065819342809, 3.1486907953926377, 3.12767008915474, 3.108527873415224, 3.09060592359806, 3.0735829884350085, 3.0568099218673246, 3.040610726617313, 3.025154920559176, 3.0105561831162473, 2.9969037489919685, 2.984496873070036, 2.9732147115205296, 2.9625399663143277, 2.9524240184397375, 2.94194074488324, 2.9299474102937815, 2.9156106529148755, 2.9001046145173093, 2.883302186272577, 2.865774344217716, 2.848753328457538, 2.832298221520864, 2.8169416760239216, 2.802209525295864, 2.7873642205793736, 2.772363960584452, 2.756597881780867, 2.7400278768695676, 2.7238874192176143, 2.7081638347123196, 2.6934388180777287, 2.6805540692349776, 2.669309946560246, 2.6591148412548304, 2.650573725458019, 2.643252654662997, 2.638165327053928, 2.6347494667957188, 2.632542163065349, 2.6316081759566714, 2.632065087457245, 2.634154546114202, 2.637052604999542, 2.640881872217268, 2.6457180270438267, 2.651354514496996, 2.657396482316352, 2.663554043889979, 2.6692550289460826, 2.674514972237648, 2.6793084240054723, 2.683598217677098, 2.687750988474588, 2.691501585639015, 2.6945466394811985, 2.6964870768391247, 2.6970552297792594, 2.6962692307603118, 2.693910949528501, 2.69016718538527, 2.685582580519495, 2.680087520569294, 2.67388297105619, 2.6672894670491445, 2.660268535670472, 2.652840671504602, 2.645586040086755, 2.638437942200672, 2.6317949170184662, 2.6255615144229005, 2.619162170497604, 2.6125297961510383, 2.606025242865007, 2.5998479147479547, 2.5944506751075838, 2.5891167148343786, 2.583613985898698, 2.5786846065334474, 2.573851592553628, 2.56957485124026, 2.56528345704871, 2.560570350206834, 2.555649771297928, 2.550583976736075, 2.544878288895916, 2.538964298938705, 2.5328281936487738, 2.526463139037474, 2.5198853970809787, 2.513116675390439, 2.505670926473791, 2.4975874873923827, 2.488902537990011, 2.479910914984139, 2.4697728220794573, 2.459324412581444, 2.448614545373758, 2.4375193288066996, 2.4264279434668925, 2.41629207759015, 2.4072187258941606, 2.3991460827287634, 2.3919799533275055, 2.385362068344987, 2.3796653821185845, 2.374924304503238, 2.37093558858455, 2.3684613717834373, 2.3675280504743172, 2.3681094489878483, 2.369207897124889, 2.3713416504164893, 2.3713416504164893][3.9089187180416323, 3.9132691158249653, 3.9187126952645293, 3.924755127801705, 3.9313513839005108, 3.9379498060848634, 3.9442930578826623, 3.949501815813283, 3.9535333599521247, 3.9566367376138634, 3.9586612702612025, 3.9606537825836834, 3.9630751015350754, 3.965972446522386, 3.968963632761882, 3.9718487338175295, 3.9737964884259473, 3.9753863696191365, 3.976220136822245, 3.9762041672759754, 3.9762180374101814, 3.976292037519345, 3.9768480214497566, 3.9785729771043794, 3.9814461993289063, 3.98455637926609, 3.987240222318765, 3.98922625716056, 3.9900784036095556, 3.9895125555203594, 3.9872446870131792, 3.984190332969645, 3.9813214171920426, 3.97810328023019, 3.974609796396152, 3.9711839925587133, 3.9674177398524026, 3.963179113594378, 3.9583359571950107, 3.9527291449987776, 3.947110065231057, 3.942602933865203, 3.9395976507370754, 3.93849908976341, 3.939893132013898, 3.9437062256788966, 3.9495870533107698, 3.9555658504286186, 3.960542010095301, 3.9643001766390555, 3.966156329864313, 3.966279155353761, 3.965574846139793, 3.964669075448121, 3.963122036702453, 3.9605638171377233, 3.957097879047269, 3.9527154888515805, 3.946506013451804, 3.93867340157862, 3.929468270801171, 3.9193977980359103, 3.9084599743693156, 3.897686901754098, 3.8875659615402975, 3.8786455121708467, 3.870979659845348, 3.8636844422723122, 3.8566345731444085, 3.8491812580667504, 3.8417234759845593, 3.8346058874673847, 3.8279627507127985, 3.821980468321481, 3.817258159648456, 3.814601968260211, 3.8131283105234095, 3.8129743089406865, 3.8134315906334013, 3.8143001591501777, 3.8155748675196484, 3.81714481708107, 3.818516998899265, 3.8204356264991666, 3.8228857607350313, 3.825698520320614, 3.828759525569078, 3.8314844870974696, 3.8335195091558414, 3.834382259337381, 3.8343008037749136, 3.832706644199612, 3.8304582685847537, 3.828109042487008, 3.8258727853469177, 3.8246199473648876, 3.8243558089334684, 3.8243646716174498, 3.824834740830804, 3.8255028206103425, 3.8262232238973133, 3.8263766422278676, 3.826329981258814, 3.825370946417804, 3.82314509626627, 3.820448787095284, 3.8166757468448136, 3.812090020361847, 3.8063845056405774, 3.799765709269125, 3.791472294170394, 3.781960755911056, 3.771514977521866, 3.7604204917466526, 3.7487672449430045, 3.737275124975663, 3.726540696167325, 3.7162434066085237, 3.707070021946319, 3.697966379759532, 3.688369950275662, 3.6785741170241155, 3.6686296209219913, 3.658624758256582, 3.648054871301996, 3.636462226528239, 3.624038992282053, 3.6106041445251464, 3.596265194694034, 3.5810275962277336, 3.564432516238423, 3.5464978180575844, 3.5272405229386354, 3.5067376234063774, 3.4856136718813806, 3.463701067803876, 3.4416759019887935, 3.419226737276301, 3.396811079147163, 3.374401972074705, 3.3520915201065575, 3.329511523645869, 3.3059959714430027, 3.2823726092660728, 3.2588051852160476, 3.2354026372584554, 3.2128741855049423, 3.1909846878696064, 3.169664400245431, 3.1491236484095744, 3.1283412710531264, 3.107760993789389, 3.087556187972564, 3.0669509081956363, 3.046020715960594, 3.025474269984597, 3.006181787780985, 2.9876539612467794, 2.9696535773222617, 2.95149443621537, 2.9329174136469387, 2.9130354560511402, 2.8915443649548163, 2.868486499424243, 2.8440794548833317, 2.819432384675337, 2.794716994718711, 2.7702021232802863, 2.7462968128457277, 2.723424505223883, 2.7012270274266834, 2.679157271401902, 2.6571272319194192, 2.635135074802766, 2.613231434255658, 2.5927070028644708, 2.57380536931457, 2.556753779602113, 2.5406182426819104, 2.5256129368160956, 2.511497262423883, 2.498232833432193, 2.4849383944622545, 2.4718138773603315, 2.4590028085611637, 2.446466805363874, 2.4348530490742313, 2.4245485292075024, 2.4151993510334244, 2.4069828708766448, 2.399916980049847, 2.393826851507324, 2.3880684772337437, 2.3828670507506144, 2.378581156828506, 2.375245327254348, 2.3736682960724944, 2.3735566975939535, 2.374641006826674, 2.377217190848327, 2.381734237294329, 2.381734237294329][5.899178743384228, 5.879702306760252, 5.861389428840565, 5.843531867935357, 5.825420924903043, 5.806934510853261, 5.788627293471261, 5.770238542108728, 5.752794890782039, 5.736693076201651, 5.721644247743159, 5.70738458492687, 5.694207504546288, 5.681917646004745, 5.670106787141825, 5.658494128618308, 5.646458494941683, 5.633095434487614, 5.619310014711826, 5.604602168072965, 5.589646931708347, 5.574349716360383, 5.559348651969009, 5.543990395455749, 5.529096518832882, 5.514082695155287, 5.4985847036920354, 5.4828390138764345, 5.466126693544384, 5.4482777547469725, 5.430074374597535, 5.41177346918991, 5.393345336041182, 5.374849247950762, 5.356168614512533, 5.337236747401843, 5.317671803742944, 5.297395895449875, 5.27666322020592, 5.256056793745848, 5.235171614961124, 5.213827789335109, 5.192012358455556, 5.17022754191794, 5.148136673515756, 5.126022268774102, 5.103512711304905, 5.0807312456755165, 5.057190687634694, 5.03303966408299, 5.008265941090575, 4.983172348104133, 4.957611402058309, 4.931764033215745, 4.905114699804709, 4.878572376456583, 4.852374407040776, 4.826697770919869, 4.801184342590234, 4.776617935267709, 4.7521595588673415, 4.728069843448401, 4.704257165883703, 4.6811507102986925, 4.658610142091286, 4.636176611632293, 4.613557617876395, 4.591311231366698, 4.56869340028763, 4.545884104923309, 4.5229983796827655, 4.499892436747694, 4.475979581940085, 4.451717256169939, 4.427033998264459, 4.401892857114333, 4.376082541232298, 4.350195727775147, 4.323882761843397, 4.297329540631108, 4.270779235828016, 4.244587150814944, 4.219101537478629, 4.194709110783888, 4.170704849563866, 4.147712351820171, 4.126162364572823, 4.1056802320247945, 4.086153555914952, 4.0674584248677155, 4.050020976439633, 4.032866764307877, 4.015665430973967, 3.998984794321906, 3.9818018778690534, 3.96391725877066, 3.946149806619966, 3.928826041132506, 3.911555779128423, 3.894176792509221, 3.876340527718046, 3.858591744382809, 3.840637073847095, 3.822327039030611, 3.8040621900702813, 3.7854166137302703, 3.7662646789250025, 3.747343583501017, 3.728818770370359, 3.7105378934459137, 3.6923445187066637, 3.6736950664792922, 3.6551888217947925, 3.637054557821472, 3.6190485992518124, 3.6014860874142105, 3.5844118156222806, 3.5671400457458033, 3.5506140883563226, 3.53521933809995, 3.5207885726087476, 3.507363333598149, 3.4944758119714474, 3.48222229296301, 3.47030474795217, 3.4588527598508216, 3.4474020597691073, 3.43548373038757, 3.422592599044846, 3.408357642168951, 3.393202329155062, 3.3771019454094837, 3.3600703470798683, 3.3419266294252905, 3.322777303963918, 3.3024255732597965, 3.280754833973734, 3.257794579906226, 3.2342995477109784, 3.2112427790085993, 3.1886816830711258, 3.1663806649416806, 3.1446755876054926, 3.1242996081649053, 3.104969475696553, 3.0868805542596514, 3.0703627616167988, 3.0547050778560694, 3.0397334434090513, 3.0263204125551146, 3.014126483277495, 3.0030411813183493, 2.9926825446920553, 2.983431325984496, 2.9745947900197205, 2.965798005504711, 2.956232629614098, 2.945835012120507, 2.9344136452684526, 2.922078895057281, 2.9087663631160017, 2.894585985984703, 2.8797296287964, 2.8639501654855946, 2.8467466310858573, 2.8288709944740713, 2.8105765687555277, 2.7914542415455212, 2.772040997160353, 2.751878001953974, 2.731624315328689, 2.7117240412435737, 2.6918788726728398, 2.6725298069907075, 2.6540460490924693, 2.6363746667094548, 2.6196869524601785, 2.6046794272653857, 2.5907982050287224, 2.578091701736011, 2.5661871168662755, 2.55506607936717, 2.544866659454172, 2.5354796839737066, 2.527345465066363, 2.520370810779481, 2.5141010281232496, 2.507757632300145, 2.5010130305390637, 2.4935688536079907, 2.4855579578460727, 2.477588449403733, 2.468770375874376, 2.4591404748726458, 2.448826175649673, 2.437433168917315, 2.425270463720164, 2.4126796022729646, 2.3997832587122883, 2.386295990939076, 2.373297065202752, 2.373297065202752][3.4107821016743687, 3.3977892736297073, 3.385916523149694, 3.3751314404368418, 3.3644854190855225, 3.353644310231314, 3.342927639344682, 3.332262108920753, 3.3219101011497805, 3.3117368341861244, 3.3015389350891393, 3.2910498817254514, 3.2803322465102562, 3.2698321700603246, 3.2596972442679433, 3.2508500069113864, 3.2423254575158853, 3.234213874864571, 3.2263737532203276, 3.219211509115103, 3.2121065969283396, 3.2057167243698195, 3.1998615180218253, 3.194516213492729, 3.189298440430533, 3.1848233080928843, 3.1810389915435535, 3.177216916304459, 3.1736384257726358, 3.1695062016112336, 3.1649087689623423, 3.1602816865227177, 3.1562056173018176, 3.1521246679325055, 3.147896807760748, 3.142879675999475, 3.1368078773354116, 3.129872603767359, 3.121939231194683, 3.1142669609934517, 3.1080631736621225, 3.103503952821704, 3.100289415372119, 3.098367007580448, 3.0981582372623837, 3.099667048154215, 3.1031630821370397, 3.1080764772693454, 3.1145164157532066, 3.122444499783177, 3.1313097596259194, 3.1406930692704558, 3.1498393975831287, 3.1591938743566335, 3.1681025824530575, 3.175736668233352, 3.1824217083124595, 3.1879981997868803, 3.1925054887694846, 3.19590584710855, 3.198620373971447, 3.2011853654585707, 3.203855759069076, 3.2066654097081764, 3.2082792026545315, 3.2088638240184544, 3.2085457027933706, 3.2072405524006657, 3.2052393702430857, 3.2030983706279623, 3.201522223182377, 3.199718063425412, 3.1984813416973097, 3.1982152537523425, 3.198856209848863, 3.2003206099949857, 3.203050796493791, 3.2066352900597583, 3.210561294777611, 3.214917003366139, 3.219640868492931, 3.224988273101146, 3.2312531494633845, 3.2382634777115458, 3.2446976813822763, 3.2507231471605103, 3.2567139230317754, 3.261902105972187, 3.2656716142848294, 3.2680550693980175, 3.268747002507266, 3.2681596356164055, 3.2665554524623963, 3.263653196636816, 3.2594298968267936, 3.254042228051204, 3.2472932055344974, 3.2396452017679738, 3.2306599403416505, 3.2212424800751056, 3.2116273761891008, 3.200807109957852, 3.189271513546036, 3.1778467000881574, 3.1667589210368643, 3.155423107272607, 3.1443097358840104, 3.1337315087293494, 3.123382531594465, 3.113479416821796, 3.1041329836516414, 3.0950899118800606, 3.086270243862559, 3.0782345977406385, 3.070807441865702, 3.064776759206545, 3.0598530048892147, 3.0552772006169926, 3.0505543265410666, 3.045944620911084, 3.0404097614173153, 3.033564035334958, 3.0259737618679736, 3.0181066566886354, 3.009799751434136, 3.001120954236411, 2.9917228861476777, 2.9817562818768506, 2.9708773771710044, 2.9594243771569775, 2.946634239833401, 2.9331262310664177, 2.9185572176110584, 2.9024733478745546, 2.8858645696399754, 2.8685709185067605, 2.8512927168778077, 2.8340834050686388, 2.817102211964703, 2.8003465324483456, 2.783470744273771, 2.7666907623837877, 2.750181540016317, 2.7338520063018845, 2.7181036984329667, 2.7035417228862233, 2.690212044850918, 2.6774276612432897, 2.6647149877797465, 2.65177094841126, 2.6388785104503514, 2.6263702537270737, 2.614101097937711, 2.600578223219164, 2.586610614005313, 2.5723084472883295, 2.557561635783266, 2.542962295547598, 2.5283092007877364, 2.513295107183635, 2.498041059469208, 2.4825963662958905, 2.4671081090528992, 2.451729998041419, 2.436578303841122, 2.4224424621485765, 2.4088863399564846, 2.395985244754242, 2.3841617123040453, 2.373660013676025, 2.363855610871282, 2.3546340358378277, 2.346377636752063, 2.3390482972807076, 2.332695343226027, 2.3272451940784524, 2.322902930213256, 2.3187268830316627, 2.315107938404129, 2.3123024993856895, 2.3104164107452996, 2.309949510181495, 2.3101656348511876, 2.3110271334254495, 2.3128119642962583, 2.3146569696916894, 2.3168986998339216, 2.3190085588058373, 2.3213318494329203, 2.324244356065633, 2.327778771602333, 2.3315865420961592, 2.3354246502106366, 2.3392799215414475, 2.3431007548900777, 2.347005034700135, 2.350677910010781, 2.3540705395209467, 2.3579712688831753, 2.362975232575811, 2.3687985251177435, 2.3687985251177435][4.214906008548557, 4.2188137440984255, 4.223228614564826, 4.227809550298707, 4.232159318814315, 4.2361269410667495, 4.24035937570317, 4.24435362791968, 4.248646760202802, 4.253070781678771, 4.256712224209015, 4.259180612517913, 4.259305435984303, 4.256671738434732, 4.251995313554128, 4.246163158145812, 4.239702672191101, 4.233562490063831, 4.22763286867057, 4.222453042097153, 4.217942133168168, 4.21360258759256, 4.208986686305035, 4.204192046908982, 4.198732678777456, 4.191766698747396, 4.184028636756388, 4.175546203088516, 4.166979620285021, 4.15838245118442, 4.149295153130067, 4.13998002486492, 4.129597380888647, 4.1176735017789525, 4.10466867527155, 4.0906349429765605, 4.075561034904107, 4.060152388714349, 4.0451954390813345, 4.031912207110685, 4.020334991048165, 4.009431296206169, 3.9985760744956655, 3.9872869168723493, 3.9750365643497396, 3.9618281292110074, 3.948570933883661, 3.9351393258457774, 3.922268117681797, 3.9102620962228416, 3.8997197439493925, 3.889945962628098, 3.880178855704443, 3.870074184536968, 3.859682862036821, 3.8492841476654136, 3.839610023867514, 3.8307608933748525, 3.823377552884505, 3.817946832410658, 3.814577735733753, 3.8127903971703403, 3.8113411349610207, 3.808569615713471, 3.8036516077006866, 3.7961298347284544, 3.7860452380362988, 3.774101427027773, 3.76152663285621, 3.7486376214386343, 3.7360896592501116, 3.723030758131868, 3.709273156452064, 3.695100151080237, 3.679999759360444, 3.6640089590612916, 3.647849056380983, 3.6317094221030306, 3.6161689371059205, 3.60221940888856, 3.58921516632665, 3.577636656040907, 3.5671787587271524, 3.557409032251878, 3.548289453659385, 3.5392114533697288, 3.529800395845795, 3.520303630128037, 3.511185059809088, 3.5026807421350785, 3.494656854488634, 3.487336975828855, 3.480633179346404, 3.4745149134232225, 3.4688440347052065, 3.4628786651200762, 3.4562610324353837, 3.4483725883195233, 3.4393231131298387, 3.42954108803591, 3.4185792856233315, 3.406185357210199, 3.3931315857794178, 3.3788623072400306, 3.363775477042328, 3.3478937598039984, 3.331069774299361, 3.3131049560905983, 3.2940461900241, 3.2746175099827464, 3.255070005400039, 3.2354253037143414, 3.215874509570341, 3.1965376557246783, 3.1778298396320612, 3.1596368240886017, 3.1420717123010484, 3.125023437121556, 3.1081797872142687, 3.091771401360285, 3.0760238748899744, 3.0609868483625187, 3.0471308811133873, 3.0339676261243493, 3.0215973232873115, 3.0102404193313137, 2.999463365803201, 2.988521873600993, 2.977168338165439, 2.9649673670110044, 2.9518042550937262, 2.9378246825207563, 2.9234830814863932, 2.9085825460561803, 2.8932987858049155, 2.8779119054651296, 2.86243631662546, 2.846510422891514, 2.829781083718373, 2.8130318392070164, 2.796103781361794, 2.779128475838858, 2.7626403679014966, 2.746670786382771, 2.7314471460327705, 2.717181415750669, 2.703380465712011, 2.690001465979, 2.6762764568053337, 2.663026698845666, 2.649464087745219, 2.635579960246801, 2.620846902278836, 2.6063855927096675, 2.5917122093394633, 2.5764977055714584, 2.5610202042251418, 2.545958998088438, 2.5304954055638, 2.5151218965409607, 2.499693130978895, 2.4846657524732314, 2.4704390412986323, 2.456480052289628, 2.4429923207121416, 2.4301925056423976, 2.418494995810573, 2.407582243503017, 2.3978712205133523, 2.3892025592819937, 2.381492374889781, 2.374558174782627, 2.3687479588343736, 2.363824001679046, 2.359976997266792, 2.356843946563617, 2.354702668357113, 2.35312603638943, 2.3520183611489602, 2.3519642575621926, 2.3525033492222613, 2.3534191173464047, 2.354467322123918, 2.3553261156290204, 2.3563106197856323, 2.3575045477858576, 2.3594975044721194, 2.3613267988706426, 2.3628773886816656, 2.363994351683667, 2.3647595517154847, 2.3654443952989586, 2.3662333449406727, 2.3670652780557395, 2.367802519795713, 2.3680292537369434, 2.368295708693082, 2.3683366873144522, 2.3685431518430446, 2.3694102152822882, 2.3706098000936384, 2.3706098000936384][5.503504982006926, 5.49979314329772, 5.496896658048669, 5.495110125272481, 5.493859621246024, 5.493664499725341, 5.494035195897719, 5.494489760879998, 5.494518442779072, 5.493249237637303, 5.490674366777967, 5.487617541552457, 5.483799260912846, 5.479037322410993, 5.473106381792791, 5.465552780785532, 5.4571032188134945, 5.44769454035761, 5.437344562551086, 5.426136052034518, 5.414126925864195, 5.402450590299848, 5.391157360000639, 5.3807586682051465, 5.3707153936568055, 5.360531414808982, 5.3507274872297925, 5.34117040772144, 5.331842399855096, 5.322311634544244, 5.31254914928723, 5.302872215513561, 5.292777666581989, 5.281879546265404, 5.270057093592783, 5.257139858929744, 5.243311106455343, 5.229607421082736, 5.216217050546713, 5.203382411953441, 5.190768547397086, 5.178090357780358, 5.165697134593195, 5.153800063932679, 5.1422232361507785, 5.130401699996345, 5.118114784160597, 5.105175106700926, 5.091489143616714, 5.077047913931351, 5.061622373542442, 5.044994275441769, 5.027286114445815, 5.0081782329371585, 4.987745825286601, 4.966457975722016, 4.9444213661729055, 4.922273111896786, 4.900178100375902, 4.877725964494432, 4.8558774982237205, 4.834154550387093, 4.8129421522672216, 4.792844286314775, 4.773783555333476, 4.755284824406457, 4.737425635603839, 4.718864766691518, 4.699912938145436, 4.680552382507574, 4.660347146744487, 4.6388293757214845, 4.6167087048181354, 4.593748108069635, 4.569963417858695, 4.545901987940044, 4.521613182524494, 4.4970368722154515, 4.472454825022283, 4.447525666494717, 4.423007165445459, 4.3994356399562236, 4.376353651753636, 4.353889408190461, 4.332416122221385, 4.311616514995028, 4.291566181023956, 4.272559714158124, 4.254432844527824, 4.2373896182902575, 4.2209111135332975, 4.204746997845661, 4.188527648828202, 4.171729306042088, 4.154721934680151, 4.137505308239641, 4.120314648403554, 4.103369449522375, 4.086890757500172, 4.0708524141389235, 4.055300401191532, 4.04050381750667, 4.026146491244283, 4.012191783133815, 3.99834691010819, 3.9844404797560395, 3.970412276380494, 3.9559353557366355, 3.940986341349036, 3.925131069373342, 3.908313377765327, 3.8896646676696953, 3.869403496190317, 3.847355029300151, 3.824312393495322, 3.800355786856851, 3.775569139981335, 3.7506237061374406, 3.725559635294575, 3.7004001576843617, 3.676188871383351, 3.6532948987188787, 3.6316568924690094, 3.61129659085523, 3.5925775372921347, 3.5751408742967197, 3.5590465371957807, 3.5437453473071883, 3.529655341079828, 3.516113375748064, 3.502618954442144, 3.488812851141267, 3.474319934361673, 3.459002937828082, 3.4421480800873305, 3.4235802435654894, 3.4036596154376575, 3.381824314127308, 3.358753183211588, 3.334913704142297, 3.310213430328417, 3.2847476290828466, 3.258466009520242, 3.231917284655214, 3.2051962790801487, 3.178909026052561, 3.1530597189699345, 3.12722716155104, 3.101610148936897, 3.076365853122745, 3.0519532458462892, 3.0282876109458536, 3.00577553589627, 2.9840005421099924, 2.9631892704772804, 2.943106706255474, 2.923743464976435, 2.904823921759471, 2.886528342536312, 2.868599028114259, 2.8513359589678338, 2.8350296461598603, 2.819328328858776, 2.8042638962436537, 2.7899864586256564, 2.775904754005953, 2.7611600796935867, 2.7455612916290653, 2.7292206917046786, 2.712474724567305, 2.695747389045989, 2.678976714515467, 2.6615547222024265, 2.6440884522693855, 2.626458863205892, 2.608577691403517, 2.5905487427348475, 2.5725858081525264, 2.5549516408591404, 2.5377991153772093, 2.520814697268283, 2.504319247498158, 2.4880266560060242, 2.4722516623412645, 2.457108327004263, 2.443096234304093, 2.430704612845038, 2.4197514239267575, 2.410199859285881, 2.4014369239506035, 2.393789343701992, 2.387283060975279, 2.381592863272187, 2.3769523269038997, 2.3738559568584767, 2.371159443972886, 2.369584039378746, 2.369056436232643, 2.3688781785570123, 2.3695423307306758, 2.370278962189894, 2.370278962189894][3.543785115682173, 3.5548823756972183, 3.565554356674785, 3.575566247502147, 3.584782921717851, 3.593240335307676, 3.60097636130436, 3.607604554809681, 3.6134521002485336, 3.618162884283516, 3.6217856112363664, 3.624712544885229, 3.626703549450836, 3.6283999276713805, 3.6298756813107502, 3.6315137881027177, 3.6330678564949843, 3.6345116848340364, 3.635421431419253, 3.6364550848186643, 3.6377858645993326, 3.639631616637081, 3.642353393227085, 3.645931222645477, 3.650096411793753, 3.655011671789187, 3.659874106742777, 3.6640893848486584, 3.6681611850633264, 3.671842453410404, 3.674802177838499, 3.6775410240938, 3.6797925364756585, 3.6823853534688173, 3.6845203777307476, 3.685918063323391, 3.6863595372281504, 3.6855164799191216, 3.6837339181786874, 3.6811301693157534, 3.6783816107429357, 3.675111599089936, 3.671232693614923, 3.66666729463891, 3.66124612691712, 3.6549572345263, 3.648096319308088, 3.640378870460389, 3.6322775158256912, 3.6235283203868938, 3.6142857008431086, 3.6050095662677286, 3.5960124933817594, 3.5875719856623407, 3.579819180672611, 3.5725643608822555, 3.566429966127057, 3.5614488305706047, 3.5567175073577477, 3.5521056306821186, 3.547809276507845, 3.5432367736833648, 3.5388442573504637, 3.5348576464238355, 3.5309191998460676, 3.5274442190067736, 3.5250660017609796, 3.523241625541261, 3.5217127084688045, 3.5202870148536682, 3.5189144021980265, 3.518026746172165, 3.5169902855175406, 3.516101683677288, 3.5150517075531504, 3.513873794202233, 3.5128247726674626, 3.5117090724657274, 3.5106004761970895, 3.509866353089263, 3.509316076032852, 3.508054171204944, 3.5063356832258363, 3.5040310038710625, 3.5012659939149775, 3.498267693720196, 3.494239727935818, 3.4897097313651773, 3.4847691309440227, 3.4799143686767677, 3.4742460963987165, 3.468107915492247, 3.4614594479896277, 3.4542079669035206, 3.446000536809827, 3.4370304622335524, 3.428087341599667, 3.4190808603276466, 3.4101103172550804, 3.4009866859191766, 3.391593011895543, 3.381836871074883, 3.37126983501197, 3.3603589754572725, 3.3495431449839517, 3.339516774874731, 3.329890555612852, 3.3204967682809046, 3.311360475257994, 3.302168096495966, 3.2932581401722434, 3.2840513626369496, 3.2743265915837645, 3.263563645584079, 3.2525034248165374, 3.2411876184853816, 3.22946266445575, 3.2171557302121587, 3.2039752294486856, 3.1899382055519196, 3.1757929640854443, 3.1612976983877408, 3.1460118964177477, 3.130179161213865, 3.1140743240800366, 3.0979493987293503, 3.0818309668499424, 3.066528917927967, 3.051943618902915, 3.038242268049295, 3.0260226822187426, 3.014625826758279, 3.0037789654275153, 2.9937402410672784, 2.9846715379611286, 2.976870741003822, 2.9703515341558746, 2.965174158640356, 2.961220151385792, 2.958466679449377, 2.9559513631519514, 2.953656980954497, 2.951067646003564, 2.948789996802733, 2.9458990917147014, 2.9423990317494235, 2.938983402853397, 2.935184330093703, 2.9304186239928254, 2.924952563331084, 2.918713297552716, 2.911760673108306, 2.9035237673029153, 2.8937559018572077, 2.8826238142166085, 2.870427695399818, 2.857000700449683, 2.8429029571395157, 2.828662025748445, 2.8150261921899964, 2.802015504874274, 2.789059181765404, 2.776594863361973, 2.764766940911063, 2.753217879840475, 2.741836197627742, 2.7310813143930477, 2.721402436406712, 2.7129053367708145, 2.7050200229746735, 2.6973680055947726, 2.690220775037697, 2.682412464884494, 2.6738792340069013, 2.6648657993972855, 2.6553732265776953, 2.645591219262397, 2.635832460858548, 2.625473301553183, 2.6146293992033884, 2.6034003578305938, 2.591723164200176, 2.579225354720687, 2.5659589230480435, 2.552277708492119, 2.537984543293148, 2.523144590585806, 2.5081613136951932, 2.4939459690726693, 2.4801914170193133, 2.4669756804036065, 2.454391960124013, 2.442203890639663, 2.4307107845141993, 2.419600966869344, 2.4092161675365604, 2.399873803722296, 2.3919245416161146, 2.385551226349999, 2.38016201060125, 2.3757203486521714, 2.3757203486521714][4.093334378462598, 4.102858885179853, 4.1129919279217, 4.123086634397813, 4.133127575678619, 4.142309166294365, 4.150471752581601, 4.15660962554497, 4.160756627457503, 4.162610387262093, 4.162163712446045, 4.16002419594099, 4.157191587404439, 4.154028570060497, 4.151033265307866, 4.148141607918639, 4.145833953674735, 4.143139544795937, 4.141024070034905, 4.1395628079312266, 4.138757535154037, 4.138341878752315, 4.139168453362183, 4.141323115094648, 4.1451811163776515, 4.150401462856358, 4.156251580776013, 4.16118267865099, 4.166020402362987, 4.170756896356659, 4.175106437606517, 4.179098015839862, 4.182298186368062, 4.185273632275503, 4.187662909297723, 4.188960301819554, 4.188714571941803, 4.187196965368718, 4.184110143190173, 4.179275546414036, 4.173173024934302, 4.165769222362121, 4.157507952113997, 4.149120284683899, 4.141163452955555, 4.133113673833407, 4.125402545071834, 4.1173494947179865, 4.109670891254714, 4.102367291962652, 4.095279408969807, 4.0887388919326195, 4.083341149000465, 4.078826970046046, 4.0753775584090794, 4.072717726794354, 4.070649400995744, 4.068687998442892, 4.066531958380925, 4.063878051498722, 4.060225760463196, 4.0559526951836995, 4.051168538777106, 4.046908700295447, 4.042572979347866, 4.038038138734958, 4.0334115700080915, 4.028268077824471, 4.021941209582742, 4.014384958209175, 4.005089924217482, 3.994627556230413, 3.9835983415892264, 3.9722995466946442, 3.9609912277579546, 3.950798046384171, 3.941195895886844, 3.930847540993965, 3.9192230618790957, 3.906645842946316, 3.8934509095216883, 3.880069324650793, 3.866669237245864, 3.8538147640650324, 3.84182440568919, 3.8311441250136835, 3.821820978524853, 3.8134641259699835, 3.805806585987746, 3.7981378829792374, 3.7901543246067857, 3.7820907640039976, 3.7750014962376697, 3.768926867435084, 3.763741711263729, 3.759748867359066, 3.7563232772306154, 3.7526318598659554, 3.7487044413210233, 3.744455290647802, 3.739255411225844, 3.7329422467682614, 3.725405440121028, 3.7167787268735397, 3.7074876263724232, 3.698046906272271, 3.6880078416544126, 3.6768195461885256, 3.664107660330818, 3.6500171560761623, 3.635059442621542, 3.6195001823636064, 3.6040182715252205, 3.588370627317614, 3.5729826096131805, 3.557826862957443, 3.543380904970432, 3.529112392146473, 3.514800471085678, 3.500828819133717, 3.4869546292863127, 3.4736496974735265, 3.4602681517822496, 3.446633353543785, 3.4330106701330294, 3.4195601123329302, 3.406268669932617, 3.3935159534562924, 3.380945987513559, 3.367546652548306, 3.35306269648801, 3.337450590523226, 3.320065852396215, 3.302088108121423, 3.2836059368957877, 3.264855672332142, 3.2457799139674575, 3.2262977935337998, 3.2058654041593844, 3.184709610619099, 3.1631026308228662, 3.141235657500133, 3.1190472857742932, 3.0964567605243425, 3.074145070297608, 3.0522922799592354, 3.03107167048314, 3.009965779385462, 2.9894818244578967, 2.9698783797623443, 2.95136750439452, 2.933147020757447, 2.9148759799317547, 2.897128116333961, 2.8798139290868696, 2.8633084102235595, 2.8471250335448115, 2.8310639738817924, 2.814667135237271, 2.798685555245294, 2.7837554339288286, 2.769277868447621, 2.7547749053751067, 2.7409822326790505, 2.7276459035933724, 2.714747069795061, 2.7024005749986664, 2.6903185894921737, 2.6791345975198873, 2.668184358694202, 2.658044589586705, 2.6482199212592983, 2.638852472484901, 2.6293886727945623, 2.619617405282259, 2.6102650538860375, 2.6011099418369237, 2.59183111769825, 2.582301558858374, 2.5725436693379713, 2.562807213045404, 2.5526546439048214, 2.5419267907592227, 2.5308038293492907, 2.5186816825110347, 2.5055293841769775, 2.4921527050493344, 2.4796653158169444, 2.467648257173708, 2.456711138332314, 2.4462283023089424, 2.4355939079616844, 2.4255068330056173, 2.416525582927132, 2.408230495834296, 2.4002684374448813, 2.393096930029344, 2.3866553741754566, 2.380639311377835, 2.375466808162166, 2.370964647016062, 2.370964647016062][4.370047772206426, 4.369756742089939, 4.370016482771363, 4.370959564635303, 4.372225037954365, 4.373714736517958, 4.375376615660887, 4.377556182957925, 4.3805893306911265, 4.383963244204815, 4.387538990781301, 4.391407107568769, 4.394780163375707, 4.397042777527678, 4.398080511813117, 4.397609646100612, 4.39637136349442, 4.393642023798345, 4.3899457301392175, 4.385340828412151, 4.37968542155983, 4.373431698704131, 4.366927767455842, 4.3598579260812516, 4.3523067691623165, 4.3441107691466865, 4.3360209780413435, 4.328680551035562, 4.321206594093603, 4.313848187996507, 4.306895708542629, 4.300327885233716, 4.294152734537042, 4.288422703295977, 4.281976064977058, 4.275236643978691, 4.268272000698762, 4.261205806349583, 4.254657199193915, 4.248033528244919, 4.241100080980586, 4.233328931581973, 4.225006267143554, 4.215748535615422, 4.206121567058786, 4.195814218864716, 4.184911305639594, 4.174017731923676, 4.162770884926381, 4.151521874718432, 4.140152272192289, 4.128388893414568, 4.116181200840163, 4.103639280249028, 4.090778140497806, 4.07818294472302, 4.066411959917633, 4.055693544862356, 4.046028636552413, 4.037272588689529, 4.029321579827086, 4.022486475484078, 4.016709054923327, 4.011646186005789, 4.006341823149168, 4.001225354839442, 3.9962789172619266, 3.992044945720624, 3.9882724403357623, 3.9840301811127694, 3.978885706142116, 3.972756943204943, 3.965208511322557, 3.956420707478897, 3.9462367802254246, 3.935181485956284, 3.9240915879850844, 3.9128484578473692, 3.902067166844693, 3.891881699588663, 3.881954034358836, 3.8724965050513553, 3.863987613234561, 3.8555521741875993, 3.8466304297077287, 3.838161212803576, 3.829815663752207, 3.82236527459719, 3.8156309936161383, 3.8091916245124118, 3.8026136013985963, 3.7958659424281267, 3.7886694831980137, 3.7804202294704696, 3.771639418442059, 3.761990205009727, 3.7521387224355163, 3.7431197544971475, 3.7349024021745416, 3.7271678778456123, 3.7197964195359625, 3.7122121112844506, 3.704298043249648, 3.696064528466173, 3.6875410513775027, 3.6791748830392392, 3.670456189785422, 3.6617156634152934, 3.6530077641490544, 3.6445909735805424, 3.636222990652929, 3.627159227875691, 3.617309174094398, 3.607037343358011, 3.596671023320605, 3.5862425698507088, 3.5763402014890002, 3.566937331508709, 3.5581331932308298, 3.5498486088954007, 3.5423379346157535, 3.5353665893947213, 3.5289817181050434, 3.522992967342757, 3.5171265557074927, 3.5117425507079765, 3.506447353853216, 3.5007344362799153, 3.49431856644862, 3.4875032547617364, 3.4797672723337567, 3.4711159663959905, 3.460855806706228, 3.4492651246502675, 3.436702256619346, 3.422954202181353, 3.4080336089929704, 3.3919754005857277, 3.374806997178621, 3.356645320496704, 3.3379496926951147, 3.318935652548534, 3.30002017979085, 3.2807752977851874, 3.261345473895424, 3.2416214551043114, 3.2219035027173315, 3.2022884357528127, 3.1831094237772426, 3.1644477887923452, 3.1463920939108334, 3.128530292794362, 3.1106301793904856, 3.0933559994095634, 3.076228329156407, 3.0589843235892364, 3.041543473200447, 3.023399227125307, 3.0048193118040305, 2.9855397599237437, 2.9656388350634835, 2.9451454207563033, 2.924145364496856, 2.902793831464693, 2.8805758404718476, 2.857823022613545, 2.8347158495474982, 2.8107441302027607, 2.7856665510403382, 2.759747196599737, 2.733449412012178, 2.7068614000610194, 2.680664472712755, 2.6552956237040743, 2.630956402246317, 2.6078687543544063, 2.5858074878031156, 2.5648381910754936, 2.5445827828489986, 2.525613760856269, 2.5083960433067594, 2.492899500454343, 2.4796294094602813, 2.4678636352292225, 2.4570585364442983, 2.4473601889160017, 2.438455680760034, 2.4301827814278174, 2.422518976878501, 2.4154861394103695, 2.4085467315376445, 2.4021123003355784, 2.396513432454865, 2.3918891666350692, 2.3877700743685573, 2.384417358432394, 2.382237586325207, 2.3807580436922393, 2.379729128914539, 2.379351726312911, 2.3803444819185313, 2.3803444819185313][3.927718651412387, 3.9186931910999108, 3.9113881401175483, 3.9059025589467615, 3.9016370625099164, 3.897997407524155, 3.8944528700471865, 3.891680251489897, 3.8887942094324655, 3.8855157936383313, 3.8825119987420806, 3.8799055342096156, 3.877384696123327, 3.8746942281401187, 3.8713344866551975, 3.866690211990844, 3.861265983923583, 3.8547410845685195, 3.8466106968266165, 3.836995995845037, 3.8264148484604714, 3.815807664353114, 3.80402189641203, 3.7914549885133035, 3.7782707829052318, 3.764535957406169, 3.7506023744098407, 3.7372419641361767, 3.7247524750607015, 3.7127698003801104, 3.7019091386400906, 3.691765947333919, 3.6822472777375608, 3.6735999407956474, 3.666291626873027, 3.6601353516768644, 3.654834369077633, 3.650161867039858, 3.6452022311158294, 3.639496267638836, 3.6331318826893946, 3.627129946463312, 3.6215362021891364, 3.616277835604952, 3.6109390249870654, 3.6056020422972415, 3.599937533261276, 3.5933904575881432, 3.5859185290172637, 3.5772975490844967, 3.567133698864104, 3.5566338256300782, 3.5459876669269157, 3.535086434891663, 3.524677876525976, 3.514505099426914, 3.5043003359980114, 3.4944617185661113, 3.4853790344603834, 3.476558891572133, 3.4681700982178505, 3.460846484220346, 3.454752614607835, 3.4493978693491716, 3.445495024514487, 3.4428546855684123, 3.4411689450086556, 3.440048807664242, 3.4391740037190552, 3.438293168390923, 3.4367849301402784, 3.434854019708297, 3.43201096146503, 3.429266347579704, 3.4260031977542753, 3.421475705489663, 3.4161470830417797, 3.4101268019467588, 3.403631053966766, 3.396328750612426, 3.3888065014055355, 3.3802790507403513, 3.3715059299074746, 3.362858728568945, 3.3545128260179915, 3.3464834767655454, 3.3387285731934497, 3.3308370294452057, 3.3224426102860867, 3.3138953509527282, 3.3046456917590787, 3.2951493601366324, 3.28528451613089, 3.275633436805648, 3.266255462402639, 3.2570318193160026, 3.24860593472825, 3.2402553214728878, 3.231815583416291, 3.2233269662907995, 3.2141063157370917, 3.2040583178274322, 3.193552979195018, 3.1820708916199476, 3.169460619676133, 3.1554519985737626, 3.1405560028431987, 3.1244140881934905, 3.106649115830632, 3.087665034118074, 3.067796939010159, 3.0478254518697727, 3.027749578927876, 3.007767353303212, 2.9876202064728115, 2.9680327315446458, 2.9496575926049666, 2.9327255634048717, 2.9177632787336076, 2.9041237531206123, 2.892008940796186, 2.8808329556987307, 2.8704262844950454, 2.8607435989728773, 2.8517200824906435, 2.8437511410901655, 2.8368966938346043, 2.8311904475422662, 2.826258873863165, 2.8221018489963052, 2.818502167822645, 2.8148839275205573, 2.8110072859022317, 2.807120136190313, 2.803230138896661, 2.7994361751503014, 2.79605531933073, 2.792926129479608, 2.7893929072711323, 2.785377884681991, 2.7809197903266485, 2.7758729303807703, 2.7702814720703652, 2.7642096823943496, 2.7581871431134592, 2.7521397776634644, 2.7464340654633603, 2.7405799725793627, 2.734865827637267, 2.728625369395335, 2.722395187180163, 2.71682820835737, 2.7117345773639987, 2.706898931000434, 2.701898452013916, 2.697379827652859, 2.6935120029575463, 2.689474906639403, 2.6858335409460787, 2.6825690399131648, 2.679292525639428, 2.6764834930538832, 2.6728872626702054, 2.6681724169035617, 2.661987044726501, 2.6551573367869854, 2.648047328979052, 2.640858590165772, 2.633191305233302, 2.6249096074814204, 2.616857675329628, 2.608234364365732, 2.598514068113761, 2.5881546312905135, 2.5775265646792316, 2.566898160139402, 2.556051395940923, 2.544478266438481, 2.531980984785134, 2.5187971714005375, 2.5052041485669174, 2.4909279771209873, 2.4762270326939415, 2.461692797166911, 2.447567079839245, 2.434066032771438, 2.421411715634165, 2.4100335346692248, 2.4001719267657693, 2.3914595475644935, 2.383960980264315, 2.377879939710747, 2.373193566941027, 2.3700555989448375, 2.3676734398469, 2.3659972772662923, 2.3652381904581303, 2.3653324648657383, 2.3673582797995594, 2.3706660970825344, 2.374634628421813, 2.374634628421813][3.4239723284782526, 3.4289019166856876, 3.432935871008739, 3.4361283882114235, 3.4384477839797127, 3.4400690696227865, 3.441575244326793, 3.443346148206504, 3.4451671828129147, 3.4470163298935925, 3.448922082803205, 3.4509440546720658, 3.4525148265311234, 3.453963023780157, 3.4562692915462323, 3.4590623765332786, 3.4633097207542805, 3.469236965640758, 3.4770586871691886, 3.48606560941124, 3.4962055994408567, 3.5072567869256543, 3.518479508282931, 3.529551573712487, 3.5400712048871843, 3.5502064725403075, 3.5590186224919136, 3.5665403213664226, 3.5736125220842396, 3.58015364112134, 3.5862802679903902, 3.5921316791491735, 3.5972773387475603, 3.601064199470817, 3.6036572465800503, 3.6056323629740024, 3.6080399084620063, 3.6112634731928455, 3.6158075956213227, 3.621462044952705, 3.627603900604137, 3.6337161454163156, 3.6400912105030403, 3.646280783119646, 3.6524979935249293, 3.659004754695385, 3.6653001120180866, 3.671208450160058, 3.67753504582675, 3.6842002064235126, 3.6910094358904906, 3.6984769206476575, 3.70682565403222, 3.7153632852494387, 3.72385077848437, 3.732528956323038, 3.740826844219588, 3.7486025558641005, 3.7560639576316044, 3.7622953429074597, 3.767079287900641, 3.7697077803905024, 3.7705394130521377, 3.769622181919632, 3.7668195755260747, 3.762066257012781, 3.7556689984203087, 3.74740495046369, 3.7383063270536083, 3.728364946857316, 3.717863906409591, 3.708350208961049, 3.6998874616451514, 3.6926304817386586, 3.686559120456842, 3.680582849610913, 3.6756209339955617, 3.67152305622543, 3.6688046584937464, 3.6670032812737183, 3.6666367663794683, 3.6673518367424096, 3.6693404142350903, 3.6719835185952556, 3.6752927722228916, 3.677959812015509, 3.680130119237659, 3.681093714489631, 3.68075068114375, 3.678911332463961, 3.675623577557728, 3.671402605382799, 3.6666315617294534, 3.6612599966509083, 3.654778583620653, 3.6468941304840587, 3.6372838118678676, 3.6257876119591814, 3.6127787437781675, 3.5986137978551684, 3.5845515121771974, 3.5704814048284073, 3.5565965979653305, 3.5431511635081123, 3.5297789496788354, 3.517080431348356, 3.5050386659825654, 3.493504307584734, 3.482430863283149, 3.472361352501221, 3.463383643941817, 3.4557662608751674, 3.4494354819162862, 3.4442657675813764, 3.4400762531089333, 3.4368315372020253, 3.4339668110963433, 3.431497047040751, 3.429337094654106, 3.42740006740613, 3.4251349814334415, 3.4218365046495838, 3.417567951239391, 3.412012936306824, 3.4048566597310863, 3.396009899062076, 3.3857890779190236, 3.373788985473057, 3.360641195156426, 3.3465058284667544, 3.3315262724041617, 3.31581011574803, 3.2990791708000735, 3.2819964301416156, 3.264674799466406, 3.2470373053012542, 3.2298712279885686, 3.212768285708967, 3.1956606082841486, 3.178705942970669, 3.1620373394330215, 3.145980522491171, 3.1306625500160625, 3.11661086187528, 3.1032170490132405, 3.089974880485706, 3.0767519372868706, 3.0632182014179445, 3.0492711067546394, 3.035280862568637, 3.020485893139829, 3.00507926572054, 2.9883377059881657, 2.9707743258439976, 2.9522467364767757, 2.9328276241451023, 2.9119149679266187, 2.8893127921643096, 2.865081274104245, 2.8393006535150183, 2.8127148831935025, 2.7856314770842734, 2.7585247703187608, 2.7314970788415227, 2.704429081432265, 2.677597951791339, 2.651086365805812, 2.624780151083484, 2.5985668194642217, 2.5728429056647326, 2.548578705732786, 2.5257735764346956, 2.5051086982753077, 2.4860261408686224, 2.4689011271720234, 2.4538828668646278, 2.4406748487680465, 2.429181368626208, 2.4186369751435706, 2.409593587699822, 2.4020104009722876, 2.3949203091922953, 2.388815271415846, 2.383678857770438, 2.3794760549812115, 2.375976741734052, 2.3732475701984206, 2.3703695176829833, 2.367025953330353, 2.3640036521746643, 2.3617973442057525, 2.360690157409639, 2.360170184780223, 2.3600854968973057, 2.3600400255037433, 2.360461554363785, 2.3612424236608787, 2.3627632900478317, 2.3651585088518328, 2.367702423538687, 2.3699621452251085, 2.3699621452251085][4.167271401570675, 4.16661559242734, 4.165674124195892, 4.164855872790096, 4.163592737517238, 4.162456017547011, 4.161049981058597, 4.159787599940627, 4.1590184258899505, 4.157568867893833, 4.15451756528789, 4.149480760493864, 4.143059133137364, 4.135535034152042, 4.127617693628306, 4.120379292510202, 4.115325113777105, 4.112221075721825, 4.110271743815656, 4.108484866547529, 4.105990878464772, 4.102396944169041, 4.097529168988564, 4.091528247261049, 4.085323860423877, 4.079386846741996, 4.074555147504859, 4.070577520745838, 4.06686398036917, 4.063183272090298, 4.058624625849796, 4.052698575902461, 4.045947354648182, 4.038696705192203, 4.032142392567841, 4.026453367261164, 4.021706769228172, 4.0184268025932175, 4.016382034871369, 4.014823436495265, 4.012918315901302, 4.0105579609130775, 4.006934375637161, 4.002303279619662, 3.9972362012869174, 3.992908963271876, 3.9894318690630914, 3.9872753330840123, 3.9862954209383075, 3.9856191019876546, 3.9844593049745667, 3.9837085834023336, 3.982504482579748, 3.980917788433274, 3.978761792510363, 3.977156861012419, 3.97618322813867, 3.9756935519227876, 3.9752863343133367, 3.974686018096261, 3.973006776017677, 3.9697430177491633, 3.9648979496982384, 3.9586178177057607, 3.9509967933890944, 3.9430837311540863, 3.935710282049797, 3.9297488066025537, 3.9248820743558093, 3.9207888794226404, 3.916777021123402, 3.911599388800752, 3.90518149974103, 3.897752315375557, 3.889689083825961, 3.88107170211609, 3.8725793240384867, 3.8643779011968005, 3.8564246068396426, 3.848970855745685, 3.8412522544949668, 3.83273611780405, 3.823400265115041, 3.8130618466598603, 3.8018115516858106, 3.7912029286810602, 3.7818623733122734, 3.7742271974612924, 3.7680530412821316, 3.763378819611891, 3.759619392115289, 3.7562606821720372, 3.752680456095828, 3.7486158550437474, 3.7437878357651657, 3.7381189958323406, 3.7311706046420112, 3.723575925027714, 3.715143601530185, 3.706542889767806, 3.6977329411089066, 3.687954779551623, 3.6773690531255028, 3.665918472113391, 3.653340709442422, 3.6402195345878754, 3.6264292186849834, 3.612823847597121, 3.599809209131849, 3.5870705899925364, 3.5745774744343866, 3.5624296306379724, 3.5505522967587675, 3.538890048866417, 3.5266380840630265, 3.5140981804241544, 3.5004392759384557, 3.4855725667877975, 3.4694809335944696, 3.4523804356191636, 3.4345813546168924, 3.4170433188302685, 3.399909476341213, 3.382942134463572, 3.365842452002981, 3.3489020860261873, 3.332097839536914, 3.3151729779255117, 3.2992637843461634, 3.284235086828506, 3.269682738422828, 3.255824849025809, 3.243244818789128, 3.23072018737875, 3.2180015048949477, 3.205788912758967, 3.1930530548624154, 3.1796408295199647, 3.165666031615161, 3.1515594336623187, 3.136765523012034, 3.121987532932171, 3.1079867711249745, 3.094755474800419, 3.0815166744726827, 3.0684155759575233, 3.055479611420762, 3.0423530295381087, 3.0293971015142516, 3.0161851558781105, 3.0030159668611867, 2.9897034401657994, 2.977570847069198, 2.9658898578288615, 2.954711340228682, 2.9435975489322934, 2.932890574440887, 2.922370664425811, 2.910930352726674, 2.898911801309079, 2.8864797352969163, 2.8746671226344644, 2.863591593282958, 2.852800694613217, 2.8423506197572763, 2.8327593617377107, 2.823536550482933, 2.814145415240717, 2.805327190866804, 2.7971331897769396, 2.7892376942138455, 2.78207726839008, 2.7752010749811964, 2.768878007710092, 2.7627700904899632, 2.757094256170931, 2.7506304975518345, 2.742771440988124, 2.7339893577499974, 2.72425951618409, 2.713502443127823, 2.7016765447894273, 2.688747446977679, 2.6743956854738844, 2.6592093395759377, 2.64285571424707, 2.6255765138173137, 2.6076032559779883, 2.5890594901185517, 2.570459446020178, 2.5514849966456064, 2.5330424911846245, 2.5151820747099887, 2.496943156389038, 2.4787219238854394, 2.460660010482323, 2.4427360397518174, 2.42527079395151, 2.407843099107457, 2.390772034955351, 2.3739496344488864, 2.3739496344488864][5.161334744467417, 5.148340486469814, 5.136311611273621, 5.12532404274526, 5.115093678907946, 5.105123748171798, 5.095240098510763, 5.085085264043535, 5.074760816053396, 5.064997428088694, 5.055172663748362, 5.0457095267918, 5.037241994281513, 5.030538168836722, 5.024831488769985, 5.019691462510078, 5.014432171737848, 5.008982292516928, 5.002713222769384, 4.996301220273134, 4.989427317063512, 4.982122690180589, 4.9748090730318, 4.968426825411258, 4.962643070308063, 4.957108944076879, 4.951426542479314, 4.944779806406211, 4.938170365779375, 4.930896664339047, 4.9228719220162365, 4.914609397801727, 4.906604443369685, 4.898271228182914, 4.889512968672075, 4.880353049622442, 4.871235963235125, 4.861594886925409, 4.851510810749644, 4.840796332214856, 4.829879312281257, 4.81900171173578, 4.8088328172314885, 4.7990282438534715, 4.790089128444911, 4.781537057208654, 4.77283424652195, 4.763745131406937, 4.754044778488549, 4.743213004120431, 4.731622016356488, 4.7191983149214005, 4.706778253819213, 4.694361882184135, 4.681764312453407, 4.668887965355711, 4.655865844121943, 4.642401167295408, 4.628350589894244, 4.6143699973801695, 4.599963445090682, 4.585245566761029, 4.571420818325569, 4.558214685555189, 4.545851321961551, 4.533960864592885, 4.522257367727726, 4.510657234357777, 4.499114670701485, 4.488094004652, 4.477311631341547, 4.467027585986902, 4.458055008190632, 4.450873646278099, 4.444671834620165, 4.439145890392327, 4.434106393525604, 4.428514221361772, 4.421890705565284, 4.413581214962422, 4.403718644692053, 4.393042140444102, 4.381357825610897, 4.368482396355691, 4.354567095987331, 4.3400793028436135, 4.324321302180255, 4.306806163542238, 4.287475108013477, 4.266463911215331, 4.244215646242987, 4.221255062270137, 4.19795582649015, 4.1753385078571075, 4.153583722464527, 4.133221298370673, 4.114808875043419, 4.097678860800462, 4.081060891167396, 4.064415352813732, 4.04715981094786, 4.0302461260293985, 4.014276192706873, 3.9994590127449134, 3.985744896209938, 3.9721318067670994, 3.9582405461887276, 3.9441138819643675, 3.929368795904233, 3.913637119889252, 3.8968865662696603, 3.8791138102612828, 3.8609825606174843, 3.8429859988391444, 3.824631501325495, 3.8059665345429985, 3.787304647203248, 3.768663170751859, 3.7502722572721456, 3.7312387993639016, 3.711370720525371, 3.690703128606956, 3.6694573694841495, 3.6477166524276314, 3.6253628045995394, 3.6022785758755393, 3.5785652724125874, 3.554672645138148, 3.529879429240525, 3.5045549286353204, 3.4785377784157023, 3.4525809569676102, 3.4266612997981993, 3.4008271196162076, 3.3759622857651332, 3.3520706223102232, 3.329236268468514, 3.307642617595868, 3.287421280610213, 3.267984630804812, 3.2490147009812604, 3.2300389629892106, 3.211488447277889, 3.1936175578679267, 3.1767731831376462, 3.1611555705254992, 3.1459688993300317, 3.130329187237864, 3.1147927607900625, 3.099473805273009, 3.083512559675711, 3.0664923526849805, 3.048088154197804, 3.0288266339867627, 3.009073034145596, 2.9886298605960193, 2.9672447294082938, 2.945422068465111, 2.9232635695136744, 2.900263791605791, 2.875822626535209, 2.8499930655152643, 2.8232785844534, 2.795893619520019, 2.767836743266319, 2.7399876644215078, 2.712911991703598, 2.686954151216826, 2.6629947817737523, 2.6404928473496128, 2.6187965257335226, 2.5990858210194805, 2.580311552955231, 2.5626804630526325, 2.5462013668319843, 2.5316160513061177, 2.518408243739076, 2.506765803335143, 2.496717665931092, 2.4875676102227384, 2.479207430551644, 2.4711123529889414, 2.463155166107872, 2.4555397781714556, 2.4479474463596596, 2.441028651207535, 2.434470988626821, 2.4284487653550544, 2.4229392904691327, 2.417951763410916, 2.4137255572041547, 2.4095491988704474, 2.4052987456945227, 2.4010097339284244, 2.396381390535028, 2.3920231893482033, 2.387745162065286, 2.3841960778480606, 2.381040351906392, 2.37791871357994, 2.3758464275285127, 2.3758464275285127][3.462794036906389, 3.463993304044033, 3.4651863742249565, 3.467056962977056, 3.4693195228135343, 3.471395739612364, 3.4726929371137243, 3.472459001801815, 3.470824719866595, 3.4680427901671997, 3.4640471729391917, 3.4588727149377085, 3.4536976809974425, 3.449371474999725, 3.446391408665959, 3.444286308366582, 3.4429615870020016, 3.4419868089893306, 3.4418650042466057, 3.442156942888811, 3.442561350276155, 3.442631043290528, 3.4431911204984873, 3.443767269720602, 3.4449017257008077, 3.445782591781005, 3.4466257968263987, 3.4463282449913155, 3.44463812833054, 3.4422841341803894, 3.4385905924433, 3.434666600064819, 3.4305636336274, 3.4262155226277455, 3.4223314319628266, 3.4193276136149144, 3.4168931737748203, 3.4145306910879936, 3.4118887041523562, 3.408286356327652, 3.404043067847101, 3.3991783604861716, 3.3933740871109825, 3.3873482155486743, 3.3811368531151635, 3.37548976675039, 3.37034712052485, 3.365234574815388, 3.360250203835357, 3.35500808496429, 3.3492833834211804, 3.343610234815116, 3.338472121240959, 3.333895048098867, 3.330888552158155, 3.329390290642025, 3.329345490262414, 3.329986277041061, 3.3313825038350378, 3.3327287549122104, 3.3343217162491565, 3.3356202627290723, 3.33646878218148, 3.3372002213041765, 3.337648378227375, 3.337440485726036, 3.336910876774536, 3.3357894998458, 3.333813519331065, 3.3308652685292506, 3.327279965145807, 3.3232758774063753, 3.3186800287863, 3.31323560720836, 3.3069147728331565, 3.3002307801349735, 3.2939650377723506, 3.2879157198542006, 3.2816891959475507, 3.275825712723303, 3.2696357793499895, 3.2630230147920116, 3.2560285159830498, 3.248656718106082, 3.2410814524118217, 3.2329978185011123, 3.224893744628185, 3.2168384886078547, 3.20919645953958, 3.201444112603981, 3.1936075612363743, 3.1855091647179075, 3.17643901216593, 3.1673401381282646, 3.1573660556308263, 3.146719091561348, 3.1357127415353614, 3.124176989927543, 3.112736277184062, 3.1013531402190804, 3.089526884384881, 3.077476441515113, 3.0655407435426034, 3.05393161752471, 3.0432228893668807, 3.0330699414105093, 3.0237227838447582, 3.01466512928976, 3.0060104609542475, 2.997659814101177, 2.9896198226222723, 2.9819626681113984, 2.974444086743114, 2.9673083460448764, 2.9602575474071844, 2.953308665824409, 2.9462882262182437, 2.9388809746733497, 2.9312242531489856, 2.923668393407355, 2.9168455751835247, 2.91050378224285, 2.9042197268662653, 2.897412272996446, 2.8903743601676766, 2.882796406373274, 2.875173663437296, 2.867277566272552, 2.859146215507659, 2.8514747836604104, 2.8438559957377207, 2.836739035621546, 2.830144824889897, 2.8237476743311194, 2.818073289174003, 2.8134351889656743, 2.809340291412556, 2.8054066327566685, 2.801562327387137, 2.7974217271461925, 2.7933782674480967, 2.789539636986389, 2.785736787157325, 2.782363981681022, 2.779530525946818, 2.7768236904660655, 2.7739448785935497, 2.7704522553012563, 2.766161184931632, 2.7612922054436635, 2.755667737466339, 2.7489226945851257, 2.7420758878287517, 2.7347804099956616, 2.72705040948838, 2.7189149816115097, 2.7100154743007074, 2.701010908215306, 2.690858793575127, 2.67975219198375, 2.667941659997739, 2.6552422479858055, 2.642137434543884, 2.628721004758209, 2.615925017551876, 2.603633717673717, 2.5914924686268144, 2.5792378104587943, 2.56732532253624, 2.5552154885686527, 2.542887562489293, 2.530697225008033, 2.518720811723587, 2.507044029046517, 2.4960334466341108, 2.4861589708995973, 2.4770621346543824, 2.4688076350309425, 2.4609165839581113, 2.4532416343982577, 2.445922022396149, 2.4385147610443907, 2.4312845549128728, 2.424349751187881, 2.4169436571528946, 2.4099244605289174, 2.4035243433194498, 2.397337152097965, 2.391871425585647, 2.3865201784742327, 2.381698103530621, 2.378109101718913, 2.375303770654094, 2.3729578289756375, 2.3711221576851482, 2.369610981559151, 2.3687057410985926, 2.3684513841835635, 2.3686605741450726, 2.3693955745952127, 2.370627473665991, 2.370627473665991][3.892750035033007, 3.893940961771245, 3.8944045455270997, 3.8945430662041964, 3.8940546293762335, 3.8925294253181577, 3.88994279533542, 3.886768685853608, 3.8839770736516455, 3.881806017881224, 3.880931627823031, 3.881649236846977, 3.8833450833641265, 3.885556114988516, 3.88783319624815, 3.890384755969088, 3.8923875768355845, 3.893723086220961, 3.8943479105477663, 3.8943646755179473, 3.8931961496316387, 3.890699306928977, 3.8869595674219375, 3.8820349463899335, 3.875430309038255, 3.8685440445649237, 3.861728453389069, 3.855018024826016, 3.849158388411249, 3.8445569745779493, 3.840979062141605, 3.8396146769790978, 3.8401099668200462, 3.842338790484805, 3.8459818274842275, 3.850599658349598, 3.855805589235318, 3.861014117501475, 3.865451500622724, 3.8688026087923393, 3.870150191219083, 3.869541369802305, 3.866881510473037, 3.861805309650568, 3.8548374742865636, 3.8460241293281667, 3.836002244746093, 3.8248677655299703, 3.8135003761132524, 3.8021536818314576, 3.7907850626881925, 3.779863944038293, 3.769852412825743, 3.760357343090751, 3.751488703449672, 3.7428942979438617, 3.734022340594521, 3.7241070102825886, 3.713552803433823, 3.7023491693989246, 3.691140356342685, 3.679542663381513, 3.6678330812925006, 3.6566014200700607, 3.646180752195789, 3.63727707354829, 3.6295173602796584, 3.6228879180700932, 3.61749325262501, 3.613131204378145, 3.6097138715225134, 3.6072425020276464, 3.605292914473929, 3.6038595575558534, 3.602160042074903, 3.599412050022813, 3.5955208238754595, 3.5896402612434586, 3.581802717212761, 3.5725300985778907, 3.5608285412815364, 3.5482840446702606, 3.535507310317156, 3.5233950184663816, 3.512308666096124, 3.501985550668996, 3.492675509509316, 3.484745799727007, 3.4778129451924853, 3.4718127998602646, 3.4669029762947754, 3.4623972729072654, 3.4586165463487486, 3.455193698236988, 3.4523971169589855, 3.4500546619275414, 3.4479015366970343, 3.44568467616632, 3.442904459756544, 3.4395185877034344, 3.435437956106164, 3.4301086795195306, 3.424432415166239, 3.4189207988877968, 3.413557878528357, 3.4081118403698234, 3.4033436730528757, 3.3988708732391175, 3.394900470235878, 3.3916208225109274, 3.388590302583756, 3.385217727944512, 3.38084535960267, 3.37545767955304, 3.3688813592650044, 3.3605071131663276, 3.350640630737284, 3.3400774226554404, 3.328703358059752, 3.3161716449806398, 3.3025030351424878, 3.288328640612412, 3.2740383783119125, 3.259770816111798, 3.2461191986919853, 3.2335208423137423, 3.2215245849332192, 3.210667297909378, 3.200271671539924, 3.1906448364589712, 3.181645977693562, 3.1724478101146136, 3.1633506792832646, 3.1544643360655424, 3.1449691079480084, 3.1345388136416634, 3.124303170473898, 3.1134093075878075, 3.1026170054786664, 3.091359094416857, 3.0798318522610817, 3.067793751350841, 3.054996909031769, 3.041324936377721, 3.0275346736427475, 3.0137843934251074, 3.000392609811524, 2.987248302947254, 2.974386923077543, 2.9620188390598616, 2.9497900392585015, 2.937451622441669, 2.9250326043569803, 2.912937645742557, 2.9009417571044955, 2.889029028804073, 2.87761064647465, 2.866229348214001, 2.854619274637745, 2.8425405765808773, 2.8299619561939333, 2.8164581248561706, 2.802072140692534, 2.787540290977359, 2.7728573196515707, 2.7581365414998205, 2.743227474650372, 2.7283634460162385, 2.713662614592766, 2.6990015800622604, 2.685075807605184, 2.6715683609720577, 2.657953190914577, 2.644488754192378, 2.6306819084977406, 2.6170076681405017, 2.6041024037178144, 2.592180887531303, 2.580939226001969, 2.5704889630211225, 2.5609706109875585, 2.551504477740373, 2.5415896257975654, 2.531524791102388, 2.5212974390387557, 2.5109631462777675, 2.5002033803941948, 2.4890376779148298, 2.4779771891711886, 2.4674865601937377, 2.45712844144373, 2.4472405160948627, 2.4376885647975812, 2.4283909835613406, 2.419143841213716, 2.410396020003121, 2.4022497581749875, 2.3943603948057377, 2.387317992056183, 2.381024733457259, 2.3759416832279365, 2.3759416832279365][3.6175667167851366, 3.6249390702633475, 3.6321026140052797, 3.638656083999191, 3.6443626975720087, 3.6490743334745854, 3.652765919550155, 3.655499267869991, 3.6582166650885717, 3.6611784013974566, 3.665380866195439, 3.6705654586583196, 3.676469830594122, 3.6823222537152214, 3.6879247082182904, 3.692903421707775, 3.697303690760721, 3.701282213280331, 3.7051496580656513, 3.709188501911473, 3.7138680985683528, 3.7187213532064622, 3.724888929919774, 3.7311953734649745, 3.7372857223692053, 3.742656263544689, 3.746509278692573, 3.749111176117704, 3.7504029924462046, 3.750824961759698, 3.75088666137688, 3.7514017224023744, 3.7523946000228525, 3.7535320346684395, 3.7542918337840767, 3.7546783729233124, 3.7546289177868992, 3.754144470071772, 3.7528281356434907, 3.7509394626445802, 3.7494994143128415, 3.7491369894408964, 3.74999713235835, 3.751549463520506, 3.7532550703113037, 3.7542138931446787, 3.753503326394029, 3.75081675540214, 3.7458257185048685, 3.7397826681418644, 3.7337540166245375, 3.7280742017260473, 3.722384215307805, 3.716648423526665, 3.7100395102793344, 3.702361276004209, 3.693308894229389, 3.6826138721635906, 3.670657878065897, 3.658112851975264, 3.6461254972022017, 3.6359467407304327, 3.627314108086961, 3.6195754633355763, 3.612234043834924, 3.6048801867867724, 3.597273175880012, 3.589396578484726, 3.5817172357293723, 3.574652198057867, 3.5686321388016213, 3.564491077640488, 3.562971426604554, 3.56327628478244, 3.5648335904601773, 3.567146861904456, 3.5694713304222554, 3.571894782951561, 3.5739338740926683, 3.5760102483736147, 3.5786488692532896, 3.5811775684876634, 3.584315752254672, 3.58765772128541, 3.590687939154235, 3.5932313431136125, 3.5942703831683396, 3.5930734783948437, 3.5891381114103957, 3.5830578533130835, 3.575740466092679, 3.5677109103371416, 3.5598705326649247, 3.5526979479442864, 3.545842941532195, 3.5385392189643676, 3.5307668170330793, 3.5225996619462636, 3.5134828341102935, 3.5032771150646767, 3.4930944402220905, 3.4828191795646712, 3.4725478280147453, 3.462645586615326, 3.4535558239148654, 3.4450995921966125, 3.4366809538955483, 3.4280043973080825, 3.4189946121217356, 3.4092077110902923, 3.3987935950098063, 3.3881099491497357, 3.3772131481535554, 3.366438651073632, 3.3553501872825695, 3.344593086743577, 3.3339046152499088, 3.3223784536320555, 3.309562311212679, 3.2953763446418023, 3.2800071513839626, 3.263926311711063, 3.2479052600983227, 3.2317998863630435, 3.21565561437224, 3.1988849061871756, 3.1811130066404383, 3.162596115513923, 3.1434304925046264, 3.1236875648759677, 3.103601502884781, 3.0832675832308483, 3.0629660984376095, 3.0427160142173078, 3.022889666643073, 3.0037709291009698, 2.98521874416339, 2.967577664121399, 2.9504448551375164, 2.9338328127554876, 2.917608175187137, 2.9015737366991528, 2.8859572464832595, 2.870628900759485, 2.8561213890165282, 2.841896015279654, 2.828025357487393, 2.81437382256369, 2.80135973347931, 2.787920876852543, 2.773516970684907, 2.7582603963252765, 2.7431435716965797, 2.728351786352883, 2.713526242351715, 2.697911433468146, 2.6817430707458545, 2.665696041317272, 2.649186657647458, 2.6326801787624543, 2.615957025204245, 2.5989952593320758, 2.5817451835940215, 2.5647424317786536, 2.5479697868413487, 2.5313840990692342, 2.5151630159314293, 2.499753712713631, 2.4850912417972877, 2.4717248924332176, 2.45922391161659, 2.4483146830284532, 2.438564234509703, 2.429731492148106, 2.4212006276601024, 2.413414376529619, 2.4063104094455805, 2.3991115533356986, 2.3918996517040956, 2.3848032879913523, 2.3781436979009634, 2.3719086984962052, 2.366152189817619, 2.3613114253193817, 2.356839772503546, 2.352897971288579, 2.349339926486931, 2.3464732866055136, 2.344421717932879, 2.3427830441888156, 2.3416095208740404, 2.34111716564372, 2.3415789858876255, 2.3427615464905367, 2.345059689035062, 2.348260655179379, 2.351811438471353, 2.3566710204989443, 2.361559105578804, 2.36705704774605, 2.373018314826078, 2.373018314826078][2.8857383102377754, 2.9098112819488704, 2.9353950719794626, 2.962028244605638, 2.988826503370993, 3.015352580944116, 3.041788494661695, 3.0679424513105507, 3.093283192898843, 3.118200979655507, 3.1418962220992994, 3.16430217871793, 3.1856129995241913, 3.2056527019846355, 3.2236593953617314, 3.240269172291412, 3.2557267821864384, 3.2711869851560755, 3.28668551533075, 3.3029608615032, 3.319732668577756, 3.337388291745339, 3.3566245817643505, 3.3762731098618466, 3.396592999451823, 3.4176181443282303, 3.439121050920354, 3.462168207783415, 3.4861169933014273, 3.5111624336962044, 3.536572852705716, 3.562037509110627, 3.587269163853008, 3.611820705960526, 3.635545733096994, 3.659297439338377, 3.6823824493365747, 3.704699134076689, 3.7259865619445445, 3.746376080326476, 3.765373639006768, 3.7825592003642585, 3.798363974372886, 3.8134012595494537, 3.826545287386714, 3.837878816854707, 3.847359837432439, 3.8554440470920217, 3.8628273237642463, 3.869766087153548, 3.8761263934023757, 3.8821070941445375, 3.887667115339121, 3.892742292149155, 3.897478006886665, 3.9025772402021155, 3.9082402602070405, 3.914870765334144, 3.9229850236513872, 3.932739489784379, 3.943986873877834, 3.956160143098754, 3.969606313918593, 3.9835807932809377, 3.997566452189456, 4.011707208688717, 4.02616240253177, 4.040160682348092, 4.053235931712723, 4.065164143015578, 4.075802094768621, 4.08535618726778, 4.093551762732447, 4.100049406767679, 4.105336486446851, 4.110019880903219, 4.113679218783193, 4.116177211653589, 4.117216383764272, 4.116695318027268, 4.114864389172349, 4.111961170237999, 4.107544298250655, 4.101648427826863, 4.094015568098665, 4.085150286318867, 4.075221353312222, 4.064214805790457, 4.0524713746761485, 4.0403071078532875, 4.027979961476937, 4.0155090614488245, 4.0036253733612135, 3.9925206421576402, 3.981807756727579, 3.9710704327834248, 3.9615300687447492, 3.9531190441692035, 3.945121112285574, 3.937716777715166, 3.9307731556465346, 3.9232750222349866, 3.9151611481853563, 3.9055499201577537, 3.8939477208748956, 3.8806025021204626, 3.8659643521218126, 3.849976645702163, 3.8322275489225133, 3.813238930090661, 3.793093029202184, 3.77192750273835, 3.750369772770514, 3.7288835848315114, 3.707271254717827, 3.6857519623461514, 3.665029389609558, 3.6446647242416095, 3.6246318603080687, 3.604822812547015, 3.585190784912032, 3.5657850405852733, 3.546677137837186, 3.5275975754477304, 3.5087216662328644, 3.490150462268141, 3.472323356742486, 3.454890665440838, 3.437503064747012, 3.420134288379259, 3.4029642531922017, 3.3855991991519887, 3.3678948269454834, 3.350243571562321, 3.3330828024996326, 3.31644558983509, 3.299126947646632, 3.2819120767344034, 3.2650192380028393, 3.2480311502274013, 3.2302095634421084, 3.2112621144609683, 3.1912604795919837, 3.1706249147198236, 3.1489283462792304, 3.1262849555642385, 3.102765466767452, 3.0784165168893405, 3.0528905495604226, 3.026314450306287, 3.000113653628998, 2.9745359655781005, 2.94990318524575, 2.925541333974786, 2.9016515568297425, 2.8787663715463894, 2.8573377028612903, 2.8370694993548993, 2.818026859174315, 2.8002849439476662, 2.7831741602201823, 2.7659607423515284, 2.7486464971155353, 2.7314151381506218, 2.714094467709423, 2.6967853970685107, 2.6795614060838115, 2.662308774280365, 2.645771572053252, 2.6298904889141768, 2.613868295506917, 2.5972665325279656, 2.5805090665133803, 2.5640948450870136, 2.547832759514215, 2.530915384145966, 2.5140176789452062, 2.4974501732231578, 2.4813709691019046, 2.465779831200781, 2.4504456383380733, 2.435578235118137, 2.4216244740558843, 2.4088918713580787, 2.39753980966093, 2.387240539586785, 2.3780260821431782, 2.369751786929207, 2.3629275863144654, 2.357641726792601, 2.3536281854534917, 2.350943584283978, 2.3496108041713324, 2.3492215086387724, 2.3499773770745036, 2.351957969677163, 2.3545551380790974, 2.357707620506185, 2.3617501740758033, 2.366180210923533, 2.3708472015927144, 2.3708472015927144][4.945962811238037, 4.940354378750011, 4.936598548044172, 4.933951560271306, 4.932001026314686, 4.9297600754141335, 4.927502408016492, 4.92502805220332, 4.922153806034745, 4.91868898396875, 4.915275874540726, 4.912047504838116, 4.908841855035264, 4.90554406551761, 4.902252676603616, 4.898230120426439, 4.893237208715133, 4.886840102112011, 4.878396719873099, 4.867630647162664, 4.854544639736151, 4.839467058868232, 4.822285963109098, 4.80278648174657, 4.781729047735327, 4.759453465870021, 4.736278274202371, 4.713301196329574, 4.690953722007854, 4.669576100458297, 4.649333226822932, 4.63016935530566, 4.6129842949696584, 4.598409672592678, 4.585872114533183, 4.5750814122944945, 4.565639477394123, 4.556003312323327, 4.546198692436504, 4.535753191031298, 4.524146946267813, 4.510634405040779, 4.494884524764765, 4.476754892719323, 4.456593379380952, 4.434856927233331, 4.411436248423802, 4.386761558893206, 4.361074746603139, 4.335620616741499, 4.309938763985662, 4.284215865807989, 4.258699537990261, 4.2333730786689845, 4.207854263156277, 4.183116282802964, 4.158556677789325, 4.134868052494379, 4.112345059781346, 4.090879266944308, 4.070070820772361, 4.049065014260344, 4.028699364212603, 4.008885776582377, 3.989570118612209, 3.969627978106558, 3.949480574703048, 3.928674768179084, 3.908052827441081, 3.887992941153351, 3.8687401177719374, 3.8507694354014443, 3.8338183668165824, 3.8184007063756176, 3.803470893486038, 3.7885636639044753, 3.774102972957862, 3.7589607590427834, 3.742520705112698, 3.724474147556497, 3.705095553372035, 3.684527652752013, 3.662646465197487, 3.6399970921835076, 3.6167229221881065, 3.593053407228797, 3.56953418576259, 3.54672643686339, 3.5247054638604194, 3.5037795376190592, 3.484286736752633, 3.466311144573029, 3.4501524665797585, 3.435869840041095, 3.423008313416855, 3.4120438346615236, 3.4020349685764257, 3.392924325730288, 3.3837271003935006, 3.3742059146319185, 3.364027989044449, 3.3526177971896534, 3.3401675090907355, 3.3270821736676846, 3.3132788836418823, 3.2994118585955103, 3.286027786350332, 3.273180361431938, 3.2606809919072073, 3.2490582184622085, 3.237904053584494, 3.2273255103418177, 3.216905366911135, 3.206454615713785, 3.195279515995079, 3.1841154381618386, 3.1733684190873848, 3.1621848261214343, 3.1503200234935145, 3.1371267243199914, 3.1219291444147066, 3.1052431695163207, 3.087637773244942, 3.0695399523453637, 3.0513983847239237, 3.0336941270843476, 3.017083964630061, 3.0021039245863497, 2.9890709049203217, 2.977909550763394, 2.968477767454549, 2.959798056798642, 2.9516179375183205, 2.9445360312117055, 2.9383765742386476, 2.933436533397837, 2.928961864997292, 2.924479518930926, 2.920422467624443, 2.9156142859930965, 2.909820597325864, 2.9033292938446484, 2.895322872487368, 2.885584516784223, 2.874609916480786, 2.862315722647807, 2.849743658056573, 2.8364708864087937, 2.822640264568951, 2.808797978800117, 2.795192933042144, 2.781225502596517, 2.766884452575332, 2.7520254459412548, 2.737355198181612, 2.7237489303953604, 2.7113506729619328, 2.6996128785107234, 2.688504610071746, 2.677867964223083, 2.667487830829941, 2.657615745648714, 2.6485262113958887, 2.6403117157244296, 2.6327996353051595, 2.6251989916623986, 2.6177509698032755, 2.610496504594121, 2.6035780324091147, 2.5965986170522517, 2.588824979006425, 2.5800866265630913, 2.570204238057062, 2.5604151163191364, 2.5502045944176452, 2.5395565463841683, 2.528843705333053, 2.5178246883489024, 2.5074373474248515, 2.4972208070117605, 2.4874349831996727, 2.4779195814992088, 2.4687058296623974, 2.4602695635602703, 2.452017106834936, 2.444417414265104, 2.4374000543334895, 2.43100938024842, 2.4249641048387387, 2.418878545631286, 2.412646877812993, 2.406793276999972, 2.4017123815756865, 2.3973903361009166, 2.3931717895810793, 2.389221124739891, 2.3851613254355106, 2.3812751260230516, 2.3781208856779585, 2.3753979552805786, 2.373297065202752, 2.373297065202752][3.6019371867210395, 3.6048542523420286, 3.608122986269349, 3.611184148697208, 3.6148975282472384, 3.619458684444107, 3.6255297423255364, 3.6336821349234625, 3.6434305674417735, 3.655286935753841, 3.6688067028100884, 3.683188417011937, 3.6980667157331566, 3.7136163770425634, 3.729128250319199, 3.7446709225719292, 3.7605508330331157, 3.7764138540759373, 3.7924581588758444, 3.808194063038182, 3.823101061950438, 3.8368916208772283, 3.8495501527995075, 3.861811320881142, 3.87357755123899, 3.8857596885205505, 3.8986813513206515, 3.9128742044153584, 3.9278290700795413, 3.943430562584903, 3.9588902787539717, 3.9738415846053616, 3.9877860031809695, 3.9997922541162447, 4.009446442649323, 4.017413093735369, 4.02374471259177, 4.028933967843606, 4.033784633825716, 4.038181927037712, 4.042079914222159, 4.045253007207837, 4.048217914606419, 4.051428601324387, 4.054724317384633, 4.058929487433113, 4.064779802752984, 4.072670868502114, 4.081545371070714, 4.0917719681817575, 4.102476716923967, 4.112049170132118, 4.121025035270653, 4.12839202384762, 4.134032750315019, 4.138730379035537, 4.1425344761802485, 4.145899380245577, 4.14797279490327, 4.14914537009938, 4.148283770265779, 4.145264260071242, 4.140493962643306, 4.1347628967018135, 4.1285420563962525, 4.1224850073463735, 4.1168993600861645, 4.112215199947861, 4.108162591274809, 4.104711513872385, 4.100499543100532, 4.095079429956105, 4.0884220620101805, 4.080376025202141, 4.071283087697705, 4.061595793764241, 4.052170068422238, 4.043846066791394, 4.036334599362302, 4.028958522408943, 4.021846931392736, 4.013971252695692, 4.005384502373572, 3.996548914983522, 3.987920803243938, 3.979387200199849, 3.9716963358601216, 3.964633063846749, 3.9580191764448744, 3.951412730846094, 3.9450942350272578, 3.9379001901534507, 3.9297725331137046, 3.921078307062786, 3.9113879586501885, 3.9007796897472895, 3.889289496536489, 3.8773671077369976, 3.865292504309188, 3.853780636251717, 3.841663013033608, 3.8288040154649865, 3.815788819951814, 3.8018487762307416, 3.787888510342792, 3.7739367959317383, 3.760700744163867, 3.7478611938323008, 3.735884769125998, 3.724394824142217, 3.7126629659699586, 3.70086613888581, 3.68914774178838, 3.677573372823997, 3.665235698765797, 3.652373899148083, 3.638889559992889, 3.624865204731785, 3.6110886984142243, 3.597192513783521, 3.582417644556441, 3.5664881429754867, 3.5494523340089357, 3.5316593068388538, 3.5128628695935133, 3.49421993752763, 3.4750398562052687, 3.4548898812629485, 3.4344811018999604, 3.4142355220563965, 3.393926743078577, 3.3731951842523986, 3.3517477536776368, 3.3309704511086236, 3.3105400142266888, 3.2908516247790716, 3.270829943272034, 3.25078287116419, 3.2312052700088234, 3.2119531160159904, 3.192896373141613, 3.174308251051514, 3.155841517006893, 3.1374818692082074, 3.118736350631012, 3.099064875343048, 3.0786672735470053, 3.057026103984323, 3.034188968786177, 3.0108481806490763, 2.9873290288331207, 2.9628165253239325, 2.9378019916953266, 2.9125185954903787, 2.8872156393612824, 2.862242261898621, 2.8372903262948075, 2.812140580085135, 2.7870734862338757, 2.7625009170831683, 2.738037454313356, 2.7141240417500665, 2.691083945437057, 2.6685127624365865, 2.6463025634470214, 2.624459452779312, 2.6030783086961993, 2.582962125704515, 2.564154308128439, 2.5461157288449554, 2.528582350590035, 2.5117392193386103, 2.49586696769198, 2.4805511325004534, 2.465614372140772, 2.4515485763767857, 2.438444711929961, 2.425997766596956, 2.414065241073541, 2.4029588741765444, 2.39242986652846, 2.382642744306603, 2.3735416197121517, 2.3650686768522187, 2.357682328019003, 2.350866258641793, 2.345157760307392, 2.3409179636295923, 2.337903078654265, 2.335797283885515, 2.334487577966167, 2.3340230174713823, 2.334670652579282, 2.336789088347553, 2.3400291081308864, 2.3441234404657103, 2.349382368997973, 2.3556431486955525, 2.361888205901162, 2.368369813450009, 2.3754207956907347, 2.3754207956907347][3.7523105107162333, 3.752861164217709, 3.7534066141330173, 3.7537145761055983, 3.753397661800278, 3.75236247644608, 3.750130368046728, 3.747115998833032, 3.7438124543474975, 3.740721153444672, 3.738399880296855, 3.737058450550721, 3.7365832978022895, 3.7364743993769216, 3.736620755320911, 3.736639543384914, 3.7363829447196273, 3.7363954481882473, 3.7372189139368297, 3.7386700064866467, 3.7404559348494164, 3.743514255020705, 3.7474563738153153, 3.7520750169104264, 3.757227742563975, 3.762233292495251, 3.7669819580661543, 3.7711087317993317, 3.774716738569171, 3.777570721183658, 3.780190761575805, 3.7827311574743536, 3.7849303618119445, 3.787271882511215, 3.78969500293896, 3.791648950395671, 3.79290809762843, 3.793572259274901, 3.793657597517885, 3.7938984652612717, 3.7943014129924224, 3.7944528194758935, 3.7950866971999444, 3.7960324537481562, 3.7973156415733382, 3.798713838774524, 3.800125353608543, 3.801700065275371, 3.8035631471234046, 3.8054758393783286, 3.8076268566729183, 3.8103358007000696, 3.8139038408716353, 3.8183355432439714, 3.8234906609998447, 3.8281125172159887, 3.83286730133033, 3.8374279016398325, 3.8414802939003354, 3.844536154814756, 3.846741776609864, 3.8480708049158947, 3.8487536158630973, 3.8486027294462333, 3.8474697719436337, 3.845721452129417, 3.8430642420865317, 3.8395666191663476, 3.835119913308754, 3.8297995787709347, 3.8239693165966253, 3.8173514719254706, 3.8099011062169583, 3.802277328242693, 3.795152429837025, 3.78925024121805, 3.783676232187615, 3.7782603982245067, 3.773741798813108, 3.7691689263805115, 3.7645566977539158, 3.7607620899274927, 3.757610066698503, 3.755731114275663, 3.7548640706005134, 3.755358628128987, 3.7561667762858875, 3.757362261455882, 3.758923922707355, 3.760844056946827, 3.763182729698495, 3.7656734619031753, 3.7675840839959513, 3.7689941237760722, 3.769494412238711, 3.769306135216589, 3.7688647084468623, 3.7682127046069995, 3.7671452220678163, 3.7655545645375006, 3.763454602490211, 3.7609933577313406, 3.7582027789510226, 3.7554076344405467, 3.7525770344516247, 3.748962914230297, 3.7451300580190714, 3.7414805852905033, 3.737907373942865, 3.7335149344398926, 3.7287124905576796, 3.7236576880276737, 3.718759768280396, 3.7137224705362533, 3.708106852888411, 3.702404346044737, 3.69655710305106, 3.6902059459079264, 3.6833573332092167, 3.6764253190811744, 3.66925088569599, 3.661208255497337, 3.65238797040701, 3.642745306922722, 3.633065520711461, 3.622474405508424, 3.6104470931104187, 3.5979788485263096, 3.5851786193765722, 3.5717515458809426, 3.556923044433189, 3.540782236764477, 3.5232574734842808, 3.5046300254778093, 3.4848028495939194, 3.4642666192217484, 3.4438682435793884, 3.4235892579279574, 3.4023633665805812, 3.381056975959097, 3.3592461914829257, 3.3368969047748207, 3.3143460617792315, 3.2916108463938607, 3.268556113950164, 3.2454863782782835, 3.222542868482021, 3.199973097319063, 3.177680042011993, 3.1557916653574662, 3.133992209304016, 3.1123564835081123, 3.090703255658106, 3.0688883526834716, 3.046510764475595, 3.0236078811473477, 3.0005761487077742, 2.978077109747112, 2.9562354280736782, 2.9347388500221974, 2.9136732273154387, 2.8928089002406776, 2.871979619317318, 2.851241415535164, 2.830312046005051, 2.8091094555089833, 2.7881768927287562, 2.767439836393635, 2.7467588647710524, 2.7268004573032543, 2.7072912723514495, 2.6880051506070353, 2.6690056037878263, 2.6504713875382038, 2.632123239388484, 2.6141021776463047, 2.596764178760441, 2.5801730071232982, 2.564436379626376, 2.5495942187676177, 2.5351102343748884, 2.5207269597837474, 2.506953658795494, 2.493826212496487, 2.481172054581337, 2.4687646544087682, 2.4565620616297927, 2.445163936681769, 2.434553875839026, 2.424588263737995, 2.4157929087070116, 2.4081235350339756, 2.4015100760379493, 2.3956191545069205, 2.3901016293546453, 2.385667856311013, 2.3821001800978974, 2.379295826522245, 2.3775481717744236, 2.3760317852333346, 2.3750618005643562, 2.3750618005643562][3.409533966517484, 3.404354147703076, 3.3998516232243023, 3.3958969704761746, 3.3926733076561018, 3.3902205290541794, 3.388230847029064, 3.386379762022957, 3.3843036876964594, 3.381072799688786, 3.376731745683657, 3.371663273213609, 3.365722158978448, 3.358707060258349, 3.350260902813696, 3.341180476579333, 3.3313697941967337, 3.3210687880108463, 3.310052137821933, 3.298567974885866, 3.286831689398193, 3.275155791513234, 3.2634585322995884, 3.2522984687978704, 3.242036773161762, 3.232344586470598, 3.223063148909141, 3.2139188116294015, 3.2044345648979173, 3.195046755879088, 3.185630728445178, 3.1758224427823496, 3.166100500185346, 3.156421824393746, 3.146688118025884, 3.136851588978259, 3.1270383670697544, 3.1173345753328663, 3.107909988331791, 3.0994531756481694, 3.0917728969082816, 3.0842937256275595, 3.0771267471329176, 3.069921890224397, 3.063303715000943, 3.05724408283827, 3.05129645926382, 3.046098465725635, 3.0411236685985124, 3.0361966258927806, 3.0313019205519223, 3.0267328645055875, 3.021696621534757, 3.016379306886211, 3.010596663722762, 3.003876589093415, 2.99652570798999, 2.9883482511021464, 2.9803620737842578, 2.9729182695967924, 2.9654041931957393, 2.958302239089789, 2.9516209686275228, 2.9453856264250415, 2.9400117226464615, 2.934857639789771, 2.929906807351413, 2.924517289583779, 2.91876262980805, 2.9131004398536393, 2.9067106102332425, 2.9002726309930438, 2.8941180156001765, 2.888261534520115, 2.882316350336788, 2.8763062309802057, 2.8706089162889112, 2.8658309367266295, 2.861330074065098, 2.857441299130842, 2.8548403293243525, 2.8534766953915645, 2.8528590204837285, 2.8526959938056975, 2.85291794674978, 2.8529969891653115, 2.852924937450036, 2.8528377070047446, 2.852482539301358, 2.8522710739787356, 2.85203515005333, 2.8519484603460743, 2.8524010439460374, 2.8538340619577554, 2.856185134051582, 2.8595732792209407, 2.863073561199887, 2.8670040891462105, 2.8715787620594244, 2.8768816979291056, 2.8821537828760064, 2.8875608972336546, 2.893460520001118, 2.8993004979090955, 2.9039651440940544, 2.9074490992792277, 2.909526345267123, 2.9102563758412896, 2.9099885345311582, 2.908832793187293, 2.9070167671561657, 2.90460630227306, 2.901746827053252, 2.898013261508916, 2.8944292273120804, 2.890870039181088, 2.8872655285075552, 2.8834014377450075, 2.879211808456244, 2.8745227332578778, 2.8694477360803723, 2.8650476400019813, 2.861391822681621, 2.85790409461004, 2.8548949155327557, 2.8528012022381897, 2.8516904870613984, 2.8506435116772013, 2.849769300649092, 2.8492146833202012, 2.8488344048701375, 2.8484643294618004, 2.8479628806008237, 2.8473816628163244, 2.8463157229571956, 2.8443121575003874, 2.8413616906583163, 2.8369568718201674, 2.83059539346847, 2.822432778290768, 2.8126729148681644, 2.8018729897173795, 2.7902981315694726, 2.7770353864938917, 2.7631503218185434, 2.748437817970724, 2.7329605012149094, 2.71676144530944, 2.700188491029467, 2.6829062573690745, 2.6652853174305697, 2.648108787108218, 2.6311225614208706, 2.6142319353912904, 2.597887916483813, 2.581441929202247, 2.565580203008533, 2.5500179365628735, 2.5352059807532576, 2.521133158891577, 2.5081913496101547, 2.4958468802003653, 2.4843497012856233, 2.473701345931793, 2.4643062833883476, 2.4559748052450896, 2.4486374502097976, 2.4423366259495687, 2.4369089098228436, 2.4319504545607935, 2.4269437503718687, 2.421673102477527, 2.41607227711994, 2.410359242145627, 2.4042434875023293, 2.3977998706117547, 2.3904985551289433, 2.3827408206173892, 2.3743837609260545, 2.365846223288301, 2.357202240372078, 2.347962526124003, 2.3385358307721438, 2.3290810794581804, 2.3201884869905856, 2.311767063202799, 2.304315970004024, 2.298715720421941, 2.294823763652867, 2.2922257968692397, 2.2910712753885436, 2.2917624927524844, 2.294277534927162, 2.2984999436001314, 2.3042706500417554, 2.3122936090112787, 2.321891713673714, 2.332423163329508, 2.343855307173827, 2.3569875532699274, 2.371358513046899, 2.371358513046899][4.027809992993016, 4.039759185147056, 4.052239452375038, 4.0655629756704466, 4.079464810113943, 4.093439618476253, 4.108185873320989, 4.123507792804137, 4.138503089286897, 4.15316316946774, 4.16705439035964, 4.179746987402852, 4.190618520048497, 4.199537726985731, 4.207015296133762, 4.212369225369515, 4.215389903908262, 4.21630154523191, 4.216066791294924, 4.214219521234328, 4.210650566981368, 4.206340332666005, 4.201539594287441, 4.197288694926145, 4.192981194354959, 4.189133429352507, 4.185969419841784, 4.183680233372775, 4.181998764106936, 4.1821884149637345, 4.184367509616319, 4.188643526482865, 4.194700180534469, 4.202818087173848, 4.212606682986728, 4.22381012935957, 4.236733518480181, 4.25095469005226, 4.265431978965545, 4.2799985650716845, 4.293379701464094, 4.306050384521262, 4.317740718200078, 4.327951176146047, 4.336658396654452, 4.343449434440425, 4.348781971021941, 4.352162816861109, 4.353711501123261, 4.353041537078937, 4.35103845313593, 4.348271418159816, 4.344308360474854, 4.338855227023523, 4.333309079517819, 4.327492279862628, 4.32178934737644, 4.316945848811945, 4.312953924965713, 4.310335431467745, 4.308679457732902, 4.3080661451236395, 4.308026570254767, 4.308475109087819, 4.309387100878701, 4.310865093422563, 4.313101467216985, 4.316326402262757, 4.320184077047775, 4.32370971303926, 4.326105909206157, 4.327184826855175, 4.3268823260151725, 4.325674436194311, 4.323093417620392, 4.318865371195302, 4.312820788020944, 4.305487157159145, 4.296390008933886, 4.285315364071294, 4.272671853699682, 4.2589992502960765, 4.245331147736377, 4.231024464195687, 4.21626436331005, 4.201305750538021, 4.18555672337609, 4.169926670070163, 4.154395028556222, 4.139058035571857, 4.124122679396118, 4.110072142782776, 4.09695187015729, 4.084682816029284, 4.073317444145387, 4.062878762586647, 4.053473822152765, 4.045175138480996, 4.037688799022571, 4.030400484025459, 4.023058168788906, 4.015124627198519, 4.006522759056615, 3.99776907453423, 3.9888896290640274, 3.9793211218557207, 3.9685229380692766, 3.956056924043012, 3.9417251574349232, 3.9255410862210094, 3.907401622894854, 3.8873778066957176, 3.865429333061448, 3.842076185657053, 3.8176976517274337, 3.792358305490677, 3.766106662278952, 3.739537879509728, 3.7125024406536493, 3.685672219857774, 3.659335670103841, 3.633342047219038, 3.6079744254409127, 3.583292696406239, 3.5594432546598673, 3.5363186053153233, 3.5145068000442614, 3.4939393734438933, 3.4745795430212922, 3.4560062819445334, 3.437512274424434, 3.4191226785237596, 3.4009077172678164, 3.382236824660939, 3.362298370863457, 3.3422639084058616, 3.322343782908547, 3.302056640039078, 3.281083252634284, 3.259442509910751, 3.2366048442856803, 3.212414208111776, 3.1870282911673766, 3.160416624205006, 3.1326729921623966, 3.104571822811251, 3.0762074612044836, 3.0479056277230048, 3.0201952335094346, 2.9932098090989956, 2.966981636751342, 2.940746113315893, 2.914347904212998, 2.888743255398279, 2.8637455101071225, 2.839554497774572, 2.8158798300297114, 2.7931714491635744, 2.7714087662795235, 2.750068898384031, 2.7289558055649876, 2.707654243824801, 2.6866085951817498, 2.66544343678055, 2.644402285474472, 2.6233857610042866, 2.602752079748122, 2.582806785135959, 2.563769033609872, 2.5454003471648767, 2.527294125102418, 2.5095209407518224, 2.4925628212827813, 2.4757413625808202, 2.459056943676006, 2.442946990214519, 2.4273265278224208, 2.4128008679777238, 2.3993505263985075, 2.3873892736584694, 2.377638819422467, 2.3694193227659266, 2.3617370506221764, 2.3548122719298377, 2.3487288416925303, 2.34329375657564, 2.338869253678849, 2.335526737529802, 2.3330341825907084, 2.331925364729576, 2.3318571639315455, 2.3324884954224125, 2.3340655614360517, 2.3359234513348768, 2.338209930116304, 2.34154234311868, 2.346056845478537, 2.3516521224006346, 2.3581619645337892, 2.3657319874520364, 2.3740439272262845, 2.3740439272262845][3.469812983712233, 3.4799595173634352, 3.489819497312565, 3.4994332952257783, 3.5092078126143105, 3.5196131596716467, 3.5298076353554277, 3.5394334467513713, 3.548500522691641, 3.5570487805610767, 3.5651083327127284, 3.5734803147692995, 3.5825786699483477, 3.592159900227158, 3.6024268296980155, 3.6129213144355443, 3.623266851474059, 3.633954687123965, 3.6449217322909155, 3.65633861508199, 3.6685174722547127, 3.680265326104359, 3.6921027841163934, 3.703960250042855, 3.715143597513313, 3.725579030410786, 3.7349284120181236, 3.7432747685473884, 3.750653339140103, 3.7568568607289055, 3.761643058450481, 3.765631358142087, 3.769118994659386, 3.7718357412535912, 3.7736177028943247, 3.7750073357836467, 3.775357426104752, 3.7752782470345303, 3.7749373890853017, 3.774305092620349, 3.773472826931247, 3.772999434523962, 3.7723989469582437, 3.7719542473133725, 3.7714485826744135, 3.7705595834714702, 3.7692311784694956, 3.7677686523474736, 3.766347406693037, 3.765511774055331, 3.765475563119046, 3.7663948668056326, 3.7676298780251867, 3.769350946782249, 3.771322301484693, 3.7737972813935285, 3.7762521041398998, 3.7788440231026343, 3.7815389724853947, 3.783544926949392, 3.784747238505126, 3.7846240981870376, 3.7832450964581734, 3.7806981186505033, 3.7773522770342507, 3.7735293523620124, 3.7687281770842156, 3.7625173384096815, 3.754786136926224, 3.7456911026495927, 3.735842226390016, 3.72571149142044, 3.7155348823437984, 3.7055804198566333, 3.696006091332184, 3.687510400742979, 3.6796463853297787, 3.6726787553287856, 3.666342269506669, 3.660410001651797, 3.654876430796803, 3.6502311223475696, 3.646014622420323, 3.642195314232889, 3.639145086342265, 3.6371558425726342, 3.635396377557868, 3.6338263611117982, 3.6321541350371285, 3.6302799454781813, 3.6281891104592323, 3.625482476517264, 3.621445824054562, 3.6167886607170137, 3.61227408949538, 3.6070191395385485, 3.6006399685767208, 3.5936000448944485, 3.5859209315201706, 3.5771087597610403, 3.5670834618055336, 3.5564318731266598, 3.545024823526898, 3.533264890402715, 3.5222860259328406, 3.5115849896296765, 3.501802882928094, 3.493130190257105, 3.484936213085248, 3.477828451491488, 3.4715022718765796, 3.4656243510609017, 3.460013370641923, 3.454639242094553, 3.4498394920730395, 3.445496646865245, 3.4410548305401005, 3.4356840365260353, 3.4292653737815137, 3.4219583888764906, 3.4138613794301405, 3.4049157545795143, 3.3948520046170474, 3.383925565667971, 3.37270025011259, 3.3611920145601712, 3.3495395198935065, 3.3375962565115764, 3.325832052497318, 3.314313313628602, 3.302730823975947, 3.2910107553345127, 3.2789781534354323, 3.2666584415860873, 3.2549297290607986, 3.2434152007800336, 3.232084019440278, 3.2208130314127135, 3.209510112745265, 3.1984715221836244, 3.1865743932017283, 3.174234858953954, 3.160831072890625, 3.147377934671778, 3.1335264542897456, 3.119139774687491, 3.1044233471221383, 3.089640972026442, 3.0745248535299785, 3.059358960143095, 3.0440564935918584, 3.0286680877240952, 3.0131074094496753, 2.997350520112324, 2.981552706484196, 2.965926207872942, 2.95016437834173, 2.934246842640723, 2.918158154686392, 2.902008531136418, 2.88546567721289, 2.868467511478338, 2.85180548189058, 2.835200301125639, 2.8191324534228923, 2.803139092007973, 2.787699709452061, 2.7726873604418403, 2.7584052657986646, 2.744182581023372, 2.730207898604541, 2.7160358008080325, 2.7016825394492554, 2.687651947196399, 2.6741444965834065, 2.6605228477808858, 2.6462884039532075, 2.631600840343735, 2.617255144008506, 2.6032699323761785, 2.588878640151292, 2.5742427918321744, 2.559656534458196, 2.544906575663195, 2.529644505988522, 2.5144187166572327, 2.500155535943257, 2.4869413815309844, 2.474575453822415, 2.4630140964560754, 2.451469212153339, 2.4404390329087247, 2.4297357375013187, 2.420033743980021, 2.4114898544488352, 2.403706302632834, 2.396398679545689, 2.3896268154996103, 2.38330866799598, 2.3774275164897882, 2.3720996425951424, 2.3720996425951424][4.645868562875419, 4.64980936040201, 4.652572353236459, 4.654004420526503, 4.653967464500581, 4.652118347996015, 4.648268611605569, 4.642292470685995, 4.633821234251097, 4.622900218670473, 4.610346418394477, 4.597412856886321, 4.584461183368886, 4.571458231666438, 4.5582093973498, 4.545377822365274, 4.532619942739915, 4.519697186698415, 4.507376535988651, 4.496183807275536, 4.485927343737313, 4.477113430127992, 4.470030439442465, 4.464410755391693, 4.459504667863206, 4.454605520812871, 4.449105334716287, 4.443436799571607, 4.437572350330337, 4.431425299682648, 4.425456416708733, 4.419477654611302, 4.4133404265418745, 4.407375075847168, 4.4011099643036165, 4.394288254102599, 4.386778500291262, 4.378222522431266, 4.368964574705186, 4.359287655224543, 4.349203323232512, 4.338906827623467, 4.328013082647561, 4.316305862316585, 4.3040589339644395, 4.2911611923247825, 4.278137063697683, 4.264895060872744, 4.2513033986612125, 4.238248456543279, 4.225314294582868, 4.213361490796408, 4.202687278805245, 4.1929269226418455, 4.183801144107271, 4.174587562818986, 4.1653964260905685, 4.155803501268445, 4.146040798832404, 4.135494683273528, 4.125061771870907, 4.114069764194849, 4.102920174098509, 4.091705328101917, 4.080294117576272, 4.0683530096409655, 4.056000991097999, 4.04279742795603, 4.029162261300453, 4.015866029467305, 4.002741116939662, 3.990219804504558, 3.9788107009476366, 3.9675081586611496, 3.956008057892759, 3.944200483721874, 3.931311668618235, 3.917616939031262, 3.903252722658752, 3.8883630102765507, 3.8729701935207643, 3.857334987084064, 3.8413031550875285, 3.8251462269810608, 3.80907535167177, 3.7929905232150607, 3.7763574543079432, 3.760094326749457, 3.744496217799027, 3.729181697149543, 3.713737432949446, 3.6990186525685687, 3.685889403055613, 3.6742735972095386, 3.663685069910287, 3.653742894260696, 3.644345214373265, 3.6345491343291303, 3.6240914657888097, 3.613014510812111, 3.6006613209004588, 3.587177932599698, 3.5730300325755393, 3.5584938312394407, 3.5429590789683316, 3.526184596608585, 3.5085690875496005, 3.4901568330135784, 3.470845598196802, 3.4505957755640324, 3.42903092479959, 3.40602601714972, 3.382248215290086, 3.3585528201178767, 3.3351765430971563, 3.3116599837817318, 3.287362268561283, 3.2626729640711827, 3.2371891217020123, 3.2110720016596486, 3.184189217251572, 3.157621008683978, 3.1318628327995817, 3.1076540706191196, 3.085529386283277, 3.0661346721707505, 3.0493418500264413, 3.0340977650111722, 3.020978798003566, 3.009173569022063, 2.99826080354159, 2.9878386621599975, 2.9785067728069663, 2.969485201007814, 2.9602016807545706, 2.95100855504649, 2.941432474392765, 2.9308070287829167, 2.9186222712523424, 2.905026189737586, 2.8899072388816944, 2.8727627027592035, 2.854728381094863, 2.8358108116548335, 2.8167111947457255, 2.7977214650721565, 2.7788634397512433, 2.760047849520877, 2.741668146706342, 2.7237252741344946, 2.7054017464602738, 2.6871702690175545, 2.669497476864949, 2.6526725593020197, 2.6371990392168145, 2.6223449255708884, 2.6087851125237864, 2.5967525424318296, 2.58504665489605, 2.573915964650626, 2.562950317997574, 2.552122607087709, 2.5417420940567452, 2.5322065868211947, 2.523294773940054, 2.5147495856511157, 2.506663497016719, 2.4989530863141303, 2.490950620309159, 2.483001508528969, 2.474852626551454, 2.467117373117132, 2.4596216305733014, 2.452063575985369, 2.4443820888021563, 2.4373331205773985, 2.430909776642006, 2.424564920349987, 2.4185263857874464, 2.4126008016147, 2.406629949935289, 2.400740318540844, 2.394243881678073, 2.387898822031868, 2.382388159049409, 2.3773651783979193, 2.3733650372857187, 2.370319331667322, 2.3683516505586852, 2.3672461657486785, 2.367289488241948, 2.367642002155233, 2.3675038254487717, 2.367210498665026, 2.367152958662382, 2.3670538806979247, 2.3668248089802932, 2.36685321291792, 2.3675583146122703, 2.369131488387807, 2.370793472405388, 2.370793472405388][3.327966418626633, 3.3259064574325543, 3.324272532489726, 3.3229181842463342, 3.32170103543213, 3.320482987218636, 3.318843757871734, 3.316267995161641, 3.3139082838867298, 3.3111805356428197, 3.3086384782980955, 3.306602649230852, 3.3049578442917458, 3.3033002006951007, 3.300882533979291, 3.2974520676313137, 3.292800178053002, 3.2873029871866764, 3.2812569771716165, 3.27525974288417, 3.268890465726751, 3.2629826413083367, 3.2569908956733857, 3.251033580809228, 3.2445228811077147, 3.237146039243419, 3.2285269326762234, 3.2192248004849287, 3.2096031582920053, 3.199470974582429, 3.1895152459318474, 3.180536699796155, 3.1736581662322063, 3.1685266055876316, 3.164990107102761, 3.1630291264854806, 3.162409917480016, 3.1632841700720165, 3.165878906955326, 3.1696169434049852, 3.1745501066391584, 3.1806962155380334, 3.187750775512595, 3.1955603057456172, 3.2038659293153997, 3.2118888367855174, 3.218961572767866, 3.224824093524828, 3.2299471573214196, 3.233636682679695, 3.236845842981019, 3.239485257559139, 3.2419878857331312, 3.2446752031231925, 3.247035727386123, 3.2489144533919068, 3.2501296557992077, 3.250753749217451, 3.250261518917874, 3.249245547506529, 3.2484688957517878, 3.247860877412383, 3.2472870286533526, 3.2466935150937877, 3.246350313699825, 3.2455423740119027, 3.2441732306405737, 3.2430401726639064, 3.2424176285673387, 3.242187181358303, 3.2424568629416957, 3.24386310068485, 3.246333095374315, 3.2492628877799, 3.2522448889871054, 3.2550652379768352, 3.2573468258671205, 3.2590283910773166, 3.259981348529331, 3.2598166988873567, 3.2588197183060523, 3.2569283923506775, 3.2539204995924846, 3.2503121473111545, 3.2460095997449807, 3.240652399828392, 3.234245099193968, 3.2271630049273266, 3.2201955724180418, 3.213473916032842, 3.2072905328555614, 3.2024649201861313, 3.1988296435190167, 3.1965883202802234, 3.195700262341239, 3.1967884264343294, 3.199759437181183, 3.2036439516858515, 3.2085502254404683, 3.2136275641559107, 3.2183315966972494, 3.2218227033148894, 3.224184626890637, 3.2260008211109144, 3.227393435685863, 3.228028912397273, 3.2271090445756476, 3.224042243680212, 3.2190892390309593, 3.2129453810354818, 3.206134161233021, 3.1986724646194897, 3.191567658299396, 3.185313232871625, 3.1799381497662984, 3.175626961683125, 3.1718500341405584, 3.1686901638743774, 3.165893524582436, 3.1634980237857593, 3.161243054550088, 3.1592453945298633, 3.1570492662945386, 3.154590683022419, 3.1517295850556444, 3.148637794206249, 3.145074910694051, 3.1408225272381864, 3.1359732174719435, 3.129601774279098, 3.1228217855679503, 3.115558563937312, 3.1079319686414193, 3.100074533050681, 3.091995521328663, 3.083588267905648, 3.074882970978422, 3.0662318235413712, 3.057464875796677, 3.0487932297795317, 3.040010809779684, 3.0306409782246893, 3.0205011622568656, 3.0092198257314964, 2.9964708361222265, 2.983287997505864, 2.9691971216753816, 2.954647145110006, 2.940358839652358, 2.926673844268135, 2.913685616083112, 2.9010608362520385, 2.888394831099325, 2.875190532651121, 2.8616600594055552, 2.8480664991368347, 2.8348776059979204, 2.821692313740683, 2.8087282359454697, 2.795345614514261, 2.7813265653316543, 2.7667968539929335, 2.7514533204298237, 2.735118998227453, 2.7180989057965363, 2.700649951244374, 2.683162500092205, 2.6659695866759816, 2.64909437957808, 2.632556317176447, 2.616628778914453, 2.6009462655053213, 2.585936956559745, 2.5719696887040673, 2.5588917692853954, 2.547311641425566, 2.536529183039273, 2.526784148045239, 2.5174650031104164, 2.508373529001776, 2.4989189499095525, 2.4893564171299514, 2.4795117101385413, 2.469736067473552, 2.4601426815965466, 2.4504881210727336, 2.4412094867524923, 2.432365587405378, 2.423692445295246, 2.4154506257490373, 2.407993321923722, 2.401043896867533, 2.394930116283064, 2.389804389903125, 2.3852952902965634, 2.3814992018338894, 2.3780790268362595, 2.375336471712661, 2.373666752445638, 2.3725172250902173, 2.371790550891878, 2.371790550891878][4.057981835477361, 4.057614994991316, 4.0566949864065025, 4.055889919527436, 4.054678961688465, 4.0533564054135205, 4.051747085330428, 4.049522693506533, 4.046679764153636, 4.043640988269469, 4.040705743378913, 4.038133668638032, 4.036830408243744, 4.037113682274699, 4.039195871062887, 4.042975209687389, 4.04755176847891, 4.051714675969231, 4.055065475840328, 4.0564372566231555, 4.055935971481297, 4.054447879293882, 4.052691830379257, 4.050457942000762, 4.048324523560334, 4.046271761734063, 4.0437884329133045, 4.040463596846319, 4.036553835137853, 4.031800173990529, 4.026481782671881, 4.021126286823121, 4.0164306163969155, 4.013159038183645, 4.01136714067014, 4.011001355628604, 4.011913186951798, 4.012574296852482, 4.011908164409746, 4.009220176680224, 4.003727092882083, 3.996044107668003, 3.9865895249413787, 3.9761877017276106, 3.9655681075291365, 3.954901443365678, 3.9445401939198903, 3.9345551513225967, 3.923921093246869, 3.9127747536041455, 3.901238461547198, 3.890162134768684, 3.879974146156626, 3.87108370025871, 3.864665247761019, 3.8605530431159956, 3.8579698250326495, 3.8564219994065256, 3.8551114174814334, 3.8531527435581383, 3.849484038609984, 3.84433243518768, 3.8382224417723503, 3.830949237482666, 3.8232589109875468, 3.815870872204772, 3.8095225283778755, 3.804770236998116, 3.8008836767832155, 3.797056777651618, 3.7930560693760973, 3.788932573370846, 3.7859211530412984, 3.7838191862748043, 3.7836869260975, 3.7852677945199, 3.7884439916658175, 3.7926621726502763, 3.796830692397215, 3.80031669443287, 3.8027610267623686, 3.8036694847125325, 3.8031987072741464, 3.8015743098485193, 3.7997886442705, 3.798184804098229, 3.797020418379262, 3.7963634093999055, 3.796321735395214, 3.7957568386449716, 3.79417785244862, 3.7914938848986908, 3.787308367403437, 3.7823292686619094, 3.7771775708653634, 3.771397718400961, 3.7654872084608986, 3.759011230109743, 3.7520262105367417, 3.744326332033492, 3.7354264585333885, 3.724674694038216, 3.712790564557171, 3.7010552993904646, 3.689472754537695, 3.6779927940879147, 3.6671194535169227, 3.6568417763007264, 3.6468639954545683, 3.6367846458917676, 3.626671460285479, 3.6159741775702026, 3.604645598483284, 3.592835200755552, 3.580805264660493, 3.568162457222755, 3.554558751852393, 3.5400617687857303, 3.524047131380436, 3.507638341531732, 3.490596234233238, 3.4728757768134253, 3.4545763618137686, 3.4360622608663935, 3.41767166618235, 3.3998849608738655, 3.382450188399828, 3.365515868982514, 3.3489522815696056, 3.3328349756896753, 3.316899613750908, 3.3009874446568843, 3.2846981436173106, 3.268117530358332, 3.2514635797433766, 3.234824672016439, 3.218016078565543, 3.2009234353135723, 3.183476482271357, 3.1658110431243136, 3.148519583213344, 3.130781699152808, 3.1123067481109015, 3.093357253425374, 3.0738862739934594, 3.054353059663229, 3.0339864213602077, 3.0133165399401647, 2.9923964854061813, 2.97136267176293, 2.950660203841942, 2.9303172977753986, 2.9095202667001425, 2.888191827144472, 2.865716976914252, 2.842612036756757, 2.8190808468245465, 2.795076562877333, 2.770687285262853, 2.746509625320138, 2.722637850219612, 2.699466536922049, 2.6777663085394567, 2.6576054759321353, 2.6386775398782936, 2.6202628072882708, 2.6031276680893347, 2.5876474782335213, 2.573495087517441, 2.560583649514771, 2.548241163649083, 2.5365627967637834, 2.5257455839317204, 2.5147918864285908, 2.5031769449189243, 2.4909127272347162, 2.4783431174468733, 2.4656346931636284, 2.4530149432190833, 2.4407490261568374, 2.42858059855284, 2.4169151803400704, 2.4055863837275266, 2.394967218373886, 2.3850637430888173, 2.3756547987113774, 2.3674481614772507, 2.360541718588429, 2.35482733132382, 2.3503209099182167, 2.3473737277000493, 2.3453500078828946, 2.344419826293528, 2.3446093151510565, 2.3457180580915535, 2.3479592637066773, 2.35083708716742, 2.3545746570515087, 2.3591485435305017, 2.3641328875948613, 2.3701097426279656, 2.3701097426279656][4.242526900711287, 4.248586069266912, 4.255243557438547, 4.262522318842592, 4.270474248745421, 4.278697436586552, 4.286650204871461, 4.294470222967731, 4.301480851699417, 4.307430846039765, 4.312719076235193, 4.317971747830265, 4.322637922265197, 4.326136636188767, 4.3285787307361865, 4.330478840550883, 4.3320830793282115, 4.333254502323522, 4.333700492079426, 4.333663334017722, 4.333226212335477, 4.332181820403146, 4.330950786747827, 4.329165447814152, 4.326599682069024, 4.323324702183692, 4.3186812466618045, 4.312667208099611, 4.3055587633940995, 4.298052910261327, 4.290751591742227, 4.283722869265783, 4.276735731964275, 4.26995872513439, 4.263754670280431, 4.257903382671617, 4.2527139463955335, 4.2475347272332336, 4.242653800920588, 4.23867836188361, 4.235986986717647, 4.233885616678603, 4.232461840008701, 4.231269226375964, 4.230274189892722, 4.22925389151804, 4.228031332122409, 4.22686883176118, 4.224962724405589, 4.222098628283369, 4.218457709227881, 4.21313381286429, 4.206659158769011, 4.199595011752076, 4.191856450409929, 4.183139033335466, 4.173431371653629, 4.162877736675855, 4.151420269374999, 4.139450905243426, 4.127707006858023, 4.1154674576509676, 4.102895235929186, 4.089929200554683, 4.076391703688295, 4.062561202979416, 4.048543870013826, 4.034549569638564, 4.020058903323817, 4.004919879104593, 3.9904841503292596, 3.976941860779644, 3.964330145360755, 3.9527984075668363, 3.942502710728256, 3.9337592185822494, 3.925828141592477, 3.918888624015135, 3.9125585626215784, 3.906648036760122, 3.901464033962511, 3.897102924109643, 3.8936891908708704, 3.8907264003415634, 3.888560165766542, 3.8865226011424125, 3.8846850192871054, 3.8817174634048435, 3.8779322842653334, 3.872997024226325, 3.8665762443024145, 3.8590289836072063, 3.8514227045300897, 3.8434251901419767, 3.8360373730147517, 3.8288083256646077, 3.8216418287938088, 3.813810495227095, 3.8051262883258783, 3.7960360830190405, 3.7865452546329945, 3.776612073672923, 3.766433559557564, 3.7563274188946307, 3.7465351219885368, 3.736589589926593, 3.7265368496627906, 3.7160085484104415, 3.7047306042142676, 3.6925269056675707, 3.6796813753408526, 3.666375846866551, 3.6521245742994637, 3.638079302781976, 3.6249294950133533, 3.612358495367868, 3.6002951807625205, 3.588821078798608, 3.5778385419870173, 3.5669819621703707, 3.555641258802846, 3.5435570111638115, 3.5312252387556216, 3.518553070015194, 3.5063100788773918, 3.49404730817766, 3.4811544241930803, 3.4678667030900914, 3.453661313682294, 3.438528854798011, 3.4226496380767157, 3.4060581937446655, 3.389370971841152, 3.3727769674832624, 3.356859180882847, 3.341387037589493, 3.3261122757804027, 3.311332943004334, 3.297070358222429, 3.28261820880453, 3.267313968171289, 3.2520222624692936, 3.2364844440554914, 3.2204524771162903, 3.20411332814956, 3.1872670772569447, 3.1707303060452747, 3.1547270523183584, 3.1392064093777687, 3.123585363657997, 3.107668052842861, 3.0914209062229734, 3.07422461570467, 3.056374812013721, 3.03863607356181, 3.020515898885625, 3.0025721685324385, 2.9847784023623856, 2.966958579680612, 2.949200213835909, 2.9309252637777945, 2.912271224398686, 2.8933624967841833, 2.8749527376000183, 2.8566093746615646, 2.8384449953523645, 2.8209825224965486, 2.8039106200141726, 2.786616689381889, 2.7692153559878885, 2.7518387899532337, 2.7346954975842843, 2.717239284830423, 2.6995034150277135, 2.6814448851618073, 2.663036779067811, 2.644690851719126, 2.626004783872053, 2.607355800598677, 2.588959054101389, 2.5706855250662732, 2.552748939370693, 2.5352188133041618, 2.5179702488162734, 2.5008092461448723, 2.4845790467708064, 2.4692778836805465, 2.4545744587604634, 2.4410006463604987, 2.428862458632185, 2.418341741504274, 2.4089910683069964, 2.400652272734561, 2.393168840977776, 2.3869828142995577, 2.382068526173608, 2.37834510625755, 2.375529271955954, 2.373784328154062, 2.373209009673671, 2.37334196964955, 2.37334196964955][4.13428526314389, 4.131988432181262, 4.129165608457053, 4.126222163629814, 4.123690176327643, 4.121278217393725, 4.118856568767401, 4.116916915857518, 4.115569684454213, 4.114594272409567, 4.113459971635474, 4.111972585136373, 4.110209718835123, 4.109198010693863, 4.108855643391469, 4.109750455923656, 4.111343069535756, 4.1139131191116105, 4.117029271030058, 4.120450695423516, 4.12328313725475, 4.126245057630362, 4.129282623898296, 4.132738410392501, 4.13647653558756, 4.1403678771644055, 4.14386720268446, 4.146941645943587, 4.149631985782793, 4.151621671685244, 4.152124259728222, 4.150902374345719, 4.14769335568467, 4.142933728328607, 4.137352814072401, 4.1309979736770135, 4.124168230716375, 4.11693676623527, 4.108879001673318, 4.100814915104517, 4.092476246659531, 4.083788319081885, 4.075243884992512, 4.067711779956055, 4.061803321227397, 4.0571909878838355, 4.053888148803718, 4.0518176658297325, 4.05096133617202, 4.050581725469931, 4.050185592053281, 4.049080250211978, 4.046923034531011, 4.04368016938536, 4.039618924259173, 4.035112801037676, 4.030337773761751, 4.0245648058442764, 4.016702265424546, 4.007342907007704, 3.9962922584083795, 3.9839783071520216, 3.969680417222284, 3.9546797972512633, 3.9394338621938707, 3.9242552643039788, 3.909536488525335, 3.8959982166870097, 3.8830062383709056, 3.8703605891458714, 3.8578385810200326, 3.8451156004703826, 3.8320464359568867, 3.8187391323869844, 3.805780398698722, 3.7937596303973216, 3.7831170934922924, 3.773787990504704, 3.7656418033886707, 3.7585655648264895, 3.752022170191238, 3.7454215460764466, 3.738705239365208, 3.7318930089865114, 3.7252347575623364, 3.7184090058608104, 3.712318707051076, 3.7068801389654698, 3.7018815368438673, 3.6964881192935795, 3.6898557357289308, 3.681734316124509, 3.6725587493940415, 3.662983551907058, 3.652896738700526, 3.6431271164671197, 3.634118665297827, 3.6257655641649293, 3.6185017009733436, 3.611445584819954, 3.6042810027087935, 3.597134934611063, 3.5897603021947817, 3.582421464649874, 3.5754138730462723, 3.5693428783778356, 3.5646647796653337, 3.560298108516292, 3.5565294511659142, 3.5531184524782566, 3.5499783496745243, 3.5456878253349617, 3.5407443164001853, 3.5354675276916576, 3.530555393343317, 3.525376679333582, 3.5200141230724253, 3.5139533292084373, 3.5073661287069102, 3.500548027977715, 3.4927632993694213, 3.4835814282223523, 3.4727730673924238, 3.4603990892069016, 3.4463073131324418, 3.43081667010407, 3.413565480738439, 3.3949478023172732, 3.3752968458776538, 3.354268318484534, 3.3325551035865937, 3.3105198217674854, 3.2883911268572166, 3.266532462413749, 3.245821463745852, 3.226521357291787, 3.208793353816003, 3.1925387467046153, 3.177759247631659, 3.1642214978273198, 3.1521249800116062, 3.1409695418893233, 3.130566713499936, 3.1213521024763304, 3.1129908979383347, 3.104408171977879, 3.095664853762733, 3.087504366000735, 3.0796526755580524, 3.07118454620846, 3.062059583119221, 3.052216337416373, 3.0418018596587952, 3.03074806574486, 3.0187392122978793, 3.005490946848608, 2.9911383823264246, 2.9752745925133084, 2.958164031620815, 2.9400485738243405, 2.9206315000730942, 2.900129722905403, 2.8795451504911336, 2.8591102342698744, 2.8383922262354098, 2.818165741589806, 2.798257894631834, 2.7787658264110138, 2.7600369008972407, 2.7422671664659486, 2.7254188353700255, 2.7093765558902705, 2.6936319433316593, 2.679130604422716, 2.6656631744773915, 2.6531380779520197, 2.641372292179536, 2.630464784587953, 2.6199107852807617, 2.6089647973198873, 2.5975344003450704, 2.5863986695510377, 2.575505795695139, 2.564508979601009, 2.55344288507146, 2.5420187107306447, 2.5301844398343523, 2.5179865422629413, 2.505790844048739, 2.4932839409310237, 2.4808143634352136, 2.4688906859407536, 2.457095651847243, 2.444999215138444, 2.433017569652726, 2.421176821790217, 2.410161632657642, 2.4002052179544506, 2.3902871480397456, 2.381329969705551, 2.373130320294274, 2.373130320294274][3.4730460094501527, 3.4827385949881084, 3.492203829562717, 3.5018726657716255, 3.5117984969907576, 3.5216575842013316, 3.5318442667244287, 3.542939756107326, 3.5546867839796827, 3.5669179779561753, 3.5804735629144626, 3.5948576748348415, 3.6108407337540505, 3.6278941686169373, 3.645508030470165, 3.663706931068217, 3.682708643777441, 3.7019520716352408, 3.7211245590466855, 3.739672427682274, 3.757856827399978, 3.7749897732022375, 3.791344974162195, 3.806729829476053, 3.821138988108476, 3.834487814995076, 3.846724148100873, 3.8576646128433287, 3.8675861818124577, 3.8767945495598926, 3.8850380241729097, 3.8918384997345505, 3.8978440483546293, 3.9035780821074364, 3.908774154981637, 3.9137622867534647, 3.918539792436896, 3.922738691193354, 3.9263221510880957, 3.930248210381066, 3.9342635283212286, 3.9387565082319376, 3.944064615964479, 3.9497268470123674, 3.955074911921153, 3.959824536769385, 3.96431672701305, 3.9692537892911077, 3.974108591153973, 3.978330510069665, 3.9825675645768226, 3.9864591836756333, 3.989496219652116, 3.9916863846308304, 3.993158417998912, 3.9934678949376696, 3.993115061781328, 3.9921362274529697, 3.9912216108033958, 3.990349795706751, 3.9891239665860416, 3.9875586583948532, 3.9850837744504024, 3.981730914135992, 3.9776843094452072, 3.973357403480708, 3.96852930857465, 3.963610109483417, 3.958885913779131, 3.954874920366602, 3.951685985229972, 3.948876918625906, 3.9466964055183924, 3.9449730546598647, 3.9432111220958377, 3.9409961058034533, 3.9384019501715373, 3.935729680790171, 3.9327277573528896, 3.930105540126525, 3.9279981590618753, 3.9262720362444004, 3.924756626683569, 3.9229726011553168, 3.9205432381071437, 3.9178212626747855, 3.9141866065633675, 3.9097727998975413, 3.90487426953392, 3.8994381231459276, 3.8937335827582804, 3.8872737849460606, 3.8801705486534828, 3.872987105921565, 3.8651219669987915, 3.85621863938552, 3.846416575351924, 3.835701773498189, 3.8239293942381534, 3.8121718624173813, 3.800731764170935, 3.789897462776433, 3.780019992039588, 3.771130440035133, 3.7626625175764166, 3.7534460548130517, 3.7438268470054252, 3.733523065367559, 3.7223843586630223, 3.7104769504569717, 3.698080524844888, 3.6855966205465376, 3.6726434389310967, 3.658824768643098, 3.64406924365948, 3.6282667242410773, 3.6112938490808117, 3.593473249078743, 3.574956162831671, 3.555780581642735, 3.536156768702334, 3.516351396596265, 3.4969042312704506, 3.477409826240904, 3.4586492375576703, 3.440405534709288, 3.4223005618163467, 3.4044183522803455, 3.387223514367776, 3.3706350718152236, 3.353869558557455, 3.3371645592899744, 3.3212754787291137, 3.3062262406890763, 3.2916418520868893, 3.2773118880899585, 3.2633022418568016, 3.249617227589678, 3.236150055871276, 3.2222749220343223, 3.2087635657036757, 3.1955217696908664, 3.182672060817394, 3.170322634782993, 3.1577713474857974, 3.145745261621231, 3.134409101611302, 3.1234385227419295, 3.1121733293620335, 3.100289090235172, 3.0880055136945774, 3.0749767963948504, 3.0612480746705812, 3.04718147351769, 3.032492462116978, 3.0174333488536194, 3.001315410420927, 2.9836796072592153, 2.965433274215891, 2.9460465644329714, 2.9258009728773975, 2.9051824309043104, 2.884603637325691, 2.863931421726815, 2.8434692671107107, 2.8233066834764005, 2.8029316936794655, 2.78206140895806, 2.761382106573006, 2.7408911872723922, 2.7211096976134597, 2.702283280368923, 2.6848011813891883, 2.668981807406315, 2.654712427411022, 2.6413993229342427, 2.6293796167236736, 2.617707598711372, 2.6068823129020515, 2.5962212312960555, 2.5856130765557457, 2.574832034689253, 2.5642914789083946, 2.554350987289693, 2.5447028628596087, 2.5354175706992756, 2.5261687400563027, 2.516813771367981, 2.507139647106126, 2.4967974327367277, 2.4859756911808337, 2.474589679615999, 2.463169027709124, 2.451583486230276, 2.440241838816789, 2.4293188602760365, 2.4180311236790777, 2.4066409756742355, 2.3953910302898556, 2.3837088597024936, 2.3722620962490635, 2.3722620962490635][4.186895029175913, 4.192015960691977, 4.197727430660084, 4.203857363041269, 4.210767727647896, 4.218055537578692, 4.225759922916002, 4.233936232813316, 4.242107935096755, 4.2498013291914045, 4.256982352367295, 4.26408804655242, 4.2712688544966655, 4.27809798866868, 4.284615004185962, 4.2896206474916205, 4.293441638745813, 4.296358402627407, 4.298143548701009, 4.298690004001495, 4.298142811564077, 4.2972274132091615, 4.295638299625269, 4.293397216055849, 4.290541733249728, 4.286927142084955, 4.28282789761199, 4.277782852616798, 4.27202188950008, 4.265829921662304, 4.259498049969318, 4.253596637494496, 4.247892812333943, 4.242541222692023, 4.236861222869396, 4.2314769454261505, 4.2268335060988, 4.222409346755358, 4.21791158362236, 4.212600297890217, 4.20701887612137, 4.201008189547558, 4.195336507672911, 4.189877974399469, 4.1837865360962105, 4.177241946490058, 4.170862640833968, 4.16442974289693, 4.157304429574911, 4.148819229218776, 4.139352281490741, 4.129121060604017, 4.118754795349434, 4.107825537422173, 4.097359467866117, 4.086655498883936, 4.075562588661758, 4.0643352787089215, 4.052633753444978, 4.040784030389378, 4.028667545913074, 4.0170437165944985, 4.005268128380176, 3.993387533091011, 3.9818231582066073, 3.970333692301414, 3.9592167281675557, 3.9476750423540996, 3.9365534398454085, 3.926190177682297, 3.916315248146795, 3.907201719090091, 3.8991754853032297, 3.8916105722551655, 3.88514238632378, 3.8795130675003353, 3.873942633541893, 3.8679007532675005, 3.8610824497239284, 3.8536618841665438, 3.8457407125997998, 3.837382857785943, 3.8287154136772483, 3.820248823230512, 3.8115844410079975, 3.8029263267671314, 3.7940484561704073, 3.7847767297745127, 3.7749218632994994, 3.7646937580376734, 3.754080754549149, 3.7434778256019667, 3.7326052735171196, 3.7221159376123443, 3.711452458919355, 3.7006995282311057, 3.6899676001003754, 3.679395357922037, 3.6689838999674196, 3.658334737923691, 3.647279663361415, 3.6355882746112935, 3.622991450343213, 3.610060090616214, 3.5967711269483718, 3.582608104888611, 3.5681730785018506, 3.5528442433111715, 3.536445484174606, 3.5192705771967088, 3.500898898637113, 3.481485505320969, 3.4613896676253244, 3.4412153060681017, 3.419803305367319, 3.3975224539372295, 3.3751078582895415, 3.3523513273682557, 3.32956527250816, 3.306709796766974, 3.283939156493741, 3.261884563438922, 3.2409127234187327, 3.221173817099363, 3.203009598146297, 3.186676902037941, 3.172072674010585, 3.1590575969371666, 3.1470293964536595, 3.135683655933236, 3.124912361277468, 3.1143897044736417, 3.1037577527999853, 3.0932443228774393, 3.082010391376495, 3.0696287420457415, 3.056185681742906, 3.041594321669021, 3.0264667969409644, 3.0110193518493964, 2.995406122636501, 2.979572729732008, 2.9636042383037613, 2.947550586394592, 2.9308414782978685, 2.913970635528509, 2.897832626296219, 2.8823188132435056, 2.8671736745593455, 2.8528552533130442, 2.839968311904708, 2.8280956620893614, 2.8169286039806085, 2.8064847476112087, 2.7969848104871575, 2.7883232646242817, 2.780550454519882, 2.7728691381710013, 2.7653307469300508, 2.7577613331135296, 2.7501635136162528, 2.74244404058427, 2.7347617163533364, 2.7270201300026193, 2.719120957622968, 2.711131664517488, 2.702995505528648, 2.695007009064562, 2.6871858900641747, 2.6792142492694913, 2.6708635648237427, 2.661674377537825, 2.6516230049455394, 2.641036559618401, 2.629618786114964, 2.618112017497733, 2.6061860520278994, 2.593691572234111, 2.5806853064987534, 2.5674685086672553, 2.5545243016788555, 2.5413522219477436, 2.527828072727884, 2.514643544719039, 2.501580175111863, 2.488831266994554, 2.4763114948064393, 2.4645195716681467, 2.4531528814692782, 2.441878853388424, 2.4313453880079137, 2.421848709001204, 2.412922937619257, 2.4049210936928094, 2.3978742998086635, 2.391973699472121, 2.387015956628034, 2.3827461084894543, 2.3792769914414977, 2.376662699560192, 2.3748338443352197, 2.3748338443352197][3.3714877477015563, 3.3753363327356305, 3.3803137357925905, 3.385941395424919, 3.392019921790379, 3.3986801126377566, 3.4055421179739325, 3.413005285229958, 3.4208937790509713, 3.42881302888408, 3.4367914271060505, 3.444792938719675, 3.453358023583887, 3.462364457220818, 3.4706829140949673, 3.477825974701184, 3.48367111571872, 3.4881139135982617, 3.4915046073851412, 3.493858799793738, 3.4956579660676463, 3.4973307566321266, 3.4990907489376353, 3.501352315123095, 3.50443756586116, 3.5084051283161517, 3.513176575224341, 3.518809100296557, 3.524927838692817, 3.5319758318466854, 3.539847140864994, 3.5487979370431857, 3.5584454958465925, 3.568848153348364, 3.579883022126748, 3.5913371326893606, 3.6035087350926154, 3.6154057264950064, 3.626419746944158, 3.636712687172153, 3.6462607447291955, 3.6551051404692028, 3.6634134297476795, 3.6721031327540756, 3.680847755294673, 3.689393304176272, 3.697658539086126, 3.7051494839280323, 3.711942543376201, 3.7173810098757327, 3.7211457999839923, 3.7243024865898584, 3.7259588501224945, 3.7262228533445905, 3.7255107526747837, 3.7238365989681377, 3.7217116870101976, 3.71919049350188, 3.716112921275082, 3.712544394450097, 3.7097763466639044, 3.7083358665025545, 3.7087348900543304, 3.710864960770874, 3.71542291276189, 3.722335310169965, 3.731063822124456, 3.7409112423476345, 3.7510798264995704, 3.760958627615929, 3.770355531384191, 3.778211356601829, 3.784465688849657, 3.7889264039847728, 3.7912692917735153, 3.791765039418879, 3.790669169390769, 3.7876103227970264, 3.7827933547276493, 3.776150207225696, 3.768180908925109, 3.7594580101879735, 3.75013355033825, 3.7414326415418184, 3.7341081764245243, 3.7281121665461403, 3.723681445903858, 3.720743379483122, 3.718996044734537, 3.717723306226551, 3.7164724325241165, 3.71457346973347, 3.7116235884628908, 3.707544842213634, 3.702541302245008, 3.6965640459924987, 3.6897019206859567, 3.6822340271931164, 3.674502829383197, 3.666666307340213, 3.659037066918143, 3.651769289892923, 3.644424675859533, 3.637200150094586, 3.6305465950388562, 3.6250691807715865, 3.6209376707766348, 3.618265726710228, 3.616872277527604, 3.6150207782982484, 3.612583072518123, 3.609373535285659, 3.604939105074377, 3.5982454022051487, 3.5903506447221654, 3.5806814250877737, 3.568974644719025, 3.554975395063897, 3.539196720407634, 3.522423429905335, 3.5050096292862376, 3.4876090267499666, 3.4706938738928845, 3.455276192214706, 3.441760755264765, 3.430516083917567, 3.421393038317758, 3.4143891811451343, 3.410035145130884, 3.407778874126477, 3.406916607706249, 3.40678023028408, 3.4073965034397866, 3.408867132569983, 3.4109787928518225, 3.41357270495474, 3.4163871933467167, 3.418693238069926, 3.4201991343146996, 3.420452396908556, 3.419132695854766, 3.415763108709204, 3.41030067691393, 3.40309759275585, 3.394665227229694, 3.3851431773634117, 3.374666394397857, 3.3640402904298567, 3.353130397391075, 3.3433767513526, 3.3343904976185867, 3.3271144291166754, 3.3217726801707257, 3.31766579581266, 3.3153683880905938, 3.31435680208753, 3.3148048578259286, 3.316636899846993, 3.319220533382818, 3.323049608912703, 3.32832953670391, 3.334802908174002, 3.3425541732985753, 3.351426928569093, 3.3609935324292164, 3.370864282127405, 3.3804888818151126, 3.3900073104598696, 3.3983308557228007, 3.4053413329428968, 3.410782467565, 3.414343016506856, 3.4158738298119187, 3.4159872896019, 3.4152646857854423, 3.413220970400193, 3.4103986192381535, 3.407185985762795, 3.403619915081857, 3.3995364982638394, 3.395181584685455, 3.391457240042328, 3.388793237501765, 3.38816156547378, 3.3902232432651362, 3.3950332049191903, 3.4023573712226662, 3.4113488283995865, 3.4222631548616698, 3.4342785292748785, 3.4469524057204466, 3.4599001079208094, 3.472661713557652, 3.4856839586237838, 3.498215264560751, 3.5101463914410083, 3.521387782435389, 3.5317453471066176, 3.541424178774675, 3.5497960101859976, 3.55604549700681, 3.5599574116094277, 3.56256476160579, 3.563537904592903, 3.5633612849217786, 3.562167180744818, 3.559190664627517, 3.555516232278868, 3.55166179925885, 3.5475709614119424, 3.544031684652696, 3.5408262458004174, 3.5379092055098815, 3.535544320775211, 3.5339435525941854, 3.5340081988928187, 3.535967694965946, 3.538984287579671, 3.543845173071938, 3.5490379521895137, 3.5550977657840095, 3.5615062257285715, 3.5680232370766802, 3.5746943580404906, 3.582132816695388, 3.5896141377959125, 3.596743206881413, 3.6037310286578843, 3.610645520587933, 3.617080198212625, 3.622722707331584, 3.6275476920518974, 3.6314301130140287, 3.6342212263427816, 3.635872659920089, 3.6370869455944703, 3.6373300157657114, 3.636719506194039, 3.6353676792389034, 3.6333969708512592, 3.6302774819679042, 3.6261103025036485, 3.6209177660050527, 3.615455107673704, 3.609938674564903, 3.6045937925107, 3.5996140621691524, 3.595433500530346, 3.5927121471124432, 3.5922057483917342, 3.5934844344258545, 3.596597137141735, 3.6006056155347297, 3.604944817375075, 3.610154034502612, 3.6158024926998924, 3.6212986473550415, 3.6261995587163076, 3.6312366741449, 3.636197871117266, 3.6403999151305073, 3.6437672470494307, 3.646062991310839, 3.6470392636635762, 3.6468707053939458, 3.646341777662908, 3.645856884635876, 3.646344109698842, 3.6482634495163846, 3.652188315718113, 3.657690022577269, 3.6643575853152877, 3.6720071737680917, 3.680136253651491, 3.687903884023192, 3.6955165950235718, 3.7021991844775957, 3.708271745645676, 3.714511860283272, 3.7206047670699904, 3.7263575407682383, 3.731324240689076, 3.7350112201580714, 3.737276980887416, 3.73875672203718, 3.7393230740037007, 3.739174833896552, 3.7379846342562146, 3.736876348719404, 3.7363537465997787, 3.736258781096022, 3.7370515847121775, 3.738908505306459, 3.7410880577349293, 3.74319740016523, 3.745160584754936, 3.746718239018072, 3.748363636600562, 3.750002610020573, 3.7509089525199424, 3.751356545597561, 3.7514406313612176, 3.75075727928938, 3.749473992287794, 3.7479254120399697, 3.7465041241046717, 3.7449895057324456, 3.7435653892270535, 3.742312694930805, 3.7415553763475806, 3.741259616041178, 3.7414029541719835, 3.7410997174622884, 3.7402220674849036, 3.7383282209405126, 3.7355333971821314, 3.732093590894415, 3.727679557268706, 3.7220737443863863, 3.71512954067519, 3.7068717557215627, 3.697505451483455, 3.6874052176340464, 3.6762511659743993, 3.663985982641549, 3.6517245294460126, 3.6394313149736766, 3.627638538590119, 3.6168781602335844, 3.607457422951373, 3.599557932057823, 3.592812068616529, 3.5875482756890924, 3.583488949662793, 3.5802698034224156, 3.5770503724755627, 3.572936465076303, 3.5678302580688466, 3.5617060467118393, 3.5547542299772203, 3.546429089441977, 3.5368189741768594, 3.5257533981380336, 3.5139794497270946, 3.501615588752244, 3.488408114756463, 3.4742391897112372, 3.4590672852965545, 3.443324358121796, 3.4278436169130004, 3.4132440667190562, 3.3995779685248486, 3.3872802203484236, 3.3765256306882523, 3.366595097364783, 3.356988923531727, 3.3481345244883314, 3.3399249429161677, 3.3319615084705654, 3.324412754860324, 3.317331289357705, 3.3107213510648035, 3.3046494327489806, 3.2988113395839647, 3.2931277441805444, 3.2877607404942397, 3.2820335358413986, 3.2756635331525485, 3.268752137778358, 3.2617497108834153, 3.254547976566796, 3.246951179418693, 3.239043044090785, 3.2305765866166145, 3.22112798697573, 3.21029632604683, 3.1971466811021547, 3.182363295894688, 3.166297652908733, 3.1494415707561387, 3.1321869331352974, 3.115542735217964, 3.1003135763545937, 3.0870617256516244, 3.0759822419834126, 3.066888009778704, 3.059331970742623, 3.052916200432123, 3.0480493564011732, 3.04463052779285, 3.042400829281827, 3.041186499503801, 3.0406977026771296, 3.0401505377737044, 3.03857749186948, 3.0355257732410856, 3.030674172651417, 3.0240759137164988, 3.0164715314021335, 3.007552802870348, 2.9978625493752413, 2.9881573822668335, 2.979199054015374, 2.970547868705142, 2.9626128622237697, 2.9550126599316435, 2.948840724564765, 2.944481541768276, 2.9416810817188206, 2.9406295793294506, 2.9412661558060638, 2.943061764274137, 2.9451469777376187, 2.9473141606857154, 2.949278835455593, 2.9511918687929617, 2.9523000311477325, 2.9532287244935436, 2.953731338523007, 2.954209884327214, 2.9543923753816954, 2.954172600357571, 2.954225581644758, 2.9543563981377647, 2.9542613999516703, 2.9543921242800653, 2.9543731844792345, 2.9540413630775393, 2.9535875989124727, 2.9524840321597896, 2.951186174592619, 2.9491602129603356, 2.9471253303062794, 2.9448061912984103, 2.9421219709005118, 2.9391073170843605, 2.9349005017146688, 2.9301362634525256, 2.925360765951549, 2.9206857452543233, 2.916971951675132, 2.914685475891159, 2.913860506920393, 2.915003053974344, 2.9173289090878094, 2.9212852341915063, 2.926403640744105, 2.9322130089562957, 2.9388044669486924, 2.946370183359892, 2.9547365688800813, 2.9547365688800813, 2.9548734118914943, 2.95609872054211, 2.9577691781208233, 2.960280273871415, 2.962919237009935, 2.9655758267231804, 2.968120269020185, 2.9701403233702517, 2.9713968240245214, 2.9723076614041912, 2.9726873430256893, 2.9725002549512647, 2.9715642117420895, 2.9701038805612434, 2.9677069716267015, 2.9644110217112467, 2.9601038068784216, 2.9548925055773996, 2.9490457546125586, 2.942793861833108, 2.9368329270344726, 2.93126668301981, 2.9259579858226132, 2.921283776317552, 2.9168098166788696, 2.913194931960593, 2.910661981452457, 2.9091156889797487, 2.9086139756331146, 2.9101063079846985, 2.9131221721236256, 2.916890676413086, 2.921185048857177, 2.9255519553536744, 2.929587619085406, 2.9326361479773317, 2.934106202395835, 2.9344895256291035, 2.93444658724281, 2.934068728143492, 2.9336492590309997, 2.9336199037741837, 2.933415152644857, 2.933050830149726, 2.9325814186239794, 2.9318222060839387, 2.930669425448335, 2.928747093811438, 2.9267555512783363, 2.9253604744154575, 2.924038129452581, 2.922582094009805, 2.9208020968010557, 2.91866643529255, 2.9162803661559047, 2.9135029568252517, 2.9109711627046013, 2.9089541881421006, 2.907451637345255, 2.9065336943999998, 2.9065362686923284, 2.9075772952412247, 2.90908112303629, 2.9110585184324798, 2.914149555132504, 2.917920376923183, 2.9216642779567166, 2.925697455399882, 2.929351724081154, 2.9327967109574185, 2.9358050372158093, 2.93811896696424, 2.9392557924955174, 2.9388466822447166, 2.9365560741870538, 2.9323400820264465, 2.92685746228748, 2.9206161008562552, 2.914174968475877, 2.9082321398493147, 2.902772144743437, 2.8980626921654213, 2.8946275789394775, 2.892358550802818, 2.8905653433479936, 2.8886119552190497, 2.8867891163448673, 2.8858837614905095, 2.8851701741979703, 2.8847121006055847, 2.8843370627556975, 2.8842077128425783, 2.88389060980893, 2.8833183984748345, 2.8829516950466734, 2.8829439395827787, 2.8833124916223194, 2.8843835307958883, 2.8857863570084192, 2.8878727987628867, 2.8905832281939903, 2.8950073348717256, 2.8998303673401415, 2.904715191260019, 2.909204316912716, 2.9127679400933553, 2.91547535212374, 2.9169069293146066, 2.9168840658227984, 2.9162155889001906, 2.915368212435789, 2.9141293895911757, 2.913093093378149, 2.913272080468158, 2.9137458533185074, 2.914737330959534, 2.9165206710737346, 2.9192589024444597, 2.9229219004617146, 2.927715642585107, 2.9335658074046917, 2.940137676687723, 2.9476297729654704, 2.9558859620760747, 2.964018295976458, 2.9717025983464316, 2.9794583873474925, 2.9859768260858375, 2.9907988149018254, 2.9942323296039444, 2.996302602403471, 2.9970076282752336, 2.996363444901192, 2.994495324776959, 2.9917157302820514, 2.987862588502934, 2.9829465614970823, 2.9775083335806802, 2.9716781359988724, 2.965069542036146, 2.9583457448190877, 2.951445310117115, 2.943959468997826, 2.935930385989891, 2.9280995770494798, 2.9199481978845614, 2.911268011699901, 2.9016580360584006, 2.891270224064676, 2.880125729838956, 2.868663454293646, 2.8572474366047285, 2.845293618578624, 2.8334565282248203, 2.821717285100604, 2.8106237657010844, 2.8000740319700497, 2.790097034537678, 2.780117933703806, 2.7697992811551675, 2.7593143150418764, 2.748523914894081, 2.7379089279845004, 2.727048330168124, 2.7152267850867573, 2.702878093923486, 2.6897135758329984, 2.6760635066040472, 2.6619480101216992, 2.6471141427876135, 2.6315314243093453, 2.6153709767888365, 2.598781519919146, 2.581847386806889, 2.5652124286648923, 2.549705057251432, 2.534843444613345, 2.520742424420302, 2.5074221282348197, 2.4954015585058316, 2.484459584663629, 2.474332793161956, 2.465316104431567, 2.4568928299705606, 2.4492657877296593, 2.44205272987086, 2.4357163023918327, 2.430050760458187, 2.424076678001557, 2.4183649772605667, 2.412780685546916, 2.4071245173134863, 2.401427843528357, 2.3963649784078758, 2.39153704373057, 2.3868453398649376, 2.382343878836506, 2.378032666044487, 2.3743773206814107, 2.3715070566624923, 2.3715070566624923][3.860754888106467, 3.864814660191087, 3.868135208154645, 3.871020352550711, 3.8734866089548787, 3.8755667673001253, 3.8773517814551948, 3.879187238893986, 3.8801211711589207, 3.880210045227076, 3.879823050162883, 3.879217818884369, 3.878044993473196, 3.876945521226741, 3.876019469869924, 3.875626571065742, 3.875545556912726, 3.8751534509259393, 3.8741652769986348, 3.8726710097343036, 3.8710950586745883, 3.8693792926663586, 3.868020626183824, 3.866803179754479, 3.8653905783544147, 3.8638039918100664, 3.861679768168045, 3.859135351805473, 3.8563627768496698, 3.8535368853880043, 3.8504833063151045, 3.8471099510704594, 3.843675410125752, 3.8406762974175246, 3.8375004101370433, 3.834042502409266, 3.831136212103842, 3.828645378904493, 3.8265123159757355, 3.8243557202946707, 3.822693156728963, 3.8211777769051176, 3.8199072101642098, 3.8193156457193873, 3.819012994654031, 3.8195858097330433, 3.8217692418105376, 3.8245494710577317, 3.827284728098861, 3.8295223524399127, 3.83151350012103, 3.8328027638798603, 3.833293636046244, 3.832959954177026, 3.83235273270502, 3.8317925471147345, 3.831452663767686, 3.831557796673308, 3.831780070658807, 3.831688431556074, 3.8310063622914523, 3.8299734683775752, 3.8286525014335693, 3.826760842042427, 3.8247186993161586, 3.8222873518790155, 3.819599613752977, 3.8165387559538395, 3.8126046063401313, 3.808114067916862, 3.802849774239651, 3.797184879310598, 3.790957185626387, 3.784119943745716, 3.7770515995665894, 3.7701149848202204, 3.7628883883040203, 3.75536892138803, 3.7477945335430305, 3.739588137524329, 3.7311395886231273, 3.7227318432853913, 3.713698854950247, 3.7045030451900427, 3.6948135501621096, 3.685237826336127, 3.6763482341688403, 3.6681722316381276, 3.6604355928963095, 3.6525566757776877, 3.6446999331504983, 3.6371734876333273, 3.629538939511345, 3.6219730676551714, 3.6145874043523216, 3.607403587922737, 3.6000825850224274, 3.5927156177149393, 3.585289939225656, 3.5775182092125872, 3.5698439208760946, 3.5617205174870654, 3.552340157295004, 3.541602157377786, 3.529877096839464, 3.517640580259632, 3.5048322179407028, 3.4918672069153893, 3.4787709271746756, 3.4656913542701986, 3.4524514443293626, 3.438556274925038, 3.424044516193396, 3.4083893875464484, 3.392590302299098, 3.3768163966726026, 3.360927160798934, 3.3447186981366057, 3.328792650620474, 3.3132529340150008, 3.2974371885237965, 3.2814536475650575, 3.2655788771175307, 3.24957075909726, 3.233414369498553, 3.217398225306902, 3.201669519736197, 3.185854122076146, 3.1703689504239354, 3.155898076644676, 3.1416450057660934, 3.127874636070938, 3.114265550927691, 3.1006836395342443, 3.086984635358324, 3.072498232472562, 3.0576938740059303, 3.0425348168393946, 3.0277575080452275, 3.0121843069038916, 2.9960525999833143, 2.9794574050712304, 2.9624224257378726, 2.9452467859320097, 2.9285535618024956, 2.9118937872332906, 2.8946236923939273, 2.8776030058644486, 2.860497772602266, 2.843482536413561, 2.826623743882031, 2.8101809117894674, 2.7936193165981797, 2.7777462436766, 2.76246819515676, 2.7475116492441636, 2.732888269156026, 2.718677888172191, 2.7049686521078913, 2.6920155357926765, 2.679270722181181, 2.6665651362452722, 2.6537928208412955, 2.6408181053890716, 2.6278585693235166, 2.615012158198917, 2.602242239935054, 2.589534482277819, 2.576685186617944, 2.5639776901908093, 2.5511878094225855, 2.538748062027793, 2.527006489890235, 2.5159776168634105, 2.5050412021214603, 2.4943068006937144, 2.4839531743705616, 2.474350138550569, 2.46543559860354, 2.456819657549662, 2.4483775865599675, 2.4404374121504455, 2.432993174836245, 2.4261166007530166, 2.419723537016965, 2.4134357445752874, 2.406990709768677, 2.401023523716865, 2.395919233795794, 2.3916555599397546, 2.388334141968528, 2.3855917632936054, 2.383285810496195, 2.381033187535794, 2.3783855763095025, 2.3758393734741907, 2.373865717379525, 2.37271859878832, 2.3721137030749313, 2.3719729205032305, 2.3725334457705753, 2.3725334457705753][6.005459813126788, 5.982961221953089, 5.959669277644156, 5.936030372320871, 5.9126469758027245, 5.889552251133248, 5.866499247021218, 5.843467009592844, 5.819762698068295, 5.795187151470403, 5.7698348027108715, 5.743594006022817, 5.716829088306885, 5.690681067516983, 5.665705112037235, 5.641933076349801, 5.619369542302168, 5.596893515884396, 5.574728617075953, 5.552251947833607, 5.52894914917617, 5.505509708694961, 5.481794890319844, 5.458186130607077, 5.435378449808681, 5.412999603169749, 5.391631302882524, 5.370554603130608, 5.350317881514445, 5.330476638072069, 5.310572300428834, 5.291457545481165, 5.273423738183238, 5.2558504023825545, 5.2389535315754445, 5.222766020505716, 5.207291454678735, 5.192671205190415, 5.178433469914998, 5.164371065013203, 5.149993725864234, 5.134312588584468, 5.117600281829852, 5.100392081336597, 5.083387591011373, 5.0666011666799475, 5.050227748587778, 5.034014229077308, 5.018068055788149, 5.001817841510422, 4.985093035424138, 4.967564628466684, 4.949035916621458, 4.930324888153284, 4.911402403873943, 4.893019454670046, 4.875362396490865, 4.8582550581411, 4.840972942662583, 4.8230267900518005, 4.80414614522868, 4.784516855205038, 4.7639719840541765, 4.743165762753802, 4.722514634872599, 4.7024015511317545, 4.683571196095443, 4.665250786260457, 4.647174856404247, 4.628949340274149, 4.610622340230735, 4.592395468400114, 4.574059472500684, 4.556114722133171, 4.538780769819076, 4.522160086867065, 4.506142561570547, 4.491134901351741, 4.477579386110046, 4.463919136363326, 4.449938776446319, 4.435618054589861, 4.420966449892122, 4.406038767572947, 4.391355019782337, 4.376114803304938, 4.359861742801242, 4.342659256622084, 4.325405019849188, 4.307523982969568, 4.2892621874740895, 4.269931291258781, 4.24962195519821, 4.228610913484522, 4.206988612996631, 4.185050596211338, 4.1632743621328165, 4.142125769612653, 4.121897233964162, 4.102467362572057, 4.083716923765221, 4.06503684666603, 4.046456386183391, 4.028469099531952, 4.0118655329223705, 3.997297234689087, 3.984901888445666, 3.9742276131579852, 3.9655462594327537, 3.9579756277589584, 3.9504065442283296, 3.9423530451982787, 3.932925260909607, 3.922519424156379, 3.9113472272781737, 3.8989883815414506, 3.885099023692078, 3.8697980399174274, 3.852831902998634, 3.8340525149596276, 3.8137900517368184, 3.7912240869495313, 3.7664522720663585, 3.7391814953928577, 3.710900927156274, 3.6813596089546485, 3.6509568151316936, 3.621044961083716, 3.5911157450899, 3.5619338618794476, 3.5331227567116885, 3.5047632560921436, 3.4766381509332036, 3.448216281807716, 3.420142369048535, 3.3925143261804496, 3.365375752773965, 3.339307493280325, 3.313884667158503, 3.289430829441941, 3.265266442083209, 3.241089093478933, 3.2167340834178395, 3.192670901918721, 3.168728909272988, 3.144744640125761, 3.120647035037146, 3.0972988877289636, 3.074248124388196, 3.0512258516022737, 3.027947629020209, 3.003985737410719, 2.9789966169950954, 2.953653073304851, 2.928444071154973, 2.9036591412021315, 2.879923603392719, 2.8570765743578552, 2.835238638679414, 2.8140764852955886, 2.7938967343191368, 2.7746759522163194, 2.7560770591673003, 2.7376208040179337, 2.7195769634353426, 2.7021754590926896, 2.685583610437541, 2.6695026431707056, 2.6542969715105493, 2.6401014985038453, 2.6264576847823062, 2.614028183284361, 2.6023480829178367, 2.5908649091894014, 2.5797701067447805, 2.5689471328322586, 2.5579287080863318, 2.5464205022353985, 2.5347188135187237, 2.5223686863186825, 2.509867467422047, 2.4973366151184746, 2.4843486318993544, 2.471029998489108, 2.457601041909127, 2.4452922263959223, 2.433296597972102, 2.422048857834634, 2.412589045523476, 2.404600656589572, 2.397248291390005, 2.3906155214013034, 2.385395073283615, 2.381255852986512, 2.377213555634114, 2.3737429295203296, 2.371158795100424, 2.369729533710612, 2.369272256056066, 2.3697742760404092, 2.370827476599678, 2.370827476599678][3.1326132448487884, 3.1292130556293847, 3.1268963788499273, 3.1254401589965264, 3.1244932104603578, 3.1241482141322403, 3.1236427516549505, 3.122921347945969, 3.1214160865401444, 3.1192921750117995, 3.1173667441190576, 3.1158523995376637, 3.1148830725022187, 3.1147766441763536, 3.114712367086266, 3.1148209699622043, 3.115347697662156, 3.11634863292382, 3.1175893666779477, 3.119348479807344, 3.121784223754774, 3.1242990966652533, 3.1263532194566532, 3.1286516963970645, 3.1308888575835803, 3.132051316951778, 3.1327202351975485, 3.1327578323221035, 3.132154064099098, 3.131363992144145, 3.1299293758800912, 3.127941522917711, 3.1254824804442776, 3.1234737895637013, 3.1221293073303147, 3.120838369374374, 3.119544957664948, 3.1182809441664614, 3.117608066812641, 3.117773936943935, 3.1184678558297247, 3.1193792736792108, 3.120563420288743, 3.1219050000238884, 3.123369613202483, 3.1252594770783735, 3.127365621091759, 3.1297747373835594, 3.1321681220268065, 3.1352596094740655, 3.1386389604658604, 3.1421336301002043, 3.145935057105912, 3.1492715315606614, 3.1525138408066886, 3.156396470670375, 3.160611747089005, 3.1650232302469328, 3.169464689762117, 3.173760821174383, 3.1775200971048374, 3.1804361645646457, 3.18247754142362, 3.1837689201464787, 3.1847282257900242, 3.185601146932782, 3.1863198388146463, 3.186928661220135, 3.1873886967963703, 3.1874561099781094, 3.187113412827242, 3.18690436123413, 3.186482196336542, 3.186295727495923, 3.1865032130912585, 3.186569574003097, 3.186593310966456, 3.1869423941327124, 3.1877823463908714, 3.1892212715703225, 3.1911882030032643, 3.193567718071511, 3.1965391443403175, 3.1997083475171726, 3.202778322112486, 3.205810253731798, 3.208469385577331, 3.210585072789716, 3.212143105590321, 3.2135199610727874, 3.2145442327296783, 3.215158125326021, 3.21561125313701, 3.2160895078156466, 3.2169275559325685, 3.218299096992097, 3.219325664519814, 3.219608033257877, 3.2196055970248043, 3.21876277132804, 3.2175943541479604, 3.215409480349877, 3.2121353509971056, 3.208056418315806, 3.2038919074626704, 3.1994974333095, 3.1949868501394403, 3.189878001115523, 3.184035054112501, 3.178279795782419, 3.172599002469444, 3.1669521572324904, 3.1614804637168015, 3.156104063245957, 3.15137960440061, 3.1470832139341045, 3.1437621728231915, 3.1414567407199834, 3.139612252998079, 3.1381474190989413, 3.1360767512762386, 3.1333462621299097, 3.129107037059705, 3.123072170046255, 3.1157158743820235, 3.1076633691022715, 3.099387727167025, 3.09068322946887, 3.0815701845157344, 3.071432604274785, 3.0608340767079145, 3.04940320361797, 3.037508469680712, 3.0252775317086775, 3.012617517817505, 2.9996132660660386, 2.9862995163406256, 2.9728056092445554, 2.9592794247954863, 2.9464307121326665, 2.9334964436708657, 2.92009942808566, 2.9064987485437173, 2.893097570252719, 2.8802221389731977, 2.8680565198145924, 2.8567311576578613, 2.846520713283925, 2.836666412520262, 2.8268035736507757, 2.8167986576529045, 2.8068910427729445, 2.796883788490549, 2.786284599457365, 2.7748011872620384, 2.763133954264311, 2.751300721226523, 2.739354354744704, 2.727451476959171, 2.715352852187882, 2.7035540575010786, 2.6917553419691425, 2.679789676940045, 2.6681543334385793, 2.6569463632660053, 2.645934320720692, 2.635584770463557, 2.62605091218989, 2.6172401091789173, 2.608695505196069, 2.6011261781101744, 2.593910332399455, 2.587108740474642, 2.579917606978626, 2.5721955621153767, 2.5641204861396205, 2.5554248093432212, 2.5460788807684223, 2.5363945167200144, 2.5262518153627056, 2.515732336282071, 2.5048387265776624, 2.4934716148998604, 2.481903489868922, 2.470185509638674, 2.4582322026261, 2.4470917891278012, 2.4369710094898163, 2.4275713655344173, 2.4190802792590778, 2.4112160132173055, 2.403778046918957, 2.3970871665242353, 2.391073721815112, 2.3855180635526074, 2.3809207831400747, 2.377345002089774, 2.37464528949527, 2.3727405264602606, 2.371332473858796, 2.370313809224423, 2.370313809224423][3.2693786001213567, 3.263433266193025, 3.257793892230844, 3.252974981843243, 3.2493489565390936, 3.2470708003481965, 3.2456855393573365, 3.2447381917377305, 3.2447830119916996, 3.2452216380671604, 3.245812798630672, 3.2465900031311667, 3.247734482953101, 3.249473241552552, 3.2512733924218002, 3.2531653101080464, 3.255009315544712, 3.256845845756942, 3.2591148780904864, 3.261461879948203, 3.264674649266892, 3.268796261093784, 3.2737414264355693, 3.2787909457227378, 3.284034392395374, 3.289107150681885, 3.294327318303209, 3.2996320765119913, 3.304565343377646, 3.309181638978879, 3.3134959515834788, 3.3170686956891804, 3.3197283388760432, 3.3215269493402513, 3.32190653908613, 3.321617040666653, 3.321140655571809, 3.3201455803216513, 3.3184076781608285, 3.316473833110616, 3.315070051487894, 3.3140265802333992, 3.3135915127448805, 3.3136948808327986, 3.3148752821944156, 3.3175260494952825, 3.32098915267487, 3.3249011104142543, 3.328687131907036, 3.3325108081314117, 3.3357464947539426, 3.337605546958614, 3.3379815798103523, 3.3374686740731354, 3.3359139170431416, 3.334102847458611, 3.3324540402332596, 3.330739083470697, 3.3290417777254637, 3.327220918872811, 3.324799751577876, 3.322143668820275, 3.3194555585462453, 3.3167594966351763, 3.313963818828455, 3.3110800959580406, 3.307912364850603, 3.3042823547571545, 3.3002613716386473, 3.2953406185419527, 3.289724648407288, 3.283103411477121, 3.275860919144674, 3.2686296262243264, 3.2613651993359754, 3.254734522562639, 3.2491013338982957, 3.244240433900936, 3.2406835285775304, 3.2387533028565048, 3.2386082959832203, 3.2396666643290257, 3.241458021701159, 3.2441207353175536, 3.2469881821159525, 3.249393867622385, 3.2512129391715443, 3.2519638798967034, 3.2512700280080296, 3.2496695275420158, 3.2460497330551834, 3.240968241905907, 3.23420160251579, 3.226071744825668, 3.216351383055484, 3.20592209910584, 3.194872206097819, 3.182603675242964, 3.169796295391923, 3.156593748478849, 3.143474826024442, 3.130737867969565, 3.1187037044195014, 3.1070637396793335, 3.095910653799468, 3.084916536095529, 3.0748201041292256, 3.0645313014980955, 3.054082723355784, 3.0435884102780024, 3.03364891953611, 3.02449172804418, 3.015854701303885, 3.007733411037263, 3.0001626798680276, 2.992801991280859, 2.985567561761656, 2.9785573785524537, 2.971361556724198, 2.9639188822167544, 2.9561993745788566, 2.947990696846092, 2.938521213160656, 2.928588196969454, 2.9178420723264358, 2.9068489147739713, 2.895518242019996, 2.88394681654237, 2.8722944476714436, 2.860273636407223, 2.8485646624465093, 2.8374777718146253, 2.826881876135558, 2.8173646588583168, 2.8090492535759743, 2.802152875695339, 2.7962389944147557, 2.7912735267767492, 2.786896663066644, 2.782882668080501, 2.779218071701825, 2.775923462580947, 2.7725731133827805, 2.769281990758979, 2.765884057036209, 2.76202348024788, 2.7576723721894747, 2.7526243227147837, 2.747021705300308, 2.7414482123856483, 2.735744673907696, 2.7295926301834412, 2.722784446627971, 2.715106307769263, 2.706969334958173, 2.69900703452131, 2.690501506941427, 2.681388930548598, 2.6712444825906805, 2.660798111470791, 2.6505681713295077, 2.6403136732964536, 2.6301688287407985, 2.6200783704125543, 2.6095674809945586, 2.5992290559905324, 2.5890244491717636, 2.5789241868953336, 2.5691177604699265, 2.560292052694318, 2.5518099258132785, 2.5430467754848634, 2.5341027046896394, 2.525577227475356, 2.5172017935698636, 2.5090951189355404, 2.501881643304673, 2.494250477289013, 2.486242640551895, 2.4780888459521364, 2.469999503377116, 2.462359132079139, 2.454825631992301, 2.447059567310666, 2.4396580613750842, 2.432314558471756, 2.4258160962465447, 2.419157700655075, 2.4123715292411125, 2.4056013254957542, 2.398959264910341, 2.392540507012711, 2.386758790475624, 2.381764012626017, 2.377447559812019, 2.374773412437302, 2.373048241353105, 2.3723437457322953, 2.3724331091830515, 2.3731619744751242, 2.374681447963073, 2.374681447963073][4.889191620974872, 4.890438137691342, 4.887398506071823, 4.881998377736602, 4.876173043709341, 4.871399082968993, 4.868172374529092, 4.8655809254073015, 4.863288865080798, 4.861100327689872, 4.859082814173664, 4.856559571364364, 4.85451734335627, 4.853843546179797, 4.855563504336622, 4.86010426686826, 4.866869868587507, 4.875313781873274, 4.883417925384817, 4.8897098847623415, 4.893735160258068, 4.895361440778786, 4.894496636671356, 4.891713805456581, 4.888495426852668, 4.885967382530809, 4.884718427903557, 4.88412107117086, 4.883245790155373, 4.882149879078881, 4.879733056608382, 4.875667959718372, 4.870329280243022, 4.864439382950968, 4.858062649941903, 4.851881358132444, 4.847017395027821, 4.844104047570502, 4.840898806288231, 4.836338795188322, 4.829794597343196, 4.8209283013199515, 4.809718539428686, 4.796620380491572, 4.782702252136278, 4.769097858432365, 4.756913019767694, 4.746885960148155, 4.73803609594777, 4.729474706103648, 4.719980012084331, 4.709142535680302, 4.697240180784686, 4.684124884223641, 4.670604405755932, 4.657370866165888, 4.644441020735489, 4.632358857830613, 4.6209722244720215, 4.609010523592691, 4.595058747999424, 4.579328757799271, 4.562056808035255, 4.543418163833014, 4.523725079139594, 4.5039361503526285, 4.484151011789796, 4.466246670626365, 4.450230517589655, 4.435033839769913, 4.419558427780124, 4.403380940416962, 4.385918693746239, 4.36744747612561, 4.348395712770456, 4.328743618657926, 4.3089067644369505, 4.29005139283239, 4.273179223315571, 4.258153645064908, 4.243550759996421, 4.228941018089012, 4.213643974213942, 4.197443997333162, 4.180069098258974, 4.161986275134198, 4.143306104767894, 4.125067407897885, 4.108361694192388, 4.093056771118898, 4.079270923141485, 4.066288620966401, 4.053877132987432, 4.0409689468003736, 4.026897591793818, 4.0120180129888565, 3.9974900272306764, 3.984251281030551, 3.9724074425208307, 3.9631360816899854, 3.955836161346552, 3.9491500876641203, 3.94238036188186, 3.934056327821933, 3.923526987226009, 3.912186591302401, 3.9003080758253548, 3.8878695967991526, 3.8756022224980216, 3.864564020597474, 3.854749739723197, 3.8456915189452183, 3.83572052360556, 3.824260793294387, 3.810416685934572, 3.7949032932467586, 3.7786057488549525, 3.761575319010395, 3.744888993000354, 3.7297232045645172, 3.715744300353717, 3.7023713566401937, 3.688743888014556, 3.6743083736073543, 3.658411062712434, 3.640984116749713, 3.6223391829072455, 3.603060910149492, 3.5835898967443605, 3.564835496480361, 3.5474485144505334, 3.5313239705795376, 3.5158731340017635, 3.5000574305386696, 3.4840615173400056, 3.468211899022512, 3.452584718354527, 3.4370646672566503, 3.421200851953696, 3.405340010043516, 3.3896421846655858, 3.3745805070892625, 3.359063098339675, 3.342350126248711, 3.323694450124307, 3.3028654145547343, 3.280141183437507, 3.2562880442096827, 3.231442424369978, 3.206205008152239, 3.180511725088453, 3.154935523103266, 3.129390048899344, 3.1036665108238126, 3.0778031046376704, 3.0521863548675126, 3.0265359246747097, 3.001529009376737, 2.976848438261116, 2.952514421112732, 2.9285204125665993, 2.904602541955118, 2.8806889295134788, 2.856520684918449, 2.8327825645299387, 2.8092619499502143, 2.786237521548178, 2.7641395331536516, 2.7435570322960716, 2.724327658637742, 2.706118616806368, 2.688900413171441, 2.672894896104815, 2.6576525987893422, 2.643028608076991, 2.6292614339660623, 2.6161096767493746, 2.6030318739730904, 2.5900560242719086, 2.576744407330896, 2.5632082849237032, 2.548714594020894, 2.533010867465473, 2.5163482560326678, 2.49884881120437, 2.4814523925220886, 2.4644460339788363, 2.4476974559184437, 2.4318181264042606, 2.417471378897477, 2.404964044764783, 2.3938330713070926, 2.3847421204866426, 2.377205145537807, 2.3714232756653217, 2.3667214989374825, 2.3636896751400025, 2.36288597602824, 2.3638296379741064, 2.3659504225087034, 2.3693995568708965, 2.3693995568708965][4.153876245024556, 4.154229219551399, 4.153405178418656, 4.151710314972244, 4.149423610343369, 4.146271130710751, 4.142228365609282, 4.137688027589648, 4.133185578544407, 4.12890047540737, 4.125243908218063, 4.122283753411198, 4.119100784176223, 4.1161845469697145, 4.114595178615484, 4.113678579360786, 4.112980223421868, 4.113031362389905, 4.114106677577219, 4.115971824364601, 4.1185459240376625, 4.121631986639376, 4.124731231112411, 4.12759150241299, 4.130249301722263, 4.132469499793385, 4.134541870436714, 4.136549854199518, 4.13834242634077, 4.1396081555869175, 4.140400942583298, 4.140583385706268, 4.1401866172407935, 4.138897415266832, 4.13802711163121, 4.136476374037208, 4.134206318150393, 4.131869841928081, 4.130056100012829, 4.128401373685083, 4.127028341919606, 4.125808815393346, 4.125345553743858, 4.125297710102179, 4.125486085073533, 4.125518408710611, 4.125452958186664, 4.12486020558939, 4.124157467779921, 4.122978505783358, 4.121318913586337, 4.119368230979471, 4.117148120134793, 4.114841240065849, 4.112161749564893, 4.108507980532746, 4.1037297587587025, 4.098304236101642, 4.092110021280204, 4.085145211328457, 4.077492984838104, 4.069716537670612, 4.061820454272889, 4.053900795844785, 4.045672746322139, 4.037112386650184, 4.02802159155245, 4.019333970966931, 4.011240894038459, 4.003820652038816, 3.9966725581360074, 3.9898698524293104, 3.9832195236177204, 3.9766190515889166, 3.969916262886685, 3.963399227361521, 3.957095712262227, 3.9505518554289165, 3.944759670322401, 3.9398096559894307, 3.9351552022548666, 3.9306379229619672, 3.926500570317366, 3.922993307249707, 3.91952315678189, 3.915548984374552, 3.911372488344284, 3.9076843795512315, 3.903758040232617, 3.8996445831822575, 3.895443214559646, 3.891088596051895, 3.8861188320506272, 3.8808734581935176, 3.8748407393680324, 3.8682877514597283, 3.86151258741336, 3.854375676233228, 3.8468258252021643, 3.8388223030800384, 3.8300664710952357, 3.8210249878987708, 3.8119323370013207, 3.8024312512504843, 3.792128586016385, 3.7810079045441825, 3.769444565092788, 3.7580310181162746, 3.746359469470518, 3.7344543706652455, 3.7223846852140143, 3.710343173666672, 3.6981625524278567, 3.686410714958691, 3.674985800678806, 3.663194867002474, 3.651236549967212, 3.6391921792793487, 3.627407966345437, 3.6165550169394045, 3.605935105947681, 3.595004961515405, 3.5839124513087324, 3.5731768251459255, 3.561811317223967, 3.5497550027247793, 3.5373218263036486, 3.5243217016494595, 3.510914764509448, 3.496744971604328, 3.482217834252394, 3.4675046085846186, 3.4527797683884534, 3.4381736364909963, 3.4235550497625358, 3.407990926642501, 3.392057101499237, 3.376002576686254, 3.359387165342468, 3.3417729862102585, 3.3241385565151758, 3.3062338349849374, 3.2876791023157597, 3.2681994687379508, 3.2485781169840693, 3.229330671064393, 3.2102876626950327, 3.190975952294244, 3.17183347941502, 3.1527791772925142, 3.1344725837781557, 3.1168949996762145, 3.100184066895419, 3.0844062190765067, 3.069949935878528, 3.0559390690956385, 3.0428302409148014, 3.030389515195123, 3.0188660874090045, 3.0080808988917433, 2.9974314576501784, 2.9864074453593448, 2.974738985362613, 2.962933270219717, 2.9504709935555433, 2.93806320879762, 2.925503602407241, 2.912586870598565, 2.899233577752729, 2.8851073351565795, 2.8699612612639696, 2.8543425088565852, 2.8382577418285884, 2.8212126093966394, 2.803061898083392, 2.784805399858394, 2.766140997697819, 2.747413483951199, 2.7292414640260754, 2.711330010640196, 2.693714028458965, 2.6765734723294528, 2.659404399695087, 2.6418616314301206, 2.6241457851110686, 2.606786633821642, 2.5899427916906776, 2.5738974424604444, 2.5587751628337347, 2.543696795134671, 2.528233726357075, 2.5131523085076783, 2.4980460908025153, 2.4826432801539013, 2.466921693520358, 2.4508236285764813, 2.434657362273936, 2.4181426313857983, 2.4020627639687753, 2.3863897931429685, 2.3706948556488667, 2.3706948556488667][4.790989388362869, 4.77775963717285, 4.765730739039612, 4.7543262502491945, 4.743052145708126, 4.730868543358848, 4.71778369253349, 4.704210443036835, 4.69009780423652, 4.67543551772433, 4.659699470728033, 4.643565037022212, 4.626406702144277, 4.608129488769085, 4.589283557318934, 4.568895151635699, 4.546749336925499, 4.524087694795961, 4.501181224676514, 4.47846480596536, 4.456165656777517, 4.434372907064021, 4.412960554570875, 4.391335314901696, 4.369172965067737, 4.347052461560765, 4.324791409579041, 4.302697932785475, 4.281816209979441, 4.262499415249729, 4.2442615179785275, 4.227662879524679, 4.211631987284213, 4.195479550272827, 4.178644165490517, 4.1615441457969515, 4.1436385651858165, 4.12555019523292, 4.108184255978843, 4.091020361948205, 4.075068376499153, 4.060051924521533, 4.0449218355185685, 4.029671039367716, 4.014182506604379, 3.9971563471845624, 3.978375287940547, 3.958765303941254, 3.9388846698922078, 3.9190628104341907, 3.8995321138364525, 3.8803467251660004, 3.861847487012708, 3.84286937631567, 3.822747553100556, 3.801964146031151, 3.780832702985816, 3.760210172067015, 3.7397323686551105, 3.720922158807268, 3.7037673303081204, 3.688675275806782, 3.6748875974293593, 3.661875583375852, 3.649169107277073, 3.6361775831849865, 3.622401997969193, 3.6084220405827745, 3.594035360656737, 3.5796026548694546, 3.566070550313187, 3.5529702417174915, 3.540246861151097, 3.5274784502037995, 3.513915171263243, 3.499209839616794, 3.483364155514275, 3.466200765258272, 3.448219310241412, 3.4304928775850154, 3.4126301457890267, 3.3954923724991946, 3.3785482639893885, 3.3616738982321497, 3.3445706518866145, 3.3265802602773165, 3.307659030652532, 3.2880500906603416, 3.2682652215702626, 3.2494358808355015, 3.231530774740489, 3.214401219777944, 3.1980909456691395, 3.1831333098018932, 3.1701742181585217, 3.1589122520893027, 3.1490078865411317, 3.1403297505388896, 3.132609923455002, 3.125188786083256, 3.1185197845538544, 3.112935212549573, 3.1079520895339297, 3.1033951904094996, 3.099201926662213, 3.094730392252825, 3.0893728798953104, 3.0831975225069383, 3.076492503626738, 3.069207135105503, 3.0613530550632686, 3.0530399724274417, 3.0438548486370904, 3.0344875735609462, 3.024747215143188, 3.0148134318298343, 3.0045684531170167, 2.994767195531513, 2.985940034947996, 2.9783777000270226, 2.9718478798362016, 2.9661241783967824, 2.961233093219281, 2.9568928644157215, 2.952860438351517, 2.949096349616002, 2.9457937483880237, 2.942345680971478, 2.9382081491640895, 2.934041139416123, 2.929543843177386, 2.924228222036821, 2.9189852207576945, 2.913328106764053, 2.90699126232581, 2.9003187894580877, 2.8919911288263243, 2.882877531180568, 2.87340459036883, 2.8636843561701872, 2.853762224840762, 2.8431928923348795, 2.8322750313694893, 2.8201714529222612, 2.8074681450271757, 2.7945768471350707, 2.7807216696324115, 2.765900164376475, 2.750416437007481, 2.734252475380051, 2.7172070881435504, 2.6996580967516417, 2.68242049673492, 2.665449361863638, 2.648724285089913, 2.6325915459801563, 2.616824814375615, 2.6020120734815304, 2.5877345804407486, 2.57425322424543, 2.5614439603090484, 2.5498751645247815, 2.5388891109242735, 2.528548426507159, 2.5194955521128475, 2.5113810002190267, 2.5033734074880543, 2.495521706694655, 2.4873611136895684, 2.478785515191696, 2.469874435831872, 2.4608876029245503, 2.451233248997677, 2.4411536023691145, 2.431232014058524, 2.4212204072644155, 2.4112725985967547, 2.4015923742225738, 2.3918814961922243, 2.3820988590424577, 2.372654932205669, 2.3635537300780336, 2.354775894775487, 2.346277255941103, 2.338988647262372, 2.3334968267737906, 2.328879219600048, 2.324960479492735, 2.3225515621428547, 2.3212262748127594, 2.321440970786334, 2.3230175015639536, 2.3252217682081806, 2.3279264140764977, 2.3313215046569753, 2.3360438235126937, 2.3414855533677112, 2.3478484621180677, 2.355137108110771, 2.3627061344093945, 2.3708303202464736, 2.3708303202464736][4.096096726480588, 4.095416256656807, 4.094780713207766, 4.09336499980937, 4.091789466390597, 4.090499027142419, 4.090131683538552, 4.091014600162566, 4.092885001057633, 4.095848650327454, 4.09940096492608, 4.103251797064546, 4.10737176538636, 4.1113628859036995, 4.114883651645322, 4.118563872848922, 4.122312637384981, 4.125458193080848, 4.128174764251748, 4.129890869559087, 4.131061004710759, 4.131484853000617, 4.130750141683448, 4.128647031214365, 4.125341492448352, 4.121024157051648, 4.115978991740465, 4.110279743477783, 4.103843662800252, 4.0968122460092795, 4.088760713062959, 4.079549663040595, 4.069307406654471, 4.058965809729239, 4.04831247748643, 4.037555917016546, 4.0276465875841065, 4.018621558538554, 4.0109143076424445, 4.004721163361428, 4.0004022971632125, 3.997602538700925, 3.995413668103038, 3.9938196154852883, 3.9926125691751566, 3.992651189509285, 3.9939755873205898, 3.9964233299980516, 3.9990203584113035, 4.001778127685795, 4.004691392710855, 4.007542720994995, 4.009543745550152, 4.010367787158424, 4.010354889016978, 4.0093525625933495, 4.0068743049789415, 4.002812143498344, 3.997406221456446, 3.991281886016144, 3.984480643686432, 3.9767411813512252, 3.9678177137923147, 3.9576999729023763, 3.946981811180723, 3.936625255328922, 3.9264625225504224, 3.9165456693895755, 3.9075794786453795, 3.8992069743262006, 3.8914268392042985, 3.8838888999111463, 3.8763807478702024, 3.8695707612044887, 3.863344938565598, 3.8576114746935004, 3.852432551046085, 3.848196621090962, 3.8447696396286104, 3.8418895724085798, 3.839318876092445, 3.836240234867843, 3.8332093817656916, 3.8301006865058222, 3.8268140769075067, 3.8231343403818845, 3.819690964413233, 3.8161855585700617, 3.812434268227262, 3.8082941427511536, 3.8034588658055255, 3.797870715472458, 3.791390695292598, 3.783764473672705, 3.775446843980981, 3.766721696708802, 3.7582082295420043, 3.7491964387346646, 3.739847111919159, 3.7305257353234222, 3.7206003800681833, 3.7102194226937697, 3.6993975995749357, 3.688909747975182, 3.6781275490335728, 3.6672899103960552, 3.656911660241287, 3.647122671541837, 3.6373065952165686, 3.6273192002411423, 3.6173759186904877, 3.607274142460453, 3.5970832404965654, 3.5872147229121323, 3.577733962858309, 3.5693297235917885, 3.561495011034872, 3.554575638935785, 3.548502756131202, 3.5426582231108092, 3.5367487267556172, 3.5298895608285563, 3.5213310392697417, 3.511577249301952, 3.5011784924769067, 3.489946795468201, 3.478069166994232, 3.4653227996143707, 3.4514622190022033, 3.4368433246722154, 3.420637090140796, 3.4030888070896235, 3.3848171224048405, 3.3658825605892644, 3.346669625147517, 3.327363565194318, 3.3083960944545674, 3.2898275816794134, 3.2721117193645703, 3.255158231929745, 3.238839763148576, 3.2233890944568424, 3.207744195340706, 3.1921163795298226, 3.1763302525199353, 3.160182053733419, 3.143986899987559, 3.127675231150924, 3.111275014180718, 3.0950208584109777, 3.0788837616402387, 3.0623130947618646, 3.0454134277772087, 3.028333804223689, 3.010590332155175, 2.9923420127676623, 2.973753797868076, 2.955342274855397, 2.9376315823112935, 2.9202421025675767, 2.90336269572882, 2.8868338606814463, 2.870643925622285, 2.8545858922858605, 2.838192335039236, 2.8215655332664387, 2.805403728875419, 2.7896416877833285, 2.7738061960796694, 2.75785360183961, 2.741963027967551, 2.725465141964531, 2.708492443624876, 2.6910444368768918, 2.67375522316292, 2.6564024141452474, 2.639104784455561, 2.6228710466789815, 2.6075588408841477, 2.5929478207901897, 2.5787718529419306, 2.56483737282169, 2.5513785256557915, 2.538737249375488, 2.5265736196623547, 2.515030106548858, 2.50419785021103, 2.49376329468879, 2.4837270916029075, 2.4739495845526682, 2.464316596655257, 2.45511234371882, 2.4458605885995923, 2.436579005293673, 2.4273238159743307, 2.4185369775734666, 2.409642632199311, 2.4006608191610526, 2.3917594716372808, 2.3832021623898236, 2.3748168165565966, 2.3748168165565966][3.3803176783434137, 3.373530291495724, 3.3672018220369386, 3.3614362207098143, 3.356377618798217, 3.351440678855159, 3.346663431304093, 3.341663247985897, 3.3370519729920467, 3.333919812225413, 3.3319351147329708, 3.3303319370203903, 3.329005715124744, 3.327910437058356, 3.327212440498011, 3.3267702335810663, 3.326659191711993, 3.3269863196923093, 3.327590347967467, 3.3281405427773403, 3.3281431930808343, 3.3276529475963015, 3.326782411206951, 3.3255628657311505, 3.3237206648308844, 3.3207093210985454, 3.3173206566503692, 3.3128639198716328, 3.3068964003347543, 3.2998607664603554, 3.2922524886453286, 3.2846286946561687, 3.276220356924157, 3.267810017620598, 3.259861364642469, 3.2524466327749115, 3.2459086718130594, 3.2402440216587816, 3.235423567981525, 3.2311985168578956, 3.2272095708656594, 3.22370235481918, 3.2211101780590448, 3.2191233822323664, 3.21749902055335, 3.215719923881079, 3.213981882769212, 3.212970913605142, 3.212290251783159, 3.211387490674158, 3.21007821691356, 3.2074375105393536, 3.2042249436730295, 3.2006798994227386, 3.19623196366193, 3.191402219530521, 3.185635826175063, 3.179604805648737, 3.173727171794029, 3.1679648310838457, 3.161786341350763, 3.155794538834304, 3.1499431770303077, 3.1438910289816415, 3.138311975965364, 3.1331713421690233, 3.12886449930003, 3.1248948320084797, 3.121010411118915, 3.116981931170428, 3.113595355271679, 3.110719258918729, 3.1081401253903493, 3.106407168280555, 3.1058490185230183, 3.106315118814226, 3.107637492036426, 3.1089231078830784, 3.110513234850926, 3.1119709794776202, 3.113583145560732, 3.115969556608032, 3.119121273353934, 3.122558828402137, 3.1260544878028997, 3.129492514824326, 3.1330052930790524, 3.136176362335097, 3.1380989911327046, 3.1388821529261675, 3.138281930499015, 3.1363545423240575, 3.1338794369385736, 3.1313055723139787, 3.1293050792686423, 3.1277580519547756, 3.1267810047264564, 3.1257919013347144, 3.1247577432980314, 3.123989778621102, 3.123565620830331, 3.122847567380368, 3.1218776377033297, 3.1210202148028627, 3.1196844503597427, 3.117856848028878, 3.115895142421392, 3.1132125375479176, 3.1092329083814203, 3.104406967904197, 3.0980417244403182, 3.0905846108306476, 3.0817696790651836, 3.0722840751379694, 3.062462996098748, 3.0529256498387136, 3.0441124269455933, 3.0362125505473037, 3.028981647768776, 3.022406353536377, 3.0168602138756637, 3.011747166301679, 3.006618931778916, 3.0017709934171948, 2.997101129059062, 2.992174493939358, 2.9868725254699426, 2.981313962112394, 2.9751862648971206, 2.9684735537378555, 2.960764902745453, 2.9524815115916008, 2.9438035631506194, 2.934568286978395, 2.9251028668137007, 2.9162571697774413, 2.908104085400349, 2.900969826028265, 2.89479303058156, 2.889194689450377, 2.88346215169658, 2.8781236373447423, 2.8727638817051577, 2.8672955279414998, 2.8612895424023836, 2.854644618622118, 2.847498883595074, 2.840965353532443, 2.834457874464229, 2.827968008922844, 2.821915040082918, 2.8156053185226213, 2.8093520475263407, 2.8029252302222027, 2.7969456019884524, 2.7914471727800754, 2.786030767985818, 2.780722112284705, 2.7749237818072467, 2.7684014628863842, 2.761406522697785, 2.7534665790074784, 2.7448833367196177, 2.7356426034724617, 2.725458094832914, 2.7146107770731414, 2.703244669415701, 2.691591916933843, 2.6799087043560643, 2.66863405485009, 2.657038083274468, 2.6453793055595884, 2.633916946090454, 2.6223661332260457, 2.611126067331763, 2.6001247461865975, 2.5896101344034728, 2.5795784950220244, 2.569871200514196, 2.559885642829492, 2.5497672400393885, 2.540054502440492, 2.530840947985045, 2.521268148175246, 2.5111269341958686, 2.5006372255069507, 2.4904444318568064, 2.480442512705399, 2.4703676413227567, 2.4604095428562633, 2.45038441756589, 2.4410233532282946, 2.4319759374564343, 2.4224005858025603, 2.4131409748689325, 2.404666338535798, 2.3968791169879418, 2.389643302745395, 2.382778260486755, 2.3770756578474774, 2.3720560970390214, 2.3720560970390214][4.01449334081596, 4.0245794943675985, 4.035468849430192, 4.046826211136637, 4.058887058182675, 4.071260299625469, 4.08332031724741, 4.094751005299337, 4.105637339066786, 4.11584158036359, 4.124945102146792, 4.132944759522883, 4.140207837518241, 4.147421990059457, 4.1542693011747405, 4.160702905487368, 4.166157648041956, 4.170779999496818, 4.174098600569011, 4.1760473276171854, 4.1766721889877605, 4.1761734844263385, 4.174507953959037, 4.1723883111456, 4.17025642810521, 4.168689311725115, 4.167248521879862, 4.165625904431636, 4.1641924197353495, 4.163052024714082, 4.1625190546611375, 4.162334903538877, 4.1632759111854085, 4.165606998381107, 4.1697231016327585, 4.175411990320274, 4.182165941960514, 4.189403187500882, 4.196596538961649, 4.203629609698547, 4.210200946822568, 4.216344205884494, 4.221932101296528, 4.227064981398582, 4.231868527618836, 4.236550595088679, 4.239486929797201, 4.240112783027532, 4.238588003463948, 4.234903514632345, 4.228018942981698, 4.218531423902334, 4.207089670435077, 4.1938334570818325, 4.1795756368920856, 4.16437265325486, 4.149059727285463, 4.1331796090288595, 4.1176074589257885, 4.102867809711993, 4.088901219420738, 4.076195343808871, 4.065089814396566, 4.05625920398689, 4.049970955042388, 4.045839990029788, 4.0428638143689, 4.040707614690058, 4.038994795372468, 4.037436268695025, 4.036688538826251, 4.036113178359238, 4.035197141033021, 4.03419723208542, 4.033014446664448, 4.031863989204345, 4.030766597847748, 4.028603130343218, 4.0249912251609965, 4.019778605279099, 4.013351924096052, 4.006277699962789, 3.998722218445144, 3.991065974860947, 3.9828770070390034, 3.9741411062121954, 3.965408389045882, 3.9561901020258703, 3.9463735141277403, 3.9356535122642664, 3.92406475793192, 3.9125420006613627, 3.9014211698672847, 3.890236045872209, 3.879277526912482, 3.86881271143482, 3.8585184265970867, 3.848209213105549, 3.837539009025614, 3.826933829978079, 3.816729855480264, 3.8071633165194703, 3.7984670381055343, 3.790569419633193, 3.7828965736872924, 3.775417352381508, 3.7681436679427662, 3.761123557660035, 3.7536991176386496, 3.7463802916930513, 3.738374358751602, 3.7298011556778037, 3.720411448826185, 3.710506768193555, 3.7002441713948957, 3.68945199203267, 3.6786191949852425, 3.6684811342368793, 3.6579106501918184, 3.6472745605287695, 3.6364096986725944, 3.6252929078420135, 3.613953815948464, 3.6017894956802596, 3.589212175884442, 3.576461889477577, 3.563513105626846, 3.551290388613248, 3.539551992002004, 3.528120790850367, 3.5167857653754946, 3.5053710258669746, 3.4937744612587815, 3.481795542143318, 3.4693386807779447, 3.4564651528509773, 3.4436323100052655, 3.430669334204131, 3.4170912168653236, 3.403000411514771, 3.3879804963462457, 3.3713272168049104, 3.3531174891657765, 3.333593655699747, 3.312622172537472, 3.2901392588745044, 3.267071326615502, 3.2437472451774707, 3.2196061979389925, 3.1948338713080857, 3.1694816380654207, 3.1440905037087075, 3.1189949246125726, 3.0938101853851685, 3.069052059219078, 3.0453505885179304, 3.022863928252933, 3.001498176115441, 2.9814477140928535, 2.9626843930834177, 2.9445639095593292, 2.9261971251032173, 2.90737703657192, 2.88787938198656, 2.8681334681348836, 2.8485468804989162, 2.828413129292216, 2.807854176169418, 2.787329272765625, 2.76685425615563, 2.746334843217144, 2.7250586073123815, 2.703578526357933, 2.6824866989135763, 2.6615094851422807, 2.6411957685906717, 2.621142045169332, 2.6012099477206654, 2.581411072459771, 2.562274340078752, 2.5441612688577457, 2.5268563589268656, 2.511112651628713, 2.49619965135417, 2.4817534368836305, 2.4677483935734776, 2.454892322195333, 2.443671370346491, 2.4334568589600774, 2.4241846472745423, 2.4156181440394113, 2.407949587228085, 2.4015104673283685, 2.395638574150849, 2.3904099392949276, 2.385941609126644, 2.382567759455768, 2.380686379998923, 2.3796058617634808, 2.3792836222152904, 2.380417013571361, 2.380417013571361][3.8549651654643675, 3.855141268583168, 3.856835045831326, 3.8606714198947083, 3.866774490766545, 3.874735140003502, 3.883428021515148, 3.8916076123240004, 3.898638511777969, 3.903849619570956, 3.90724742087952, 3.909337573020511, 3.910361144545208, 3.911867946793515, 3.914755001891934, 3.9186988895139785, 3.9232421096334695, 3.927860667596084, 3.9313390826947767, 3.933901755288594, 3.9351734759535795, 3.9358018685898406, 3.9364410320246996, 3.9380294876793025, 3.941076498856949, 3.9458311715060512, 3.952381868211128, 3.960030997725541, 3.967674320773347, 3.974346466478703, 3.97999528201041, 3.984991796895368, 3.98943758370857, 3.9944406863162145, 4.000287247724078, 4.007530364361918, 4.0155398945548715, 4.023854072553658, 4.031510982391954, 4.037801968174586, 4.04265516841306, 4.045894444645748, 4.047287198660788, 4.047200675676696, 4.04571785568088, 4.0430470455499075, 4.039585732121088, 4.034833898114587, 4.02818121981296, 4.019767293909873, 4.0096168645239425, 3.998550419070106, 3.9871692190211534, 3.975789760527857, 3.9659886770500345, 3.957852841487, 3.951106479650646, 3.945282208226451, 3.9396814090259333, 3.9339861320859417, 3.9273240554321833, 3.9201060567662616, 3.912712637412037, 3.9050654381112797, 3.896959730539457, 3.8892231123459102, 3.881970801095377, 3.8737756157980296, 3.863986185571401, 3.8529255305115946, 3.841444150433733, 3.8297329025648876, 3.817688062996875, 3.805766162577723, 3.794159492512548, 3.7842021752054777, 3.7759688149894584, 3.769614516587399, 3.764191740547944, 3.7591899406095735, 3.754099506346555, 3.7483408096753834, 3.7415400631715894, 3.734225456658704, 3.7265195969195823, 3.7179905208272097, 3.7087405375785973, 3.699481945150928, 3.6906504671357436, 3.6815671309627556, 3.6720410719262073, 3.661739657214039, 3.6506454150204113, 3.639007991436416, 3.6266781334231606, 3.6144965622870533, 3.602577240579159, 3.5913554809669184, 3.580807243462113, 3.571279977294786, 3.561788475157281, 3.5526214627143076, 3.542630356203367, 3.5314893593583165, 3.5186442682038295, 3.504589933299943, 3.4890370955799814, 3.472589018700579, 3.456175258622386, 3.4394687977389897, 3.4233618234676175, 3.4074903340289264, 3.3914952760961232, 3.376213956857503, 3.3613859764086156, 3.346031040199638, 3.3302731229123164, 3.314556500334329, 3.2992448223391, 3.284350218206874, 3.2698159200945702, 3.255433858994328, 3.24097827521218, 3.22554781010646, 3.2092045678542744, 3.1915863657426375, 3.1726127991190265, 3.152568046355794, 3.1319346353046984, 3.1115679008655106, 3.091475252947641, 3.0723008852805087, 3.0532779373052272, 3.0345854312478915, 3.0158935437424246, 2.9975475797645394, 2.979689147236484, 2.962288289949837, 2.945226789724725, 2.929023158192882, 2.913647356661976, 2.8994586973608647, 2.8859739439169783, 2.873264113142318, 2.8617989631824337, 2.8508165711291475, 2.8397447959377704, 2.828821901131005, 2.8186218103782426, 2.808979076399546, 2.80041462813844, 2.792740719841142, 2.7859396760820863, 2.779681845285195, 2.773893116225134, 2.768304654417181, 2.7623416882106326, 2.755588371445433, 2.7476097886673814, 2.738318194526884, 2.7275409741262884, 2.715586014290716, 2.702986811780493, 2.6895862695744706, 2.6755626307655316, 2.661083789337817, 2.6456926005819312, 2.630009098315562, 2.6141230714572443, 2.5982050201442104, 2.582683693994407, 2.5680194756684362, 2.55524440970626, 2.543907726317822, 2.5336022673630465, 2.5246414514224695, 2.5167552089698155, 2.5097055433874997, 2.5031824682789034, 2.497141427029579, 2.491644508000114, 2.4865658517713802, 2.482155414840837, 2.4779343200175266, 2.473630802406318, 2.4687212225617072, 2.4635942342737764, 2.4576241617542394, 2.4509433515403827, 2.443480182243068, 2.435725351867283, 2.4274897899756906, 2.419283893564016, 2.4112627507030586, 2.403426090279402, 2.396128302501292, 2.3898662774799626, 2.384640148279723, 2.3802853320700468, 2.376472560105626, 2.372737050876056, 2.372737050876056][4.152201950309291, 4.164961908746689, 4.178822746634543, 4.193371206018757, 4.208571359137837, 4.223824908477547, 4.238894652118982, 4.253652920072078, 4.268359725797034, 4.283495930135349, 4.299375646768886, 4.315355808398235, 4.331940685357579, 4.348160497606318, 4.363575863463907, 4.377496191987767, 4.3895759743710885, 4.4001190165362765, 4.4096982086988135, 4.418512764890647, 4.426514199926052, 4.434132893438639, 4.44118266293318, 4.447516241231896, 4.4520375554051945, 4.454770988106259, 4.455683413999411, 4.455716174385482, 4.454874897251231, 4.453835978350884, 4.452237738926086, 4.4507864766895695, 4.448729373134231, 4.445992965647496, 4.442920467792836, 4.439268962981247, 4.43556760178019, 4.432094082435535, 4.429555779227309, 4.4281343912927245, 4.427631125517287, 4.428724421226089, 4.430782905563939, 4.432844897815861, 4.434792643486138, 4.436748615638941, 4.437905528937967, 4.437590304930125, 4.436552828044809, 4.43467279576773, 4.432612733589265, 4.429753136971647, 4.426281057933655, 4.421395622311086, 4.4148865985298436, 4.406914094617182, 4.397894219386752, 4.388557074414172, 4.3787010828413155, 4.368767821829265, 4.359327241807815, 4.350815261474267, 4.343719928310514, 4.337615213377955, 4.331853875715465, 4.326120414906421, 4.32053717393123, 4.31565163798985, 4.311559509317601, 4.308525295301431, 4.305913930197244, 4.304179727806098, 4.3029394749298815, 4.301455183148569, 4.29939574517574, 4.29681845535916, 4.293723322771911, 4.289898440267891, 4.285600200433421, 4.281644034596811, 4.276968499825044, 4.271964165624309, 4.266366250610062, 4.2603390519494795, 4.253755258429588, 4.24638859680914, 4.238297761138269, 4.229539700293225, 4.219763248081342, 4.208977706978808, 4.197595837422777, 4.185954943804519, 4.1740850696765515, 4.161954654563763, 4.149470774564685, 4.136147496586941, 4.122349525407774, 4.107668769259186, 4.092507926569349, 4.076800536583075, 4.06075937198229, 4.044597035888926, 4.028002449943294, 4.0116534768789185, 3.9952132254168915, 3.9784435551181665, 3.961347229707376, 3.943874682312042, 3.92563141230677, 3.906966988031093, 3.887760718373883, 3.868607798803994, 3.849432883256738, 3.8298012368851757, 3.8092039326663287, 3.7881893531597153, 3.766298136464815, 3.743719698640527, 3.7205617563477738, 3.697399963655293, 3.6745403429382835, 3.651969285558162, 3.6293912298633297, 3.607980814009095, 3.587331290137635, 3.5671681440358114, 3.5472305348730697, 3.527057400024813, 3.506952037820846, 3.4868754906251853, 3.4669828531321816, 3.446540251423455, 3.4260446817899877, 3.40567671939408, 3.3841786825978697, 3.3620262177824527, 3.3380373302463267, 3.311707887744357, 3.283222803698269, 3.253793128168407, 3.2235080856257476, 3.1934456271089777, 3.163659142441963, 3.1349934076708164, 3.1078080724045805, 3.08232663631116, 3.058169231468208, 3.034893615754767, 3.0123469154436675, 2.9904459138649337, 2.969291048511044, 2.948795287474539, 2.9285088644641926, 2.90862182113742, 2.8884947965496734, 2.8677187030971303, 2.8468287329978788, 2.8252573240205345, 2.803091092134606, 2.7800403422246474, 2.7561968214795436, 2.7316734561332354, 2.7070914731842652, 2.6828536480950955, 2.658509033629034, 2.633781199023071, 2.6094123506030624, 2.585878081212665, 2.5634029141540338, 2.5418359094593037, 2.52149808818379, 2.502369964441338, 2.484689432647478, 2.4679185880184376, 2.451930825436148, 2.436934232195126, 2.4228235889929604, 2.410053074846497, 2.3980736365372564, 2.3864324478311247, 2.3754609553227346, 2.3656018434457957, 2.357183786529888, 2.350497481355945, 2.345307400164341, 2.3411940175189363, 2.3383576918660673, 2.3361580628184813, 2.334325487870559, 2.3333585704284876, 2.333353677200055, 2.3339613825192083, 2.3351375214034533, 2.337422484867079, 2.3409061896605214, 2.3457186228099416, 2.3512531952168763, 2.3566766664864347, 2.3623246221395955, 2.3685530936643464, 2.375139996737035, 2.375139996737035][5.268173275599451, 5.264717555218977, 5.260899395771637, 5.256169353083819, 5.250879892036233, 5.244779932586833, 5.237589793018456, 5.229161867026894, 5.219561010093759, 5.209329898719087, 5.199133105010025, 5.189127707292047, 5.1801629844457215, 5.172133362925286, 5.164901354293653, 5.157897964016233, 5.151088679661645, 5.144387895639357, 5.138465223729625, 5.13320039725687, 5.128867984447514, 5.125668103424577, 5.123239280247743, 5.121475827731721, 5.119558973794295, 5.116834919043583, 5.112473633956535, 5.1071626991985895, 5.100745993430716, 5.092787945790617, 5.084411802811298, 5.075351093727988, 5.065674065026731, 5.055504312930272, 5.044614340324726, 5.032612322951288, 5.0200586321985, 5.007181571298252, 4.993941392755155, 4.980137785730288, 4.966420695471909, 4.953358630303383, 4.940966350361052, 4.929341529398508, 4.918522112363928, 4.908120564135955, 4.897355446173179, 4.886622581922726, 4.875412145756684, 4.86367319263818, 4.851878625601039, 4.840512633402367, 4.828722186472655, 4.8163934755282956, 4.8036496014913155, 4.7901139266519, 4.775498679548196, 4.760536545388557, 4.744973274525216, 4.729001253153166, 4.713251163052078, 4.6974498431192275, 4.68188225179297, 4.666054480211254, 4.650016996928037, 4.633218707361663, 4.6154724187050755, 4.596792666276708, 4.577180846403853, 4.5567984278811515, 4.5355138874760526, 4.513847254522363, 4.493138285755988, 4.473277439545814, 4.4547259351304245, 4.4373362315169445, 4.421345930295009, 4.406257987636383, 4.3914575606656525, 4.377202984670866, 4.363651934077245, 4.351041499222441, 4.339244144867688, 4.32788072168661, 4.316404368650578, 4.304678167721589, 4.292328265675179, 4.2786753569562, 4.264007477397489, 4.2482555948137, 4.231292560858996, 4.2131046418674165, 4.194560279849621, 4.175245706809507, 4.155483205504251, 4.134749611289677, 4.1135277179063054, 4.091948890649984, 4.069748830661257, 4.046487611511097, 4.0224604118594955, 3.9977347933101557, 3.9731223708199535, 3.948915053914684, 3.9256412166979895, 3.9034364295431474, 3.8816450970547742, 3.8600244671254913, 3.8387991977687643, 3.818053826159481, 3.797982055456044, 3.7787344368137963, 3.759941795780718, 3.741830421956009, 3.724723152201006, 3.7084478805794605, 3.692326511696717, 3.6767044992589826, 3.6605223620987575, 3.643581425707772, 3.6252970648803284, 3.605453342860499, 3.5842653488064142, 3.5613787664666603, 3.537532816386623, 3.5130218173093404, 3.488045958106194, 3.462765441719143, 3.4377454326431423, 3.412631768436487, 3.3870679042144207, 3.36180929561024, 3.3365256376066625, 3.3112955364209733, 3.286723650402811, 3.2629015410889415, 3.2402089718996647, 3.2187307272032206, 3.1974646775589033, 3.176842465289332, 3.156568822940022, 3.1366686419410654, 3.116875811975665, 3.097241568708991, 3.0776564745316497, 3.058541538840215, 3.0393507712166876, 3.0198436682483347, 3.000575587143379, 2.9814113418293364, 2.962104049187843, 2.9424362412375036, 2.9220276453467626, 2.9011326797284753, 2.8799022036860973, 2.8580874641054685, 2.836374451525346, 2.814680024168811, 2.7928400458945033, 2.7704044317232683, 2.7472057187967596, 2.7236422379395826, 2.6995997431787178, 2.6751866529213544, 2.6505915099999005, 2.626276039982287, 2.602288609771186, 2.579287720594664, 2.5571908077423364, 2.5360463263860185, 2.5161154420945597, 2.4976931179262625, 2.4804286114507486, 2.4640821685780883, 2.4488664042563286, 2.4349123322786363, 2.422118372651255, 2.410836446139059, 2.400780056554349, 2.391710667410378, 2.383987046681456, 2.3770916017274057, 2.37081805459446, 2.3650545364030267, 2.3601903408512714, 2.356330788840829, 2.3534537602592085, 2.3504914637964505, 2.347665818441582, 2.345586093425705, 2.3445309883683616, 2.344315351980469, 2.344648636952048, 2.345718799745365, 2.347311669583844, 2.349880260457342, 2.3537588779404843, 2.3583269970689638, 2.3641142892546467, 2.3717072253597906, 2.379822538951171, 2.379822538951171][5.631374552339939, 5.6216729624610196, 5.612489429475598, 5.603814798897876, 5.595141774381191, 5.585955855996256, 5.5766315890838545, 5.566954575567337, 5.55774201522854, 5.548188895934549, 5.539169382565768, 5.530910395816948, 5.523999582012288, 5.5176335995108845, 5.511575209866431, 5.505680114615939, 5.499305846534759, 5.49240403983702, 5.484985626369348, 5.476286473619976, 5.467534858198954, 5.458554852501684, 5.44978024283199, 5.441295230348119, 5.432643843622658, 5.423473648678769, 5.413663466808449, 5.402271853549373, 5.389135147551126, 5.374738149000444, 5.359257480863175, 5.3435353204408, 5.32821720298646, 5.312938163481115, 5.297473994863006, 5.2818846028337845, 5.265664112486857, 5.248330090048174, 5.2298753805534615, 5.210425952022271, 5.191036147398842, 5.171846004082841, 5.152865193282347, 5.133827527466481, 5.11510398715957, 5.096277306083595, 5.0766404587938005, 5.055906055284738, 5.033761103768049, 5.010358832139131, 4.986039836897138, 4.96085960412207, 4.935829751750498, 4.910794668200343, 4.884895656524911, 4.8581410513711525, 4.831106393125744, 4.803246103151775, 4.774474842523948, 4.744897963825234, 4.715416114797658, 4.685840860568183, 4.6565467018559845, 4.627880400919104, 4.600186357542262, 4.573385903927258, 4.5473779689708005, 4.521606777183758, 4.495010941984063, 4.467947480431042, 4.441144489008375, 4.414522243619019, 4.387812966503777, 4.362105416367957, 4.3375582103794, 4.313841102927156, 4.290103172886983, 4.265706592304143, 4.240586649158354, 4.215326177816793, 4.18988649189484, 4.1646880276880545, 4.140230142963123, 4.11685094574776, 4.0947290686872435, 4.074146762959711, 4.055200067297096, 4.03699759178757, 4.01918641265449, 4.001785145258219, 3.9843698263715175, 3.966315430537807, 3.947808927216544, 3.9289926215799706, 3.910382305132229, 3.8919651942404103, 3.8732831878145224, 3.854071814373033, 3.8344286151035307, 3.8139379194845744, 3.7931778346992573, 3.7722142348932564, 3.7506394087418324, 3.7294135530306707, 3.70845959748214, 3.688198163495977, 3.6687582702896555, 3.649764114895109, 3.6303941609703645, 3.6112892782488646, 3.592126303847741, 3.573028208750178, 3.554134246565521, 3.535813064705663, 3.5183883124128705, 3.5014003051743594, 3.484175666798149, 3.466763638210059, 3.4490399593593835, 3.4305526138271047, 3.4121807816815433, 3.3933405359154105, 3.3742986544947766, 3.354953965491795, 3.3353130531942456, 3.3154289911760597, 3.2952313159512063, 3.2752786408232324, 3.2562090703114985, 3.2370624676706856, 3.2180053953651235, 3.1992986580102833, 3.180903337176839, 3.162608620409907, 3.144081404111695, 3.125541274970601, 3.106766805137493, 3.0882528733082824, 3.0700273597637957, 3.0518743719984593, 3.0342317653682054, 3.0174460007607764, 3.001235124525471, 2.9859925903432316, 2.9723613293793387, 2.959655833869719, 2.947651761421357, 2.9357974550973194, 2.9243672676830337, 2.9136021400998975, 2.9028321974236544, 2.8924056235653484, 2.8825625949531894, 2.8728003561155955, 2.863017749944133, 2.853274534616672, 2.842584577778054, 2.831048464142861, 2.819133088563851, 2.806205195087275, 2.7924605024142464, 2.778352206349164, 2.7633484470844154, 2.7476505829366813, 2.731686325985551, 2.715127077916377, 2.69821963713339, 2.6812346061986876, 2.6641493897593524, 2.6478061046040104, 2.6322628824539467, 2.617034959102378, 2.602516791112487, 2.5882248018164553, 2.57509468332544, 2.56294666839129, 2.5511673447477388, 2.5403174387294634, 2.530056954211734, 2.520634828673887, 2.5119598267408265, 2.503994079873717, 2.496745203497014, 2.49030390668613, 2.4837346435112604, 2.4767939171802684, 2.4698097506056436, 2.4627044218643, 2.4553602882851164, 2.447600754886232, 2.4401268203228472, 2.4329662289057086, 2.425699483010448, 2.4182261666421048, 2.4102469362318564, 2.402406134403123, 2.3952444043424794, 2.3886303745524264, 2.382266664906554, 2.3761389819155148, 2.370793472405388, 2.370793472405388][3.2301091570559217, 3.2303768407823683, 3.231087390246503, 3.2329764145055004, 3.2355906351368153, 3.2389435664947817, 3.243043063165635, 3.2472459243262, 3.2516003994469527, 3.256390766573037, 3.2610344688311104, 3.265612406744593, 3.2704399638176724, 3.2760754664894116, 3.2833099868603974, 3.2916443409654326, 3.300629346860973, 3.30969152245979, 3.3183198956201485, 3.327128427090095, 3.3365203008070328, 3.3462671601585336, 3.3561966371511254, 3.365986221375797, 3.3757998626301475, 3.3854127848427953, 3.3939276104671925, 3.4018537646762113, 3.4084193046183002, 3.413985434479792, 3.4187964002246, 3.4230670874489397, 3.42714223446737, 3.430954232443033, 3.4351748686127586, 3.4392222350201362, 3.4429341455422353, 3.44649132442629, 3.4496364577506005, 3.4528922337269328, 3.4564285811964544, 3.4607112014316654, 3.466366289865505, 3.4729259334233644, 3.4804717409810895, 3.488652562922105, 3.4971578015451468, 3.5057711290675813, 3.5140539109220796, 3.5217434867395845, 3.5285596754563398, 3.5351229832178914, 3.540811659309045, 3.5451879524457564, 3.548192254894239, 3.5502046033900214, 3.5506962259637427, 3.5498396820748344, 3.547144509817606, 3.5421823158566466, 3.5352162873435646, 3.5267544047065433, 3.516675468281064, 3.5055220907875753, 3.49423363191161, 3.482442476589226, 3.4700919890844135, 3.4572773775029804, 3.444007580653176, 3.4307753576360165, 3.4178132056707113, 3.4054996328284104, 3.3939457900814687, 3.383177974483894, 3.3736270644695816, 3.365960012361501, 3.3594020553521844, 3.3537544168485884, 3.3485912580915937, 3.3441179980232683, 3.3408834911544414, 3.338409180488909, 3.3361168198254467, 3.3342902146395765, 3.332523193970928, 3.3304045960861703, 3.327653953603223, 3.3241072884019545, 3.3195573542445294, 3.3140080681326385, 3.3069536710117586, 3.299185858312114, 3.290857684971925, 3.2822797255572618, 3.273522139776951, 3.2643468331856185, 3.255312765929719, 3.246308909051468, 3.2369275418244223, 3.2270078064338827, 3.2171141199286533, 3.2076789177499045, 3.1984781913354654, 3.1903851735643745, 3.1837623358980305, 3.178293861738289, 3.1738857847478457, 3.170338701835681, 3.167330912376124, 3.1645669391533056, 3.1623200734466907, 3.160720374406922, 3.1599187614077584, 3.1596815597656427, 3.1596495889870333, 3.159428038960145, 3.159276120820746, 3.1588460479630114, 3.1579197457056414, 3.1561756543056783, 3.1529374624516078, 3.1481049865633577, 3.1424699290383202, 3.1358639750028963, 3.1284518498253147, 3.12061206216559, 3.111887657389835, 3.1024510366473383, 3.092744586506897, 3.082307325855017, 3.0705540146240864, 3.058673962987838, 3.0472895212785813, 3.036521918362212, 3.025958839030795, 3.0161113477163584, 3.0075010511467717, 3.0002569771472296, 2.994232074494587, 2.9894173298730076, 2.985388689178425, 2.981911103253632, 2.977997075745729, 2.9738801593106237, 2.969849595703069, 2.966127224791331, 2.9634937829154064, 2.961242937163993, 2.9591021135162876, 2.9570918170412543, 2.9548371194366054, 2.9522106853946566, 2.9493811274646418, 2.946076903425814, 2.9420217528146444, 2.937216337508265, 2.9319457708823715, 2.9258664328026933, 2.919537518762968, 2.9129694553743404, 2.90551520212208, 2.8970877639243837, 2.8878768618610544, 2.8779067368999556, 2.866713046073949, 2.854549601657067, 2.8416711945205226, 2.828944818822038, 2.816486834558911, 2.8041024734180615, 2.7916509501583504, 2.779352575425416, 2.766295528182096, 2.753080705164772, 2.739640476688981, 2.7259870920950524, 2.71191635869558, 2.6983213785291222, 2.685282888271413, 2.672607963666984, 2.6599129125887018, 2.6469916547809955, 2.634030635032053, 2.6209614836450803, 2.6077635890083743, 2.5948068371252067, 2.5817122992120196, 2.568853765537479, 2.5558058761099893, 2.542298495938356, 2.527800528077569, 2.512910983281872, 2.4971793043068193, 2.480785919846001, 2.4636970548746784, 2.4471431252419302, 2.4310337084353155, 2.4151796795829994, 2.400195192924752, 2.3856389521882266, 2.371771366236637, 2.371771366236637][4.339844469545514, 4.335642709758246, 4.330731920169898, 4.3252826950770515, 4.319235961085273, 4.312827233267373, 4.306461026519876, 4.29957000806246, 4.291603029517491, 4.283428578576427, 4.27592253920661, 4.268910487838295, 4.2630245975389665, 4.258440846044791, 4.25468433733556, 4.251230476707997, 4.248458901822297, 4.246243286276757, 4.244917478720558, 4.243667381883371, 4.242468858263732, 4.242151465912106, 4.242243776966164, 4.242802953267017, 4.244102101415931, 4.245680039493533, 4.248080319706356, 4.25069760686744, 4.2535425402125595, 4.256414220336652, 4.258617149195376, 4.260187348755713, 4.261219520192799, 4.261828125149275, 4.261969958033083, 4.261095918053143, 4.258882566947524, 4.255161416223955, 4.250350477829731, 4.24463186793777, 4.237891941375663, 4.230321376499468, 4.221542319721924, 4.212548028722365, 4.204103762493256, 4.195748325126849, 4.187842189058872, 4.180761833765729, 4.173797577051263, 4.166913075198899, 4.160944055532431, 4.155508123058119, 4.149977640950936, 4.1451536105903015, 4.140806345016422, 4.137399433487151, 4.13456924249037, 4.131934473483456, 4.129660323778201, 4.127207662199925, 4.124211405503154, 4.120317449343299, 4.115700607484365, 4.110423211327507, 4.104454133990592, 4.097525352321769, 4.090380618564668, 4.083400609232323, 4.0760482957407, 4.067794204617427, 4.0586591163985934, 4.048876032360843, 4.038554655136635, 4.027649906047574, 4.017218413466076, 4.007847751575152, 3.999045064608444, 3.9910283040364933, 3.9831782844108714, 3.976217906699621, 3.9698816730645388, 3.9644157334006183, 3.9596577992020197, 3.9553696123855326, 3.9503742730163163, 3.9453312354063788, 3.939898724639228, 3.9340310550401445, 3.927432801757419, 3.919545500697498, 3.9109053302057264, 3.9016779513336015, 3.8922770515688216, 3.8815188472047435, 3.8697311443642652, 3.857653318081239, 3.8452191925054433, 3.8326030617990594, 3.820602021647401, 3.809010171207948, 3.7976260335128775, 3.7864187995535326, 3.7766467917850215, 3.767782453751995, 3.7598526796213196, 3.7521532905600767, 3.7447410736221443, 3.7366882294681303, 3.7278187688644784, 3.7175666333593798, 3.7063634349122707, 3.693951808279977, 3.68065850228468, 3.6663192926908277, 3.6510589893858896, 3.6345953519738425, 3.6167653836018423, 3.597989247250206, 3.5786316320696647, 3.5579578971497448, 3.5365330978018155, 3.5150256402087785, 3.4936154850113614, 3.472428153487897, 3.4520454719377653, 3.43252284755651, 3.4139160146026226, 3.395660268774098, 3.3780308876504566, 3.360579969815659, 3.3436482592787753, 3.3272424685171553, 3.3111682063803016, 3.29534997493842, 3.280424164512932, 3.2663662497120445, 3.2533265420635504, 3.2407743965063553, 3.2286200500918363, 3.216081988861534, 3.2026380497450844, 3.1888392079714514, 3.174686561836407, 3.1599364553542686, 3.145402527444129, 3.131324513001436, 3.1174567853203445, 3.1036826807088627, 3.0900465814055256, 3.0760348365633434, 3.0616391756766705, 3.0471062592389107, 3.0325299355434376, 3.017548782653176, 3.002401125814454, 2.987470727281469, 2.9722178489908853, 2.95737876500521, 2.9424815413670515, 2.927372287592266, 2.912465879008887, 2.8976586998527663, 2.881693945445938, 2.8651916069523553, 2.8493737571937565, 2.83436197025865, 2.8199571044824467, 2.8061129198196335, 2.793230750110771, 2.7805224768022563, 2.7676906086637216, 2.754833525147225, 2.741646038246575, 2.728805424750244, 2.7157380116664234, 2.7025509818418723, 2.6896653793264593, 2.6764328053292483, 2.663172742944524, 2.6491274902766784, 2.6342790372004083, 2.619027784368274, 2.60363729421146, 2.5879942743258884, 2.571959207556142, 2.5549164655727052, 2.5375802308723423, 2.5206960327141443, 2.5042594652016232, 2.4884796106373237, 2.47333904998418, 2.4587167687461324, 2.4450446045051044, 2.4321968865820325, 2.420554690889913, 2.4102510721368993, 2.401527904462761, 2.3946891042957223, 2.3894558264108734, 2.3855118794422445, 2.382694276003535, 2.382694276003535][4.176115762624485, 4.1796469566618715, 4.183634549587688, 4.1881616558285995, 4.192941674293423, 4.197993029634787, 4.203244724609264, 4.2089994763231475, 4.214834040834157, 4.221257614913735, 4.22786454650867, 4.233893031135953, 4.238625185167509, 4.241705280092011, 4.243004032354702, 4.243148628134229, 4.242259640263901, 4.239784705402203, 4.236139037683665, 4.231243344856401, 4.2253338672977625, 4.21883417881848, 4.211919624268445, 4.204247893914609, 4.195747949266186, 4.186157099548574, 4.175849063513153, 4.16510137111925, 4.153644436498873, 4.141853683180138, 4.130642775409088, 4.120536593265196, 4.111504251118715, 4.1025686944352096, 4.094353370112997, 4.086366395788615, 4.0778068977651944, 4.068559729734037, 4.058260128075009, 4.047760889658021, 4.037590991352289, 4.027898817602685, 4.018464584727765, 4.008532718869239, 3.9987737267240413, 3.988525576814116, 3.9780310987698964, 3.9671420244043802, 3.9561951083890494, 3.9450203128389614, 3.934207230510959, 3.923677130268565, 3.913586861005253, 3.9039539843798496, 3.8938923804476193, 3.8832819454596543, 3.8714887369751882, 3.8582923083273624, 3.8435708454966755, 3.827941034975815, 3.8120120452397397, 3.796548494200172, 3.782207268218295, 3.768487472174763, 3.7552139950895045, 3.7427145451345805, 3.7301779598054865, 3.7174594600436404, 3.7048634220990277, 3.6926536705510724, 3.68050770012267, 3.6685356912885454, 3.657362071136849, 3.6469733579775965, 3.636468213369745, 3.6260070756757283, 3.615482534829377, 3.605010822840965, 3.5940754680499802, 3.582093817860371, 3.5703740759147635, 3.559132159552566, 3.548821075774075, 3.5399877312628454, 3.532700183273416, 3.5265885770297776, 3.521388619253476, 3.516808651622996, 3.512037699730368, 3.507275511958698, 3.50272955018746, 3.4984244621352882, 3.4944539242793677, 3.4906421698695014, 3.487475104309423, 3.484743951438372, 3.4816047594520856, 3.477030403828157, 3.47093921653152, 3.4627055767463695, 3.4523087950824225, 3.4408706011122874, 3.4285488976492378, 3.4159860332382337, 3.404235664796692, 3.39366908305136, 3.3841109487123093, 3.3743267550104585, 3.3647779998686516, 3.355056091766921, 3.344569298494491, 3.3334162306216064, 3.3222456600493553, 3.3114673074940737, 3.3017962643328422, 3.2933634159792713, 3.285491008216915, 3.2778501833528764, 3.270029104736006, 3.2619332972904624, 3.2531164844433653, 3.243617269812927, 3.233993175360518, 3.2249529343814562, 3.2170420475279053, 3.2103095321188446, 3.204660138617835, 3.199673895058122, 3.1950958770843774, 3.191092156063272, 3.186533430431162, 3.1809286552066367, 3.174231164026656, 3.166712919383065, 3.158272816378703, 3.1492360810099043, 3.1396759483503485, 3.129048575865404, 3.117745123194952, 3.105583118071497, 3.09211066381926, 3.077245808479001, 3.0620299091805117, 3.045842932576956, 3.029705394544284, 3.0140482870206604, 2.998915260093414, 2.9847576503668476, 2.971131567523217, 2.9580181985812, 2.945336567525399, 2.93215945085942, 2.9191014302863225, 2.9054525821693375, 2.8917246235617826, 2.877613405676069, 2.8634004345934443, 2.8498895518184093, 2.836585802014439, 2.82300768815119, 2.809791685084168, 2.796325307285461, 2.7827951457034583, 2.769094910864124, 2.7551462800390145, 2.741160621641708, 2.7273062629439058, 2.713237087240554, 2.699650861193267, 2.6864215250449237, 2.6726912764859647, 2.658131085799667, 2.643014822617814, 2.6279382064117995, 2.6123143619105997, 2.5961923458263843, 2.5804293160926743, 2.5650706847316953, 2.550038082066326, 2.535253793431401, 2.520724956910436, 2.506292886467818, 2.4921242953454543, 2.478492048024275, 2.4657371785718807, 2.4536973229872836, 2.442551398378403, 2.4324384405153086, 2.4237681196903926, 2.416647836113583, 2.411103466897572, 2.4064312831237764, 2.402014483133602, 2.3975318442886184, 2.393152129802825, 2.3890335187840965, 2.3852010348999726, 2.382530587778266, 2.380315409045227, 2.3793609668767632, 2.3795076143185585, 2.3795076143185585][3.2919300503049467, 3.2913237918861995, 3.2917760983365434, 3.2934786423849114, 3.2962153488062356, 3.2997074204483177, 3.3035642056057544, 3.3079664769338586, 3.3121663336297638, 3.3161369442141773, 3.319898046111046, 3.323247921412799, 3.327006597644505, 3.331090741039714, 3.334760026327371, 3.3379274178951226, 3.3406112749576273, 3.3425878938246676, 3.3441368482998333, 3.3451327653695277, 3.3461193513996403, 3.347168176223073, 3.3481721297927174, 3.3491443935631993, 3.3510617709480166, 3.354166233769425, 3.3581153989613934, 3.3624257646413445, 3.366588781248301, 3.3697581414955478, 3.3723680231044866, 3.375091841214236, 3.378020303276038, 3.381371478168738, 3.3858882711421026, 3.391986782667164, 3.398873227405487, 3.4065148580951385, 3.41431982548415, 3.4210723560357117, 3.4271101090947464, 3.432141956085334, 3.43640126786572, 3.440374262037459, 3.444176488171266, 3.4485966666590353, 3.4528845986203067, 3.457210696025687, 3.4611306932147876, 3.464171846434762, 3.466133660495569, 3.4673229175767073, 3.468074400539362, 3.4682305696037408, 3.467883234336445, 3.4674337996660114, 3.4663097188176826, 3.4644403717578545, 3.461167288704243, 3.4562684612235, 3.449367890506288, 3.4406015483770713, 3.430912613071445, 3.421633165112538, 3.412586092024496, 3.403978743584833, 3.3963339499363276, 3.389837053617644, 3.3847593249349197, 3.380932687387003, 3.378231075861064, 3.376648860686417, 3.376612852907718, 3.378378160122977, 3.38205935201478, 3.386957791301934, 3.3925637173408725, 3.3987263565235284, 3.4061093489402543, 3.4137421297082153, 3.4200895915431375, 3.425733229996648, 3.4306649824409416, 3.4348509159881053, 3.439020288313469, 3.442962786089721, 3.4465032384274763, 3.4504482580625715, 3.4551707231647475, 3.459212819598433, 3.462409049806895, 3.4646045229686275, 3.4657975036480155, 3.465872930675776, 3.464709466196071, 3.4623264063296073, 3.4590966490027175, 3.455327005506405, 3.450822523630564, 3.4455918581405474, 3.4409913845274267, 3.43660488218444, 3.432164328946092, 3.4279767276311373, 3.424975089743918, 3.4235351231543607, 3.4229971054237227, 3.423413497687964, 3.4243667251048295, 3.4250993569150436, 3.425176659969014, 3.42446130260073, 3.422870972254267, 3.4200974830322677, 3.416268903868447, 3.4111350116648085, 3.404053754534807, 3.3953250776683035, 3.384857588442775, 3.3733128948424516, 3.3610269911896973, 3.348143493576829, 3.334962483943232, 3.320899240238967, 3.3065325159600047, 3.2912309155467767, 3.2752469988956605, 3.258500630570908, 3.2410546361949155, 3.223740463739242, 3.205777798627705, 3.187473472277211, 3.1683921025043777, 3.1494409591382717, 3.1304306193449136, 3.111536339811229, 3.0935760823722736, 3.077077128085809, 3.061854065106035, 3.0468315488359328, 3.032675545856889, 3.019255184420118, 3.006307181003275, 2.9938690099991994, 2.982246038301836, 2.971835553977188, 2.9620497890997393, 2.9523366232887884, 2.942504852651009, 2.932213314723336, 2.920726796936508, 2.908162180135605, 2.8941988679233517, 2.8793315000037754, 2.8627168020405924, 2.8448425341840493, 2.8262362629001916, 2.8066946496814, 2.7854656003768157, 2.763181699527161, 2.740250075819237, 2.7170885016595037, 2.6937870214254276, 2.670732831289581, 2.6479402833281322, 2.6259049981545384, 2.6051492208857367, 2.585766646775924, 2.5674529968372877, 2.5504654136402167, 2.534870124280489, 2.521075488905235, 2.5085517276746567, 2.4963480028591545, 2.48495611053628, 2.474643721147606, 2.4653658215313143, 2.4571155914833662, 2.4495844462334007, 2.4426204805600653, 2.436320731913742, 2.43049827140699, 2.424977762768636, 2.419577462169226, 2.414235490860543, 2.408873034198868, 2.403227468964417, 2.3978873244927263, 2.3932083364432604, 2.3889234390560583, 2.3852946073137122, 2.3820830469083796, 2.3790974826386924, 2.3762935508302214, 2.373795498929432, 2.3722354411847237, 2.3716205094592184, 2.371207294933932, 2.371670842733662, 2.3728585902645256, 2.374759953005777, 2.374759953005777][3.178453373605095, 3.172297517595695, 3.1665956707352, 3.1608326738492933, 3.1553648251673154, 3.1498893887881247, 3.1448109358495953, 3.1401038447432286, 3.1357282811644036, 3.1307585001785987, 3.125096058660221, 3.1183372825655136, 3.1113096144962005, 3.1042580935666106, 3.096443058892457, 3.088867515017612, 3.0817757073796246, 3.0756345610687177, 3.070568018746959, 3.0660116540323146, 3.062352885962809, 3.0599259147174127, 3.05810671439135, 3.056643340924288, 3.0555634657610526, 3.0547611262371426, 3.054234264343206, 3.0543623860576767, 3.0546529696358347, 3.054708026178317, 3.0543381173058126, 3.0529419277293837, 3.050705039265092, 3.0485424524423395, 3.046699059478306, 3.0446794115252294, 3.043451414058861, 3.0437405446422225, 3.04511046425103, 3.047962959142556, 3.0514598591589417, 3.0552994639678777, 3.0600086938252993, 3.064845843587099, 3.0698011306453035, 3.074695841307709, 3.079676739780523, 3.0844994640605075, 3.0892313160704963, 3.0937683744762747, 3.0974967952029773, 3.1007181402274657, 3.1029886886586495, 3.104488696806468, 3.105543549973315, 3.105470203410133, 3.104940544071628, 3.104670978009463, 3.1046596012307655, 3.1053715680207086, 3.106801580446597, 3.1084632039839986, 3.1101528070417874, 3.1118121296574626, 3.113538095734449, 3.115564361802157, 3.1178350795055407, 3.1206930420020127, 3.123980753975856, 3.1273767903298086, 3.131050226804709, 3.1346446630219424, 3.138270229027718, 3.1419061479721506, 3.1452981422436146, 3.1480328094794037, 3.1499301464618736, 3.1514364720549226, 3.1528618066538825, 3.153899146812653, 3.15468021651014, 3.154777493469705, 3.154677254924639, 3.154561131253014, 3.1542657297560956, 3.1538016424268505, 3.152804245545044, 3.150878544314351, 3.148789866944361, 3.1463907156840003, 3.144130603591683, 3.1422719102597094, 3.141105887947888, 3.140928600270781, 3.141402568055519, 3.1422006875595114, 3.143249965684709, 3.144425884190865, 3.1457072737262592, 3.1467357240374256, 3.1481115879749475, 3.150111321004876, 3.1527564603486087, 3.1559021997824885, 3.158524197536717, 3.1603792252252343, 3.16157969111219, 3.161888969574874, 3.161635914791788, 3.1601972410739827, 3.1570628495487183, 3.153083797064422, 3.1484185769315647, 3.1427932741178086, 3.1358658829808226, 3.127785156686896, 3.1186076514245746, 3.108571015826237, 3.0979164214905928, 3.0872554679198307, 3.0771338120861556, 3.067203216585305, 3.057839889099614, 3.0489387805720805, 3.0401618121186442, 3.031528685840655, 3.0231614830129505, 3.0144751967846584, 3.0058634765404237, 2.9971569293040794, 2.9883225621918714, 2.980276420764981, 2.973137233067919, 2.9669477611155664, 2.961747628387293, 2.957180745952223, 2.953366242792834, 2.949720048282452, 2.945901185691014, 2.9423219102402305, 2.9390649534227626, 2.9364315653170476, 2.934736673148952, 2.933748147708578, 2.9320248996777227, 2.9285163165520554, 2.9229896176918633, 2.916052904432453, 2.9078971905045212, 2.898028160059871, 2.8868121775615068, 2.873934322310713, 2.85982430037924, 2.844678059421363, 2.8294568548635177, 2.813775760311327, 2.7977273348616594, 2.7815476716271808, 2.765706115872521, 2.7504210945182637, 2.735484764442969, 2.722234930247588, 2.70976284855309, 2.698527610931067, 2.6888434888774753, 2.6798262922055516, 2.6716707200560674, 2.6642388197437445, 2.6575662331149013, 2.651857861176514, 2.6468728537856676, 2.6421707050569045, 2.6378444884989696, 2.633321978749511, 2.62903971685246, 2.6243777725729744, 2.6192168894752834, 2.6131836811437648, 2.605882969832921, 2.597969461647781, 2.589164442204371, 2.5797950392902194, 2.5694388918865982, 2.5580964964099517, 2.545745267241065, 2.5323952013187254, 2.5189526533294315, 2.505258879911107, 2.4915926768622056, 2.4780810661700414, 2.465373081671292, 2.4526556350470448, 2.4407404901607777, 2.429449509199469, 2.4194074151622837, 2.409792240353781, 2.401201238759278, 2.393183394785782, 2.38542848317309, 2.377969637937, 2.3711906083864283, 2.3711906083864283][3.1105035175871136, 3.106349001339263, 3.1027929435841064, 3.1003754614014865, 3.098554871002987, 3.097558137287176, 3.097680708277922, 3.0991829985422434, 3.102025712269005, 3.1053271822508783, 3.1089629517417348, 3.113432309154671, 3.1183452241275535, 3.12362686238297, 3.129016519697695, 3.1345670044985443, 3.139939054584872, 3.1448208951018626, 3.1495502157848114, 3.1542522199633747, 3.159032719908882, 3.1633991856345105, 3.1672700780947567, 3.1699913418302366, 3.1718072768296293, 3.1722489550336204, 3.170548832305054, 3.167139231749414, 3.162467183576579, 3.1557068717208168, 3.1473303140280224, 3.13776882258515, 3.1276137199057197, 3.1177118456309185, 3.1082482207114914, 3.0993088932814405, 3.0909949526644853, 3.0843307550183616, 3.079090416360673, 3.075292704688901, 3.0735208380569112, 3.073729188543751, 3.075552789557082, 3.078561821295577, 3.082430081419197, 3.086387906791766, 3.0909437058924345, 3.0950189706252726, 3.09847540715274, 3.100949869643045, 3.1028986515999604, 3.105036434877913, 3.107137814934298, 3.109711969609982, 3.1115147896849087, 3.1126902674922996, 3.113575100730559, 3.113900011412536, 3.113733729371963, 3.1134210007681813, 3.113846077353596, 3.1149674905476337, 3.1172476228877057, 3.1206416836903488, 3.1246391090674863, 3.128942482919928, 3.13263287596427, 3.1359777815452357, 3.1387805851360633, 3.1407018054552354, 3.142401803109329, 3.1446612931842424, 3.1477000551697816, 3.1522539099484423, 3.1578639617737236, 3.1639502700724798, 3.1707617372415955, 3.177919639552914, 3.1851542264494603, 3.1925878988207357, 3.2000939785017404, 3.2076444014594707, 3.21597878996617, 3.2240682804560516, 3.2322721242862196, 3.2401006874546856, 3.246826936463815, 3.252221805692856, 3.256232382256023, 3.2586960468984856, 3.260785747915245, 3.26177410338137, 3.261800480992844, 3.2615839821611567, 3.260723370078052, 3.259257499046871, 3.2567189063788433, 3.2534410712718405, 3.2488937072226087, 3.2433957864186502, 3.2371489485834717, 3.230457466077188, 3.2240204613389927, 3.2173645945228926, 3.2111831613357404, 3.204969845838535, 3.198575830660164, 3.1922165015403206, 3.185474588894814, 3.179255320142027, 3.173699907109548, 3.1688866829472935, 3.165419582199832, 3.1633435241616867, 3.1622699552026545, 3.16264043183294, 3.163708178727985, 3.165068372614398, 3.1666011964933065, 3.1675840103789135, 3.168739910779436, 3.1696977104202313, 3.1697164853361235, 3.169563059387058, 3.1693722226010963, 3.1691688521448262, 3.1682211747631204, 3.1667363081749755, 3.1645591187031474, 3.1610541324672172, 3.156841036588775, 3.151452941443111, 3.1453449261615494, 3.1387043681380695, 3.1317861352423444, 3.1242117220526957, 3.116245675143508, 3.1082718163502308, 3.099895108598138, 3.0906476036307686, 3.0810296044270857, 3.071161732024959, 3.0614854827660367, 3.0525802206355515, 3.0442282059798687, 3.0362301565051144, 3.0283361495285144, 3.0200640299749675, 3.0108072849289953, 3.0009522364909267, 2.9910458933046153, 2.9812899036254934, 2.971476610610373, 2.961641428774279, 2.952288243114379, 2.942739622548629, 2.9325618827843423, 2.9218588600624305, 2.9110999262988684, 2.9000207680406302, 2.8885910522412637, 2.8769617465824298, 2.8651838060304797, 2.8526936955676363, 2.83922180174646, 2.8247230905947984, 2.8092250686914015, 2.7934796488875753, 2.7776962551679625, 2.761385186085824, 2.7449870011521162, 2.728406984728241, 2.7123171921206195, 2.6966927953054305, 2.6809377494545115, 2.6655796231096893, 2.650062215762825, 2.6341747978140853, 2.6182760029987593, 2.602580624259174, 2.5868081702935752, 2.5709180820004174, 2.55508030464983, 2.539429523834666, 2.5246574389548213, 2.510572732797311, 2.4970993353947732, 2.4841654129242126, 2.4713264947371836, 2.4592297986116503, 2.4477820214848474, 2.4365125913684857, 2.4259353248974276, 2.415795092272771, 2.4058202932299033, 2.3961927006589017, 2.387630457230042, 2.3803433771972653, 2.373401421179812, 2.3667670868163584, 2.3609446252930204, 2.3609446252930204][2.8549727163443617, 2.855951958987587, 2.856622380660524, 2.8569786651305207, 2.85685693249606, 2.8556492334329997, 2.853375140217993, 2.8503635776435217, 2.847492973175653, 2.8448708292260068, 2.843316589506995, 2.8430877867373168, 2.8439660532614393, 2.8462222516795195, 2.849945669578607, 2.8550042319366082, 2.8613288006318367, 2.8693279044842637, 2.878939582646552, 2.890193023091128, 2.902976255241847, 2.9164406522223065, 2.9303711022900103, 2.9441023063578653, 2.9567304636568443, 2.9689926570665386, 2.9802173126012628, 2.9904524045090493, 2.9997983266980883, 3.0075448544371515, 3.013118758686447, 3.017213209622269, 3.020691476784604, 3.023544111393213, 3.025737575843434, 3.0282046961080287, 3.0311499447133, 3.0346670929013064, 3.039155646878961, 3.0445053354476856, 3.0500443708420057, 3.056476343565707, 3.0639378494312886, 3.071804270463195, 3.0800232456932117, 3.089032367475777, 3.0984252351145463, 3.1082862372335645, 3.1183530145020777, 3.128397862904843, 3.1387336209878156, 3.149391043102155, 3.1607598863966064, 3.1716798900993797, 3.1826497802928944, 3.193530067841932, 3.204260299642027, 3.214345039258534, 3.22417925036043, 3.233172608091226, 3.2411342685040663, 3.2478633452714876, 3.2529833378643143, 3.256246865101075, 3.25792986159801, 3.2577427408808997, 3.2560623904235886, 3.252713575621082, 3.247279009517417, 3.240645283319218, 3.232831061099293, 3.2243109639940606, 3.216375806867032, 3.209109366401215, 3.2024083606104945, 3.1966934791938373, 3.192003486267231, 3.1887308359094626, 3.1872673428619844, 3.187086970825865, 3.1877166733628384, 3.189153074703118, 3.1910444831273126, 3.193052002483217, 3.1948932699898362, 3.1963892192755097, 3.197142012076328, 3.1966940362397964, 3.1958974268368343, 3.195072124734746, 3.194716478440759, 3.1939388182216812, 3.1926370263553587, 3.190166486784975, 3.1868804538136284, 3.1833261140806766, 3.1797991907509653, 3.17641787670147, 3.1726145678907205, 3.1685850351427307, 3.164743993290812, 3.1607063086204654, 3.155909134020282, 3.150098330652954, 3.143394226725774, 3.1369643547409547, 3.130777008838498, 3.124914148023582, 3.120608487363776, 3.117728146513617, 3.116173619580902, 3.115603857222575, 3.1160154698444447, 3.11731843017743, 3.1194329547392496, 3.1219467406892063, 3.124561725725733, 3.1275396216718425, 3.1304970124638083, 3.1328281051719284, 3.1348579886201686, 3.1357071744976563, 3.1354318614414676, 3.133476692911124, 3.1302006809241716, 3.1258361902590353, 3.1204069077511853, 3.114200786996706, 3.107245640412766, 3.0995837612419934, 3.091977105572074, 3.0839680735833124, 3.0757226158485516, 3.067471416667327, 3.058726281502549, 3.0498104751626567, 3.0405160461794045, 3.03109459000232, 3.0212933842118344, 3.0109385830548905, 3.0003689913304137, 2.9897096575296827, 2.97906602722129, 2.9683420842011428, 2.9578359222722623, 2.9476942246437017, 2.938072021715127, 2.9280442586120956, 2.9178286730902956, 2.907632505807901, 2.8977044660145395, 2.888832588220241, 2.879855444079879, 2.8704200006580027, 2.8609309341638536, 2.851750817942069, 2.842238363521529, 2.8318184433410813, 2.8207779289731882, 2.808475512098971, 2.7954401836519183, 2.78173859802855, 2.7679101588577453, 2.754126139653376, 2.7403917573048275, 2.7269509983908407, 2.7133398674004887, 2.70049674626194, 2.6880790684442797, 2.676533102973256, 2.664711914722154, 2.6528568086510864, 2.641335604511762, 2.6302247892890316, 2.6194963526044917, 2.6091971061431107, 2.5986668815508462, 2.5885299846912253, 2.578255269824474, 2.5677145932867576, 2.557430769516698, 2.547518845488414, 2.537516090586403, 2.5272990955504357, 2.51757981938166, 2.507942901823867, 2.498642708468452, 2.4884900086162833, 2.4776494364685053, 2.466613121461573, 2.4554762764347715, 2.4442155404471992, 2.4332359733866147, 2.4227837233616487, 2.412452998191445, 2.4024427128137904, 2.393675443125667, 2.385356178008746, 2.3773232781239355, 2.369192691587742, 2.3609446252930204, 2.3609446252930204][3.708206190577277, 3.7068843878841755, 3.70392758739227, 3.7003885719335243, 3.6969384928895352, 3.693380126628782, 3.6905152142967235, 3.688243580919311, 3.686480049869468, 3.68540872137087, 3.6841397900075656, 3.6833429426411692, 3.682779021469059, 3.6824714210204466, 3.683145895181986, 3.6848770116418583, 3.6877285260403414, 3.691254248861919, 3.694812379571873, 3.6987269563049026, 3.7019583639093745, 3.704229559435516, 3.7053684869572514, 3.7059696089984295, 3.7066939373246255, 3.7073637243652415, 3.708043946660255, 3.708673492583451, 3.7091320393808913, 3.7086918011849517, 3.707324118283025, 3.7052623810187306, 3.701419234683192, 3.6955658649502414, 3.6885484723760538, 3.679788248119767, 3.669465417651694, 3.6584814782817277, 3.6467291834950384, 3.6341770417575363, 3.6208742276868717, 3.6071601454092526, 3.59322030298896, 3.5795874686855838, 3.566189560492648, 3.5538351326919733, 3.5426560955491833, 3.532974021235201, 3.5253871291278567, 3.519716816395813, 3.5154070918132363, 3.5117695226361585, 3.5080280404090183, 3.5036685398233085, 3.4984366134424434, 3.492498421088567, 3.4858737453198496, 3.4791909718338636, 3.4722822922500707, 3.4653126048311207, 3.457813112706445, 3.449145337684621, 3.4393380086064433, 3.4286438612575196, 3.4178987670855485, 3.407066630080626, 3.396564364734051, 3.387217073805034, 3.37979878703647, 3.374337730135275, 3.370186560311117, 3.366726599541198, 3.3633791772078663, 3.3598849157506736, 3.3562435919620848, 3.3521557186036293, 3.347271892239793, 3.342400620863559, 3.3383698676197557, 3.3354142781284724, 3.3342890246050065, 3.334516181855478, 3.3356404092203364, 3.337325208185952, 3.3400499038383407, 3.3430586643885474, 3.346869557570754, 3.351011417393747, 3.355596761010912, 3.360205147419706, 3.3649279685300555, 3.368643704419209, 3.370535985798366, 3.3707900956266004, 3.3685756293184963, 3.3638452419253633, 3.356822691176509, 3.3479366666928136, 3.337901444237102, 3.3274330937223295, 3.3176296262143623, 3.308794899618679, 3.3009639597750757, 3.2943620993324654, 3.2881048222990046, 3.28325395195995, 3.279938458240033, 3.2780202459248757, 3.277340841374252, 3.278396823839715, 3.280372017947149, 3.282653188545775, 3.2849276249741495, 3.286543012839192, 3.2876539594980985, 3.287677346314966, 3.286027338040469, 3.2824852755171543, 3.2772581506070217, 3.270793421073992, 3.263929482614676, 3.2566382648626053, 3.2485113459436192, 3.23963653487934, 3.230154790746251, 3.22003947106043, 3.209622920369076, 3.1984369402888535, 3.186167141941412, 3.1732840268582305, 3.16028392476026, 3.147470816055729, 3.1345820075149717, 3.1216654109319397, 3.1093863964615736, 3.0974975207717783, 3.0862095710309165, 3.075174067243126, 3.065333251217478, 3.056309754402933, 3.048602826234409, 3.042930359674011, 3.03850713085424, 3.0348777594057665, 3.0316062119184743, 3.0286409673132124, 3.026418977686645, 3.024491759231593, 3.0220651179279256, 3.0194049525807225, 3.0158115020216876, 3.010926246805854, 3.0051063404234917, 2.9981919845230722, 2.9892244636444696, 2.978301038604841, 2.965714213145639, 2.952084586619827, 2.9369128457797236, 2.920118320207174, 2.902120586664563, 2.8823893180595004, 2.8615683795272644, 2.840019518153818, 2.8183269153459207, 2.7966980246924633, 2.7750654298553776, 2.7540809111673585, 2.7348934935245155, 2.7174610798133028, 2.7016911052701214, 2.6867928458390256, 2.6733246556454766, 2.6608591199149236, 2.6489542508443966, 2.637598722862242, 2.6271405829927175, 2.617219551273081, 2.607728329109644, 2.5989922950753512, 2.5910399735137206, 2.5837633796619124, 2.576459901903193, 2.5687488875569207, 2.560739073748455, 2.552238271061858, 2.543207957251137, 2.5332550271754526, 2.5226271226802806, 2.510846989182709, 2.4988660070388446, 2.4869795665993832, 2.474975558684905, 2.4623681135557627, 2.4492886497160713, 2.4352461030703845, 2.421525807462688, 2.4083361817138416, 2.395301112404386, 2.3823708189563453, 2.3693295081520427, 2.3693295081520427][4.959582220420416, 4.959305586459803, 4.958602948343407, 4.957025451202167, 4.954498763270453, 4.9513373767013835, 4.947504168181497, 4.943371515602058, 4.9387076279467195, 4.933988768523443, 4.928092142855577, 4.921187119652844, 4.913859246724648, 4.906442801438048, 4.898104760316163, 4.889636227516045, 4.88157466254343, 4.87332044601639, 4.865608718235682, 4.8573444647921855, 4.849579796156095, 4.8423593332944606, 4.835441496263077, 4.828940306268218, 4.822849792590817, 4.817811538843784, 4.813719231932253, 4.810323013688632, 4.806342662529258, 4.801814777617942, 4.796246890412033, 4.789961322041922, 4.783111819134767, 4.7753364644940905, 4.767004258696141, 4.758455557842953, 4.749375067968349, 4.740295217881549, 4.730342153533354, 4.719368634907535, 4.707358100002667, 4.694896270379248, 4.681671897603202, 4.667566721920589, 4.652693640584617, 4.638267101508083, 4.624367885081586, 4.611065816116928, 4.598408919109357, 4.586750370931062, 4.575945777383202, 4.565045795791779, 4.5543526032043555, 4.543310876828482, 4.531824935304503, 4.520348540574825, 4.508323504556997, 4.49531054617109, 4.481948380174612, 4.468049580421566, 4.453687156949917, 4.438095136922691, 4.421273151832446, 4.403693535786985, 4.385986325198766, 4.368326900748538, 4.350667964268261, 4.33311822821514, 4.3157422929667915, 4.298162549126461, 4.280394353921293, 4.262621982667144, 4.245014730799146, 4.227368123395408, 4.210198671986251, 4.1931773485704005, 4.176158524162533, 4.159457110812535, 4.143693251567239, 4.128114786856338, 4.112468666625842, 4.096968762168941, 4.081853477214895, 4.066437877602756, 4.0512748931236615, 4.036262011442424, 4.021392837389929, 4.0069710072525355, 3.992444069345397, 3.977572420241066, 3.962695634293834, 3.947586109222531, 3.932592637856479, 3.9176812883048933, 3.9031794804331525, 3.8884836960024964, 3.873715063866902, 3.8587021647985655, 3.8434558000912693, 3.8275066623335294, 3.8109343617693834, 3.7932089375990037, 3.7748217448314056, 3.7560741938261155, 3.7369371807855845, 3.718497341749206, 3.701064088654249, 3.683866464881794, 3.666756593567838, 3.649656791842142, 3.632432042765376, 3.6151824564164796, 3.5983529745002905, 3.582163915874236, 3.5663655159099026, 3.55107801345405, 3.5363156506769933, 3.5222953093536424, 3.5088081266557407, 3.4950846700654057, 3.4805093180592226, 3.4652616728731958, 3.449486584554677, 3.432900957909831, 3.4159398016395794, 3.3980236883821084, 3.379492673503379, 3.3606297120632553, 3.3418129284890417, 3.322698540665141, 3.3037507595163573, 3.2844814167752148, 3.2654110158867424, 3.2467555636368757, 3.2281495658717887, 3.209342765275636, 3.1910215249329017, 3.173097716491087, 3.155424661568337, 3.13816454268121, 3.120896384054138, 3.103321102269742, 3.0856080091584017, 3.0673014344659255, 3.0490470491224126, 3.0311406322360415, 3.0130495716055368, 2.9951452338011992, 2.977660391347342, 2.9604918395753455, 2.943330616356956, 2.92561426998443, 2.907828052971102, 2.8896713214289584, 2.8711078521854314, 2.853385492448461, 2.8365482077181885, 2.8204186713056463, 2.8049086133806176, 2.7897260392935928, 2.774073274920572, 2.75784465246679, 2.7409802881779703, 2.7233708932922887, 2.705224927299279, 2.687434216521869, 2.670350508102533, 2.654336020608726, 2.6389996844503636, 2.6242945800574065, 2.6097136083602397, 2.5943461351809387, 2.5793216843091917, 2.564727784439743, 2.550628178750101, 2.537306976816122, 2.5245570420520007, 2.5126656897818576, 2.5019036525478846, 2.4923426426489566, 2.4832321167345297, 2.474338452710582, 2.4651744766143753, 2.4558506898196293, 2.4465434945424076, 2.4372556889124994, 2.4284324534178787, 2.4203856949923632, 2.4134305710967507, 2.408045230501084, 2.403443134500553, 2.3996432363953852, 2.3953347845892843, 2.39077713837667, 2.3862594257583307, 2.382204445704477, 2.378659403922975, 2.375955339073642, 2.373344467993102, 2.371868452540853, 2.371789046015686, 2.371789046015686][4.09956361423536, 4.0988695835060565, 4.099867450800801, 4.102524733190193, 4.10635827718566, 4.110547442367564, 4.115322075102855, 4.120169390938796, 4.124922942965148, 4.129419912758486, 4.133898626697421, 4.138887196620237, 4.143670139396986, 4.1479660399254215, 4.151791459767178, 4.154710332061277, 4.156841408673921, 4.158954163340348, 4.161748746062546, 4.1646718303324635, 4.167790590540009, 4.17163503228977, 4.175797845317356, 4.180582442104915, 4.186092964779347, 4.191566347919902, 4.196675060358988, 4.201148944383932, 4.2040203430050385, 4.205502055045394, 4.205888175745836, 4.205781280402686, 4.205342906251333, 4.2045838905881725, 4.203296644487189, 4.20130288391709, 4.197955609867708, 4.194188000734466, 4.190550687441591, 4.186874511165012, 4.182885976837401, 4.178883638086179, 4.175211028536494, 4.171689288766654, 4.168595011797882, 4.165601604013901, 4.161941504882469, 4.1575550315918255, 4.152482648416203, 4.146872572049715, 4.141184444964338, 4.13509064077993, 4.128460627180566, 4.121489697452565, 4.114307250980343, 4.106185219448085, 4.097388796254519, 4.087801685937498, 4.078250399468683, 4.068500325720169, 4.059127808304829, 4.05008205604072, 4.0421803455078695, 4.035178077481019, 4.028502420525123, 4.022094636025845, 4.015404803368254, 4.0075242497999435, 3.9979638967482307, 3.9874398256408496, 3.97600008115015, 3.96356285197898, 3.9503980937968213, 3.937070503858515, 3.9237397262542215, 3.9104116981828843, 3.897128277898343, 3.8837171960060597, 3.870891143562682, 3.8584496466261493, 3.846848830398972, 3.8368239183003072, 3.8281217749954912, 3.8210080564556876, 3.8153556721386113, 3.8106092015662174, 3.8057758375672517, 3.800191238195606, 3.793474847453122, 3.7855163149793474, 3.7763263626552157, 3.766281864055584, 3.7551608215806027, 3.7435193485419935, 3.731443159413914, 3.7182644256146204, 3.704681341183218, 3.6900403119863614, 3.6749872482885677, 3.6598400120090413, 3.644778025317551, 3.6295270891995544, 3.614555862718106, 3.599874301918472, 3.5856935838269752, 3.572027483228071, 3.55829797657646, 3.5442315517553147, 3.5293003249502464, 3.5143212331282268, 3.4992146835565303, 3.4842276623471875, 3.4695739159840056, 3.45583631540685, 3.4422620077963133, 3.4292838031295725, 3.4168206467240063, 3.4043708417815415, 3.392224516078425, 3.379475792587156, 3.3666534732956985, 3.353762414107281, 3.34105018833918, 3.328130091081098, 3.3147125940198827, 3.300602965359573, 3.285545438139147, 3.2686360042949114, 3.250316165634449, 3.2310934745991027, 3.2110840954538133, 3.191609357841328, 3.1725873568203724, 3.1537552088623086, 3.135272321016734, 3.116804566079537, 3.0987005912405223, 3.081287508400014, 3.0644125621977363, 3.047538396835619, 3.0309773818183876, 3.0147198486060103, 2.998936999616491, 2.983953183590558, 2.969639849065787, 2.9562858676173747, 2.943401191428812, 2.930023733966708, 2.9161292635364076, 2.9028650195579377, 2.8903023557200718, 2.8778618296381193, 2.8661516135239284, 2.854692955252464, 2.8433126327308105, 2.831997961693673, 2.8207648477515037, 2.8088905119418874, 2.796395368215296, 2.7833742690303303, 2.769527268168752, 2.755619438898537, 2.741679245281353, 2.7276751164695856, 2.7129368830534126, 2.6975462739336677, 2.681716172004423, 2.6652435920979762, 2.6485232694706746, 2.632172777387732, 2.6161267973723383, 2.600949661331145, 2.586101313422667, 2.571137509007471, 2.556405466631459, 2.5421317194254343, 2.5289161292979756, 2.5159689169375823, 2.5043213752793694, 2.4930992575245443, 2.481978841827222, 2.4712163067047603, 2.4604007093324194, 2.450280337335219, 2.441008043372878, 2.4325055941834517, 2.423567146727409, 2.4145379813544188, 2.40584606232299, 2.3980741310144227, 2.3909700443455932, 2.385399811218562, 2.3808870654450556, 2.3775661675562416, 2.3752720665033578, 2.3737467183458656, 2.3729348436112034, 2.3728636896059943, 2.373365184141693, 2.3749096472708633, 2.3770835960689305, 2.3770835960689305][3.9457774646913357, 3.9430967815000466, 3.940584812526428, 3.9373535156297597, 3.9335960120858946, 3.9291912174910326, 3.925575274520074, 3.922417945777706, 3.919755590731901, 3.9178891196610373, 3.9170979386537272, 3.916966639511638, 3.917211759140179, 3.918337958437391, 3.920332689192283, 3.9232443628258937, 3.9262469548273513, 3.92983367916089, 3.9338906729689054, 3.9381624444596635, 3.942383974398963, 3.946200023185678, 3.949021022464661, 3.9510703151564055, 3.9521451587291856, 3.9526207801878224, 3.9528308339688283, 3.9520602578065502, 3.9507717003124982, 3.9491077809395168, 3.948117222397621, 3.9471798299700382, 3.946965245505523, 3.9468865149468724, 3.9465626858616205, 3.945910921973514, 3.9452707377318763, 3.943902529571338, 3.9418850755427197, 3.939665574066984, 3.9367491026756216, 3.9329632448088687, 3.9284462789645427, 3.922557985769588, 3.9147310607837533, 3.905726644046114, 3.8958274077365314, 3.88539999918307, 3.8741006703540433, 3.862278708174048, 3.8509008167347876, 3.840244746455471, 3.830256029427483, 3.820943842036056, 3.8125743653256925, 3.8044369327508627, 3.7970577022075256, 3.790115943153682, 3.7829729143316424, 3.776203737833117, 3.7692915188024143, 3.762499934268351, 3.7558772139410417, 3.749072158679908, 3.7419333372843777, 3.7345946710949782, 3.7275971236755896, 3.719962662553258, 3.711665082248123, 3.7027784083365054, 3.693035003135976, 3.6830258002342315, 3.6731296890401888, 3.663793739569799, 3.654540620438796, 3.6455269379066206, 3.63643494356595, 3.627009781211417, 3.617575667104938, 3.607996090806924, 3.5984685890039483, 3.5898049533598733, 3.5818539182333002, 3.5745958257187063, 3.5678696604808002, 3.5617811631299845, 3.556327737333985, 3.5512300520575417, 3.546366856011219, 3.5424007638317954, 3.538711818560898, 3.5347334465971745, 3.5303002860951684, 3.525405975105922, 3.520696589025474, 3.516284574258211, 3.5117140456160505, 3.506778777245469, 3.5019492104315972, 3.4967991596384915, 3.491338644346498, 3.4854994041675513, 3.4792080927725024, 3.473202836284434, 3.466966691167516, 3.4603807948223135, 3.4535382699244934, 3.4461636465022645, 3.438378685999073, 3.4300158168402413, 3.4210435268411796, 3.411333434716798, 3.4007970260234264, 3.3897677995954596, 3.378968211000409, 3.368979146140595, 3.359948036953934, 3.3518688090837965, 3.3453556567498834, 3.3399431368432984, 3.335308682058535, 3.3305558094088865, 3.326313478213754, 3.3221706543009493, 3.317857963076388, 3.313294367440005, 3.3080058034035273, 3.3017940458671338, 3.2952840536158305, 3.2880498953373043, 3.279921848858675, 3.2707659072358855, 3.25985055981748, 3.247660005487963, 3.2342316536305735, 3.219786054195099, 3.2042361275168445, 3.1882575667383986, 3.1720103833246154, 3.1552258102163386, 3.137918288272821, 3.1201879317022216, 3.101654584939028, 3.083360464822632, 3.065712893303697, 3.047832851098881, 3.0301599557463126, 3.0130060274780126, 2.9966999972981645, 2.980452236610152, 2.9643368955032594, 2.9485283774655255, 2.932855808114863, 2.917439197658531, 2.902041471523175, 2.886839861302746, 2.8717174328024084, 2.8570539134744437, 2.842458991705299, 2.8276639137895074, 2.8127984372448958, 2.7981085873077154, 2.782826822760963, 2.7667852426180146, 2.750270848486334, 2.732969440370102, 2.7146836618426926, 2.6951537636870695, 2.674806437885243, 2.6545669982191207, 2.633995224790478, 2.6141207898720067, 2.5950173177366227, 2.5770166835652693, 2.5599744797332424, 2.5439515996250726, 2.529376241466344, 2.5157742771865608, 2.502842436760226, 2.490731921371804, 2.479846758709859, 2.469995657655905, 2.4612658965294676, 2.4528159499843376, 2.4446586046361607, 2.437041156229037, 2.430046957979732, 2.4232908287105657, 2.416729715500566, 2.410435942214536, 2.404294616677373, 2.3987077420704304, 2.3936722144728533, 2.3890795220745025, 2.385050608439282, 2.3813169496118025, 2.377753007894961, 2.3747422998507353, 2.3723269437704575, 2.369897876484786, 2.368041807358983, 2.368041807358983][4.137506889778454, 4.138489929162018, 4.139016721706573, 4.139550809059661, 4.140202719430384, 4.141128144593592, 4.142461228494385, 4.144445961458778, 4.146342060122814, 4.148621153278586, 4.150798494487909, 4.152875714305222, 4.1544334269157135, 4.155464874515579, 4.156548322089089, 4.157403044518029, 4.1581733236735055, 4.158756287496089, 4.159938845760032, 4.162174897792368, 4.165093105246321, 4.1677434707184045, 4.170310525558789, 4.173000420850455, 4.175899634820456, 4.178629861790113, 4.180870261871909, 4.18256450114534, 4.183464114393062, 4.183446487717863, 4.181588297190409, 4.178179554524186, 4.17280543084598, 4.165911025981262, 4.1577950871927, 4.148215980537012, 4.137548239609619, 4.125787983280163, 4.113205666754767, 4.099977988088615, 4.086127472162891, 4.07252389466974, 4.058651243127988, 4.045148414842102, 4.032718633500906, 4.020939057530477, 4.010237595108672, 4.00045380816261, 3.991748723102391, 3.983640133931119, 3.9761831272506902, 3.969753351743887, 3.9641646043129577, 3.9597301329792294, 3.9559507594538696, 3.9528931914835757, 3.9504480800209114, 3.948311807298409, 3.946673266578508, 3.945095965896452, 3.94266922057477, 3.938718927587438, 3.9336824245161206, 3.92748907578936, 3.920060092545778, 3.911855413832289, 3.9028279675062114, 3.892876065360013, 3.8819039949652034, 3.869894227684201, 3.8569368976888208, 3.8436204434514294, 3.8297813761665305, 3.8149348406782955, 3.79962088410592, 3.784666076573656, 3.770019450648418, 3.755689197751762, 3.7422385788913672, 3.729987794735028, 3.7193740948286123, 3.709174745162406, 3.700209015805263, 3.6928034334050808, 3.68702561287582, 3.683375966434654, 3.6807808432937326, 3.6793768780219165, 3.6792794940035147, 3.680293946403309, 3.682072295578079, 3.6837366248575947, 3.6842202441132152, 3.6831521919348935, 3.6803049922055915, 3.6755153409727304, 3.669333780093967, 3.6615343691692335, 3.6520916556278538, 3.64069089063206, 3.6273111728268415, 3.6124877112634817, 3.5970414425146044, 3.580858525832396, 3.564064162857846, 3.546864910126865, 3.5293616211226997, 3.511924473044032, 3.4944665573780225, 3.476946787025887, 3.45939096682684, 3.4418271216018095, 3.4246546032290506, 3.4078398957147082, 3.3914638733308275, 3.3758107296639968, 3.360902489835713, 3.3468314978262312, 3.333589372691356, 3.3203522735294713, 3.3068054522493378, 3.293185290344923, 3.2789499443398595, 3.2638708670335577, 3.248584081969842, 3.232703701265344, 3.216441983975585, 3.199922095914276, 3.1832724371170853, 3.166553762142294, 3.1497942728156914, 3.132364299635148, 3.113967933858062, 3.094890796461987, 3.075040910662835, 3.053904228251024, 3.0309324502817283, 3.0066493734217707, 2.9823135286728886, 2.957598596924494, 2.932877303561061, 2.908189492649281, 2.8836130431569624, 2.859285126921269, 2.835325369500388, 2.811711758183689, 2.7890311564879093, 2.7674932778558112, 2.747843982044127, 2.729462819511395, 2.711935987169466, 2.6953848518935413, 2.6801058135594267, 2.665745264435524, 2.6514343628411208, 2.6373737543187366, 2.6236164776291644, 2.610328876540718, 2.597474526120528, 2.5851011905405024, 2.5732309931713, 2.5618999763687675, 2.551047839970272, 2.5404054915214602, 2.529456359472105, 2.5181688650400016, 2.506947449793018, 2.4965361328811833, 2.4866170648575383, 2.4767346769665015, 2.467220738162791, 2.457799618990804, 2.4478326771304815, 2.438186214435953, 2.4294725853923875, 2.4211977853532263, 2.4137147475142133, 2.4068550831985505, 2.40013933367623, 2.394195638758812, 2.3893478696727177, 2.3850836737172205, 2.380825858847677, 2.3765211832847633, 2.372762013145219, 2.36975937994375, 2.3669824242106796, 2.3644053051216343, 2.3621842769573025, 2.360354416647206, 2.3586335389206905, 2.3575600140933255, 2.3569159950250826, 2.3567820049198493, 2.357017385526232, 2.3574127360029697, 2.3580029639277864, 2.3585897914162497, 2.3596307045607148, 2.3613134755229392, 2.3635017879832443, 2.3635017879832443][4.571966528866784, 4.565616663946087, 4.560657888426105, 4.557042411404029, 4.5548326086910675, 4.553498308714893, 4.552773926406039, 4.552905645430452, 4.554127879349916, 4.556156940272623, 4.559264432607877, 4.563216527211029, 4.567835935549172, 4.5722604958714905, 4.5759768910113126, 4.577961012645507, 4.578130914200443, 4.57617092665978, 4.572348475438593, 4.566683758092404, 4.560495078878227, 4.553907549846836, 4.54706807558922, 4.539862171673271, 4.5315380950167246, 4.521584045757374, 4.509727342709626, 4.496862932148753, 4.483618409279483, 4.470232066642086, 4.456892631851771, 4.443871781962185, 4.431369459496346, 4.419035346710586, 4.4072918093142155, 4.39498566586879, 4.382172132456067, 4.369095687622154, 4.356280905387389, 4.343928751457844, 4.332054587654756, 4.321448759123239, 4.312081095926222, 4.303591288668643, 4.29573365340456, 4.287589970579324, 4.279074468154071, 4.270025274979375, 4.260252716366758, 4.2497890778065335, 4.239487923917016, 4.229128779372784, 4.218610212491788, 4.208009311629506, 4.197626550264588, 4.186850992734126, 4.1753316992499565, 4.162787224303454, 4.149126869247376, 4.136084994840966, 4.124272394106472, 4.113607093708955, 4.103892813951315, 4.095213305022382, 4.087207084292797, 4.078225203271757, 4.067842251160018, 4.055828238487129, 4.042558382768307, 4.029042778951104, 4.01548511174667, 4.001935840169743, 3.988179034063108, 3.97464567792975, 3.9609328037826184, 3.9473423906676444, 3.9346649057363394, 3.922590161308328, 3.912386183747159, 3.9040600366323073, 3.897968717515502, 3.8945045782623793, 3.8935430386133354, 3.893523928952106, 3.8940005686373804, 3.89448540443587, 3.8949232728654435, 3.8939264622703105, 3.8913478529546826, 3.8875598319188684, 3.882368901453526, 3.8752787798864037, 3.866314055032368, 3.855494789749826, 3.84283393093185, 3.8285477225022286, 3.8122824649810427, 3.794727190647937, 3.7759736108080326, 3.756025965024807, 3.7356999772918233, 3.7155187926331843, 3.695754904046353, 3.676046777894651, 3.655899753199217, 3.636125687536156, 3.6166693145113182, 3.5974346243065725, 3.578789292172453, 3.5610025857723966, 3.543861861436339, 3.5276905225210577, 3.512527904421897, 3.4981780888291123, 3.4847820981769098, 3.472193002809462, 3.4591535855555713, 3.4458949315910727, 3.432995527656932, 3.4203693919930105, 3.4073962674991725, 3.3942546634017523, 3.3807116539819346, 3.3668683678353455, 3.3523700094527698, 3.3369678536951324, 3.320460029429402, 3.3028103557966673, 3.2840725214623614, 3.264607251131583, 3.2443381464168013, 3.2240860303078076, 3.2036902969705174, 3.1824119768326846, 3.16017611065605, 3.1367883440385933, 3.113213614374217, 3.0901836985910016, 3.068012231521741, 3.046562414348831, 3.0261340276715956, 3.006923400267869, 2.988575048235398, 2.970887234656429, 2.9539416056012566, 2.9383840168725874, 2.9241988634428253, 2.9109124553677614, 2.898406227297467, 2.887045722870234, 2.876676577735531, 2.866790604021056, 2.8578851184251035, 2.8493899944392123, 2.8404075803443463, 2.830596072679493, 2.8205538325309307, 2.810307706447169, 2.7994104184876134, 2.787875956781818, 2.7758537697481276, 2.762954865257683, 2.7486367330927095, 2.7330811087601696, 2.7166339491926133, 2.699428976924392, 2.681939882024784, 2.6648386117905, 2.6475219860150516, 2.630318524851712, 2.6135344745412934, 2.5969376532232595, 2.5805547435136287, 2.5648951281867314, 2.5506470548479445, 2.537442989007253, 2.525148214647388, 2.5141499770924662, 2.504198725775467, 2.4960993199359285, 2.4890711931253193, 2.482797668571585, 2.4769014965518807, 2.471318103730718, 2.4659349770665777, 2.4609614446312036, 2.4562980878166454, 2.4514582416942585, 2.4469985368848812, 2.442315598681415, 2.437400828821656, 2.432282895663758, 2.426493748951321, 2.420164905625513, 2.4131912046661386, 2.406122837868862, 2.3990944925863977, 2.3922320684331475, 2.385417926097601, 2.3792152375139786, 2.3733997085615393, 2.3733997085615393][3.9586218368337036, 3.9555166487473907, 3.9534099388470283, 3.952702244911663, 3.9535969185113475, 3.9557190900005175, 3.958649058600205, 3.961931585453965, 3.9647305974733817, 3.9667255941890467, 3.966991136666329, 3.966841960279513, 3.96693049147635, 3.9672302602223897, 3.968064129526449, 3.969264999827906, 3.9710613412316915, 3.9738122565619944, 3.9771383025772122, 3.9801898241738756, 3.983130740477947, 3.986236263010368, 3.989554356937854, 3.9929725178713893, 3.9969659337015884, 4.002117040272898, 4.008068680154557, 4.014559767077733, 4.021161208628605, 4.027082003320552, 4.032021703958458, 4.036136006333454, 4.039970866139505, 4.0442807720194995, 4.049178008459488, 4.055048109541309, 4.061690524492765, 4.069452455583201, 4.077983122631383, 4.086781505839523, 4.095680137676702, 4.104959595845799, 4.114578517266602, 4.125297441996005, 4.1372942379597655, 4.149862270930691, 4.16214132610629, 4.1745584174796155, 4.186955002609015, 4.198826178251225, 4.210471028836669, 4.221708742018669, 4.232116913040698, 4.241850519318, 4.250623744859781, 4.258906117289002, 4.267090799005368, 4.274745215185685, 4.281985292254659, 4.287489178408181, 4.291981134302164, 4.29543670392289, 4.298154907563949, 4.30034374694904, 4.301623648319528, 4.301690137153514, 4.300851941994336, 4.299016799826924, 4.2968358794214705, 4.2948207865530454, 4.292544504699839, 4.2896240891485276, 4.286397403223195, 4.283444143025964, 4.2815018327282335, 4.281087302627064, 4.281876743805835, 4.283443604795183, 4.2860100861558585, 4.288659004959004, 4.290464930827028, 4.291101356506528, 4.290734552853787, 4.289794288242922, 4.2878454713757, 4.2845711119989405, 4.280382525734165, 4.274791821141382, 4.267422015211157, 4.258658001340731, 4.248623710935151, 4.237425224353014, 4.225178719255038, 4.212242055712255, 4.199373596068527, 4.18666221749988, 4.17416754546489, 4.161965877108942, 4.149550434912699, 4.137428250487709, 4.125698330761069, 4.11426230693237, 4.103223524507404, 4.092860686230953, 4.0831517200953815, 4.074501794375938, 4.066397299016034, 4.05835579388756, 4.050721043277446, 4.042919069008291, 4.035220665157353, 4.027588299508919, 4.019652386930531, 4.010912012110849, 4.00105475492718, 3.99088150940246, 3.9802005352918486, 3.9688791983767846, 3.9563915278865127, 3.9427172612180064, 3.9279148853436845, 3.911904464859558, 3.8949892524457375, 3.8771653313537806, 3.8589768774869877, 3.8403191738086253, 3.8209566411972364, 3.8012420418705752, 3.781009930945691, 3.759805988306903, 3.73807229685712, 3.7160613794486377, 3.693131850754904, 3.669526978027908, 3.6457438374062474, 3.621518112675957, 3.597292284110125, 3.5735671913014437, 3.5501746330848527, 3.526507302628969, 3.5021196900631657, 3.476368107203787, 3.4493379370527397, 3.42221300862571, 3.3954906530718585, 3.369143398553437, 3.3428093655501474, 3.3168965131864097, 3.2915174293669587, 3.2665161814327686, 3.2411827902429837, 3.215650827256759, 3.189749422950035, 3.1634746504417826, 3.136721328862284, 3.109922863384666, 3.0831065513236897, 3.056533716665591, 3.0296298946427966, 3.0026367320952088, 2.975980128301659, 2.9492456788346044, 2.9222430269291677, 2.894891989615068, 2.8668050377932075, 2.8388458989840326, 2.8110101252314776, 2.7832503948939356, 2.755849925793018, 2.7287138499373826, 2.701763156806912, 2.675269735794954, 2.649834457508265, 2.6244978599189706, 2.5997603150198194, 2.57619702804795, 2.5539304527076294, 2.532817343148664, 2.513119625498533, 2.494848464846078, 2.4779776909064934, 2.4624313006957808, 2.447483500493055, 2.4335437746580153, 2.4207824635515225, 2.4091304564383367, 2.398322681915426, 2.388846014316528, 2.3803974539354393, 2.3731530465205894, 2.367497766551235, 2.363036841834324, 2.359632456410445, 2.35685835920922, 2.354546343402277, 2.353032172352005, 2.3529655851581093, 2.354177632004228, 2.3558424241592375, 2.357914565657963, 2.3609446252930204, 2.3609446252930204][3.8768050125712405, 3.884399287477543, 3.8914958811485594, 3.8972445961321016, 3.9025059844324153, 3.907477624292781, 3.9119852641386244, 3.916401186955349, 3.9203657530501026, 3.9233467339158605, 3.9255568675814105, 3.9272046499322526, 3.928480245776771, 3.9292678384843645, 3.9295722313414556, 3.9300650282642446, 3.930608425422908, 3.9319288706755398, 3.934466245486713, 3.9384538583870325, 3.94392153754523, 3.9504705842062755, 3.9579853722879292, 3.965617948156117, 3.97287509928935, 3.9805222824912314, 3.9885615988197896, 3.9968243526974105, 4.005003050731607, 4.013326150142619, 4.02177086484783, 4.0296832936473574, 4.037216755929196, 4.043468376616916, 4.0478823269516555, 4.050558493506424, 4.051483985848077, 4.051408675107073, 4.051158342456695, 4.05013720324872, 4.04893381054665, 4.047848275539135, 4.046363265703863, 4.044134406949057, 4.04121971244498, 4.0379299909120245, 4.034212029147705, 4.030563771209168, 4.02711963242835, 4.023812742778189, 4.0212265602244885, 4.0184497567698525, 4.015540846693846, 4.012389126677871, 4.008824958776448, 4.004981282643963, 4.000922264146087, 3.9962824588203514, 3.991122648950173, 3.9856124129433184, 3.9797243175043504, 3.974031537944386, 3.9685809313050004, 3.9636825200593666, 3.9587960353893705, 3.953625134110668, 3.9480034097464243, 3.9421810762609453, 3.935468215826999, 3.928276196757025, 3.920382627888699, 3.912215470210405, 3.904551051760532, 3.897016693165292, 3.8900838131858118, 3.8838389447965174, 3.877642969527508, 3.8721937084502542, 3.867062342452796, 3.8623909008684922, 3.8586791519566015, 3.8549800252713284, 3.8519907206713024, 3.8491350196355105, 3.846237775868047, 3.843251535281266, 3.8399703024470226, 3.836466735675744, 3.8323208380286733, 3.827508695483087, 3.8220409505496455, 3.8167324662661817, 3.8113312719732706, 3.8050800451854396, 3.7984773455256913, 3.7915042778420247, 3.783241149592036, 3.774493139244701, 3.764600973822555, 3.753600274340706, 3.741548395682, 3.7282667466681767, 3.714147050927682, 3.700145663231757, 3.6858693055734526, 3.671971613115946, 3.6585934492574754, 3.645480235813204, 3.632328248615387, 3.6192327488260085, 3.6061467188054284, 3.593218724865404, 3.581213649230451, 3.5706232412903343, 3.5616586193418396, 3.5539484694533816, 3.547173178946689, 3.541519167210143, 3.5354347166900197, 3.5284538954964835, 3.520876300267236, 3.5126189520131263, 3.503416970875037, 3.4931046958788587, 3.481919067099532, 3.4699810451336064, 3.4580014653621993, 3.445698669529065, 3.4327567455089754, 3.418959207423314, 3.4044093678772294, 3.3883885541318413, 3.371257747012253, 3.35333104773857, 3.3345582050216733, 3.3155494393133247, 3.2970490929838214, 3.2793928079090957, 3.262628009280934, 3.2462071103932555, 3.229419371748317, 3.2127761702237145, 3.196119150576613, 3.1799795762642606, 3.164570791732452, 3.1496746910291975, 3.1355681812402594, 3.12239679671506, 3.1094839974934176, 3.0966183718385256, 3.083916060300156, 3.070431148067876, 3.0558386379953677, 3.040172091109258, 3.023773919599426, 3.006617269506471, 2.9888884426607523, 2.9703721140842347, 2.9512210959779828, 2.931449140757269, 2.9108934539464197, 2.8889912916767884, 2.866201564052519, 2.842128013344672, 2.817590212605957, 2.792575654228774, 2.767886574278576, 2.744323787458512, 2.721781724783128, 2.7005138911745874, 2.6796772200315835, 2.659176146267183, 2.639018535221827, 2.6190790093809944, 2.5990595533044742, 2.5792296087856794, 2.5601563107715957, 2.5416693435973, 2.524017121926575, 2.50684294118444, 2.4901543955272016, 2.4744730542497635, 2.459653398641877, 2.4457232224566146, 2.4324188434188567, 2.4205953817880577, 2.4102136408264427, 2.4010815919521393, 2.3931546264185077, 2.3861609007808418, 2.3799141721565777, 2.3745084782203634, 2.36972180814788, 2.36592641294628, 2.3630045058358924, 2.361537623256226, 2.361692986044896, 2.3629626667525376, 2.3655404117687673, 2.3688351594451333, 2.373003522058069, 2.373003522058069][4.049818952899942, 4.05355283007288, 4.05758638846004, 4.061845780927358, 4.066396320612638, 4.070527505780541, 4.0738610820496435, 4.0765580193205935, 4.078101356252244, 4.078522277613821, 4.077754973287056, 4.076120308371772, 4.073919448905702, 4.071012024830139, 4.067495534397364, 4.0631046621582065, 4.058155612824478, 4.0522583815123445, 4.046422244964044, 4.041170190159932, 4.036297009755737, 4.03206480533984, 4.029005393352566, 4.026379621218821, 4.0240620971509005, 4.021673799950502, 4.019100309492794, 4.01639698784143, 4.013390185071264, 4.009989280787317, 4.00633287519375, 4.002753553261861, 3.9991071922128705, 3.9955084011378883, 3.991842533675389, 3.987209361828075, 3.981776708081651, 3.9759633293260843, 3.969627467507187, 3.962826472942991, 3.955557048619262, 3.9486680550967965, 3.9415873850587424, 3.9342187449203507, 3.926339231927275, 3.9181458704542163, 3.9092827313412295, 3.899938761117927, 3.8909907966738158, 3.8824918944852977, 3.8741887846562926, 3.866614257231525, 3.8597700710435268, 3.852942726030311, 3.8466226177097007, 3.840191281488443, 3.8333765332268888, 3.826591066772934, 3.8198811619730617, 3.8131054358687098, 3.806255618266815, 3.798967802273295, 3.7916769145803784, 3.7844739517081187, 3.776556965493846, 3.7673404316667467, 3.7567986733146377, 3.7455278758375012, 3.7344201705140505, 3.723235850847305, 3.7123281212055685, 3.701888874077814, 3.692048833308215, 3.6828680948028545, 3.6744007065107986, 3.6666128042575488, 3.6588271419196143, 3.651371844438068, 3.644245957450863, 3.6371365910653677, 3.6300312017073613, 3.623548545568794, 3.6178891613752517, 3.6122807862677377, 3.6067735829868135, 3.600684551237069, 3.593920807435524, 3.5864628936353045, 3.5789038709835257, 3.570594551916733, 3.5617275352784885, 3.5532603310070443, 3.5454545145531386, 3.53823709481738, 3.5320786365847012, 3.525682239559582, 3.5180306952886182, 3.509681518073899, 3.500298044667537, 3.490256832307016, 3.4795577676481795, 3.468208135973022, 3.45694123516826, 3.4457676275752167, 3.4341736257862108, 3.422433627995709, 3.410114602084094, 3.397089215848357, 3.383985034296467, 3.370846236076644, 3.358064763807164, 3.346326364346965, 3.335314826694153, 3.324735550013105, 3.314994518160563, 3.305858729158075, 3.296617171519982, 3.2868787499232757, 3.276972531838598, 3.2666962032521343, 3.2560743437967217, 3.24433239999456, 3.231963571188341, 3.218784473351565, 3.2046504225474326, 3.189197615812187, 3.1728053661690043, 3.155595894411971, 3.13765555641472, 3.119615983675615, 3.1021317445929495, 3.085269984534315, 3.0698407010263478, 3.0558582650294195, 3.0439252415056166, 3.033944648962654, 3.0258514642360326, 3.018851603621748, 3.012998257503133, 3.0093033748382845, 3.006786685644157, 3.0050465649793945, 3.00343442314633, 3.0013780335354556, 2.9993575453723507, 2.997156236391391, 2.9943369936484907, 2.9909613440504295, 2.985963516776024, 2.97942475936546, 2.9718969464042044, 2.96369057954724, 2.954413885797912, 2.943656595566711, 2.9318264391115227, 2.919082791590012, 2.9051444153748656, 2.8906045930988786, 2.8751998359062747, 2.8589450407812476, 2.8422112570011193, 2.825034611842501, 2.807657541377974, 2.79075135910001, 2.774032294755199, 2.7576902367464373, 2.7421678196040715, 2.7269185113597696, 2.711571470891161, 2.6967065202586626, 2.682769867802977, 2.670273609745909, 2.659539879458763, 2.6500597380773607, 2.6409048070582006, 2.631975668813908, 2.622765614360402, 2.613301845750982, 2.6039134246368403, 2.5939470622504026, 2.58372813528307, 2.573187293826757, 2.562799522235133, 2.5525521303274816, 2.5423424712847997, 2.5319362486075225, 2.521214318547309, 2.5105792973980057, 2.499529561415477, 2.487856371952712, 2.476612646239775, 2.4653380606023063, 2.4538820842865796, 2.4426726924597726, 2.431820050839134, 2.4216850842182187, 2.411948099804509, 2.4023253658652854, 2.393233846019385, 2.3844519307615717, 2.3761893224446577, 2.3761893224446577][4.614498498950258, 4.605385049326504, 4.595639983216799, 4.585695614140972, 4.575828155345189, 4.566987138297878, 4.559839249609067, 4.554177004628567, 4.549951875126411, 4.546686464106677, 4.544333970250239, 4.5420351861698585, 4.539283382089553, 4.53671717585011, 4.534973784119144, 4.534536270730769, 4.535089832286045, 4.53619541736731, 4.537629626092829, 4.538819675208098, 4.538793058221029, 4.537155910050582, 4.532986200912879, 4.526473772122938, 4.518456972899048, 4.509147331343486, 4.498890247183507, 4.487909911869298, 4.476396003902923, 4.464589777493619, 4.4525166052925655, 4.4398007709001455, 4.426777509289666, 4.413493096064165, 4.400376345329046, 4.388433910638602, 4.378638769118561, 4.370264016434769, 4.364271657145396, 4.359898511580367, 4.356048930167821, 4.352649914238065, 4.348705531670892, 4.344630404076046, 4.33967693198492, 4.33394128684764, 4.327304832435076, 4.320473401154765, 4.313076181463148, 4.3044805513699425, 4.294367502233651, 4.282392322458852, 4.2687902677588685, 4.254010335737957, 4.23845107515141, 4.222785107274978, 4.207133059580651, 4.192176755119596, 4.177793624143931, 4.164073556623051, 4.150464774521156, 4.136807937400675, 4.1229217746069855, 4.1091224925296945, 4.09495874635234, 4.080761224993819, 4.066628957304403, 4.052482231039868, 4.038218263142488, 4.023353584270736, 4.007654977359317, 3.9913541457821093, 3.9745289695479897, 3.9572765073888565, 3.9405979436540477, 3.9247157576528786, 3.909545253707602, 3.8951148126663138, 3.8811074143280555, 3.867867834564017, 3.855190293728276, 3.8430143368161263, 3.8314132709721846, 3.820570650113327, 3.8105684649656544, 3.801642263987964, 3.7938805386704186, 3.786057029743615, 3.779023528955349, 3.771963159931822, 3.7644646175500105, 3.756448490339351, 3.7471411629694438, 3.7370514783883775, 3.726381294682508, 3.7154665451284847, 3.7052771360944403, 3.695900909892557, 3.6873274142865404, 3.679329191850396, 3.6718508696379364, 3.6647827065190866, 3.6572733094942667, 3.6489207618465356, 3.640087382062776, 3.631240042684876, 3.622759607122454, 3.61424516632075, 3.6058745873646285, 3.5979321760291096, 3.5900434203120044, 3.5815248930297896, 3.572176315997925, 3.561804261241929, 3.550149335803289, 3.537544462874197, 3.5249758514103235, 3.512261904646495, 3.499467543274541, 3.4868939876955958, 3.4737253323487156, 3.4601812893964428, 3.4460775253813893, 3.432327645893432, 3.4185216118521877, 3.4047002000598927, 3.390961889776753, 3.3774174412964215, 3.3642619778674283, 3.3518885856060154, 3.3404490146753907, 3.329691374804275, 3.3191552786908796, 3.308841611345286, 3.298663153524816, 3.2883723583759044, 3.2774413329950347, 3.266075961883122, 3.2550507513116074, 3.2439889076509147, 3.2324594282606833, 3.220280256932619, 3.207125069150288, 3.193158073703687, 3.1782594701019615, 3.162390150130778, 3.1459461812723633, 3.129061385167429, 3.112207203333349, 3.0956214499929575, 3.079308763816041, 3.062910063005883, 3.046569301200225, 3.029879156428289, 3.013669677846552, 2.997833957079473, 2.9829006121112545, 2.9686987437396857, 2.9551268694995985, 2.9419691177425995, 2.92912527572542, 2.9160464789473597, 2.902048855708546, 2.8877492712097235, 2.8733743560608174, 2.858823022628368, 2.8445454227981917, 2.830156611398094, 2.815193187859582, 2.7996746390763825, 2.7836543821781228, 2.767453864172443, 2.7512875166031225, 2.7348381136248463, 2.718711810960313, 2.703262439476589, 2.6885149178850134, 2.6742083111951374, 2.6604055440944414, 2.647400874329479, 2.635576955149896, 2.6245466088366265, 2.614021910805199, 2.6038382804711913, 2.5934547888496726, 2.5828678350205863, 2.572097234982387, 2.5611635793746093, 2.5499034847652293, 2.537986452647855, 2.525816292716265, 2.5128604975080977, 2.49897993950647, 2.484348642063035, 2.4692031318429364, 2.4532894639726224, 2.4365900692220923, 2.419713640881141, 2.4033740367193612, 2.387576482375115, 2.3722726146250555, 2.3722726146250555][3.52621841195395, 3.514593010324387, 3.5028953247457397, 3.4916492340250658, 3.4812575761217297, 3.471997224491353, 3.4635642347512476, 3.4561898375284894, 3.4493968849172663, 3.44292514846651, 3.43706594196677, 3.431147867266694, 3.425209220922604, 3.4187998994044797, 3.4117822158063795, 3.404299641448524, 3.39580310223122, 3.38648963049104, 3.377158951140069, 3.3677143312059297, 3.3587017032239364, 3.3509992618369884, 3.3439026139711996, 3.337480013239183, 3.3319430349321535, 3.32809209849592, 3.3255752999601125, 3.3238012897400306, 3.3228848189154134, 3.3218402858398908, 3.320031589748801, 3.317422591687883, 3.313602625304081, 3.308554415149224, 3.302693738135596, 3.295376849403923, 3.2872703791614666, 3.2791909908073804, 3.2705709306520605, 3.2614853421602854, 3.2528596317551, 3.244573198479768, 3.236404247571468, 3.228339214597628, 3.220995111244885, 3.2149409980785992, 3.210534132763216, 3.20713179491547, 3.2054462508244743, 3.2054914658355145, 3.2064476876129246, 3.207582386023768, 3.209060403866375, 3.210110319434754, 3.2106704642008523, 3.2112046082133094, 3.2120362838618046, 3.213303268700579, 3.2159759130325325, 3.219213779744033, 3.2223105605318176, 3.225691967949156, 3.2288712977261227, 3.2318707986645383, 3.2344413921717448, 3.2369960840866985, 3.2403896251989184, 3.2443794627848077, 3.249135980724239, 3.254152634963412, 3.2586518402074898, 3.2624128738149274, 3.2662825077620834, 3.2693101334659156, 3.2716581141772436, 3.274157701607582, 3.2764168177054205, 3.2789418124700074, 3.281821197650148, 3.2846980108219785, 3.287219020698427, 3.2890676595187576, 3.289829026533161, 3.289813295660159, 3.289108098022416, 3.2880532002349714, 3.2874756812745614, 3.287485342302727, 3.2881517090293864, 3.288803814312584, 3.289714394380005, 3.2914100652185465, 3.293563816815758, 3.296145166310781, 3.2992821901868625, 3.3022019014383983, 3.3048203199650823, 3.3076252396940355, 3.3102500829981234, 3.3124078428463744, 3.313655662022478, 3.3135819340102026, 3.312475139770645, 3.3102875520776998, 3.3074286349910578, 3.303544509152183, 3.29902902471805, 3.2940877657161365, 3.289031464212221, 3.283870452096069, 3.279128804765228, 3.273921761707881, 3.26887184894066, 3.2639619635706323, 3.2592398947810035, 3.2542783463342126, 3.249254870292113, 3.2447010146268385, 3.2397248392700546, 3.234418262860915, 3.228652405482829, 3.2227734010333533, 3.216299024464064, 3.209092979532039, 3.200864356394946, 3.192278811197005, 3.1828706965049403, 3.17188407112682, 3.1604533430055084, 3.1488135587066366, 3.136904861323268, 3.124841466508767, 3.1122044764745245, 3.0989793736721327, 3.085099120510578, 3.0705201746294093, 3.0556717113183205, 3.0407808446512172, 3.0264780532927817, 3.012210921089007, 2.99776777913798, 2.9841116819581277, 2.971019793161948, 2.9577388634038506, 2.9440371385650526, 2.9306183738059786, 2.9174372716597574, 2.90402587193906, 2.8905325365328363, 2.8771019313834594, 2.8630262275093856, 2.848346736016661, 2.8330861659334254, 2.81723077844722, 2.8002074510136175, 2.782752961607631, 2.764878908575032, 2.7472938601770536, 2.729941965675149, 2.712785205187305, 2.696181987609943, 2.6802540900645866, 2.6645226912409012, 2.6487952189334973, 2.633107355979301, 2.6169287677748576, 2.600529297353607, 2.5840492393623706, 2.568021932602279, 2.5522620234877165, 2.537468594685647, 2.5230271957165793, 2.5082141716367303, 2.4934303460677554, 2.478702085643394, 2.4648319430973804, 2.4516388960009348, 2.43947938159153, 2.4283589219625075, 2.41846332650892, 2.409787155068353, 2.401544016083909, 2.394118127004648, 2.3878486566006685, 2.382454144149394, 2.3780393655205763, 2.3750115581689477, 2.373003219784236, 2.371515449430528, 2.37021939325113, 2.368768914600667, 2.367118355393074, 2.3657418554217906, 2.3652340830083474, 2.365298002941765, 2.366099457589817, 2.3672180067962336, 2.3686775704896776, 2.3704270882790457, 2.3725706285562174, 2.3752180255925976, 2.3752180255925976][3.7551335167756172, 3.7645356444594245, 3.77523966677032, 3.786579410977004, 3.7982308195933885, 3.8094504181231117, 3.819494794832022, 3.828515244460068, 3.837476341771442, 3.8462154702455167, 3.8551487019505726, 3.864300168307087, 3.873397177816659, 3.8818525587325206, 3.8892764619335245, 3.8947504116245875, 3.8986540920777473, 3.901484859037197, 3.903522331842902, 3.9048507603190807, 3.9062709859121214, 3.908407869009716, 3.910885875803158, 3.913420194481245, 3.9158849419200332, 3.91820681846905, 3.9205786729774155, 3.9234475249438043, 3.927150414657688, 3.931639296861063, 3.937509548896581, 3.944100883319842, 3.9516861380901394, 3.9598420404196015, 3.968107797049284, 3.976179671186182, 3.9833862777061655, 3.990234711613641, 3.996530054599138, 4.001469528704339, 4.005732385709201, 4.0094148605814155, 4.012744354195597, 4.015339244757016, 4.016491158107831, 4.016270796971928, 4.014972325514068, 4.012468927607818, 4.00961039092859, 4.00685546989224, 4.004375297952268, 4.0023485865832376, 4.000249364605034, 3.99703728773125, 3.992758277721282, 3.986502911069572, 3.977977070874731, 3.966801841219838, 3.9531631447934323, 3.938151560845599, 3.9225040202187, 3.9072773014587487, 3.8926621832007586, 3.8789984358476577, 3.8655758937376254, 3.8517839414890953, 3.8370175666272903, 3.821164622781668, 3.805003557754842, 3.7897456432279335, 3.776535110722336, 3.765471011680469, 3.7565262139111337, 3.7492279408532134, 3.742361895989366, 3.735063535435469, 3.726149579063364, 3.715463502044089, 3.70322053811947, 3.6902881225172677, 3.6776185315532253, 3.6657981570244913, 3.654709349838449, 3.6438688747117047, 3.632915414341864, 3.621298490659612, 3.6075596244615395, 3.5920874897348156, 3.575966677137251, 3.5593651969016697, 3.5429890653323945, 3.5274471872989226, 3.513174706306049, 3.4993663266999415, 3.485265457235342, 3.4701945084432975, 3.454108550214233, 3.4373282766741307, 3.421028815095887, 3.4061406305711115, 3.393308679912394, 3.382689349406158, 3.374591379217888, 3.3680386404251537, 3.3628063711387823, 3.3580749968553425, 3.3536530782686307, 3.3490438644520264, 3.344951909048523, 3.341431447607956, 3.3379779150675444, 3.3347058520966306, 3.330576522569105, 3.32524770507154, 3.3184488065891555, 3.3100475327952577, 3.300277629277719, 3.289409143339401, 3.2774484729882016, 3.2652714374145067, 3.252955707415205, 3.240506212829065, 3.227728104168391, 3.2147569057356873, 3.2014655268134784, 3.1873217249387458, 3.1725561117094476, 3.1574498048750668, 3.1421754030581996, 3.127086176507286, 3.1118988707031345, 3.0975401829363842, 3.0834647977839063, 3.0690658624697607, 3.0545596970907547, 3.040288851320492, 3.0268970262199435, 3.014322220960066, 3.002149803875231, 2.990689724912372, 2.9801291184448613, 2.9711911606689214, 2.9628259495028764, 2.9542356463529327, 2.945030020309845, 2.9343452897330407, 2.9229687876797508, 2.9100668242003787, 2.8963416633657535, 2.881490459793969, 2.8663282301389597, 2.851085283246641, 2.8357742418926635, 2.8204621444167586, 2.805303676092855, 2.790241191010856, 2.7749196427351297, 2.7602751631622278, 2.7466623248852127, 2.7342681940705442, 2.723427904387804, 2.7137565590970634, 2.705208617104549, 2.69735656354508, 2.6897969455766524, 2.68295911019128, 2.67597793957681, 2.668877576536855, 2.6624309174231846, 2.656064941452154, 2.6496960727971097, 2.64342225644792, 2.6369029794415835, 2.630720267924518, 2.6238616431798887, 2.6164731556625624, 2.607892357032778, 2.598746686157075, 2.5892474681628017, 2.5790526511298872, 2.5684051004911774, 2.55745159548882, 2.5463349813511242, 2.5350385348225934, 2.5237770456271256, 2.5126277581442427, 2.5006698567517494, 2.4881095070608805, 2.476014253594071, 2.46419574317655, 2.4530615257392547, 2.4419774041499704, 2.4309270530706066, 2.4203601293861823, 2.4106266340700504, 2.401935657958649, 2.39447789868025, 2.387648175110561, 2.381486109254626, 2.376504071753409, 2.3715070566624923, 2.3715070566624923][3.915435706596188, 3.9187032534973136, 3.922678099683212, 3.9265380704203396, 3.9295790317371164, 3.931322521669293, 3.9315847695742274, 3.9312755210740082, 3.931281583706059, 3.931564771763131, 3.9322046714927588, 3.9343497533803364, 3.9373756762713352, 3.9398798064970526, 3.9422301375044713, 3.943889633185963, 3.945134529003335, 3.946023698591861, 3.9461512774584833, 3.94526369046108, 3.944738707627386, 3.944260287256181, 3.9429383017206656, 3.94074634172443, 3.9372488628755105, 3.932708691978555, 3.927222721040356, 3.92152654524412, 3.915555801105018, 3.910407834565564, 3.9064316802467136, 3.904122790794865, 3.9028349834342855, 3.9019306288193603, 3.901590226249404, 3.900973379845867, 3.8999570908035857, 3.898402130779903, 3.896350000088702, 3.8932162603267244, 3.8893307316452432, 3.8845131030777162, 3.8783724435457456, 3.8706405362039438, 3.8616671598121965, 3.8519901817582376, 3.8415626305019837, 3.8302820117062106, 3.818787429622166, 3.80791273637885, 3.7987557522953965, 3.791535849665717, 3.786261980195682, 3.7827682906735296, 3.7803418775159594, 3.778250109059514, 3.7767580034831867, 3.7754610337862804, 3.7732902793138248, 3.770763976680745, 3.768048344129805, 3.7646435147404977, 3.760688216746517, 3.7564105523519458, 3.7510002832686764, 3.744375041578505, 3.7361153576618036, 3.7259943467944034, 3.714563252990674, 3.7026593502403307, 3.691122167549979, 3.6800608422064034, 3.6711987497074343, 3.6643937226693355, 3.6589124006657356, 3.6543958474193694, 3.6503015724513808, 3.646740987546231, 3.6437588822374316, 3.6410637446436067, 3.6391386390408846, 3.6375015695533097, 3.63639921659115, 3.6351040232033154, 3.6344606466883986, 3.6336473803110114, 3.6323167698853327, 3.6307902989018372, 3.629365232763356, 3.6277062785085654, 3.625921999358534, 3.6240485113197485, 3.6222668792546258, 3.620635007930045, 3.6184793667440296, 3.6152027215098363, 3.610532981888536, 3.6041887090587856, 3.5961096376504527, 3.587116090672652, 3.5774473321271554, 3.566619243518272, 3.5547716752770957, 3.542542508268432, 3.5299908091713688, 3.517035571998752, 3.503328605520374, 3.4892574095728905, 3.4753288171750207, 3.4623854154688782, 3.45056042908364, 3.439373779302628, 3.4290794238046987, 3.419779861957078, 3.410568476221154, 3.4010086731372646, 3.3913626858745904, 3.38079638627889, 3.369970455327612, 3.3589023579193147, 3.3479629934586557, 3.336718696976225, 3.325276059502549, 3.3141758966692914, 3.3031323734532725, 3.2912761591754283, 3.279160327127087, 3.2666885729170834, 3.2538382806262973, 3.240920206784636, 3.2277874051854214, 3.2145007111385215, 3.2014334096947508, 3.188347563779765, 3.1749398004282705, 3.161012218345696, 3.146354033325343, 3.1309880575574245, 3.115243379173362, 3.099432405273052, 3.0838430291852004, 3.0682962489262633, 3.0520765249619193, 3.034840574688798, 3.0168987996659054, 2.998781989898304, 2.980377745794796, 2.961638006359647, 2.942870100701455, 2.9240221202657533, 2.9050859391489587, 2.8865402355062946, 2.8684517257607025, 2.8505666647656485, 2.83276963938335, 2.8144847234888197, 2.7961759062221114, 2.7778382105299326, 2.7593808087975544, 2.7408333730253687, 2.723032954536135, 2.705484819397043, 2.6886309847216734, 2.672693400075533, 2.65763273217133, 2.643063594830032, 2.6293240375867097, 2.6156920549765252, 2.601817971563282, 2.5881124151942037, 2.5744645039668943, 2.56137786993041, 2.5486137968222837, 2.536479745396335, 2.5242797735503713, 2.511995453177533, 2.499426012631818, 2.486517413389763, 2.4734805509813076, 2.460620513975031, 2.4483097658075033, 2.4366137489421495, 2.4252051225711724, 2.4143664713241715, 2.404556273701333, 2.395563471868836, 2.3872213209028654, 2.3797199979564354, 2.372981423185281, 2.367214745763593, 2.362281548422652, 2.358385595334861, 2.3554854956381583, 2.3538186258079814, 2.3538521324400983, 2.355113075006291, 2.358240291035803, 2.3621664984383473, 2.3670791393009685, 2.3733498210127313, 2.3808383959857498, 2.3808383959857498][4.079267904740201, 4.072269109539165, 4.065697418708946, 4.060105485527033, 4.054744946110185, 4.049816951675568, 4.0459590283866165, 4.042376134930719, 4.039083563794158, 4.035952547103918, 4.033621091343797, 4.031705380922075, 4.030422607015642, 4.029889798121535, 4.03006657406302, 4.030550377103482, 4.030534819696909, 4.030278080753235, 4.0295666095324005, 4.028108244132969, 4.0258426160537715, 4.022469051583451, 4.018206627612429, 4.013160227417356, 4.007800356308913, 4.001647662613983, 3.9944461858893354, 3.986366886536437, 3.9776144615733227, 3.968823331760435, 3.960474453510665, 3.952769845509475, 3.9452596672503364, 3.938767804058005, 3.933046985727388, 3.9275712598640378, 3.923174925712964, 3.919432332557271, 3.9163115230070322, 3.914163259523444, 3.912752400603372, 3.911720676621342, 3.911227811501818, 3.910314446344191, 3.9089890589427556, 3.9072718509483737, 3.9049440854833404, 3.9016591302473578, 3.8971876214330994, 3.8914746142038035, 3.8849321936009633, 3.8782604997178334, 3.8714547381582696, 3.864169515947078, 3.856970610121974, 3.849097502452801, 3.8410404854154967, 3.833341609024859, 3.8258096567608053, 3.8185455647588644, 3.811465783687633, 3.8050832527873335, 3.7996362261227454, 3.7954449192182182, 3.791826127211081, 3.787984419154811, 3.7846186184383215, 3.781378701943421, 3.777481126404783, 3.772998595771002, 3.7681877038053737, 3.763176472189738, 3.7578320690025775, 3.7521459168104285, 3.74638283751357, 3.7404780694481805, 3.73454782055576, 3.7278712497927433, 3.72048810761045, 3.712265090441377, 3.7036749101321513, 3.694920921350939, 3.6862235168336683, 3.6776433737004046, 3.669781003323294, 3.662169249661502, 3.655432029511979, 3.6489433613778957, 3.6424764848596887, 3.6364503825293903, 3.630776989575918, 3.625714746077072, 3.620803316815691, 3.6160911929928887, 3.611395762223698, 3.606971523091441, 3.6020847416962343, 3.5969247822119423, 3.5914117906146714, 3.5854127130746813, 3.57858229626304, 3.57107309468832, 3.56242190863731, 3.5518691158106126, 3.5396335094888136, 3.526434710011965, 3.5124431888285637, 3.4976166583450596, 3.48239314356347, 3.467263329380753, 3.452061486359192, 3.436690827308489, 3.42081470573557, 3.4045040607290855, 3.388257072095984, 3.3722677214133223, 3.3566336716468697, 3.341455217767079, 3.3264007977242116, 3.311176181629619, 3.295992664611407, 3.2811356243797665, 3.266437059099258, 3.2523852112226135, 3.2394411519223256, 3.2267236769947463, 3.2138461460890624, 3.2008617151046335, 3.1882725397874836, 3.1759068717160597, 3.1634340594885773, 3.1504310836576783, 3.1363633107642515, 3.1218879044975383, 3.1070730068321155, 3.092290558521382, 3.077214478009511, 3.061776368805958, 3.0460967289201446, 3.030538367390031, 3.0146696451591914, 2.998405723243666, 2.9820043306067214, 2.965672285119944, 2.949131281976885, 2.933206225511808, 2.9179888558800835, 2.9029941485265627, 2.8879622522547925, 2.873150797537691, 2.857594994244589, 2.841691473290368, 2.8257696998533945, 2.809689476774158, 2.7935759793485744, 2.7781422137555283, 2.763543638007395, 2.749065343425847, 2.7352213871819626, 2.7218830158140874, 2.709024154742813, 2.696492205673936, 2.684041750568303, 2.6716650754462887, 2.6594335553443544, 2.647307118241783, 2.635311368983882, 2.623715170054118, 2.6116279775999507, 2.599446599108134, 2.5871733631670946, 2.574180170704633, 2.5611898829935584, 2.5483082281617717, 2.535093174346996, 2.522312292152876, 2.5096064807532574, 2.497036748956735, 2.4845221135461517, 2.4720304494198495, 2.459965697641189, 2.448475923317548, 2.4374716580989966, 2.4270757989056078, 2.417694382204658, 2.4092758994914183, 2.4016858846209357, 2.395066087618085, 2.3894493773720966, 2.3849653856635435, 2.381342703636605, 2.3782132640197964, 2.3749559680535857, 2.372137260350648, 2.370037753936044, 2.3684251555359994, 2.367399288347362, 2.3673560709994454, 2.368025853164884, 2.3695662198551637, 2.371909379318695, 2.371909379318695][4.432645286620527, 4.430466803223452, 4.425802952944894, 4.419155586737618, 4.411305981496223, 4.402387840983993, 4.393644195180905, 4.385162774673224, 4.377786685250003, 4.371959355722526, 4.366951202841488, 4.363024565433597, 4.359397317676678, 4.35554878146047, 4.351197252252545, 4.347099947919778, 4.342955591737742, 4.339241777620514, 4.3360641727512705, 4.3334970855143276, 4.331263806851871, 4.328951127109617, 4.326506270059482, 4.323586044705135, 4.319462617309165, 4.314392404597892, 4.3087681346029045, 4.303446947803253, 4.298862274496205, 4.295038283293852, 4.291558017585491, 4.28784387506528, 4.283673149571152, 4.27851774683857, 4.272212988346173, 4.265317860977824, 4.257573797441854, 4.249866762484925, 4.242017755773274, 4.233992902286375, 4.2256033656151235, 4.216788659759681, 4.207330955958918, 4.196835879531052, 4.18534744559969, 4.173653051585677, 4.161817398558189, 4.1501508859043, 4.139048423246146, 4.128724423826662, 4.118812009374774, 4.109390473077, 4.100431350584865, 4.091058441324091, 4.080656519112965, 4.068834767872074, 4.0554185118692, 4.040993627889731, 4.026321203555953, 4.0117953036065686, 3.9974250246142864, 3.9829227541457324, 3.968888829539391, 3.954823482966535, 3.9400225071598127, 3.924963262768723, 3.909886272639996, 3.89521412111275, 3.8807602609463143, 3.8668348102267704, 3.853618214858375, 3.841533682724638, 3.8300024394175884, 3.8186696566656724, 3.807377857951211, 3.7952805819315687, 3.7822235418061627, 3.7684463643597508, 3.753897400077549, 3.738883486453601, 3.7237634398205435, 3.7083996662636607, 3.693098766053053, 3.6776577689057084, 3.6621135844309514, 3.6460887669852684, 3.629693818234992, 3.6133916497092593, 3.5974475328592193, 3.5823558553313912, 3.5683739596743465, 3.555000314499139, 3.542452415472409, 3.5307058643161744, 3.5195963762695475, 3.5089948548646186, 3.498501905408838, 3.487839963697559, 3.4765110452336896, 3.464903694769282, 3.45269705888418, 3.439817799594011, 3.426872516009339, 3.414733792312203, 3.4030951119849293, 3.3912834021967875, 3.3780826381091744, 3.363800129774159, 3.348993284708817, 3.3340411093345437, 3.3187407003427776, 3.3035131001615246, 3.2889589178454535, 3.2747778936026033, 3.260861438198593, 3.2466552667589097, 3.2316463318631508, 3.2156192296445805, 3.1988556874807657, 3.1811073163671644, 3.1628850781945697, 3.144659425570719, 3.1259948985820745, 3.1070317827474563, 3.0877872245291536, 3.068652570272268, 3.0490893419343155, 3.029171555457154, 3.0081462780878754, 2.9862464801729263, 2.964787063192376, 2.9432981536997227, 2.9218230479078153, 2.9009747506567845, 2.881052784432574, 2.8621382121498278, 2.8438888509589817, 2.8262824978255985, 2.808954943776468, 2.791514266765079, 2.774576477164206, 2.757747375961348, 2.741817565466349, 2.727073850480259, 2.713104764816792, 2.6994652504468344, 2.6863651925570466, 2.6738570143236657, 2.661951554334998, 2.650917287961709, 2.6402068879105087, 2.6306410218621243, 2.621974720258407, 2.6138241152449537, 2.6064686754951225, 2.599732675175524, 2.593193188622432, 2.586509096429705, 2.579659145878813, 2.572715237884684, 2.565977572176811, 2.5592371552191775, 2.5526836612569945, 2.5465480846198543, 2.540294812200341, 2.5339572701989628, 2.5271332115607397, 2.520047459111508, 2.5126966302443323, 2.5049330649288053, 2.4967667425094033, 2.4886132305866644, 2.481125876799772, 2.4741329390695324, 2.4676606032406823, 2.4618864497235124, 2.456673505228246, 2.4512074215344533, 2.4458429399492747, 2.441033271634497, 2.436666561424511, 2.432543273675558, 2.42919209430049, 2.4262105194657937, 2.4232581696055826, 2.4206013943465647, 2.418364834378981, 2.4165663554603474, 2.4145204254021015, 2.41129995930506, 2.4079008981145975, 2.4042728692028694, 2.400364132678745, 2.396833171872225, 2.3933832851105272, 2.3901465951640515, 2.387183628087999, 2.384342980438918, 2.3813474345738297, 2.3778790535249734, 2.374959645320316, 2.374959645320316][4.567630407126194, 4.5671224995425295, 4.566259343138396, 4.565450572005104, 4.565470349527168, 4.566455916181522, 4.567715216287768, 4.568833764895677, 4.570251923496176, 4.5716431416632135, 4.572123569436662, 4.571591565908832, 4.570383581868, 4.568821605520661, 4.566681899825693, 4.563142473792139, 4.558236565873868, 4.552079138124423, 4.5453789869631525, 4.537329282469071, 4.528762965726068, 4.519392570761611, 4.509654122150442, 4.499595254884333, 4.4894231774131095, 4.478751148284205, 4.467738742813112, 4.457262102359811, 4.447236468751981, 4.437091276059167, 4.426481992193217, 4.415967194830634, 4.405178762571507, 4.394540996221275, 4.384785810209652, 4.375809168043787, 4.367710978735171, 4.360285694781435, 4.352941305252806, 4.345780253887888, 4.338830788298494, 4.3315187891270766, 4.323591976155932, 4.3144197143756395, 4.304071884924121, 4.292369729118641, 4.279518424894846, 4.265936734693915, 4.251473490253306, 4.2359968533627645, 4.218976983783101, 4.2008660755304845, 4.181811897925966, 4.162104833717508, 4.142387920375807, 4.123598261585704, 4.105948750744296, 4.089445858386907, 4.073692220684424, 4.059613528081641, 4.046922707468527, 4.035731967310365, 4.02575860869786, 4.017030266870102, 4.0099069880014016, 4.0036561463963505, 3.9988828050655023, 3.9953356917576484, 3.992337917344216, 3.9892382720298234, 3.9864551066371052, 3.983658146135762, 3.9807826440566103, 3.978200153114122, 3.975709438657999, 3.9730907293091753, 3.97121793229203, 3.9689875248002955, 3.9657734161502276, 3.9607661921513175, 3.9545872963905864, 3.947058365636028, 3.93795123734946, 3.928152645076494, 3.91819199947167, 3.9078936610618413, 3.8970322100306882, 3.8855851712785303, 3.8729021153255943, 3.8590113424691745, 3.843742897639574, 3.827749643015022, 3.811060019199726, 3.7939164804179577, 3.7776577004248675, 3.7627257780240377, 3.7491640598570664, 3.737127480567136, 3.726386497907979, 3.7160412938335035, 3.7060774421406766, 3.696133295777988, 3.686254091367242, 3.677033431305844, 3.6680957688425107, 3.659785141071648, 3.652808149345535, 3.6466947335946034, 3.6404085936067383, 3.6328296157714375, 3.6233281982249306, 3.6116355533922344, 3.59835728511889, 3.584120679869036, 3.568803220423494, 3.552910031828673, 3.5362396495973156, 3.519419237023561, 3.502671297626, 3.485117816701489, 3.466493461567742, 3.4466435234303683, 3.4259998833436405, 3.4044686577050514, 3.3829917582627127, 3.362190643799323, 3.34203065446015, 3.3224679328179305, 3.3040371364737484, 3.2871098840775135, 3.271320583382407, 3.2558545398775736, 3.240469093512552, 3.225103126968524, 3.2095231724441886, 3.1943326695769847, 3.1803778779035845, 3.1673132425967596, 3.154888367150492, 3.1418664207787823, 3.1280686683751098, 3.114316296047177, 3.099742940996695, 3.0842746241309666, 3.0677212695856273, 3.050332708232256, 3.032814384582575, 3.0159705284986167, 3.00018490166808, 2.985461454440652, 2.971200656223901, 2.9572641492038727, 2.9433670951883877, 2.929063152059862, 2.9144311814540886, 2.899708688674305, 2.885585406499589, 2.8721653890602457, 2.859213169850733, 2.8466633332223688, 2.8346476081850853, 2.822969622743874, 2.8111105614703655, 2.7991211109816296, 2.7866457334644203, 2.77348239610639, 2.7602628010119363, 2.7472939555057847, 2.734802556003633, 2.7220398264407053, 2.7086138449892707, 2.694453361255604, 2.679893790440273, 2.6647585935636453, 2.648840202606076, 2.6327360789847343, 2.616376683349708, 2.600708263025254, 2.5858806631684503, 2.5714800755126217, 2.5578543326845766, 2.544639805338073, 2.5318970050602356, 2.519638231831819, 2.5077978553840174, 2.496662978960156, 2.486333809866717, 2.476289364008386, 2.4664331113396565, 2.457223174008287, 2.448829856015064, 2.441089608042448, 2.433155615871425, 2.4252649248656075, 2.4174776755549185, 2.410373269882435, 2.40365542312801, 2.397369055304608, 2.3912426832710856, 2.3854016340846464, 2.380417013571361, 2.380417013571361][4.35310983203887, 4.350572287886284, 4.347346286096983, 4.343596281577779, 4.339627521453956, 4.335282950450689, 4.330073106740874, 4.324271568052296, 4.317915418675811, 4.311606775907174, 4.305541426652935, 4.299565637394298, 4.294621560094973, 4.290696610456465, 4.287360281963935, 4.284947392848632, 4.2827759824349085, 4.281321403193527, 4.280141117384323, 4.27885710794334, 4.277744581164494, 4.276530431999736, 4.275364594829006, 4.27353571548531, 4.270437545148651, 4.265922694681882, 4.26039341917963, 4.25317381442905, 4.24500874249962, 4.23599184983183, 4.226200942170341, 4.215532552672116, 4.204429203211587, 4.19246898620949, 4.180468049393507, 4.168548819283321, 4.155845813487541, 4.143409403757923, 4.130904926672119, 4.118101554433901, 4.105257588407248, 4.0929721258067735, 4.0812718129116226, 4.070334629850347, 4.060229127655124, 4.051808459168019, 4.044119125094981, 4.037118504927571, 4.031685159087263, 4.026850979054589, 4.0217223005665375, 4.016823188966781, 4.0124354298322675, 4.008327135870625, 4.005139173236175, 4.002579303760813, 4.00067795366406, 3.998131911244536, 3.9949000053514214, 3.9910497506690064, 3.9851377411226516, 3.977009450839205, 3.9674447374293287, 3.9566999475346596, 3.944627477124541, 3.9309229315220633, 3.9153807064806347, 3.8987974329257935, 3.8810199874160825, 3.8626089482687003, 3.8442132495947576, 3.8263249630844314, 3.809508964119093, 3.794017105936367, 3.7799618504183314, 3.7671303638414244, 3.755072508869867, 3.7438562138591247, 3.7336431575644, 3.7239944906813314, 3.7145318796764837, 3.7051950935461027, 3.6959705745456635, 3.6866751872723493, 3.6770979232710506, 3.667307194679295, 3.656753658331433, 3.645310778511644, 3.6337891884520936, 3.6214998630390043, 3.6081725192382117, 3.5943919635160784, 3.580441965837801, 3.566538171376848, 3.553040918698624, 3.540423134687566, 3.527805567216797, 3.5151420958911137, 3.5025803649768505, 3.489981493130888, 3.47716956809952, 3.4637916847098023, 3.449292379942609, 3.43465089677093, 3.419178347109903, 3.4034566108738886, 3.3872121408680456, 3.370023023458697, 3.3524287627548985, 3.3349015110783187, 3.317650150400087, 3.300052593812631, 3.282262038294943, 3.2643858423137777, 3.2462488821035813, 3.2285068935336523, 3.2120263666350763, 3.1963701638872988, 3.1809795103763268, 3.166052256119755, 3.151511942960149, 3.1375088230982078, 3.1237053123934113, 3.109711051347894, 3.095566918867804, 3.0814484829093955, 3.0675818469256515, 3.0541632422231904, 3.041604774748348, 3.0300944144159576, 3.0192071407032013, 3.008810837831326, 2.9987976036897037, 2.9893379904146027, 2.980662359241032, 2.972535100099918, 2.964066566006039, 2.9556788619183565, 2.94686355428008, 2.9382078181893307, 2.929274936805759, 2.920096818512032, 2.910272832933206, 2.8997571467926897, 2.888166545201735, 2.874965373335179, 2.8610787266065945, 2.847129646633529, 2.8322767421125765, 2.8170458956589055, 2.8007573354116544, 2.783779181613745, 2.766028062669678, 2.7482912819681786, 2.730917461556952, 2.713575661970474, 2.6966635483633814, 2.6805707065657813, 2.6657613297830007, 2.652293629907359, 2.6394375574642295, 2.6270622666734695, 2.615920980435617, 2.606414561810917, 2.598038600366912, 2.590501325950819, 2.583476796960552, 2.576890651442565, 2.5706833814916554, 2.5648339163785447, 2.5588351096589133, 2.5526556733898, 2.5458880441906424, 2.538663144031423, 2.53062133016985, 2.521986292147642, 2.5131798812767343, 2.504272691972726, 2.49524911688612, 2.48610026364298, 2.476505428694155, 2.4664069357545677, 2.455490813352014, 2.444531748771638, 2.433112302196891, 2.4217842120149102, 2.411284191401734, 2.4016194258511954, 2.392966249000593, 2.385460792543401, 2.3791231516608162, 2.3737510244200655, 2.369467718085836, 2.366075098925092, 2.3635010853316416, 2.361941865639375, 2.3613689642229994, 2.3620408180368373, 2.364040713241659, 2.3676987679796757, 2.3722418425826652, 2.3722418425826652][3.512635976227811, 3.5164330929528793, 3.5209548342978096, 3.5257329401482695, 3.5308432922275377, 3.536378256260308, 3.5419650534030374, 3.5477525227151356, 3.553688407398328, 3.5594290573289555, 3.565206309507723, 3.570901665640319, 3.576210800485207, 3.5803645869864034, 3.5833112262786506, 3.5853483501695202, 3.585319547101697, 3.5839212981203215, 3.5813069808831757, 3.5777705446704693, 3.5738335312171126, 3.5703774462551867, 3.567445472913453, 3.5648642328330387, 3.562360160836375, 3.5600378198752685, 3.558337659346684, 3.557517802295711, 3.556941059777602, 3.5570655532855806, 3.5580243070754713, 3.560033459322513, 3.5624057159481683, 3.564958540920717, 3.567384580545575, 3.5693621539062037, 3.570596282689461, 3.5714534559672684, 3.571646650434306, 3.571708091946917, 3.57188466903117, 3.5721340521769704, 3.572765368742439, 3.573908028789112, 3.5750046557960213, 3.576241344066709, 3.577794415612415, 3.579386841326619, 3.580914489209248, 3.5826562440733154, 3.5844549493835816, 3.5863386335243055, 3.588340420105746, 3.590994824651545, 3.5931678810836862, 3.5949223105607224, 3.596066785455838, 3.596370948003038, 3.5970129813602574, 3.5972710511014956, 3.5964821704299386, 3.5957349828151965, 3.595423182534714, 3.5952910908093085, 3.5954648107009817, 3.594927324610817, 3.5939170667665845, 3.591412672685729, 3.5878305475254924, 3.5837202474311747, 3.5793069345978394, 3.5745862003084685, 3.5702603513405564, 3.566099244796321, 3.5613507727924247, 3.5561483274353134, 3.550500258810263, 3.5441146999754256, 3.5367282985483697, 3.528388816607811, 3.519323390083167, 3.509540806219701, 3.4994563712709423, 3.4895122432714194, 3.479862643864042, 3.470309027547739, 3.4613874839917003, 3.4529105559133555, 3.4443987527690516, 3.4361749896764855, 3.4283608863367507, 3.4204123755772033, 3.412948323886758, 3.4058554195188506, 3.3995122939727938, 3.3937177338010502, 3.3882175891011967, 3.3829701937905345, 3.377558610982634, 3.3715470540202443, 3.3643278223896322, 3.3553691371374352, 3.3447987268003, 3.3338954552786477, 3.3224316084917493, 3.310566789148507, 3.298789074587569, 3.2871015956718383, 3.2744827809610206, 3.261284311251035, 3.2467361321151778, 3.231112228006708, 3.214948056995344, 3.19799949013426, 3.1805664399809257, 3.1633511512775248, 3.146363241382498, 3.129866202665794, 3.114208089515336, 3.098763893206582, 3.083882066373367, 3.0685897279553034, 3.0531215811828, 3.0373693683792222, 3.021943847776595, 3.0074117066311987, 2.993941359993724, 2.9815628850834197, 2.9699582070603907, 2.9588108601087884, 2.947542508974768, 2.935801145909418, 2.9237626737351157, 2.9109027868783754, 2.897411394811577, 2.8835180758778067, 2.8697825559808963, 2.8555250050569367, 2.8404106364503043, 2.824579493906243, 2.8076985687879414, 2.7901045648035976, 2.772327552969519, 2.7543946845628033, 2.736277709814385, 2.7179774589049237, 2.6998158042320792, 2.682168524296006, 2.665356697667279, 2.6488320158740684, 2.633105891099024, 2.6172937980437365, 2.6014090104510443, 2.5860307279975174, 2.570856584553121, 2.5560698841328677, 2.542011022546992, 2.5283982735835515, 2.515460382963771, 2.50389815425511, 2.4927820241978615, 2.481376249419406, 2.470083771369026, 2.4591344724722206, 2.448379695940753, 2.4375641219156545, 2.4273793659651193, 2.418059246849339, 2.4096422000368283, 2.4020794468517037, 2.3954115834021033, 2.3894006601563476, 2.383532417580539, 2.377813553363345, 2.37207159069187, 2.3666098957631547, 2.3612399601372625, 2.3565472430913172, 2.3525832219952227, 2.3489373762232035, 2.3454727391433643, 2.3420492784927176, 2.338660652492626, 2.335336535793677, 2.33177833764909, 2.3282462544251947, 2.3249230400681515, 2.322298150468411, 2.320856999704813, 2.3204216066711463, 2.32082772834067, 2.3218485312183437, 2.323860655787325, 2.326606802332339, 2.3302880649516466, 2.334605239978301, 2.3395465322143503, 2.345180148429108, 2.3514513244707094, 2.3583966717593716, 2.3655626511255203, 2.3655626511255203][5.077636480706132, 5.073681516577777, 5.069596102851438, 5.0653583667819415, 5.061100854333881, 5.056888195437839, 5.05270486014527, 5.048530932813906, 5.04435695254778, 5.03973987572985, 5.0348939917404705, 5.030023743574844, 5.024787107983185, 5.0190774943819445, 5.013132228610385, 5.006656892092117, 5.000136199734099, 4.9933704175621445, 4.986433573114866, 4.9796787151511825, 4.973121506053081, 4.966639424144645, 4.959710287713515, 4.952507773361821, 4.94481672131367, 4.936317087615294, 4.927584810733028, 4.918342901809116, 4.909304020355696, 4.90012091313373, 4.890279354454117, 4.880066565245038, 4.869692129942362, 4.858471388411009, 4.847266919615359, 4.8365582755934975, 4.826174289456747, 4.816524173046885, 4.807081873237448, 4.797818714012345, 4.788905280915907, 4.779861889116227, 4.770377141363524, 4.760281258689377, 4.749501841817757, 4.737810102179739, 4.725506429742756, 4.712755522532534, 4.699805474888402, 4.68677152109213, 4.673241485474859, 4.65906696621444, 4.644560649114114, 4.62987836777242, 4.614232699097562, 4.598625265548536, 4.583410415979665, 4.56872397741472, 4.554625439052336, 4.541788591953792, 4.529932434383592, 4.518117710378519, 4.50659023567814, 4.495202871468688, 4.484525939388264, 4.474516728953927, 4.465074767127954, 4.456226762229694, 4.448036221971179, 4.439951427387017, 4.431792266558971, 4.422934150381508, 4.413265041412702, 4.40323432420795, 4.392181248243987, 4.380660032788711, 4.368304102521949, 4.355591876510784, 4.342716386055623, 4.329751793298206, 4.316781938833589, 4.304024418187954, 4.29084391293597, 4.276890476391226, 4.262608923672106, 4.248315934309226, 4.234054392612163, 4.220011416651214, 4.206348937937445, 4.193674067887256, 4.181161772979426, 4.1686080793217455, 4.155657410093114, 4.142206131374352, 4.127947512586402, 4.113293553271075, 4.098689677736294, 4.084089067030578, 4.069624837623854, 4.055376704042152, 4.041208138822685, 4.026745054017214, 4.011928741336395, 3.996819286830174, 3.981289866085612, 3.9656272208860823, 3.9495121709243413, 3.933721118125789, 3.9188170291521076, 3.9045221040034828, 3.891030841959222, 3.8782276611947197, 3.8656845946697747, 3.85330663183431, 3.8412276602346593, 3.829092483853853, 3.8168627970826416, 3.804833474506464, 3.7931033443023523, 3.780732508993973, 3.767832913406348, 3.754571682661128, 3.740583897134861, 3.7257784889885257, 3.71022149747053, 3.69350842559545, 3.675980524857277, 3.657883871490025, 3.6381009616484166, 3.6174313126266915, 3.596167763951834, 3.5737554354190575, 3.5511824696959913, 3.528246370266192, 3.5049113620814736, 3.481267943958573, 3.4566333652248384, 3.4311252655495874, 3.4047674107693204, 3.378225345935776, 3.351533662488131, 3.324758919404077, 3.2984191273703094, 3.2730561297551892, 3.248811938420867, 3.2257157839004376, 3.203310422804857, 3.181588105773614, 3.1604641025955225, 3.1403599978420536, 3.12105675345536, 3.1019021024351567, 3.083390423604627, 3.0653237916286136, 3.0468502363518843, 3.0278250682306043, 3.0077090796358625, 2.9865723635129946, 2.964451905065222, 2.941028795077357, 2.916738544409301, 2.8915682282004984, 2.865510049771523, 2.83942539770443, 2.8129617625150916, 2.7858235379024054, 2.758530680247964, 2.7315037703360914, 2.7046935587943954, 2.678502903771428, 2.6535238003009383, 2.629880533073092, 2.6076964008757195, 2.586888880594757, 2.5674238137999046, 2.549994141129259, 2.5344375232476444, 2.520649190103291, 2.5081659466852564, 2.496852681237378, 2.4871550012348336, 2.478786540542062, 2.4713152263781173, 2.4648007612103324, 2.4590993874747538, 2.454021783749829, 2.449489617233154, 2.4455195622150976, 2.441879429817098, 2.4385423866465343, 2.434737697953026, 2.4304317032690164, 2.425375367214452, 2.420179734183181, 2.414527700685003, 2.4082029952810693, 2.401498525664916, 2.3938646436230835, 2.386405840385011, 2.3788865223821576, 2.3720210484099846, 2.3720210484099846][3.4338928521840515, 3.436924128672167, 3.4387506519741553, 3.4395476143959742, 3.4393137254435806, 3.4384110939934884, 3.436605618378823, 3.4337672276441107, 3.429629476671564, 3.424300998483574, 3.417824427572376, 3.410956657391215, 3.4030158922011275, 3.3945507591919823, 3.3860088422508676, 3.3774411115353447, 3.3698631518658, 3.3637462326792464, 3.3595433697378354, 3.3575745788148086, 3.3575583931136674, 3.3594843089116084, 3.3635120269213727, 3.368806195354244, 3.3756631739304748, 3.383866610638697, 3.392660016810273, 3.402030732205344, 3.411307253223345, 3.420100051124808, 3.428414543626172, 3.43615449375181, 3.443044513270711, 3.449160207712955, 3.4541621832085725, 3.4579768681801997, 3.46043536163084, 3.4616170928903554, 3.4606666711613823, 3.457937389028354, 3.4536889648907643, 3.4485354788722176, 3.442212694950811, 3.4349428567436693, 3.427284309873964, 3.4193973214612483, 3.4117611240742276, 3.4048533804525154, 3.3988079907594804, 3.3934999308590417, 3.389269182284878, 3.3856375571324535, 3.383097813876916, 3.3813488525166404, 3.3808357400597906, 3.3817868350920923, 3.383959590512982, 3.3876425174003217, 3.392313647436472, 3.39789061392944, 3.4033975568181867, 3.4089351930035496, 3.4142058372603916, 3.4183348849710096, 3.421436145823951, 3.423975315803348, 3.4249928415885034, 3.4245547124795075, 3.4224103230833665, 3.4190931719781386, 3.4151006332198643, 3.4105431171325904, 3.4052177651563924, 3.399094143736227, 3.392562223502985, 3.385677662000385, 3.37815571332205, 3.370015944078323, 3.3614197135899047, 3.3531614845946214, 3.344444022884683, 3.3354326907646583, 3.3264116999121978, 3.3176049667262677, 3.3086591467315523, 3.3001363467258464, 3.291803542559099, 3.2840094753320255, 3.2769724411374574, 3.2710577526719278, 3.266073543748731, 3.2616717003340576, 3.258395037816019, 3.255674660816339, 3.2523876377053393, 3.2485717681108137, 3.2450603902515676, 3.2413588266462514, 3.237174510753184, 3.2330231774919875, 3.2285940232855115, 3.2233728303503524, 3.216816720722926, 3.2090447506625126, 3.2000450181040763, 3.1895298122352296, 3.177880987353079, 3.165232707322108, 3.152319546364667, 3.1391017839281616, 3.1257034668993207, 3.1121519576225607, 3.098271166552752, 3.0842135614936597, 3.0702456199749504, 3.0558944572405067, 3.0428254802619588, 3.030964416260547, 3.019753829948863, 3.0091098562511993, 2.999313934957102, 2.989591195792011, 2.979837577074519, 2.9693814096694346, 2.958347523620572, 2.9465846185955025, 2.9344761285167738, 2.922180037412011, 2.9094104844139506, 2.8959385562960502, 2.881894175115399, 2.8678535374494025, 2.8536120650511307, 2.839019484461087, 2.8240498523265987, 2.8092148154976986, 2.794494231769292, 2.7808479696444004, 2.7682641755157427, 2.756648672149586, 2.7456043483897896, 2.735204280275786, 2.7259549535023426, 2.717706832118728, 2.7107570695669154, 2.7057959990515745, 2.702019531483843, 2.699579777799634, 2.
[truncated: 4,202,981 more chars]
