# Supplementary material for: Modelling chemical processes in explicit solvents with machine learning potentials
Source: Nat Commun. 2024 Jul 20;15:6114. doi: 10.1038/s41467-024-50418-6 (PMC11271496; doi:10.1038/s41467-024-50418-6)
Supplement: Supplementary file 4 — Source Data [file 41467_2024_50418_MOESM4_ESM.zip › source_data/main_text/fig4/a.xlsx]

## Sheet: sheet1
r2	r1
		1.55	1.62632	1.70263	1.77895	1.85526	1.93158	2.00789	2.08421	2.16053	2.23684	2.31316	2.38947	2.46579	2.54211	2.61842	2.69474	2.77105	2.84737	2.92368	3
	1.55	0	0.000715365	0.00305894	0.00710199	0.0127522	0.0198152	0.0277456	0.0354772	0.0419967	0.0469741	0.0506718	0.0535244	0.0559011	0.0580658	0.0600639	0.0619216	0.0637278	0.0655257	0.0673711	0.0692798
	1.63125	0.000257401	0.000856794	0.00326096	0.00725407	0.0128332	0.0198063	0.0275523	0.0350381	0.0412784	0.0460323	0.0495534	0.052275	0.0545284	0.0565473	0.0584771	0.0602938	0.0620677	0.0638445	0.0656697	0.067564
	1.7125	0.00231541	0.00296043	0.0053125	0.00923502	0.0147075	0.0215636	0.0290748	0.0363137	0.0422471	0.0466737	0.0498962	0.0524795	0.0546039	0.0565152	0.0583473	0.0600976	0.0618184	0.0635534	0.0653445	0.0672135
	1.79375	0.00615901	0.00672728	0.00906038	0.0128897	0.0183338	0.0250071	0.0323365	0.0392099	0.0447296	0.0487506	0.0516495	0.0539566	0.0559155	0.0576852	0.0593693	0.0609977	0.0626317	0.0642935	0.0660173	0.0678294
	1.875	0.0117228	0.0122125	0.014514	0.0182343	0.0235654	0.0300183	0.0370626	0.0434669	0.0484231	0.0519628	0.0544113	0.056378	0.0580435	0.0595745	0.0610835	0.062553	0.0640373	0.0655753	0.0671864	0.0688952
	1.95625	0.0186699	0.0191094	0.0212769	0.0249066	0.0299811	0.0362081	0.0427997	0.0485579	0.052793	0.0555782	0.0574873	0.0589552	0.0601468	0.0614401	0.0626587	0.0639059	0.0651876	0.0665326	0.067974	0.0695147
	2.0375	0.0263184	0.0266817	0.0285331	0.0320535	0.0368725	0.0427233	0.0486017	0.0534714	0.0566981	0.058662	0.059919	0.0607729	0.0614331	0.0622515	0.0630961	0.0640565	0.0652117	0.0663289	0.0675478	0.068869
	2.11875	0.0334952	0.0336602	0.035382	0.0385847	0.0430715	0.0483284	0.0533544	0.0571374	0.0593258	0.0603761	0.0609737	0.061119	0.0613196	0.0617956	0.0622665	0.0629379	0.0637043	0.0643218	0.0657567	0.0668596
	2.2	0.0392795	0.039296	0.0407834	0.0437123	0.0477847	0.0523951	0.0565517	0.059258	0.0604982	0.0607565	0.0607329	0.0603785	0.0603519	0.0602331	0.0603687	0.0608668	0.0614639	0.062126	0.0625492	0.063964
	2.28125	0.0435441	0.0434451	0.0447281	0.0473851	0.0510442	0.0551443	0.0584488	0.0601995	0.0607424	0.0603967	0.0597265	0.0589621	0.0586231	0.0582218	0.0582667	0.058253	0.0587527	0.0588075	0.0593564	0.0602411
	2.3625	0.0466128	0.0464253	0.0475556	0.0500534	0.053356	0.05685	0.0593942	0.0604133	0.0603039	0.0592821	0.0582429	0.0572887	0.0566337	0.0559774	0.0558469	0.0556111	0.0558903	0.0563346	0.0563443	0.0568426
	2.44375	0.0487974	0.0485083	0.0496433	0.051906	0.0549062	0.0579837	0.0599902	0.0603692	0.0595993	0.0581656	0.0569286	0.0556688	0.0547102	0.0540943	0.0534869	0.0534241	0.0531693	0.0534997	0.0539262	0.0539661
	2.525	0.0504496	0.0501954	0.051181	0.0532851	0.0562084	0.0588174	0.0602591	0.0599653	0.0586895	0.0570439	0.0554793	0.0539745	0.0529489	0.0521314	0.0515999	0.0511105	0.0510837	0.0509077	0.0512482	0.0516494
	2.60625	0.0517526	0.0514865	0.0524688	0.054428	0.0571199	0.0593973	0.0602315	0.0595595	0.0579316	0.0560147	0.0541444	0.0525848	0.0512598	0.0503737	0.0497189	0.0493207	0.048924	0.0489548	0.0488426	0.0491763
	2.6875	0.0529321	0.0525685	0.0535315	0.0555425	0.0579622	0.0599223	0.0602719	0.0592034	0.0572436	0.0550231	0.0529805	0.0512207	0.0498388	0.0487887	0.0481003	0.0475813	0.0472536	0.0469815	0.0466243	0.046988
	2.76875	0.0541427	0.0537186	0.0546537	0.0564994	0.0588206	0.0603054	0.0603811	0.0588665	0.0566104	0.0541925	0.0519417	0.050047	0.0485423	0.0474518	0.0466047	0.0460573	0.0452433	0.0454352	0.0447909	0.0447786
	2.85	0.0553577	0.0549706	0.0558305	0.0576308	0.0596892	0.0609538	0.0606152	0.0582916	0.0560965	0.0534723	0.0510783	0.0490435	0.0474441	0.0462442	0.0453703	0.0447152	0.0442854	0.0434516	0.0432301	0.0430699
	2.93125	0.0567103	0.056384	0.0571836	0.0588904	0.0607767	0.0616803	0.0608554	0.0586332	0.0553806	0.0528417	0.0499623	0.0478067	0.0458714	0.0452064	0.0442634	0.0435905	0.0422836	0.0418329	0.0414413	0.041617
	3.0125	0.058249	0.0579209	0.0587212	0.0603713	0.0620118	0.06264	0.0613935	0.0587968	0.0556695	0.0522349	0.0497655	0.0471167	0.0452722	0.0436928	0.0433534	0.0425989	0.0411458	0.0405992	0.0400936	0.0398827
	3.09375	0.0600246	0.0596964	0.0604861	0.0620193	0.0635481	0.0637572	0.0621639	0.0592335	0.0558161	0.052504	0.0492851	0.0470986	0.0448031	0.0432696	0.0419199	0.0409536	0.0401962	0.0395317	0.0388442	0.0387807
	3.175	0.0620245	0.0617077	0.0624742	0.0639628	0.0652605	0.0652493	0.0632367	0.0599293	0.0562867	0.0527659	0.0496236	0.0467589	0.0443613	0.0429594	0.0416955	0.0401545	0.0394227	0.0387343	0.0381488	0.0376034
	3.25625	0.064238	0.06391	0.064724	0.0661371	0.0673306	0.0670235	0.0646394	0.061031	0.0570698	0.0532886	0.0499966	0.0472264	0.0447266	0.0424799	0.041143	0.0399582	0.0388652	0.0381267	0.037499	0.0363394
	3.3375	0.0666793	0.0663696	0.0672391	0.0685774	0.0696436	0.0690768	0.0663782	0.0624284	0.0581145	0.0541336	0.0506894	0.0477177	0.0447023	0.0428139	0.0410062	0.039838	0.0387731	0.0373192	0.0365652	0.0356393
	3.41875	0.0693322	0.0690553	0.0699588	0.0712843	0.0722338	0.0713838	0.0683568	0.063991	0.0594721	0.0553062	0.0516016	0.0484129	0.0454626	0.0429647	0.0413739	0.039498	0.0380743	0.0370373	0.0363274	0.0355985
	3.5	0.0720451	0.0718322	0.072742	0.0741385	0.0749307	0.0738894	0.0705408	0.0658621	0.0611131	0.0566466	0.0526169	0.049305	0.0462715	0.0437515	0.041595	0.0391135	0.0384632	0.0369828	0.0360213	0.0348486
