# Supplementary material for: Modelling chemical processes in explicit solvents with machine learning potentials
Source: Nat Commun. 2024 Jul 20;15:6114. doi: 10.1038/s41467-024-50418-6 (PMC11271496; doi:10.1038/s41467-024-50418-6)
Supplement: Supplementary file 4 — Source Data [file 41467_2024_50418_MOESM4_ESM.zip › source_data/SI/S5/s11.xlsx]

## Sheet: Sheet1
E_true	E_predicted	F_true	F_predicted	|F|_true	|F|_predicted
0.811081	0.80514	[[ 1.26331805e-02 -2.57774969e-02 2.72358282e-02]	[[-5.48042162e-02 1.81613410e-02 -4.59000166e-02]	[0.039571036520103894, 0.08996078409669601, 0.08304260667110325, 0.030334843239002207, 0.11367356161342877, 0.03670453249919023, 0.12515459303824586, 0.004287899900662213, 0.03249177595512959, 0.03870314521484842, 0.0659204752114368, 0.30360039494202407, 0.12478968730209308, 0.06056166461565039, 0.03299701950093914, 0.9310000903205067, 0.10038349079252472, 0.5850627536765075, 0.10126779031720973,…	[0.07375735853557415, 0.14974166553567692, 0.12608425947403598, 0.07407087491412613, 0.2228810661358136, 0.05498009373654688, 0.23426561401419985, 0.03429203150978997, 0.03604690305453318, 0.026152334872224497, 0.14922434315225333, 0.3193614499790235, 0.10276030136005321, 0.09461855689499424, 0.05050454155806703, 0.9150821651693105, 0.14084871730911916, 0.660735093514343, 0.14116294728557977, 0.0…
		[-6.66314962e-02 6.03861771e-02 -2.58766387e-03]	[-8.67295244e-02 9.03208119e-02 8.21139875e-02]
		[-5.65448419e-02 -4.71153623e-02 -3.84564431e-02]	[-7.30723768e-02 -3.83370929e-02 -9.53306642e-02]
		[-7.69346891e-03 2.14264143e-02 -2.00479930e-02]	[ 2.43663098e-02 2.69442982e-02 -6.45506178e-02]
		[ 5.32683273e-02 -9.95511141e-02 -1.31810318e-02]	[ 3.97378541e-02 -2.01862890e-01 8.57219125e-02]
		[-3.32979818e-02 4.06985503e-03 -1.48964222e-02]	[-5.49679537e-02 -7.01831995e-04 -9.17715022e-04]
		[ 8.60203605e-02 9.07869852e-02 4.67900145e-03]	[ 1.12965558e-01 1.89406674e-01 -7.90207099e-02]
		[-3.80415694e-03 1.47792312e-03 -1.31537780e-03]	[ 2.54786121e-02 -2.18274436e-02 -7.09552369e-03]
		[ 9.06571958e-05 1.46641485e-02 -2.89943104e-02]	[-2.82885085e-02 2.17480151e-02 -5.11501188e-03]
		[ 3.66918931e-02 9.89963208e-03 -7.32364103e-03]	[ 9.81510934e-03 2.21626780e-02 -9.81956974e-03]
		[ 9.59135648e-03 -1.94725280e-02 6.22441611e-02]	[ 4.36951554e-02 -5.84933444e-02 1.30142870e-01]
		[ 1.04372658e-01 1.08056950e-01 -2.63824267e-01]	[ 1.68843386e-01 5.98626599e-02 -2.64386287e-01]
		[-1.94265566e-02 3.94255443e-02 1.16793413e-01]	[-4.68167254e-03 3.32219422e-02 9.71291101e-02]
		[-2.07049105e-02 -1.73086853e-03 5.68860791e-02]	[-7.78999751e-02 -1.86574139e-02 5.03603623e-02]
		[-7.93268461e-03 1.11377739e-02 3.00304147e-02]	[-8.05894638e-03 -3.15566696e-02 3.85997242e-02]
		[ 3.40287055e-01 -8.59746925e-01 1.08632929e-01]	[ 2.75979640e-01 -8.61211174e-01 1.39735184e-01]
		[ 8.06501943e-02 4.12923729e-02 -4.32126291e-02]	[ 7.55159518e-02 1.11103643e-01 -4.23282732e-02]
		[-2.23425765e-01 5.30992051e-01 -1.02111678e-01]	[-2.31119030e-01 6.07359526e-01 -1.19454022e-01]
		[-7.70987771e-02 -3.58769039e-02 5.49890143e-02]	[-8.80454337e-02 -1.88814033e-02 1.08712795e-01]
		[ 8.10351917e-02 5.41845152e-03 -4.24339440e-02]	[ 5.32659855e-02 3.11936507e-02 -3.70910417e-02]
		[-6.03476105e-02 6.34188994e-04 2.48835748e-02]	[-7.66564241e-02 1.16546553e-02 3.41734646e-02]
		[-4.31805931e-02 6.57154112e-03 1.57645819e-02]]	[-4.53395006e-02 2.83893678e-02 4.32004123e-03]]
1.21322	1.1902	[[-0.09044565 0.6468719 -0.63573191]	[[-0.13536271 0.82798813 -0.69799879]	[0.9114706444784091, 1.0482640009466084, 1.4189062050723078, 0.3718354594346913, 2.0841627360625408, 0.3760632109533795, 1.0395547193630408, 0.541947511877831, 0.9600486026708579, 0.6312720891104745, 0.32386465350268373, 0.6239238017952351, 1.389096795891119, 0.607249675891673, 0.5135178092646983, 0.8943101133395893, 0.2241285272907166, 0.4985461806306346, 1.4748038143716633, 0.37150228818779013,…	[1.0913705721768412, 1.020908913535155, 1.4689551096677818, 0.40248438556843236, 2.1294243950790928, 0.36229977749790504, 1.1425499788699172, 0.49331804807559243, 0.8374264971503202, 0.7081337302725738, 0.3082842773647963, 0.6272391441234364, 1.6556950907454533, 0.6564382080688002, 0.6559348115057373, 0.8871878359863166, 0.20716565545919186, 0.6003043848605588, 1.371735980655646, 0.32571169337079…
		[-0.7573516 -0.60941906 0.39228099]	[-0.79314794 -0.58304268 0.27061519]
		[-0.99087179 0.98614054 0.24288837]	[-1.02916195 1.03739563 0.14988363]
		[ 0.22022988 0.2987261 0.02287189]	[ 0.27590647 0.28615147 -0.06313979]
		[ 0.9541512 -1.70737186 -0.71986884]	[ 0.82718068 -1.86335443 -0.61492328]
		[ 0.30929592 -0.06901409 -0.20247624]	[ 0.31989472 -0.12761587 -0.1124397 ]
		[-0.25738262 0.74344053 -0.67950304]	[-0.25461077 0.80270212 -0.77218075]
		[ 0.18337051 0.50929788 0.02642027]	[ 0.22375089 0.43193526 0.08203763]
		[ 0.39005935 -0.3200832 0.81675808]	[ 0.33992285 -0.26835468 0.71674358]
		[ 0.01110332 -0.56468413 0.28198049]	[-0.0519411 -0.60646471 0.3618785 ]
		[-0.17195546 -0.20050862 -0.18739243]	[-0.175092 -0.24799616 -0.05366463]
		[ 0.16657388 0.19102818 0.5701248 ]	[ 0.09746072 0.20841556 0.58351804]
		[ 1.13327933 0.56012541 -0.57578416]	[ 1.37888501 0.54397867 -0.73762427]
		[-0.26710644 -0.51462208 0.18047282]	[-0.37701901 -0.48440762 0.23263071]
		[-0.28637256 0.22312392 0.36319006]	[-0.32957284 0.12950861 0.55214105]
		[-0.15958356 -0.76881776 0.42806883]	[-0.04549739 -0.79773895 0.38554483]
		[-0.15395438 -0.16070574 -0.02655767]	[-0.18802115 -0.08032332 0.03337395]
		[-0.06046223 0.46379995 -0.17257525]	[-0.11802021 0.56102003 -0.1780256 ]
		[ 1.07704358 -0.9952024 -0.1568298 ]	[ 0.950502 -0.9880717 -0.04381627]
		[ 0.06086728 -0.32947345 -0.16048792]	[ 0.0301422 -0.28060451 -0.16260585]
		[-0.3683388 0.5267595 -0.09552651]	[-0.36135406 0.56533872 -0.05169088]
		[-0.67045876 0.97906861 0.17958656]]	[-0.58484443 0.93354043 0.11974268]]
1.21766	1.15009	[[-0.7726321 -0.13914846 -0.71798828]	[[-0.76138131 0.13026339 -0.79361231]	[1.0638749070749018, 0.548425060564687, 0.3856376228273442, 0.5082502926426591, 1.308099942945193, 0.33451593998161655, 0.3604787168800295, 0.7012381101270752, 1.081792802602424, 0.49677365539899604, 0.13905727024367742, 1.109856113485049, 0.4586949247402195, 0.31203465115716106, 0.799831366068072, 1.1594337015684348, 0.31503359294725913, 0.6669508461383377, 0.8098505839635711, 0.0553261815151091…	[1.1074703349876212, 0.6881199068064444, 0.36269750571754866, 0.47341175475442854, 1.2091653719172717, 0.23819312777612986, 0.3646526017713207, 0.7411346505901332, 0.9720950343063952, 0.5593358957847878, 0.11595083271311565, 1.1268684695906355, 0.47533677939758234, 0.4072462378457077, 0.6923269271649091, 1.1809520674074387, 0.2764418544756905, 0.6112262832062512, 0.7511684731752991, 0.08635157815…
		[-0.40071936 -0.13383152 -0.3496901 ]	[-0.32507031 -0.19610161 -0.57391851]
		[-0.20447682 0.22182314 0.24020845]	[-0.11414684 0.24625515 0.24057926]
		[-0.11749964 0.35031303 0.3489885 ]	[-0.09507482 0.35339283 0.30032145]
		[-0.21434395 0.12175765 -1.28466229]	[-0.41591531 -0.05765548 -1.13391852]
		[ 0.23330344 0.10862804 -0.21370626]	[ 0.20753872 0.041871 -0.10913508]
		[-0.27743354 -0.22853095 -0.0273704 ]	[-0.30553291 -0.11677532 -0.16119766]
		[ 0.68015553 -0.16435558 0.04594104]	[ 0.69229831 -0.22995195 0.13086529]
		[ 0.77321574 -0.1822441 0.73430251]	[ 0.76636059 -0.12501417 0.58483473]
		[ 0.10308721 -0.41316243 0.25583959]	[ 0.03491971 -0.42434233 0.36272696]
		[-0.03008436 -0.01065024 -0.13534559]	[-0.00420348 -0.11030606 0.03548943]
		[ 0.55154141 -0.27456213 0.92314587]	[ 0.38527278 -0.18355216 1.04293147]
		[ 0.15112925 -0.13843374 0.41036214]	[ 0.42995843 -0.19076488 0.06848038]
		[-0.30556088 -0.02191523 -0.05931187]	[-0.40176049 0.03588689 -0.05612608]
		[ 0.3568204 0.71262223 0.06766817]	[ 0.28757065 0.58425606 0.23508414]
		[-0.56376003 1.01253094 -0.03524549]	[-0.44593951 1.09345354 -0.0120458 ]
		[-0.14988674 -0.26732467 -0.07292222]	[-0.17250405 -0.21524587 -0.01821178]
		[ 0.30951914 -0.58169334 -0.10321916]	[ 0.25345358 -0.54404758 -0.11563337]
		[-0.51927326 0.31053807 -0.53831158]	[-0.57354299 0.27176001 -0.40180718]
		[ 0.01606437 0.01807246 -0.04976252]	[-0.0530305 0.04882847 -0.04754095]
		[-0.29934312 0.06904823 -0.21939993]	[-0.2853642 0.10110652 -0.19482086]
		[ 0.91925887 -0.5199292 0.66377168]]	[ 0.89609395 -0.51331646 0.61665499]]
1.12203	1.06376	[[-0.83935507 -1.20490042 0.07070721]	[[-0.89944504 -1.01108954 0.21375743]	[1.4701365440501568, 1.4425438393163226, 1.605137760250353, 0.5986299323371025, 1.4451953617267996, 0.27092924213151715, 1.3420561041047958, 0.786745296608655, 0.5927801384560775, 0.4536342114279877, 0.5254451769312277, 1.5348533601354264, 2.5401718928627717, 0.5947543978668615, 0.7027235236846633, 0.9917443307180153, 0.1708859098785016, 0.19671530239641527, 1.065012859299718, 0.28570485547688484…	[1.3700349124118874, 1.386886487691393, 1.7410752294532974, 0.5210840533849377, 1.263736757544365, 0.3260500858732498, 1.2089711586440648, 0.7937818208091705, 0.4793238633201858, 0.4339144347265113, 0.40498207527212, 1.3584379047323791, 2.213240645049931, 0.6817189294300394, 0.8860447296485023, 0.9698507813421786, 0.1616902034394138, 0.14875786596464935, 0.9607693017330918, 0.2823882647989895, 0.…
		[-0.8782972 0.95191778 -0.63512148]	[-0.71684397 0.92697618 -0.74182479]
		[ 1.23549632 -1.00307266 -0.20943093]	[ 1.39579142 -1.03449348 -0.11372121]
		[ 0.52428841 -0.23813398 -0.1636205 ]	[ 0.46666831 -0.18963131 -0.13337635]
		[-0.82447053 0.5950728 -1.0269987 ]	[-0.86442645 0.38730742 -0.83653479]
		[-0.17179456 0.16899062 0.12382025]	[-0.23975147 0.15753096 0.15495769]
		[ 0.32202038 -1.30226336 -0.03908446]	[ 0.35544929 -1.14349639 -0.16638228]
		[-0.09762268 0.74290322 0.23985991]	[-0.10306497 0.72809188 0.29891372]
		[ 0.35701195 0.17795488 0.43847785]	[ 0.29443143 0.1967112 0.32305759]
		[-0.08640783 -0.05686032 -0.44168381]	[-0.10917813 -0.0181523 -0.41956211]
		[ 0.15901843 0.50008237 0.02689603]	[ 0.19784661 0.34841146 0.05896318]
		[ 1.23882811 -0.58902736 0.68856845]	[ 1.02548477 -0.25756321 0.85287498]
		[-1.28679384 1.36333556 1.71404521]	[-1.14771777 1.26816763 1.40460989]
		[ 0.49108134 -0.01170049 -0.3353133 ]	[ 0.52074633 0.0753002 -0.43346722]
		[ 0.20857403 -0.66336729 -0.1012969 ]	[ 0.15849579 -0.85779159 -0.15539604]
		[ 0.06798765 0.73536263 -0.66194886]	[ 0.08137045 0.71280844 -0.65260517]
		[-0.10677001 0.11073275 -0.07443398]	[-0.11953644 0.10047108 -0.04195619]
		[-0.03656231 -0.15793425 0.11143106]	[-0.07498177 -0.085633 0.09577905]
		[ 0.67904785 -0.77883828 0.25798709]	[ 0.51723235 -0.71489212 0.38010209]
		[ 0.03104672 0.16048566 0.23432396]	[-0.03247251 0.17636415 0.21813838]
		[ 0.55994949 -0.24819544 0.45591457]	[ 0.58200993 -0.20938358 0.47613099]
		[-1.33789385 0.49868122 -0.80532031]]	[-1.28810816 0.44398591 -0.78245885]]
0.777367	0.749698	[[-0.68469184 -1.25968163 -0.33750419]	[[-0.75617323 -1.16546207 -0.14831983]	[1.472925595924345, 1.8977623301667783, 0.941293966490596, 0.5595754857115434, 1.5926964640465386, 0.3432231253773518, 1.889183497919226, 0.32683365598224257, 1.2466410062497733, 0.48223469915316164, 0.5399435522760672, 1.8621263015299252, 2.746146871004169, 0.26403529256354785, 0.747873306913148, 1.5805297574483297, 0.4046458640859513, 1.244260013721414, 2.6024162695225534, 0.3508217062142543, 0…	[1.3971752091476606, 1.9014637028576833, 0.9287741313581861, 0.5930239502665425, 1.593404134293405, 0.34775930956051027, 1.801717365200902, 0.39896527013477256, 1.1493511251845319, 0.4556037211740038, 0.5272583127378685, 1.9382431712296968, 2.5859772980385722, 0.41525235179605796, 0.8285517022406235, 1.5676920080973749, 0.23863457090297838, 1.417032081052876, 2.5136843465046397, 0.363052826981287…
		[ 0.58515677 0.06526598 -1.80411579]	[ 0.66014247 0.01466777 -1.78313235]
		[ 0.2918575 -0.87683614 -0.17891874]	[ 0.49862581 -0.77474165 -0.11734164]
		[-0.48397233 -0.09579159 0.26404446]	[-0.50430975 -0.06214682 0.30575621]
		[-1.18524498 1.06377262 0.01625391]	[-1.19000934 1.04761284 0.15912835]
		[ 0.02500035 0.29500571 0.17363388]	[-0.07994337 0.2720027 0.20139545]
		[ 0.89611306 -0.55468454 -1.56790329]	[ 0.84665658 -0.54686973 -1.49341609]
		[ 0.25163064 -0.20640659 0.02997632]	[ 0.28614716 -0.27302688 0.05243482]
		[-1.00802178 0.12609336 0.72256927]	[-0.98144748 0.16823446 0.57399131]
		[ 0.14315301 0.43344455 -0.15550995]	[ 0.17110744 0.39072304 -0.16010153]
		[ 0.33904917 0.00664338 0.42016731]	[ 0.3566658 -0.09872643 0.37555815]
		[ 1.46991145 0.58867816 0.97996567]	[ 1.48528057 0.60774199 1.08691209]
		[-1.09961537 0.23325515 2.50554599]	[-1.07395944 0.18329869 2.34526998]
		[ 0.05888758 0.13901913 -0.21661156]	[ 0.0259633 0.2576189 -0.32464276]
		[ 0.32596378 0.35436031 -0.57226817]	[ 0.31826146 0.20479909 -0.73706506]
		[ 0.86321355 -1.01589888 -0.84905015]	[ 0.73042468 -1.10785714 -0.83473982]
		[ 0.21981789 -0.26459462 -0.21309167]	[ 0.16296156 -0.06155315 -0.16309874]
		[-0.68314172 0.99880046 0.28965154]	[-0.74145547 1.18297082 0.24249482]
		[-1.46890538 2.14646662 -0.08699707]	[-1.39336378 2.09206706 -0.02004434]
		[-0.02649237 -0.13897198 0.32103086]	[-0.08376417 -0.12126305 0.33179239]
		[-0.09521206 -0.74207023 -0.25883992]	[-0.08305727 -0.73012814 -0.26767687]
		[ 1.45574759 -1.55010343 0.40727743]]	[ 1.34524648 -1.4799623 0.37484546]]
0.324568	0.311505	[[ 8.80303123e-01 -5.26380001e-01 4.37302442e-02]	[[ 0.86545957 -0.42272721 -0.00827496]	[1.0266069491853578, 0.45454498088225787, 1.9527445253875815, 0.9610331473564977, 1.6462812954221178, 0.564071888709638, 2.4448533716013348, 0.5924568142839755, 1.2296133442720552, 0.18116897047175276, 0.2211921332202442, 2.548014377627405, 1.0599311411163355, 0.844498119246505, 0.747343393098088, 0.4702667358563032, 0.11875569021865427, 0.41287423182657684, 2.1686448675734105, 0.3255008032987339…	[0.9632170246645081, 0.3952762276089387, 1.7418965850035388, 1.0135396846507376, 1.6304885696705473, 0.5266680250448885, 2.327453458414663, 0.572668397873012, 1.0424736626844808, 0.1284803832423181, 0.26612064689018905, 2.6277365702118316, 0.7069348260511713, 0.7348253249325837, 0.7251365295631044, 0.6761144393173125, 0.49331775012974705, 0.47966715762904355, 2.170916287235185, 0.3068839244651051…
		[-3.20055999e-01 -3.20702941e-01 -3.63994555e-02]	[-0.24845974 -0.28723823 0.1095685 ]
		[-1.88788710e+00 4.96660639e-01 -4.92107622e-02]	[-1.63719336 0.59287424 -0.04797658]
		[ 2.60424288e-01 -6.51377403e-01 -6.56864811e-01]	[ 0.21497142 -0.67157387 -0.72803744]
		[ 1.34374029e+00 -8.65395542e-01 3.94581665e-01]	[ 1.37257366 -0.77788459 0.41161887]
		[ 2.01794176e-01 -2.29731916e-01 4.74003642e-01]	[ 0.14554234 -0.26364266 0.43207544]
		[-2.22594398e+00 1.98368383e-01 -9.91529835e-01]	[-2.10910649 0.16015432 -0.97111277]
		[-4.99756251e-01 2.90199906e-01 -1.30509698e-01]	[-0.493986 0.25664539 -0.13438776]
		[ 6.68923864e-01 3.56161063e-01 -9.68317684e-01]	[ 0.3912537 0.34287656 -0.90338671]
		[-8.51767806e-02 9.56338799e-02 -1.28145515e-01]	[ 0.00715564 -0.04478676 -0.12020879]
		[-1.19328935e-01 -1.13022629e-01 -1.48028545e-01]	[-0.11685722 -0.19997276 -0.13105527]
		[ 1.88590981e+00 1.27475181e+00 1.14487085e+00]	[ 2.16513946 0.97319394 1.12697123]
		[ 3.36266823e-01 1.00517593e+00 4.09320067e-05]	[ 0.06909172 0.65912223 -0.24605094]
		[ 2.78022994e-01 -5.85732080e-01 5.41108325e-01]	[ 0.05029994 -0.3537784 0.64208957]
		[-7.08094097e-01 -1.60302285e-02 2.38469974e-01]	[-0.69893908 0.08222456 0.1747749 ]
		[ 1.83610081e-01 -3.54343497e-01 -2.48754552e-01]	[ 0.20835269 -0.60395985 -0.22125187]
		[ 8.80768853e-02 7.86584100e-02 -1.25789816e-02]	[-0.00731978 0.45075774 0.20031546]
		[-1.45961273e-01 -2.26888993e-01 3.12540914e-01]	[-0.35521987 0.14920093 0.28572454]
		[ 8.75215881e-01 -1.91589565e+00 5.16102314e-01]	[ 0.94112084 -1.88769409 0.5135953 ]
		[ 1.88736095e-01 7.09454521e-02 -2.55531216e-01]	[ 0.18168546 0.08067099 -0.23379549]
		[ 1.61684358e-01 4.63961622e-01 4.33227444e-01]	[ 0.16755026 0.45473223 0.37459217]
		[-1.17029312e+00 1.30607601e+00 -5.38404858e-01]]	[-1.11311515 1.31080528 -0.52578741]]
0.283223	0.297984	[[ 1.36573682 0.61569667 -0.08988628]	[[ 1.48820936 0.8286321 -0.34502191]	[1.5007994550464614, 2.8298924464375204, 1.95628473822983, 1.0732108109373992, 0.77072355896664, 0.5673445924742825, 1.7766420425996299, 1.1392102701296742, 2.0834674314317447, 0.2676195611822083, 0.6463991809745218, 2.4371089193968696, 4.0736313845926055, 0.4875160890181715, 0.9376144092934131, 1.6311633720394025, 0.5157647668525026, 2.0639879275210435, 1.8039551440641024, 0.5720721870835772, 0.…	[1.7379408489985204, 2.789842339246251, 1.615899749031897, 1.0997711385805053, 0.8384727164415378, 0.4141952778425367, 1.7326372176403886, 0.8709337388709728, 2.0490995477120935, 0.4025202018710887, 0.6883890420262925, 1.9824675591530232, 4.196652098100537, 0.6047653100094872, 0.8506498126316181, 1.8143611013124878, 0.5830787338308621, 1.8425769948305415, 1.8276000410578919, 0.5230311796003915, 0…
		[ 0.91590286 -1.02582011 2.47327845]	[ 0.83640412 -1.12588938 2.41164291]
		[-1.92725495 0.3276782 -0.07324855]	[-1.56478744 0.34299253 -0.21196318]
		[-0.80704527 0.44887715 0.54678029]	[-0.87269462 0.46894382 0.47748545]
		[ 0.50271703 0.39172609 0.43340634]	[ 0.62892182 0.23261346 0.50337343]
		[ 0.46423077 0.32158139 -0.05436079]	[ 0.35904597 0.1943877 -0.06969321]
		[-0.34692467 0.46546911 -1.67911844]	[-0.44341261 0.72452924 -1.51012396]
		[ 0.65604494 -0.9263234 -0.09659213]	[ 0.46185586 -0.73555307 -0.06462526]
		[-1.92492702 -0.76944727 -0.20843087]	[-1.87280142 -0.77088505 -0.31170504]
		[-0.14037534 -0.12658989 0.18944654]	[-0.03725175 -0.21089101 0.34082224]
		[-0.44107281 -0.26461853 -0.39148909]	[-0.43796656 -0.40274311 -0.346212 ]
		[ 1.02474492 2.02469112 0.88883272]	[ 0.70901732 1.69547687 0.74352556]
		[ 0.3301984 -1.2959804 -3.84784049]	[ 0.69190889 -1.2684032 -3.94008937]
		[ 0.15379353 0.09323977 0.45312894]	[-0.09500884 0.298172 0.51750155]
		[-0.1326252 0.65750851 0.65514418]	[-0.27680639 0.52262134 0.61143295]
		[-0.61694783 1.39849441 0.56945826]	[-0.64199122 1.46010167 0.86478702]
		[ 0.28986834 -0.41872944 0.08158001]	[ 0.31907717 -0.41495904 0.25686487]
		[ 0.63433154 -1.9570917 0.1657158 ]	[ 0.5068272 -1.76696444 0.12669973]
		[-0.98239948 1.30121502 -0.77200058]	[-0.94957867 1.36208712 -0.76363665]
		[-0.21313296 -0.50854619 -0.15238667]	[-0.20836307 -0.45965094 -0.13735886]
		[-0.52097482 0.44075302 -0.22042498]	[-0.50465342 0.42788058 -0.3055808 ]
		[ 1.85437175 -1.32814535 1.03144584]]	[ 1.90404827 -1.40249918 1.1518745 ]]
0	0	[[ 3.09900748e-01 6.35968045e-01 4.03576062e-01]	[[ 1.79058578e-01 7.62306093e-01 3.05040928e-01]	[0.8144737353333465, 5.352426890377675, 0.8608217176843139, 1.0797092506173935, 0.6384869176970381, 0.13241476124421694, 2.8119269061782197, 0.643217311220594, 2.1157008220949094, 0.33265906162864944, 0.2457063858007611, 2.978270736776243, 4.468881527409851, 0.6726511832602871, 0.4931250487976759, 1.1276873130567984, 0.9344594444505181, 0.8109894631949114, 2.25351500902588, 0.44776967050755256, 0…	[0.8403704665610624, 5.439435313590561, 1.2365191657070178, 1.0602443807550195, 0.5580813626060223, 0.1574916344617773, 3.081751422294983, 0.6707637595032491, 2.1058290031737203, 0.277187174698054, 0.31756848585112607, 2.9203166701979892, 4.650402440282157, 0.6444826154361415, 0.5100129751759614, 1.1244939685049424, 0.6947501313600896, 0.7462300176366486, 2.1793231241720457, 0.43880634598682616, …
		[ 3.21655639e-03 4.38218835e-01 5.33445663e+00]	[ 2.82955684e-01 6.76473868e-01 5.38978439e+00]
		[ 4.86492995e-01 3.04260307e-01 -6.41688601e-01]	[ 7.84536650e-01 2.74278668e-01 -9.15561633e-01]
		[ 9.04548189e-01 -3.68065644e-02 -5.88396054e-01]	[ 8.80465481e-01 -4.12961262e-03 -5.90662027e-01]
		[ 2.96464920e-01 1.26535334e-01 5.51146899e-01]	[ 1.70875837e-01 1.81209365e-01 4.99419084e-01]
		[-9.05805254e-02 4.62351699e-02 8.48006278e-02]	[-1.37006892e-01 3.00862252e-03 7.76123366e-02]
		[-1.86123110e+00 -1.07241493e+00 1.81457376e+00]	[-1.98248984e+00 -9.29653951e-01 2.16856390e+00]
		[-5.59749820e-01 2.12110533e-01 -2.35409792e-01]	[-5.79227151e-01 2.66603514e-01 -2.08188604e-01]
		[ 1.71194246e+00 3.03481108e-01 -1.20554643e+00]	[ 1.70473502e+00 1.48626330e-01 -1.22731598e+00]
		[-7.72576200e-03 2.83936486e-01 -1.73154370e-01]	[ 6.43249149e-02 2.30344976e-01 -1.40129323e-01]
		[-2.39886602e-01 2.74069096e-02 -4.55511528e-02]	[-2.36862506e-01 -2.10034616e-01 -2.51268042e-02]
		[-2.08612883e+00 -6.82488093e-01 -2.01305069e+00]	[-2.26521915e+00 -4.47747075e-01 -1.78789100e+00]
		[-1.49101776e-01 -1.02524254e+00 -4.34713107e+00]	[ 1.01415521e-01 -1.16748459e+00 -4.50032638e+00]
		[ 3.95314739e-01 4.69727584e-01 -2.74848809e-01]	[ 1.24512866e-01 5.87718931e-01 -2.33325622e-01]
		[ 2.76306266e-01 -3.94301569e-01 1.06552493e-01]	[ 1.52331549e-01 -4.76996119e-01 9.68660764e-02]
		[ 6.00151408e-01 3.82721256e-01 8.74655020e-01]	[ 5.20263415e-01 3.74344638e-01 9.23947377e-01]
		[ 2.33290275e-01 8.42167811e-01 3.30973532e-01]	[ 2.86011846e-01 5.75692303e-01 2.63540018e-01]
		[-3.83163178e-02 -8.07849049e-01 6.01305577e-02]	[-1.11489268e-01 -7.28675844e-01 1.16021106e-01]
		[ 9.69758892e-01 -1.98010537e+00 4.65918800e-01]	[ 9.52879334e-01 -1.92324920e+00 3.77601345e-01]
		[ 1.91401406e-01 3.43452549e-01 -2.14251082e-01]	[ 1.81738390e-01 3.55602787e-01 -1.81848357e-01]
		[ 1.08927886e-01 6.03419026e-02 2.57952684e-01]	[ 1.35479017e-01 1.02835366e-01 2.44889984e-01]
		[-1.32091571e+00 1.33387161e+00 -6.62020084e-01]]	[-1.20928930e+00 1.34892554e+00 -6.52910816e-01]]
0.782672	0.771818	[[-8.07272452e-01 3.28847382e-01 5.41555903e-01]	[[-8.02688294e-01 3.32359746e-01 2.72050862e-01]	[1.0262125554438148, 1.6101440686835988, 1.6089024124779205, 1.5515607149146586, 1.5982383963137499, 0.6157304026460135, 8.155990992424332, 0.5056316444076068, 1.4629982218309503, 0.8535426513565914, 0.5499662365261486, 10.447258719349302, 0.9132006599905773, 1.340494502658488, 1.0207043016728563, 2.105765396671294, 0.5304554444785415, 1.2397829619619591, 2.5900275924214378, 0.6460375580085482, 0…	[0.9103752908040987, 1.1354806383061464, 1.833403471269849, 1.2450285381510262, 0.9261712036778634, 0.6238204652098438, 7.9574540374804315, 0.3194522913712708, 2.3629322707554206, 0.8367367431444234, 0.4710339494906863, 9.263576766451871, 0.8574315956827658, 1.3430313678136527, 1.0118742416758133, 2.3552377816791332, 0.8895840349569183, 1.641899236285173, 2.7108028896871788, 0.6780931086300048, 0…
		[ 1.40333215e+00 -6.11649959e-01 -4.99106327e-01]	[ 1.11365478e+00 -1.18915422e-01 -1.86945002e-01]
		[ 9.41987708e-01 -4.76697801e-01 1.21407798e+00]	[ 1.28620577e+00 -5.19292841e-01 1.19890698e+00]
		[-7.37126871e-01 6.40547390e-01 1.20568805e+00]	[-4.01638291e-01 4.72911861e-01 1.07941517e+00]
		[-1.03192710e+00 1.08082033e+00 -5.66850803e-01]	[-8.34459168e-01 3.67095860e-01 -1.63436916e-01]
		[-5.34292271e-02 2.52870687e-01 -5.58861040e-01]	[-8.89260252e-02 2.67591657e-01 -5.56452010e-01]
		[ 6.44620670e+00 1.91398243e+00 4.61554759e+00]	[ 6.37454213e+00 2.44815074e+00 4.08568787e+00]
		[ 2.80197892e-01 -4.20890147e-01 -1.99630950e-03]	[ 1.30268253e-01 -2.73581971e-01 -1.01157568e-01]
		[-6.33005514e-01 -3.70713832e-01 1.26579583e+00]	[-1.42313902e+00 -7.95176622e-01 1.71050238e+00]
		[ 3.29472675e-01 6.93672353e-01 -3.72560708e-01]	[ 3.42327302e-01 7.11211030e-01 -2.77703559e-01]
		[ 8.63404118e-02 4.70712729e-01 2.70993950e-01]	[-6.33226220e-02 4.22361109e-01 1.98681456e-01]
		[-8.03974623e+00 -3.22695934e+00 -5.83904347e+00]	[-6.87696044e+00 -2.62306892e+00 -5.62501369e+00]
		[-3.81529446e-01 8.01922289e-01 2.12817690e-01]	[-6.15002218e-01 5.10189901e-01 3.10913939e-01]
		[ 1.11294347e+00 -5.93309232e-01 -4.54165709e-01]	[ 1.10233121e+00 -5.97012791e-01 -4.81845293e-01]
		[ 4.84262046e-01 -1.36723238e-01 -8.88050842e-01]	[ 3.82957358e-01 -1.42403015e-01 -9.25718383e-01]
		[ 1.85564497e+00 -9.94044428e-01 5.20129077e-02]	[ 1.94788220e+00 -1.32361369e+00 -3.07693090e-02]
		[-3.51913956e-02 3.85038028e-02 -5.27884458e-01]	[-2.27575560e-01 -1.70932716e-01 -8.42823307e-01]
		[-9.25002571e-01 8.21193191e-01 8.41057607e-02]	[-1.06287061e+00 1.25143915e+00 -6.26269692e-03]
		[-1.17447503e+00 2.25135956e+00 -5.10128864e-01]	[-1.36011401e+00 2.31590902e+00 -3.67569864e-01]
		[-3.34756555e-01 -3.30258251e-01 4.42980883e-01]	[-3.62070771e-01 -3.08128853e-01 4.83499359e-01]
		[ 1.06989529e-01 -5.82657191e-01 8.17032679e-02]	[ 1.55535561e-01 -5.48920255e-01 8.43416097e-02]
		[ 1.13773757e+00 -1.66788466e+00 2.38998285e-01]]	[ 1.28306247e+00 -1.67817298e+00 1.41697977e-01]]
0.300341	0.226383	[[-0.79567419 1.45104463 0.41438756]	[[-0.80615642 1.40160943 0.26884779]	[1.705973323879027, 1.8979262475087482, 1.4891477741120878, 1.1949038613873413, 1.6650924427281646, 1.1814670105106337, 2.9246265264425437, 0.5030076765751063, 2.5559940782283244, 0.443215365392414, 0.6472672314891454, 4.626722374622843, 2.931009727928153, 1.2510135534677083, 0.703103248395316, 1.7671802432063617, 0.7049045005785588, 0.6967556047141734, 1.9033993281558594, 0.6820842614593298, 0.4…	[1.6391083835410323, 2.0763922825297945, 1.5864453784318133, 1.4596212680379181, 1.6438703552157237, 0.8739527122376839, 3.135012232069788, 0.34537444704700654, 2.1773118083464067, 0.5125195252197341, 0.6681449721162235, 4.851585135939466, 2.6931899976201685, 1.3053804334279875, 0.7670476594144523, 1.5467908755953028, 0.5687567603564281, 0.7854483347552984, 1.7064074830828917, 0.7362534173703555,…
		[-0.54883162 0.41524976 -1.76874971]	[-0.53126023 0.35579724 -1.97549381]
		[ 0.45285959 0.36997207 1.36952545]	[ 0.30503021 0.41137402 1.50151155]
		[ 0.9265493 -0.62099886 -0.42855811]	[ 1.15946322 -0.70383517 -0.53921734]
		[ 0.55020865 0.20530548 -1.55809273]	[ 0.55682083 0.08513948 -1.54434827]
		[-0.40296841 -0.93932101 0.59258485]	[-0.27991766 -0.7419277 0.36739997]
		[ 0.98892047 -0.7249407 2.65517186]	[ 1.49806597 -0.11352795 2.75158344]
		[-0.38550746 0.32082574 0.038361 ]	[-0.28640613 0.19208242 0.01895728]
		[ 2.38156541 0.89176347 0.25692383]	[ 1.93552651 0.83435068 0.54615271]
		[-0.04023822 0.23333203 -0.37466907]	[-0.07550032 0.20358171 -0.46425257]
		[ 0.47659994 -0.09504926 0.42751959]	[ 0.41280564 -0.25203364 0.46096448]
		[-3.79891142 -2.34770348 -1.2095951 ]	[-3.70813434 -2.90579126 -1.15930807]
		[ 1.41873765 0.23540285 2.55393559]	[ 1.36970135 0.30841601 2.29827547]
		[-0.86258527 0.49145821 -0.76121639]	[-0.97918337 0.56938919 -0.64885589]
		[-0.04068533 -0.01013761 -0.70185191]	[-0.25937201 -0.08822015 -0.7164534 ]
		[-0.42617068 0.89024513 -1.46586772]	[-0.45150511 0.93525003 -1.14630385]
		[-0.30814535 -0.40231915 -0.48997561]	[-0.4937649 -0.08619815 -0.26879426]
		[ 0.44026574 -0.52230824 0.13721715]	[ 0.47592451 -0.55404167 0.28889925]
		[ 1.09508797 -1.26569278 0.90649498]	[ 0.92472894 -1.14417974 0.86461298]
		[ 0.35698788 0.56436079 -0.13890822]	[ 0.32414964 0.6190643 -0.23185232]
		[-0.14126535 -0.38599592 0.05438275]	[-0.03534993 -0.33627891 -0.01509977]
		[-1.20081662 1.10666082 -0.55861103]]	[-1.05566641 1.00997981 -0.65722536]]
0.11652	0.0922816	[[-9.54815676e-02 2.19629989e-01 1.52920640e-01]	[[ 3.73819420e-02 1.15905624e-01 1.04095194e-01]	[0.28414570946993434, 3.0784532014771666, 1.632389693563565, 1.6483407580323834, 0.39819577444417764, 0.7881464353132489, 2.7129989760280333, 0.17471999490896897, 1.7158833749369766, 0.7781655034265113, 0.9233531363592107, 2.976130557787513, 2.7236338814274665, 1.451580782173759, 0.8138390405208143, 2.514072317753454, 1.1164214285098522, 1.1976680446779824, 1.8055425741962061, 0.8951105204274423,…	[0.1602102763160608, 3.1868813463729513, 1.6738267721912232, 1.400782483460292, 0.5130616273865682, 0.7896535203255509, 2.592480315951695, 0.2725957227830158, 1.647777875667229, 0.7615647043387834, 0.8477589862919169, 3.5157269052912046, 2.5806556797482405, 1.5472451046110534, 0.776077245911763, 2.8439391215230283, 0.8195243238076826, 1.3716003484992565, 1.7447615029735726, 0.8950864320185903, 0.…
		[ 1.22220288e+00 -6.23713022e-01 -2.75573517e+00]	[ 1.00544164e+00 -6.00365663e-01 -2.96392660e+00]
		[ 2.69847031e-01 -3.72546567e-01 1.56623362e+00]	[ 2.54759212e-01 -2.19782124e-01 1.63966144e+00]
		[-1.37906502e+00 4.66879982e-01 7.72806571e-01]	[-1.22768247e+00 3.99363120e-01 5.43595822e-01]
		[-2.83086118e-01 -5.05119475e-04 -2.80039049e-01]	[-2.94417542e-01 1.60857764e-01 -3.88169196e-01]
		[ 1.57750566e-01 1.32229408e-02 -7.72084656e-01]	[ 3.18418754e-01 3.02661689e-02 -7.21973779e-01]
		[ 4.36096233e-01 -1.30218037e+00 -2.33976704e+00]	[ 2.39730972e-01 -1.58300756e+00 -2.03901210e+00]
		[ 1.43475785e-01 6.70006556e-02 -7.38423172e-02]	[ 1.93400457e-01 -1.26840524e-03 -1.92101751e-01]
		[-6.87873120e-01 4.71431405e-01 1.49961287e+00]	[-7.30206365e-01 5.72799239e-01 1.36156954e+00]
		[-5.14721013e-02 -2.38776707e-01 7.38835474e-01]	[-8.55453409e-02 -2.95810768e-01 6.96533404e-01]
		[-1.14481012e-01 3.86792345e-01 -8.30582202e-01]	[-5.96119124e-02 4.91460520e-01 -6.88192034e-01]
		[ 2.71943048e+00 2.24871086e-01 1.18805890e+00]	[ 3.13936047e+00 -3.00823319e-01 1.55378790e+00]
		[-2.03427445e+00 1.17307825e+00 1.37978128e+00]	[-1.95271992e+00 1.25028456e+00 1.13289768e+00]
		[ 3.85392121e-01 -1.09198881e+00 8.75282884e-01]	[ 1.08162003e-01 -1.19745622e+00 9.73841357e-01]
		[-9.07554635e-02 6.95116954e-01 4.13412445e-01]	[-3.38344288e-01 5.40267011e-01 4.42640476e-01]
		[-2.11810876e+00 4.08988343e-01 -1.29108615e+00]	[-1.91538042e+00 1.16301060e+00 -1.75120357e+00]
		[-8.26661985e-02 -1.10807524e+00 -1.08316066e-01]	[-2.90597846e-01 -7.20714882e-01 2.60274986e-01]
		[ 1.17208102e+00 -1.16198048e-01 -2.17100998e-01]	[ 1.27744309e+00 -4.56530468e-01 -2.02500876e-01]
		[ 1.46350025e-01 1.26922239e+00 -1.27579002e+00]	[-1.73256091e-01 1.40427009e+00 -1.02088224e+00]
		[-3.93679824e-01 -7.90116285e-01 1.48173196e-01]	[-4.61048769e-01 -7.41711662e-01 1.96156989e-01]
		[ 8.35613548e-02 5.17495082e-01 4.73784481e-01]	[ 1.96892837e-01 5.53265708e-01 4.65710186e-01]
		[ 6.69180203e-01 -4.06967968e-01 5.99237688e-01]]	[ 7.57819587e-01 -5.64279332e-01 5.97197166e-01]]
0.62622	0.691279	[[ 0.14499618 0.21563891 -0.98222192]	[[ 2.85216931e-01 7.24823324e-02 -9.26447923e-01]	[1.0160137439781984, 1.5602027946798156, 2.139887950619607, 1.3102214706538395, 2.2036676427754593, 0.4242384825760384, 2.382083006616298, 0.31702796608683914, 1.1134620832252693, 1.002770080216967, 0.9922902502010481, 4.441224697381354, 2.1500011269420205, 1.5322984007870128, 1.423774936882387, 3.3598308483567116, 0.34307349772756746, 2.3011769052518303, 1.3390377412048733, 1.4768843828188953, 0…	[0.9720638557973674, 1.7143938685852171, 2.2631971655327496, 1.6554011994935662, 2.204136871780508, 0.46054892105135625, 2.037297896216721, 0.2857232585169054, 1.0874715559679837, 1.1499164475884256, 1.069173283681662, 5.207881727499087, 1.8258197516131398, 1.6759243562068276, 1.4536375278454325, 3.1644978007057554, 0.599520203514233, 2.676092863652349, 1.2754945472703962, 1.380600126514598, 0.84…
		[-1.34025937 0.36811861 0.70882033]	[-1.48645027e+00 4.98540327e-01 6.93591720e-01]
		[ 1.26587507 0.47644059 -1.65821745]	[ 1.25478088e+00 7.09125806e-01 -1.74491460e+00]
		[ 0.0650351 -0.37055843 -1.25504469]	[ 2.40444476e-01 -4.90168522e-01 -1.56277779e+00]
		[-0.80233403 -1.23565182 1.63877264]	[-7.42765588e-01 -1.15595691e+00 1.72345068e+00]
		[-0.19722152 -0.29869659 0.22773298]	[-9.99561251e-02 -2.87654434e-01 3.45498203e-01]
		[-1.96170031 0.36211348 -1.30189292]	[-1.66756296e+00 4.18985852e-01 -1.09282539e+00]
		[ 0.06812407 0.30923576 -0.01546248]	[ 8.98268016e-02 2.58522276e-01 -8.20680153e-02]
		[ 0.65149943 0.23229464 -0.87257407]	[ 3.63561680e-01 1.91604036e-01 -1.00682927e+00]
		[-0.40530102 -0.73854386 0.5439043 ]	[-4.55057645e-01 -9.61695066e-01 4.36317518e-01]
		[ 0.35813999 -0.92537111 -0.00799933]	[ 3.44139211e-01 -1.01047676e+00 6.03028476e-02]
		[ 4.31334077 0.85778239 0.61949785]	[ 5.13221829e+00 5.07389875e-01 7.24515706e-01]
		[-1.14601381 -0.98459993 1.52961438]	[-1.30637354e+00 -6.07949897e-01 1.12133976e+00]
		[-0.59720075 1.4051509 0.12977133]	[-9.56810859e-01 1.29704457e+00 4.59250266e-01]
		[ 0.00606591 0.13444025 1.41740047]	[-4.16073254e-01 -3.42073006e-01 1.35015968e+00]
		[-1.09635814 -3.14821737 0.41855651]	[-9.30162898e-01 -3.02250181e+00 1.15438753e-01]
		[ 0.19416349 0.23155298 0.162429 ]	[ 4.34384369e-02 4.87861663e-01 3.45729048e-01]
		[ 0.00560043 2.21982459 -0.60643432]	[-1.81377786e-01 2.58149630e+00 -6.81507142e-01]
		[ 0.89770771 -0.98546002 0.12653652]	[ 7.33604458e-01 -9.40766814e-01 4.51296622e-01]
		[ 0.80929967 0.79617618 -0.94462957]	[ 7.87333535e-01 7.80005370e-01 -8.23258305e-01]
		[-0.70043344 0.01067081 -0.50734718]	[-7.06281614e-01 6.83461164e-04 -4.59838717e-01]
		[-0.38599731 1.0632278 0.53984776]]	[-3.25692155e-01 1.01550136e+00 5.53576338e-01]]
0.5577	0.593103	[[ 0.35720046 -2.37650943 0.18939934]	[[ 4.19054731e-01 -2.77857155e+00 -3.27644574e-02]	[2.410655792736278, 1.277899363768147, 1.2773645349793747, 1.3463317865381694, 1.1937616222378995, 1.0340673157191547, 2.1681730394373258, 0.3098639193507543, 1.5561058518820856, 0.02451264481211928, 0.9343538683093348, 3.1748302638647496, 1.1099478926806297, 1.4505073530518062, 1.2065465932640922, 1.938197899855014, 0.8409648298979822, 1.1760550823714937, 2.2776892586367246, 1.1173210769149788, …	[2.8101850860760886, 1.1800351631439139, 1.5120132365062324, 1.514724129788874, 1.2495963803043981, 1.0584614327723942, 2.619685348064772, 0.32284443183379546, 1.7803048682624634, 0.20721043231639558, 0.9455105945551348, 3.035496075988771, 1.2353984858921632, 1.4325465720989095, 1.0264158295953787, 2.000638577035905, 0.794305536346191, 1.4557334515050642, 2.1106371351994766, 1.1322464962847774, 1…
		[-0.64678232 -0.83492819 -0.71944028]	[-2.41673601e-01 -9.49096976e-01 -6.58249031e-01]
		[-0.59734438 -0.57552448 -0.97139664]	[-4.98707130e-01 -3.61156380e-01 -1.38095666e+00]
		[-0.98696489 0.6581771 0.63664157]	[-1.13818784e+00 6.85347471e-01 7.27472660e-01]
		[ 0.43358935 -0.7838144 0.78911474]	[ 3.09748095e-01 -8.41524989e-01 8.70277498e-01]
		[ 0.19137981 0.93638429 -0.39478278]	[ 1.62716932e-01 9.91166681e-01 -3.33844896e-01]
		[-0.50495132 1.49864474 -1.48326074]	[-6.00924842e-01 2.08582825e+00 -1.46661556e+00]
		[ 0.07498523 -0.03578126 0.29851728]	[-1.48562158e-03 -4.99201180e-02 3.18958151e-01]
		[-0.9678607 -0.92024649 -0.79865981]	[-1.21656666e+00 -1.01259377e+00 -8.14926283e-01]
		[-0.02184525 -0.01069426 0.00304758]	[ 8.85038496e-02 -8.57181673e-02 1.66600203e-01]
		[-0.27396358 0.74831447 -0.48783866]	[-2.46234100e-01 7.27420789e-01 -5.51559650e-01]
		[ 0.95994534 2.27132199 1.99978713]	[ 9.70437173e-01 2.11357837e+00 1.95071130e+00]
		[-0.8637036 -0.14856776 0.68112263]	[-8.05516278e-01 -2.20013570e-01 9.10465251e-01]
		[ 1.38428406 -0.29430966 0.31797963]	[ 1.33342033e+00 -4.52008998e-01 2.64325130e-01]
		[ 0.79575472 0.43488272 0.79586816]	[ 7.41101889e-01 2.47559294e-01 6.65591347e-01]
		[-1.25894578 -1.31612245 0.66293915]	[-1.24851861e+00 -1.29571270e+00 8.74576814e-01]
		[ 0.82656665 -0.10979121 -0.10934034]	[ 7.90520865e-01 -6.29441063e-02 -4.51230138e-02]
		[ 0.88817641 0.66077279 -0.39702334]	[ 7.86064756e-01 1.03089899e+00 -6.62200385e-01]
		[-0.22370416 1.40269827 -1.78052306]	[-1.94918464e-01 1.37762028e+00 -1.58712264e+00]
		[-0.44834328 -0.92928902 0.4287384 ]	[-4.80439990e-01 -8.91844490e-01 5.05740001e-01]
		[ 1.0755111 -0.06937919 0.21321179]	[ 1.02763855e+00 -8.19160561e-02 1.82471945e-01]
		[ 0.02717494 -0.13872433 0.03978606]]	[ 4.39659725e-02 -1.76398262e-01 9.61722702e-02]]
0.69917	0.715786	[[-0.23034487 -0.60177028 -0.26303828]	[[-0.3758087 -0.62734428 -0.39040292]	[0.6959708061718287, 2.841865800188536, 2.583322905925996, 1.9763212349316868, 2.627878032038455, 1.0952589573847114, 2.7511208135973946, 0.4904949823459908, 1.502679311089314, 1.061822011285719, 1.3920525541261868, 3.0615964875022526, 3.6266497375674343, 1.2221564068422142, 0.5681322236278654, 2.304283988311737, 0.8924491617004048, 2.337093091911799, 1.9591563988086198, 1.4394374302438757, 1.279…	[0.828979773703849, 2.0736479206157217, 2.6471831318898293, 1.4444533318448487, 2.642191437694743, 0.8468075646573517, 2.677404544895542, 0.49468922935479437, 1.367571738023368, 1.0130693967760585, 1.5048340956862143, 3.258122323392464, 4.012427864747085, 1.3012425749426173, 0.5618080369677311, 2.720666280343636, 0.9538360997314167, 2.1535692695490716, 1.8803571240730712, 1.4004276962377264, 1.42…
		[-2.79376763 0.20143407 0.48009161]	[-2.04195402 0.14877947 0.32909596]
		[-2.37849062 0.58230953 -0.82295517]	[-2.36952054 0.43955091 -1.09532914]
		[ 1.92910712 -0.33449368 -0.26926812]	[ 1.42532924 -0.22671117 0.05902571]
		[ 2.02661513 0.81110073 -1.46310959]	[ 1.85900376 1.05383724 -1.55393298]
		[-0.37843178 -0.45939498 0.91942255]	[-0.41230675 -0.25026186 0.69602816]
		[-2.37176497 -1.30877716 -0.48010313]	[-2.27129539 -1.35160143 -0.42765163]
		[ 0.11671402 -0.27930947 0.38593961]	[ 0.03796783 -0.30281584 0.38933076]
		[ 1.00932035 -0.04368921 -1.11238878]	[ 0.81519076 -0.03008782 -1.09763892]
		[ 0.16665137 0.54812271 -0.89401051]	[ 0.18557407 0.44529659 -0.89083265]
		[ 0.24309138 -0.12810988 1.36466287]	[ 0.28055006 -0.28915678 1.44989851]
		[-1.20520021 1.63511936 2.29068771]	[-1.34707006 1.23320062 2.69814372]
		[ 2.95550989 -1.37373065 1.59072741]	[ 3.41923816 -1.24992515 1.68703138]
		[-0.39928576 0.7355931 -0.89058405]	[-0.59282967 0.6797924 -0.93790592]
		[ 0.24358915 -0.06406677 -0.50924847]	[ 0.12239296 -0.25696448 -0.4843733 ]
		[-1.10412144 2.00386382 -0.27417204]	[-1.29995365 2.38957633 0.04550252]
		[ 0.79820421 0.38139714 0.11777846]	[ 0.84132767 0.33442794 0.30021493]
		[ 1.56940143 -1.73051166 0.06567109]	[ 1.52952827 -1.48938544 -0.28308105]
		[-0.14642392 -0.86790175 1.75031437]	[ 0.01851743 -0.9017311 1.64993365]
		[ 0.69624953 1.16510232 -0.47932588]	[ 0.66031619 1.17244505 -0.38801142]
		[-0.20755551 -0.97394018 -0.80363166]	[-0.31577857 -1.01429746 -0.95383628]
		[-0.2431735 0.05912819 -0.7980374 ]]	[-0.16841904 0.09337627 -0.80120911]]
0.218568	0.186996	[[ 0.03033216 -0.52713997 1.0708665 ]	[[ 0.04917329 -0.42377325 0.76286879]	[1.193964678141351, 0.8588705177707417, 2.081774978854316, 0.9370921036271074, 1.021623767379785, 0.455077736710055, 3.1956266939207345, 0.5368197310408382, 1.7523028775493108, 0.9624426798304547, 1.4235354074892423, 2.185604154660368, 1.3911135593998325, 1.483041453835366, 1.167882799243769, 1.5226488290176385, 0.3850422320205247, 1.2257470438443345, 1.145545744287076, 1.1851562091910273, 1.3336…	[0.8740541007782515, 1.094048362522326, 2.075826528142138, 1.076678724637124, 1.0613732323585865, 0.47870074252245315, 3.260388347618018, 0.6013286777188326, 1.5887843401760169, 0.8526830708117668, 1.534591580695282, 2.0494884081471105, 1.286831143055769, 1.7640297996034637, 1.1758284675285147, 1.5283380213664521, 0.3747200263348827, 0.7476271911068297, 1.1775020723474618, 1.2569874476017957, 1.3…
		[ 0.66783371 0.2929785 0.45367422]	[ 0.58464833 0.35581848 0.85353462]
		[-1.90578657 -0.68322924 -0.48472922]	[-1.81623945 -0.73878429 -0.68156277]
		[ 0.21962567 0.32310713 0.85176755]	[ 0.30162944 0.21712791 1.01050098]
		[ 0.59570077 0.73184716 -0.39147855]	[ 0.58756628 0.80470611 -0.36568712]
		[ 0.37998647 0.21980272 0.11996996]	[ 0.34275709 0.33304331 0.02746147]
		[ 0.65520696 -1.80922812 -2.55135795]	[ 0.1892856 -2.08555862 -2.49894945]
		[-0.2174337 0.47342818 0.12947498]	[-0.24936164 0.53778204 0.10102192]
		[-1.3641323 -0.25861845 1.06902991]	[-1.17212965 -0.24113418 1.04508472]
		[ 0.77335597 0.547719 0.16798917]	[ 0.68729455 0.42426312 0.27330464]
		[-0.63736822 1.12269203 -0.59981449]	[-0.69060697 1.21167837 -0.64021001]
		[-1.4041132 1.15716531 1.21090878]	[-1.26195564 0.92420607 1.32427861]
		[ 1.39074612 -0.0259349 -0.01869585]	[ 1.2714921 0.19682609 -0.02239894]
		[ 0.36879075 -1.40346523 -0.30608934]	[ 0.40597336 -1.68682032 -0.31878513]
		[-0.10483638 0.00808633 -1.16313979]	[-0.07978871 0.07128389 -1.17095045]
		[ 0.8326613 1.09277042 -0.65649632]	[ 1.0355262 1.00374562 -0.50596178]
		[-0.03952911 0.37950696 0.05166658]	[-0.04433057 0.35737903 0.10358632]
		[ 0.36618704 -1.1256453 0.31825386]	[ 0.14148685 -0.72398296 0.12155886]
		[-0.70083566 -0.66966198 -0.61045661]	[-0.70372006 -0.66418202 -0.67093327]
		[-0.68214444 -0.5416336 0.80368355]	[-0.72087077 -0.57911483 0.85146274]
		[ 0.85236286 0.60397474 0.82900539]	[ 0.89198773 0.64667052 0.77495541]
		[ 0.21278267 0.02723737 -0.28722807]]	[ 0.25018264 0.05881993 -0.37418015]]
0.294021	0.285906	[[ 0.47842918 3.03041953 0.37703675]	[[ 0.4365193 3.36120717 0.24208512]	[3.0910344064362247, 4.1756854221095985, 1.4535433502724924, 0.6874528946041318, 2.805389401707689, 0.40104577684810655, 1.6299308798721852, 0.35970973782376486, 1.904014826382892, 0.7192023326751459, 1.4632503294594217, 1.7324890269611648, 2.688557752034425, 1.3370911641855905, 0.7252886548591978, 2.531347872018887, 1.3445939804628813, 0.9137223952235394, 2.2600654104201476, 1.0929423226573518, …	[3.3980682677912575, 4.259153913803091, 1.625507041568872, 0.767237600897096, 3.1565531305541783, 0.48241942774382174, 1.573813756395688, 0.5395933428848846, 1.7878173068250358, 0.8372076341389001, 1.5229311205151566, 1.6855520227761929, 2.996225859385072, 1.2946164527474082, 0.5556989105195584, 3.1517400733371144, 1.285857370100183, 1.2027079579344462, 2.3734710658486455, 1.1055864674138831, 1.4…
		[ 2.02447371 1.4194229 3.36498047]	[ 1.84469765 1.45060846 3.55432381]
		[ 0.84365854 -0.7609675 -0.90661844]	[ 1.00565438 -0.78286261 -1.00898887]
		[ 0.10652946 -0.27956648 -0.61893904]	[ 0.14150685 -0.35124561 -0.66727496]
		[-2.38041304 0.94497225 1.14493271]	[-2.562949 1.18563807 1.41045471]
		[ 0.38099532 -0.12511521 -0.00514417]	[ 0.46543763 -0.12444999 0.02466813]
		[-1.42287317 -0.61108123 0.50861217]	[-1.35978843 -0.70079225 0.36980452]
		[ 0.32089979 0.05538666 -0.1527964 ]	[ 0.48339054 0.01048827 -0.23955074]
		[ 1.7238186 0.70117921 -0.40257868]	[ 1.6627972 0.57950167 -0.30915046]
		[ 0.00415681 -0.62485727 -0.35607318]	[-0.0346442 -0.7361632 -0.39721549]
		[ 0.01606283 -1.44142175 0.25129038]	[ 0.03744539 -1.45659268 0.44300657]
		[-1.21689627 0.50920918 -1.12311518]	[-1.0263953 -0.10289619 -1.33304564]
		[ 0.2507485 -1.72329178 -2.04834895]	[-0.3446558 -1.76772935 -2.39451764]
		[-0.85819609 0.86807366 -0.54567425]	[-0.89132615 0.90128295 -0.26317012]
		[-0.08455925 -0.54113594 -0.47546321]	[ 0.07659124 -0.37429116 -0.40353586]
		[ 2.35946254 -0.91307269 0.08340776]	[ 2.81746272 -1.40779648 0.11609658]
		[-0.98480963 -0.79815932 -0.44835773]	[-1.18210819 -0.14000818 -0.48625827]
		[-0.83758178 0.29160291 0.21980246]	[-1.03825679 0.54288851 0.271664 ]
		[ 0.47168507 -1.46173374 1.65793345]	[ 0.35416788 -1.46116787 1.8365507 ]
		[ 0.21568005 0.99195947 -0.40499562]	[ 0.21193141 1.0177648 -0.37624636]
		[-1.31487078 -0.09670747 -0.70291985]	[-1.25373729 -0.04477735 -0.73503372]
		[ 0.05550426 0.47270503 0.54214248]]	[ 0.15625897 0.401393 0.34533402]]
0.468609	0.510347	[[ 0.83620526 -0.86168806 0.42547088]	[[ 0.54383421 -1.08451719 0.28876328]	[1.273880300687651, 2.355940144381904, 1.876408936781279, 0.8015698271336986, 1.0391884639550488, 0.39867830187894937, 3.7908953312184392, 0.8074990073862315, 0.8989420674977877, 0.6436305138407613, 1.8123602532723604, 4.755731739552112, 3.700126153643296, 0.8781412919069246, 0.6396056600392646, 1.7265785345335214, 1.5720453110594395, 1.3904373430439303, 1.5239546499078678, 1.121847520357372, 1.1…	[1.2471236622906194, 2.389828385221855, 1.7505527420620492, 0.8867556494787162, 1.0402826769719349, 0.5049375901828878, 4.262143568627717, 0.9303465013683154, 1.3557760156779561, 0.7894527473124288, 1.785241574182579, 4.920157798492848, 3.917879236933997, 1.1718314521079982, 0.7537259317904875, 1.3935031000202251, 1.5264073168700203, 1.099234392542176, 1.603878198930641, 1.114819130996084, 1.1665…
		[ 1.94257051 0.1084856 1.32857241]	[ 2.08681023 0.39939481 1.09406881]
		[ 1.31088896 -0.30099387 1.30838959]	[ 1.17053585 -0.25344198 1.27673329]
		[-0.6100877 -0.16993036 -0.49135614]	[-0.51070802 -0.22784236 -0.68818658]
		[-0.97050708 -0.36227618 -0.08236888]	[-0.83572101 -0.5416736 0.30057968]
		[ 0.08833281 -0.31825957 -0.22327685]	[ 0.32599824 -0.31299932 -0.22520778]
		[ 2.201986 2.48772714 1.82574881]	[ 2.46890446 2.6882626 2.20082321]
		[-0.4959541 0.62091499 -0.14334836]	[-0.48834858 0.74326817 -0.27315326]
		[-0.44329245 0.04909193 0.78049896]	[-0.83953963 -0.15122311 1.05377103]
		[ 0.28641976 0.02066706 0.57601808]	[ 0.4165413 0.00662904 0.67058559]
		[-0.50175457 1.09743014 -1.35223486]	[-0.57203547 1.08050289 -1.30091368]
		[-1.43385596 -1.23950241 -4.36172847]	[-1.31288222 -1.57545968 -4.47238413]
		[-2.59467446 0.54453679 -2.5811001 ]	[-2.9331193 0.51626839 -2.54559538]
		[ 0.44708596 -0.13740715 0.74321299]	[ 0.42331477 -0.04306831 1.09185103]
		[ 0.40030258 -0.24267358 0.4358472 ]	[ 0.52448248 -0.23618207 0.4870718 ]
		[ 0.70812572 1.09713559 1.12956845]	[ 1.02014575 0.76507906 0.56196759]
		[-1.06235676 -1.13881811 -0.21405115]	[-1.22834698 -0.80538965 -0.41524751]
		[ 0.07198186 -1.38662881 0.07345182]	[-0.1771645 -1.06040622 0.22905814]
		[ 1.40600517 -0.25428803 -0.53002341]	[ 1.51287269 -0.36301553 -0.38969378]
		[-0.48353283 -1.00645001 0.10861046]	[-0.50870247 -0.9867879 0.10145505]
		[-0.37548483 0.74104693 0.76454386]	[-0.34873456 0.83048633 0.74135101]
		[-0.76862991 0.63071126 0.34826314]]	[-0.73813723 0.61211564 0.21230256]]
0.386533	0.338146	[[-2.49826652e-02 5.30752836e-01 -7.12006241e-01]	[[ 0.00845219 0.33513708 -0.4801812 ]	[0.8884118373248551, 2.18034230616309, 3.7860564052412364, 0.2664245582667754, 2.632729056974429, 0.6148598001319062, 2.882734185055386, 1.150622970711499, 0.7653406337644908, 1.141614123734924, 1.787278979358089, 5.260959710804365, 1.5849609053424951, 0.8074745518762023, 0.7008209055995072, 2.5258257281350374, 1.3774840894032776, 2.047036097656322, 1.4115412053110867, 0.9868234933220178, 0.65194…	[0.5856298238930896, 2.3153794372632657, 3.935781216228919, 0.30064710362113256, 3.0018836542998604, 0.5758085187891739, 2.8629782807177184, 0.9449311893862549, 0.8974043381404404, 1.153038163827469, 1.6883125396320138, 4.2724036773136165, 1.2641269570267686, 0.6903437323352416, 0.6090397972736796, 2.268146777442975, 1.1936943313519088, 1.920289311073684, 1.3581356098082409, 1.0736165126964985, 0…
		[-1.55581683e-01 -1.45180958e+00 -1.61923928e+00]	[-0.01738554 -1.37801556 -1.86057862]
		[ 1.71630887e-01 2.68849288e-01 3.77259672e+00]	[-0.40962956 0.2772348 3.90457658]
		[-1.33390211e-01 -1.42486629e-01 -1.81346788e-01]	[-0.04757369 -0.09492268 -0.28127408]
		[ 5.47601396e-01 5.31577029e-01 -2.51968666e+00]	[ 1.31658633 0.4635341 -2.65763844]
		[-4.75012338e-01 -2.73125448e-01 -2.78959391e-01]	[-0.40467539 -0.26616158 -0.31137002]
		[ 3.11688027e-01 1.48450258e+00 2.45137901e+00]	[-0.17394877 1.11277613 2.63213141]
		[ 6.07226731e-01 -9.35069222e-01 2.84349200e-01]	[ 0.49574236 -0.7501811 0.29045272]
		[ 6.29665698e-01 2.39896475e-01 -3.62928471e-01]	[ 0.71812587 0.26549131 -0.46812834]
		[-8.24230130e-01 4.60827290e-01 -6.41533872e-01]	[-0.80980523 0.42096695 -0.70462708]
		[ 1.16074779e+00 -1.08552463e+00 8.17720604e-01]	[ 1.11331731 -1.05429444 0.70667321]
		[-5.21384805e-01 -2.67988291e+00 -4.49711936e+00]	[-0.43255264 -2.30946124 -3.56829374]
		[-9.10219432e-01 1.11171500e+00 6.69097465e-01]	[-0.75754391 0.93426419 0.38896608]
		[-5.69312226e-01 4.44070570e-01 -3.61524647e-01]	[-0.57036889 0.38870935 0.01260309]
		[-1.11739236e-02 2.31044003e-01 6.61546487e-01]	[-0.04408685 0.30135955 0.52741658]
		[-7.47221805e-01 1.99472961e+00 1.35739050e+00]	[-0.84292698 1.95264478 0.7881258 ]
		[ 4.33221068e-03 1.09440590e+00 8.36492300e-01]	[-0.02138777 0.99079684 0.66540991]
		[ 5.83100861e-01 -1.95781120e+00 1.31626226e-01]	[ 0.52089016 -1.83669207 0.20675278]
		[-2.69050965e-01 1.16947659e+00 7.43225843e-01]	[-0.20521745 1.09316999 0.77935712]
		[ 4.96781430e-01 4.49702577e-01 -7.24428333e-01]	[ 0.57042026 0.55303675 -0.7220966 ]
		[-2.03234355e-01 -6.14240502e-01 8.02039018e-02]	[-0.24223163 -0.63038608 0.03661155]
		[ 2.28012978e-01 -7.88269460e-01 -1.51304957e-02]]	[ 0.23579981 -0.76900708 0.11511131]]
0.507412	0.477907	[[-2.89080035e-01 -2.95581405e+00 -4.60671121e-01]	[[-0.55561057 -3.25675941 -0.56800746]	[3.0054320605776117, 3.29776357656187, 2.6556273963018313, 1.5806657879410262, 2.0989070731800403, 0.997131411871843, 1.0698723976022404, 1.2600523451311356, 0.7190405282098846, 1.3906119391564713, 1.991446212074927, 0.4346227967511235, 2.5010730510313413, 0.6840843141183778, 0.8062173282676701, 0.5441616845143249, 1.3811375738774387, 1.1446502339460767, 1.5116168025330272, 0.9961872925411912, 1.…	[3.3522854011955405, 2.904942530416693, 2.6606794026399276, 1.655066860643135, 1.9421140418280354, 0.937755729479032, 0.7070904235270294, 1.2611370829951307, 0.7913818193855181, 1.405244195417834, 1.8455811283813135, 0.6025454248916384, 2.356330869866115, 0.5839865882310771, 0.9970264116079985, 0.41117393569952093, 1.401398608408646, 1.0325222524475377, 1.5091798171290884, 0.9744949138464751, 1.1…
		[-2.85167922e+00 -8.41448364e-01 -1.42658153e+00]	[-2.25808778 -0.83920237 -1.62341308]
		[ 1.96920429e+00 9.96634200e-01 1.47692641e+00]	[ 1.92990446 1.06163346 1.49252071]
		[ 1.33164936e+00 -5.65169403e-01 -6.37022661e-01]	[ 1.3702117 -0.54586992 -0.75086101]
		[ 1.39685795e+00 -1.51744390e+00 -3.89310641e-01]	[ 1.40046272 -1.18520471 -0.63702505]
		[-7.53247757e-01 -4.43645463e-01 4.79653596e-01]	[-0.81124375 -0.40681658 0.23615599]
		[ 5.56361565e-01 5.96397747e-01 -6.92386080e-01]	[ 0.19547855 0.67904763 -0.02567719]
		[-1.23305027e+00 2.24820332e-01 -1.29517405e-01]	[-1.23373851 0.25238466 -0.06824957]
		[-6.97720765e-01 -1.14441777e-01 1.30797919e-01]	[-0.77374603 -0.14632306 0.07868813]
		[ 5.07463295e-01 9.46526019e-01 8.83386136e-01]	[ 0.6513604 0.86835852 0.8924093 ]
		[-5.00700052e-01 1.71605309e+00 -8.77678332e-01]	[-0.44062953 1.53054735 -0.93243774]
		[-4.14523060e-01 -1.30590996e-01 3.68778869e-03]	[-0.39624602 0.43592156 0.12657993]
		[ 1.00684509e-03 1.87142132e+00 1.65926117e+00]	[ 0.07867458 1.39884815 1.89455254]
		[ 3.22093755e-02 -4.31763251e-01 -5.29636101e-01]	[ 0.10029724 -0.42035819 -0.39278466]
		[-6.08579904e-01 3.26480730e-01 4.15965399e-01]	[-0.68791836 0.67017197 0.26776766]
		[ 1.83942628e-01 -4.25936714e-01 2.84350074e-01]	[ 0.20505804 -0.32718379 0.141301 ]
		[ 1.37888325e+00 -6.30600244e-02 -4.73858940e-02]	[ 1.32095795 -0.41507394 -0.21610591]
		[-6.83209648e-01 8.90237362e-01 2.25668283e-01]	[-0.68695962 0.61923244 0.45906412]
		[ 3.30256194e-01 1.47109488e+00 -1.08609635e-01]	[ 0.4158165 1.42658603 -0.26376628]
		[ 4.57166549e-01 -8.84854597e-01 2.04990164e-02]	[ 0.45090177 -0.86147861 0.06467257]
		[ 8.63316494e-01 -5.49804988e-01 6.11583264e-01]	[ 0.81921468 -0.50290357 0.61196836]
		[-1.19503920e+00 -3.91097097e-02 -8.33458806e-01]]	[-1.0941584 -0.03555763 -0.78735235]]
0.459855	0.452518	[[ 0.16280202 1.91322231 -0.333133 ]	[[-0.15976349 1.95719817 -0.38997099]	[1.948820595184156, 2.9303083198976183, 2.051770803943446, 1.683909904041054, 3.0788664888802493, 0.9705641953974252, 2.4806224618569686, 1.6044362177663973, 0.2306766098525165, 1.6201820834338534, 1.5767179718606072, 3.734773541333336, 1.7394395358250465, 0.6570576591951605, 0.34378374784363, 1.8458720512328126, 1.1916826515850698, 3.0187425788401097, 0.5585697226916935, 0.3358030348015442, 0.22…	[2.002055548470751, 2.998445366757493, 2.3217757114388817, 1.5533408429282323, 3.264415245931032, 1.1026162911257475, 2.5596633384730385, 1.4136201502346808, 0.5273646168568576, 1.4847821165086097, 1.8096808465972483, 4.435726587965199, 1.91585809539671, 0.5792017760629038, 0.42913545818552373, 2.082930163288404, 1.0874201734348898, 2.9851240764707034, 0.6664893327745953, 0.2200724869922019, 0.28…
		[-1.12193839 -1.2252337 -2.41386899]	[-0.89997666 -1.36648733 -2.51265378]
		[ 1.93447621 0.57548375 -0.36930163]	[ 2.09582799 0.81996338 -0.57079553]
		[-0.77592496 0.69997609 1.32042663]	[-0.69099644 0.64884601 1.23060577]
		[-1.86000073 -1.06299347 2.21130302]	[-1.96322201 -1.07612934 2.37573397]
		[-0.01079232 0.70209787 -0.67002759]	[-0.15157173 0.69228023 -0.84471106]
		[ 0.42981307 -0.55918258 -2.37824796]	[-0.02252152 -0.82095509 -2.42433536]
		[ 1.06988393 -1.1636663 -0.27467197]	[ 0.98273454 -0.99359917 -0.21287424]
		[ 0.05803994 0.0331304 -0.2207837 ]	[ 0.30069668 0.13660563 -0.41113726]
		[-1.32885683 -0.53853892 -0.75439072]	[-1.2188652 -0.5156599 -0.67308277]
		[-0.00575578 -1.18002728 1.04572561]	[ 0.06888487 -1.40080543 1.1436537 ]
		[-0.21896088 -0.04648328 3.72805966]	[-0.40732175 -0.12433751 4.41523494]
		[ 0.58630112 1.04982437 1.2568889 ]	[ 1.17071148 0.67213023 1.35948072]
		[ 0.37466984 -0.0290173 -0.53898541]	[ 0.33979284 0.11747444 -0.45410933]
		[-0.26341186 -0.18274881 -0.12411417]	[-0.30599631 -0.16650135 -0.25060088]
		[ 0.59283944 -1.46109271 -0.95968386]	[ 0.88169579 -1.13712128 -1.50604309]
		[ 1.15802067 0.1743543 -0.22067226]	[ 0.98603525 0.45745864 -0.03080101]
		[-1.39971661 2.66673458 0.2052482 ]	[-1.55645023 2.51990131 0.37219053]
		[-0.41416609 0.21128619 -0.30955571]	[-0.47293004 0.18591599 -0.43125452]
		[ 0.23915404 0.02366518 -0.23453994]	[ 0.1566446 0.02488566 -0.1525617 ]
		[ 0.08526867 -0.10316557 -0.17523465]	[ 0.06618852 -0.13539997 -0.24540757]
		[ 0.71123033 -0.45435217 0.17446605]]	[ 0.80040281 -0.49566331 0.21343946]]
0.614916	0.62094	[[-1.35633043 -0.92117795 0.06125927]	[[-1.89700651 -1.12375421 -0.21629652]	[1.640717449375583, 3.018029605425824, 2.5136171785977086, 2.0938218389067793, 2.758788853640051, 0.7154433200670676, 2.4446796001668014, 1.039645490276067, 0.3492629074366327, 1.4392047136319395, 2.2481044856872128, 3.781001800861345, 1.5217176400400148, 0.758622968380718, 0.9896224912826003, 2.4228727978457254, 0.36246790523787853, 0.7480210581506032, 3.790794232308823, 0.6763142090428973, 0.99…	[2.215455123543247, 2.465308890062403, 2.4644802138057567, 1.8753094068129337, 2.8816744352047583, 0.47166150348194474, 2.443965750959758, 1.1455042620857772, 0.3390378016801337, 1.9156592513147768, 2.47662609740395, 3.974163298027598, 1.7866324811848504, 0.9273054428207356, 1.0541780963290912, 2.517942783270375, 0.29874483804377616, 0.7521936117110934, 3.62451037219698, 0.7157295276994985, 0.820…
		[-2.48676313 1.33233178 1.07210254]	[-1.8699816 1.34958136 0.87151988]
		[-1.18721419 1.23763044 -1.83767916]	[-1.11658262 1.22670056 -1.8226661 ]
		[ 1.73858652 -0.77568539 -0.8716186 ]	[ 1.48893738 -0.72152828 -0.88275013]
		[ 1.88458395 -1.61998542 1.19787585]	[ 1.9346017 -1.79530009 1.15683248]
		[ 0.40457422 -0.14628066 0.57164746]	[ 0.35799858 -0.10426278 0.28884401]
		[ 0.79914364 -0.97997369 -2.09224266]	[ 0.70670123 -1.26612727 -1.96734941]
		[-0.81088018 0.11177436 -0.64097003]	[-0.90115542 0.26588489 -0.65528936]
		[-0.16528879 -0.2935933 0.09201721]	[-0.06483001 -0.32783804 0.05714823]
		[ 0.79228599 -0.0852931 1.19846494]	[ 1.10123355 0.10403711 1.56403686]
		[-1.25612153 1.33781153 -1.29861188]	[-1.36425218 1.41150963 -1.51001105]
		[ 1.86015078 1.03501413 3.12482951]	[ 1.86411991 0.9134258 3.38890604]
		[-0.64536158 -1.24969787 0.5808513 ]	[-0.52946163 -1.50715063 0.80013934]
		[ 0.47995035 0.53551067 -0.24162945]	[ 0.53085671 0.69681142 -0.3042045 ]
		[ 0.67583232 0.44314111 -0.57116486]	[ 0.72282318 0.34677255 -0.68451947]
		[-2.24865815 0.86593079 0.25300783]	[-2.2028205 1.2196736 0.00374224]
		[ 0.16645083 -0.32113633 0.02342144]	[-0.10540496 0.12663471 0.24920258]
		[ 0.54934615 0.41039093 0.29888726]	[ 0.56933161 0.08590168 0.48402236]
		[ 1.94864192 -2.94980322 -1.36805575]	[ 1.85972525 -2.83284238 -1.28588548]
		[-0.59084961 -0.04612713 0.32583729]	[-0.5953383 -0.01543362 0.39699228]
		[-0.05854969 0.87668121 -0.46222376]	[-0.15934889 0.69109885 -0.41252236]
		[-0.40825419 1.33016681 0.50315638]]	[-0.33014648 1.25620514 0.48010809]]
0.667514	0.643827	[[-1.15198279e+00 1.80232630e+00 -4.35703779e-01]	[[-1.06618486 1.98940963 -0.65807749]	[2.1829526340322407, 3.2379658156484163, 3.7670079847620954, 2.7794544030011483, 2.756433724365993, 1.0919806635623084, 0.8093315107180497, 1.2421975308731263, 0.2015860179126755, 1.7995618785194294, 1.73294655444092, 4.310313507311863, 2.3017391443788613, 0.7607121603949011, 1.194262163667447, 2.6019263469192406, 0.9194586998607804, 0.9536956958057636, 1.0013605786785682, 0.7494279518147999, 0.7…	[2.351077802636699, 3.2302791326073717, 3.63348348849737, 3.1941011828946206, 2.8547630762911793, 0.9557248651330255, 1.1175936938971556, 0.9869029691130656, 0.2854047560444934, 1.7042038418270054, 1.8200586172246582, 4.4964530809242955, 2.282524216636182, 0.6765163482082196, 1.0978441274871464, 2.889085394812189, 1.050735135344554, 1.0058655390759816, 1.0993169157815814, 0.7261064468113636, 0.59…
		[ 3.15404946e+00 1.69318331e-01 7.12548898e-01]	[ 3.19024486 0.13652133 0.48826522]
		[-3.58680901e+00 7.15113011e-02 -1.14892836e+00]	[-3.41486385 -0.09928944 -1.23735556]
		[-1.89841830e+00 1.11381698e+00 1.69728798e+00]	[-2.24945433 1.25377579 1.88951948]
		[ 1.31070518e+00 1.17522456e+00 -2.12104362e+00]	[ 1.54049486 0.91646379 -2.22185552]
		[ 7.98400594e-01 6.44931589e-02 7.42171741e-01]	[ 0.71065793 0.0657633 0.63564968]
		[-2.60897577e-01 -7.63183487e-01 6.70888446e-02]	[-0.49110274 -0.87492504 0.49228034]
		[ 6.32565803e-01 -1.05844040e+00 1.50396585e-01]	[ 0.46578018 -0.86022303 0.13054744]
		[-5.00337218e-05 -1.91786043e-01 6.20889177e-02]	[ 0.22058809 -0.15259428 -0.09752824]
		[-7.67554573e-01 -8.30730606e-01 -1.39970339e+00]	[-0.71053048 -0.81933369 -1.31459099]
		[ 7.83085236e-01 -1.11353344e+00 1.07234535e+00]	[ 0.8154409 -1.19377114 1.10570338]
		[ 3.86658314e+00 1.66651014e+00 9.22540686e-01]	[ 4.03530532 1.82231044 0.78331726]
		[-6.34041515e-01 4.25347313e-02 -2.21228055e+00]	[-0.68796634 -0.14897619 -2.17127272]
		[ 4.77304017e-01 -6.69360695e-02 5.88543481e-01]	[ 0.437151 -0.09002819 0.50839777]
		[-5.62377130e-01 -1.05000280e+00 8.65343760e-02]	[-0.43604283 -1.0002055 0.12131504]
		[-2.34268782e+00 -2.60143986e-02 1.13188239e+00]	[-2.55590243 -0.05124129 1.3459389 ]
		[-8.40602264e-01 -3.57937492e-01 1.03309660e-01]	[-1.01375641 -0.11376604 0.2517927 ]
		[ 9.51529494e-01 -6.32605707e-02 1.11894017e-02]	[ 0.99121004 -0.17080649 -0.00965855]
		[-4.41405721e-01 -3.99153554e-01 -8.05332501e-01]	[-0.63023412 -0.49026811 -0.7556056 ]
		[-5.34492304e-01 5.80961958e-02 5.22096796e-01]	[-0.5087295 0.18113898 0.48540039]
		[-1.12206458e-01 3.97394455e-01 -6.07656414e-01]	[-0.13652526 0.29459759 -0.49513816]
		[ 1.33638132e+00 -5.18748959e-01 7.96558448e-01]]	[ 1.49441995 -0.59455243 0.72295521]]
0.398493	0.411493	[[-0.51816028 -2.7003266 -0.86356255]	[[-0.77372408 -2.70712218 -0.84643181]	[2.8820121595824975, 4.763338638893392, 2.304107336510605, 2.1009812772838288, 2.020978967397375, 0.723027465893461, 0.8997072044126675, 1.4550465429498578, 0.5583850332758981, 1.7689161347814137, 1.7848900101120535, 2.893412915552714, 2.425643774831642, 0.8374380991870425, 0.9697795191096459, 2.6939239948580767, 1.0820597154588862, 1.1177031280479814, 1.6862642941417718, 0.49542299645791005, 0.7…	[2.9400010602652085, 4.581110993314755, 2.46362384907666, 2.0414223702488656, 1.9305072277560835, 0.7185789581897118, 1.2681904235132657, 1.4919340567740857, 0.4626319433316636, 1.885547988340925, 1.715294987119715, 3.1916406820230816, 2.56419662239465, 1.0632362565807971, 0.8944024543004253, 2.9877941390661027, 1.041116779521689, 1.1460048076289058, 1.786921090820239, 0.5115981010292793, 0.77209…
		[ 0.24537077 1.39957628 4.54646835]	[ 0.4769584 1.66140699 4.24250108]
		[-0.99169176 -1.35872331 -1.57458853]	[-0.70783214 -1.42095615 -1.88395854]
		[ 0.89514504 -0.77617251 -1.73504868]	[ 0.7679419 -0.81883802 -1.70504394]
		[ 0.00542097 0.49947677 -1.95827719]	[-0.04553868 0.4554865 -1.875451 ]
		[ 0.38753195 0.48826464 0.36631318]	[ 0.35766689 0.48620892 0.38991153]
		[-0.3995637 -0.04990146 0.80456929]	[-0.61348398 -0.03894979 1.10924626]
		[-0.82830657 0.88400696 0.8059779 ]	[-0.90514103 0.92860534 0.73775271]
		[-0.39200902 0.02608135 0.3967903 ]	[-0.31225894 0.01073166 0.34118544]
		[ 1.19494592 0.99384316 0.84465633]	[ 1.26942156 0.99737169 0.97422268]
		[-0.27766669 1.51885384 -0.8954421 ]	[-0.2099506 1.47296298 -0.85354421]
		[ 2.45182592 1.53518952 -0.05984239]	[ 2.81894229 1.48612533 -0.17766851]
		[-0.1104037 -1.2996596 -2.04510236]	[-0.12754198 -1.205262 -2.25968601]
		[-0.69406578 -0.07879848 0.46191564]	[-0.92042748 -0.11703421 0.51921824]
		[ 0.25128689 0.92901437 -0.11941322]	[ 0.2537124 0.85565418 -0.05866596]
		[ 0.64255645 -2.5508605 0.58091172]	[ 0.72800293 -2.80664188 0.72089312]
		[-0.5691611 -0.81968889 -0.41835272]	[-0.78579082 -0.56464334 -0.38423278]
		[-0.3378499 1.05557413 -0.14450253]	[-0.41411874 1.06599932 -0.07401438]
		[-0.38724039 -0.28739 1.61584007]	[-0.50073247 -0.32318791 1.68460783]
		[ 0.33010224 0.3310663 0.16392549]	[ 0.31098707 0.34698755 0.2112328 ]
		[ 0.51718974 -0.49683522 -0.11033464]	[ 0.51380659 -0.56841204 -0.09507285]
		[-1.31950052 0.81269862 -0.61962939]]	[-1.18089911 0.80350706 -0.71700173]]
0.217569	0.247814	[[ 1.36094392 1.09394876 0.57587395]	[[ 1.57004081 1.44935619 0.76016414]	[1.8386198754063345, 2.746549650391888, 2.3524124106442765, 2.846452812723564, 4.480375344645412, 0.4870102836605971, 1.2249824101936408, 1.05071958377124, 0.47161501516104837, 1.3370792780382157, 1.2020569307392686, 3.5848860384876176, 2.489970237516778, 0.5127551617090456, 0.46643876027303566, 1.300275499736026, 0.8888904156095482, 1.4199143148850628, 4.344426930275162, 0.6812921342786943, 0.85…	[2.267931005243686, 3.0143492518749446, 2.454172461205836, 3.1193864763106323, 4.4759263215177585, 0.5186909333835281, 1.2236716164220924, 0.9531643004238736, 0.53315548002823, 1.6370253117973803, 1.5288697496260935, 3.3851804020300555, 2.957283576045866, 0.5407723289290128, 0.6703009402810982, 1.5097690080817192, 1.002549043101401, 1.2712971560768958, 4.186878580680441, 0.7254743191347663, 0.837…
		[ 1.10643935 -2.17002278 -1.26898703]	[ 0.98600535 -2.42293048 -1.49783267]
		[ 1.7025172 -1.37210417 -0.86753069]	[ 1.85587072 -1.14818031 -1.12267017]
		[-1.63885358 1.24061627 1.96909214]	[-1.78029357 1.23381353 2.24473405]
		[-3.89550587 2.2088835 0.14011041]	[-4.03961763 1.91630563 0.20779451]
		[-0.33309012 0.33713874 -0.11210469]	[-0.27825188 0.4360303 -0.03864905]
		[ 0.35657136 0.42896923 1.09060725]	[ 0.13611586 0.43189356 1.1367993 ]
		[ 0.88061232 -0.5301441 0.21790092]	[ 0.87423007 -0.34152706 0.1661422 ]
		[ 0.13042223 0.43226194 0.13623648]	[ 0.17141019 0.50067284 0.06480758]
		[-0.20450705 0.00590989 -1.32133377]	[-0.29677637 -0.16909718 -1.600994 ]
		[ 0.66865462 -0.84195765 0.53753994]	[ 0.84552366 -1.047202 0.72518992]
		[-2.24483934 -1.51363512 -2.34968359]	[-2.27177901 -1.78060107 -1.76859444]
		[ 1.88983738 1.62117322 -0.01624348]	[ 2.07789639 2.02765702 -0.56256533]
		[-0.42832481 -0.27329612 -0.06902859]	[-0.41286186 -0.34568422 0.04982182]
		[-0.13127028 -0.44503396 0.04772842]	[-0.1974936 -0.63675964 0.069547 ]
		[ 1.07859787 -0.71327225 -0.1363294 ]	[ 1.09024563 -0.89842871 -0.53253429]
		[ 0.38015956 0.79886283 -0.08615719]	[ 0.47340301 0.88295223 -0.0372765 ]
		[ 0.7389122 -1.20876006 0.09520795]	[ 0.63154946 -1.09578921 0.12879348]
		[-3.2382577 2.87064859 0.38354802]	[-3.05608558 2.80882915 0.54842685]
		[ 0.16678517 -0.41506927 0.51386689]	[ 0.16320016 -0.42619651 0.56394613]
		[ 0.64315624 -0.51648022 0.20720003]	[ 0.62859293 -0.48832318 0.26131162]
		[ 0.91208785 -0.97522105 0.2641815 ]]	[ 0.82907525 -0.88679087 0.23363786]]
0.712189	0.661636	[[ 1.23000901 -0.74064445 0.05164642]	[[ 1.13865978 -0.86843269 0.24879774]	[1.436712821322844, 2.2111164812148267, 1.970980450842964, 2.0507922612187484, 1.604523133540847, 0.7512476311504634, 2.2771216809104686, 1.3689256058484225, 0.35752595790417624, 2.064808357931527, 1.089242518999774, 7.2539703822900155, 2.0943210175217346, 0.7237932960444079, 1.1443997635041794, 1.524702849789273, 1.0766379693971846, 3.5192650295617836, 1.756083269316709, 0.8697834368878501, 0.43…	[1.4534860698136416, 1.7062200164191907, 2.1800668966670087, 2.0750016533578917, 1.8323734254880983, 0.7082301990151626, 2.2994968827468263, 1.41066498711747, 0.3214182807681574, 1.797202531676149, 1.2317885993348985, 6.340689109326964, 2.0187082895291693, 0.8312311074600051, 1.2372130164505317, 1.7833769911055453, 1.409914554603916, 3.6243904647124174, 1.794757357176827, 0.7597250388766797, 0.51…
		[-2.15181369 -0.24318003 -0.44676324]	[-1.55391761 -0.30872866 -0.63341409]
		[ 0.19986374 0.11705757 1.95732367]	[ 0.14433063 0.21663446 2.16446988]
		[ 1.74514711 -0.79893297 -0.72243794]	[ 1.77865743 -0.87982002 -0.60656933]
		[-1.02310055 -1.1771173 0.37703397]	[-1.34900444 -1.23071397 0.15206093]
		[-0.46691443 -0.37934313 -0.44995856]	[-0.29847669 -0.11400606 -0.63206353]
		[ 1.2489052 1.90070843 0.11325372]	[ 1.14461238 1.83784345 0.77451912]
		[ 0.14637306 1.36074111 -0.03026331]	[ 0.21893597 1.39173435 -0.07154184]
		[ 0.17425753 0.19942737 0.24018295]	[ 0.03977 0.09623472 0.30408377]
		[ 1.27339216 0.74655568 1.44380074]	[ 1.22796576 0.48028136 1.22121532]
		[-0.64138151 0.19492212 -0.85853619]	[-0.72494415 0.29423531 -0.95141196]
		[-5.54646319 -1.76580919 -4.32882783]	[-5.11868917 -0.82087294 -3.65096251]
		[ 0.22475004 0.62854922 1.9850929 ]	[-0.29383522 0.72179013 1.86221992]
		[ 0.3574715 -0.03950664 -0.6281163 ]	[ 0.50495187 -0.11360818 -0.65043212]
		[ 1.05637313 0.43982902 -0.01664549]	[ 1.14719227 0.46206728 -0.03376057]
		[ 0.59725233 1.38287309 -0.23594587]	[ 0.42685108 1.54014978 -0.79130924]
		[ 1.05742013 0.13881766 0.14745046]	[ 1.12886617 -0.78411125 -0.3141493 ]
		[ 1.67023084 -3.0861518 0.26687519]	[ 1.66481147 -3.20606441 0.29284811]
		[-0.08627824 0.30481849 1.72727247]	[ 0.07327045 0.38832509 1.75071101]
		[-0.02295242 0.30902585 -0.81271116]	[-0.0169167 0.29066361 -0.70171976]
		[-0.0575451 0.36021755 0.23779886]	[-0.11464762 0.37968693 0.3297088 ]
		[-1.15480823 0.22751279 -0.06337442]]	[-1.16844367 0.22671171 -0.06330035]]
0.394992	0.273507	[[ 2.17714186 1.5028302 0.85220916]	[[ 2.13096333e+00 1.47594128e+00 7.79481304e-01]	[2.779335488002044, 4.243427603690188, 3.0520864588907273, 2.0707281026075597, 0.9429351795549153, 1.4848990559141142, 2.959873575234648, 1.1352281169049376, 0.27020546834427434, 1.462595734820198, 0.9047099262473175, 3.965189731133503, 1.788338841403543, 0.6078626808889298, 0.7848940743412819, 0.8326441845094742, 1.2655213905915634, 1.071305148051701, 1.3106929408940158, 1.0427116405233814, 1.31…	[2.706842901332851, 4.5670823352199355, 3.54083196896119, 1.9782005597249472, 1.104314671740496, 1.0419807626698137, 2.5976814614518915, 1.0830516692974734, 0.42282401532009356, 1.6513015184339697, 1.049015460192952, 3.3318997310817036, 1.8357834173980856, 0.5266861677361678, 0.8225035545041621, 1.0184324524303778, 0.7292972296701419, 1.1654616953210906, 1.1996171306178367, 1.0625344075999639, 1.…
		[ 1.92247269 -1.18837833 -3.59145284]	[ 1.96470828e+00 -1.49665562e+00 -3.84163825e+00]
		[-1.60156822 1.42237998 2.17417712]	[-2.00598041e+00 1.56591493e+00 2.46200001e+00]
		[-1.24456317 0.82883539 1.43248361]	[-1.08172728e+00 8.46400179e-01 1.42363980e+00]
		[ 0.61264102 -0.6430047 0.31676915]	[ 8.85199615e-01 -6.54724946e-01 -8.52512825e-02]
		[-0.40276272 -1.2842071 0.62731134]	[-1.76079746e-01 -9.69216377e-01 3.39616617e-01]
		[-0.79260033 2.0346197 -1.99823896]	[-1.06212597e+00 1.98093608e+00 -1.30220184e+00]
		[ 1.04567403 -0.42452826 -0.12281875]	[ 9.70849213e-01 -4.10566208e-01 -2.48773215e-01]
		[ 0.19151664 -0.18972561 -0.01834566]	[ 3.68152519e-01 -1.84990886e-01 -9.49854881e-02]
		[-1.330427 -0.60164923 -0.08466688]	[-1.44945503e+00 -7.47979704e-01 -2.57688170e-01]
		[ 0.02012507 -0.72983465 0.5342625 ]	[ 9.04735174e-02 -7.99160846e-01 6.73490847e-01]
		[-1.91636492 -1.63534942 -3.06201035]	[-1.96461461e+00 -1.02325140e+00 -2.48893588e+00]
		[ 0.09283559 0.54952649 1.69928161]	[ 1.48976452e-01 6.03276054e-01 1.72741563e+00]
		[ 0.45672926 0.11974412 -0.38282734]	[ 3.63383766e-01 8.51997624e-02 -3.71606726e-01]
		[-0.16431316 -0.66141855 0.38933969]	[-2.97590385e-01 -6.75631950e-01 3.62592785e-01]
		[ 0.81834801 -0.1219564 0.09343188]	[ 1.00937326e+00 -6.83592310e-02 -1.17035443e-01]
		[ 0.07837837 1.02693962 0.7353885 ]	[ 1.09340696e-01 5.77622406e-01 4.31591725e-01]
		[ 0.40262424 -0.99185297 0.04261603]	[ 2.91353469e-01 -1.12541912e+00 8.27401409e-02]
		[-0.02465665 1.10890643 -0.69830837]	[ 1.42381550e-01 1.01577625e+00 -6.22099154e-01]
		[-0.36710801 -0.97091157 -0.09904543]	[-3.83601667e-01 -9.89483835e-01 -5.24487243e-02]
		[-0.89609084 0.91408134 0.29901304]	[-8.16052488e-01 9.97377323e-01 3.72792179e-01]
		[ 0.88266 -0.03439682 0.84581436]]	[ 7.62071921e-01 -3.00416326e-03 8.27303131e-01]]
0.279405	0.215149	[[-1.25690458e+00 -1.07171111e+00 -6.69015292e-01]	[[-1.33954068 -1.35253051 -0.58662786]	[1.7821210094220905, 1.716395656206198, 1.0663993457492214, 1.9404985753332091, 2.487831580509215, 0.7649334454935964, 2.5143574772594453, 1.3102455801831234, 0.647802719545482, 1.9583182515356539, 0.7312120921778573, 2.1242438470912557, 2.207730150215125, 0.5098481901972631, 0.9495040815198805, 1.761453175272233, 0.8974880047362961, 2.7343131313896336, 2.455393163540394, 0.9958436809495438, 1.06…	[1.9919438419964184, 1.4766379755217243, 0.8292529915037833, 2.031569030133955, 2.1616658373949544, 0.7336276730243577, 2.364904120801042, 1.2020621771974318, 0.600557230220338, 1.7116186094991446, 0.7927702886084794, 2.806733986734972, 2.267959964333537, 0.7230684388464853, 1.0952001819269535, 1.5644484219590131, 0.9870136829732702, 2.563463909887476, 2.4976375219062157, 0.9241846837659279, 1.10…
		[ 3.78009807e-01 1.52775532e+00 6.84898762e-01]	[ 0.57847052 1.17718399 0.67828419]
		[ 8.09435575e-01 -4.90398916e-01 4.91457544e-01]	[ 0.50670939 -0.29794027 0.5849254 ]
		[ 2.95715031e-01 -4.28815221e-01 -1.86927923e+00]	[ 0.35385575 -0.32481078 -1.9739698 ]
		[ 1.88768341e+00 -5.78343235e-01 1.51376233e+00]	[ 1.74686106 -0.49649727 1.1725042 ]
		[-5.19597990e-01 -3.23413607e-01 -4.58851549e-01]	[-0.42709463 -0.19317654 -0.56434259]
		[-7.82116032e-01 4.58314034e-01 -2.34525826e+00]	[-0.68196525 0.74121078 -2.13969659]
		[-1.23164742e+00 4.46975611e-01 -9.51206357e-04]	[-1.16191937 0.27838054 -0.13191338]
		[-4.97763027e-01 -4.05401650e-01 -8.67746201e-02]	[-0.42761389 -0.42014563 -0.03595823]
		[ 7.82969793e-01 1.08516396e+00 1.42982092e+00]	[ 0.71174385 0.91032807 1.26268038]
		[ 9.03078853e-02 5.46279384e-01 4.77592340e-01]	[-0.06936536 0.67473869 0.41036677]
		[ 1.94243830e+00 4.00179734e-01 7.61052915e-01]	[ 2.39633424 0.15688634 1.45283329]
		[-1.05844518e+00 -1.93677009e+00 -5.18441403e-02]	[-1.18710373 -1.92894373 -0.11663285]
		[-3.44617158e-02 8.38374401e-02 5.01725872e-01]	[-0.31030869 0.02224959 0.6527185 ]
		[-2.66872056e-01 7.90631072e-01 4.53034011e-01]	[-0.35886832 0.97261673 0.35311989]
		[ 3.77003939e-01 -1.70430154e+00 2.36519687e-01]	[ 0.86636041 -1.2485494 -0.37154124]
		[-6.72652687e-01 -5.86982460e-01 9.20579857e-02]	[-0.80027172 -0.5725036 0.07746489]
		[-1.45942329e+00 2.30548679e+00 -1.76868847e-01]	[-1.61963067 1.98675363 -0.03088256]
		[ 2.36712366e+00 -4.47249794e-01 4.75025040e-01]	[ 2.34892886 -0.39651863 0.75066595]
		[ 2.08050345e-01 6.58040218e-01 -7.17915568e-01]	[ 0.19025367 0.60411218 -0.67302997]
		[-9.25064020e-01 -5.23125033e-01 4.04425710e-02]	[-0.92215084 -0.60668137 0.01552155]
		[-4.04482943e-01 2.59950433e-01 -7.22185455e-01]]	[-0.39368458 0.31383719 -0.78648993]]
0.65965	0.610802	[[-0.98094547 1.52911749 1.35642212]	[[-0.97699815 1.27086983 1.05726877]	[2.2672307494611386, 2.148403807033614, 3.969209633248477, 2.053467187625326, 3.2709285982353253, 0.5628576854121519, 2.4522457967445925, 1.3193514833013336, 0.6240964661150353, 1.7621668106796518, 0.919268677874933, 3.9461343515183485, 1.6992730020484128, 0.7110635982202741, 1.1633645887107822, 2.3708634648880444, 0.636736993220608, 2.219955926631553, 4.32604050514244, 1.1673942850424393, 1.1539…	[1.920274135025856, 2.023614519139134, 3.706355942639719, 1.9437870386518061, 3.0727586708788945, 0.5409667081905244, 2.392028475487265, 1.2212635433517658, 0.6315239501685173, 1.7885466039752602, 1.0264713478072054, 5.365078143865619, 1.8073499759232436, 0.8561145235649192, 0.9697434147311982, 1.7474154340807388, 0.6915726124188385, 2.1565004797150653, 3.812655880976171, 1.2326216255431373, 1.22…
		[ 1.95101783 0.78187646 -0.44478935]	[ 1.98115159 0.38853158 -0.13819303]
		[ 2.4579234 -1.05653973 -2.93205755]	[ 2.141636 -0.96064582 -2.86838443]
		[-1.62153975 0.994197 0.77389189]	[-1.53927044 0.99549209 0.64649057]
		[-1.05054911 2.3861102 1.97529709]	[-1.00645166 2.41007513 1.61877694]
		[-0.51017144 -0.07521909 0.22555701]	[-0.46352873 -0.036118 0.27655304]
		[ 0.10310001 -2.28149149 -0.89312734]	[-0.24903144 -2.22289366 -0.84765993]
		[ 0.44027078 -1.22115844 0.23584323]	[ 0.22213301 -1.19044411 0.15806451]
		[-0.41478341 0.01191543 -0.46616429]	[ 0.09208434 0.13030355 -0.61103515]
		[-0.94092584 -1.04256896 -1.06439673]	[-0.92394359 -1.056964 -1.10817611]
		[ 0.42690998 0.5451246 0.60468334]	[ 0.38910259 0.78403542 0.53621924]
		[ 2.49525375 -0.22137726 3.04904529]	[ 2.74979831 -1.05009024 4.48553043]
		[-0.7460899 -0.67219241 -1.37077933]	[-0.64360423 -0.9864134 -1.37086693]
		[ 0.05034159 0.15660632 0.69177426]	[-0.37872998 0.15836623 0.75127613]
		[-0.82066108 -0.76012516 0.31959711]	[-0.81862406 -0.49263646 0.1660309 ]
		[-1.96047538 0.83843163 1.03661094]	[-1.05072647 1.35750158 -0.32653338]
		[-0.62263753 -0.09902939 -0.08916102]	[-0.64105115 0.23058759 -0.11897675]
		[-1.16148565 1.88792798 -0.12199738]	[-1.27756288 1.73558951 -0.07782319]
		[ 1.10050765 -1.1159619 -4.03213819]	[ 0.35760365 -0.97546615 -3.66836889]
		[ 0.05090661 -0.44620644 1.07755174]	[ 0.07664704 -0.47977075 1.13282891]
		[ 0.65867605 0.59099354 0.74059262]	[ 0.61310402 0.63622117 0.84941624]
		[ 1.08923855 -0.71345989 -0.59481636]]	[ 1.34626221 -0.64613109 -0.54243789]]
0.195942	0.148095	[[-2.42859037e+00 9.86763158e-01 -6.89433422e-01]	[[-2.43811595 0.6187974 -1.08199517]	[2.7105481288369, 3.003618749315751, 1.1070532171229708, 1.5511199188942744, 2.3598928970491757, 0.7379745116118315, 2.4250101487585365, 1.1201427298109263, 1.1282028958263455, 1.1782323375580144, 0.9558902194369172, 1.8503973258509732, 1.8610486680462477, 0.7384643526744253, 0.8685955618606447, 3.638308943845582, 0.5070231971963671, 0.3339070507972727, 2.4750993958401626, 1.893527527293049, 1.44…	[2.7382536717429375, 2.963593233606372, 1.0165401603984914, 1.6969642076693414, 2.0850821348218833, 0.8432494857277936, 2.2309503395165526, 1.0699236582237033, 1.0264036834049421, 1.3981753347332233, 0.832636750488363, 2.075759456087312, 1.8290450136021403, 0.8420265022117287, 1.0285646250637512, 2.9527307602344854, 0.42886740883938246, 0.17413248438840975, 1.853508102596579, 1.554748755903762, 1…
		[-1.67505300e+00 2.15304860e+00 1.25710173e+00]	[-1.61809555 2.12144337 1.29001151]
		[ 3.46958921e-02 -3.10425768e-01 -1.06207291e+00]	[-0.04211915 -0.24700793 -0.98517357]
		[ 1.03156956e+00 -1.00680087e+00 -5.72878041e-01]	[ 1.08509656 -1.11860196 -0.6715524 ]
		[ 2.19503090e+00 7.38631945e-01 4.53162977e-01]	[ 1.93272155 0.77101597 0.13300109]
		[ 6.80745552e-02 4.69023204e-01 -5.65676116e-01]	[ 0.10225486 0.49742671 -0.67318668]
		[ 8.23577069e-01 -2.28008473e+00 6.00720907e-02]	[ 0.73442789 -2.07020213 0.38989518]
		[-1.09577049e+00 -2.27127592e-01 4.91916846e-02]	[-1.02950828 -0.28996849 0.02770567]
		[-1.11020360e+00 -6.03446794e-02 1.91437350e-01]	[-1.02433716 -0.01697469 0.06284719]
		[ 1.07331841e+00 -7.80209814e-02 4.79720496e-01]	[ 1.2105007 0.07128304 0.69606109]
		[ 3.82388709e-01 -7.64900832e-01 4.27120245e-01]	[ 0.31925452 -0.75009123 0.16948055]
		[ 8.35966149e-01 1.05830125e+00 1.26693699e+00]	[ 0.75195882 0.98873862 1.66304876]
		[-1.57067222e+00 -9.85187071e-01 1.60926550e-01]	[-1.49993399 -0.83924624 0.62551533]
		[ 7.30956114e-01 -3.41088058e-03 -1.04981547e-01]	[ 0.77694761 -0.17154012 -0.2755631 ]
		[ 6.85055445e-01 3.89687668e-01 -3.65103833e-01]	[ 0.69857165 0.42290941 -0.62537227]
		[-1.76462272e+00 2.16331862e+00 2.33312048e+00]	[-1.0696308 2.06787467 1.81615066]
		[ 1.63917877e-01 -4.52515367e-01 -1.59478194e-01]	[ 0.16086296 -0.38234677 -0.10890965]
		[-2.38054843e-01 1.96077990e-01 -1.27973559e-01]	[-0.16991453 0.01259475 -0.03595202]
		[ 1.93482649e+00 -1.54355446e+00 1.75951065e-03]	[ 1.61824013 -0.86649536 0.25685979]
		[-8.74675846e-02 1.10633146e+00 -1.53421857e+00]	[-0.02984819 0.88116836 -1.28058389]
		[ 6.13751889e-01 -1.05967839e+00 -7.63586688e-01]	[ 0.42421387 -1.27701659 -0.87915491]
		[-7.60620249e-01 -5.69025290e-01 -6.55166081e-01]]	[-0.89354754 -0.42376081 -0.51313316]]
0.0859475	0.0822563	[[ 1.07443283 -0.41251199 1.04432014]	[[ 1.14682725 -0.47029413 0.89087465]	[1.5540838501398384, 1.2341951422793782, 3.299906472354479, 1.8111633155699527, 2.7495763386563854, 0.982628395079104, 2.491217231729462, 0.2661989652200811, 0.7111905037739361, 1.1688035665098286, 0.9705081049612299, 1.7552587981234669, 1.7337650631503048, 1.3600605212026078, 0.9580284283178989, 1.4443522782712557, 1.0201258621901366, 0.30300967779759996, 2.2323471317079773, 1.5153730452923395, …	[1.52644913186111, 1.33556392123746, 3.2258244759882286, 1.5652228544379796, 2.8288187701155723, 0.7683634602901932, 2.6076205212172154, 0.2099428171865928, 0.7507467655524211, 1.0949352638952903, 1.0037646470103283, 1.9219638517277091, 1.7399258262284525, 1.0133438412016809, 1.041381361689049, 1.4782620109026985, 1.2018360383972382, 0.19970901449365552, 2.264824251880704, 1.3152462986953144, 1.7…
		[-0.85434477 -0.68674723 -0.56719564]	[-1.12276248 -0.48980872 -0.53218682]
		[-2.10944552 2.40731344 -0.80278536]	[-2.06100465 2.37535313 -0.71826243]
		[-0.41162738 0.40484516 1.71667582]	[-0.29239934 0.23020534 1.52033901]
		[ 2.44157769 -0.53655731 -1.14497801]	[ 2.42793576 -0.5741461 -1.3333041 ]
		[ 0.17494998 -0.63562023 0.72865492]	[ 0.20249985 -0.54061154 0.50706546]
		[-0.7504181 -0.9922952 2.15832949]	[-0.56161803 -0.83041457 2.40721449]
		[ 0.03442824 -0.17774508 -0.19514936]	[ 0.03476549 -0.08604592 -0.18831741]
		[ 0.66414716 0.14193142 -0.21108281]	[ 0.70501675 0.18260821 -0.18228089]
		[-0.19582741 -0.66430096 -0.94151879]	[-0.07608369 -0.63049274 -0.89194922]
		[-0.57630301 0.2668411 -0.73386419]	[-0.59228321 0.20686385 -0.78355051]
		[-1.11003483 0.12826523 -1.3536263 ]	[-1.59734115 -0.27800094 -1.03206675]
		[ 1.36590456 0.54734285 0.91687613]	[ 1.15421784 0.89273138 0.94770973]
		[-0.39612083 0.7915758 -1.03259898]	[-0.05887455 0.46280817 -0.89955996]
		[ 0.04566181 -0.95402532 0.07462681]	[ 0.04650756 -1.03990489 -0.03016646]
		[ 0.58214611 0.04087822 1.32120717]	[ 0.54787516 0.00739891 1.37296637]
		[ 0.50309823 0.86999494 0.17509355]	[ 0.46976623 1.04420854 0.36518226]
		[-0.26456253 0.10659306 -0.10227145]	[-0.16981231 0.10157493 -0.02701857]
		[-1.48950256 -0.66775272 -1.52278105]	[-1.41042966 -0.63707345 -1.65355813]
		[-0.10805464 -1.01381526 1.12109691]	[ 0.00994276 -0.92663769 0.93333625]
		[ 1.02646031 1.02735727 -0.87247986]	[ 1.01897056 1.01725028 -0.90866216]
		[ 0.1098974 -0.05177575 0.33130685]]	[ 0.17828386 -0.01757206 0.23619522]]
0.157737	0.117667	[[ 1.25520847 -0.20722065 -0.46992227]	[[ 1.47324653 -0.32186321 -0.26646341]	[1.356213718198468, 2.792737595124992, 1.5248965157233203, 1.1932615294358682, 1.6605363555523276, 0.8314228316034586, 1.462619866800686, 0.6483415434900612, 1.1082385381853392, 0.9996247208951619, 1.1870289303306343, 2.9351395548796018, 1.1649032272324926, 0.7663386886928166, 0.9357245563689577, 2.166859765219988, 1.4847390469452788, 0.381486893217268, 1.8820277932877498, 1.4589547814812842, 1.4…	[1.5313569134125218, 2.6113766116149426, 1.3932573005494733, 1.3627118602397432, 1.8547735086587205, 0.9279842984922478, 1.8640951763529938, 0.7506514015995466, 1.3937547596303448, 1.1687537522710505, 1.104035493674502, 2.976928615085838, 0.9535155137142858, 0.8029325846680488, 0.9508770716798292, 2.3602465752212916, 1.2206096312810926, 0.5083845236668726, 1.7959204119280499, 1.2431489024758928, …
		[-2.14983821 -0.82888352 1.57814164]	[-2.11203453 -0.63693293 1.39746714]
		[-0.79314325 1.26598562 -0.30579989]	[-0.40141816 1.27714379 -0.38591853]
		[ 1.16424804 -0.26023161 -0.02605924]	[ 1.29617137 -0.40404079 -0.11693777]
		[-0.36092342 -1.62074178 0.01764488]	[-0.7430278 -1.69938177 -0.0140022 ]
		[ 0.60459536 0.41897493 -0.38754146]	[ 0.61812039 0.47647297 -0.50205134]
		[ 0.57864817 1.12226749 0.73819974]	[ 0.95532186 1.24170011 1.01014444]
		[ 0.48444362 0.38081977 -0.2015873 ]	[ 0.42257868 0.57660609 -0.22897644]
		[-0.20495885 -0.17192137 1.07546621]	[-0.58796918 -0.22999953 1.24255575]
		[-0.73917563 0.30788377 -0.59839498]	[-0.84767382 0.34267418 -0.72801706]
		[ 0.36870251 -1.07419835 0.34524492]	[ 0.38600674 -0.92991197 0.45294248]
		[-1.63037387 1.98067831 -1.42612716]	[-1.62896062 1.70653419 -1.81558044]
		[ 0.75642806 0.87750051 0.12169209]	[ 0.18869456 0.92293486 0.14757182]
		[-0.35478537 -0.59573091 -0.32635413]	[-0.17816344 -0.70394284 -0.34267041]
		[ 0.44336197 0.82067444 -0.07418937]	[ 0.52255279 0.79273702 -0.05170878]
		[ 1.30286228 -1.57709454 -0.71456557]	[ 1.33811128 -1.79386302 -0.7498517 ]
		[ 0.49594803 -1.28107678 -0.56331862]	[ 0.52443081 -1.03455974 -0.3801925 ]
		[ 0.12307776 -0.28736346 0.21864664]	[ 0.15617359 -0.23558105 0.42257094]
		[-0.20805626 0.01419292 1.87043839]	[-0.28549302 0.18624584 1.76327433]
		[-0.22082463 0.9164721 -1.11349199]	[-0.11849169 0.82323542 -0.9239385 ]
		[-0.96257512 -1.05466401 -0.28476958]	[-0.95152508 -1.15355632 -0.38136625]
		[-0.15628514 0.8250679 0.55114711]]	[-0.02665126 0.79734868 0.45114842]]
0.506388	0.486205	[[ 0.54264029 -2.53039768 -0.19595782]	[[ 0.79153055 -3.07427661 -0.05885444]	[2.595336274316602, 1.2940692674614198, 2.345420118625606, 0.5108997921892918, 2.959713884912348, 0.679193424241195, 2.324809355660534, 0.871825824028367, 1.9322074675165894, 1.2373567727973394, 0.9409809989592199, 1.1096690879107607, 2.135881139520722, 0.9342766975785561, 0.7017553179262446, 2.4328003749622966, 0.30776705070519184, 2.307472707881733, 1.3759289361380942, 1.2833472586071806, 1.859…	[3.1750844241854788, 1.1543414660583273, 2.757225126975468, 0.6073893425372464, 3.3409170748468284, 0.6840725474052991, 2.70644707428083, 0.8963702685617791, 1.3663291700192992, 1.2696232096265636, 1.1309583768709002, 1.7647643600307172, 1.9837140238204451, 1.116803432868196, 0.6722635406632457, 2.731480791068521, 1.1028676768564967, 2.1871850712288032, 1.6502251108210026, 1.187686446211144, 1.70…
		[ 0.47305331 -0.38160833 1.14245828]	[ 0.78093312 -0.40901129 0.74522309]
		[ 2.11497031 -0.40101164 -0.93117441]	[ 2.47609909 -0.29082356 -1.17755908]
		[-0.17209615 0.35103644 -0.32889958]	[-0.11878615 0.28091637 -0.52525961]
		[-2.62143494 -1.25309852 0.56367477]	[-3.15792465 -1.04811596 0.30115067]
		[-0.18970412 -0.16059426 0.63208033]	[-0.18915759 -0.14727178 0.64069156]
		[-1.36049619 1.64205533 0.92598216]	[-0.98123969 1.94013409 1.61180153]
		[ 0.3840788 0.73795091 0.26075313]	[ 0.59210829 0.60882648 0.28673637]
		[ 1.69958552 0.35153199 -0.84927029]	[ 1.20008401 0.088173 -0.64720884]
		[-0.03128625 0.93170863 0.81362889]	[-0.12456918 0.99116378 0.78359427]
		[-0.27073057 0.54927637 -0.71445481]	[-0.33722056 0.83562616 -0.6834311 ]
		[ 0.19144486 0.2930365 -1.0530166 ]	[ 0.74582516 -0.50924668 -1.51618135]
		[ 0.97346452 1.42336276 -1.26031484]	[ 0.21453616 1.43387151 -1.35392321]
		[-0.76133167 -0.32147705 0.43577464]	[-0.84484594 -0.29647722 0.66752266]
		[-0.55174098 -0.15592806 0.40463423]	[-0.48663517 -0.19533207 0.42067786]
		[-0.29766306 -0.76040027 -2.29166005]	[ 0.14336878 -0.88453066 -2.58031747]
		[-0.22963072 0.05333338 -0.19785308]	[-0.38257257 0.9845979 0.31705256]
		[ 1.40858744 -1.72377664 0.60737616]	[ 1.30124549 -1.5822015 0.76627484]
		[-0.92911809 -0.78247594 -0.64625956]	[-1.43134439 -0.67956671 -0.4611781 ]
		[ 0.23594037 0.07808726 1.2590531 ]	[ 0.27432565 0.08499969 1.15244071]
		[-0.18674956 1.48988015 1.09704941]	[-0.1110584 1.37150108 1.002603 ]
		[-0.63214687 0.63376826 0.3253622 ]]	[-0.354702 0.49704399 0.30814408]]
0.509743	0.438902	[[ 0.90287466 2.1124533 0.76278635]	[[ 0.87704405 2.38471711 0.51514276]	[2.420637233999765, 2.1658654366564942, 4.6386161357446145, 1.123252713521923, 1.861437011885455, 0.8097659222086375, 3.5800028434700555, 0.6766995290671516, 0.9429341789821107, 2.07239206642675, 1.534020507456518, 1.8988673126933964, 1.2928933106325453, 0.6193259262077175, 0.32673446637431236, 2.388637337579142, 1.3819453727057343, 2.3112982315572212, 3.4159837349118654, 0.4243786334050965, 1.55…	[2.5925767131322415, 2.169115963065639, 4.707614052957509, 1.0805299526935976, 2.1549534910369106, 0.7740853069683068, 3.3337431924529484, 0.7593536326331792, 1.2619040993933457, 1.758947414680023, 1.5459339109924486, 2.1115910640784628, 1.885769564259765, 0.606502028235346, 0.4601385091941028, 2.1400588150244273, 0.7548879710349492, 2.458144235543416, 3.4793713333890337, 0.292995180957859, 1.612…
		[ 2.0950102 0.38889042 -0.38816182]	[ 2.1393905 0.16398741 -0.31808876]
		[ 0.5178735 -3.53863981 2.95408108]	[ 0.71835571 -3.5458989 3.01200866]
		[-0.98979028 0.51719246 -0.12051483]	[-0.8633334 0.44348548 -0.47489056]
		[-1.71298345 0.33244133 -0.64816527]	[-1.93918573 0.36784748 -0.86491126]
		[ 0.02543672 0.80580265 -0.07586768]	[ 0.04190705 0.77293117 -0.00540958]
		[ 1.13008874 1.63404762 -2.97812159]	[ 1.38997853 1.56742631 -2.59325628]
		[ 0.44590608 -0.22042456 0.45880609]	[ 0.55145434 -0.27205406 0.44553635]
		[-0.32141411 -0.08968655 0.88191505]	[-0.81302057 -0.18891512 0.94641988]
		[-1.88946894 -0.53092299 -0.66545981]	[-1.6634816 -0.30735001 -0.48193459]
		[ 0.35807695 -1.46243087 0.2937614 ]	[ 0.46404584 -1.35895107 0.57256013]
		[ 0.69481305 1.76648919 0.04947553]	[ 1.40496267 1.35426919 -0.80675379]
		[-0.52688157 -0.40515745 -1.10897086]	[-1.36355732 -0.45634818 -1.22007566]
		[-0.190188 0.31936468 0.49537797]	[-0.23450984 0.3184005 0.45985973]
		[ 0.0909341 0.26843256 0.16257417]	[ 0.27538443 0.33931026 0.14408127]
		[-1.13678786 -0.42756685 -2.05681508]	[-0.80669812 -0.56901471 -1.89876595]
		[-0.2171425 -1.32498387 -0.32716953]	[-0.44076252 -0.61078311 0.0502817 ]
		[ 1.61209017 -1.62499043 0.320423 ]	[ 1.63967875 -1.77684622 0.44355855]
		[-0.19477243 3.15019234 1.30663568]	[-0.44793781 3.16128608 1.38262321]
		[-0.1628918 0.22794104 0.31875754]	[-0.13375511 0.18137235 0.18724267]
		[-0.33571481 -1.48134604 0.33155543]	[-0.33751183 -1.5369926 0.35204628]
		[-0.50041954 -0.26107493 0.08347995]]	[-0.45844803 -0.43187937 0.15272525]]
0.211714	0.177181	[[-1.84649471e+00 2.16841008e-01 7.57740199e-01]	[[-2.26010232 0.46457107 0.53340732]	[2.007668533293709, 1.9886213647605293, 4.510170242177929, 0.6342603744756401, 2.176001112683083, 1.1058845648676565, 1.6699711130399855, 1.0505176027550298, 2.0378730791390334, 1.7503392684530388, 1.8453154600923054, 0.7580836182978989, 0.18233445000948437, 0.9280221948840432, 0.4434156462553279, 1.2995350369721776, 0.4333351870361313, 0.724317176011481, 2.0258027967711603, 0.5934479210825404, 1…	[2.368208632400468, 1.8949881665971353, 4.676211036572711, 0.8986742301503725, 2.4851859404814967, 1.096549994001442, 1.7488913485911184, 0.9871684161523053, 1.7004043061106813, 2.123194717719302, 1.912093623332959, 0.6802868931050812, 0.2923153414340442, 0.810651827291331, 0.5264956927442016, 1.355464706527, 0.7436562378309172, 0.7184894752232854, 1.8887729646811011, 0.6250994487597256, 1.701296…
		[ 1.34160319e+00 6.14346535e-01 -1.33315196e+00]	[ 1.32338862 0.32573406 -1.31663208]
		[-1.93414762e+00 -1.42880939e+00 3.81565359e+00]	[-1.83086953 -1.36355431 4.08112559]
		[-1.17091456e-01 -2.53881646e-01 -5.69315311e-01]	[-0.03540983 -0.36389049 -0.82094167]
		[ 1.37156454e+00 -4.13529996e-01 -1.63792078e+00]	[ 1.32284186 -0.23093806 -2.09114949]
		[-1.01019833e-01 -5.83341157e-01 9.34071067e-01]	[-0.08057227 -0.59062631 0.92037523]
		[-1.85053191e-01 -8.78880581e-01 -1.40788059e+00]	[ 0.03506721 -1.06425654 -1.38735333]
		[-7.24591290e-01 6.32159311e-01 4.23000356e-01]	[-0.68979368 0.55731453 0.4336896 ]
		[ 1.47546700e+00 5.23051859e-01 -1.30473774e+00]	[ 1.21614271 0.38587556 -1.1240426 ]
		[ 1.34836062e+00 1.63839459e-01 1.10397818e+00]	[ 1.62958579 0.23315655 1.34091162]
		[-9.79399974e-01 8.89879001e-01 -1.28611049e+00]	[-1.04577297 0.8790599 -1.33780216]
		[ 7.87938044e-02 -1.94655860e-02 7.53726343e-01]	[ 0.39415513 0.10840624 0.54376472]
		[ 3.61946926e-02 8.70005689e-03 -1.78493991e-01]	[-0.03404915 -0.10280274 -0.27151521]
		[ 8.66525749e-01 2.60800801e-01 2.05769929e-01]	[ 0.72499752 0.35753324 0.06086845]
		[ 2.62741831e-02 -3.44348426e-01 -2.78120953e-01]	[ 0.25636509 -0.24134944 -0.39143978]
		[-3.16060809e-01 -1.19952860e+00 -3.87334489e-01]	[-0.08199195 -1.33299427 0.23170709]
		[-7.92140774e-02 4.25694361e-01 -1.69948561e-02]	[-0.20510477 0.67503348 0.23513067]
		[ 1.40970860e-01 5.01504551e-01 -5.03245242e-01]	[ 0.00541731 0.5341043 -0.48055216]
		[-1.45132308e+00 4.94171809e-01 1.32413463e+00]	[-1.46326542 0.30973495 1.15342182]
		[-2.37232964e-01 -4.08162041e-01 -3.59589633e-01]	[-0.1672742 -0.47478895 -0.37059967]
		[ 5.23525200e-01 1.54010007e+00 7.25637062e-02]	[ 0.593833 1.59390703 0.0350958 ]
		[ 4.96798862e-01 -5.15589430e-01 -2.11689437e-03]]	[ 0.39241185 -0.6592298 0.02253024]]
0.166111	0.152933	[[-0.98387992 2.48928127 -0.32465818]	[[-1.0802061 2.51559991 -0.35541644]	[2.696283347946513, 1.5319960867942015, 1.4073561324198158, 0.47820574724942694, 2.3292133879235983, 0.8163566842207753, 2.7271234730483, 0.5710235289220986, 1.3678864521360345, 1.8929691271518625, 1.7975586050294399, 1.5483676951143046, 2.1624227766369257, 0.6714318039145033, 0.6836973343115405, 1.5841838751751132, 0.8703512235542293, 2.0106037401049623, 1.7927957300508708, 0.8404051634328435, 1…	[2.7606899471867745, 1.8148385023303901, 1.1332953897583045, 0.5552569918896347, 2.445037490058195, 0.7489112717955682, 2.464136650138388, 0.5690899274821976, 1.4984073227393806, 2.009288723943316, 1.854141211474749, 1.8430174966323394, 3.136434354970071, 0.6651479877615455, 0.744729836140009, 1.715194315311922, 0.758673276376801, 2.0745006997859554, 1.7361587120918522, 0.8059491535127827, 1.6048…
		[-0.40943381 -0.74667966 -1.27351696]	[-0.71988642 -0.72807211 -1.49843697]
		[-0.61161875 -0.30374737 1.23057358]	[-0.32631148 -0.13735259 1.0765749 ]
		[ 0.28910323 -0.22301907 0.30880829]	[ 0.29510714 -0.24356356 0.40236661]
		[-0.87408495 0.73682893 2.02935793]	[-1.44916435 0.81057621 1.79474155]
		[ 0.55520467 0.2002964 -0.56397461]	[ 0.45927433 0.12502434 -0.57819036]
		[ 1.69729281 -0.95231939 -1.91036314]	[ 1.6855018 -0.7602727 -1.62881507]
		[ 0.08671672 -0.47057266 -0.3116239 ]	[ 0.11849836 -0.45339122 -0.3228899 ]
		[-1.19498505 0.01928839 0.66539615]	[-1.349696 -0.03330091 0.64995097]
		[-0.43324688 -0.8982517 -1.60896648]	[-0.3787252 -1.01380626 -1.69292802]
		[ 0.69091782 -0.50586535 1.58049035]	[ 0.65970707 -0.56690524 1.63745066]
		[-0.91671291 0.01949464 1.24767781]	[-0.9167212 -0.32251393 1.56598867]
		[ 2.06480449 -0.02525027 0.6418856 ]	[ 3.06233455 -0.19346225 0.64953822]
		[ 0.52110548 0.21607883 -0.36411493]	[ 0.40991109 0.31239866 -0.42047808]
		[-0.39383589 -0.16970708 -0.5324799 ]	[-0.29852837 -0.07236421 -0.67842963]
		[-0.56914793 0.19907009 1.46495061]	[-0.31282697 0.19835746 1.67471942]
		[ 0.64734411 -0.49839588 -0.30009733]	[ 0.64375841 -0.36339663 -0.17059641]
		[-0.80220629 1.53641321 -1.01903234]	[-0.95976977 1.51567681 -1.04169042]
		[ 0.53042497 1.71125268 -0.06618258]	[ 0.54241177 1.64664966 -0.09263614]
		[ 0.24631709 -0.75040792 0.28722236]	[ 0.23793878 -0.72409374 0.26196838]
		[-0.2135936 -1.26484009 -0.66119137]	[-0.12451951 -1.39200904 -0.78898485]
		[-0.17698676 0.04883394 -0.40160387]]	[-0.19808794 -0.11977869 -0.4438071 ]]
0.650063	0.575009	[[-0.08522486 -3.06548597 -1.81387123]	[[-0.06957588 -3.41412225 -1.70986321]	[3.5629477024005363, 2.908203769819979, 3.888542288896917, 0.6693562003336452, 3.8196183267595076, 0.3181528223688402, 3.588781975417975, 0.8394437190892006, 1.984282347733993, 1.9615587971098103, 1.9946767898034434, 1.9578257073654912, 1.7306421233004172, 0.8143633325510841, 0.7086694341966984, 3.9929935337621427, 0.9885633705034161, 1.8491793319211258, 4.576421736896425, 1.0202390700073465, 1.1…	[3.8189924998026035, 2.689317770535591, 4.070249721168467, 0.5708584829337058, 3.3862621302242886, 0.3368890702277197, 3.764271608947731, 0.9415774530473433, 1.8063098051014905, 1.827061206595578, 2.169304022844863, 1.9932415081164505, 2.697286560792444, 0.7285100446752943, 0.7572580075202859, 3.489149470987372, 0.8225977897950663, 1.534640721799732, 4.198460193113621, 0.7609229569593571, 1.01095…
		[-1.85510647 -1.49572957 1.66703995]	[-1.75713931 -1.53633551 1.33587601]
		[ 0.97004968 1.86332558 -3.27227482]	[ 1.17613919 2.04475096 -3.31702019]
		[ 0.58706016 -0.31048531 0.08364785]	[ 0.40731589 -0.23104643 0.32648235]
		[ 0.0182836 0.26531793 3.81034858]	[-0.46532212 0.44781933 3.32410956]
		[ 0.12380631 -0.25976177 0.1357094 ]	[ 0.05518574 -0.32606071 0.0642899 ]
		[-2.81350776 -0.78592615 2.08467029]	[-3.00526829 -0.6373233 2.1752982 ]
		[-0.51772674 -0.15599841 -0.64209756]	[-0.68210724 -0.02435142 -0.64861763]
		[ 1.44693821 0.27178493 -1.33036807]	[ 1.31198559 0.08209576 -1.23883382]
		[ 1.30281564 1.18976956 0.85722385]	[ 1.29202588 1.05060006 0.75170559]
		[-0.49696655 1.84340588 -0.57759371]	[-0.67043217 1.8894758 -0.82842129]
		[-0.1763662 -1.91141179 0.38533288]	[ 0.1710418 -1.63188715 1.13168049]
		[ 1.72974146 -0.02805637 0.04826485]	[ 2.67668977 -0.17751343 0.28138168]
		[ 0.59020442 -0.3010455 -0.47351662]	[ 0.43117559 -0.26341333 -0.52481227]
		[-0.56148377 0.4321159 -0.01497278]	[-0.69570105 0.2884501 -0.07897011]
		[-1.75331084 2.23027685 2.80994015]	[-1.217193 2.52333953 2.07975067]
		[ 0.59189533 0.75206747 -0.24761257]	[ 0.54444592 0.6015085 -0.13576926]
		[-0.93059288 1.21557035 -1.03723181]	[-0.86358905 0.90146001 -0.89258386]
		[ 2.00289765 -3.89212116 -1.33545115]	[ 1.54852088 -3.69395966 -1.25849637]
		[-0.1245147 0.7124622 -0.71957033]	[-0.07999391 0.57349515 -0.49366794]
		[-0.38141123 1.05687933 -0.04495496]	[-0.32730851 0.94446208 -0.15129637]
		[ 0.09867838 0.67054371 -0.22726473]]	[ 0.21910428 0.58855593 -0.19222213]]
0.33762	0.266321	[[ 1.69644964 0.88848037 -1.54619267]	[[ 2.05552014 0.98615541 -1.43956282]	[2.4613107358634227, 3.580067355649506, 2.1577523587856446, 0.2069731600817772, 2.1590356233458605, 0.9639543770239211, 1.2793208206270337, 1.0429471223284839, 1.5949912171399965, 2.047611994555783, 1.8709459021348211, 1.1494020664515163, 1.4715314483372595, 0.494349237808262, 0.8834329158973874, 2.051754998894491, 1.1557066861974157, 1.927475063349095, 2.9017683278917836, 1.1706056892705425, 0.8…	[2.696294988958171, 3.6707820008889613, 2.047781418579427, 0.5075375356645795, 1.7188282906537897, 1.0561635127143003, 1.1799721909634264, 0.7529142069086279, 1.9560078835639056, 2.0957447550162267, 1.6731262014312953, 1.8186348106123147, 1.4485090636602236, 0.5031667858153601, 0.8277304393340613, 1.8955417901172438, 0.5436722980776227, 1.856598927814623, 2.5716250935009968, 1.1016189933905882, 0…
		[-0.62988033 -0.75504434 3.44238886]	[-0.41462484 -0.96089645 3.51843783]
		[-0.19298068 1.36976729 -1.65601669]	[-0.10476491 1.49236264 -1.3983157 ]
		[-0.12045924 0.08828751 0.14329262]	[-0.32057837 0.21552751 0.32919865]
		[ 1.67091748 0.82190636 1.09267539]	[ 1.42870439 0.81438378 0.4999535 ]
		[ 0.01933605 0.57220271 -0.77551158]	[ 0.03730261 0.57318055 -0.88631481]
		[-1.00954624 0.42320856 0.66209717]	[-0.9001536 0.63599581 0.42138724]
		[ 0.39849407 -0.93691749 -0.22611236]	[ 0.1036604 -0.72110135 -0.1901241 ]
		[-1.10645724 -0.60285955 0.97791089]	[-1.36691801 -0.78277774 1.1596383 ]
		[-1.72045251 -0.8787801 -0.67860413]	[-1.75695236 -0.93118509 -0.66193564]
		[ 1.12460956 -0.99712487 1.11419653]	[ 1.04593489 -0.89190721 0.95387264]
		[ 0.92977655 -0.24599684 -0.6293856 ]	[ 1.29468271 -0.97283105 -0.82754395]
		[-0.60103983 -0.76927588 -1.101077 ]	[-0.5728612 -1.0397341 -0.83003707]
		[ 0.16164739 0.15610938 -0.44031938]	[-0.02531025 0.05803871 -0.49916702]
		[-0.02106559 0.487918 0.7361698 ]	[-0.08354739 0.44149841 0.69515226]
		[-0.5665956 1.71253001 0.97770597]	[-0.0980993 1.7223452 0.78548216]
		[ 0.18597493 -1.1143222 -0.24363353]	[ 0.01919202 -0.50519671 -0.19996879]
		[-1.29448978 1.31026012 -0.56804467]	[-1.21166299 1.29279817 -0.55453158]
		[ 1.39649872 -1.04359077 -2.31969159]	[ 1.29025195 -1.04098545 -1.9659234 ]
		[ 0.19782099 0.25106027 1.12612312]	[ 0.17303863 0.25336319 1.05803078]
		[-0.23999557 -0.82253623 0.19485204]	[-0.16911264 -0.93630557 0.10305878]
		[-0.44460212 0.39470492 -0.10826536]]	[-0.42370188 0.29727136 -0.07078726]]
0.114569	0.0823585	[[-1.13697457 -2.41763509 -0.23995875]	[[-1.22285137 -3.13542959 -0.52891437]	[2.6823964702304397, 2.7168920763639033, 1.55685420321846, 0.38672292150092474, 5.023293188171515, 0.8691561286154498, 3.3819366976982335, 0.8859132333056988, 1.6763823443348125, 2.9423950825066507, 1.1254407816525906, 1.3593692711807186, 3.3595839832006553, 0.6299596597275727, 0.6609760356195418, 1.9741346546857712, 0.5732938033564101, 1.4331934965714088, 1.401482356705173, 1.2179558254395226, 0…	[3.4067630672483125, 2.637903894364374, 2.012744776517746, 0.5494171675622874, 5.394192757148406, 0.7161877497926965, 3.4131520494102063, 0.646250479442751, 1.5564985988679847, 2.9588649251133137, 1.2370348744030983, 2.145142299769007, 3.4898764914638907, 0.6441415747948614, 0.5904472414055133, 2.340933832469497, 0.7700798911528685, 1.5465123298374739, 1.246845377341289, 1.0006376609073286, 0.793…
		[ 0.63225172 1.71993371 2.00588842]	[ 0.89676703 1.49780727 1.97760441]
		[-0.92832645 1.24215142 -0.13807559]	[-1.36453082 1.46323766 0.21939176]
		[-0.34546881 0.04176057 -0.16870677]	[-0.47182747 0.09216589 -0.26597653]
		[ 4.3444186 -0.50466866 -2.47079158]	[ 4.32827822 -0.22475498 -3.21135616]
		[-0.50783636 -0.24422159 0.66173289]	[-0.33773932 -0.16836674 0.60869507]
		[-2.31932659 -0.66178046 2.37071015]	[-2.18507316 -0.47410482 2.57881501]
		[-0.71008763 0.4370224 0.29938143]	[-0.53460465 0.22995611 0.2809942 ]
		[ 1.35163929 0.16310968 -0.9781228 ]	[ 1.2537942 0.07596918 -0.91919349]
		[ 1.92181166 0.89869322 2.03879358]	[ 1.97413449 0.87906023 2.02112043]
		[-0.54647494 -0.0521699 -0.98247666]	[-0.68467644 0.2469305 -1.00024936]
		[ 0.9663402 -0.59600169 -0.747565 ]	[ 1.36679918 -1.2422761 -1.09098377]
		[-3.06503068 -0.28839807 -1.34507176]	[-3.29719577 -0.36911431 -1.08235511]
		[ 0.47243167 -0.07027804 0.41075356]	[ 0.32749775 0.04189584 0.5530898 ]
		[ 0.42415936 0.03958665 0.50538209]	[ 0.22477747 -0.11634359 0.53344841]
		[ 1.0959064 -0.13313691 -1.63660361]	[ 1.63999159 -0.30995316 -1.64144078]
		[-0.30748787 -0.44731407 -0.18446441]	[-0.46649434 0.60793436 0.07630129]
		[-1.07945888 0.93719563 0.10235465]	[-1.09144 1.08240618 0.16987048]
		[-0.27551143 -0.80169655 1.11603266]	[-0.27148813 -0.76304772 0.94798511]
		[-0.59054997 0.5047986 -0.9380008 ]	[-0.50332763 0.37817741 -0.77776531]
		[ 0.21217692 0.63827798 0.30365152]	[ 0.30755511 0.65926478 0.3174741 ]
		[ 0.16690216 -0.35649742 0.14538715]]	[ 0.11165406 -0.45141441 0.23344481]]
0.538813	0.424745	[[ 3.12238500e-01 2.26610259e+00 4.20169322e+00]	[[ 0.18333649 1.09701646 3.56693288]	[4.784029655931203, 3.484300796042359, 3.009613356710948, 0.278768380156747, 0.8020017234121515, 0.6180769524565477, 3.6636473196861457, 0.5281974104281043, 1.4789966448855287, 1.9585262213949677, 1.5617335612847414, 2.6252950240742186, 1.8337342639987202, 0.6578236827135706, 0.5989110808659637, 2.604146544892083, 2.239811280828317, 1.4556970885747802, 3.6492075162059363, 1.3619640608119028, 0.33…	[3.7363173765991387, 3.3834765008850765, 2.807655028409417, 0.21751433745776189, 1.015936067484502, 0.6821350465813887, 3.672524101076298, 0.6289304047750187, 1.5571836314423946, 1.8255347236674633, 1.1996057385308168, 2.674951427419442, 2.4847652008846275, 1.0074116375160294, 0.46011355767858303, 2.90549930044925, 2.1806212879639992, 1.617482091384485, 3.607176255215612, 1.43654479899103, 0.3158…
		[-2.83439748e-01 2.81395056e+00 -2.03511577e+00]	[-0.48877364 2.61626565 -2.08905903]
		[ 2.53686699e+00 -1.61682517e+00 8.91896085e-02]	[ 2.27731527 -1.56126918 0.50911733]
		[-2.31242287e-01 1.21656815e-01 9.71516037e-02]	[-0.12279278 0.02020821 -0.17839856]
		[-2.94375948e-01 7.29248591e-01 1.57308798e-01]	[-0.4543662 0.79199044 -0.44545324]
		[-5.82601501e-01 1.81671518e-01 -9.79289005e-02]	[-0.40624615 0.48472377 -0.2555683 ]
		[ 2.74761664e+00 -1.96000132e+00 -1.42524008e+00]	[ 3.27384294 -1.5101843 -0.6990916 ]
		[ 5.07306869e-01 -8.78769561e-02 1.17940178e-01]	[ 0.62006219 -0.07761938 0.07107435]
		[-1.02634297e+00 4.94332811e-01 9.43231815e-01]	[-1.10125232 0.68366804 0.86293812]
		[-1.19273250e+00 -1.05516985e+00 -1.14010119e+00]	[-1.19338587 -0.93373382 -1.01811019]
		[ 4.42029369e-01 -1.46850511e+00 -2.95151650e-01]	[ 0.43713885 -1.11222926 -0.10444921]
		[-1.65048069e+00 2.02111399e+00 2.88419312e-01]	[-1.46801273 2.14670714 -0.62606087]
		[-1.72160031e+00 -2.63039565e-03 6.31400681e-01]	[-2.35343693 0.23951203 0.76028066]
		[-5.56246534e-01 6.90546608e-02 3.44315618e-01]	[-0.59256295 0.30223648 0.75657152]
		[ 4.00173461e-01 -1.70160728e-01 -4.11826433e-01]	[ 0.28694795 -0.12213412 -0.33830255]
		[ 5.37654918e-01 -1.47371474e-01 -2.54377437e+00]	[ 1.23090881 -0.81589239 -2.50222087]
		[ 2.69893260e-01 -2.18063301e+00 -4.34455816e-01]	[ 0.18133841 -2.16121074 -0.22670184]
		[ 6.60405841e-01 -1.01116892e+00 8.12684168e-01]	[ 0.63672524 -1.01680421 1.08486796]
		[-1.81363752e+00 3.11622026e+00 5.62677281e-01]	[-1.76065743 3.10972206 0.49135999]
		[ 4.23662622e-01 -1.27895588e+00 1.99318715e-01]	[ 0.48374348 -1.31779393 0.30507764]
		[ 7.39013497e-02 -3.09629239e-01 -9.29125185e-02]	[ 0.12259624 -0.27262352 -0.10215917]
		[ 2.95957743e-01 -5.74742402e-01 7.31544949e-02]]	[ 0.20753111 -0.59055545 0.17735496]]
0.553605	0.4046	[[-1.7644067 -0.54791178 2.68748747]	[[-1.74587369 -1.53751322 2.40429928]	[3.2612769331616125, 3.8799417502771147, 2.9969277720049985, 0.31658002982746775, 2.680540038533221, 0.8719422253806511, 1.8253060501632874, 1.2036385066204336, 1.692767188206432, 1.8194166887630279, 0.5176359091507737, 3.1523920107888364, 1.757092305657851, 1.2597396074971796, 0.9192222282742974, 1.4024232745525622, 0.1691244567737646, 2.9236982971542114, 1.6005857795695337, 1.5705030811264622, …	[3.345545831062653, 3.7723589804544875, 2.691106874015813, 0.32067153326477327, 2.4288641719506625, 0.3294914377372259, 1.6837660990426835, 1.1287120501714545, 1.6192711389043875, 1.8137397967016906, 0.7468256568476959, 2.432439134613235, 2.1020125226126654, 1.0334403550952256, 0.8381789764198355, 1.2141674839805994, 0.9975038364169723, 2.830337147969623, 1.4430129094981332, 1.5154164681092297, 0…
		[-0.16512686 1.76066152 -3.45351301]	[-0.09422523 1.22181086 -3.56777131]
		[ 2.71710106 -0.9148647 -0.87290348]	[ 2.47439293 -0.89687402 -0.56129565]
		[ 0.30034066 -0.05497071 0.08364584]	[ 0.24050457 -0.16372603 0.13483906]
		[-1.1574595 -1.15838541 2.12219831]	[-1.71635921 -0.862734 1.48633182]
		[-0.19891274 -0.68539853 0.50094492]	[-0.02031617 -0.28409583 0.16565452]
		[ 0.39146975 -1.46434969 -1.01694326]	[ 1.20846427 -1.06396809 -0.49259952]
		[ 0.02293061 1.17740203 0.24888614]	[ 0.256508 1.05151344 0.32017811]
		[ 1.34307252 0.51769594 -0.89084671]	[ 1.29737794 0.486946 -0.83769511]
		[ 1.31880442 1.02920168 0.71538514]	[ 1.26259046 1.07020843 0.74173533]
		[-0.08151038 0.03262996 -0.51013555]	[-0.38951395 0.3867744 -0.50639215]
		[-2.68740371 1.52057895 0.63504044]	[-2.36929214 0.47136066 0.28466481]
		[ 0.74894038 1.35192916 0.83591221]	[ 0.1408621 1.88787544 0.91353207]
		[-0.86468772 -0.86953872 -0.28837725]	[-0.59858874 -0.83994998 -0.0646105 ]
		[-0.39064499 -0.67582379 -0.4854155 ]	[-0.39602299 -0.60218459 -0.4278826 ]
		[-0.70611974 0.13857608 -1.20373694]	[-0.46602937 -0.31725688 -1.07534524]
		[-0.03725718 -0.16164183 -0.03296821]	[-0.36131734 0.8846395 0.28614095]
		[ 1.90622417 -2.08044458 0.76555307]	[ 1.82573235 -1.99039538 0.84607092]
		[-0.26640175 0.41758185 1.52201522]	[-0.11865889 0.5064521 1.34599873]
		[-0.2304889 0.33290495 -1.51740868]	[-0.10060024 0.18839899 -1.5002908 ]
		[-0.24085884 0.48979291 0.29171182]	[-0.17924239 0.52089857 0.20492858]
		[-0.09782971 -0.0723446 -0.15061575]]	[-0.15039228 -0.11818036 -0.10049131]]
0.219309	0.091402	[[ 0.60795194 1.19803937 1.07357223]	[[ 0.23310575 0.81961278 0.53362447]	[1.7197270773109834, 2.4565617661249504, 1.3002694183276058, 0.5216129268475205, 1.9745317654936962, 0.7316801248506117, 2.894332004903418, 0.6980951803590358, 1.5902156963994225, 1.6900346566445508, 1.0351285658931229, 3.414800410940539, 1.4419242808092168, 1.5270717398903586, 0.8138048768196452, 1.4483612379660622, 0.39855148412751756, 1.6679254026066068, 2.5405113438173594, 1.5619628328182869,…	[1.005414582293893, 2.6909709752104565, 1.5792846307703, 0.7609280178562631, 1.9084035546557512, 0.811472779938554, 2.5946378107215224, 0.6781773462328197, 1.448498810759191, 1.482080324494875, 1.2546437958465275, 2.6259016515381046, 1.4168916980040929, 1.2301600974850477, 0.7349233514359007, 1.5434933218310742, 0.12319166560985838, 1.456480435331123, 2.5171983693390017, 1.5067733119741753, 0.681…
		[ 0.65904238 -0.93269121 -2.17495884]	[ 0.64580172 -1.13888514 -2.35100097]
		[-0.86471764 0.26544288 0.93407924]	[-1.14606856 0.45061535 0.98874294]
		[ 0.50808571 0.11499282 0.02656333]	[ 0.75856602 -0.05833244 -0.0136518 ]
		[-0.00602318 -1.41681364 1.37527398]	[-0.41497092 -1.4953265 1.11076637]
		[ 0.4396891 -0.4630606 -0.35721727]	[ 0.57860815 -0.29044336 -0.48922729]
		[ 0.41684215 1.24921265 -2.57737621]	[ 0.61288282 1.69337451 -1.86788725]
		[ 0.64314889 -0.17268262 0.20946862]	[ 0.6473254 -0.08920745 0.18148381]
		[-0.8816331 -0.57758743 1.19075681]	[-0.78206831 -0.60123236 1.0606779 ]
		[-1.15045056 -0.01322448 -1.23794417]	[-1.06753393 0.05303854 -1.02670362]
		[ 0.51306702 -0.27172198 0.8569834 ]	[ 0.49634527 -0.3201058 1.10693483]
		[-1.96997408 2.67085519 0.80411225]	[-1.54213193 2.01669314 0.67092278]
		[ 1.08139806 -0.42480363 0.85397058]	[ 0.90511067 -0.12051508 1.08343568]
		[-1.0269587 -0.09077547 -1.1265273 ]	[-0.71421023 -0.03186018 -1.00109068]
		[ 0.65469413 0.33452135 -0.34892613]	[ 0.61392963 0.26374832 -0.30600583]
		[-1.09812511 -0.10942545 0.93802857]	[-1.18755446 -0.36148088 0.91728818]
		[ 0.01851088 -0.39770808 -0.01813607]	[-0.07783483 -0.09007245 0.03169983]
		[ 1.26656042 -1.05872451 0.23854196]	[ 1.14423176 -0.89324406 0.11909655]
		[-0.38522495 -0.12942881 -2.5077974 ]	[-0.10003832 -0.19615715 -2.50754907]
		[ 0.76691632 0.09555999 1.35736345]	[ 0.76858306 0.03686986 1.29548698]
		[-0.43740333 -0.15531856 0.60454589]	[-0.40180876 -0.13906724 0.53311414]
		[ 0.11037778 0.54309384 -0.06826127]]	[ 0.02972999 0.49197758 -0.07015795]]
