# Supplementary material for: Modelling chemical processes in explicit solvents with machine learning potentials
Source: Nat Commun. 2024 Jul 20;15:6114. doi: 10.1038/s41467-024-50418-6 (PMC11271496; doi:10.1038/s41467-024-50418-6)
Supplement: Supplementary file 4 — Source Data [file 41467_2024_50418_MOESM4_ESM.zip › source_data/SI/S5/s8.xlsx]

## Sheet: Sheet1
E_true	E_predicted	F_true	F_predicted	|F|_true	|F|_predicted
0.829982	0.797198	[[ 7.32981683e-02 -2.46301666e-03 2.43547497e-02]	[[ 0.06648472 0.1414512 0.00591264]	[0.07727769249767774, 0.012176426119545967, 0.042484530037640966, 0.02491401187047777, 0.04025491981768132, 0.045718614432466755, 0.07616789029375397, 0.025940896199189184, 0.028696180241376466, 0.04878399444911369, 0.03263471838015797, 0.0216063173589469, 0.054947692911996936, 0.016449881198358232, 0.039941784515409966, 0.029521286203626273, 0.060912987164916575, 0.04643204709633588, 0.059205432…	[0.1564084972262334, 0.13928430008271894, 0.11697361043588597, 0.10460223190471378, 0.10470446894736889, 0.08346553503838741, 0.02217758916065365, 0.08715535514657867, 0.1172811409147534, 0.028679134544268372, 0.106850840073629, 0.09926513607327303, 0.11704747664627083, 0.09317403819290726, 0.06519140591796692, 0.08620281518102929, 0.1011608702229532, 0.0991824360067494, 0.08373454006914509, 0.04…
		[ 4.93955733e-03 -5.52139861e-03 9.66334745e-03]	[-0.121893 -0.06390447 -0.02141103]
		[-4.20192760e-02 -6.26984755e-03 6.89056395e-05]	[-0.04426127 -0.06624769 0.08564466]
		[ 6.81548765e-03 1.89199974e-02 -1.47068289e-02]	[ 0.07081207 -0.02217767 -0.07372536]
		[ 2.94548983e-02 -1.81810101e-02 2.05503871e-02]	[ 0.07057592 -0.06483053 0.042179 ]
		[-4.00738744e-02 7.36133345e-03 -2.07385406e-02]	[-0.04104468 0.03197127 -0.06526612]
		[ 5.27045352e-02 5.13855579e-02 -1.95781491e-02]	[-0.01453384 -0.00734598 0.01505489]
		[-1.62976236e-02 4.56551284e-03 -1.96589332e-02]	[-0.05451536 0.06176389 -0.02844912]
		[-1.11560287e-03 2.86664944e-02 -6.76972197e-04]	[ 0.01832212 0.02271009 -0.11359321]
		[ 4.73275299e-02 -1.17879551e-02 -1.01347854e-03]	[-0.00771986 -0.00766793 -0.02653487]
		[ 1.42573996e-02 1.66785586e-02 2.41573402e-02]	[-0.01417178 -0.08268307 0.06617986]
		[-3.87661071e-03 2.44162505e-03 -2.11150019e-02]	[-0.03605362 0.08837915 -0.0272549 ]
		[ 9.54862470e-03 3.65762961e-02 3.98779047e-02]	[-0.05793049 0.02313512 0.09904007]
		[ 7.78129789e-03 -2.20487762e-03 -1.43244026e-02]	[ 0.06274057 -0.04927384 -0.04813637]
		[-3.34454090e-02 4.79249007e-03 2.13021784e-02]	[ 0.04239455 0.04902081 0.0070414 ]
		[ 1.63900291e-02 1.21491441e-02 -2.13370941e-02]	[ 0.0662138 -0.04981646 -0.02376928]
		[ 5.90345981e-02 -4.71453414e-03 1.42506633e-02]	[ 0.0227992 -0.04722148 0.08650925]
		[ 4.59621698e-02 4.64701689e-04 6.57251814e-03]	[ 0.06657664 0.07055283 -0.02066412]
		[-5.80216852e-02 -9.65280591e-03 -6.75208418e-03]	[-0.07937522 0.00684818 0.0257711 ]
		[-2.54186219e-02 1.24441528e-05 -2.27041511e-02]	[-0.01516841 -0.01739958 -0.04113377]
		[-3.40193827e-02 2.02924537e-02 -1.45819760e-02]	[-0.02308153 0.00903035 -0.028583 ]
		[-1.24108313e-02 -5.05508226e-02 6.39726127e-02]]	[ 0.02282949 -0.0262942 0.0851883 ]]
1.37348	1.34069	[[ 4.13991612e-01 3.41933591e-01 -2.62234295e-02]	[[ 0.62134049 0.78819219 0.1457233 ]	[0.5375828349386493, 0.8669361709478796, 1.673067542625784, 0.6938112993878781, 1.5573086093824604, 0.44477404515309926, 2.543343269277448, 0.2131521280966533, 0.6351797910912421, 0.22682780356530496, 0.6772234529574856, 4.25862037831027, 4.153485093728888, 0.9478472941171902, 0.47733749109528084, 2.0557163674430106, 0.6020496148718861, 1.1991910093247589, 1.4155343533587572, 0.24217703272555982,…	[1.0141726680310768, 0.7587376276691001, 1.9230645908928323, 0.7283792058700215, 1.159280517595629, 0.4754981868524469, 2.5457816659409005, 0.3215677791583103, 0.5264440462237571, 0.24095286192160573, 0.7503964777267977, 3.315068750792877, 3.265533110284623, 0.9760060813621919, 0.5875268051633149, 2.262304572927228, 0.6464903657879949, 1.2394923778484186, 1.4394633225909337, 0.20866148373359314, …
		[ 4.69521999e-01 -6.60862161e-01 3.07227312e-01]	[-0.01941862 -0.7145765 0.25433468]
		[ 1.45347412e+00 6.97619977e-01 -4.47095476e-01]	[ 1.84026901 0.40168825 -0.38760026]
		[-2.47398294e-01 5.35362417e-01 -3.65452166e-01]	[-0.16399352 0.52107887 -0.48178751]
		[-4.13227068e-01 1.30512619e+00 -7.42360512e-01]	[-0.37740134 1.02959802 -0.37606843]
		[-3.65212796e-01 6.92265135e-03 -2.53762964e-01]	[-0.34375355 0.01847309 -0.32801032]
		[ 2.01131602e-01 -2.12832916e+00 1.37780842e+00]	[ 0.16765918 -2.32366875 1.02638113]
		[-1.76892706e-01 -4.53581142e-02 1.09933806e-01]	[-0.29995896 0.0375269 0.10964574]
		[-6.21057276e-01 1.04984889e-01 8.19719485e-02]	[-0.50426027 0.15095116 -0.0088692 ]
		[-3.40707534e-03 9.87705777e-02 2.04165661e-01]	[-0.1846171 0.09690239 0.12076727]
		[-5.95009607e-01 -1.60263462e-01 2.80910654e-01]	[-0.69721821 -0.19526372 0.19711347]
		[ 2.39514522e+00 -1.12673849e+00 -3.33610361e+00]	[ 1.68256807 -0.9937998 -2.67787368]
		[-3.41827600e+00 4.92410138e-01 2.30745744e+00]	[-2.72524298 0.23049134 1.78427323]
		[ 8.95613802e-01 -1.14712360e-01 -2.88325312e-01]	[ 0.92910769 -0.13582824 -0.26626578]
		[ 4.27506168e-01 -3.47230430e-02 -2.09484765e-01]	[ 0.49650665 0.14803606 -0.27704552]
		[ 1.03981850e-01 2.01680466e+00 3.84260989e-01]	[ 0.06428663 2.21581879 0.45170378]
		[-1.88792865e-01 4.53146471e-01 3.48538763e-01]	[-0.19105508 0.49799078 0.3653121 ]
		[-2.75907436e-02 -1.19391043e+00 1.08975760e-01]	[ 0.05421398 -1.2307059 0.13698605]
		[-4.50398576e-01 -1.23573816e+00 5.23287527e-01]	[-0.47052545 -1.23463802 0.5712525 ]
		[ 2.27314151e-01 2.52083569e-02 7.96400068e-02]	[ 0.18649487 -0.03395893 0.08721278]
		[ 6.01584799e-02 2.72160718e-01 -9.03742199e-02]	[ 0.06725041 0.26426839 -0.1077136 ]
		[-1.14970499e-01 4.42843226e-01 -3.44528249e-01]]	[-0.13225189 0.46142365 -0.33947172]]
1.27471	1.23095	[[-0.15987682 -0.11143471 0.11173384]	[[-0.00347407 0.1057483 0.28965248]	[0.2246391395496539, 0.676805664835716, 1.214909184920854, 0.49295500628579836, 1.3259824219977887, 0.47635968035409026, 2.047995651881089, 0.41823893027790343, 0.3190063243839462, 0.15978151294037957, 0.6333952785018122, 2.295046446239228, 1.4046934056363658, 1.4814622109746671, 0.6763839610730933, 1.3476721463239558, 0.36189621441278985, 0.651458986112549, 1.28512328501445, 0.19943089590511648,…	[0.3083720670823882, 0.48547142701424917, 1.1342922052416329, 0.5304493057971894, 1.0320049817200545, 0.5006599452854751, 1.9058989665003625, 0.4650219627847744, 0.2283108727950968, 0.1288873596455964, 0.6129605105617839, 1.8953290821049371, 1.129705419665528, 1.0462979446101681, 0.5545777696645935, 1.6745009486769313, 0.41147241818725017, 0.797295292065498, 1.2787564353344498, 0.2219110486852228…
		[ 0.57972248 -0.19280626 -0.29122758]	[ 0.27603138 -0.17899725 -0.35700024]
		[ 0.36714843 1.09045854 0.39000839]	[ 0.6075296 0.90316734 0.31908518]
		[-0.03339712 0.3016784 -0.38843199]	[ 0.01268499 0.31502398 -0.42658581]
		[ 0.98632391 0.41122186 -0.7850421 ]	[ 0.91056946 0.19785649 -0.4435655 ]
		[-0.19207524 -0.11248676 -0.421156 ]	[-0.14469426 -0.14418204 -0.45709462]
		[-0.78006748 -1.22080065 1.44755888]	[-0.8394162 -1.33769533 1.06695947]
		[-0.39134649 0.14213958 0.03959879]	[-0.4301218 0.1710131 0.04466747]
		[-0.25936242 -0.11536342 -0.1455591 ]	[-0.10222287 -0.05525243 -0.19652864]
		[ 0.07458706 0.07041904 0.12250739]	[-0.08299517 0.08733914 0.04577803]
		[-0.35282001 -0.35208936 0.39082055]	[-0.42423099 -0.28783637 0.33600429]
		[ 0.43025771 -0.46040681 -2.20683984]	[ 0.17657825 -0.49098656 -1.82209348]
		[ 0.58184632 -0.376706 1.22176553]	[ 0.60366597 -0.41542809 0.85979139]
		[-0.84679457 1.18983178 -0.24893689]	[-0.4496293 0.91888195 -0.21961066]
		[-0.28528349 -0.59000027 0.16735673]	[-0.28246447 -0.43918692 0.18677573]
		[ 0.44779764 0.97478263 0.81577957]	[ 0.23039967 1.28110419 1.05339522]
		[ 0.06162103 0.33612022 0.11914243]	[-0.01048919 0.37689048 0.16478195]
		[ 0.09924706 -0.33942121 -0.54712163]	[ 0.26104321 -0.41704631 -0.62738234]
		[-1.14579249 -0.56870832 0.12358103]	[-1.14616231 -0.54448011 0.15833948]
		[ 0.13527648 -0.10049918 0.10664366]	[ 0.14480319 -0.15763643 0.05854319]
		[ 0.04451381 0.0773853 -0.13315912]	[ 0.03481621 0.05590334 -0.14045291]
		[ 0.68155704 0.05207821 0.09840599]]	[ 0.65777871 0.05579953 0.10654032]]
1.33787	1.28348	[[-0.95629854 -1.07201085 0.65565058]	[[-0.80639412 -1.06095281 0.70309961]	[1.5791110903642742, 1.2484271225047814, 1.8065881555907075, 0.22915468740197614, 1.2929791863626023, 0.4059783018321317, 1.49295310444695, 0.5667050065097512, 0.46189503174585467, 0.1218284884788287, 0.3071533279432192, 2.657613003114061, 1.0814212785309498, 1.9643939963541746, 1.1886206735068825, 1.7284647768731778, 0.5745305676060014, 1.2942217721154534, 0.6790572932081258, 0.22968199762002206…	[1.5067320209252772, 1.29791826051137, 1.6993218156591272, 0.25557888253631994, 1.4458123876015725, 0.41576782313410526, 1.5439540909611444, 0.5225708199167858, 0.4305496379622774, 0.10599447172113736, 0.20708570368449794, 2.6167606355686117, 1.1826774724177644, 1.7068923445433923, 0.9696936517830571, 1.6553655890291534, 0.5039239286838739, 1.5069823175797454, 0.7245107739549776, 0.16657855015219…
		[ 0.70635135 0.499682 -0.89997553]	[ 0.55908385 0.57780083 -1.01890297]
		[-1.08180975 1.163422 0.86017306]	[-1.02494647 1.05744032 0.84793828]
		[ 0.07726688 -0.21557417 0.00833527]	[ 0.04929165 -0.25070576 -0.00612548]
		[ 1.10617082 -0.61587213 0.26245536]	[ 1.17335181 -0.6862898 0.4925701 ]
		[ 0.02445327 -0.38742983 -0.1188215 ]	[ 0.0487427 -0.37304293 -0.17699154]
		[-0.77487297 1.27610015 0.00701866]	[-0.82720828 1.29729436 -0.12863913]
		[ 0.33252473 -0.41386023 -0.19824626]	[ 0.30815106 -0.36426816 -0.21314758]
		[-0.12736241 -0.43492103 -0.08927224]	[-0.01344927 -0.41192635 -0.12453431]
		[ 0.10001098 -0.01426069 -0.06809271]	[ 0.02860767 0.00291499 -0.10201927]
		[ 0.24765792 -0.03480177 -0.17831869]	[ 0.11759876 -0.05210308 -0.16229692]
		[-2.39502844 1.14469925 0.12809867]	[-2.41113051 0.97600832 0.28512038]
		[ 0.70438559 0.767854 0.28933226]	[ 0.95163535 0.69976128 0.05873932]
		[ 1.15405762 -1.57108303 0.24226616]	[ 1.01323147 -1.35510144 0.22481893]
		[-0.43409843 1.03133035 -0.40091816]	[-0.47154292 0.8363122 -0.13614316]
		[ 1.10369202 -1.27110315 0.39211119]	[ 0.85667018 -1.26500018 0.63728015]
		[ 0.42119133 -0.36801931 -0.13132032]	[ 0.38113517 -0.31194681 -0.10660439]
		[ 0.12922271 0.88769624 -0.9329024 ]	[ 0.23700962 0.88308017 -1.19791133]
		[ 0.59943073 -0.09521716 0.30452472]	[ 0.6879179 -0.07952366 0.21298077]
		[-0.20738217 0.0971677 -0.01746125]	[-0.14492522 0.034242 -0.0746497 ]
		[-0.05766728 -0.10134893 0.21701553]	[-0.10255512 -0.04684003 0.3086354 ]
		[-0.55505575 -0.13104109 -0.35631451]]	[-0.61027528 -0.10715349 -0.32321717]]
1.30272	1.24929	[[-1.23766073e+00 -7.21364501e-01 3.50945164e-02]	[[-1.24058514e+00 -6.71626051e-01 1.58613035e-02]	[1.4329697986536316, 0.7041324091106574, 1.0034743926937129, 0.45396931430031195, 1.9398995002103103, 0.363534559528253, 1.5778610988889374, 0.7478382137025841, 0.21862142576977814, 0.10621061437287563, 0.7316134118052593, 2.782277015849712, 3.549582187908452, 1.982030202665499, 0.7971045479239016, 1.3419960913167461, 0.6008362009398397, 0.5080277447169526, 1.172075070351157, 0.46180241921871973,…	[1.4108099154300462, 0.7412984353757731, 0.9049239048852216, 0.47784874030974955, 2.039045158913195, 0.33367049563956014, 1.6053959585832485, 0.6656508311013344, 0.20716246294238083, 0.10161629796143111, 0.7472196428539792, 2.9928100694384914, 3.7544205042712555, 2.0186860452547335, 0.7868236074614399, 1.4493572482744808, 0.5271660021275635, 0.6441456739939829, 1.2032970306629003, 0.4398556979332…
		[ 2.43171601e-01 4.99571440e-01 -4.32548724e-01]	[ 1.32523685e-01 4.48606155e-01 -5.75076830e-01]
		[-5.64166363e-01 -4.61857583e-01 6.89467000e-01]	[-5.78543318e-01 -3.21815214e-01 6.16935873e-01]
		[ 2.67071059e-02 -3.37670389e-01 3.02247543e-01]	[ 5.79990693e-02 -3.65545222e-01 3.02245293e-01]
		[ 8.44920180e-01 -1.36839380e+00 1.08481259e+00]	[ 8.42681246e-01 -1.39725632e+00 1.22281162e+00]
		[ 1.35967076e-01 3.07032628e-01 -1.39288534e-01]	[ 1.05652316e-01 2.91733902e-01 -1.22739230e-01]
		[ 6.84380067e-02 1.44791595e+00 -6.23298714e-01]	[-8.90833686e-02 1.49985950e+00 -5.65492544e-01]
		[-5.08351715e-01 4.40644879e-01 -3.26607743e-01]	[-3.99758691e-01 4.51042052e-01 -2.82568726e-01]
		[-1.40927408e-01 -1.60345274e-01 -4.71612822e-02]	[-1.03246341e-01 -1.46094242e-01 -1.04465074e-01]
		[ 9.08256547e-02 5.37559119e-02 1.19036549e-02]	[ 6.73509953e-02 7.57848649e-02 -6.80952989e-03]
		[ 6.80312886e-01 6.03697734e-02 -2.62274764e-01]	[ 7.35309401e-01 -2.18361537e-02 -1.31074260e-01]
		[-2.42035136e+00 4.71674374e-01 1.28859922e+00]	[-2.47108936e+00 5.62850604e-01 1.59180045e+00]
		[ 3.49578960e+00 -4.40573917e-02 -6.14042116e-01]	[ 3.65862370e+00 -2.21347425e-01 -8.13112082e-01]
		[-1.44064959e+00 1.36119378e+00 1.11339172e-02]	[-1.41393336e+00 1.44079308e+00 -1.04438277e-03]
		[-4.62517741e-01 -6.13596389e-01 2.12019979e-01]	[-4.22917762e-01 -6.02981928e-01 2.76847884e-01]
		[ 8.82253409e-01 -8.56504503e-01 -5.37570894e-01]	[ 7.21380225e-01 -1.14906780e+00 -5.09794267e-01]
		[ 2.96121369e-01 -2.82971036e-01 -4.39594891e-01]	[ 1.87920842e-01 -2.74196506e-01 -4.09152816e-01]
		[-6.35270401e-02 4.12327336e-01 -2.89901143e-01]	[ 9.89694468e-04 4.87881726e-01 -4.20587792e-01]
		[ 5.07913753e-01 1.01801032e+00 -2.81848491e-01]	[ 5.61285136e-01 9.76805358e-01 -4.22769478e-01]
		[-4.61727743e-01 -8.20439909e-03 -1.28606720e-03]	[-4.28604749e-01 7.57021775e-04 -9.88454890e-02]
		[-2.51454162e-01 -4.41674916e-01 -2.77577627e-02]	[-2.73289755e-01 -3.95792524e-01 5.81696197e-02]
		[ 3.54859107e-01 -6.59177470e-01 3.35194877e-01]]	[ 3.49335535e-01 -6.68554884e-01 3.78860452e-01]]
1.32015	1.24057	[[ 0.12873276 0.57280117 -0.71402734]	[[ 0.328116 1.10558109 -0.62320228]	[0.924396199116106, 1.127121344097959, 1.5226959217887026, 0.24349147210635766, 2.3745160400637535, 0.648485443200934, 1.7802001563195948, 0.39078675535586394, 0.4681140839722852, 0.1432947869225831, 0.497827225429403, 2.5638364817391355, 4.085155875327686, 1.8077140055164114, 1.046649762427799, 1.5275996937453646, 0.457565719059371, 1.285502766962882, 1.2593276237278173, 0.21963928589200324, 0.3…	[1.3108587829085059, 1.5693567475884158, 1.7937398897630001, 0.29867535677731133, 2.2243890688212016, 0.6696353889628571, 1.706241584552072, 0.36008124613800047, 0.5112854967054237, 0.24357610482338293, 0.300849888334359, 2.185246437954021, 3.4008564970486272, 1.5083697873622897, 1.1255702610312512, 1.6950682234291048, 0.41551994337965614, 1.1090547638649109, 1.2524504727465564, 0.315735446283541…
		[-0.59215912 -0.49748139 0.81991607]	[-1.17864026 -0.51648228 0.89829494]
		[ 1.09092622 -0.86021533 -0.62330766]	[ 1.4399648 -0.97569145 -0.4382127 ]
		[ 0.09562092 -0.10744122 0.19647168]	[ 0.22005799 -0.17629436 0.09849746]
		[-1.43671313 1.89051996 0.01077453]	[-1.43476124 1.66951142 0.3195286 ]
		[-0.27254752 -0.03883116 0.5871485 ]	[-0.33746982 0.04290945 0.57678805]
		[ 0.93862851 -1.37608845 0.62806822]	[ 0.87391241 -1.40668685 0.41081571]
		[ 0.07213793 -0.3808101 -0.0499407 ]	[ 0.17515109 -0.31224796 0.03849426]
		[-0.19556608 0.42372829 -0.03659291]	[-0.1842843 0.47674063 -0.01305869]
		[-0.11920125 -0.06769619 0.04173347]	[-0.14984144 -0.19111649 -0.01874429]
		[ 0.15008908 0.33979824 -0.33142476]	[ 0.14384164 0.07938084 -0.2520296 ]
		[ 1.91695134 -0.9450592 -1.41612788]	[ 1.51371743 -1.14377083 -1.08431999]
		[-3.45962175 1.84781775 1.14240336]	[-2.9673705 1.52808613 0.65229597]
		[ 1.37033324 -1.11190007 0.39203951]	[ 1.16602888 -0.89425599 0.34038553]
		[ 0.83935523 0.48156023 -0.39882111]	[ 0.94098033 0.48476663 -0.38270845]
		[-0.28947172 1.33683276 -0.68018022]	[-0.47210644 1.43456357 -0.76967472]
		[-0.37720973 -0.24790753 0.07497376]	[-0.34783937 -0.21393109 0.07679899]
		[-0.2577254 -1.12358127 0.56891134]	[-0.20544408 -0.92419998 0.5776241 ]
		[ 1.10048199 -0.60864434 -0.06631381]	[ 1.07697581 -0.63508648 -0.07362369]
		[ 0.06889474 0.17662541 -0.11089812]	[ 0.04443328 0.16497112 -0.26551664]
		[-0.07063029 0.19429894 0.30562567]	[-0.08527156 0.20350823 0.31134394]
		[-0.55214824 0.23510383 -0.38515357]]	[-0.56015066 0.19974465 -0.37977651]]
1.48026	1.35698	[[ 0.42910509 0.9472033 -1.43415493]	[[ 7.44981038e-01 1.29438195e+00 -1.21599041e+00]	[1.7714755504155202, 1.6737766298529415, 0.961885959288423, 0.7909850308130442, 1.4788934192334777, 0.625217041408652, 2.023704087819893, 0.9364135987406322, 0.4227250105338448, 0.21283778224875188, 0.25618615723123145, 4.679137100941092, 2.0248902079337205, 2.5334753794695897, 1.6255024153488806, 1.2625257425015672, 0.5393342489801374, 1.030270813752114, 0.6730840538589645, 0.5815544833366698, 0…	[1.9258904613150338, 1.8184328719272083, 0.9865140186575856, 0.6744612978158999, 1.3864060604292718, 0.7170799979520689, 1.91915265788501, 0.8356579540188899, 0.4512101006574821, 0.14828951844918045, 0.2865304385942332, 3.0370773883563174, 0.8500731807707101, 3.121714646839992, 1.5052039558162738, 1.5064599810256833, 0.6838823199180428, 0.722811360532106, 0.6481390982958227, 0.5758882244057084, 0…
		[ 0.3383486 -1.55818004 0.50904165]	[-2.35069786e-01 -1.74539599e+00 4.52805855e-01]
		[ 0.01903493 -0.78166578 -0.56023288]	[ 4.18424724e-01 -7.15468277e-01 -5.35010097e-01]
		[-0.5141765 0.34353349 0.4932186 ]	[-2.87623884e-01 3.49575654e-01 4.99967405e-01]
		[-0.28030644 1.18236801 -0.84294716]	[-5.57620317e-01 1.12428887e+00 -5.89199352e-01]
		[ 0.31276949 0.42793338 0.33157898]	[ 3.32219665e-01 4.64094244e-01 4.34108685e-01]
		[ 0.75241215 -1.61697676 0.95636832]	[ 4.93241471e-01 -1.68660100e+00 7.71515932e-01]
		[-0.79216798 0.39509697 0.30535015]	[-6.38603091e-01 3.81586256e-01 3.80660266e-01]
		[-0.19844567 0.26355595 0.2642991 ]	[-1.02069922e-01 3.22590322e-01 2.98509247e-01]
		[-0.06536379 0.13033486 0.15504941]	[-9.62667368e-02 2.27259945e-02 1.10480885e-01]
		[-0.10956717 0.0986484 0.20951104]	[-1.37254464e-01 -6.79803243e-02 2.42156107e-01]
		[ 3.81021987 -0.85020406 -2.57947701]	[ 2.46475335e+00 -1.19409994e+00 -1.31261392e+00]
		[-0.85658061 0.45757808 1.77681522]	[ 4.17581500e-01 -2.95109297e-01 6.79088070e-01]
		[-1.51877486 2.02203506 -0.15229782]	[-1.81794506e+00 2.51890150e+00 -3.08728554e-01]
		[-0.26188586 -1.48033472 0.61829041]	[-1.14641423e-01 -1.41646142e+00 4.96118273e-01]
		[-0.94210068 0.84037549 -0.01365962]	[-1.20749618e+00 8.93573329e-01 1.13584176e-01]
		[-0.45993712 0.27923398 0.03698186]	[-3.54719526e-01 5.59807366e-01 -1.68774399e-01]
		[-0.00768612 -0.96498887 0.36082592]	[ 1.36985443e-01 -6.25429902e-01 3.35452961e-01]
		[-0.56554797 0.06066524 -0.35988521]	[-5.07256176e-01 9.06833036e-02 -3.93131023e-01]
		[ 0.45447907 -0.33871626 0.13009873]	[ 4.07558749e-01 -4.06146178e-01 -2.42568542e-02]
		[-0.10091313 0.02603147 -0.36514034]	[-1.31519440e-01 1.55307260e-03 -4.13576521e-01]
		[ 0.74666362 0.22655603 0.17124424]]	[ 7.72340058e-01 1.28930459e-01 1.46833272e-01]]
1.27437	1.14763	[[-0.15170991 -0.64657329 -0.41903664]	[[ 0.12921564 -0.6188637 -0.40162604]	[0.7852799623211794, 0.39294336086217374, 1.5387816850846157, 0.4019376849882219, 0.46417068139810935, 0.6721582557713772, 0.718999608470886, 0.520435766218299, 0.3880605655170713, 0.3218232142181559, 0.42189138198119713, 2.6917290522130854, 2.2884625753061814, 2.0703946508800657, 1.1951380334165123, 1.5858997113577145, 0.5606514959622948, 0.29038029909026297, 1.3924491780318948, 0.48238734974244…	[0.7489942858741611, 0.3583218116175569, 1.0897890708471587, 0.6670842706323491, 0.3046643026015179, 0.6164107066322779, 0.8382532115520412, 0.5167866350318675, 0.3938091385625213, 0.177917068806132, 0.4348828254396026, 2.1020671947726988, 1.8239046914502741, 1.8154111168231144, 0.7976340716855096, 1.5205373960777535, 0.36907349510034465, 0.47467241294479506, 1.2728448443840947, 0.375276331453325…
		[ 0.08757058 -0.36608414 -0.11277534]	[-0.289374 -0.16007496 -0.13796092]
		[-1.39252816 0.65296995 -0.04842164]	[-0.96208524 0.47541857 0.18976138]
		[ 0.3618592 -0.01618126 -0.17421248]	[ 0.583208 -0.08961944 -0.31118838]
		[ 0.18567936 -0.23289093 -0.35600479]	[-0.07268577 -0.28159317 -0.09078767]
		[ 0.58072171 -0.25279299 0.22506603]	[ 0.55132938 -0.20514686 0.18415438]
		[-0.18096153 0.62989797 0.29570577]	[-0.32997418 0.7604886 0.12426817]
		[ 0.30465579 -0.38704215 0.16803751]	[ 0.37794051 -0.33167859 0.11924224]
		[ 0.28281199 -0.26268465 0.04006441]	[ 0.28558841 -0.20935276 0.17232621]
		[ 0.07749519 0.29618693 0.09918658]	[ 0.0271013 0.17563324 0.00854215]
		[-0.3218007 0.26052831 0.08100398]	[-0.390878 0.07806722 0.17390505]
		[ 0.92980529 2.32928012 -0.97740552]	[ 0.46876788 1.93417006 -0.67670477]
		[-1.61234147 0.80737303 1.40910068]	[-1.27784459 0.91141806 0.92900949]
		[ 0.86136348 -1.88244 0.03172688]	[ 0.75938635 -1.64278213 -0.14253689]
		[-0.20034315 1.17242735 -0.11675469]	[-0.08420528 0.79317411 0.00210006]
		[ 0.32671388 -1.55134465 0.04081307]	[ 0.16569905 -1.50044633 0.18231459]
		[-0.09625907 -0.47553314 0.28094932]	[-0.0185533 -0.28808759 0.22994904]
		[ 0.23731406 0.14695681 -0.08004033]	[ 0.25735866 0.36324955 -0.16471243]
		[-0.62120671 -1.220882 -0.24992816]	[-0.49981699 -1.15693569 -0.17837261]
		[ 0.38369951 0.28668196 0.05732096]	[ 0.31402068 0.20537038 -0.00680777]
		[ 0.47850776 0.22431845 0.00565237]	[ 0.36067378 0.2509299 0.05353125]
		[-0.33789382 0.59955111 -0.19199847]]	[-0.35487228 0.53666151 -0.25840654]]
1.37535	1.29067	[[-1.13961289 -0.83958606 0.32359811]	[[-1.06969086 -1.13386035 0.31138148]	[1.4520117157564985, 1.7182153525407087, 1.6136558533409524, 0.6764005820814816, 2.9834884975241343, 0.5258341316371071, 2.4801609090851433, 0.5068749265891234, 0.5985021310947507, 0.24042510462476566, 0.3828791134534509, 3.485470665580258, 3.4886073281899623, 1.3397968886602318, 1.0870435822270736, 1.7600263335936472, 0.6293081425703697, 0.2434190940329624, 1.322048741617231, 0.566585934234471, …	[1.5896025412581336, 1.9131679069810297, 1.4630817424646372, 0.5724519127164079, 2.6584775224570194, 0.551733567526261, 2.3527256014165365, 0.49351678251102427, 0.5604904557653165, 0.2663162451181746, 0.5079794857678334, 3.8943077119003493, 3.7315411421240805, 1.5123807473538216, 0.8245779021468582, 1.9566643491347793, 0.7586599392901353, 0.3624315438191279, 1.2344019844157699, 0.6047368886653584…
		[ 0.6649512 0.41483612 -1.52905687]	[ 0.72397855 0.59342713 -1.66850554]
		[-1.25346609 0.79119486 0.63774499]	[-1.03121318 0.80276346 0.65785895]
		[-0.5598342 0.17888902 0.33481656]	[-0.4399581 0.15433933 0.33214069]
		[ 1.07919894 -2.73914603 0.48333455]	[ 0.83364539 -2.45362398 0.59352122]
		[ 0.43659719 -0.16802167 -0.2401107 ]	[ 0.42541105 -0.21178028 -0.28032924]
		[-0.07869168 2.16422396 -1.20877641]	[-0.33885026 2.13409262 -0.93067017]
		[ 0.00610766 0.49079775 0.12650083]	[ 0.08025916 0.48511816 0.04216226]
		[ 0.24485413 -0.54590359 -0.01550881]	[ 0.29242543 -0.47808333 0.0085583 ]
		[ 0.05817549 0.2173396 -0.08475461]	[ 0.01688869 0.16489596 -0.20844289]
		[ 0.03755332 -0.22886021 0.30464597]	[ 0.05335692 -0.28420652 0.41763962]
		[-1.4819666 2.59349689 1.79612211]	[-2.04483625 2.3133077 2.37336991]
		[ 3.05761334 -1.65055741 0.31151561]	[ 3.40682084 -1.51373125 -0.1630607 ]
		[-1.2133122 0.55925756 -0.10079779]	[-1.28198509 0.75224817 -0.27916382]
		[-0.94883683 0.53043299 0.00364285]	[-0.79438562 0.16612543 0.1458854 ]
		[ 1.06548924 -1.27803928 -0.57362094]	[ 1.06324191 -1.59694319 -0.38447949]
		[ 0.4624113 -0.12821375 -0.40714342]	[ 0.46571854 0.15045661 -0.57968435]
		[ 0.08199334 0.09426497 0.20891161]	[ 0.04095382 0.35757324 -0.0426707 ]
		[-0.75482462 0.54929853 -0.93612168]	[-0.56609121 0.62468379 -0.90169793]
		[-0.28746703 0.09250299 0.47940122]	[-0.38739118 0.01209688 0.46420733]
		[ 0.32453949 -0.43189849 -0.42646837]	[ 0.19176205 -0.42522763 -0.38358005]
		[ 0.3511308 -0.51575722 0.49300746]]	[ 0.35993939 -0.61367194 0.47555973]]
1.07026	0.992651	[[-1.26732075e+00 -1.03394455e-01 9.31190812e-01]	[[-1.11966787 -0.21366163 0.96598314]	[1.5760420744854595, 1.4295223333023481, 1.1993139686614829, 0.526706171762083, 0.9187099430188191, 0.4981568556175399, 1.6139192638369608, 0.4465435613948386, 0.3645613744560548, 0.19115074792481274, 0.30176466941307273, 1.2900245844582157, 0.6275269687031184, 1.593938524249857, 0.6146201841759186, 1.5927462268264434, 0.6602840374187116, 0.7723833248274962, 1.2494364940010974, 0.6273819415419503…	[1.4941321458184458, 1.6720463643155883, 1.3512578404132993, 0.7558374762621595, 0.8454671343261009, 0.42841104944011027, 1.350527928290588, 0.42001528210730943, 0.21393851913430983, 0.06174516094700795, 0.30742986365705827, 1.372868495250371, 0.6197208602862322, 1.4294219868855935, 0.45860538708194504, 1.573182493030428, 0.7426277837373559, 0.5673507051535093, 1.239073436275546, 0.58267655234139…
		[-7.05834506e-01 1.10880929e+00 -5.62026431e-01]	[-0.89415875 1.3151812 -0.5162534 ]
		[ 1.16819783e+00 1.02095840e-01 2.51484141e-01]	[ 1.25775678 -0.13059329 0.4763308 ]
		[-2.06873242e-02 -1.14590438e-01 -5.13673493e-01]	[ 0.16223912 -0.20235894 -0.70994339]
		[-5.01961900e-01 -7.02340888e-01 3.14292043e-01]	[-0.53123284 -0.58097786 0.30833598]
		[-4.18120243e-01 -4.90290364e-02 -2.66330375e-01]	[-0.33142858 -0.01352478 -0.27112396]
		[ 8.24683159e-01 -6.89366470e-02 -1.38559764e+00]	[ 0.7048443 -0.21991073 -1.13082248]
		[ 4.21723288e-01 -7.35078163e-02 1.27071718e-01]	[ 0.41104186 -0.05688018 0.06497749]
		[-3.32165703e-01 -1.39895109e-01 5.47749954e-02]	[-0.20758288 0.03908505 0.03393224]
		[ 9.80191463e-02 2.71738131e-02 1.61840784e-01]	[ 0.01014045 -0.04947058 -0.03552884]
		[-1.20564814e-01 -1.33712936e-03 -2.76630174e-01]	[-0.12612001 0.00340486 -0.28034848]
		[ 9.31295044e-01 1.52521399e-01 8.79539761e-01]	[ 0.45495925 0.14729799 1.286889 ]
		[-4.67733280e-01 3.93106262e-01 1.43119327e-01]	[-0.2131278 0.54725039 -0.19785727]
		[ 1.06120922e+00 -9.24806601e-01 7.47801949e-01]	[ 0.96994952 -0.83980916 0.63021086]
		[-6.87740503e-02 4.74194984e-01 -3.84924951e-01]	[-0.02619157 0.24427171 -0.38725216]
		[-1.26716134e-01 1.37421602e+00 -7.95181672e-01]	[ 0.03463923 1.32437586 -0.84837013]
		[ 7.33865629e-03 -5.42831171e-01 3.75839691e-01]	[ 0.02712235 -0.62923213 0.39348104]
		[-1.28355420e-01 -5.55915838e-01 5.20632757e-01]	[-0.18910891 -0.36702415 0.38912455]
		[ 1.61446119e-01 -1.04099966e+00 -6.71823197e-01]	[ 0.28880019 -1.07200017 -0.55019366]
		[-1.09017772e-01 5.90609416e-01 1.81393890e-01]	[-0.20916716 0.5212689 0.15504772]
		[ 3.84508535e-01 -2.68345300e-02 1.74802912e-01]	[ 0.30796093 0.0207807 0.20922558]
		[-7.16720209e-01 2.44528888e-01 1.54233447e-02]]	[-0.78166758 0.21252694 0.01415536]]
1.14131	1.08821	[[-0.76219366 0.96070952 -0.11150979]	[[-5.34606093e-01 9.93226378e-01 -2.91094915e-01]	[1.2313961200662604, 0.3693015861352888, 1.8815295261737968, 0.8654399761840056, 0.6316355847053023, 1.0672893850537715, 2.0759931297302896, 0.4835805526816882, 0.599788278762428, 0.5140775949444525, 0.22241737916335244, 4.1788810202181645, 1.5844869019103893, 0.9530604116552803, 0.760844797932938, 1.7840951532242177, 0.6899513617372806, 0.1281892391136125, 1.000531528303842, 0.3862971365135348, …	[1.16491998118655, 0.6079057271598214, 1.529736111682389, 0.8807867025680919, 0.7122588492690842, 0.9420279600798268, 1.9707605948019862, 0.516086577001568, 0.5947971491426505, 0.39483835674794376, 0.2443836473429502, 3.723047672664715, 1.123230529601453, 1.077383009182365, 0.9740865065484094, 1.8364101317667096, 0.7331639894479429, 0.05016568437995304, 0.8920915088856906, 0.42958847365029285, 0.…
		[ 0.14959558 -0.31246393 -0.12794965]	[ 2.50270628e-01 -5.53897334e-01 -1.05701983e-02]
		[ 1.60080959 0.55173239 -0.82045924]	[ 1.30081701e+00 5.50948272e-01 -5.86876208e-01]
		[-0.76446688 0.32594337 0.2415319 ]	[-7.64775309e-01 2.86748276e-01 3.29665541e-01]
		[ 0.09077979 0.56278522 -0.27202085]	[ 5.37653599e-02 5.58082226e-01 -4.39279163e-01]
		[-0.96764416 -0.36358076 0.26566981]	[-8.87679698e-01 -2.41613505e-01 2.02643395e-01]
		[ 0.10707242 -1.94691218 -0.71261204]	[ 5.74419779e-02 -1.93059717e+00 -3.91653300e-01]
		[-0.37045343 0.23959607 0.19801043]	[-4.06359207e-01 2.47019222e-01 2.00497016e-01]
		[-0.51045257 0.31303981 -0.03449977]	[-2.65753522e-01 5.22321576e-01 -1.01680308e-01]
		[ 0.10751445 0.01518891 0.50247957]	[ 6.37430370e-02 -8.30689341e-02 3.80701596e-01]
		[ 0.0701374 -0.19638971 -0.07733897]	[ 1.33054823e-01 -1.78956123e-01 -9.99724327e-02]
		[ 3.2436309 -2.63060134 0.14778943]	[ 2.48524305e+00 -2.60403991e+00 9.50593047e-01]
		[-1.26192029 -0.01212765 0.95812777]	[-1.04864735e+00 -1.66202352e-01 3.66554684e-01]
		[ 0.27793085 0.86171079 0.29754514]	[ 2.41347257e-01 1.03689753e+00 1.65375804e-01]
		[ 0.628214 -0.38199662 -0.19573084]	[ 7.70920193e-01 -5.61242429e-01 -1.98830363e-01]
		[-1.32609808 1.1897493 0.09463614]	[-1.19431815e+00 1.39170233e+00 -9.57651047e-02]
		[-0.27622795 0.6220364 -0.11314465]	[-1.70985711e-01 6.53231647e-01 -2.85625169e-01]
		[ 0.04034173 0.05487619 -0.10859848]	[ 4.12825590e-02 2.84237066e-02 2.10692045e-03]
		[-0.66713041 0.58003492 -0.46857213]	[-6.39621147e-01 5.25192494e-01 -3.32993834e-01]
		[ 0.1081185 -0.36072771 0.08608942]	[ 5.09244670e-03 -4.28861877e-01 2.44502424e-02]
		[-0.1131571 0.11644817 -0.00748099]	[-1.22975555e-01 1.28952634e-01 -1.05470733e-01]
		[ 0.53502036 -0.06250199 0.34625459]]	[ 6.32743405e-01 -1.74266665e-01 3.17223482e-01]]
0.933041	0.894031	[[ 0.75601535 0.49173646 -0.26825583]	[[ 0.87388809 0.506682 -0.57647026]	[0.9409171779034796, 2.268447299730027, 0.7648828498559275, 0.8371641422645235, 1.4531047831138924, 0.5722933902550638, 1.749894079948435, 0.4441106994088868, 0.6175760509287068, 0.3637311380960206, 0.20407871322179363, 3.502009911870355, 1.389543697589115, 0.7249670341594474, 0.47407940914329105, 1.654461320398255, 0.9171040950755815, 1.3461476200566633, 0.8180093329661039, 0.7067019935981614, 0…	[1.1630670630002828, 2.17000882628104, 0.9360811337190889, 0.7898941581777632, 1.4814748879417299, 0.5792808698456993, 1.5529174541921655, 0.41380264318088106, 0.371820493882957, 0.4078554396005904, 0.198481032481749, 2.7496283071080025, 1.250721065004249, 0.6138863886685743, 0.47632819952292965, 1.3022142562670784, 1.035461531542615, 1.2182539085067638, 1.0468345744506147, 0.6162669977392029, 0.…
		[-0.32839075 -0.36265208 2.2150612 ]	[-0.44633606 -0.4885749 2.06664389]
		[-0.57872381 0.43866456 -0.24020393]	[-0.81619754 0.45799715 -0.01755211]
		[ 0.50464305 -0.26223404 -0.61433908]	[ 0.51763896 -0.28820281 -0.52241921]
		[ 0.84578279 1.16622846 -0.18993726]	[ 0.85755839 1.09072068 -0.51931672]
		[-0.28640624 0.23389608 -0.43678807]	[-0.3209405 0.22016047 -0.42906047]
		[-1.40395415 -0.99353154 -0.32239277]	[-1.30915376 -0.8032491 -0.22904133]
		[ 0.08962695 -0.43171563 0.05313129]	[-0.00649661 -0.41369434 0.00688609]
		[-0.61126182 -0.05126945 0.07162823]	[-0.33833395 0.13540855 0.07379124]
		[-0.27362198 -0.17953575 -0.15873962]	[-0.25615213 -0.26740398 -0.17095981]
		[ 0.04204977 0.19887659 0.0181119 ]	[ 0.11706347 0.1600508 0.0086374 ]
		[ 3.11951498 -1.06966178 -1.17835621]	[ 2.54116462 -0.90068798 -0.54009202]
		[-1.37634238 0.15338565 -0.11395697]	[-1.18680821 -0.02513502 -0.3939006 ]
		[ 0.59696632 -0.3326701 0.24194837]	[ 0.54492107 -0.24136082 0.14718179]
		[ 0.38480905 0.26008891 -0.09501075]	[ 0.42744538 0.20427931 -0.04948698]
		[-0.93415226 -1.00228873 0.92737215]	[-0.68309614 -0.81984438 0.7463222 ]
		[-0.42146787 0.03462837 0.81378476]	[-0.33377002 -0.05423356 0.97869141]
		[ 0.08100161 1.05574084 -0.8312421 ]	[ 0.15759168 0.93650766 -0.76306019]
		[-0.42682282 -0.09400863 0.69146506]	[-0.35831597 -0.30218239 0.93603317]
		[ 0.62323814 0.0824094 -0.3228167 ]	[ 0.5005224 0.03933123 -0.3573729 ]
		[-0.21384284 0.11338037 0.15892721]	[-0.17160306 0.14994113 0.05677139]
		[-0.32072696 0.72189312 -0.38197975]]	[-0.3105901 0.70349028 -0.45222598]]
0.905061	0.911018	[[ 0.42541015 -0.68261464 -0.80526534]	[[ 3.89713610e-01 -9.90011796e-01 -1.03130118e+00]	[1.1381514933980215, 2.2163492514247114, 1.9294487224514445, 0.7901297593684081, 1.2705812676118218, 0.5274515811360416, 2.3043516652053246, 0.33320701456946356, 0.56745892127666, 0.37794193834758394, 0.4478643346400619, 1.3666186456922456, 1.992715895116525, 0.9502277977513487, 0.8113004601154474, 2.182832791274898, 0.6208363076004025, 0.6866996317112297, 1.941587841138399, 0.17076844186767334, …	[1.4817497009674565, 1.6846202363624632, 2.1158883081607547, 0.9126373005443198, 1.072270861862025, 0.5189795110866775, 2.3439997967725272, 0.4498148756602847, 0.4489756823130332, 0.46681229616339837, 0.5239848599067211, 1.6808981386971193, 1.9502689039303704, 1.0482647855343297, 0.7178084566967163, 2.5792125353385345, 0.8236316886260628, 0.6799021722991125, 1.6488272947101004, 0.2033979064447739…
		[ 1.41748398 0.06879493 1.70241312]	[ 1.26053085e+00 6.12197710e-02 1.11591194e+00]
		[-1.63679762 0.71948857 -0.72526003]	[-1.74507333e+00 9.77714452e-01 -6.89765791e-01]
		[-0.29231809 0.19153454 0.70863933]	[-3.12585293e-01 1.51816241e-01 8.43889273e-01]
		[ 0.84280766 0.20262367 0.9289756 ]	[ 8.30452319e-01 9.15561945e-02 6.72109523e-01]
		[ 0.48321807 -0.21107294 -0.01239669]	[ 4.15115042e-01 -3.04910018e-01 -6.36326621e-02]
		[-2.18720466 0.57288493 -0.44494408]	[-2.15462521e+00 7.66294732e-01 -5.14507175e-01]
		[-0.07222051 -0.1691438 -0.27785155]	[-2.27900712e-01 -1.08039123e-01 -3.72454340e-01]
		[-0.22801514 -0.50679069 -0.11481253]	[-2.32596249e-02 -4.48155661e-01 1.39519254e-02]
		[ 0.13215361 0.35195849 0.03873957]	[ 2.46077776e-01 3.47439738e-01 1.91429038e-01]
		[ 0.12096241 0.05097963 0.42819579]	[ 7.60620014e-02 1.64432360e-02 5.18174030e-01]
		[ 0.62732815 1.01809455 0.6615054 ]	[ 5.13193757e-02 1.05690887e+00 1.30603542e+00]
		[ 1.17695789 -0.5894751 -1.49606346]	[ 1.44971647e+00 -4.02142868e-01 -1.24102863e+00]
		[-0.28571765 -0.87975918 -0.21753639]	[-3.43051492e-01 -9.35072345e-01 -3.26824793e-01]
		[-0.62247601 0.52029522 0.00499329]	[-6.36334894e-01 3.12522927e-01 1.12500237e-01]
		[ 1.06446861 -1.90111117 0.13206774]	[ 1.37826122e+00 -2.18007598e+00 -1.42035628e-03]
		[ 0.25387949 0.40073679 -0.40049089]	[ 3.84621940e-01 5.64202705e-01 -4.60554481e-01]
		[-0.4232262 0.37683291 -0.38785683]	[-2.92041935e-01 4.81049003e-01 -3.81536798e-01]
		[-1.07535468 1.60266089 -0.21178699]	[-9.54638423e-01 1.33953860e+00 -1.13724506e-01]
		[ 0.07369602 -0.08654168 -0.12744134]	[-7.38509064e-02 -1.33579445e-01 -1.34436914e-01]
		[-0.14850847 -0.15002717 0.39177299]	[-1.15409579e-01 -5.66113696e-02 3.96668631e-01]
		[ 0.48074051 -0.65405094 0.20291898]]	[ 3.96900797e-01 -6.08107860e-01 1.60517603e-01]]
0.690305	0.669751	[[ 0.47825291 -0.15213357 1.03549287]	[[ 4.50092588e-01 -3.68114072e-01 1.04423385e+00]	[1.1507023707858604, 2.6983908919116426, 1.0114754383255107, 0.7015259575433422, 1.8784535113149128, 0.8264915102411323, 2.1975837160810108, 0.3964640428238052, 0.594972724871261, 0.7664844977427918, 0.16323214742077075, 2.2502633205764018, 2.201583463910326, 0.6506160327659206, 0.673496331198783, 2.0621223024049007, 0.7675665347103869, 2.070455282132474, 0.8980063901073138, 0.44593229161881737, …	[1.1952052709832006, 2.497887024541464, 0.8966663043529917, 0.7281160231849296, 2.0505794365839374, 0.8297273486412342, 2.202272782445279, 0.32454568968594427, 0.4917697052273563, 0.660487274979076, 0.21392925707692215, 2.3615150415329667, 1.9370661095802493, 0.7940160918781856, 0.5768935628560687, 2.5052958058368135, 0.713304488084387, 2.195995787486918, 0.7907966702099196, 0.43600683054191564, …
		[ 0.22986165 1.63305656 2.13579102]	[-1.01445771e-02 1.84186406e+00 1.68726805e+00]
		[-0.34531274 -0.61941953 -0.72122196]	[-6.03689373e-02 -5.02813150e-01 -7.39962829e-01]
		[ 0.59691953 -0.18088486 -0.32110187]	[ 5.88348996e-01 -2.36104845e-01 -3.58124146e-01]
		[-1.30834891 0.30867304 1.31207152]	[-1.56489799e+00 2.65037760e-01 1.29835484e+00]
		[ 0.78153121 -0.1723149 0.20640921]	[ 7.89090103e-01 -2.47223255e-01 6.83004029e-02]
		[-2.01519448 0.51047843 -0.71258484]	[-1.95152846e+00 5.39581440e-01 -8.66252829e-01]
		[ 0.23900019 -0.18887555 -0.25374923]	[ 1.39652057e-01 -7.94544920e-02 -2.81982609e-01]
		[ 0.0680382 -0.38684084 -0.44689765]	[ 4.18579414e-02 -4.31665864e-01 -2.31840327e-01]
		[ 0.07256689 -0.09734526 -0.75680673]	[ 1.76412438e-01 -8.72277959e-02 -6.30486640e-01]
		[-0.13762847 0.08746769 -0.00724851]	[-1.72746961e-01 4.82052156e-06 1.26191183e-01]
		[ 0.27705297 2.22556016 0.18387125]	[-3.81322114e-02 2.34514674e+00 2.74929036e-01]
		[ 1.16650141 -1.29414844 -1.34589154]	[ 1.22870880e+00 -1.15197766e+00 -9.56790086e-01]
		[-0.40140739 -0.43745445 -0.26609574]	[-4.70416755e-01 -5.52082511e-01 -3.23070476e-01]
		[-0.22858978 0.6196026 -0.13204789]	[-1.96844743e-01 5.40638665e-01 -4.20495473e-02]
		[ 1.88214458 0.54745315 -0.64044923]	[ 2.26534996e+00 2.06339753e-01 -1.04981930e+00]
		[ 0.42026712 -0.62300695 0.15619309]	[ 4.89688832e-01 -5.03707500e-01 1.23640184e-01]
		[-1.07840437 -1.63341168 0.67512619]	[-1.06255914e+00 -1.68849335e+00 9.17799421e-01]
		[ 0.58002536 0.30474177 0.61409976]	[ 5.63125693e-01 1.28182343e-01 5.40201920e-01]
		[-0.29186732 0.32714063 0.08153579]	[-3.48268738e-01 2.61488142e-01 2.08517163e-02]
		[-0.30961129 -0.53566288 -0.41662268]	[-2.25367721e-01 -3.77018430e-01 -2.46994229e-01]
		[-0.46448484 -0.0428716 -0.39700776]]	[-6.31051173e-01 9.75991969e-02 -3.74397580e-01]]
0.159894	0.122874	[[-0.37425712 1.11726046 0.65099354]	[[-0.26828325 1.17516698 0.85117367]	[1.3461544945409112, 1.0340991298786806, 2.100300865488383, 1.2465528035754194, 1.2031434217977488, 0.49092921135582557, 1.3825095536330212, 0.6220050567368968, 0.5291541101543331, 0.6530359747774543, 0.3421491879691104, 1.2404773132502203, 1.2381783951021506, 0.9968274172001941, 0.7480667527294952, 2.176722071814253, 0.2217459895634356, 1.1094972734725765, 1.5856248496895238, 0.43339906986521715…	[1.4756320511990018, 1.142665581543084, 2.1050610297386876, 0.9407641526285679, 1.8399680860071261, 0.428759740013236, 1.3647758771712453, 0.5377491783574744, 0.34398054990895616, 0.6899786625862806, 0.41180076697923923, 1.6995979079123866, 0.9088816341736305, 0.9993220497810523, 0.8619318254039986, 2.100517988310252, 0.4155179106355649, 1.0685123053393975, 1.4547590885759485, 0.3439591652789907,…
		[ 0.44797119 0.83573449 -0.41259021]	[ 0.08340506 0.84702253 -0.7624179 ]
		[ 0.58466039 -1.97094354 0.42990408]	[ 0.95262513 -1.82005052 0.4595687 ]
		[-0.81366535 0.65284751 0.68237286]	[-0.64039803 0.49498984 0.47949204]
		[-1.14986486 0.10462797 -0.33825712]	[-1.74733513 0.30636573 -0.48830578]
		[ 0.25767362 0.1186153 0.40068218]	[ 0.24363516 0.06393161 0.346972 ]
		[-1.07744483 -0.53193873 -0.68372983]	[-1.01487345 -0.72022971 -0.5602805 ]
		[-0.39064001 0.48244366 -0.03922747]	[-0.23792188 0.48217722 -0.0085142 ]
		[ 0.11630166 0.06437077 -0.5121859 ]	[-0.13565651 -0.003407 -0.31608278]
		[ 0.57657617 0.18718243 0.2428552 ]	[ 0.61458154 0.15954083 0.2700126 ]
		[-0.11632851 -0.31463945 -0.06734806]	[-0.09509103 -0.400663 0.0025941 ]
		[ 1.16917269 -0.389736 0.14115608]	[ 1.58558568 -0.60766098 -0.07279572]
		[-0.64467124 0.64392814 -0.8383563 ]	[-0.61111177 0.56640677 -0.36303113]
		[ 0.84129878 -0.40122952 0.35340648]	[ 0.83059933 -0.4663203 0.3021501 ]
		[ 0.65039359 -0.3283652 -0.16961231]	[ 0.7918587 -0.32949118 -0.08556768]
		[ 0.18241205 1.52965182 1.53785894]	[ 0.00935267 1.56770504 1.39799472]
		[-0.08635723 -0.15396543 -0.13419522]	[-0.13865703 0.12298618 -0.37189214]
		[-0.53041931 -0.79510392 -0.5634264 ]	[-0.43887517 -0.89779281 -0.37825284]
		[ 0.23267768 -0.75029109 -1.37736362]	[ 0.04993172 -0.70596456 -1.27100152]
		[-0.35017573 0.18523646 0.17578158]	[-0.31527247 0.13411135 0.03041916]
		[ 0.04664506 0.18015899 0.38848645]	[ 0.13415159 0.27059835 0.43861206]
		[ 0.43691991 -0.32571274 0.02975793]]	[ 0.34774911 -0.23942236 0.09915302]]
0.150618	0.126155	[[ 0.24985051 1.3110927 0.90911797]	[[ 0.18946054 1.44390798 0.97663041]	[1.6148946773603439, 0.8983899044294303, 2.4735381814920347, 0.7552312176772962, 2.9308820591038267, 0.7041966976884048, 1.9997985296120746, 0.3708385305719418, 0.45956891676307765, 0.28691446065606363, 0.5028742799114587, 2.4498921321023994, 0.44728757716831474, 0.773162630183478, 1.1856421728010453, 2.838838240420304, 0.9140201225618163, 2.025885312088194, 1.4801145756481573, 0.1060641062872175…	[1.753445897947089, 0.9417211626804282, 2.644579154152319, 1.0287631576351655, 3.2607876446297457, 0.6828820731673714, 2.0053154598406846, 0.5029838924696203, 0.5515165672141725, 0.31782493954241686, 0.26615397632216725, 2.562869329445962, 0.23699983121349427, 0.6822884731131528, 1.267512432668704, 3.010260089642263, 0.8901903544107599, 2.0389534783213468, 1.4528097587686355, 0.14204731796394396,…
		[-0.87234133 -0.01216282 0.21442268]	[-0.91415069 0.13173454 0.18388389]
		[-0.9322913 -1.3040872 1.88376767]	[-0.90480277 -1.42887174 2.03309036]
		[ 0.40350505 0.0569157 -0.63586042]	[ 0.59515338 -0.01681062 -0.83896573]
		[ 0.5285278 0.25672452 -2.87137955]	[ 0.09363018 0.46062537 -3.22673112]
		[-0.43632311 0.22436391 0.50514945]	[-0.4309309 0.32645473 0.41719755]
		[ 1.81536041 0.40521242 0.73448187]	[ 1.50062849 0.21289943 1.31304153]
		[-0.02434632 0.03288655 0.36857421]	[ 0.30702253 -0.04349607 0.39602785]
		[-0.18010613 0.28395207 0.31326761]	[-0.22559864 0.39511136 0.31170947]
		[-0.15295797 -0.10387726 -0.21939298]	[-0.14493699 -0.15014416 -0.23971377]
		[-0.15636381 0.36529559 -0.30820778]	[-0.00988431 0.17509531 -0.20020457]
		[-0.959689 -1.71940078 -1.45761087]	[-0.77389618 -1.76111339 -1.69347675]
		[-0.35569487 0.18405324 0.19917766]	[-0.06098544 -0.06891096 0.21840553]
		[ 0.17670394 0.75015256 0.06186528]	[ 0.33640638 0.5935276 -0.00856119]
		[ 1.1699036 -0.09503008 -0.16745808]	[ 1.25743891 -0.0947065 -0.12831923]
		[-0.64666878 -0.01201041 2.7641776 ]	[-1.2290792 -0.12613395 2.74501737]
		[-0.52272944 -0.51135765 0.54836126]	[-0.59343457 -0.3855959 0.53999082]
		[ 0.21822185 0.88092446 -1.81123235]	[ 0.35166976 1.08490626 -1.69015919]
		[ 0.5188861 -1.37027544 -0.20938382]	[ 0.54850039 -1.3376845 -0.14284155]
		[-0.01380041 -0.07634323 0.07232464]	[ 0.03161539 -0.11478192 -0.07747915]
		[-0.32330264 0.05002971 -0.84227307]	[-0.22814413 0.12126917 -0.78642929]
		[ 0.41484059 0.55437189 -0.10885451]]	[ 0.30431785 0.58271797 -0.10211322]]
0.528257	0.500792	[[-0.20049561 0.17430859 -0.72774311]	[[-3.10081312e-01 1.43921734e-01 -7.43883752e-01]	[0.774720597351851, 2.034807857624394, 1.2518209992859002, 0.8491923899892798, 2.085013896471541, 0.5439388580529262, 7.107109013866501, 0.4317886708257355, 1.0564938383240003, 0.4918677318954717, 0.44139755731555413, 6.974006652571395, 1.4085630883037858, 1.2435887865831539, 0.4445361568531033, 1.2126146075168793, 1.4382142511371971, 0.6019891306666638, 1.4429450813063787, 0.3232835555156451, 0.…	[0.8186738797821739, 2.408793041025818, 1.200250721371027, 0.9871629401577079, 2.0854577672549084, 0.518242808360693, 7.57003007620703, 0.33003615731443675, 1.1372306815936253, 0.5180166292076795, 0.537344609912839, 7.783894178497359, 1.2905135608788947, 1.0573524633269444, 0.28475633459000066, 1.057204465741645, 1.178800957252979, 0.5564437991963824, 1.3555152691989878, 0.30642071185924713, 0.76…
		[ 0.94942407 -1.54393863 -0.92481915]	[ 1.15696021e+00 -1.62492074e+00 -1.35031833e+00]
		[-0.30270263 0.86861467 0.8490792 ]	[-2.40538758e-01 9.29826940e-01 7.19836622e-01]
		[-0.65333324 0.32390207 0.4351676 ]	[-6.68326634e-01 4.04381745e-01 6.03577323e-01]
		[ 0.19211263 -1.19157525 -1.70015415]	[-6.06714893e-02 -1.07484505e+00 -1.78610223e+00]
		[-0.39434481 0.14968629 0.34344674]	[-3.61478651e-01 1.55293178e-01 3.37331917e-01]
		[ 5.1584834 2.98482209 3.87193551]	[ 5.36025988e+00 3.26974827e+00 4.22867776e+00]
		[-0.19820147 0.30880258 0.22759306]	[-3.84462423e-03 2.15647804e-01 2.49810146e-01]
		[ 0.74935659 0.36957396 0.64657483]	[ 7.20846455e-01 3.15768804e-01 8.20953149e-01]
		[-0.36721486 0.25823885 0.20099703]	[-3.31248348e-01 2.70921221e-01 2.91920283e-01]
		[ 0.30880535 0.1998353 0.24400186]	[ 4.55888375e-01 7.24659796e-02 2.75052179e-01]
		[-5.85585809 -3.47507646 -1.5064987 ]	[-6.59361921e+00 -3.70952596e+00 -1.83101378e+00]
		[ 0.01756976 1.38585495 -0.25129131]	[ 4.64407957e-01 1.12969677e+00 -4.16576179e-01]
		[ 0.39001908 -0.89017596 0.77587688]	[ 1.98254808e-01 -7.89085402e-01 6.75302518e-01]
		[-0.10598531 0.40731167 -0.14309686]	[-6.19366594e-02 2.47777095e-01 -1.25922719e-01]
		[ 1.00700923 -0.62846761 -0.24778026]	[ 9.15957940e-01 -4.75698668e-01 -2.28939102e-01]
		[-0.27690888 0.6711326 -1.24151631]	[-1.15279323e-01 5.85801023e-01 -1.01642488e+00]
		[-0.26515137 0.08635574 -0.53350572]	[-3.74013891e-01 9.54364324e-02 -4.00793212e-01]
		[-1.04459756 -0.42070801 -0.90217028]	[-1.02919314e+00 -2.36604413e-01 -8.49824383e-01]
		[ 0.12488098 -0.24774077 0.16595635]	[ 1.04809064e-01 -2.87597516e-01 1.40136122e-02]
		[ 0.27260223 0.22175599 0.4784932 ]	[ 3.72163903e-01 3.17815182e-01 5.93861425e-01]
		[ 0.5318743 0.06253362 -0.01251213]]	[ 4.00683444e-01 4.37755650e-02 -6.05383620e-02]]
0.26082	0.224631	[[ 0.20917474 -0.83383789 -0.17818685]	[[ 0.16899768 -0.67168768 -0.03670167]	[0.8779466112470096, 0.5732064717722296, 2.18170114452581, 1.173460364067199, 2.9072679875039547, 0.6982177469987721, 3.074144773770141, 0.3246522404590456, 0.8269941362641291, 0.6892569072946436, 0.52677163005408, 2.243319986917107, 1.1008983568820832, 1.08398467536598, 1.4894197978912018, 3.3464404087749213, 0.5219614022397686, 1.3113240875577559, 1.1292376596951954, 0.3665547690503258, 1.05466…	[0.6935932335286158, 0.5002339003461704, 2.7878178485508234, 1.3262362285597906, 3.423484967748187, 0.6728436845344326, 2.8799188668872144, 0.25692011815781324, 0.970241314620645, 0.7423382006037273, 0.4080729313917051, 3.3373411708976715, 1.3889976503972847, 1.3877501034940685, 1.6328559221477263, 3.2631598231083863, 0.9974627782758791, 1.5089558814487831, 1.0519792436170734, 0.30004471472426203…
		[ 0.06462644 -0.49673176 0.27865147]	[ 0.29490349 -0.39450198 0.08737318]
		[ 0.71453184 1.96618632 -0.61917322]	[ 1.27796741 2.1317724 -1.26264566]
		[ 0.56793663 -0.78801435 -0.65840002]	[ 0.66583268 -0.88515823 -0.72942738]
		[-0.71737152 -1.98655756 1.99779236]	[-1.16753633 -2.15564859 2.38962076]
		[ 0.23510419 0.45400023 -0.47551849]	[ 0.23895428 0.40851169 -0.47826528]
		[ 2.05784569 2.07370494 0.95675758]	[ 1.79564343 1.91452668 1.1849831 ]
		[-0.06419702 0.14997616 -0.28068661]	[ 0.11410299 0.06926172 -0.2195251 ]
		[ 0.80165006 0.12271812 0.16191586]	[ 0.90505552 0.12496239 0.32653806]
		[-0.63467648 0.11866662 0.24120342]	[-0.6333463 0.15859214 0.35325203]
		[-0.04899001 0.49641109 -0.16930553]	[ 0.05884241 0.34428268 -0.21102257]
		[-1.86923012 1.23011433 -0.15900331]	[-2.49045863 2.01433192 -0.93697856]
		[ 0.54570027 -0.71783386 0.63158765]	[ 0.9818503 -0.97025176 0.1545833 ]
		[-1.04163344 0.16909907 -0.24784685]	[-1.33046907 0.29180325 -0.26561866]
		[-1.25054598 0.78410946 0.19919448]	[-1.41712876 0.65588143 0.47726732]
		[ 1.414205 -1.33303338 -2.72428149]	[ 1.8694959 -1.41449073 -2.26989275]
		[-0.15138996 -0.49553444 0.06301112]	[-0.25799113 -0.79172938 0.54912399]
		[-0.61845213 -0.97393051 0.62333553]	[-0.75182216 -1.12544308 0.66715004]
		[ 0.22463038 0.69190266 0.86370689]	[ 0.27384512 0.74760682 0.68757052]
		[ 0.19834067 0.12255002 0.28285133]	[ 0.19106286 0.07485973 0.21890143]
		[-0.51754357 -0.64770288 -0.65187517]	[-0.45006978 -0.56354441 -0.50347355]
		[-0.15660545 -0.03041048 -0.13224483]]	[-0.33773192 0.03606298 -0.18281255]]
0.22951	0.042847	[[-1.21436008e-01 4.06460689e-01 1.29850415e-01]	[[-0.01481309 0.32730419 0.13644723]	[0.4436418892749757, 1.671084955501358, 2.685605070710941, 0.9443739186652415, 2.5230480388015253, 0.31642090872800616, 0.7394475574961333, 0.4714272534737892, 0.7994414832540566, 0.5852141327893505, 0.6393991009264224, 3.944731140480802, 3.8443336923900566, 1.2802975641199834, 0.8759505185162803, 2.8582217121205313, 2.02257206373475, 0.8980033143591748, 1.0585485196363, 0.3336781441866882, 0.764…	[0.35491591654705523, 2.2015411671374054, 2.9815820056944307, 1.179701561248812, 2.092041281197096, 0.3380625620521582, 0.9989982998454607, 0.4073329802626187, 0.870781933907515, 0.562467066988681, 0.6168269445467577, 3.9659332739956663, 4.04122273822293, 1.5425402969345319, 0.7351276008573776, 1.9810630401463412, 1.4172124744092975, 0.7134807953914677, 0.9553573205397576, 0.3828579717735585, 0.9…
		[ 1.19011933e+00 -5.46184459e-01 -1.03818276e+00]	[ 1.53973629 -0.61737885 -1.44735587]
		[ 5.01816118e-02 2.32460060e+00 -1.34394511e+00]	[ 0.13850835 2.6648039 -1.33021309]
		[-7.60026581e-01 9.64035148e-02 5.52184803e-01]	[-0.91943103 0.13964109 0.72583932]
		[ 1.03052945e+00 -4.46559863e-01 2.25928412e+00]	[ 0.9273969 -0.64732426 1.75998381]
		[ 1.73548983e-01 -2.03476811e-01 -1.69115728e-01]	[ 0.14192403 -0.29245391 -0.09281473]
		[ 1.95427758e-01 -8.37373212e-02 -7.08222241e-01]	[ 0.06146427 -0.57128328 -0.81722406]
		[-1.39330854e-01 -3.29789075e-01 -3.06707897e-01]	[ 0.02811575 -0.33104033 -0.23567342]
		[-6.87182418e-01 -4.00484359e-01 -8.06181583e-02]	[-0.80523312 -0.32154015 0.08045325]
		[-4.82856217e-01 -2.75665598e-01 -1.82575828e-01]	[-0.53090157 -0.17546741 -0.06102385]
		[-3.03195098e-03 -4.55308205e-01 4.48905843e-01]	[-0.07301052 -0.43279042 0.43340212]
		[ 3.11668126e+00 5.22950506e-01 2.36087366e+00]	[ 3.52883613 0.07808317 1.80827137]
		[-3.80093169e+00 -4.36380649e-01 3.76020903e-01]	[-4.03802086 -0.15311279 -0.04924701]
		[ 9.99557496e-01 -5.46543437e-01 5.84240478e-01]	[ 1.0897829 -0.70446998 0.83398192]
		[-2.85642621e-01 8.21985040e-01 1.00190805e-01]	[-0.23368522 0.69648184 0.02677408]
		[-1.74682892e+00 -1.63032080e+00 -1.56846236e+00]	[-1.52893846 -0.90242333 -0.87897103]
		[ 7.55915948e-02 1.05564052e+00 -1.72357384e+00]	[-0.01566179 0.81012775 -1.16272909]
		[ 8.93390258e-01 8.37253399e-02 -3.54099911e-02]	[ 0.69950849 0.04118068 -0.13433863]
		[ 4.91010531e-01 8.13622364e-01 -4.66317784e-01]	[ 0.22902494 0.88491082 -0.27782733]
		[-3.05641300e-01 2.07589552e-02 1.32263244e-01]	[-0.37532452 0.04992707 0.05673639]
		[ 4.73254885e-01 -2.10949782e-01 5.61539361e-01]	[ 0.54861583 -0.06827968 0.71218247]
		[-3.20744645e-01 -4.12189936e-01 -3.94088321e-02]]	[-0.39789368 -0.47489613 -0.08665386]]
0.676219	0.563541	[[-0.72641307 -0.12311545 0.56325521]	[[-0.54154652 -0.41927482 0.40752665]	[0.9274102673477034, 2.162649858692946, 0.38301579955637394, 1.234203597198988, 3.366515585215965, 0.36493000048679153, 2.6416222136610052, 0.7279335079420622, 0.8498976822710048, 0.5144740470930385, 0.33927861937875986, 3.568262685934146, 2.5413611456047205, 1.4298832350274755, 0.8020901397624409, 3.8416674647666995, 0.6844216661669636, 1.9308157981212628, 1.6357075576508475, 0.3490609804115749,…	[0.7969579567779143, 1.967569903980306, 0.8661297232567701, 1.257000054365264, 3.372261208503621, 0.41921727301281186, 3.200412781578148, 0.6214632088761407, 0.844401985232337, 0.4281582464928303, 0.4766370231105903, 3.6307912687305315, 2.174724786112782, 2.0409660436209176, 1.2245866299087, 3.212690500268212, 1.011502741504911, 1.4812591251549874, 1.448223352826249, 0.4020665810903677, 0.9391462…
		[-1.85140717 1.10582192 0.16279986]	[-1.74908161 0.87490296 0.21584639]
		[-0.17032492 0.1793349 -0.2924543 ]	[-0.53861197 0.55291552 0.39288965]
		[ 1.06712667 -0.31271606 -0.53545107]	[ 1.05288404 -0.35314716 -0.58887301]
		[ 2.79074921 1.70127484 0.80672794]	[ 3.04961123 1.36754117 -0.44927511]
		[-0.00593067 0.04484826 -0.36211513]	[-0.08342562 0.01827823 -0.41042562]
		[-1.65419002 -2.05904192 0.04657975]	[-1.8766368 -2.58478891 0.19935542]
		[-0.46735363 -0.55683012 -0.03752318]	[-0.2831204 -0.5477402 0.07771766]
		[-0.05985879 -0.13960349 -0.836214 ]	[ 0.2018841 0.15229837 -0.80564429]
		[ 0.48040544 -0.17142242 -0.06714546]	[ 0.41891883 -0.08817282 0.00721473]
		[-0.29631718 0.05474389 -0.15591413]	[-0.31750747 0.25415029 -0.2485548 ]
		[ 3.32604606 1.15790919 0.57372687]	[ 3.54227994 0.68837944 0.40128766]
		[-2.06957502 -0.74747593 1.27147766]	[-1.8206832 -0.6847005 0.97248435]
		[ 0.01232516 1.25983132 -0.67619464]	[-0.3946299 1.79680314 -0.88391636]
		[ 0.49129114 -0.62625898 -0.09890042]	[ 0.46304569 -1.13258866 0.04943713]
		[-3.7435878 -0.79323241 -0.33873529]	[-3.20624109 0.03743771 0.19999188]
		[ 0.17297177 -0.28681535 0.59686744]	[ 0.12391882 -0.31105141 0.95447836]
		[ 1.79776767 0.56344584 -0.42262256]	[ 1.41628591 0.32788813 -0.28416929]
		[ 1.48905987 -0.41585181 0.53414155]	[ 1.14719804 -0.41600598 0.77988881]
		[ 0.1030488 0.28610053 -0.17137969]	[-0.0047228 0.34152776 -0.21211794]
		[-0.49156517 -0.08604335 -0.867191 ]	[-0.38846753 0.05934291 -0.85297547]
		[-0.19312744 0.12376826 0.08501367]]	[-0.21135169 0.06600484 0.07783319]]
0.8077	0.645081	[[-9.72241501e-01 2.33657172e-01 -1.42562220e-01]	[[-0.64570906 -0.02020824 -0.31826546]	[1.0100362351139867, 1.6293291447974887, 3.160784741916128, 1.5137619992003906, 3.3677034739147835, 0.331555877078815, 2.292667214260378, 0.7218558341765917, 1.1272230176113656, 0.8923083087385874, 0.662639823995957, 3.1050925797577253, 0.4798799897311131, 1.272395616390179, 0.9411447568816932, 2.3381121791176924, 0.7393236828323918, 0.9572692335948932, 0.9427496220440804, 0.5251910543430951, 0.5…	[0.7201676664182005, 1.4956391421964221, 2.4840828737063916, 1.407969203041971, 2.7610369512589075, 0.4055263122038322, 2.36820731988211, 0.42421084846996027, 1.0238972904278538, 0.8116596334508619, 0.5164079532522078, 3.325823357138318, 1.269522950600585, 1.49495285861693, 0.7030078867870946, 2.1678766788971227, 0.9038928854874373, 0.9384668574304611, 1.1379332853640314, 0.48762005747294357, 0.7…
		[-1.30406386e+00 8.18917763e-01 -5.32451514e-01]	[-1.44093473 0.19783786 -0.34857387]
		[ 1.96292138e+00 -2.22272901e+00 -1.09406379e+00]	[ 1.77233477 -1.49611532 -0.88945834]
		[-8.42313027e-01 1.03882507e+00 7.09102691e-01]	[-0.73200768 0.97329448 0.7065691 ]
		[ 1.57035068e+00 2.61214718e+00 1.43251965e+00]	[ 1.26498419 2.43935992 0.26956113]
		[-3.20350700e-01 -3.34969854e-02 7.86300250e-02]	[-0.39112486 -0.05221327 0.09352385]
		[-1.08274398e+00 -1.92843010e+00 -6.04272942e-01]	[-0.88858582 -2.14937444 -0.44610613]
		[-7.21587981e-01 -1.94780302e-02 2.69019958e-03]	[-0.38691968 -0.15798818 0.07271687]
		[-9.43527852e-01 -3.66812692e-01 -4.95817882e-01]	[-0.93174318 -0.20525371 -0.37160627]
		[ 7.13478764e-01 -2.82859861e-01 -4.55140055e-01]	[ 0.69001081 -0.14859884 -0.40074284]
		[ 1.91896087e-01 -5.96684425e-01 2.15023545e-01]	[ 0.10840909 -0.44964792 0.22965494]
		[ 4.04836367e-01 4.06133439e-01 3.05168201e+00]	[ 0.62549121 -0.45149964 3.2351213 ]
		[-2.85126291e-01 3.83132222e-01 -4.68775350e-02]	[-0.53142431 0.96038412 -0.63791776]
		[ 1.04440201e+00 -7.26550061e-01 1.84407946e-02]	[ 1.12771513 -0.96062043 0.20087564]
		[ 5.34551542e-01 4.50572074e-01 -6.30073733e-01]	[ 0.3350747 0.24677266 -0.56661123]
		[-1.73023511e+00 7.71482555e-01 -1.37035386e+00]	[-1.29083683 1.69572232 -0.39743603]
		[ 5.01723455e-01 3.39470678e-01 -4.23831029e-01]	[ 0.55231015 0.53772471 -0.4720466 ]
		[ 7.67854776e-01 -4.71229573e-01 3.23583248e-01]	[ 0.39145981 -0.79678535 0.3043228 ]
		[-5.97785476e-01 -1.60529057e-02 -7.28815257e-01]	[-0.75483848 -0.15242135 -0.83778205]
		[ 1.85622794e-01 -4.80928556e-01 1.00386981e-01]	[ 0.11113456 -0.47315477 0.03933189]
		[ 3.43238531e-01 2.77138379e-01 2.97444922e-01]	[ 0.49964026 0.40823712 0.31456817]
		[ 5.92083483e-01 -3.59692580e-02 1.83761056e-01]]	[ 0.51555995 0.05454828 0.22030091]]
0.609551	0.499489	[[-0.12795572 -1.1290279 -0.56192384]	[[-0.08853503 -1.47982779 -0.49385196]	[1.2676099850258393, 2.8097647361637605, 3.4188107799660856, 0.5803394525158083, 2.730002155885528, 0.49115985533884005, 2.6048885219707953, 1.0412830402946405, 0.4054498811932677, 0.5192495389386953, 0.5654470886119964, 2.720912290434313, 3.672870285079932, 0.9624715075492353, 0.5725390761054238, 2.1956482014236993, 1.0842880526339809, 0.8396015325778861, 0.8676927477769042, 0.7052478665769832, …	[1.5625679152837308, 2.8413245101505638, 2.9600786243970805, 0.7356003181180999, 2.2469809490350667, 0.44474729605678914, 2.155041125218871, 0.6798868096727317, 0.440375061037031, 0.5021005980030644, 0.6541506576920127, 2.9370013927337286, 3.8659825387388147, 1.0784445201042454, 0.5877032449947218, 1.801783773025005, 1.240106522510573, 1.0175678731146167, 0.7712172416150893, 0.6750039137746363, 0…
		[-1.95246803 1.51028244 1.34227173]	[-2.06823108 1.17702441 1.55246859]
		[ 0.91325683 -3.2666387 -0.42813629]	[ 0.99059064 -2.72461073 -0.59773909]
		[ 0.4518494 0.15872676 -0.32776793]	[ 0.57243912 0.12245168 -0.4454513 ]
		[ 0.40837601 1.78344049 2.02619861]	[ 0.01710048 1.69533371 1.47460997]
		[ 0.35146602 0.13797809 -0.3141205 ]	[ 0.29757994 0.15628535 -0.29124084]
		[-2.01031128 -1.06995649 -1.26462875]	[-1.56986088 -1.15833592 -0.91542175]
		[-0.55614498 0.87548348 -0.09220526]	[-0.23243991 0.63836839 -0.02652468]
		[ 0.09587526 -0.2100102 -0.33330655]	[ 0.25761287 -0.04554276 -0.35424802]
		[ 0.39001924 -0.2539343 -0.23026604]	[ 0.48102473 -0.12978525 -0.0622576 ]
		[ 0.11565189 0.13536369 -0.53668587]	[-0.06014096 0.28542807 -0.58551427]
		[-1.60657808 1.16247825 1.86303916]	[-2.07859461 0.91585249 1.86189039]
		[ 3.62618437 0.57466285 0.10259458]	[ 3.75328798 0.68586376 -0.62309006]
		[-0.68961731 -0.25920512 -0.61934811]	[-0.8079721 -0.25783736 -0.66614079]
		[-0.31871671 0.31112393 -0.35975346]	[-0.5222694 0.14355621 -0.22808199]
		[ 0.67874101 0.60921306 -1.9972584 ]	[ 1.00602597 1.08074612 -1.03262981]
		[ 0.69179982 -0.30977888 0.77532615]	[ 0.76284387 -0.3317835 0.91970274]
		[-0.02216967 -0.54106323 0.6416306 ]	[-0.40044328 -0.77750036 0.52017568]
		[-0.76299024 -0.0869783 0.40394476]	[-0.74094909 -0.20528751 0.06022894]
		[ 0.6470653 0.0495159 0.27609641]	[ 0.6348411 0.05501085 0.22266761]
		[-0.45346483 -0.21529392 -0.49865062]	[-0.35008897 -0.18957022 -0.51842238]
		[ 0.29404335 0.20149372 0.13041215]]	[ 0.14617861 0.34416036 0.22887061]]
0.236533	0.116608	[[ 0.88293033 -0.26408014 -1.74579117]	[[ 0.77910589 -0.46753026 -1.76530738]	[1.9741051415940054, 1.6162482868689299, 2.565850270555348, 0.8532823160463435, 1.3813478871253324, 0.9453740709876918, 2.178223484135024, 0.6787917685105118, 0.4227558782850746, 0.5983493060144158, 0.6729387504225784, 2.0718575268616903, 2.0775352483562606, 1.3969370848548057, 1.1756811022753795, 1.6077961669194698, 0.7617153195629781, 1.5591416032730687, 1.2577696829024465, 0.4986366605218814, …	[1.9854220371880886, 1.5486718751267565, 2.2966170755546327, 0.5234439464590085, 1.173657937710756, 0.9496735494548733, 1.7199695659640375, 0.7885298733281993, 0.20158379266222334, 0.493595660214538, 0.6716630097542821, 2.285709324840566, 2.493923229950016, 1.2864458024056824, 0.9783632800281619, 0.8492816532046709, 0.47065834146591223, 1.1984169589164235, 1.1637790817818043, 0.34848064443218224,…
		[ 1.22692451 0.31570235 1.00361686]	[ 1.1127278 0.30238841 1.03381946]
		[-2.29778335 -1.09607625 0.31999398]	[-2.20344227 -0.6389422 0.10509535]
		[-0.7653389 0.05188188 0.3737049 ]	[-0.49456134 -0.04856469 0.16445096]
		[ 0.21853532 0.5911294 1.22919906]	[-0.01635501 0.19819561 1.15668663]
		[ 0.49061268 -0.7457589 0.31124749]	[ 0.46795113 -0.72179514 0.4023846 ]
		[-1.31538608 0.34689079 -1.70120069]	[-1.19050653 0.34195925 -1.19333708]
		[ 0.52427853 0.42907819 0.04221597]	[ 0.7160192 0.32921682 -0.02668621]
		[-0.14329637 -0.26439294 0.29712801]	[-0.01288882 -0.09488509 0.17738862]
		[-0.46127672 -0.19504528 -0.32741872]	[-0.38442473 -0.17038533 -0.25850173]
		[ 0.43333754 -0.48305203 0.17811758]	[ 0.28373762 -0.5541665 0.252039 ]
		[-1.63807258 -0.29864887 1.23293174]	[-2.04374417 -0.78663325 0.65481678]
		[ 1.47076712 1.21360649 -0.82471576]	[ 1.81620741 1.23178916 -1.18479499]
		[ 0.506921 -1.22079797 0.45179268]	[ 0.33520817 -1.17121109 0.41333143]
		[ 0.51578082 1.05645041 -0.01042686]	[ 0.33753188 0.91737808 0.04104147]
		[ 0.59012625 -1.41057521 -0.49702826]	[ 0.61694786 -0.47013064 0.34587838]
		[ 0.03029241 0.54110282 -0.53525726]	[ 0.09903987 0.4299222 -0.16394291]
		[ 0.65953922 1.38328267 -0.28715782]	[ 0.36437631 1.05902705 -0.42649129]
		[-0.50277596 1.1379845 -0.18491127]	[-0.45850194 0.98799081 -0.40991692]
		[-0.28933118 -0.24833263 0.3213361 ]	[-0.22472141 -0.20300063 0.17242329]
		[ 0.38246286 -0.32899131 0.40506278]	[ 0.47544725 -0.30661307 0.47133461]
		[-0.21767271 -0.26247541 -0.03287236]]	[-0.37515416 -0.16400949 0.03828793]]
0.308783	0.278889	[[ 1.50704373e+00 -6.99547690e-01 -1.37787301e+00]	[[ 1.37426457 -0.65631686 -1.21657099]	[2.158490626741631, 1.792812546243844, 3.6968948913572897, 0.48312743634016875, 0.15822375172735265, 0.5966737145819567, 1.1653226218982342, 0.8020933827467094, 0.6028025873164845, 0.5215712417412034, 0.699418542243939, 2.593416222022416, 1.1356104790263544, 1.1686544260416007, 1.1284635005040697, 1.6492620262385709, 1.2060494820176462, 2.1141772401429373, 1.5932476944054892, 0.3769238897999911, …	[1.949204938689111, 1.8275467820959381, 3.565854522798739, 0.5774414485948668, 0.5001863319874593, 0.5831911026182075, 1.1398389432334146, 0.8848670353329973, 0.46139151280218244, 0.5268364269287041, 0.6853113713911658, 3.159715564955936, 1.141649269123131, 1.5664365857458562, 1.4381208144516409, 0.983933060355044, 1.437258526338551, 1.7205725264375165, 1.4237091029066493, 0.4547837193008491, 0.4…
		[ 1.67487663e+00 -3.19612175e-01 5.53907187e-01]	[ 1.75531405 -0.30735745 0.4053779 ]
		[-3.23001865e+00 -6.59720744e-01 1.67295544e+00]	[-3.09887657 -0.52307078 1.6848381 ]
		[-2.03168535e-01 -4.38204540e-01 -1.05568582e-02]	[ 0.03773606 -0.55965415 -0.13711985]
		[ 1.03684064e-01 -1.09575548e-01 4.77238916e-02]	[-0.26451729 -0.37910161 0.19104696]
		[ 5.05909062e-01 -2.63162670e-01 -1.75558971e-01]	[ 0.55030133 -0.19295748 -0.00690762]
		[-5.54612236e-02 1.14461163e+00 2.11577594e-01]	[-0.27869459 0.81527514 0.74624968]
		[ 6.56880701e-01 1.94524477e-01 4.17159164e-01]	[ 0.79364751 0.26562111 0.28733034]
		[-6.75928328e-03 -1.36987497e-01 5.86992076e-01]	[ 0.35130113 0.11546841 0.27592878]
		[-3.50169872e-01 2.40264040e-01 3.02804907e-01]	[-0.32223742 0.18597738 0.37300413]
		[-2.82564544e-03 4.87414531e-01 -5.01602819e-01]	[-0.10273033 0.45864248 -0.49874365]
		[-8.83448819e-01 -4.44302535e-01 -2.39748225e+00]	[-0.89786977 -0.50295612 -2.98741819]
		[ 8.84731030e-01 6.87924337e-01 1.83363769e-01]	[ 0.98820606 0.53523267 0.20084278]
		[ 3.61500582e-02 1.13601432e+00 -2.71878308e-01]	[-0.05169377 1.46598514 -0.54948966]
		[ 2.17438996e-01 -9.45873729e-01 5.75736957e-01]	[ 0.12066828 -1.27268379 0.65871588]
		[ 2.76422429e-01 -1.61293801e+00 2.05150755e-01]	[ 0.40029879 -0.78647937 0.43512681]
		[-1.16274549e+00 -2.61078069e-01 -1.85516916e-01]	[-1.28190689 -0.64542127 0.07653879]
		[ 7.26788557e-01 1.90049498e+00 -5.74145134e-01]	[ 0.37933737 1.59452623 -0.52341102]
		[ 3.06562938e-01 5.34232828e-01 1.46937152e+00]	[ 0.46979263 0.42645564 1.27451092]
		[-2.83735168e-01 2.35731592e-01 -7.74376489e-02]	[-0.26102233 0.30832855 -0.20887576]
		[-2.30991552e-01 -1.30799667e-01 -4.01054682e-01]	[-0.21047588 -0.10782765 -0.32875207]
		[-2.84888207e-01 -2.89366867e-01 -2.10596614e-01]]	[-0.45084295 -0.23768622 -0.15222225]]
0.348187	0.283383	[[ 1.26185067e+00 1.05914617e+00 -5.14571837e-01]	[[ 1.24050757 1.1169702 -0.66859294]	[1.7259321802600145, 1.9310573480675908, 1.0739645114435246, 0.055690565843705825, 1.9361267473722035, 0.5757349400290611, 3.1180151535508065, 0.7889220583786658, 0.5802944189532797, 0.4541592454317901, 0.6057387568789281, 2.9037157828191926, 2.7765282907097832, 1.3421338317509626, 0.7281550316952623, 0.5491723250724266, 2.6559645908265486, 0.5751036969328303, 0.8985705999865511, 0.30084253702443…	[1.7981929745829424, 1.7660677624686394, 1.377968354143657, 0.35852427227802824, 2.4445135085355623, 0.5557403576178457, 2.7179885038663496, 0.647281084127059, 0.4566705364287589, 0.38767799274494275, 0.5338015324413654, 3.2187646536410006, 2.934133706170242, 1.4791024766520704, 0.7144331882640839, 0.9409766625562529, 2.2286921246875573, 0.5014961918470655, 0.9017714667513196, 0.4012534193912544,…
		[ 1.17871874e+00 -1.38322559e+00 -6.52910090e-01]	[ 1.17513405 -1.2474568 -0.42650538]
		[ 6.96293955e-01 -5.76443651e-01 5.79902765e-01]	[ 0.91285506 -0.82998262 0.61369478]
		[ 3.66782662e-02 -3.63134263e-02 -2.09159983e-02]	[ 0.2995254 -0.17844242 -0.08356131]
		[-1.89955544e+00 -6.56076304e-02 -3.68743182e-01]	[-2.40718709 0.04504714 -0.42316351]
		[-5.72258250e-01 6.27247008e-02 7.53843122e-03]	[-0.4886059 0.18918816 0.18525512]
		[ 1.89653733e+00 1.33894754e+00 2.08143800e+00]	[ 1.2800135 1.02495869 2.16759928]
		[ 1.26737783e-01 2.58440474e-01 7.34536636e-01]	[ 0.10014756 0.32981979 0.54787058]
		[-2.49239411e-01 -9.77979284e-02 5.14836764e-01]	[ 0.32456489 0.12436877 0.29620605]
		[-2.08673376e-01 2.50594333e-01 -3.16098913e-01]	[-0.26302991 0.1319317 -0.25239557]
		[-3.86066985e-03 -4.43911624e-01 4.12124990e-01]	[-0.08137841 -0.36001661 0.38562893]
		[-4.76850885e-01 -1.91393970e+00 -2.13096537e+00]	[-0.30448643 -2.323076 -2.20704594]
		[-2.75498101e+00 -2.37020127e-01 2.51018822e-01]	[-2.92009797 -0.28360435 -0.04167791]
		[ 7.27941698e-01 -7.37119621e-02 1.12516250e+00]	[ 0.88864695 -0.24903536 1.15586856]
		[ 5.46901489e-01 4.58359645e-01 1.44965330e-01]	[ 0.50395324 0.49640633 0.10013326]
		[ 3.97688333e-01 -2.39067448e-01 -2.93736256e-01]	[ 0.62384415 0.6204775 -0.33356143]
		[-5.09342568e-01 1.02346971e+00 -2.39733765e+00]	[-0.40416318 0.79151678 -2.04382531]
		[-7.77803259e-02 5.53871963e-01 1.33866842e-01]	[-0.35929313 0.25757713 0.23677183]
		[ 1.96288513e-03 -1.75460395e-01 8.81271196e-01]	[-0.05586699 -0.15870133 0.8859371 ]
		[-1.84298366e-01 -7.98530486e-02 -2.23972845e-01]	[-0.17907547 -0.00558216 -0.35903359]
		[-6.09858104e-02 3.46882148e-01 4.48251188e-01]	[ 0.01287585 0.36635679 0.50690239]
		[ 2.57057065e-01 1.29250885e-01 -2.98228544e-01]]	[ 0.10111626 0.14127868 -0.24250496]]
0.280644	0.236429	[[-0.06008916 0.59804799 1.41944944]	[[-0.2302119 0.82700843 1.25062485]	[1.5414632022059291, 2.492798987079163, 2.1815630665133714, 0.46809177751038217, 1.8920708426359967, 0.9325133483110645, 2.2141307053551245, 0.7849483078428687, 0.36864450018913736, 0.6085727789591348, 0.5450506590674633, 4.517715325089874, 3.0926225738743134, 1.4093332466416109, 0.9693879140103507, 0.5208093384859738, 1.6864368611516725, 1.1987417042112731, 0.6339479547222451, 0.2667186925822931…	[1.5169057278555067, 2.0744540600791477, 2.351643935397058, 0.43619668069265793, 1.9576695672363182, 0.972181746911809, 1.9436470712810605, 0.7592175692378392, 0.1640756753644654, 0.555832997431868, 0.5262763164168425, 4.499013181395801, 2.398581304137227, 1.3693953445588867, 1.2480621334485211, 0.882404528848675, 1.8901359711266963, 1.3685877151089305, 0.5897050388476129, 0.38634038938215937, 0.…
		[ 0.66435187 -1.92073832 -1.44341528]	[ 0.51612606 -1.7889125 -0.91474894]
		[ 2.16709758 0.20714028 0.14141566]	[ 2.35012821 -0.01416366 0.08322258]
		[ 0.01666617 0.46445857 0.05577089]	[ 0.14594513 0.40398667 0.07591002]
		[-1.64625569 -0.79294728 -0.49092656]	[-1.76023185 -0.84721087 -0.12762334]
		[-0.77325461 0.46473337 -0.23596896]	[-0.78732691 0.55377051 -0.13635212]
		[ 2.01978082 0.56128225 0.71261662]	[ 1.81904956 0.42425342 0.53743063]
		[-0.50679923 0.31466238 0.51018229]	[-0.54161559 0.22797513 0.48071947]
		[-0.33088617 -0.11795273 0.11180459]	[-0.1461761 -0.04920725 0.05596446]
		[ 0.43662989 0.35980483 -0.22417771]	[ 0.39774619 0.34057496 -0.18643224]
		[-0.28057055 0.34069499 -0.31982388]	[-0.19961082 0.35495731 -0.33335805]
		[ 1.31022536 2.0763234 -3.79235315]	[ 0.73239581 2.64636991 -3.56390828]
		[-0.95977313 -1.48531788 2.53712056]	[-0.11224584 -1.48896461 1.87711948]
		[-1.16871277 0.74506552 -0.25535864]	[-1.14242203 0.69175715 -0.30263436]
		[-0.89399226 0.02272261 -0.3741316 ]	[-1.20688417 -0.18732471 -0.256903 ]
		[ 0.2876775 0.32163528 -0.29160723]	[ 0.64952715 0.30905237 -0.51111531]
		[ 0.01272749 -1.28227343 1.09530003]	[-0.16653191 -1.3852274 1.27515731]
		[-0.72305325 -0.7057637 0.64503742]	[-0.84414209 -0.9146572 0.56908582]
		[ 0.02308833 -0.54157827 0.32870947]	[-0.1839678 -0.52257665 0.20204337]
		[ 0.24089129 -0.11395625 0.01114549]	[ 0.3691492 -0.10873592 -0.03412135]
		[-0.52231303 0.46074661 0.04973825]	[-0.40027228 0.38125761 0.07344283]
		[ 0.84925332 0.16655614 -0.15053049]]	[ 0.74157199 0.14601731 -0.11352382]]
0.043808	0	[[-1.09750028 0.97794283 1.21339741]	[[-1.16487257 0.966779 0.91993963]	[1.9060987120833017, 1.2308288187880583, 1.8297508517687522, 0.6546423056407825, 1.7276097456628967, 0.3326674667747017, 0.979462592793823, 0.4828638211183311, 0.4853724431722807, 0.36747808789358977, 0.45362203000735746, 1.520931066574219, 2.4348873281548378, 1.6610137814793104, 0.9540922817523401, 1.7832339641305894, 1.9744818549315486, 0.3945236018839496, 1.6813770572863467, 0.3044031500612242…	[1.7714058466655398, 0.8364022922531588, 1.8359309849383274, 0.5872033010054858, 1.5885574416203996, 0.26803397567625337, 1.1529609608538414, 0.570227300246499, 0.4869715168743863, 0.21867800734152804, 0.4684552733259762, 0.8740064620673944, 1.789227430270894, 1.6224786512619307, 0.7651556209192507, 1.0434256063770024, 1.7313615096454793, 0.5612860512418849, 1.1237496987661393, 0.2106876623825022…
		[-0.38143884 -0.67394487 -0.95668297]	[-0.24784963 -0.60845293 -0.51761412]
		[-0.22350783 1.81597681 -0.01614454]	[-0.30243598 1.81081592 0.01098871]
		[ 0.57264556 -0.03294358 -0.3155128 ]	[ 0.49947818 0.05408577 -0.30398025]
		[ 1.04565012 -1.28963913 -0.47757948]	[ 1.08596938 -1.10109124 -0.36301973]
		[-0.05946968 0.22546008 -0.23727359]	[-0.1449042 0.14360289 -0.1738482 ]
		[ 0.7357539 -0.39017134 -0.51553806]	[ 0.51616448 -0.62546803 -0.81956265]
		[-0.4496056 -0.10148659 -0.14391925]	[-0.53559466 -0.10971746 -0.1620482 ]
		[ 0.37691303 -0.10806219 -0.2860866 ]	[ 0.34795101 -0.22274618 -0.25778963]
		[ 0.29815804 0.0289307 -0.21284957]	[ 0.17880281 0.06712756 -0.10650594]
		[-0.1459208 -0.31446071 0.29256543]	[-0.13000199 -0.24228497 0.37927275]
		[ 0.56486396 1.08392114 0.9051381 ]	[ 0.43494718 0.69809877 0.29557799]
		[-2.28454817 -0.19421636 0.8196316 ]	[-1.52769744 -0.30792008 0.87901113]
		[-0.0258697 -1.30033097 1.03316838]	[-0.14604349 -1.22449576 1.05438058]
		[ 0.01979865 0.73812461 -0.60421201]	[-0.07337754 0.52186093 -0.55474321]
		[-0.55402859 -1.08612859 1.30126876]	[-0.23518993 -0.21050372 0.99454054]
		[ 1.04533686 1.26221577 -1.10120879]	[ 1.15336438 0.97765436 -0.84353733]
		[-0.24033583 -0.2171806 0.22521135]	[-0.35785581 -0.40141261 0.16077678]
		[ 1.06912016 -0.44041631 -1.22067374]	[ 0.54494317 -0.42598077 -0.88565835]
		[-0.1819782 -0.09089631 0.22645766]	[-0.02011749 -0.1124345 0.17703972]
		[-0.15955486 0.18248651 0.21680913]	[-0.08685695 0.13787543 0.22332912]
		[ 0.26450926 0.20395946 -0.14853001]]	[ 0.21117707 0.21460761 -0.10654931]]
0.316829	0.277423	[[-0.70769043 -0.50231687 0.69887997]	[[-0.87163314 -0.74237774 0.5006691 ]	[1.1142626267644824, 0.7512623660597197, 2.9873562457091714, 0.4936318804337406, 2.2803565569727313, 0.6786557357088797, 0.8018448397878596, 0.9634277959579052, 0.2382283373349436, 0.3693125093945307, 0.14239779355096124, 2.287761409994648, 0.9389012621256275, 1.2782182703295406, 0.7330460838889743, 2.2477715081792646, 1.5004500681770419, 0.2966495661880114, 1.9144209606202764, 0.5363658367830394…	[1.2496153742140712, 0.8673853497422348, 3.198321859832462, 0.5702390513397025, 2.3418151208534406, 0.552068131193446, 1.1980659891804155, 0.8339008301039208, 0.28346993276269744, 0.41526174996665505, 0.16957248727633611, 2.489161557788373, 1.144078702301472, 1.646659910714608, 0.9432745443409425, 1.6821909732119509, 0.95670219161574, 0.2368072979035842, 1.5378963904719751, 0.48100970581933317, 0…
		[-0.20746958 0.46692955 -0.55075249]	[ 0.10212986 0.83922982 -0.19395914]
		[-1.84152522 2.3303298 -0.32038294]	[-2.12333665 2.3492747 -0.44901292]
		[-0.41545113 0.00370805 0.26656903]	[-0.47308919 0.07246526 0.31001287]
		[ 2.05481343 -0.89561087 -0.41910498]	[ 2.18646203 -0.7759992 -0.31828774]
		[ 0.66898428 -0.05812273 -0.09826181]	[ 0.48247525 -0.25646844 -0.07887201]
		[ 0.10700249 -0.50858162 -0.61061473]	[-0.06896124 -0.68171414 -0.98278802]
		[ 0.34071792 -0.73029719 -0.52798715]	[ 0.10327722 -0.52408873 -0.64035569]
		[-0.07364835 -0.08728036 -0.20907128]	[ 0.01318383 -0.17070451 -0.22592335]
		[-0.10239522 -0.34179573 0.09530282]	[-0.09171402 -0.31903576 0.24949358]
		[-0.09825533 -0.05392771 -0.08783407]	[-0.09683391 0.05139926 -0.12936822]
		[ 0.06676735 2.17469895 0.70716253]	[ 0.04280754 1.89294519 1.61581289]
		[-0.64720835 -0.67254809 0.10166605]	[ 0.24281348 -1.10429251 0.17463028]
		[-0.18458078 0.90507923 -0.88351767]	[-0.32545213 1.27010086 -0.99619956]
		[ 0.49977723 -0.52012306 0.13058056]	[ 0.23328038 -0.85230299 0.33004051]
		[-0.56540718 -1.60513862 1.46844186]	[-0.16798904 -1.30950621 1.04246805]
		[ 0.41367629 0.13525617 1.43594154]	[ 0.32863637 0.52375413 0.7300403 ]
		[ 0.03433681 0.25173991 0.15313055]	[-0.13877528 -0.13758052 0.13375619]
		[ 1.02991475 0.07777205 -1.61190407]	[ 0.60485186 0.08607723 -1.41133634]
		[-0.26820872 0.43703916 0.15731867]	[-0.16919629 0.43284165 0.12406071]
		[ 0.42125648 -0.20032597 0.12087283]	[ 0.49729253 -0.18416184 0.26637225]
		[-0.29947265 -0.47658945 -0.09314104]]	[-0.31022943 -0.4598555 -0.05125373]]
0.853421	0.727833	[[ 0.00590275 -1.3331353 -0.36606707]	[[-0.33115889 -1.5638511 -0.57757808]	[1.3824940056368213, 3.38919676254973, 2.436400665218579, 0.9620233268208691, 0.8189568622856485, 0.5469698107161801, 0.8784185918615649, 1.1782620611243226, 0.49333037070479174, 0.5781531678415871, 0.37682243383033076, 1.4250405700384907, 3.6945556923549514, 1.856399999305855, 1.542115781815763, 0.3453521891982789, 2.136539798774565, 0.6145494822196705, 1.091075324066713, 0.14219796968512846, 1.…	[1.6996743551962197, 3.501215695680792, 2.026963386178534, 0.6453352761030958, 0.4181091732101482, 0.4716642532734705, 0.8597051668121011, 0.9572690735501699, 0.37874903681069505, 0.5462232627291885, 0.36291685401914003, 2.076762273847034, 3.182746697447086, 1.6538669592036555, 1.1173453244063252, 0.4996602715404101, 1.2942224956252566, 0.6342816804149439, 0.9625370078377085, 0.15385046406586142,…
		[-2.04168834 2.51628174 0.99322183]	[-1.40493849 2.9688963 1.21256503]
		[ 1.74599871 1.04827697 -1.33740498]	[ 1.03674394 0.94927767 -1.46034739]
		[ 0.319219 -0.8480687 -0.32305972]	[ 0.16356145 -0.61956805 -0.07642447]
		[-0.81013317 0.11483922 0.03444629]	[-0.39506681 0.13355364 -0.03001537]
		[ 0.51085921 -0.09101453 0.1729601 ]	[ 0.34672574 -0.27631929 0.16092259]
		[-0.61516111 -0.62231465 0.07694482]	[-0.5244269 -0.64095812 -0.23074248]
		[ 0.55976941 -0.89723252 -0.51955125]	[ 0.34223437 -0.66501116 -0.59749467]
		[-0.4258927 0.20436646 -0.14221327]	[-0.30157369 0.21066434 -0.09013699]
		[-0.38773219 -0.35697837 0.23767895]	[-0.27607986 -0.31530533 0.35031744]
		[ 0.20233143 -0.15173063 0.27934737]	[ 0.2081929 -0.14506418 0.25946242]
		[ 0.55132065 0.66338544 1.1343306 ]	[ 0.64661084 0.36154408 1.94013449]
		[-1.96359167 1.74760982 -2.59613356]	[-1.18873809 1.49454322 -2.54619694]
		[ 1.19143204 -1.421509 0.07760693]	[ 0.97690248 -1.32977838 0.11236956]
		[ 1.47290227 -0.0293556 0.45587087]	[ 0.92234832 -0.37471493 0.50727002]
		[ 0.31233703 0.1246266 0.07862524]	[ 0.41007709 0.25999232 -0.11790319]
		[-0.51709255 -0.72146858 1.94342499]	[-0.43324278 -0.42130277 1.14447217]
		[-0.17846478 0.01690929 0.58782265]	[-0.31874139 -0.18029485 0.51789086]
		[ 0.97093466 0.15829729 0.47188263]	[ 0.75159719 0.26109162 0.54167362]
		[-0.1357474 0.03517566 -0.02357072]	[-0.13240158 -0.00454201 -0.07822504]
		[-0.08931302 -0.20607363 -1.13838323]	[-0.02614513 -0.14252874 -0.85384246]
		[-0.48787908 0.04241204 -0.14687823]]	[-0.4724807 0.03967572 -0.08817114]]
0.626761	0.605723	[[ 0.50643295 -1.3043149 0.18364165]	[[ 0.33006747 -1.52274539 0.16402098]	[1.411182465297332, 1.7174609974884838, 3.756095696664543, 1.2582895267783107, 1.3012241885941034, 0.703452327037116, 2.247923453988738, 0.904245296350168, 0.4237703792449326, 0.46233701376604996, 0.4204347372058768, 4.837500636248863, 2.1141570083051784, 2.1185956126175958, 0.41544783268457863, 1.7764563401259919, 1.3242584106733648, 0.6976061760333707, 1.2479766386078754, 0.5518695854866762, 0.…	[1.5667166118989624, 1.9545554690859535, 2.911091155448865, 1.05232239291735, 1.1230853006315697, 0.5601404282863078, 2.2958733606242445, 0.825884171907338, 0.3887206588577124, 0.3353170118716216, 0.45945126457732255, 5.597614496673587, 2.857085275952853, 2.486568346643047, 0.5619348631817683, 1.8053185588115168, 1.9751485852547062, 0.5270059013684335, 1.3637091453820969, 0.5918802042448146, 0.80…
		[-1.26961597 1.12177383 -0.28172863]	[-1.29942449 1.45832388 0.07123572]
		[ 3.60331181 -1.03499921 -0.23059812]	[ 2.71290492 -0.81938068 -0.66574312]
		[-0.97012754 0.72314453 0.34526379]	[-0.80279032 0.60209053 0.31685504]
		[-1.13928044 0.40591577 -0.48005921]	[-0.55441355 0.59475565 -0.77473345]
		[ 0.41845181 0.42246721 -0.37585198]	[ 0.29232074 0.31807758 -0.3565565 ]
		[-1.90518586 -0.46332065 1.09943653]	[-2.05634344 -0.3944204 0.9417636 ]
		[-0.51241103 -0.32585842 -0.67000805]	[-0.50595933 -0.28895021 -0.58531838]
		[ 0.03760736 0.36434762 -0.2131146 ]	[ 0.14822669 0.3444778 -0.10231149]
		[-0.37595709 -0.26894565 -0.00894529]	[-0.22080705 -0.23307615 0.09673288]
		[ 0.29914962 0.28393479 -0.08158376]	[ 0.27422862 0.35105497 -0.11249238]
		[ 0.01676186 -2.97383252 3.81542286]	[-0.13430202 -3.53589276 4.33736249]
		[ 2.0382898 -0.3229361 -0.45907169]	[ 2.72104612 -0.83827989 -0.2369201 ]
		[-1.06354194 1.23157081 -1.35667213]	[-1.22512508 1.61809199 -1.4366172 ]
		[ 0.25059114 -0.29475755 0.15139011]	[ 0.17307846 -0.42135787 0.32904739]
		[ 0.28258362 1.42157332 -1.02716742]	[ 0.21663862 1.47857378 -1.01294738]
		[-0.02080595 0.66212226 -1.14665669]	[ 0.03938195 1.01192222 -1.69578136]
		[ 0.115549 0.29076755 0.62350384]	[-0.02745869 0.06177323 0.52265219]
		[-1.07255927 0.63757792 0.02359468]	[-1.18650621 0.67052178 0.04802272]
		[ 0.22253076 -0.48539909 -0.13938372]	[ 0.19198426 -0.47787638 -0.29171627]
		[ 0.60169818 -0.13393559 0.11754176]	[ 0.7266139 -0.0560981 0.34684571]
		[ 0.18879518 0.0923642 0.01138609]]	[ 0.18663845 0.07841442 0.09659891]]
0.152916	0.181474	[[-5.54063048e-02 5.00972795e-01 3.59603466e-01]	[[-0.18945294 0.49100652 0.48581262]	[0.6191593112594397, 1.982069022606428, 2.3338348863171627, 0.6397710068668839, 2.074117086549979, 0.4321457611929241, 1.8786737426354287, 0.4340165241333613, 0.3278987639542284, 0.18679991840493304, 0.516469685162219, 1.5062648275161068, 0.5627314665165327, 1.7319245514564234, 1.0997261235140945, 1.0454640262576649, 1.8019397545603453, 2.2072547323889515, 0.7779224465326177, 0.4416162323548511, …	[0.7162358028002076, 2.1928893705657635, 2.277641266682314, 0.6998316294694037, 2.0359870615676803, 0.4770992088908324, 1.7473903723403776, 0.5103815793672752, 0.42144456792044116, 0.19764305419047198, 0.5818041752927494, 1.6927083182894398, 0.915435307345163, 1.5511142523556818, 0.9031805514903128, 0.8913543146234255, 1.8483282035254527, 2.1693054078729044, 0.6399794261120371, 0.4376112166659213…
		[-1.73029913e+00 8.09487203e-01 -5.28576394e-01]	[-1.90416309 1.07668583 -0.15386472]
		[ 2.21094023e+00 -7.42874527e-01 8.16455209e-02]	[ 2.07873389 -0.92582359 -0.09677727]
		[ 5.16703387e-01 9.99469615e-02 -3.63778993e-01]	[ 0.56505243 0.11074513 -0.39776321]
		[-1.17698905e-01 -4.42168517e-03 -2.07077017e+00]	[-0.01775845 0.06122236 -2.03498889]
		[-3.07354788e-01 -1.68695404e-03 3.03776477e-01]	[-0.36235193 0.03285184 0.30861869]
		[-1.54737924e+00 5.89254803e-02 1.06374824e+00]	[-1.48878755 0.15607365 0.9014021 ]
		[-4.21520428e-01 -8.48985355e-02 5.90178859e-02]	[-0.50348104 -0.06201144 0.05613178]
		[-2.51453339e-01 2.04260844e-01 5.06589119e-02]	[-0.33667043 0.21540746 0.13367188]
		[ 1.63886973e-01 7.77840283e-02 4.45523810e-02]	[ 0.17939871 -0.01167538 -0.08211312]
		[ 4.89766270e-01 -3.23477524e-02 1.60697104e-01]	[ 0.53626802 -0.15977665 0.159324 ]
		[ 9.26172527e-01 -1.18643309e+00 5.84355304e-02]	[ 0.88227484 -1.42414027 -0.24223349]
		[ 4.02231888e-01 3.93234868e-01 -1.55740115e-02]	[ 0.88094584 0.24885918 0.00503463]
		[ 2.95566575e-01 -1.61238307e+00 5.58948920e-01]	[ 0.30640887 -1.41928373 0.54562141]
		[-3.10385967e-02 9.90400091e-01 -4.77013430e-01]	[-0.2196572 0.81636147 -0.31786753]
		[-8.93527503e-01 4.56864753e-01 -2.93049874e-01]	[-0.61530723 0.61309519 -0.20005952]
		[-4.78814593e-01 -1.53646160e+00 8.10561051e-01]	[-0.66174904 -1.56014344 0.73780608]
		[ 1.35643178e+00 1.71735315e+00 -2.87688090e-01]	[ 1.14348346 1.81938253 -0.29694908]
		[-1.90450045e-01 -1.84939960e-01 7.31224538e-01]	[-0.21816354 -0.24607194 0.54902362]
		[ 3.75622227e-01 -1.93182565e-01 1.28892729e-01]	[ 0.39371912 -0.18363348 0.05260778]
		[-6.68730362e-01 2.56129924e-01 -6.91402323e-01]	[-0.6282262 0.21121148 -0.56208884]
		[ 2.31039169e-01 1.15249721e-01 2.88662230e-01]]	[ 0.17948347 0.13965726 0.44965109]]
0	0.014778	[[-0.09344211 1.98685179 0.87904374]	[[-0.13906591 2.07914214 0.87911748]	[2.1746331601280042, 2.2489444520068926, 3.3287208791069487, 0.6472246730177637, 3.5172785129426365, 0.37024483155518517, 1.0441376564876137, 0.5096016476577758, 0.34069631200496825, 0.41563811347858765, 0.17748422816286, 2.1871825836190766, 3.238889126014997, 0.6723792903602565, 0.8549614484090495, 1.2862630082673003, 1.8612098085543523, 2.3444370082079553, 0.842806634565787, 0.595275165459203, …	[2.2616407578581916, 2.166224419663278, 2.9135801566954, 0.7300469828187085, 3.1047807848942424, 0.31674846360728126, 1.2182052836310693, 0.4210351538027417, 0.4784948296436441, 0.39498982145404316, 0.2524959010623907, 2.5637170421163162, 3.5412880379664124, 0.7509670520240139, 0.9673748572308632, 1.111316022967971, 2.0538046669002283, 2.1592552988559905, 0.9064841883243927, 0.4658758382208511, 0…
		[ 1.20076577 -1.27454674 -1.41118508]	[ 1.09091634 -1.39536776 -1.24714818]
		[-2.92716396 0.77458778 1.38278979]	[-2.63488148 0.50329928 1.13711861]
		[-0.24104026 0.56017621 0.21679941]	[-0.27994106 0.63343885 0.23099095]
		[ 1.69076976 -1.64409257 -2.6095029 ]	[ 1.1962532 -1.61825801 -2.36429334]
		[ 0.24632079 -0.04640872 -0.27249501]	[ 0.22977268 0.05236496 -0.21164124]
		[-0.66128655 0.74611705 0.31021427]	[-0.87313488 0.84624071 0.07440599]
		[ 0.01749329 0.30586771 0.4072257 ]	[-0.0218712 0.29141304 0.30310178]
		[ 0.32819283 -0.07761526 0.04836646]	[ 0.40053365 -0.21247132 0.15292493]
		[ 0.3599138 0.20552979 -0.03121868]	[ 0.34651023 0.14336057 -0.12407807]
		[ 0.1721973 0.0294096 -0.03136585]	[ 0.17228874 0.16775363 -0.07700317]
		[-0.26215346 -2.16037507 0.21868423]	[-0.27291566 -2.54705594 -0.10328676]
		[ 0.53036804 -1.90675865 2.56386114]	[ 0.91552993 -1.80397168 2.90658082]
		[-0.34468385 0.42850839 -0.38686886]	[-0.34578319 0.53108356 -0.40290911]
		[-0.787385 0.16885954 -0.28717659]	[-0.95113374 0.01838492 -0.17555828]
		[-1.12286964 -0.09560416 0.62007753]	[-0.69311324 0.17608863 0.85065277]
		[ 0.98622323 0.74645032 -1.3907831 ]	[ 0.91464951 0.8739884 -1.61792279]
		[ 1.55454419 1.59976202 -0.7214837 ]	[ 1.33029542 1.54786943 -0.70483882]
		[-0.07126967 0.36041547 -0.75851456]	[-0.21149066 0.29782268 -0.8296306 ]
		[-0.4376897 -0.16036034 0.37022265]	[-0.33089166 -0.09455621 0.31402249]
		[ 0.30621399 -0.1547272 0.78143407]	[ 0.3337222 -0.19980943 0.79526375]
		[-0.12321984 -0.26144337 0.10798048]]	[-0.17624921 -0.29076045 0.21413078]]
0.303431	0.397208	[[ 0.40546109 2.20882576 0.06342538]	[[ 1.60211457e-01 2.58335403e+00 -6.32913602e-03]	[2.246626961481223, 1.9300725523703315, 2.4389328010026503, 0.8992886262869089, 2.008370786029853, 0.6699248438492825, 2.231529711755631, 0.769276870986686, 0.29293437231332514, 0.2905500223420765, 0.4430109360353254, 3.514449095623796, 3.5444346852215762, 1.3435652074668898, 0.33722610713197865, 0.4602548792632723, 1.696188346666875, 0.6271662421637734, 1.7777337948113543, 0.50920229020177, 0.80…	[2.588324907508971, 2.251472701029358, 1.917579066907622, 1.0068541364085393, 2.5520472887572003, 0.6666162785476738, 2.60946965660099, 0.7239361974797116, 0.38620992357757716, 0.2151684649375842, 0.5307763228321827, 3.586838163259016, 3.3278127026080404, 1.597240867960622, 0.45411269775798274, 0.8446135322279485, 1.5439620720739244, 0.6702382166095014, 1.7408638016569058, 0.4830696694100837, 0.7…
		[ 1.79959614 -0.6032049 -0.35039639]	[ 2.15713797e+00 -6.12931253e-01 -2.00500292e-01]
		[-2.09805655 1.22688666 0.20322659]	[-1.78157452e+00 7.09289415e-01 -3.19723995e-03]
		[ 0.54011973 -0.66007803 -0.28510999]	[ 6.24070798e-01 -7.40951909e-01 -2.74374123e-01]
		[-1.2612913 -1.5297649 -0.3201825 ]	[-1.94076327e+00 -1.62732467e+00 3.13365107e-01]
		[-0.1988805 -0.52087989 0.37138926]	[-1.50423174e-01 -3.95646974e-01 5.14988936e-01]
		[ 1.57513366 1.12976653 -1.10557967]	[ 1.90495657e+00 1.18930432e+00 -1.32891970e+00]
		[ 0.62728455 0.25909369 0.36217601]	[ 6.37438272e-01 2.60415674e-01 2.23472020e-01]
		[ 0.23324513 -0.17030512 -0.04902472]	[ 1.84034465e-01 -3.39162960e-01 -1.60594986e-02]
		[ 0.07216781 0.23727297 0.15136929]	[ 3.63172320e-02 1.68430510e-01 1.28878588e-01]
		[-0.28608778 -0.20953588 0.26553189]	[-4.47581217e-01 -7.92248780e-02 2.74076590e-01]
		[-0.25674951 1.47007405 -3.18187279]	[-7.25416130e-01 1.37935451e+00 -3.23056660e+00]
		[-2.69701815 -1.96579459 1.19363393]	[-2.77044183e+00 -1.73178804e+00 6.32376190e-01]
		[ 0.97951141 0.49037161 0.77798493]	[ 1.15806381e+00 4.14684440e-01 1.01887360e+00]
		[ 0.1375301 0.30783348 0.00674309]	[ 1.18925882e-01 4.38155079e-01 9.75209892e-03]
		[ 0.44687966 0.07200547 0.08335669]	[ 7.84905103e-01 8.10857769e-02 3.01199426e-01]
		[ 0.53495294 -0.61000301 1.48955583]	[ 4.40043820e-01 -6.81183674e-01 1.31383755e+00]
		[ 0.08950236 -0.61035978 -0.113083 ]	[ 2.33763946e-02 -6.50483840e-01 -1.59823604e-01]
		[ 0.85602916 -1.00243482 1.19275981]	[ 7.92536498e-01 -1.10368166e+00 1.08829199e+00]
		[-0.25360093 0.39899456 0.18914778]	[-1.18355919e-01 4.32404725e-01 1.79928695e-01]
		[-0.44434239 0.10665688 -0.6634509 ]	[-4.55825193e-01 3.00246862e-02 -6.56353708e-01]
		[-0.53057399 0.24031788 -0.23294966]]	[-6.31637021e-01 2.75876693e-01 -1.22916897e-01]]
0.462591	0.45782	[[ 1.51817024e+00 3.97785160e-01 -1.81597830e-01]	[[ 1.36098049 0.28226843 -0.33109035]	[1.5798897671761607, 3.3785985132333836, 0.6160143736454995, 1.0270919507404874, 3.3915821768282193, 0.6107588565585002, 1.8962422008874642, 0.7193273965094983, 0.3925110583220432, 0.6122035775649494, 0.4108849791685401, 2.3124237493660185, 1.5742237080470267, 1.301924888264212, 0.45011065109040294, 1.6940210092036947, 3.537661314381486, 2.045151960907631, 0.714995210726276, 0.4772560183245204, 0…	[1.4288331552894726, 3.4159967559865443, 0.8128757498009209, 0.9404388446441884, 3.8498774571162673, 0.4930487514095437, 1.8159811837523019, 0.67846371768027, 0.6291914791336702, 0.5327703095214189, 0.6970198862188463, 2.4960904120654486, 1.177021381830496, 1.7637271188517856, 0.6648296814626675, 1.409805136258821, 4.635683188367146, 2.5569880880282505, 1.2221751581281788, 0.49658791216101467, 0.…
		[ 2.87778212e+00 -1.74416166e+00 3.01990226e-01]	[ 3.01876293 -1.55376629 0.37671543]
		[-3.53419287e-01 -4.71703325e-01 1.79065599e-01]	[-0.27614493 -0.75945137 0.08800332]
		[-9.13873693e-01 3.14743220e-01 3.47403876e-01]	[-0.80242933 0.16430905 0.46209839]
		[-3.17392853e+00 8.14078993e-02 1.19263578e+00]	[-3.41663522 -0.13408367 1.76923198]
		[ 4.24849547e-04 1.25749192e-01 -5.97673273e-01]	[ 0.02085215 0.29116589 -0.39734706]
		[ 1.73572133e+00 1.72977478e-01 -7.43696664e-01]	[ 1.45146638 0.45559494 -0.99169868]
		[ 4.81400303e-01 5.17251033e-01 1.34673758e-01]	[ 0.50320178 0.45181006 -0.05448541]
		[ 2.53917281e-01 1.01444631e-01 -2.81602436e-01]	[ 0.57068319 -0.02717186 -0.26356081]
		[-5.70456008e-01 1.14148877e-01 -1.90638919e-01]	[-0.4697404 0.24976599 0.02837448]
		[-3.47560611e-01 1.84860152e-01 -1.17706465e-01]	[-0.53172646 0.40715165 -0.1932129 ]
		[-9.52022992e-01 1.26144248e+00 1.68811098e+00]	[-1.44673269 -0.11742881 2.03067534]
		[-9.22965741e-01 -9.78114729e-01 8.18294629e-01]	[-0.30123435 -0.84225362 0.76501375]
		[-3.12536337e-01 1.20269672e+00 -3.88394196e-01]	[-0.75395745 1.42496985 -0.71536176]
		[ 2.49549847e-01 -3.46777401e-01 1.41668298e-01]	[ 0.0274355 -0.6569312 0.09842356]
		[ 8.49795768e-01 -1.27586901e+00 -7.20910958e-01]	[ 1.24309808 -0.16597214 -0.64398054]
		[ 5.55593113e-01 2.69610104e+00 -2.22202679e+00]	[ 0.9192089 3.10741372 -3.31490477]
		[-7.38875326e-01 -1.88522353e+00 2.87475253e-01]	[-0.92093487 -2.36224075 0.33149012]
		[-2.09156487e-01 2.31120879e-01 6.43470943e-01]	[-0.45700628 0.35396244 1.07683238]
		[-3.60959621e-01 -1.92087480e-01 -2.46137886e-01]	[-0.14873435 -0.24660562 -0.40455323]
		[ 3.31775460e-01 -4.51525800e-02 5.45702428e-01]	[ 0.32216695 -0.07549166 0.61255205]
		[ 2.43028853e-01 -2.37817993e-01 -4.72253336e-01]]	[ 0.08741999 -0.24701501 -0.3292153 ]]
0.281374	0.288896	[[ 1.01540996 -0.76279942 -1.6900045 ]	[[ 1.00595609 -1.0670926 -1.78132182]	[2.1140093514042264, 2.1641824817061766, 0.9692565506415965, 0.7503844482928692, 2.014721154581448, 0.6152654695847257, 1.2839898777147276, 0.40945274415342264, 0.16407577795293507, 0.31215438779929355, 0.45210698867528637, 3.700746290088843, 2.4614585639800484, 1.5645626929876102, 0.8486755495228177, 2.9216600955832357, 1.297352839075435, 0.5341280866663903, 1.3694049594037052, 0.456313730521075…	[2.3073234931321753, 2.242916913107333, 1.2546487557941242, 0.8262582502621992, 2.157494306526223, 0.6684580079130273, 1.044648390932864, 0.29524862946807007, 0.4231543540203908, 0.3056926692981387, 0.5335769684446946, 4.855092221311242, 2.260080016563236, 1.6233665258476444, 0.836703298797063, 2.1434001029347183, 1.7496480787023834, 0.9897861552473446, 1.2889360044345148, 0.6702537045733646, 0.5…
		[ 0.04072159 -1.17997303 1.81375059]	[-0.0319818 -0.73409501 2.11914086]
		[ 0.1091597 -0.85544192 -0.44244949]	[ 0.35943379 -1.07012741 -0.54752004]
		[ 0.31365456 -0.629966 -0.26046203]	[ 0.4854995 -0.64023085 -0.19260683]
		[-0.66991467 1.89992172 -0.02476114]	[-0.9198718 1.9418472 0.1945431 ]
		[-0.61196667 0.02358038 0.0590962 ]	[-0.59929967 0.17070772 0.24193984]
		[ 0.54532509 -0.99199448 0.60596823]	[ 0.07591165 -0.71799543 0.75499022]
		[-0.08010229 0.26750146 0.29946309]	[-0.07961513 0.14938134 0.24190577]
		[-0.04289787 0.14796535 -0.05645254]	[ 0.27638755 0.25399163 -0.19534017]
		[-0.18281988 0.24090563 0.07734164]	[-0.19406703 0.20769965 0.11245822]
		[ 0.08827887 -0.25119484 0.36538845]	[-0.12831638 -0.38534592 0.34604597]
		[ 0.35008312 3.67393402 0.27417821]	[ 0.8782355 4.51711787 -1.5479887 ]
		[-0.79161323 1.91682695 -1.32585866]	[-0.40369601 1.48446303 -1.65570551]
		[ 0.23001407 -0.85994737 1.28663922]	[ 0.17659596 -0.82472728 1.38706801]
		[ 0.67530571 0.41380588 -0.30492144]	[ 0.53269602 0.39317415 -0.51158718]
		[-0.66460204 -2.8450468 -0.01051449]	[-0.45450596 -2.0831959 0.21882227]
		[-1.0534396 0.74210381 -0.15057003]	[-1.49362861 -0.23360158 0.88077937]
		[ 0.22634356 -0.44797047 -0.18271251]	[ 0.04766178 -0.9369048 -0.31561748]
		[ 0.25071507 -1.22132829 0.56636481]	[ 0.04197294 -1.00250851 0.80905561]
		[ 0.45306152 -0.03230461 -0.04374804]	[ 0.6078646 -0.1739189 -0.22246995]
		[-0.51471104 0.33393524 -0.40931708]	[-0.50086515 0.25200804 -0.18338078]
		[ 0.51645903 0.4231158 -0.36729426]]	[ 0.31763215 0.49935353 -0.15321078]]
0.294888	0.24026	[[-0.21901745 -1.60019201 -0.05704796]	[[-0.2984124 -1.70285535 0.04253897]	[1.6161180633510195, 2.3181069267822467, 2.498906629165043, 0.8017087534442989, 4.223070870802221, 0.5450902710612503, 1.048856448174275, 0.8872127081866371, 0.6458277585275481, 0.512576596658777, 0.7073157239682698, 1.3163266520614265, 3.265158556921936, 0.9935055868529409, 0.2681944228743219, 1.8996451882074972, 0.7872779851036632, 0.7465536605320525, 2.331383609742391, 0.7285386677176673, 0.34…	[1.7293281513452434, 2.498099734098497, 1.3977852536037987, 0.7060377165630187, 3.468610091684084, 0.49958985644259807, 1.1677026660099032, 0.7508001638672699, 0.5404418651146276, 0.7035266316199082, 0.5962043230634568, 2.017272310723197, 3.4928944413833882, 1.2536651996819135, 0.29294859886043567, 1.7713423838440938, 1.0468370479726765, 0.5164416898690859, 2.0018073766935993, 0.6188039252667142,…
		[-0.53800639 -2.0485063 0.94222651]	[-0.98965559 -1.87220936 1.32510989]
		[-2.24230701 0.06044063 1.1013358 ]	[-1.22853678 -0.26320612 0.61255492]
		[-0.53108857 0.52464646 0.2922806 ]	[-0.2398962 0.60285359 0.27840011]
		[ 4.07845975 0.69145231 -0.84993373]	[ 3.11520435 1.35306937 -0.70424507]
		[ 0.06584957 0.02678038 -0.54043505]	[ 0.03873931 0.18671048 -0.4617667 ]
		[-0.37428016 -0.85405918 0.4802053 ]	[-0.53053151 -0.62402114 0.83226405]
		[-0.81673561 0.24542857 0.24465107]	[-0.69414147 0.05484605 0.28082098]
		[-0.5527161 0.00673877 0.33399551]	[-0.42447711 0.18702222 0.27734325]
		[ 0.13764868 -0.16250238 -0.46624091]	[ 0.20421259 -0.33292304 -0.5851574 ]
		[ 0.5532115 0.14877514 -0.4148717 ]	[ 0.4786451 0.12064774 -0.33436893]
		[-0.4260103 1.22149125 0.24329039]	[-0.25209748 1.66858845 -1.10528142]
		[ 1.47036309 2.91520436 0.02960248]	[ 2.30841479 2.62120072 0.02897458]
		[-0.7253708 -0.31330592 -0.60227067]	[-0.96186639 -0.07966279 -0.80008957]
		[ 0.24146012 -0.02510346 0.11399595]	[-0.06890148 -0.28451033 0.01119554]
		[-1.2469093 -0.67200775 1.26580986]	[-0.9604138 0.00480957 1.4883669 ]
		[-0.49206993 0.04522529 -0.61288538]	[-0.74849913 -0.70638404 0.19141172]
		[ 0.64209808 0.37381777 -0.07288828]	[ 0.36373164 -0.1165817 -0.34759174]
		[ 1.30585427 -0.23043074 -1.91754943]	[ 1.01999178 -0.33930378 -1.68870438]
		[-0.59369089 -0.26530214 0.32850342]	[-0.48667668 -0.30055112 0.23607865]
		[ 0.02241722 0.04060779 0.34157158]	[ 0.04567847 0.0455487 0.52398769]
		[ 0.39625684 -0.3263873 -0.27795378]]	[ 0.30948799 -0.22308813 -0.10184203]]
0.502178	0.436761	[[-1.58905779 -1.69561928 -0.06192699]	[[-1.48988854e+00 -1.51670265e+00 2.31191409e-01]	[2.3246643521107297, 2.5591136757451722, 1.3925872949543951, 0.2153750175372044, 4.166058394292645, 0.699998534582702, 2.0032367864824137, 0.5032474291239147, 0.8396521838713724, 0.895061817440845, 0.6913412517128499, 1.1039064871305082, 2.679539684816538, 1.0608770869802902, 1.1249663282307734, 0.8132271568151955, 1.113239466431618, 0.7334929046681589, 1.698356932164438, 0.868460963764238, 0.465…	[2.138598660329282, 2.7165866049636564, 0.283743864209973, 0.20803238800496027, 3.297928150569095, 0.7112153879895079, 1.8250315092885638, 0.5697371723715735, 0.8646763409591721, 0.7509370762840718, 0.5695696079889986, 1.8879086784025059, 2.5275340668744977, 1.0505319195660943, 0.8320712946981313, 1.3859372260171925, 1.211353135695899, 0.46834719146669046, 1.7267912095537221, 0.8741206622065589, …
		[-2.20237254 1.00200925 -0.83342394]	[-2.27214492e+00 1.29457240e+00 -7.35719081e-01]
		[-1.27631869 0.24481829 0.50037383]	[-2.49396152e-01 -7.28071640e-02 1.14066895e-01]
		[ 0.13544838 -0.15730299 0.05740997]	[ 1.88397544e-01 4.97634809e-02 7.28521499e-02]
		[ 4.14997907 0.27266543 0.24365919]	[ 3.17934461e+00 7.28632770e-01 4.87023876e-01]
		[ 0.03431619 -0.65833605 0.23540177]	[-5.44060972e-02 -6.06155391e-01 3.68025741e-01]
		[-1.99323184 -0.02362085 -0.19856111]	[-1.82244136e+00 9.71879604e-02 -1.40816297e-03]
		[-0.18469246 -0.46363453 0.06472785]	[-1.94014949e-02 -5.53461767e-01 1.33806204e-01]
		[ 0.75969804 -0.35746641 0.00961424]	[ 8.20083108e-01 -2.74096458e-01 -5.35875473e-05]
		[ 0.78048143 0.13808125 0.41583407]	[ 7.19192295e-01 -1.09298318e-01 1.86340585e-01]
		[ 0.52969123 -0.43079112 -0.10862295]	[ 3.72966836e-01 -4.28245953e-01 4.37113421e-02]
		[-0.95744458 -0.22594596 -0.5008571 ]	[-1.09999984e+00 -7.54984825e-01 -1.33573854e+00]
		[-0.68907182 2.58883378 0.05525055]	[-5.90575415e-01 2.45747711e+00 -2.13399992e-02]
		[ 0.62328828 -0.84870742 -0.1291032 ]	[ 5.56774920e-01 -8.86880209e-01 -8.40386716e-02]
		[ 0.87800193 0.56044356 0.42492925]	[ 6.84044458e-01 3.72533618e-01 2.92650853e-01]
		[-0.18300243 0.76723231 0.19799773]	[ 1.66315519e-01 1.31101227e+00 4.17621802e-01]
		[ 0.55596181 -0.95108886 0.16012046]	[ 5.09795941e-01 -1.05822200e+00 2.96058621e-01]
		[ 0.17079389 0.37391666 0.60747644]	[-3.02696741e-02 3.00304079e-01 3.58120509e-01]
		[ 0.43936118 -1.14765952 -1.1722865 ]	[ 2.44988145e-01 -1.36928216e+00 -1.02315935e+00]
		[ 0.27955013 0.74111131 0.35613227]	[ 3.32509155e-01 7.21984588e-01 3.63679596e-01]
		[ 0.13161872 0.09259833 -0.43651435]	[ 1.56067642e-01 1.52550708e-01 -2.91127824e-01]
		[-0.2356814 0.01776778 -0.03536181]]	[-3.01956676e-01 1.44117912e-01 1.27435631e-01]]
0.499351	0.492005	[[-0.88008602 -0.77664678 1.48650373]	[[-8.29463660e-01 -7.63333692e-01 1.63588823e+00]	[1.8940498777595502, 4.030174985484855, 1.2552290490142433, 0.3853987879616004, 2.7699253501705394, 0.8708480745787448, 1.2075084240136742, 0.7327036733902501, 0.8142725257690808, 0.33787380362886305, 0.4520547267844413, 2.249440388225216, 0.8995236068227779, 0.9598472616447409, 0.8381646505377172, 1.6299358238765036, 1.2819921861547248, 1.3182148432509115, 1.3207146557145537, 0.6472603986775881,…	[1.9866601608439733, 4.262872103800167, 1.4533595720724248, 0.2777847472607808, 2.5657286208297543, 0.8289995739201941, 0.9889472575325363, 0.7217699549523447, 1.1000724627119338, 0.44838594986201885, 0.32584879073401535, 2.257652608444566, 0.9774004019543441, 1.275080277657795, 0.7159597697427935, 1.6907658666303522, 1.3524369139269266, 1.4618957185205779, 1.2034533166847572, 0.5725953797947452,…
		[-2.10012135 2.97325006 -1.72961984]	[-2.00816537e+00 3.17324052e+00 -2.01739808e+00]
		[ 0.80360647 -0.94988769 -0.16592164]	[ 1.08067305e+00 -9.69133873e-01 -7.19676215e-02]
		[ 0.00463432 -0.3498255 -0.16165664]	[ 1.63626203e-03 -2.20817866e-01 -1.68526432e-01]
		[ 1.42146544 -0.10047743 2.37525298]	[ 1.15442258e+00 -1.05185793e-01 2.28893159e+00]
		[ 0.49838179 -0.67722566 -0.22662165]	[ 4.76604795e-01 -6.67947199e-01 -1.18045343e-01]
		[ 0.01113165 -0.34234461 -1.15790883]	[ 3.88797468e-01 -2.41620474e-01 -8.76625777e-01]
		[ 0.09742265 0.12488304 -0.71537943]	[ 2.81225280e-01 1.27053783e-01 -6.52473406e-01]
		[-0.80513946 -0.12105199 0.01168794]	[-1.08970650e+00 -1.47032192e-01 3.28740026e-02]
		[ 0.18068432 -0.27868212 -0.06203354]	[ 2.03572212e-01 -3.80494106e-01 -1.21788956e-01]
		[ 0.14124587 -0.22359021 -0.36662037]	[-7.04007594e-02 -1.53981971e-01 -2.78407472e-01]
		[-0.52201596 -1.93921213 1.01337935]	[-7.42055772e-01 -2.12230139e+00 -2.05390746e-01]
		[-0.6287402 0.15428055 0.62452061]	[-5.56917525e-01 2.03848985e-01 7.76916989e-01]
		[ 0.15595727 0.66257369 -0.67674234]	[-1.50088755e-01 9.89872222e-01 -7.89592341e-01]
		[ 0.3932307 0.20750887 0.71051366]	[ 2.24162798e-01 -1.75140033e-01 6.57020091e-01]
		[ 0.09981352 0.23757549 -1.60943653]	[ 4.73086565e-01 4.84665086e-01 -1.54918626e+00]
		[ 1.20893931 0.01433263 -0.42633822]	[ 1.21440204e+00 -5.56030262e-01 2.12470346e-01]
		[-0.0943708 0.6094854 1.16503737]	[-1.43514367e-01 9.89680623e-01 1.06633718e+00]
		[ 0.32781102 1.23164897 0.34621952]	[ 2.33853595e-01 1.11831444e+00 3.78133841e-01]
		[-0.6230395 -0.15274149 -0.08624297]	[-5.48537313e-01 -1.61042845e-01 -3.22100531e-02]
		[ 0.62077523 -0.32333251 -0.41670187]	[ 5.49221499e-01 -2.64537179e-01 -2.61537158e-01]
		[-0.1331837 -0.19593144 0.01574268]]	[-1.42808117e-01 -1.58076783e-01 9.45773799e-02]]
0.184632	0.215622	[[ 0.14827655 0.26782784 0.55072791]	[[ 0.23421024 0.31077265 0.50088667]	[0.630094374557439, 1.129692408199124, 1.8481932656784057, 1.0470802649119206, 1.439500639169643, 0.4239822326874795, 2.346893041226482, 0.518882936435991, 1.7043951220892994, 0.45101907651641393, 0.20168220118353097, 1.832897953204374, 1.7217471395238029, 0.9566873500237355, 0.8401994955666614, 2.3370988991310893, 0.8355153962200658, 1.4247385064654352, 1.1404010141503258, 0.6360279980968324, 0.…	[0.6342882045195699, 1.2385011955455578, 2.023728037199306, 0.9715892730335076, 1.504590021583155, 0.40566880957957757, 2.2527743949367025, 0.533926813431496, 1.3468691121023835, 0.40958228541770797, 0.32396815536394463, 1.3140201595435699, 2.2291662999785498, 1.1196160069164331, 1.0053715529388045, 2.1463573894866093, 1.5214437754598016, 1.6998449466561343, 0.984839161648003, 0.7280506821785573,…
		[ 0.46426568 0.87614384 -0.54132641]	[ 0.37740612 1.03091085 -0.57329979]
		[ 1.40594583 -0.43784171 -1.11688375]	[ 1.61751593 -0.4151337 -1.14314539]
		[-0.89001342 0.5483267 0.05992513]	[-0.83500413 0.49331039 0.05829817]
		[-0.50387079 0.40292948 1.28682716]	[-0.55093568 0.14990101 1.39204551]
		[ 0.22405908 -0.20455503 -0.29616837]	[ 0.2299139 -0.16049629 -0.29316842]
		[-2.12149125 -0.96544797 -0.27402924]	[-1.88521882 -1.21980833 -0.18168686]
		[ 0.38324916 -0.09129087 -0.33767671]	[ 0.4620256 0.00458187 -0.26756157]
		[ 1.5525289 -0.03070389 -0.70261939]	[ 1.16707853 0.040823 -0.67105707]
		[-0.44568702 -0.04350692 0.05374414]	[-0.39746611 -0.07628827 0.06291615]
		[-0.04692207 -0.02992125 0.19385239]	[-0.20960005 0.15057418 0.1958331 ]
		[ 0.93649269 -0.94799474 1.25849208]	[ 1.09808414 -0.69926002 0.17859348]
		[-1.04510885 -0.90640191 -1.02498599]	[-1.56123611 -1.02480206 -1.21717087]
		[ 0.67791662 -0.09842158 0.66782703]	[ 0.69485661 -0.1100351 0.87098024]
		[-0.48227273 0.6820021 0.09067159]	[-0.58209004 0.81939289 -0.02320437]
		[-1.02650824 -0.5756772 -2.01913542]	[-0.54809856 -0.60355463 -1.9854873 ]
		[ 0.41167155 -0.10415514 0.71955835]	[ 0.20421507 -0.62003039 1.37428151]
		[ 0.13848383 0.78576839 1.18036862]	[ 0.08234018 1.14260977 1.25584069]
		[-0.59364795 0.71243767 0.6637237 ]	[-0.5536295 0.63507511 0.50998251]
		[ 0.57899367 -0.16211857 -0.20740181]	[ 0.6716921 -0.22809596 -0.16388943]
		[ 0.21931498 -0.35544115 -0.45433946]	[ 0.13282326 -0.27471049 -0.30376084]
		[ 0.14139103 0.60744224 0.34340452]]	[ 0.15111731 0.65426352 0.4237739 ]]
0.20971	0.233583	[[ 0.40764057 0.69819009 -0.69666682]	[[ 2.75088926e-01 5.85674513e-01 -8.65491221e-01]	[1.0672323529221412, 1.3207294436774544, 0.6926134384749757, 1.3720642612879843, 1.8630491001818008, 0.5548229271860917, 1.5236014445343982, 0.3705588933734524, 1.3170943246180897, 0.7168845632717433, 0.3812733700737628, 2.588693490780243, 1.2923904402484232, 0.7333740245193149, 1.1874189349674347, 2.0247879740359496, 0.9821352733770182, 0.7847526611279305, 1.0891796630234953, 0.34049185160310513…	[1.0806311146798928, 1.211021980147292, 0.7911727786765682, 1.2455084849375393, 1.198989544044087, 0.6596725549087762, 2.1592143447610166, 0.4169179975229523, 2.1905391159524084, 0.6770049892937162, 0.7234676551551424, 2.3216805625758803, 1.3318424416307852, 1.119074959613355, 1.3872589421280346, 1.7500770439610724, 1.3286746856497946, 0.9020038841025418, 1.1571203278392073, 0.43912031487261644, …
		[ 0.71650295 0.2415353 1.08287141]	[ 6.07125801e-01 6.28830625e-02 1.04595326e+00]
		[-0.14878964 0.61399866 -0.28386732]	[ 6.24377679e-01 2.07942751e-01 -4.39165904e-01]
		[ 0.75229825 -1.0344851 -0.49643556]	[ 7.00176483e-01 -9.22492175e-01 -4.58314810e-01]
		[ 0.8077678 -0.44152502 -1.619728 ]	[ 3.05450262e-01 -3.36297310e-01 -1.10958559e+00]
		[-0.40903642 0.36641463 -0.07910753]	[-3.93545464e-01 5.01036174e-01 -1.71033913e-01]
		[ 0.77094463 -1.2916863 0.24197573]	[ 1.27270240e+00 -1.74137481e+00 1.00244412e-01]
		[-0.11443591 0.19860811 0.29115826]	[-1.13057578e-01 2.28465239e-01 3.29912466e-01]
		[-1.17195288 0.58794066 -0.12485872]	[-2.01168695e+00 8.57602634e-01 -1.26865927e-01]
		[-0.46142142 0.33858231 0.4317126 ]	[-4.05592429e-01 3.05463983e-01 4.47797155e-01]
		[ 0.00950173 0.25122585 0.28664381]	[ 2.90131246e-02 6.69455700e-01 2.72750349e-01]
		[ 1.51308994 -0.44663849 2.05241489]	[ 1.95207070e+00 -6.80548029e-04 1.25682941e+00]
		[ 0.73291273 -0.82947164 -0.66714975]	[ 8.97817895e-01 -8.76289843e-01 -4.47038509e-01]
		[-0.56057345 0.40915403 -0.23703977]	[-9.03249777e-01 5.51946254e-01 -3.63075666e-01]
		[-1.0386958 -0.43897402 -0.37199003]	[-1.15164047e+00 -5.10299814e-01 -5.81210542e-01]
		[-1.86203895 -0.00209447 -0.79534453]	[-1.58862770e+00 -1.52659989e-01 -7.18141096e-01]
		[-0.62311303 0.63463565 0.41660226]	[-9.35599909e-01 1.63327983e-01 9.29168015e-01]
		[ 0.22046051 0.06652618 0.75020542]	[ 1.67171409e-01 2.78694809e-01 8.41423752e-01]
		[ 0.36903536 1.01001064 0.17321592]	[ 3.96785467e-01 1.08155764e+00 1.08267379e-01]
		[-0.0442656 -0.33428177 -0.04723296]	[ 4.40743877e-02 -4.33246175e-01 -5.64078989e-02]
		[-0.02462775 -0.14661125 -0.11195799]	[-8.40703096e-02 -6.85584523e-02 3.95734588e-02]
		[ 0.25198546 -0.38031388 -0.04977029]]	[ 3.15216047e-01 -4.52151619e-01 -3.55885739e-02]]
0.363099	0.320641	[[ 3.41060752e-01 1.14401015e+00 -3.80221421e-01]	[[ 0.36140046 1.17324759 -0.34287705]	[1.2528567288181343, 4.212803967483271, 2.6580415807893885, 0.7155309202368446, 3.848453829163681, 0.700407538209905, 2.218289661437274, 0.7074129545088146, 1.9853589703895416, 0.5874594656163709, 0.20951307980328865, 1.9451191624503055, 1.3496900759286217, 0.9825821410336987, 0.4609720344758907, 1.2950398057839614, 1.2485707949741751, 0.8528861435648571, 1.8496778555074211, 0.7030154032637673, 0…	[1.2746312710428975, 4.219936800644067, 1.5155084893396538, 0.9655041868749601, 2.8540050123366, 0.8251620478966862, 2.060361760092236, 0.7227762248350925, 2.0527780614415816, 0.5182839575764661, 0.16164290530899145, 1.7676173812622986, 1.5965741968753835, 0.9121655408235683, 0.8639617791421318, 1.6407288541692195, 1.2957385108834545, 0.7221439289592556, 1.8610826053938412, 0.5816107902263833, 0.…
		[ 2.47552416e+00 -3.40872167e+00 1.06761575e-02]	[ 2.56341246 -3.34786041 -0.16915615]
		[-2.09690222e+00 1.55146986e+00 5.11006228e-01]	[-1.16804151 0.88385387 0.38890533]
		[-3.61183976e-01 5.40884587e-01 2.98285931e-01]	[-0.52381705 0.70248123 0.40538148]
		[ 1.95972148e+00 -1.30887625e+00 -3.04252059e+00]	[ 1.14449868 -1.11434425 -2.36510133]
		[-4.44767751e-01 5.36126293e-01 7.29449498e-02]	[-0.53790218 0.62329285 0.05531427]
		[-1.04681910e+00 1.23483308e+00 1.51662984e+00]	[-1.1047307 1.3305318 1.1199758 ]
		[-2.95716316e-01 5.57145290e-02 6.40219368e-01]	[-0.28284006 0.05844141 0.66256439]
		[ 1.95538680e+00 -2.87725216e-01 -1.87954478e-01]	[ 2.03277052 -0.20915978 -0.19492041]
		[-5.72998986e-01 -1.12536947e-01 -6.41577838e-02]	[-0.5004845 -0.12480932 -0.05055852]
		[ 8.53297100e-02 -1.68953286e-01 8.98296082e-02]	[ 0.09063403 -0.1286389 0.03695856]
		[-8.47119247e-02 1.37064085e+00 1.37755440e+00]	[-0.19445009 1.43464095 1.01413299]
		[-9.65241562e-01 -4.42130053e-01 -8.33362493e-01]	[-0.9133651 -0.83753231 -1.00665435]
		[ 9.36395039e-01 -8.56019387e-02 2.85139095e-01]	[ 0.80883035 -0.15557557 0.39196387]
		[ 1.05479776e-01 6.44645167e-02 -4.44087333e-01]	[ 0.29190428 0.08346664 -0.80886041]
		[-9.44006695e-01 8.12224042e-01 3.55347103e-01]	[-0.99366868 1.09059952 0.7177788 ]
		[-1.19982834e+00 -9.02602685e-02 3.33457735e-01]	[-1.21386527 -0.1982387 0.40764053]
		[-7.31057467e-02 -8.18039987e-01 2.29958482e-01]	[-0.17889757 -0.66020994 0.2315391 ]
		[ 9.09505744e-01 -1.26309781e+00 -9.99345483e-01]	[ 0.78714147 -1.33054897 -1.03618348]
		[-6.30623847e-01 1.59951278e-01 2.66382826e-01]	[-0.54343756 0.08806271 0.18759447]
		[ 4.04066784e-02 -1.16053038e-02 1.64375586e-01]	[ 0.04352688 0.02412312 0.268927 ]
		[-1.17514969e-03 5.69225322e-01 3.62772251e-02]]	[ 0.03138114 0.61417645 0.0856351 ]]
