# Supplementary material for: Modelling chemical processes in explicit solvents with machine learning potentials
Source: Nat Commun. 2024 Jul 20;15:6114. doi: 10.1038/s41467-024-50418-6 (PMC11271496; doi:10.1038/s41467-024-50418-6)
Supplement: Supplementary file 4 — Source Data [file 41467_2024_50418_MOESM4_ESM.zip › source_data/SI/S5/s9.xlsx]

## Sheet: Sheet1
E_true	E_predicted	F_true	F_predicted	|F|_true	|F|_predicted
0.967759	0.964497	[[ 1.31540866e-02 -2.66590263e-02 2.76446854e-02]	[[ 1.37799724e-02 -5.70146532e-02 1.08468215e-01]	[0.04059510202021399, 0.0923293237490618, 0.08403205023082755, 0.03028141389606121, 0.1144789661343959, 0.03675023897299593, 0.12760466768125056, 0.004352230050551865, 0.03248595576283775, 0.038680000471537704, 0.06696725711324097, 0.31020107150559334, 0.12733871463659838, 0.06198478814469745, 0.03305648920851153, 0.9554816898956636, 0.10129606286351621, 0.6034168680772417, 0.1028286089046262, 0.…	[0.12331225423183763, 0.14397945013074714, 0.04049319539750871, 0.047919673975010686, 0.10886765489690121, 0.03651284920587587, 0.06886448052818407, 0.02213187124538791, 0.0815093309327592, 0.04173438951691707, 0.0841556854993398, 0.2139146307352858, 0.07342600912490833, 0.07617751002723687, 0.08742144967000516, 0.9232294221937007, 0.10238740051315615, 0.6331025596957786, 0.12992643012549687, 0.0…
		[-6.86895637e-02 6.16270442e-02 -2.92494155e-03]	[-1.12930629e-01 3.50252602e-02 -8.21582993e-02]
		[-5.70110348e-02 -4.75568726e-02 -3.93633236e-02]	[ 2.55694114e-02 3.85313283e-03 -3.11617946e-02]
		[-7.87843427e-03 2.12503964e-02 -2.00827029e-02]	[ 1.91037285e-03 1.28170279e-02 -4.61342543e-02]
		[ 5.40015553e-02 -1.00028363e-01 -1.35496255e-02]	[-1.49026855e-02 -1.05430428e-01 2.26826155e-02]
		[-3.33857593e-02 4.03982451e-03 -1.48206260e-02]	[-5.66167534e-04 3.37582567e-02 -1.39013567e-02]
		[ 8.76112066e-02 9.26485174e-02 4.84560912e-03]	[ 1.93289457e-02 6.59437813e-02 -4.48622889e-03]
		[-3.80605956e-03 1.40696060e-03 -1.57361969e-03]	[ 1.10087962e-02 -1.78974787e-02 -6.95027972e-03]
		[ 3.29615783e-04 1.41937390e-02 -2.92192821e-02]	[-4.77380037e-02 2.75961832e-02 -6.00275329e-02]
		[ 3.65785587e-02 1.00540013e-02 -7.55437208e-03]	[ 2.61756284e-02 2.64942764e-02 1.88321285e-02]
		[ 9.83036649e-03 -1.97426484e-02 6.32313629e-02]	[-1.89283925e-02 -9.03670396e-03 8.14998978e-02]
		[ 1.05972554e-01 1.10769724e-01 -2.69674973e-01]	[-1.63589504e-02 1.28707415e-01 -1.70077204e-01]
		[-2.04769563e-02 3.99672763e-02 1.19157288e-01]	[ 4.31253988e-02 -4.21123558e-03 -5.92776880e-02]
		[-2.13868192e-02 -1.80429931e-03 5.81503433e-02]	[ 3.90961015e-02 -8.53741145e-03 6.48199081e-02]
		[-8.10587431e-03 1.12207177e-02 3.00186904e-02]	[ 4.79704485e-02 4.98089163e-02 5.34828738e-02]
		[ 3.48465743e-01 -8.82558137e-01 1.12285442e-01]	[ 2.92030621e-01 -8.70324406e-01 9.80107641e-02]
		[ 8.11389616e-02 4.21196520e-02 -4.36267829e-02]	[ 7.99467635e-02 5.26270299e-02 -3.63605626e-02]
		[-2.30944655e-01 5.47668604e-01 -1.04094104e-01]	[-2.49108819e-01 5.73065724e-01 -1.01780764e-01]
		[-7.82689903e-02 -3.47993534e-02 5.68919412e-02]	[-7.96240453e-02 3.19573908e-02 9.75685084e-02]
		[ 8.19660349e-02 5.68445814e-03 -4.30505980e-02]	[ 4.95221009e-02 2.33754375e-02 -1.46580164e-03]
		[-6.06120230e-02 4.60845030e-04 2.52049116e-02]	[-4.39316241e-02 -4.15232490e-03 4.83009902e-02]
		[-4.38202843e-02 6.91421812e-03 1.57826825e-02]]	[-6.53752439e-02 1.15748106e-02 2.01158645e-02]]
1.24909	1.20845	[[ 1.15213746 -0.10648626 -0.62167851]	[[ 1.10059965 -0.196839 -0.52433293]	[1.3134855256497706, 0.38081934817509006, 0.8419394068924714, 0.13595561459902156, 2.219949512886386, 0.5646188617305702, 1.1210160984291033, 0.9016882319908686, 0.08833429776861276, 0.5502531656918512, 0.523134769528528, 1.94123544405672, 0.7250196480710478, 0.10907546674661756, 0.5268199932963975, 0.5993424550398117, 0.3264961317243469, 0.9813846040471653, 0.5797131581986771, 0.1750765192303427…	[1.2349049358318038, 0.5350580357688941, 0.6017914957749946, 0.11914284475806312, 2.034148775552704, 0.6136107534296896, 0.9821414257771524, 0.8330028757668273, 0.14515629970890712, 0.5433895591865927, 0.535942340285229, 1.84313924446468, 0.7751869297189834, 0.162982362986565, 0.5268936076458012, 0.475153900019616, 0.3260829966682709, 1.0166090714331997, 0.5371919781978355, 0.18464093401273438, 0…
		[-0.01485863 -0.33802484 -0.17476213]	[-0.17588153 -0.26397333 -0.43089543]
		[-0.72137489 0.27889043 -0.33271664]	[-0.55684371 0.21611193 -0.07330571]
		[ 0.0448893 0.01234599 0.12773589]	[ 0.03029342 0.02185401 0.11313588]
		[-0.9159422 -1.67850605 1.12776024]	[-0.96064826 -1.53204277 0.93153696]
		[ 0.52837693 -0.17788819 -0.08926407]	[ 0.5856404 -0.16453491 -0.08044714]
		[ 0.20889475 0.95128148 -0.55507082]	[ 0.31969512 0.84854145 -0.37732508]
		[ 0.14347188 0.85075011 -0.26207201]	[ 0.13160364 0.78298186 -0.25201922]
		[-0.04247842 -0.04823261 0.06059824]	[-0.11907258 -0.05157187 0.06505701]
		[-0.41106955 0.25382153 -0.26339134]	[-0.40300161 0.29152001 -0.21881043]
		[ 0.02305773 0.05330947 0.5199004 ]	[-0.00478337 0.09551169 0.52734128]
		[ 0.24809378 -1.49924721 1.20793309]	[ 0.05500047 -1.43003776 1.16152022]
		[-0.39399216 0.60015429 -0.10118546]	[-0.2615753 0.67344731 -0.28100153]
		[ 0.03578105 0.04986002 0.0901729 ]	[ 0.08401432 0.07484807 0.11790934]
		[ 0.44212445 -0.27983475 -0.06130082]	[ 0.43920854 -0.28536332 -0.05727575]
		[ 0.04349283 0.58489302 -0.12336897]	[ 0.00737519 0.46200125 -0.11077763]
		[-0.27605342 -0.17408665 0.00938449]	[-0.25847169 -0.19814525 -0.01615445]
		[-0.30776102 0.88830404 -0.28162887]	[-0.38526975 0.91909971 -0.20079078]
		[ 0.08723387 -0.51093383 -0.25962323]	[ 0.16632974 -0.43212564 -0.27235468]
		[-0.09004923 -0.02220222 -0.14849237]	[-0.11861844 -0.03022947 -0.13823212]
		[ 0.33739333 0.35070374 0.28977968]	[ 0.34271797 0.35362495 0.30832638]
		[ 0.04535991 -0.19931753 -0.19154606]]	[-0.01831222 -0.15467891 -0.1911042 ]]
1.28387	1.22082	[[ 1.17223616e+00 -1.68934208e-01 -6.96869471e-01]	[[ 1.13868455e+00 -1.99859039e-01 -6.89262740e-01]	[1.3741555373256624, 0.7058477899378094, 0.7617409877264756, 0.23480754932518486, 1.6197206683956802, 0.49636621387247976, 0.33660321127764664, 0.6845697771095535, 0.2940672236304864, 0.4410857813951017, 0.3818942519223584, 2.183073510109362, 0.9396753619942256, 0.26409969496100294, 0.38905334281259546, 1.5250573224271384, 0.6172811670182158, 0.613215625417291, 0.9193611807846883, 0.1541683693634…	[1.345967783604795, 0.7526616023560856, 0.48772247700633303, 0.1887438489808656, 1.7978143406719749, 0.5663435085175509, 0.10767280802678435, 0.7037744355637987, 0.26334549250032296, 0.5141013564339935, 0.39705364440405144, 2.0106814427371655, 0.822333109801388, 0.2159818750547664, 0.3874742989387795, 1.3552689875237562, 0.607439916563058, 0.5559514254970116, 0.9992246217330003, 0.150757816942468…
		[ 6.54473991e-02 -5.54750716e-01 -4.31496679e-01]	[-1.15313457e-01 -3.68465645e-01 -6.46092379e-01]
		[-6.45016486e-01 -2.23708741e-01 -3.37871964e-01]	[-3.64622701e-01 -3.23916407e-01 -1.28907837e-03]
		[ 1.51910144e-01 6.50541227e-02 1.66810834e-01]	[ 1.11042664e-01 5.96644364e-02 1.40477480e-01]
		[-1.52926410e+00 3.06294618e-01 4.37069757e-01]	[-1.70602484e+00 5.55502944e-01 1.14158387e-01]
		[ 2.94360212e-01 -3.62648838e-01 1.67980070e-01]	[ 3.41747383e-01 -4.00723207e-01 2.08265713e-01]
		[-1.81162336e-01 1.98677070e-01 -2.02507658e-01]	[-6.67128887e-02 3.32413470e-02 7.77035193e-02]
		[ 6.70926447e-01 -4.59456119e-02 -1.27994076e-01]	[ 6.81559256e-01 -1.29077938e-01 -1.18803716e-01]
		[ 2.77270482e-01 7.03238101e-02 -6.81995109e-02]	[ 2.41944637e-01 6.48489371e-02 -8.12911820e-02]
		[-1.40496388e-01 3.26366419e-01 2.61347263e-01]	[-1.17856620e-01 3.49267901e-01 3.58360091e-01]
		[-2.01549972e-01 2.87520813e-01 -1.50175265e-01]	[-2.13315780e-01 3.17337110e-01 -1.06981930e-01]
		[ 5.50567526e-01 -1.36234348e+00 1.61452953e+00]	[ 2.23551252e-01 -1.23464271e+00 1.57115311e+00]
		[-4.30963277e-01 7.97703824e-01 2.46838101e-01]	[-2.49203386e-01 7.82519649e-01 -4.23369258e-02]
		[-1.38822752e-02 -2.57112086e-01 5.87307962e-02]	[ 2.25627760e-02 -1.95848702e-01 8.82177831e-02]
		[ 2.86656099e-01 -2.39784169e-01 -1.08140356e-01]	[ 2.69045678e-01 -2.60136508e-01 -1.00397971e-01]
		[-2.20548080e-01 1.49814986e+00 1.80846296e-01]	[-2.44799579e-01 1.32744050e+00 1.21362766e-01]
		[-3.96603789e-01 -4.66830051e-01 7.62310803e-02]	[-3.42209589e-01 -5.00363601e-01 3.88859331e-02]
		[-1.32291114e-01 4.06022830e-01 -4.40088544e-01]	[-1.93035305e-01 4.24999298e-01 -3.01985026e-01]
		[ 8.85875275e-01 -1.39385721e-01 2.02537894e-01]	[ 9.80090066e-01 -5.39504268e-02 1.86983041e-01]
		[ 5.27128142e-04 9.45272759e-02 -1.21787530e-01]	[-3.34469925e-02 8.42557759e-02 -1.20458218e-01]
		[-2.32663954e-01 -3.69592007e-01 -4.60277330e-01]	[-2.31316419e-01 -3.69909489e-01 -4.22481671e-01]
		[-6.62633139e-02 -4.40060210e-03 -2.71093349e-01]]	[-1.32370713e-01 3.78157729e-02 -2.74186987e-01]]
1.14794	1.07786	[[ 4.76957689e-01 1.42566035e+00 -1.46956549e-01]	[[ 0.5220981 1.42373022 -0.05708872]	[1.5104940615553235, 0.8963710625663343, 1.74340918966117, 0.2460903215043955, 1.0382698250414835, 0.3598689861103367, 0.6565323797990655, 0.8695880404613064, 0.2881739677558507, 0.6390135674235373, 0.5112293993426661, 1.5327415568403586, 1.1385970448397777, 0.5239044287343154, 0.2813904172912663, 1.0129973395177883, 0.4962973728485917, 0.4929249127903522, 1.6251584788013742, 0.19316640329134996,…	[1.5175155032394279, 0.8785655112305878, 1.8254645862894314, 0.2166853228033384, 1.2402897495858343, 0.3393487531443621, 0.4843413037511476, 0.8168677363851516, 0.25857069339088634, 0.5870314606458096, 0.4916668981363879, 1.0013429280396327, 0.8103731426267412, 0.46573054152450094, 0.20680567765478886, 0.9664536485545844, 0.4311179691558408, 0.4139701891691499, 1.5244253509490682, 0.1371969671203…
		[ 2.30180368e-01 -5.73431292e-01 -6.49364792e-01]	[-0.00866366 -0.33177841 -0.81346505]
		[-6.69980434e-01 -1.53538256e+00 4.82910159e-01]	[-0.30788824 -1.6416338 0.73658961]
		[ 1.66702796e-01 1.26257654e-01 1.29729059e-01]	[ 0.16447895 0.11481316 0.08195817]
		[ 5.56260418e-01 3.00995311e-01 -8.23395652e-01]	[ 0.28311412 0.4858216 -1.10550551]
		[-8.49407531e-02 3.48055395e-01 -3.38850681e-02]	[-0.04906638 0.33572449 0.00625594]
		[-1.38840287e-01 -8.39624473e-02 -6.36166997e-01]	[-0.06191975 -0.29417159 -0.37975719]
		[-4.88249163e-01 6.11891437e-01 3.78662097e-01]	[-0.44726842 0.57981515 0.36199206]
		[-1.78874926e-02 7.24002867e-03 2.87527138e-01]	[-0.05239798 0.0155985 0.25272503]
		[-2.34348697e-01 -5.20576758e-01 -2.87086862e-01]	[-0.25599246 -0.49717505 -0.17857985]
		[ 8.59092887e-02 -4.92472462e-01 -1.06985827e-01]	[ 0.06394489 -0.48303452 -0.06576502]
		[ 1.43741879e+00 3.24598012e-02 5.31102866e-01]	[ 0.88419967 0.09826515 0.45958956]
		[-2.22705906e-01 -1.82663297e-01 1.10156227e+00]	[-0.05040926 -0.32029568 0.74268043]
		[-5.09719441e-01 -5.55390767e-02 -1.07598110e-01]	[-0.45510117 0.03576183 -0.09224397]
		[-1.64330746e-01 2.09347725e-01 -9.13756142e-02]	[-0.08897944 0.1839926 -0.03159068]
		[ 5.89756683e-02 2.77346227e-01 9.72504268e-01]	[ 0.07258246 0.21867093 0.93858802]
		[-4.80239860e-01 -9.72978482e-03 1.24844266e-01]	[-0.42076212 -0.01323663 0.09298782]
		[-1.14948645e-01 1.29292485e-01 -4.61568231e-01]	[-0.11644157 0.09763515 -0.3850715 ]
		[-5.60897767e-01 -6.54925374e-01 -1.37753640e+00]	[-0.50816555 -0.51534199 -1.34166429]
		[ 1.79187933e-01 -2.47854614e-04 -7.21448730e-02]	[ 0.12885102 -0.01663412 -0.04408772]
		[ 2.94687308e-01 6.53600946e-01 6.32533973e-01]	[ 0.30012586 0.63461757 0.67962532]
		[ 4.35813051e-01 -1.20154003e-01 1.56203428e-01]]	[ 0.40366092 -0.11114457 0.14182752]]
1.04926	1.00174	[[-0.93982433 -0.1108411 -0.01180667]	[[-0.9517085 -0.20582311 -0.06504086]	[0.9464115988987909, 0.7624567075444662, 0.6406938563659647, 0.2718581001187402, 0.9333671307619832, 0.6708514512829943, 1.2859215291633637, 0.8209858579976141, 0.17260534158707638, 0.6108744669206877, 0.6245842586802891, 2.1257670648325058, 1.7457815157212873, 0.7861389504867881, 0.5834076503140895, 1.4507432258543755, 0.11589775454411534, 0.3461749578968458, 1.0847411564346319, 0.36656817575672…	[0.975880387333018, 0.6312570194951249, 0.645717576886314, 0.29057737840656833, 1.2685150834047128, 0.6797824576323352, 0.7477361656288819, 0.7649527459818396, 0.10551383403879533, 0.668670483416343, 0.6209665030886624, 1.7033179305542847, 1.3255181454202463, 0.6646729229195818, 0.45087465066651233, 1.4542070095213302, 0.13505953117590885, 0.35279116932622234, 1.1741290480261866, 0.35925556182136…
		[ 0.31415413 -0.42837746 -0.54693707]	[ 0.15563789 -0.23317778 -0.56558854]
		[ 0.09215111 -0.60818329 -0.1791923 ]	[ 0.18164888 -0.61929513 -0.02069824]
		[ 0.18814459 0.02351868 -0.19482123]	[ 0.18954326 0.02460487 -0.21886791]
		[ 0.45906752 0.74828429 -0.31702024]	[ 0.36683831 0.91355416 -0.79998686]
		[-0.60923893 0.0132051 0.28052669]	[-0.59940474 -0.01936465 0.32006743]
		[-0.47324547 0.27879988 -1.16271386]	[-0.36487684 0.06196878 -0.6497185 ]
		[ 0.1613497 -0.71589293 0.36807793]	[ 0.17858124 -0.68018197 0.30102149]
		[ 0.02317297 -0.03898691 0.1665402 ]	[ 0.02790417 0.01501447 0.10064339]
		[ 0.51314693 -0.07104218 0.3237296 ]	[ 0.49740138 -0.06162113 0.44262277]
		[-0.03973531 0.10004471 -0.61523789]	[-0.06274613 0.16718206 -0.59473732]
		[ 1.38789718 1.60234532 0.15848189]	[ 0.7612944 1.51597697 0.15341653]
		[-0.90962715 0.29466227 1.46065249]	[-0.63763317 0.12606626 1.15521842]
		[ 0.0793505 -0.78197719 -0.01515317]	[ 0.09776615 -0.65688622 -0.02706241]
		[-0.52340935 0.2551311 0.03626658]	[-0.39670612 0.1758103 0.1224865 ]
		[ 0.85764047 -0.79830392 0.85546454]	[ 0.90544396 -0.73152647 0.87164114]
		[ 0.03952212 0.10827884 -0.01208245]	[ 0.04757985 0.11620312 -0.04974002]
		[-0.09316793 -0.14152411 -0.30187376]	[-0.0692383 -0.16517162 -0.30395066]
		[ 0.62412975 0.54739535 0.69820038]	[ 0.65226964 0.6578861 0.72132463]
		[ 0.11458689 -0.34159374 0.06749657]	[ 0.06759904 -0.33523543 0.11005514]
		[-0.63845693 -0.61084711 -0.93540568]	[-0.63306773 -0.63424493 -0.87937784]
		[-0.41147491 0.59822411 -0.12036622]]	[-0.41412662 0.56826136 -0.12372828]]
0.92009	0.909664	[[-1.13538059 0.09084494 0.33009961]	[[-1.23325059 -0.1019468 0.22380535]	[1.185878426213804, 0.7554470405600265, 1.0458210482847454, 0.3301033713970241, 3.0968787666140227, 0.5496873957519415, 2.3897977932487704, 0.7289362011593042, 0.2735088601603798, 0.9710032313934227, 0.6182435894994037, 1.8894500700172892, 1.3416969648420285, 0.5491079937739881, 0.23099533458455185, 0.8555577638138675, 0.5821377935800807, 1.0305824074775627, 2.2194777708249713, 0.3268738083004554…	[1.2575328996746167, 0.8237299257103929, 0.8025440602748573, 0.31631094599269716, 2.313158720320573, 0.5015439739239177, 1.6286179343470102, 0.7119559450970716, 0.2698977167055995, 0.9310758324100871, 0.6067114369801002, 1.6582492668273114, 1.3107507909029767, 0.526715273303154, 0.1631702987476605, 0.9737404587858689, 0.525045867861989, 0.9210554787624663, 2.1267961199552294, 0.3186962770395498, …
		[ 0.58687046 -0.0792259 0.46904856]	[ 0.6924024 0.08624546 0.43780318]
		[ 0.34812008 0.44697679 -0.879071 ]	[ 0.01743681 0.41913008 -0.68418046]
		[-0.20183511 -0.03734336 -0.25852717]	[-0.20453153 -0.02154499 -0.24032329]
		[ 0.92004841 -2.36349074 1.77709891]	[ 1.07652359 -1.84023549 0.89740378]
		[-0.10138904 0.43073172 -0.32610838]	[-0.112143 0.40095564 -0.27965136]
		[-0.39412 0.89092256 -2.18221445]	[-0.228533 0.61778795 -1.48946537]
		[-0.66723341 0.28017136 0.08747324]	[-0.66707544 0.24794909 -0.0203192 ]
		[-0.24253469 -0.08631408 0.09237912]	[-0.25954065 -0.02934594 0.06798708]
		[ 0.07493967 -0.1848382 -0.95029793]	[ 0.01455413 -0.19557366 -0.91018752]
		[ 0.35769622 -0.28675586 0.41478866]	[ 0.31587605 -0.29057179 0.42882296]
		[ 0.78433531 1.5727994 0.69364381]	[ 0.46294004 1.50494654 0.52020483]
		[-0.60546851 -1.02436702 0.61986356]	[-0.5488915 -1.02971136 0.59705969]
		[-0.27123296 0.44416246 -0.17513417]	[-0.23649256 0.45950526 -0.10176035]
		[-0.10157812 0.20673728 0.0173328 ]	[ 0.02907527 0.14518116 0.06856827]
		[ 0.85195714 0.05852547 0.05218126]	[ 0.9322557 -0.03790347 0.2786272 ]
		[ 0.44670487 0.36373168 0.08389534]	[ 0.3770866 0.36357406 0.03595502]
		[ 0.23217282 -0.99800213 -0.11039758]	[ 0.21555852 -0.88158841 -0.1570974 ]
		[-2.04671902 -0.39372101 -0.76289357]	[-1.95566028 -0.34405757 -0.76176045]
		[ 0.13027588 0.23537488 -0.18567 ]	[ 0.09700662 0.26347349 -0.15079373]
		[ 0.61658952 0.76959994 0.80797334]	[ 0.62298529 0.74304709 0.83966785]
		[ 0.59732874 -0.46086113 0.38263219]]	[ 0.59241753 -0.47931633 0.39963393]]
1.00024	0.998974	[[-5.34874987e-01 -1.73471865e+00 -5.45215255e-01]	[[-0.55086141 -1.92968626 -0.82528172]	[1.895415451604358, 2.8842118618761408, 2.4980121802240127, 0.2656548337102679, 2.9250434501393685, 0.3882323835107055, 1.9648068481716887, 1.0846472827993088, 0.40530611543609557, 0.8950348162807974, 0.8441343114934636, 1.9477707583381711, 3.1247371613651715, 0.8132493344479419, 0.5161690245628984, 1.5732197403441626, 0.681794717414612, 1.4360093532297231, 2.2633725481312736, 0.6170792454454678,…	[2.1698449889082383, 2.8996954325574835, 2.412929675526668, 0.2570043067087467, 2.1165841811351234, 0.37820173944661234, 1.5415317937968245, 1.0596159697997094, 0.38356003948983636, 0.8078782008298463, 0.7839032810403418, 1.8014664308940531, 2.842944235409947, 0.811533596169864, 0.5216329377172755, 1.0454666662188559, 0.512649906987249, 1.2094012359080915, 2.290439685502096, 0.5716128112745232, 1…
		[ 7.75979573e-01 8.38614954e-01 2.64825579e+00]	[ 0.83530557 1.05701349 2.56772676]
		[ 3.46809025e-01 1.98124961e+00 -1.48136367e+00]	[ 0.06790867 1.8743094 -1.51808507]
		[-2.00802089e-01 -1.48325868e-01 -9.08319796e-02]	[-0.21375313 -0.14235087 -0.00985096]
		[-9.28600525e-01 -1.58236726e+00 2.27809001e+00]	[-0.83005526 -1.1022062 1.60501662]
		[ 2.60757503e-01 -1.83061869e-01 -2.21851888e-01]	[ 0.24653782 -0.25428782 -0.13263998]
		[-9.07033523e-01 -4.44399157e-01 -1.68530873e+00]	[-0.92551969 -0.50660984 -1.12386834]
		[ 8.56664477e-01 -6.52638221e-01 -1.29031209e-01]	[ 0.80925396 -0.63664565 -0.25015265]
		[-1.90457244e-03 6.00626291e-02 -4.00826522e-01]	[ 0.02988206 0.14335127 -0.3545078 ]
		[ 3.34706933e-01 6.70758296e-01 4.89021369e-01]	[ 0.28994096 0.58395333 0.47707435]
		[-3.38220143e-01 7.66374076e-01 -1.04118427e-01]	[-0.33316704 0.70442815 -0.08535255]
		[ 3.99217678e-01 1.28832535e+00 1.40522382e+00]	[ 0.51027487 1.37354968 1.04798002]
		[-1.42351430e+00 -3.57491611e-01 -2.75858462e+00]	[-1.39416945 -0.40487565 -2.44431978]
		[ 7.18712405e-01 -1.27964457e-02 3.80346171e-01]	[ 0.64537953 -0.01322439 0.49183042]
		[-5.75346663e-03 -5.05025887e-01 1.06518606e-01]	[ 0.03189168 -0.50881699 0.11040434]
		[ 4.10252196e-01 1.22188432e+00 -9.02059976e-01]	[ 0.48922156 0.82972139 -0.40647907]
		[ 6.40746034e-01 6.08770012e-02 2.24905642e-01]	[ 0.47470257 0.06639098 0.18182309]
		[ 4.84802544e-01 -1.34923037e+00 8.16502003e-02]	[ 0.41922958 -1.13169614 0.0784969 ]
		[ 1.01922712e+00 1.03293924e+00 1.73697089e+00]	[ 1.10971644 1.02877503 1.71937934]
		[-2.96678116e-01 -4.27462511e-01 3.31729849e-01]	[-0.28568675 -0.36571061 0.33373647]
		[-6.08548485e-01 -9.62449958e-01 -9.69127737e-01]	[-0.60585569 -0.99649289 -0.97632809]
		[-8.51357509e-01 3.52452397e-01 -4.97376795e-01]]	[-0.82017686 0.33111058 -0.4866023 ]]
0.648902	0.642574	[[ 0.58613837 0.94624129 0.15132969]	[[ 0.64416322 0.79876424 0.01546229]	[1.1233127110992533, 2.7382138612459848, 1.4755558482540403, 0.44274514168956014, 1.6637221355935503, 0.6418175419560583, 2.2586726543258826, 0.6691776678037116, 0.8868868143087659, 0.8290542630495075, 0.9679742993468818, 1.6477909809075864, 2.9940141303873533, 0.7181958178645859, 0.3498334827829411, 1.4509812346484559, 0.6869478382266917, 0.4351343218711873, 2.017632805499231, 0.6473881321980814…	[1.0262600259556107, 2.691972012790495, 1.469261690344509, 0.5141827220986308, 1.3846696959209912, 0.6188054950366535, 2.198966881295608, 0.6515813328280774, 0.8279063123952963, 0.8865749459989181, 1.0649364202838634, 1.6201617371054495, 2.837055956963384, 0.7209408847625755, 0.38513619391028736, 1.023049200802011, 0.5461295683905669, 0.262763113769191, 1.9781825773745627, 0.6748370648098188, 1.3…
		[ 0.01532384 0.70169076 2.6467358 ]	[ 0.0394072 0.78228179 2.5754991 ]
		[-0.74812941 1.18776415 0.45473485]	[-0.75962629 1.25030731 0.13575506]
		[-0.12377283 -0.05761602 0.42116973]	[-0.16346102 -0.03135014 0.48649926]
		[ 1.3512489 -0.92430102 0.29625224]	[ 1.15291618 -0.72650866 0.24551906]
		[ 0.43426566 -0.04740641 -0.47020818]	[ 0.46876242 -0.1200847 -0.38569638]
		[-0.48748133 -1.68193004 -1.4265607 ]	[-0.62173255 -1.53966173 -1.44164688]
		[-0.52221795 0.4090572 -0.08808732]	[-0.49051384 0.41416225 -0.11146317]
		[-0.77701048 -0.38212749 -0.19183721]	[-0.76277054 -0.30010202 -0.11639908]
		[-0.42671571 -0.09885558 -0.7038979 ]	[-0.41566392 -0.23345355 -0.74748785]
		[-0.17081693 -0.62457285 0.7195169 ]	[-0.17260632 -0.73982341 0.74629616]
		[ 0.72934074 0.67649135 1.3136349 ]	[ 0.91721525 0.63522273 1.17479033]
		[ 0.06135831 -1.24404232 -2.72263007]	[-0.01952833 -1.29276988 -2.525322 ]
		[-0.33408303 0.57446894 -0.27235859]	[-0.41864767 0.56278027 -0.1666381 ]
		[ 0.28537903 0.1018865 -0.17481824]	[ 0.309699 0.11080123 -0.20034846]
		[-0.05104669 0.71144697 -1.26356004]	[ 0.07488253 0.57061789 -0.84582356]
		[ 0.54484255 -0.01622106 0.41806795]	[ 0.3692691 -0.01558018 0.40206354]
		[ 0.19307134 -0.38181237 0.07927578]	[ 0.14097032 -0.21185034 0.06550769]
		[-1.90249016 -0.6057321 -0.29062342]	[-1.86165826 -0.60396964 -0.28749869]
		[ 0.15359324 0.49400551 -0.38920312]	[ 0.14132482 0.53550061 -0.38557938]
		[ 0.48106745 0.89934689 1.00245302]	[ 0.51754565 0.87455352 0.94175474]
		[ 0.90311742 -0.70012701 0.42720777]]	[ 0.91005304 -0.71983758 0.42475633]]
0.204706	0.176772	[[ 0.62330139 -0.13103282 0.59076296]	[[ 0.58202887 -0.07695502 0.61621815]	[0.8687203793616051, 1.8977191285220985, 1.5230214689377566, 0.5174694908986778, 2.3534908974709254, 0.5430556818806208, 3.041250780274105, 0.8072248895481939, 0.9173630825577046, 0.9497288146821499, 1.0617783743296436, 1.3906698150830061, 2.1694267499162483, 1.0547247543481704, 0.48323355240061105, 1.0703840995005336, 0.32195145150670923, 1.2921256882172536, 2.9138189572511504, 0.806254592961967…	[0.8511195533278196, 1.9454745775570332, 1.2575030386517783, 0.4339242471163207, 2.274881985142098, 0.604431278539922, 2.905531388621932, 0.8425833453698764, 0.8507998727681798, 1.0325005422014724, 1.0934109698376828, 1.3966644054361674, 2.04417855331779, 1.0393943533097452, 0.535892676232405, 0.8007143475316766, 0.31467245412371486, 1.1846793713474306, 2.9065876728152737, 0.7833672068142664, 1.7…
		[-1.72029902 -0.21715695 0.77120169]	[-1.74308315 -0.27278732 0.81982897]
		[ 0.13149037 0.24660629 1.49716065]	[ 0.20609339 0.36685466 1.18501353]
		[ 0.50807162 -0.06912665 0.06970947]	[ 0.42261261 -0.03646937 0.09142656]
		[ 0.19020435 1.77017266 -1.53923048]	[-0.00278256 1.76837098 -1.43106408]
		[-0.26555899 -0.42201588 0.21515225]	[-0.21885594 -0.48620413 0.28468366]
		[-2.20013203 -2.09924162 -0.04254399]	[-2.03213975 -2.0705295 -0.15946243]
		[ 0.42553696 -0.66861405 0.15325005]	[ 0.52101617 -0.62151334 0.22849512]
		[ 0.40951002 -0.17662583 -0.80166071]	[ 0.4204752 -0.1990917 -0.71233667]
		[ 0.44562218 0.23160656 0.80607946]	[ 0.54436135 0.1441689 0.86541517]
		[-0.66543796 0.38935332 -0.73004769]	[-0.69737567 0.38539686 -0.74878835]
		[ 1.35263426 0.14186972 0.29020006]	[ 1.38365091 0.00938066 0.18998319]
		[ 1.2118062 1.68111356 -0.64171282]	[ 1.10892472 1.61235175 -0.59099388]
		[ 0.2956254 -0.97631208 -0.26807585]	[ 0.25531131 -0.97920615 -0.23730164]
		[-0.24457316 -0.17058779 -0.38026102]	[-0.23337394 -0.11636631 -0.46816284]
		[-0.18796543 -0.97611847 -0.39696832]	[-0.16840979 -0.71604293 -0.31632915]
		[ 0.11547104 0.11914063 0.27590703]	[ 0.01959967 0.09632933 0.29892351]
		[-0.49744704 1.18659476 -0.11886177]	[-0.53193537 1.05572311 -0.07719253]
		[ 2.42770272 0.85158073 1.36799513]	[ 2.41981736 0.82097777 1.38518278]
		[-0.12481115 -0.76892389 0.20790549]	[-0.13615496 -0.73648913 0.22958609]
		[-1.09248801 -0.82133686 -0.98537615]	[-1.06604944 -0.85719692 -1.07385574]
		[-1.01120383 0.88830055 -0.35264708]]	[-1.05373099 0.90929783 -0.37926945]]
0.120054	0.109179	[[ 0.11282311 1.51134159 1.27028025]	[[ 0.05038602 1.68462219 1.43389399]	[1.9774969903101085, 1.814455770742959, 3.425202329850153, 0.5219512632526808, 1.7283238504849874, 0.8589839303962151, 1.869899194044687, 0.9794820008148996, 1.003319599936305, 0.7144388922415618, 1.0469027631239296, 2.0160574647243124, 2.8647614441515032, 1.0545767600929559, 0.5240078956351681, 0.8621717968362136, 0.8840967986245294, 0.913170604359511, 2.2099411325068643, 0.8993133105102614, 1.4…	[2.2128132894572192, 1.8092000133659716, 3.170949566789644, 0.46290872731914645, 1.6988074769942554, 0.7776964421309586, 2.069466318600406, 0.9753965348912685, 1.0836419576745349, 0.7119406793295295, 1.0674426623921638, 2.331954038553643, 2.7570066528789083, 1.0716698340855992, 0.5914290597198754, 0.8990115622148651, 0.7430909948880815, 0.6908121715896541, 2.418265267848433, 0.8964287929066909, 1…
		[-0.69656217 -0.89016599 -1.41938557]	[-0.53422546 -1.0001698 -1.40977595]
		[ 0.96757597 -1.99832684 2.6081598 ]	[ 1.08623518 -1.89870655 2.29563231]
		[-0.22693949 0.26606067 0.3874833 ]	[-0.25195875 0.24781546 0.29897956]
		[-0.03713145 1.02870736 -1.38833921]	[-0.17868966 1.05192987 -1.32191542]
		[-0.09790098 0.80184289 -0.29209034]	[-0.09811088 0.73336283 -0.23950984]
		[ 0.71490953 0.99273635 1.41417888]	[ 0.92783289 0.91029955 1.6103328 ]
		[-0.87578451 0.43472887 -0.05828635]	[-0.83419073 0.50512337 0.01935486]
		[-0.68757199 -0.73051162 -0.01573995]	[-0.6420266 -0.87231432 0.03390379]
		[-0.36171193 -0.28687876 -0.54524122]	[-0.31225421 -0.29470692 -0.56789495]
		[ 0.5307677 -0.88948099 0.15203489]	[ 0.53964266 -0.89090976 0.23345115]
		[-0.62037521 -0.92180468 -1.68223019]	[-0.64762234 -0.83227188 -2.07988424]
		[ 2.50377583 0.35731287 1.34547101]	[ 2.3959794 0.34737076 1.31897762]
		[-0.58726847 0.28839103 -0.82709038]	[-0.65093548 0.20603443 -0.82602 ]
		[ 0.1261091 0.44245298 -0.25083087]	[ 0.08928443 0.48453546 -0.32717276]
		[-0.35041274 -0.72954165 0.29718699]	[-0.63300537 -0.45966327 0.44298495]
		[-0.38155737 -0.52445141 -0.60082596]	[-0.37501611 -0.52689012 -0.36596987]
		[-0.42517418 0.79338411 -0.15378273]	[-0.31409479 0.58810685 -0.18082103]
		[-1.684944 -0.53834135 -1.32476116]	[-1.88235339 -0.53359512 -1.42127719]
		[ 0.35606722 0.54615402 -0.61943229]	[ 0.32568535 0.5896954 -0.59141607]
		[ 0.50507736 0.9160216 0.99467527]	[ 0.54175192 0.8998795 0.93130743]
		[ 1.33383315 -0.91850431 0.6890673 ]]	[ 1.39768593 -0.93954793 0.71283886]]
0.891094	0.87088	[[-0.32844814 -1.33097866 0.37475124]	[[-0.55533872 -1.2806284 0.33316225]	[1.4212040177728125, 1.4756052985669053, 1.43200059489291, 0.6016404492610034, 2.6982747183329945, 1.0001664921858338, 7.622445609960225, 0.9076712297580041, 1.052748249414066, 0.7939284600673863, 0.9508030511938831, 8.72618524566967, 1.5226215388146618, 0.9360040772220616, 0.4464507195673962, 0.7397916541219227, 1.3398806829785768, 0.3737421680167998, 2.3828664365135346, 0.6539497425490705, 1.29…	[1.4350635068459678, 1.6598153712787254, 1.3349174108528277, 0.7956859885692791, 2.641608465991223, 0.9246801560916239, 7.428654164018301, 0.8050355365931683, 1.246966758582812, 0.8481280152679447, 1.0971508409574056, 8.442949834463764, 1.3998261530961449, 0.968341539088363, 0.3673838323794552, 1.0046319243461521, 1.0981079323078276, 0.5974775410079706, 2.129232091919057, 0.6578914903969205, 1.35…
		[ 0.27360589 -0.47950622 -1.36843875]	[ 0.54910091 -0.51841392 -1.4780806 ]
		[ 0.95364454 -0.34201273 1.01203512]	[ 0.93486693 -0.43386897 0.84840204]
		[ 0.20497664 -0.14145315 -0.547674 ]	[ 0.17063778 -0.2534816 -0.73467409]
		[-2.34404536 1.30755619 -0.27646809]	[-2.35936238 1.16597201 -0.22806516]
		[-0.2547838 -0.46898356 0.84585617]	[-0.20055162 -0.41609833 0.80104595]
		[ 4.35790513 3.53992202 5.15551084]	[ 4.53222999 3.35554124 4.83571474]
		[ 0.65116364 -0.5351088 -0.33691474]	[ 0.5418365 -0.52764794 -0.27583161]
		[ 0.89831305 0.51577265 0.1878593 ]	[ 1.1533013 0.409245 0.23945926]
		[ 0.19330582 0.49911049 0.58638211]	[ 0.2209812 0.5297052 0.6244204 ]
		[ 0.21173891 0.75860738 -0.53264239]	[ 0.15766418 0.99789449 -0.42788848]
		[-5.79877558 -4.40191943 -4.81078122]	[-5.9193521 -3.97860365 -4.51833882]
		[ 0.70212378 1.32593338 0.25942094]	[ 0.66182467 1.12347007 0.50923116]
		[ 0.87208674 -0.20983541 0.26746485]	[ 0.8558241 -0.34722607 0.291006 ]
		[ 0.17941121 -0.21410119 0.34826792]	[ 0.13922473 -0.12675299 0.31546955]
		[-0.35754123 0.63370645 0.13368656]	[-0.42942422 0.90749098 -0.03660964]
		[-0.82017478 0.24851215 -1.02996859]	[-0.77620504 0.16105462 -0.75987379]
		[ 0.120763 -0.3422992 0.08905483]	[ 0.24400617 -0.54312895 0.04951104]
		[ 2.28671551 0.50544158 0.43990162]	[ 2.01530044 0.49123943 0.48049688]
		[-0.15134656 -0.5638803 0.29459038]	[-0.14473724 -0.52166175 0.37381996]
		[-0.5431015 -0.88127505 -0.78329694]	[-0.52621257 -0.93857557 -0.82651483]
		[-1.23533095 0.66268862 -0.45432409]]	[-1.26561503 0.74447511 -0.41586222]]
0.407033	0.417193	[[ 0.10758052 0.4402442 -0.05958857]	[[ 1.29814977e-02 4.46284014e-01 -2.99591926e-02]	[0.45709880850579404, 2.7599171853727142, 2.054179586052533, 0.7239859043823429, 1.587129698014228, 0.7995687429944035, 3.3224732053861796, 0.9324674532274472, 1.8032064404743537, 0.858988266150879, 1.0117154902719527, 3.3078439272780518, 1.1904452347084515, 1.1153327699880526, 0.8481121029914328, 0.8647789825763135, 0.7199921724930548, 0.5812658475271458, 2.433292739916278, 0.6205338703871172, 1…	[0.4474768081793559, 3.1415031172666477, 2.0850245323522025, 0.7517048944828543, 1.4068072797446876, 0.8293154010155593, 3.240524265195986, 0.9342893189792123, 1.7943883664760578, 0.885450276444671, 1.0097257013784906, 3.2843592572705216, 1.3001014933464636, 1.1636451266598662, 0.9408636778953955, 1.1238712581736048, 0.5959251092400762, 0.4671332240911485, 2.5950448390006384, 0.6274203933216149, …
		[ 2.10528382 -0.31568594 -1.75649232]	[ 2.48319343e+00 -3.65684803e-01 -1.88919741e+00]
		[-1.56239352 -0.32693746 1.29293935]	[-1.65795994e+00 -3.35904057e-01 1.21887841e+00]
		[-0.67763477 0.13342739 0.21717237]	[-7.51337303e-01 -2.34885973e-02 8.89631352e-04]
		[ 0.12851195 -1.39838051 0.73959266]	[ 2.95426832e-01 -1.22493686e+00 6.25587246e-01]
		[ 0.59221101 0.53518085 0.04666645]	[ 6.03434679e-01 5.64385354e-01 7.14128456e-02]
		[ 2.7801092 1.81366935 -0.14291446]	[ 2.78666401e+00 1.65346910e+00 -3.92575712e-02]
		[-0.2703684 0.71597752 -0.53270317]	[-3.34382289e-01 6.97171657e-01 -5.24439412e-01]
		[-0.35030084 0.74728999 1.60324685]	[-2.49633975e-01 6.14400298e-01 1.66734063e+00]
		[-0.78697902 -0.26272481 -0.22248716]	[-7.75006401e-01 -2.93569344e-01 -3.11776059e-01]
		[ 0.80161335 -0.36556992 0.49733581]	[ 7.83301491e-01 -3.28706828e-01 5.45835679e-01]
		[-2.704145 -1.60089166 -1.03275222]	[-2.88841850e+00 -1.46954180e+00 -5.33386552e-01]
		[-0.13087243 -1.01634862 -0.60586117]	[-1.04374971e-01 -1.15856423e+00 -5.80601995e-01]
		[-0.20464162 1.01279967 0.41991169]	[-3.40621468e-01 1.02095394e+00 4.42379980e-01]
		[ 0.15029189 0.09940698 0.8287489 ]	[ 8.71468684e-02 1.30871995e-01 9.27632688e-01]
		[ 0.20184766 -0.12371401 -0.83174218]	[ 9.72933589e-02 1.38494250e-01 -1.11105353e+00]
		[-0.02313949 -0.2953687 -0.65620928]	[ 1.66370637e-02 -3.12380110e-01 -5.07216532e-01]
		[-0.34114149 0.43596089 0.1772867 ]	[-2.32061599e-01 3.48676142e-01 2.06847315e-01]
		[-2.25114436 0.14973519 -0.91150534]	[-2.40537569e+00 1.89021164e-01 -9.55351515e-01]
		[ 0.16958465 0.46426321 -0.37518396]	[ 1.32393328e-01 4.99033339e-01 -3.56502572e-01]
		[ 0.97714882 0.47786159 0.61680436]	[ 9.85874947e-01 4.72261282e-01 5.98655805e-01]
		[ 1.37287709 -1.25023493 0.56271821]]	[ 1.45482463e+00 -1.26224591e+00 5.33282107e-01]]
0	0.0313337	[[ 0.69490407 -0.85192176 -0.01240985]	[[ 0.6286786 -0.79428221 0.09366923]	[1.0994618493720765, 1.041208038345174, 1.9044753528085545, 0.67963191711388, 1.5670841346693414, 0.8937727368105007, 2.53708533060748, 0.9758967506652977, 1.6924386918708647, 0.831063740980461, 0.9283846661747803, 2.523521395641802, 2.2019150163417667, 0.9165464522095897, 0.7054228607565377, 1.3696054163767455, 0.6602127166251286, 1.4591158875703463, 2.2857415329834083, 0.6165008773205244, 1.074…	[1.0172978544425209, 1.1049975160083645, 1.8572065611686068, 0.7526690446660793, 1.3205109069079535, 0.9180316572866717, 2.7313394222691882, 0.9862398140892711, 1.7192133020301703, 0.8549877341847496, 0.9752211692044166, 2.5807903246877415, 2.2107829308384654, 1.0201628244685144, 0.8298899017903744, 1.263439714954015, 0.6478064805225285, 1.166117942819417, 2.262647112942855, 0.5987170423508775, 1…
		[ 0.73142349 0.71793953 0.18356658]	[ 0.88097002 0.66698525 0.00648238]
		[-0.18404033 1.73370276 -0.76644 ]	[-0.43987053 1.66664557 -0.69139183]
		[ 0.43338073 -0.13031743 -0.50704837]	[ 0.38995372 -0.25899362 -0.58938026]
		[-0.68077569 -0.8614763 1.11810363]	[-0.39116447 -0.66967896 1.06877009]
		[-0.14700154 -0.66085301 0.58351825]	[-0.1412384 -0.60768318 0.67346492]
		[-2.29101496 -0.91224721 -0.59653787]	[-2.31345622 -1.2362322 -0.76148889]
		[ 0.80888454 -0.54362873 -0.05047852]	[ 0.823487 -0.53810144 -0.07060437]
		[ 1.13210053 1.16367042 -0.47808815]	[ 1.22484321 1.12963169 -0.42353954]
		[ 0.19667881 -0.07239982 0.80420312]	[ 0.20701611 -0.11149656 0.82202 ]
		[-0.61163191 0.42625579 -0.55327254]	[-0.64254508 0.48669407 -0.54892717]
		[ 2.47656829 0.46572093 -0.13369283]	[ 2.53839977 0.44541431 0.13642353]
		[-1.95753584 -0.73085445 -0.69450339]	[-1.99432294 -0.58729325 -0.75188018]
		[ 0.09361222 -0.09693769 0.90658548]	[ 0.03061722 -0.07513691 1.01693128]
		[-0.64250215 -0.00429935 0.29119395]	[-0.73090332 -0.10399052 0.37905613]
		[-0.04406968 -1.26470696 -0.5238255 ]	[-0.13665461 -0.84414373 -0.93006817]
		[ 0.27358773 0.29870641 0.52134927]	[ 0.18919689 0.3061109 0.53865935]
		[-0.58191332 1.3377058 0.03064717]	[-0.475425 1.04118904 0.22299667]
		[ 2.19318233 0.18083673 0.61795123]	[ 2.16921921 0.16798038 0.62116227]
		[-0.09179105 -0.46948246 0.38888811]	[-0.1099625 -0.43407018 0.39743355]
		[-0.58130962 -0.63774185 -0.64061079]	[-0.57861468 -0.67714319 -0.6471251 ]
		[-1.10443306 1.04082277 -0.50521162]]	[-1.12822399 1.02759471 -0.56266389]]
0.514971	0.502619	[[ 0.45508493 0.58903919 0.01539964]	[[ 0.43046744 0.60922281 0.18096443]	[0.7445177033704066, 0.7142620523788553, 0.8735996637326203, 0.6760005595957543, 1.9319911287303657, 1.2073303692182662, 0.8278580533267017, 1.2400874966598043, 2.042350257959683, 0.6880107230390772, 0.9643503071017976, 3.4243446748062176, 2.3353081179758406, 0.4458432057778388, 1.0167208256980764, 1.2762089964731507, 1.1588203993286315, 0.7931963244321806, 1.982935343600578, 0.5510880105043912, …	[0.7675954509726416, 0.6700697623466735, 0.5957986437148757, 0.732955914939529, 2.0492168791804346, 1.2141795995136522, 0.9654110205120091, 1.288716822456834, 2.091962257739661, 0.7668769126311507, 0.9808087558864467, 3.1329985748528384, 2.197948199656428, 0.434612783174499, 0.8712535763082053, 1.0108030628813474, 0.9433047976858582, 0.6919501043760367, 2.0299488431806068, 0.5750182498902142, 0.8…
		[-0.06774936 0.66981311 0.23860156]	[-0.20897962 0.63156142 0.08031922]
		[ 0.77966608 0.08627336 -0.384518 ]	[ 0.53106178 0.13257269 -0.23531657]
		[ 0.02665316 0.40903287 0.53754858]	[ 0.03246035 0.32227815 0.65750094]
		[ 1.35532888 -1.37599363 0.04811305]	[ 1.55838823 -1.31704466 -0.19002453]
		[-0.10290003 0.87349211 -0.82708509]	[-0.07278096 0.92281136 -0.78571893]
		[-0.17013291 -0.36065906 -0.72548521]	[-0.06488922 -0.37858959 -0.88570748]
		[-0.77243068 0.43764296 0.86581551]	[-0.75478605 0.49662445 0.91894136]
		[-1.95333851 -0.59446062 -0.04774744]	[-2.01491034 -0.56056878 -0.04695798]
		[ 0.11852305 -0.53233227 -0.41944416]	[ 0.07646092 -0.6096104 -0.45894345]
		[-0.21157055 -0.7558239 0.56030317]	[-0.16153797 -0.77391429 0.5804722 ]
		[ 2.68786784 2.11897661 0.10696284]	[ 2.53829635 1.83433609 0.08912245]
		[-1.79013 -1.19311709 0.90860894]	[-1.79848953 -0.88982262 0.89701025]
		[-0.18865711 -0.37755076 -0.14366656]	[-0.15314384 -0.38268376 -0.13779831]
		[-0.39202367 0.49600321 -0.79625341]	[-0.32918271 0.30437259 -0.74704676]
		[-0.81354986 -0.97340678 -0.13901538]	[-0.61070635 -0.78217293 -0.19226569]
		[ 0.71118169 -0.67057544 0.62242582]	[ 0.50822343 -0.53984601 0.58318022]
		[ 0.01378966 0.79211275 0.03908513]	[ 0.07870225 0.68387538 0.07010967]
		[-1.55534545 0.02302837 -1.22979787]	[-1.65051575 0.04953419 -1.1806932 ]
		[ 0.27173042 0.37726192 -0.29586148]	[ 0.21666015 0.43255069 -0.31081227]
		[ 0.35071623 0.69885822 0.4015056 ]	[ 0.39764598 0.66151348 0.37270638]
		[ 1.4329517 -0.74268653 0.75125073]]	[ 1.45155546 -0.84700026 0.74095804]]
0.928506	0.944583	[[ 0.10370016 -1.57357356 0.26248585]	[[ 0.10857849 -1.64843005 0.20334763]	[1.598682674649848, 2.4004055470357577, 3.615352581979417, 0.8843563772656865, 1.2931502896361742, 1.1053157835273975, 4.064270286338392, 1.325081927044662, 2.251864719559526, 0.6650734621408668, 0.7449733482349069, 2.1511811567515378, 0.8074954722926831, 1.0180220939507991, 0.8955687034575682, 1.2297121146748833, 1.0395080820877578, 1.059845511882331, 1.7775850648399214, 0.4594920800754817, 0.29…	[1.6644702380599898, 2.5869831163147894, 3.4581719874200307, 0.8437606739343863, 1.3485879676061951, 1.1121552583731746, 3.8453698411406405, 1.4697424892417343, 2.1128198383537202, 0.7259404056786453, 0.7101739436577614, 2.129101091970804, 0.9344500201891311, 1.1221241044551586, 0.9492616008099668, 0.9512912539511418, 0.8586204713481782, 1.052390326138776, 1.6682857207304205, 0.4092256247798826, …
		[-2.07791162 0.12880336 1.1948388 ]	[-2.21166278 0.18399386 1.3293516 ]
		[ 2.18311922 1.23581884 -2.60336639]	[ 1.95866896 1.23637037 -2.56787026]
		[ 0.68438943 0.43262817 0.35571081]	[ 0.63479238 0.36400928 0.42008089]
		[-0.18113621 1.1671048 0.52658687]	[-0.22616414 1.31635759 0.18639201]
		[-0.70989315 -0.67718442 0.50911292]	[-0.62716825 -0.70029942 0.59424744]
		[-3.57720814 -1.77054604 0.76618638]	[-3.40990125 -1.64292265 0.67841568]
		[ 0.72000541 -1.00821909 0.47003041]	[ 0.83435994 -1.0798671 0.5457779 ]
		[ 1.67730899 0.1145601 -1.49813392]	[ 1.49582506 0.15754514 -1.48381083]
		[ 0.6014328 0.2410003 -0.15006718]	[ 0.66845549 0.15577535 -0.23641228]
		[-0.43828064 0.57821885 -0.16899211]	[-0.35713953 0.5831551 -0.19164686]
		[ 0.81421187 0.84669044 1.8021528 ]	[ 0.69305866 0.81837078 1.83929617]
		[-0.21305459 -0.04611556 0.77751529]	[-0.27231022 0.01775328 0.89371629]
		[-0.15313152 -0.20909118 -0.98447986]	[-0.13238697 -0.19230983 -1.09756691]
		[-0.01317409 -0.20159147 -0.87248532]	[ 0.06479405 -0.26010396 -0.91062904]
		[-1.10987368 0.35509462 -0.39278508]	[-0.84834029 0.40001446 -0.158941 ]
		[ 0.61954192 0.54203907 0.63477438]	[ 0.44460544 0.52862939 0.51000596]
		[ 0.89360371 -0.54009361 0.18177956]	[ 0.88083932 -0.54973508 0.17157748]
		[ 1.70369703 -0.16907516 -0.47816179]	[ 1.59635783 -0.21418647 -0.43467583]
		[-0.13031049 -0.27124422 0.34724447]	[-0.15466257 -0.17122927 0.33797283]
		[-0.17318779 -0.11679418 -0.20912872]	[-0.12085974 -0.17185526 -0.26472609]
		[-1.01110186 0.93558087 -0.37324061]]	[-1.01973989 0.8689645 -0.36390278]]
0.440259	0.464763	[[-7.67744064e-02 -2.75220180e-01 -8.47198437e-02]	[[ 0.05866515 -0.43574042 -0.24278686]	[0.29802333588692115, 2.1882326964132277, 0.8400613002369969, 0.4549180547490735, 2.2521952987929366, 1.2272555678890924, 1.8308212446204932, 1.248336177868053, 1.9292379090372902, 0.5783322540165944, 0.6546902088498262, 3.543719338743331, 0.8113905545849549, 0.6029638446880464, 0.620671763876522, 0.5668745126128455, 0.5023854864514051, 0.9317640970540823, 1.4630437009984372, 0.29178887457698044,…	[0.5022517065398385, 2.326468797052031, 0.7803198671800914, 0.46919041445381665, 2.1409714790706666, 1.0906078837655584, 1.8070605238339963, 1.1383768785813604, 2.032626435903755, 0.6256689930761226, 0.6950062874901127, 3.511101215211186, 0.8219095491019387, 0.6587908607362459, 0.6101788226549955, 0.41814083471642366, 0.4836341060285527, 0.8603674943854078, 1.4364157086540947, 0.357163991779075, …
		[-1.85028236e+00 -3.66107695e-01 1.10940645e+00]	[-1.93751171 -0.42013974 1.21736932]
		[-5.65889107e-02 -8.02494669e-01 -2.41873913e-01]	[-0.24430812 -0.6746511 -0.30668964]
		[-1.23777926e-01 2.73577757e-01 3.41737725e-01]	[-0.09611152 0.22254333 0.40171717]
		[ 2.14900975e+00 -7.25340870e-02 6.69984753e-01]	[ 2.09058761 0.03052224 0.46072846]
		[ 1.09963630e-01 6.46729871e-01 -1.03721006e+00]	[ 0.15295897 0.60040832 -0.89751822]
		[-1.51982444e-01 -2.02240571e-01 -1.81325854e+00]	[-0.20694288 -0.05062693 -1.79445794]
		[-8.63156211e-01 8.99529699e-01 6.44273900e-02]	[-0.75697954 0.84955076 0.0338732 ]
		[-1.11078899e+00 -1.55769127e+00 -2.48404162e-01]	[-1.26404262 -1.57420253 -0.23590863]
		[ 4.26762450e-03 3.09150139e-01 -4.88749603e-01]	[ 0.06400886 0.25609879 -0.56725476]
		[ 4.41660569e-01 -1.70246346e-01 4.52295692e-01]	[ 0.5109231 -0.18628686 0.43276845]
		[-1.86963883e-01 7.97254395e-01 3.44780752e+00]	[-0.03553286 0.68318944 3.44380913]
		[ 8.69553175e-03 6.15852843e-01 -5.28208572e-01]	[-0.10222058 0.63617316 -0.51026461]
		[ 2.92391517e-01 -1.65573515e-01 -5.00657578e-01]	[ 0.24563279 -0.17886226 -0.58453248]
		[ 6.03981430e-01 -1.42960896e-01 -1.43292877e-03]	[ 0.59144968 -0.14970558 0.00968071]
		[ 3.72739400e-02 2.18499731e-01 -5.21742498e-01]	[ 0.14614493 0.28098313 -0.27300531]
		[ 3.45364989e-01 3.24027947e-01 -1.67690461e-01]	[ 0.28084713 0.3111407 -0.2412847 ]
		[ 6.42721260e-01 -6.69116028e-01 8.58921137e-02]	[ 0.62845179 -0.5812261 0.0863527 ]
		[-1.07186970e+00 6.02695157e-01 -7.92685797e-01]	[-1.08396883 0.52350625 -0.78373647]
		[ 5.23770278e-02 2.67196478e-01 -1.04897266e-01]	[ 0.00480751 0.3450463 -0.09211978]
		[ 2.12595546e-01 4.91476158e-02 8.25683422e-02]	[ 0.240138 0.02374501 0.00768916]
		[ 7.33992745e-01 -5.21854598e-01 4.24229551e-01]]	[ 0.71300314 -0.51146593 0.4355711 ]]
0.136367	0.175634	[[ 7.53926889e-01 4.71301050e-01 4.77957952e-01]	[[ 0.76556232 0.48079199 0.13303837]	[1.009442537814868, 1.0801182011686112, 1.491549016489097, 0.6143328128941753, 1.9770013232141366, 1.0725431400155023, 3.5442061191254313, 1.104766781735834, 1.3098223981342783, 0.5103985265631557, 0.6162756228885589, 2.384377161516003, 1.429894443294922, 0.5298600473673165, 0.941015504303138, 1.7225459724380718, 0.6512651552577216, 0.25996461259401693, 0.3409446515638377, 0.1771718297861733, 0.4…	[0.9137536893018531, 1.0413773444575576, 1.697206825545801, 0.6687004496988098, 1.9586236094653895, 1.14875626275696, 3.573963940802458, 1.1886775711183302, 1.3419522404243256, 0.456641796416151, 0.6470847854250806, 2.8362867434695214, 1.5575968919745384, 0.5585351878764011, 0.9882010745117134, 1.6353411385134686, 0.6463360119852831, 0.172400180826367, 0.24649267513372472, 0.22019633229713864, 0.…
		[-4.70179328e-01 3.75339303e-01 8.97054701e-01]	[-0.42014055 0.29109107 0.90731179]
		[-1.22705332e+00 -1.51074278e-01 -8.34407082e-01]	[-1.41383999 -0.20608412 -0.91602229]
		[-2.11051443e-01 -3.55481160e-01 -4.54417471e-01]	[-0.28250528 -0.35801049 -0.48905987]
		[-3.44200793e-01 1.71415212e+00 9.22898995e-01]	[-0.2485385 1.69913776 0.94200103]
		[ 6.52845453e-02 -9.06840227e-01 5.68970577e-01]	[ 0.14181325 -0.90881919 0.68816978]
		[-1.58377802e+00 -2.10897604e+00 -2.36754393e+00]	[-1.60241651 -2.07058293 -2.43272808]
		[ 9.44481835e-01 -3.71609913e-01 -4.36313852e-01]	[ 0.95605941 -0.45389347 -0.54118895]
		[ 1.14082326e+00 4.61622430e-01 -4.48399078e-01]	[ 1.17832963 0.54059082 -0.34660738]
		[-5.08948674e-01 2.90175018e-04 -3.84424048e-02]	[-0.45293611 -0.04329861 -0.03867613]
		[-4.22446592e-02 4.15135292e-01 -4.53512648e-01]	[-0.05507265 0.4526583 -0.45911457]
		[ 1.87686004e-01 5.94224134e-01 2.30150518e+00]	[ 0.27120907 0.48396072 2.78150142]
		[ 4.02686048e-01 8.66363975e-02 -1.36928310e+00]	[ 0.26374871 0.06457133 -1.53374549]
		[ 1.48613883e-01 1.81099550e-01 4.75256285e-01]	[ 0.03231129 0.20850466 0.51714925]
		[ 5.66845044e-01 8.99325553e-02 7.45727169e-01]	[ 0.51688693 0.09567245 0.83678913]
		[ 1.38468243e+00 -8.33284177e-01 5.96201880e-01]	[ 1.40260815 -0.63704846 0.54881717]
		[-4.92323132e-01 1.24588492e-01 -4.07727781e-01]	[-0.46424158 -0.0751675 -0.44337326]
		[-1.49778492e-01 1.53889947e-02 -2.11922585e-01]	[-0.14270269 -0.0132308 -0.09582646]
		[ 3.49950660e-02 1.99742536e-02 3.38555210e-01]	[ 0.07137886 0.00619948 0.23585009]
		[-9.08007664e-02 -1.11439908e-01 1.03567490e-01]	[-0.13599404 -0.07517033 0.15601752]
		[ 2.96161221e-01 1.57967207e-01 2.48676339e-01]	[ 0.29767587 0.16112718 0.24113262]
		[-7.41532410e-01 3.06439011e-01 -6.37628773e-01]]	[-0.67919558 0.35700014 -0.69143569]]
0.262493	0.286422	[[ 0.13399134 1.89268663 -0.48638465]	[[-0.0695453 1.92668041 -0.55411829]	[1.958771653796423, 2.0048711523253266, 2.8238452237420306, 0.6499623735470019, 0.906780033110819, 0.8468853498414207, 2.9325556271099513, 1.1783156011747478, 1.6231855978891006, 0.6875761897101953, 0.5469446374061957, 1.6211013187505525, 1.2934979142769856, 0.7836576956838797, 0.6716958611427006, 2.0107058314631434, 1.0863053957521818, 0.7059060142634874, 1.0354190247513961, 0.18200706781837606,…	[2.0059862959573835, 2.1646086764218064, 2.9181840153888987, 0.8041435481549781, 0.6538809830818368, 0.8377481986884356, 2.9960706896678935, 1.1622436814999972, 1.5994865073528322, 0.6161663462951487, 0.49886682784790415, 1.1184166547813448, 1.2461095777524278, 0.8590147382779239, 0.7573364668122302, 1.862145238470135, 0.9619912912287916, 0.759709621256745, 0.9620319042557177, 0.2177296260853101,…
		[ 1.44562916 0.66652183 -1.21877534]	[ 1.70380166 0.57326609 -1.20580123]
		[-1.49144251 -1.92351712 1.43170631]	[-1.73565931 -1.85280204 1.43889169]
		[-0.45842274 -0.38008248 -0.26045535]	[-0.56736602 -0.42303534 -0.38181637]
		[-0.4562156 0.44968838 0.64179258]	[-0.28548345 0.37504295 0.45321333]
		[ 0.55379005 0.15043757 -0.62281612]	[ 0.60482756 0.1726471 -0.55335219]
		[ 1.64164884 -0.63504024 -2.34554802]	[ 1.7171166 -0.5298253 -2.39733922]
		[-0.51900648 0.90938027 -0.54045115]	[-0.52576185 0.80744365 -0.64993816]
		[-0.89928693 0.4448471 1.27598023]	[-0.79553183 0.33438218 1.34672742]
		[-0.23055359 -0.10044591 0.6399349 ]	[-0.15705638 -0.09485469 0.58821497]
		[ 0.01158144 -0.51868782 -0.17313941]	[-0.03822877 -0.48561743 -0.10762149]
		[ 0.02473399 -0.82802822 -1.39345864]	[-0.17619441 -0.78034875 -0.78157992]
		[ 1.18765966 0.51135358 0.03344999]	[ 1.12912437 0.51768694 -0.09933512]
		[-0.11434166 0.0681286 0.77227188]	[-0.25551846 0.06141029 0.8178297 ]
		[-0.27699769 -0.39736607 0.46534699]	[-0.33438903 -0.38418177 0.56048806]
		[ 1.15564389 0.17692402 1.63588601]	[ 1.05427904 0.20169307 1.52164402]
		[-1.08463652 0.05914999 -0.01114919]	[-0.95516247 -0.11326753 0.01619795]
		[ 0.04952166 -0.61325968 -0.3460686 ]	[ 0.14002521 -0.6823905 -0.30314165]
		[-0.41893796 0.72469341 0.60942842]	[-0.28358706 0.75593246 0.52311555]
		[-0.12943467 -0.12574395 0.0237002 ]	[-0.17270659 -0.11616679 0.06390541]
		[-0.29139763 -0.25975235 -0.18588736]	[-0.28778525 -0.219865 -0.13184923]
		[ 0.18088738 -0.13300059 -0.0095296 ]]	[ 0.29080174 -0.04383 -0.16433523]]
0.54574	0.557471	[[ 0.30898631 0.74587552 0.11054722]	[[-0.05710553 0.67965122 0.2616631 ]	[0.814876383981715, 2.768454815351999, 1.370630101374842, 0.31806690457583137, 3.2708449151070282, 0.8066789394496449, 4.968425738364733, 0.4542171626162641, 1.4273515989722314, 0.471786798126289, 0.43942721206214147, 7.175208831695736, 2.383088662202028, 0.24538533174426275, 0.8395735649058591, 2.0439553244568165, 0.7212834878694959, 1.3250725551750726, 0.7657426844778786, 0.2632072793084023, 0.…	[0.730516526046903, 2.9977923971236544, 1.338939734255574, 0.4651210449490266, 3.3132224630451734, 0.7386797495235425, 4.815127396801523, 0.4639984573555931, 1.4543320237456714, 0.45455312477220156, 0.5057518190853381, 6.465108258724503, 2.5447643887090217, 0.30061701441272987, 0.781891045505109, 1.653631234716801, 0.8449775863736677, 1.514138149685562, 0.6324778167640237, 0.22458377006120434, 0.…
		[ 1.72262978 0.03833797 -2.16689153]	[ 1.9654079 0.05102783 -2.26303496]
		[ 1.01860538 -0.91193955 0.09714014]	[ 0.95337394 -0.90533699 0.25338246]
		[ 0.21162624 -0.0859005 -0.22136394]	[ 0.24768649 -0.17955338 -0.35035635]
		[-2.94424197 1.33492304 -0.4978415 ]	[-2.98618847 1.26510993 -0.67795163]
		[-0.369561 -0.49055575 0.52298244]	[-0.43102023 -0.41737841 0.43088814]
		[ 2.01519474 1.27215926 4.35957054]	[ 2.1123677 1.22023784 4.15143038]
		[ 0.3120777 -0.29921143 0.13925969]	[ 0.26496718 -0.38039999 0.01956559]
		[ 1.04415909 0.93958198 -0.25347603]	[ 1.21272423 0.77014036 -0.22641863]
		[-0.30564115 -0.18810725 -0.30623836]	[-0.30312377 -0.11653242 -0.3180483 ]
		[-0.26414288 0.19547311 -0.29174488]	[-0.31867363 0.36908611 -0.13419189]
		[-3.22053877 -2.20218125 -6.02180617]	[-3.22952062 -1.873303 -5.27812062]
		[ 0.73180216 -0.51697551 2.20823764]	[ 0.84615153 -0.49300182 2.34878747]
		[-0.21209701 -0.01760483 0.12214291]	[-0.27657341 -0.08334735 0.08325236]
		[ 0.06008685 0.82761895 -0.12775059]	[-0.01527777 0.77657387 -0.08973976]
		[ 0.47113434 1.17343563 1.60587503]	[ 0.25762074 1.21094946 1.09623411]
		[-0.35048782 -0.61768465 0.12599139]	[-0.26359342 -0.80165208 0.04312283]
		[ 0.42557208 -1.24722082 -0.13836875]	[ 0.57134282 -1.39739949 -0.11600171]
		[-0.22648266 -0.4797405 0.55219247]	[-0.11197772 -0.39950054 0.47737668]
		[-0.12977884 0.01019084 -0.22876117]	[-0.15514392 -0.00703037 -0.16223072]
		[-0.03568592 0.60957086 0.44602975]	[-0.03860482 0.64550521 0.55675972]
		[-0.26962432 -0.00699788 -0.06169106]]	[-0.24483921 0.06615403 -0.10636826]]
0.277294	0.329863	[[-0.87029417 0.29451119 -1.00261444]	[[-1.12581861 0.14436432 -0.79044798]	[1.3599207655432886, 1.9207879084731112, 1.0570054668805156, 0.8185072390108733, 1.787883049982545, 0.586081898595849, 4.892512931091075, 1.1318982446924646, 1.1589695862995053, 0.4469529718407125, 0.43418846169346215, 5.854097708719304, 2.418233470679402, 0.7516690532780006, 0.6424207067087727, 1.0394956302806546, 0.8805196572231233, 0.434391625913667, 1.9937362957765703, 0.46526665561074476, 0.…	[1.3831545889641548, 2.0800946584832145, 1.0926934941624513, 0.8768231168281695, 1.9977322015030403, 0.7583057910005893, 4.748050381218115, 1.1097895393403403, 1.1678499187827247, 0.5959109057021734, 0.40420045098118923, 5.337282677026999, 2.5423586978458164, 0.8056063694715654, 0.6918379199354243, 0.6704195580503639, 0.7492928679315626, 0.2845442351992467, 1.9031481055326398, 0.4473294823509575,…
		[ 0.98122829 -0.7897858 -1.45012263]	[ 1.13738665 -0.69404345 -1.5973256 ]
		[ 0.80141825 -0.470406 0.5036939 ]	[ 0.70330767 -0.50745314 0.66470196]
		[ 0.71271484 0.40243732 0.00598872]	[ 0.81083616 0.3335998 -0.00864123]
		[-0.33961924 -0.60954325 -1.64609891]	[-0.33147591 -0.6044522 -1.87501872]
		[-0.47138009 0.2928482 -0.1885013 ]	[-0.6088665 0.32590947 -0.31319687]
		[ 2.00388984 2.49731655 3.69925916]	[ 2.04471105 2.40302812 3.54804101]
		[-0.84762478 0.28592128 0.69352354]	[-0.89875369 0.27341321 0.59086364]
		[-1.03650835 -0.31667859 0.4105796 ]	[-0.98625123 -0.43337931 0.45095932]
		[ 0.3096783 0.32160324 0.02092052]	[ 0.32916172 0.49511892 0.04024454]
		[ 0.18695931 -0.29120932 0.26222694]	[ 0.13498122 -0.16009145 0.34572938]
		[-1.69732413 -2.56715478 -4.97988626]	[-1.65281484 -2.26795427 -4.53995296]
		[-0.30157335 1.12316871 2.12023553]	[-0.20017823 1.10061324 2.28301706]
		[ 0.66799364 -0.34423869 0.01704669]	[ 0.709619 -0.37175939 -0.08507324]
		[-0.31896559 -0.43990867 -0.34270348]	[-0.35659109 -0.52392136 -0.27746876]
		[ 0.71004469 -0.47978827 0.58837991]	[ 0.543557 -0.27541418 0.27956253]
		[ 0.32551137 0.77549919 0.26068798]	[ 0.41643586 0.58716277 0.20799246]
		[-0.39910342 0.11217051 0.12973173]	[-0.21973402 -0.07933072 0.16244697]
		[ 0.79339223 1.13623101 1.43335002]	[ 0.83497048 1.15253706 1.26350913]
		[-0.12458674 -0.44307941 0.06805764]	[-0.11631891 -0.41461102 0.12112506]
		[-0.56276269 -0.61543787 -0.37987324]	[-0.55096256 -0.61591267 -0.29880739]
		[-0.58132839 0.07751077 -0.19467566]]	[-0.61720121 0.13257624 -0.17226031]]
0.0418171	0.0699146	[[ 0.56552236 0.10136421 0.1189552 ]	[[ 5.82859675e-01 7.12271105e-02 1.48259712e-01]	[0.5867201941221969, 1.4630105037012815, 1.9502332558250919, 0.9746637157701182, 1.716837379556279, 0.2929911652683968, 3.2822546738282363, 0.971929977417622, 0.589098674765767, 0.902116366064419, 0.3044233744834962, 1.901279304474281, 1.7693994994720514, 1.040758717412589, 0.6881994249852565, 1.9602919849104226, 1.3786198007843729, 1.5655901150354787, 1.3897718513071382, 0.5778438024251138, 1.12…	[0.6056233520217369, 1.370217762043555, 1.8677168429375652, 0.9399847654997467, 1.6651187219906698, 0.3181716446810428, 3.189098155973495, 0.9025539901325801, 0.5692525573716986, 0.8613250741871563, 0.327038876211361, 1.8997615884871988, 1.7124876583122297, 1.0446502891186176, 0.6050825555389459, 1.7812705517219227, 1.4360361407900637, 1.4275502502362154, 1.3369625612937595, 0.5697765146797652, 1…
		[ 0.63922255 -1.00117477 0.85407455]	[ 6.55793538e-01 -8.57270150e-01 8.44108666e-01]
		[ 0.02420959 1.5426647 -1.19289952]	[-1.86497206e-01 1.42124027e+00 -1.19735588e+00]
		[ 0.07448314 0.78100789 0.57831506]	[ 9.84305404e-02 7.21244989e-01 5.94717121e-01]
		[ 0.16184032 -1.6699726 -0.36404644]	[ 1.55336600e-01 -1.56581402e+00 -5.44717678e-01]
		[-0.17192127 -0.14039216 0.191251 ]	[-2.58895075e-01 -1.51713006e-01 1.05781375e-01]
		[-2.73251052 1.5943482 0.87443457]	[-2.60561927e+00 1.57935835e+00 9.41659417e-01]
		[ 0.58308399 -0.64038099 0.44110444]	[ 5.51798832e-01 -6.35744190e-01 3.25501273e-01]
		[ 0.51191013 0.03077161 -0.28989374]	[ 5.05788150e-01 -1.49904814e-03 -2.61198342e-01]
		[-0.5069791 -0.1394501 -0.73303465]	[-4.85610776e-01 -5.12404347e-02 -7.09533280e-01]
		[-0.02652373 0.07098366 -0.29484132]	[-5.63671015e-02 8.63519612e-02 -3.10355466e-01]
		[ 0.90138413 0.58242152 1.56944411]	[ 8.37895921e-01 5.72246043e-01 1.60610055e+00]
		[-0.2857359 -1.66305699 -0.53232604]	[-1.44615422e-01 -1.65334084e+00 -4.22095284e-01]
		[-0.32285737 0.92297716 -0.35644774]	[-2.52028427e-01 9.17625219e-01 -4.30975470e-01]
		[ 0.34206965 0.58061229 -0.13962869]	[ 3.47146576e-01 4.95241349e-01 -1.87125671e-02]
		[ 0.02085547 -1.45091 -1.3180174 ]	[-1.16160670e-01 -1.35651995e+00 -1.14860137e+00]
		[ 0.81763689 -0.84753952 -0.71675605]	[ 8.95902667e-01 -8.62013586e-01 -7.18672934e-01]
		[-0.85792247 1.2271429 0.45734205]	[-7.41982092e-01 1.13266956e+00 4.52130455e-01]
		[-1.09165754 -0.72770397 0.45847195]	[-1.09028573e+00 -7.38238337e-01 2.31840646e-01]
		[ 0.23810565 0.30732399 -0.42750571]	[ 2.43534272e-01 3.65958333e-01 -3.62506322e-01]
		[ 0.32779138 0.80197119 0.71410941]	[ 3.63446127e-01 7.77066001e-01 7.28425128e-01]
		[ 0.68586786 -0.3095592 0.13004613]]	[ 7.00128867e-01 -2.66835626e-01 1.46200243e-01]]
0.531566	0.551842	[[ 0.09512881 0.11525877 -1.23187353]	[[ 0.12562565 0.24472174 -1.37016477]	[1.2409055015766421, 4.382670614126438, 2.2461035165066803, 0.805094020757726, 4.025893790488124, 0.6786122481248978, 2.2346940989131587, 0.7033078578945137, 0.5841393866950312, 0.7065279679273324, 0.42466987277516666, 4.532759161438333, 4.025298581840711, 0.6012315343329867, 0.7401364184940049, 2.871296067563044, 1.0624963692962663, 1.1153798016136667, 2.4078580981838633, 0.8210012269289687, 1.1…	[1.3975056496617442, 4.594839658433109, 2.3226179144380374, 0.7294184842543723, 4.067104186167008, 0.6481760139430144, 2.394614928124273, 0.7382732287318964, 0.5848317609549736, 0.8528767080204879, 0.4518187378154811, 4.429058626650914, 4.024597021803685, 0.6883531898353423, 0.7463545052963644, 2.5691849276452254, 1.0892680152470304, 1.0777215248735164, 2.417176544521969, 0.8566810425804385, 1.24…
		[-1.11297824 0.72718867 4.17615586]	[-1.09997248 0.92245403 4.36482424]
		[-0.64158108 1.60631078 -1.43287138]	[-0.85711684 1.43426434 -1.61331661]
		[ 0.65383636 -0.02190053 -0.46924915]	[ 0.59270718 -0.05743637 -0.42124884]
		[ 1.85932833 -3.32074933 1.31276155]	[ 1.83701009 -3.33772161 1.42349741]
		[ 0.5218204 0.32661762 -0.28555032]	[ 0.49174061 0.276272 -0.31936985]
		[-1.02494465 0.99151883 -1.72053381]	[-1.12132773 1.0380275 -1.84372007]
		[-0.43746535 0.4146546 -0.36239147]	[-0.40486832 0.43131319 -0.44169892]
		[-0.46385754 -0.2578918 0.24402217]	[-0.43927512 -0.23469785 0.30656561]
		[ 0.22388085 0.13721704 0.65591967]	[ 0.34492081 0.16543314 0.76227304]
		[ 0.03460498 -0.33619751 -0.25713466]	[-0.01484687 -0.33218673 -0.30589495]
		[ 1.96021025 -0.77133379 4.01354277]	[ 1.94613171 -0.76996638 3.90336822]
		[-0.93997104 -0.35012334 -3.89831974]	[-0.75097608 -0.49624058 -3.92264724]
		[ 0.54621068 -0.10519186 0.22818396]	[ 0.60055728 -0.15892312 0.29648694]
		[-0.43552704 -0.59801358 0.02231293]	[-0.43401399 -0.59667198 0.11251422]
		[-1.77024039 0.26626132 -2.2449265 ]	[-1.66499397 0.21350033 -1.94497401]
		[ 0.07741091 1.05771365 0.06440435]	[ 0.01474304 1.0891203 -0.01021921]
		[-0.0148937 0.56577464 0.96111879]	[-0.06297294 0.56094074 0.91807602]
		[ 2.12222227 0.94272068 0.63657755]	[ 2.18477052 0.86334499 0.56934669]
		[ 0.2072314 -0.62878129 0.48552266]	[ 0.2228137 -0.60256809 0.566717 ]
		[-0.44633201 -0.98455149 -0.50717086]	[-0.42639211 -1.02590707 -0.55971715]
		[-1.04421781 0.28311677 -0.46529839]]	[-1.08426414 0.37292748 -0.47069777]]
0.573037	0.558294	[[ 0.55170884 0.77489164 0.83080841]	[[ 0.45044301 0.68768288 0.72162124]	[1.2629656770410822, 1.3986339708399933, 1.075336069429921, 1.3847542760485534, 0.3893406295075589, 0.40520865752992163, 2.924274654572781, 0.7837210114216023, 0.3141317730795045, 1.2752473220749447, 0.17225146867989738, 4.227185464626021, 1.9851063836239007, 0.790922964941125, 0.7229848823192297, 2.185740439230886, 0.9625120334356035, 0.8991090282533024, 2.1250549874163864, 1.0897136143539405, 1…	[1.0938664755944565, 1.5674508547801167, 1.0859037476410736, 1.4174241226234898, 0.36887523868784244, 0.4331121852716428, 2.9119710435822292, 0.7712064915577083, 0.3288284772517272, 1.1998496563122958, 0.16734832734970703, 4.0110549270304565, 1.9958845427456815, 0.6727979214308059, 0.6703813829792303, 2.0301776040798587, 0.9475141679747133, 0.8727116519302878, 2.131838222645423, 1.091443413145266…
		[-0.77218673 0.90682624 0.73319221]	[-0.76497503 1.20182218 0.65371158]
		[ 0.15993961 0.66527372 -0.82956487]	[ 0.08558847 0.57898194 -0.91468108]
		[-1.20940504 -0.04649645 0.67284614]	[-1.19701634 -0.06028784 0.75670892]
		[ 0.13222355 -0.08824925 0.3554084 ]	[ 0.05884128 -0.07693157 0.35593283]
		[ 0.38363996 0.02962829 0.12702991]	[ 0.38661864 -0.11823856 0.15534424]
		[ 0.81093108 -2.34276696 -1.55087589]	[ 0.6319008 -2.37655726 -1.559568 ]
		[ 0.47395937 -0.41713849 -0.46430229]	[ 0.52773237 -0.34735842 -0.44226703]
		[-0.22446043 0.13076671 -0.1766249 ]	[-0.21683068 0.18666133 -0.16208076]
		[-0.65792277 -0.37672461 -1.02541305]	[-0.60004039 -0.3956842 -0.96074177]
		[-0.03041166 -0.15822185 0.06092246]	[-0.00969577 -0.15852635 0.05273377]
		[ 2.03234638 2.17713847 2.99978886]	[ 2.04128097 2.11277697 2.7309169 ]
		[ 0.17516719 -1.49057538 -1.29928782]	[ 0.33788725 -1.4520751 -1.32697596]
		[-0.58877246 0.21638551 -0.48175038]	[-0.55231067 0.21830079 -0.31615618]
		[-0.06439181 0.66623233 -0.27330445]	[-0.06600086 0.6062198 -0.27848275]
		[-2.12901935 0.4834016 -0.10517021]	[-1.97048326 0.47143365 0.12871342]
		[ 0.02524821 -0.80619398 0.52520778]	[-0.11377651 -0.80129764 0.49270691]
		[-0.05097752 0.48263505 0.75687631]	[-0.07279652 0.4335857 0.75387647]
		[-1.04867611 -1.63965175 -0.85304117]	[-1.07434294 -1.66136682 -0.79396584]
		[ 0.1029568 0.73732392 -0.79575693]	[ 0.11400899 0.74983237 -0.784858 ]
		[ 0.8030057 0.72396394 0.14175068]	[ 0.8964007 0.73499076 0.10678527]
		[ 1.1463678 -0.57389939 0.6296351 ]]	[ 1.10756649 -0.53396461 0.63072583]]
0.569047	0.563525	[[-1.3997595 -0.72567676 -0.28135998]	[[-1.57671248 -0.79880965 -0.38030842]	[1.6015919718349991, 3.055235291586126, 1.8320921891667132, 1.2182510978971774, 2.0522335623757786, 0.28355158164671995, 4.024901390922192, 0.8661645234909904, 0.4114389058587241, 1.4821930555919292, 0.43109757057263487, 2.737509998346948, 1.6987559508900687, 1.0247019071747498, 0.3679898246081167, 1.4361719457405926, 1.112296365826515, 1.0996011028667598, 2.35576469518361, 0.9273730234664431, 1.…	[1.8079694700437052, 3.145539748090085, 1.8922599016470172, 1.2207326741781588, 2.0797479584697856, 0.20208455209664847, 4.121124864514637, 0.6937124279198211, 0.38410831942311197, 1.5749040506922491, 0.42115125033319784, 2.588569895005759, 1.6806710203310677, 0.9222279581840301, 0.484283509783926, 1.3975195948276182, 1.046253093323092, 1.1007426364984214, 2.363549975576061, 1.003056040000592, 1.…
		[-2.59970421 1.4136065 -0.76007723]	[-2.53899108 1.69461804 -0.75908779]
		[ 0.8025194 -1.15848748 1.17065416]	[ 0.65352865 -1.21443109 1.29564847]
		[ 0.10637817 -1.00406891 -0.68166344]	[ 0.12125911 -1.02759169 -0.64771893]
		[ 0.90962201 1.45990147 -1.11934717]	[ 0.91418352 1.38628137 -1.25213579]
		[ 0.06840998 0.27096675 0.04794367]	[ 0.09237026 0.16943388 0.05998384]
		[ 1.29116241 -3.59651545 -1.26404408]	[ 1.35287862 -3.69432717 -1.22692149]
		[-0.82387377 0.13762606 -0.22919872]	[-0.64487434 0.21166738 -0.14342575]
		[ 0.00622866 0.0123211 -0.41120721]	[-0.01043446 0.04950571 -0.38076175]
		[ 0.91458126 0.79317544 0.85516671]	[ 0.97767629 0.80508561 0.93611378]
		[-0.17733195 0.37128133 0.12864164]	[-0.15361474 0.37173521 0.12483518]
		[ 2.0431315 1.60883885 0.85510947]	[ 1.90918345 1.5623336 0.78410864]
		[ 0.06767439 1.46530511 0.85678054]	[ 0.03336257 1.48899739 0.77873537]
		[ 0.14297298 -0.86451139 -0.53121821]	[ 0.194134 -0.79859935 -0.41839631]
		[-0.17077908 -0.15520013 -0.28664252]	[-0.23171474 -0.21301608 -0.36805292]
		[-0.52120005 -0.33213459 1.29638998]	[-0.42568466 -0.20235149 1.31563956]
		[-0.40758107 0.38803635 0.95943143]	[-0.43955236 0.32321755 0.89273158]
		[-0.67930254 0.72758658 0.46721345]	[-0.71303774 0.65609628 0.52225397]
		[ 2.04912681 0.36757806 -1.10253934]	[ 2.01711032 0.39374801 -1.16730328]
		[ 0.20542309 -0.65745596 0.62094584]	[ 0.26777989 -0.68369648 0.68335531]
		[-0.30255541 -1.04820308 -0.81650565]	[-0.22574186 -1.13998482 -0.89419199]
		[-1.47202033 0.56373663 0.22779269]]	[-1.57310822 0.66008779 0.24489873]]
0.0937681	0.0889282	[[ 0.31654197 0.45153722 1.27348256]	[[ 0.21799724 0.45811198 1.23902246]	[1.3877472750213127, 3.259207171982482, 1.3946045562521576, 1.0326475663187953, 2.5501845695295073, 0.33571462566058535, 1.3307413241312716, 0.37363741733335426, 0.9153930929931434, 1.4926082252635164, 0.5647019273574039, 1.3341878860305452, 2.154329931035504, 0.9406424972848032, 0.7150146517725695, 1.1438462531813298, 0.21778110687594723, 0.7742559241775314, 3.3935664507112846, 1.065171870788868…	[1.33886744117663, 3.032856686347396, 1.3421108331514555, 0.945627050635791, 2.5393629841014147, 0.3604689663912627, 1.4184236551412481, 0.24062677196621576, 1.0491896130542984, 1.5831245955898527, 0.5902427708908152, 1.2302998234942206, 2.011704461791677, 0.9875025328767032, 0.6972150412456192, 0.924324283545678, 0.23064856289678937, 0.7125894231489132, 3.3976948978489054, 1.081061021022026, 1.0…
		[-0.35863025 -1.66884666 -2.77646656]	[-0.21367891 -1.61329219 -2.55926734]
		[ 0.96785216 -0.35737828 0.93833088]	[ 0.88995609 -0.31060771 0.95538604]
		[-0.85036028 0.26259949 0.52372693]	[-0.81299231 0.21044961 0.43470103]
		[-0.59116889 2.18535696 -1.17395726]	[-0.5929003 2.16805552 -1.18168052]
		[-0.2039176 0.0035941 0.26666272]	[-0.2111645 -0.03106276 0.29048672]
		[ 0.76949478 -0.86690689 -0.65362275]	[ 0.9709446 -0.90814318 -0.49443727]
		[-0.27652805 -0.24858219 0.03666135]	[-0.14074063 -0.16621838 0.10229746]
		[-0.57090621 -0.69033789 0.18826635]	[-0.6375385 -0.79887698 0.23693687]
		[-0.59044435 -0.54403933 -1.25828295]	[-0.61032311 -0.62614823 -1.31974527]
		[ 0.29740209 -0.17758721 0.44598548]	[ 0.29924525 -0.18690738 0.47318542]
		[ 0.32274604 1.29296373 0.06432038]	[ 0.23666836 1.2072565 0.01254978]
		[ 0.3816254 0.83862678 1.94735837]	[ 0.38848438 0.77835982 1.81388829]
		[-0.42481864 0.50906849 -0.66722313]	[-0.45633259 0.60249284 -0.63555031]
		[ 0.70574334 0.04378943 -0.10608856]	[ 0.67970039 0.02032918 -0.15395752]
		[ 0.98793419 -0.46968043 0.33432106]	[ 0.82436956 -0.30854046 0.2821223 ]
		[ 0.08341295 -0.16095838 -0.12067846]	[ 0.05215955 -0.19942531 -0.10347796]
		[-0.45179638 -0.12125577 0.61696783]	[-0.45493171 -0.05585641 0.54561973]
		[-3.0158374 -1.51950629 -0.3348413 ]	[-3.00395827 -1.53097236 -0.42034384]
		[ 0.31974284 0.73969571 -0.69656721]	[ 0.34769217 0.75417967 -0.6921099 ]
		[ 0.47882277 0.86952479 0.31801099]	[ 0.54243962 0.8492957 0.28816668]
		[ 1.70994831 -0.38377778 0.87773927]]	[ 1.68490362 -0.31247946 0.88620716]]
0.287804	0.264975	[[ 0.21181815 -1.29700242 -0.74422158]	[[ 0.02735397 -1.32502707 -0.98138241]	[1.5102807560928455, 3.019431946912788, 0.7775838229211934, 1.31347675804693, 1.0673230804425733, 0.16468670926068082, 2.6035366933030457, 0.47185187192053557, 0.9001552595965973, 1.5665116472035938, 0.48306942130623687, 2.616841451344129, 2.5182843394385768, 1.0390474572276738, 0.6788058570457113, 1.3057575360970095, 1.0773110597159092, 1.7536861233030645, 2.4158513482407513, 1.1658197855726133,…	[1.6491077581534417, 2.9759387453724946, 0.6869073082409394, 1.3365324685092503, 0.9038753377513445, 0.22148823376316149, 2.640931366509469, 0.48922606912187, 0.986420772027859, 1.6794995363427208, 0.5057852666692858, 2.7177227542923816, 2.4124679967493723, 1.1077245856754319, 0.6544798438269039, 1.310478155994766, 0.8421682980606832, 1.4808011502148393, 2.39633183880566, 1.21852463620817, 1.0521…
		[-0.99033982 -2.55039281 -1.27737732]	[-0.71785497 -2.62733139 -1.19917697]
		[ 0.32839214 0.42371605 0.5632583 ]	[ 0.21411354 0.28255496 0.58835341]
		[ 1.00588653 0.21308071 -0.81731884]	[ 0.94389786 0.17056328 -0.93074381]
		[-1.03114235 0.27470946 -0.02141793]	[-0.85057146 0.30525123 -0.01845252]
		[ 0.08738618 0.13445748 -0.03750405]	[ 0.08865218 0.20287636 0.00624588]
		[-1.02102433 2.16371288 1.02677126]	[-0.80755398 2.20013356 1.21728689]
		[-0.31924142 0.30794866 0.1609246 ]	[-0.3139692 0.34758864 0.14123608]
		[ 0.88960307 -0.04673 -0.1292369 ]	[ 0.94009858 -0.21951511 -0.20261718]
		[ 0.81126157 0.46855994 1.25549392]	[ 0.92477556 0.43767484 1.33189699]
		[-0.10407122 0.13966993 -0.4505747 ]	[-0.16397364 0.22278496 -0.42343623]
		[-1.87688282 -1.29741631 -1.28135904]	[-1.9600617 -1.2388156 -1.41757222]
		[ 0.12927269 2.43626497 0.6242256 ]	[ 0.02144842 2.33893559 0.59069628]
		[ 0.68373071 -0.46869436 0.62646431]	[ 0.72697539 -0.57422612 0.60730956]
		[ 0.48540146 -0.34363237 0.32723021]	[ 0.49411448 -0.31048376 0.29630151]
		[ 1.03628688 0.48848792 -0.62649167]	[ 0.94272712 0.4985676 -0.76160943]
		[ 0.05123674 0.4616504 -0.9720354 ]	[-0.06027683 0.49747706 -0.67685355]
		[ 0.42059066 -1.49966984 0.80592113]	[ 0.317061 -1.25246809 0.72358002]
		[ 1.35011051 1.15682212 1.63563502]	[ 1.55291796 1.04454194 1.49659087]
		[-0.11867305 -0.67444804 0.94348944]	[-0.08979706 -0.66254147 1.01871368]
		[-0.42310402 -0.94852192 -0.32993882]	[-0.39155089 -0.94947826 -0.22844215]
		[-1.72348544 0.49339379 -1.18608393]]	[-1.83852628 0.61093685 -1.1779247 ]]
0.674647	0.561322	[[ 1.78304105 0.67413251 0.19156467]	[[ 1.62205993 0.90186398 0.13607142]	[1.9158254214366146, 3.220625306184988, 0.9854177230121096, 1.2731645307158908, 2.2807627958875853, 0.2960399721452386, 4.371657027874622, 0.42705542335849933, 1.1237198571076576, 1.35517359645205, 0.6247420915137728, 4.3943164642137, 2.01187029796402, 1.3778539344034018, 0.525328658347579, 0.9082176417084135, 1.165604851075722, 1.8973803663658786, 2.616804881316445, 1.0344308078713358, 1.0001375…	[1.8609009848230684, 3.632481642998388, 1.0256440442437822, 1.1092839104837413, 2.2139419991062526, 0.32151125799295005, 4.342340345250564, 0.3083872943377997, 1.1744417976871127, 1.43184105665778, 0.6021015854044685, 4.02520918087367, 2.029071104628645, 1.3383641916948588, 0.5766888306563344, 1.1139364510342689, 0.7336394576890859, 1.9057891290362812, 2.4211935400564, 0.9880441662264364, 1.08336…
		[ 1.85312549 -1.76224481 -1.95776569]	[ 2.16986659 -2.12580264 -1.99187474]
		[-0.64970973 0.73960521 0.04369764]	[-0.69613269 0.75269057 0.02831774]
		[-0.53131462 0.75147421 0.87973815]	[-0.52997917 0.63623949 0.73812749]
		[-1.5197073 -1.07979945 1.31392611]	[-1.40134058 -1.0532629 1.35219119]
		[ 0.29371713 -0.03116026 -0.01997379]	[ 0.31197053 0.07189099 0.0295899 ]
		[ 1.02035491 4.24800043 0.15733199]	[ 1.21128063 4.16996925 0.00868248]
		[ 0.39038238 0.10425506 0.13823464]	[ 0.28852618 0.10197583 0.03816145]
		[-0.58159759 -0.04391104 0.96050111]	[-0.65241137 -0.26022433 0.94125249]
		[-1.05435599 -0.82040386 -0.22752236]	[-1.03903263 -0.92944187 -0.32667693]
		[ 0.37538872 -0.47962321 0.13909555]	[ 0.33276215 -0.45140095 0.21916399]
		[-3.17117935 -1.44152814 -2.67873764]	[-3.05272572 -1.09716821 -2.38314845]
		[ 1.7641463 -0.96013046 0.11644498]	[ 1.70116318 -1.10579114 -0.01998364]
		[-0.82068211 1.07173399 0.27631249]	[-0.8427599 1.02608069 0.16772853]
		[-0.02158351 0.21625212 0.47826705]	[-0.01892055 0.22918096 0.52885547]
		[ 0.54139721 0.57382004 -0.44997655]	[ 0.31043323 0.85600558 -0.64166975]
		[ 0.06773239 -0.27499511 -1.13067444]	[-0.09574164 -0.35986976 -0.63210296]
		[ 0.70594666 -1.70325346 0.44790537]	[ 0.75097433 -1.69514203 0.44109325]
		[-2.58778888 -0.29048345 0.25813924]	[-2.40209445 -0.27793549 0.12195195]
		[-0.21230059 0.72982292 -0.7016652 ]	[-0.21837403 0.70772195 -0.65396766]
		[-0.00987911 0.69945297 0.71480278]	[-0.04876984 0.6813471 0.84086919]
		[ 2.31219795 -0.82150676 1.07274449]]	[ 2.29924583 -0.77892706 1.05736758]]
0.512985	0.392547	[[ 0.68730203 -1.54517729 -0.76524685]	[[ 0.44766886 -1.57211415 -0.70953699]	[1.8562218813467988, 3.176816945568828, 1.5410865757292216, 1.1207863382068484, 1.4627375201355375, 0.12155262512321106, 1.9168849127422227, 0.6152693908060887, 1.4733064769149589, 1.530076346377136, 0.5005215734680896, 3.16609124328343, 2.701977275992096, 1.2530976631714668, 0.9108226100784316, 1.6640634251087336, 0.5125973396619897, 0.5813998980570839, 4.135624482122933, 1.040909961376567, 1.07…	[1.7819632554937024, 2.864860896982534, 1.832432462130659, 1.157490583196095, 1.2086386947398138, 0.2184878143968895, 1.9098279518106624, 0.5174156577052966, 1.3284819434975288, 1.5394274190515804, 0.5831057496689491, 2.806063009503029, 2.577955751780993, 1.23745512741981, 0.8823668292857545, 1.239158228181217, 0.27450164282809886, 0.48563445550743756, 4.044345477729297, 1.0415715704231814, 0.986…
		[ 1.47588398 2.00176035 1.9765849 ]	[ 1.71401119 1.66441 1.58092788]
		[-1.52193603 0.19081319 0.14916055]	[-1.80650651 0.22680675 0.2071271 ]
		[ 0.94467616 -0.33962371 -0.49840215]	[ 0.92537754 -0.47046618 -0.51197894]
		[-0.48350115 -1.24849537 0.5891409 ]	[-0.20361707 -1.08719573 0.48718891]
		[ 0.04814627 -0.07121166 0.08594112]	[ 0.14005582 0.12693765 0.10958159]
		[-1.35262408 1.12935777 0.75459054]	[-1.54682747 0.80741884 0.77642926]
		[ 0.3521019 0.4459572 0.23601452]	[ 0.29832322 0.38756648 0.16886219]
		[ 0.80830866 1.12526756 -0.50104093]	[ 0.73708162 0.96921831 -0.53121637]
		[ 0.42758001 0.74223556 1.26783096]	[ 0.49004187 0.79527903 1.22361228]
		[-0.03417272 0.45341798 -0.20920374]	[-0.03282548 0.56130507 -0.15450379]
		[-0.8723671 -1.00311848 -2.87347572]	[-0.8146513 -0.77634719 -2.57052872]
		[-0.2658559 -1.54980734 -2.19729358]	[-0.18907127 -1.49219686 -2.09367056]
		[ 0.21063971 -0.36309559 1.18069736]	[ 0.2526314 -0.45904943 1.12104692]
		[-0.89221197 0.1827628 -0.01238486]	[-0.86026506 0.19537181 -0.01857716]
		[ 0.79277486 -1.14592588 0.90965322]	[ 0.65845787 -0.78063226 0.70182592]
		[ 0.19458037 0.3345522 -0.33610911]	[ 0.12053246 0.24591793 -0.01863999]
		[-0.13609841 0.19930694 -0.52894216]	[-0.07198219 0.02409666 -0.47966524]
		[ 2.08354595 2.61590295 2.43295662]	[ 2.14850875 2.52354951 2.31783053]
		[-0.65994124 -0.79205043 0.14362182]	[-0.67779433 -0.78415642 0.10278565]
		[-0.44178666 -0.89695659 -0.40520321]	[-0.46132091 -0.8160487 -0.30851966]
		[-1.32215488 -0.27893887 -1.4031259 ]]	[-1.267829 -0.28967113 -1.4003808 ]]
0.208335	0.166524	[[ 1.13025766 0.62531842 1.02774782]	[[ 1.04600865 0.47375188 1.19593573]	[1.6506880666173025, 4.473516439036783, 0.9556446449875444, 1.0921250991812324, 0.41016845116784906, 0.49762341481442685, 1.74345018042932, 0.4472380849235923, 1.7182801941544, 1.3538286074442707, 0.6247266739955265, 2.277625892008261, 3.2955925634432317, 0.5967738412071465, 0.8538920294928647, 2.018770186242054, 0.44363360436940696, 1.689276392771926, 1.6919303425868646, 0.6631145661749378, 1.12…	[1.6579617628025565, 4.121467759326147, 0.8915198885549569, 1.1003657449331137, 0.6834400989632023, 0.45365790855861365, 1.9983539206420402, 0.40057583255543583, 1.69739667745678, 1.3983809116165875, 0.6992306430950997, 2.031879622981554, 3.048196080672233, 0.477380823112177, 0.7277584684099854, 1.8731852268949325, 0.4146183574309277, 1.6349391242364504, 1.7630868141588751, 0.7025883208905311, 1.…
		[ 2.69478828 2.82186751 2.18804233]	[ 2.49315133 2.69573759 1.87181511]
		[-0.43338783 -0.85098259 -0.0355008 ]	[-0.58416809 -0.66680404 -0.09448666]
		[-0.77724343 0.26588825 0.71967585]	[-0.7440202 0.16386448 0.79396923]
		[ 0.24796471 -0.02125004 -0.32603696]	[ 0.47703072 0.16083453 -0.46223837]
		[-0.46264974 0.01907781 0.18226442]	[-0.3844784 0.16198984 0.17816046]
		[ 0.56828342 -1.52565092 -0.62374814]	[ 0.38598356 -1.8853586 -0.53838466]
		[ 0.21366369 0.25937091 0.29512111]	[ 0.18183941 0.22735613 0.27514472]
		[-1.40086867 0.95764775 0.27011957]	[-1.38445395 0.94998737 0.2489312 ]
		[-0.67759425 -0.3426173 -1.12086186]	[-0.66032211 -0.3077464 -1.19362307]
		[ 0.16110776 -0.13226047 0.58892688]	[ 0.21096283 -0.16063808 0.64700354]
		[ 1.46996066 -0.41265906 -1.69012066]	[ 1.28849863 -0.37333898 -1.52608128]
		[-1.64852557 -2.6384625 -1.0871106 ]	[-1.66845058 -2.37794442 -0.92366245]
		[-0.31096601 0.36600557 -0.35423027]	[-0.1879922 0.20843397 -0.38614332]
		[-0.61213528 -0.04821564 -0.59337783]	[-0.48798116 -0.052228 -0.53738162]
		[ 0.30675341 -1.21942989 1.57934358]	[ 0.21781047 -0.96337286 1.59163257]
		[ 0.2163923 0.25200258 0.29407456]	[ 0.23424828 0.15724687 0.30382486]
		[-0.46498173 1.15825027 -1.13837737]	[-0.33866449 1.00933969 -1.24079236]
		[-1.31181384 -0.55082438 -0.91562287]	[-1.32823068 -0.49557883 -1.04817937]
		[-0.05318477 0.31903908 -0.57888373]	[-0.04699396 0.31888979 -0.62428457]
		[-0.33001898 0.9993515 0.39025218]	[-0.27656454 0.96357941 0.37371136]
		[ 1.53330978 -0.22374078 0.97973941]]	[ 1.55678651 -0.20800134 1.09512897]]
0.131332	0.159471	[[-9.68922100e-01 -2.23134664e-01 1.05568428e-01]	[[-0.96796614 -0.36502151 0.06295719]	[0.9998718953362418, 3.064617397520778, 1.949326167478345, 0.5817495164986988, 1.0003403936734867, 0.5362483597515111, 2.164607752601238, 0.18888236686827514, 1.1114533556883026, 1.4743342553828782, 0.5959117682197304, 2.4614047896748406, 2.831937268726855, 1.1716609598303622, 0.7009129557493903, 1.9827179990940604, 0.5179988257713616, 1.1436227145704745, 1.7561031541449181, 0.762696801767319, 0.…	[1.0364182358636949, 3.1060238315140443, 1.9302493967236338, 0.5366364971946195, 1.0901315893610222, 0.4613551627375859, 2.2987557628990394, 0.19849596944532336, 1.0347073858474556, 1.5524962757790166, 0.5912636932923585, 2.460714210290688, 2.8940008228201153, 1.276408618087057, 0.7589048503222274, 2.1303734590474863, 0.4357074343254372, 1.3211294909272528, 1.681434886891446, 0.7380120981385192, …
		[-1.26399194e+00 2.26127678e+00 1.63732449e+00]	[-1.38660655 2.34996039 1.48404598]
		[ 1.29674783e+00 -1.39670482e+00 -4.09308240e-01]	[ 1.2188736 -1.39072923 -0.55324686]
		[ 3.16094851e-01 -2.81689802e-01 -3.98957893e-01]	[ 0.32211412 -0.28999066 -0.31642794]
		[ 8.63195601e-01 5.03441828e-01 4.60497931e-02]	[ 0.86482256 0.6606487 -0.06334122]
		[-5.04427436e-01 1.62364621e-01 -8.21766085e-02]	[-0.42285142 0.1781211 -0.04814699]
		[-1.00872231e+00 -1.91519440e+00 -6.03608259e-03]	[-1.06482813 -2.02955566 0.17698284]
		[-3.91146462e-02 -3.82674668e-02 1.80782173e-01]	[-0.02401135 -0.10373078 0.16752322]
		[ 7.86118987e-01 1.81875818e-01 -7.64373395e-01]	[ 0.6994957 0.26137556 -0.71624574]
		[ 1.18380192e+00 4.02841600e-01 7.81020586e-01]	[ 1.26827127 0.40158295 0.80028983]
		[-4.08463735e-01 2.52261232e-01 -3.53033262e-01]	[-0.40130581 0.17337839 -0.39810342]
		[ 1.47553575e+00 -6.03356857e-01 1.87543816e+00]	[ 1.32005269 -0.76864667 1.92918574]
		[-2.67641814e+00 -4.54745390e-01 8.06139726e-01]	[-2.56357845 -0.41842711 1.27601922]
		[ 6.40515200e-01 -2.75443609e-01 -9.41626519e-01]	[ 0.6211952 -0.25373687 -1.08579606]
		[ 5.39518353e-01 2.62659042e-03 -4.47428228e-01]	[ 0.56851729 -0.06514435 -0.49847856]
		[-8.97101701e-01 1.75850776e+00 -1.84471298e-01]	[-0.96449712 1.88593872 -0.22687336]
		[ 1.88378402e-01 -4.11785449e-01 2.51533506e-01]	[ 0.2242873 -0.35259864 0.12333035]
		[ 5.15761385e-01 7.94247538e-02 -1.01762214e+00]	[ 0.61932854 0.09060074 -1.16344609]
		[ 1.56775967e+00 -1.84220770e-02 -7.91004756e-01]	[ 1.51311299 0.02805254 -0.73275194]
		[ 1.99802340e-01 -1.54327652e-01 7.19700224e-01]	[ 0.26629264 -0.15085567 0.67155987]
		[-4.39762939e-01 -6.36598480e-01 -2.86179416e-01]	[-0.37124109 -0.75092443 -0.35636271]
		[-1.32371641e+00 8.22846670e-01 -5.94986827e-01]]	[-1.33947785 0.90970247 -0.53267335]]
0.38289	0.390989	[[-4.02761279e-01 1.62807442e+00 1.01401138e+00]	[[-2.49818232e-01 1.58215272e+00 7.82309685e-01]	[1.9598627644946245, 3.140209650611119, 1.0344547613338957, 0.3650017658147815, 2.050530401683193, 0.4942196619053849, 1.861465046938334, 0.5198185800664573, 1.876160159257552, 1.1283364218200826, 0.38046267758929964, 4.3743760338849365, 1.4560770187970178, 0.6688889869151585, 0.7003012890675134, 2.5233852707414535, 0.43989627817133614, 0.85954883291017, 2.736795882660038, 0.6139964215900213, 0.9…	[1.7825893585909176, 3.262123376076367, 1.1061268100742327, 0.4307581210450509, 2.0218994641195605, 0.3753742529930345, 1.6567229113623423, 0.4903043939087325, 1.8434324046036445, 1.169625602431649, 0.5206460150888853, 4.613554238427188, 1.564868633666619, 0.6979662100381413, 0.7492652486443568, 2.8251412143230743, 0.42909326181915797, 1.06167068463827, 2.588264874856632, 0.6510254454751865, 0.93…
		[-2.99572327e+00 -8.72527893e-01 3.53912117e-01]	[-3.13763884e+00 -8.38989264e-01 3.04579166e-01]
		[ 8.59387587e-01 -1.62017110e-01 -5.52539668e-01]	[ 8.25648267e-01 -1.61630013e-01 -7.18120601e-01]
		[-1.64720834e-01 2.92386477e-01 1.43539137e-01]	[-1.58181660e-01 3.26785208e-01 2.31824393e-01]
		[ 1.84641845e+00 -2.53557172e-01 8.55057073e-01]	[ 1.77439290e+00 -1.73259747e-01 9.53723412e-01]
		[-1.59372573e-03 -5.45421046e-02 -4.91198222e-01]	[ 2.90697837e-02 -1.11326553e-01 -3.57305438e-01]
		[ 9.53000218e-01 1.80614999e-01 -1.58877970e+00]	[ 9.00416119e-01 1.84191819e-01 -1.37842482e+00]
		[-4.98368471e-01 6.33861949e-02 -1.33500614e-01]	[-4.46949405e-01 4.12568170e-02 -1.97313211e-01]
		[-7.16597773e-01 -1.69927493e+00 3.44861258e-01]	[-7.94664753e-01 -1.62180202e+00 3.69471450e-01]
		[ 5.13074477e-02 -5.47916870e-01 -9.85036918e-01]	[ 1.09841270e-01 -6.26882631e-01 -9.81313972e-01]
		[-3.05944639e-02 -3.79117183e-01 9.27305356e-03]	[-2.81859904e-02 -5.19875652e-01 2.67014580e-03]
		[ 8.84825132e-01 -1.36314720e+00 4.06129042e+00]	[ 8.37734858e-01 -1.70284217e+00 4.20516487e+00]
		[ 2.71693908e-02 1.38300427e+00 4.54666149e-01]	[ 1.29684197e-01 1.41159268e+00 6.62874001e-01]
		[ 1.71687708e-01 -1.45635720e-01 -6.29861925e-01]	[ 1.62084310e-01 -1.08965116e-01 -6.70083659e-01]
		[ 3.36884556e-01 -4.81250304e-01 3.81220193e-01]	[ 2.99799279e-01 -5.64381450e-01 3.91142409e-01]
		[-1.96586658e-01 1.84797232e+00 -1.70699303e+00]	[-2.13542795e-01 2.11046334e+00 -1.86594932e+00]
		[-1.93234347e-01 2.30957511e-01 3.20667820e-01]	[-1.66309840e-01 3.27224958e-01 2.22229366e-01]
		[ 1.59296263e-01 4.36019666e-01 -7.23419483e-01]	[ 1.24919366e-01 5.91905015e-01 -8.72461029e-01]
		[-2.02034868e+00 -1.02733984e+00 -1.53388911e+00]	[-1.94108925e+00 -1.00538037e+00 -1.38582030e+00]
		[ 3.33442977e-01 5.02602362e-01 -1.14883647e-01]	[ 3.93189916e-01 4.79568348e-01 -1.98116178e-01]
		[ 7.70344018e-01 5.52500227e-01 1.31081152e-01]	[ 8.28477877e-01 4.36662091e-01 3.00375174e-02]
		[ 8.02284610e-01 -1.78092539e-01 4.13942916e-01]]	[ 7.21122618e-01 -5.64680020e-02 4.68882114e-01]]
0.319391	0.285858	[[-0.19066736 -0.3875156 -0.66558353]	[[-1.49545233e-01 -2.96304929e-01 -1.04710544e+00]	[0.7934253712373566, 3.0003258500771715, 1.3934541561786327, 0.08847782308450314, 1.3254729256680897, 0.7739087852120172, 2.42227338052464, 0.6177402566795902, 2.108987129308482, 0.39612474713714074, 0.36398671162973384, 2.5183409109431776, 1.7173516300829097, 0.8548185814132331, 0.9820057729513424, 2.017924578684825, 0.5491888146625233, 2.1008922641046235, 1.2424033622673285, 0.2458559406385243,…	[1.0984489935540038, 3.0305967135369816, 1.2357435273410295, 0.14309330667099732, 1.3183951326389614, 0.6788404091039594, 2.0768990289846947, 0.6979607857514175, 1.9585221790405918, 0.3592257216798256, 0.30478569996490207, 2.5093486677976773, 1.6776509988303585, 0.8112772981879397, 0.9599499604477206, 1.7876295038377443, 0.5696608504602056, 1.944547369767836, 1.3354817839236506, 0.243358044204936…
		[-2.2040271 -2.03089175 -0.14035117]	[-2.31970868e+00 -1.93783826e+00 -2.19660954e-01]
		[-0.34350654 1.27567653 -0.4431333 ]	[-4.15957007e-01 1.00349182e+00 -5.89106096e-01]
		[-0.05019863 0.07227579 0.00919957]	[-8.86740450e-02 1.12302748e-01 8.37290529e-04]
		[ 0.91588507 0.48403965 0.8268849 ]	[ 7.97680514e-01 3.59897955e-01 9.86075547e-01]
		[ 0.40995061 -0.50952039 -0.41384089]	[ 4.26849196e-01 -4.67394066e-01 -2.45289323e-01]
		[-2.21005048 -0.90529551 0.40438257]	[-1.82797560e+00 -7.26934128e-01 6.66019183e-01]
		[ 0.21415503 -0.54901818 -0.18525574]	[ 3.09978972e-01 -5.67061828e-01 -2.63634555e-01]
		[ 1.87244401 -0.43575608 -0.86711983]	[ 1.70559462e+00 -4.32393190e-01 -8.60111768e-01]
		[-0.04308613 0.32142938 0.2274677 ]	[ 2.16229867e-03 2.47020790e-01 2.60804856e-01]
		[-0.01321723 0.34702592 -0.10901669]	[-7.09288374e-03 2.90347423e-01 -9.24250393e-02]
		[ 0.70747837 1.53629283 1.86582948]	[ 5.33625016e-01 1.61552051e+00 1.84449683e+00]
		[ 1.25275646 1.14903661 -0.24415721]	[ 1.25877897e+00 1.09096955e+00 -1.99433752e-01]
		[-0.44747106 -0.48465316 0.5436872 ]	[-3.28667865e-01 -4.71200412e-01 5.72816254e-01]
		[ 0.46014754 0.61483042 0.61203197]	[ 4.46666225e-01 5.92694986e-01 6.08856193e-01]
		[ 0.77857593 -1.8360156 0.30803546]	[ 7.17757371e-01 -1.58818321e+00 3.97640159e-01]
		[-0.25363986 -0.47020535 0.12720891]	[-3.05988697e-01 -4.79706418e-01 2.76794986e-02]
		[-0.94243601 1.75910796 -0.65658348]	[-8.87150500e-01 1.61740519e+00 -6.15003182e-01]
		[ 0.68471817 0.92784843 -0.46241155]	[ 7.54666997e-01 9.48787412e-01 -5.60171193e-01]
		[ 0.01561248 -0.13956061 0.20180246]	[ 2.11262667e-02 -1.67489626e-01 1.75282754e-01]
		[ 0.35894907 -0.68316039 -0.51105868]	[ 4.15596146e-01 -7.88142426e-01 -5.79824947e-01]
		[-1.02545753 -0.07844614 -0.39627489]]	[-1.05972207e+00 4.42100978e-02 -2.68742315e-01]]
0.208982	0.215742	[[ 3.11231604e-01 -7.39169152e-01 -7.47484006e-01]	[[ 0.16953933 -0.73217098 -0.88068456]	[1.0963432336749306, 1.4145656905538837, 1.3069687766124862, 0.758869185277664, 0.8227786253772156, 0.6545072550350398, 1.4977272501615713, 0.9289378143229531, 1.8242556432596768, 1.0941098811277115, 0.2637674987679091, 2.0219977206758055, 2.7000850819332722, 1.2429424678522043, 0.6662734071614526, 2.142427772432049, 0.8674917516694738, 0.4213206080732009, 0.5217431096283571, 0.2148174741342878, …	[1.1577664771729683, 1.5112999599595776, 1.2451517881408123, 0.8234592320855009, 0.7945117742245186, 0.6222897103727958, 1.6409229283461984, 0.869887554886224, 1.870608767538619, 1.0838847039328163, 0.32410428038988365, 2.2801980788283145, 2.6146697355501667, 1.168367280756876, 0.5984295726724619, 1.974876768823405, 0.8373664746021146, 0.63893257293006, 0.6708715747278324, 0.27420149803033317, 0.…
		[-9.24312589e-02 -1.17317688e+00 -7.84925839e-01]	[ 0.10403138 -1.07197369 -1.06022519]
		[-5.29681250e-01 1.19430098e+00 -3.53599573e-02]	[-0.60188174 1.08650731 -0.08742543]
		[ 2.80128781e-01 -5.11742747e-01 -4.85313989e-01]	[ 0.19523712 -0.5431436 -0.58733517]
		[ 7.28364696e-01 2.12730118e-01 3.18112295e-01]	[ 0.68787683 -0.02480559 0.39681118]
		[ 1.20533241e-01 -6.29407765e-01 1.33031387e-01]	[ 0.1684298 -0.54666067 0.24502652]
		[ 1.29777504e+00 -5.60565272e-01 -4.94705416e-01]	[ 1.58370433 -0.35522726 -0.24150002]
		[-8.20752967e-01 4.10049181e-01 -1.45429363e-01]	[-0.75373877 0.37798684 -0.21379469]
		[-1.23029657e+00 -5.03069069e-01 1.24948010e+00]	[-1.25043842 -0.46904257 1.30980151]
		[-9.71018220e-01 4.58187792e-01 2.10390103e-01]	[-0.97414834 0.44025364 0.17893515]
		[ 2.13803195e-01 2.88738798e-02 1.51749090e-01]	[ 0.2352467 0.01122421 0.22265802]
		[ 1.55308786e-01 1.57511504e+00 -1.25831895e+00]	[-0.0195832 1.80255486 -1.39632223]
		[ 2.39985842e+00 1.06041136e+00 6.37704313e-01]	[ 2.27231848 1.00170789 0.81832015]
		[-1.02405247e+00 2.30385131e-01 6.65691521e-01]	[-0.88208483 0.1679435 0.74753156]
		[-4.65765459e-01 -2.49523827e-01 4.05857919e-01]	[-0.44812976 -0.20050772 0.34219048]
		[-7.12094584e-01 -1.97232304e+00 4.39158163e-01]	[-0.82966607 -1.7029025 0.558494 ]
		[-4.55489931e-01 6.35778966e-01 3.75307832e-01]	[-0.53199609 0.52230196 0.38126558]
		[ 4.16761979e-01 4.13716144e-02 4.59227291e-02]	[ 0.62118759 -0.14191048 0.0471405 ]
		[ 5.04450987e-05 2.06459705e-01 -4.79155779e-01]	[ 0.06364766 0.13857364 -0.65331079]
		[-1.07307421e-01 -1.68750425e-01 -7.84535442e-02]	[-0.16264663 -0.21074372 -0.06572382]
		[ 2.93970073e-01 5.92117987e-01 1.68390985e-02]	[ 0.33926994 0.5867773 -0.01153866]
		[ 7.00864970e-02 -1.98067255e-01 -1.05494174e-01]]	[ 0.01382473 -0.13674236 -0.0503141 ]]
0.232614	0.261739	[[ 0.06153603 -0.59178235 -0.46612444]	[[-0.19901832 -0.58580421 -0.36236912]	[0.7558207647758142, 2.89088253184717, 1.331062791974339, 0.5428009726271826, 2.6721001109649425, 0.6228832645694271, 2.583910111235789, 0.5018860803921499, 1.698662952421251, 0.7989391886388034, 0.3374862954817672, 3.8689065519934767, 1.771926074717336, 0.6523287640054932, 0.7295674737894287, 1.9084800258610652, 0.3988349701717268, 2.48486305044148, 1.2027854353059968, 0.4079446410338464, 0.4923…	[0.7169980786945438, 3.3291883925829198, 1.3613592876750944, 0.5941091187368086, 2.6606233652638855, 0.7290805253719165, 2.763049393448219, 0.5367796247870837, 1.6360147500937983, 0.7562197205666982, 0.2928953629046004, 3.993904733460717, 1.90978484409133, 0.7317194080171664, 0.7173446077538501, 1.8620080130026395, 0.4134887474908805, 2.5359544832896077, 1.0091781571525333, 0.39897472014007335, 0…
		[ 2.24710258 -0.64851365 -1.69916504]	[ 2.57642228 -0.56816527 -2.03045114]
		[ 0.2820623 -0.74888058 1.06364792]	[ 0.43121869 -0.76799288 1.03804455]
		[-0.48797529 0.02866217 0.23599045]	[-0.57317247 -0.09756157 0.12215034]
		[-2.06308544 1.65924116 -0.36154696]	[-2.09706037 1.60301686 -0.33405302]
		[-0.2912952 0.39645981 -0.38203441]	[-0.27248749 0.52559107 -0.42551499]
		[ 0.41800974 -0.9408142 2.3699637 ]	[ 0.38937519 -0.93963706 2.56902921]
		[ 0.23284681 -0.36940524 0.24741012]	[ 0.21442055 -0.44737666 0.20496418]
		[ 1.24094696 0.90382735 -0.7270506 ]	[ 1.22349719 0.9065771 -0.59809436]
		[-0.52130479 0.19416319 0.57345078]	[-0.46346181 0.25069854 0.54242203]
		[-0.02732592 -0.27468158 -0.1941657 ]	[-0.01008675 -0.26008362 -0.13432223]
		[-1.96398813 1.88641766 -2.74820249]	[-1.94556247 2.15056817 -2.74610966]
		[ 0.18210454 -0.41036512 1.7141063 ]	[-0.00567291 -0.41833548 1.86339513]
		[-0.09093282 0.22130974 0.60686575]	[ 0.00654672 0.09805223 0.72509047]
		[ 0.34952915 0.57734847 -0.27706824]	[ 0.30611607 0.55824782 -0.3305081 ]
		[-1.71517213 -0.60003329 -0.5834729 ]	[-1.71068088 -0.38034662 -0.62927038]
		[ 0.21336827 -0.14427468 -0.30451294]	[ 0.18779774 -0.31671491 -0.1881399 ]
		[ 1.59121063 -1.73352103 0.79843469]	[ 1.72631679 -1.70145862 0.74560985]
		[ 0.6353843 0.03282048 1.02073621]	[ 0.66329366 -0.13966556 0.74764671]
		[-0.02501619 0.28623896 -0.28958639]	[-0.08108992 0.28197944 -0.27035689]
		[-0.48736851 -0.00798323 -0.06936273]	[-0.40250716 0.05094461 -0.03056019]
		[ 0.06174603 0.18984121 -0.45153958]]	[ 0.0357957 0.19746661 -0.47860249]]
0.191031	0.146334	[[ 0.19796097 -0.1235419 1.01491471]	[[ 0.00397766 -0.09009174 1.26987084]	[1.0413947458013024, 1.7689949361655388, 0.3509281775146378, 0.90734349437784, 1.1115338709297837, 1.1977917173290615, 2.6343000948131783, 0.9763727679811545, 1.324847411301174, 0.5060295190972572, 0.8284268356980119, 3.417998523354283, 1.3617502552142267, 0.8657488698175264, 1.0722481985192998, 0.9127234314634365, 1.0785795127069562, 1.7695070345090707, 1.1509002484443507, 0.699103158704746, 0.6…	[1.2730688502626433, 1.8360422472147815, 0.4214902373779207, 0.9521470125741264, 1.0865110615255538, 1.0757628882805081, 2.4575405574568085, 1.0054623633324788, 1.3651242300262407, 0.4221675163545177, 0.8211392592297039, 3.4043760602460136, 1.4571717472455046, 0.9330350260154728, 1.056724978642234, 1.0342618503736263, 1.0668060033147289, 1.588649530689595, 1.1254622659983429, 0.7137230267440975, …
		[ 1.40889047 0.8162288 0.69147761]	[ 1.66978549 0.71336894 0.27197851]
		[ 0.11879332 -0.26177654 0.20127538]	[ 0.34743784 -0.23001057 0.06353032]
		[ 0.67137819 -0.26605876 -0.54930527]	[ 0.6379127 -0.3815127 -0.5950625 ]
		[-0.93181168 -0.52464322 -0.30328869]	[-0.9600127 -0.45077695 -0.23597041]
		[-0.76872895 -0.21261725 0.89361888]	[-0.72473008 -0.08665379 0.79026782]
		[ 2.49715076 0.7971098 0.2615168 ]	[ 2.34447906 0.5918469 0.43890859]
		[-0.49822284 0.79158608 0.28012364]	[-0.58534356 0.78187821 0.23873405]
		[-0.91824133 0.92743263 0.22786452]	[-1.01323278 0.83438224 0.37513967]
		[-0.18184116 -0.47166666 -0.02302667]	[-0.10207172 -0.40616573 -0.05325572]
		[-0.28110066 -0.18585435 -0.75679033]	[-0.28871279 -0.1962186 -0.74324482]
		[-1.85099137 -0.44081334 -2.83940636]	[-1.91579002 -0.10577213 -2.81217659]
		[-0.99116571 0.44902869 0.81873532]	[-0.93987455 0.45720108 1.01535832]
		[ 0.83030812 0.21659161 0.11488082]	[ 0.9239156 0.10398041 0.07824576]
		[-0.24376553 -1.02788121 -0.18372475]	[-0.20977975 -1.01553105 -0.20336379]
		[-0.11877121 -0.38775471 -0.81768193]	[-0.10344476 -0.51745202 -0.88951681]
		[ 0.36632588 0.89421229 -0.4790861 ]	[ 0.50105447 0.89243892 -0.30095223]
		[ 0.73564761 -1.38057221 0.82704179]	[ 0.72178124 -1.17998529 0.78132829]
		[ 1.03686918 0.17632269 0.46731573]	[ 1.08730879 0.07442211 0.28086696]
		[-0.27910846 -0.23418646 0.59665769]	[-0.30927055 -0.22479586 0.60267662]
		[-0.5733774 0.05455054 0.18325902]	[-0.53784291 0.12697393 0.2764838 ]
		[-0.47501095 0.33318977 -0.66110004]]	[-0.54754668 0.30847369 -0.64984665]]
0.087337	0	[[-0.28821095 0.35945043 0.78763548]	[[-0.20921282 0.31042804 0.81158313]	[0.9124909913216176, 2.5734486897193833, 2.4045030476609663, 1.3994202139021858, 1.2524308683771472, 0.824682208994345, 3.039453869592344, 1.0059839705168656, 1.1392869560481935, 0.672742063289426, 0.549968460907529, 0.38267715938458446, 2.927496275692627, 0.8657035230334745, 0.8475678380137329, 2.4118443384477044, 1.2963560065650253, 1.2168501096268247, 1.2875708672678159, 0.7200891991926935, 0.…	[0.8937576576737121, 2.5629179138026505, 2.3620476802207526, 1.375947646860424, 1.197528620158109, 0.8645421351678577, 3.157501724215246, 1.0232416500947465, 0.9810643692865043, 0.683359851044817, 0.5462798582388663, 0.40441503191988276, 2.6872886591807568, 0.8208741363038043, 0.8992753810185568, 2.1547600473409685, 1.1934646682953858, 1.1493714837456188, 1.2825530973917814, 0.780183557339294, 0.…
		[ 1.7160604 0.2746767 1.89797987]	[ 1.76328585 -0.10449577 1.85700078]
		[-1.91476549 -0.52391786 1.35676752]	[-2.08409387 -0.32825202 1.06210763]
		[-0.28873561 1.00267147 0.93255489]	[-0.29486227 0.95816259 0.94245033]
		[-0.35280659 -1.20029983 0.05823144]	[-0.27534273 -1.15168906 0.1785315 ]
		[ 0.19446231 0.74556432 -0.2939711 ]	[ 0.2378718 0.77648136 -0.29652455]
		[-0.98296265 2.67055412 -1.0678038 ]	[-1.13221132 2.7124467 -1.15349363]
		[ 0.82822763 -0.54470633 0.17128266]	[ 0.82552963 -0.58227001 0.16274501]
		[ 0.85749957 0.38164484 -0.64576812]	[ 0.73087458 0.30275623 -0.58021402]
		[ 0.25187032 -0.2075009 -0.58829126]	[ 0.3663863 -0.12858844 -0.56232266]
		[ 0.25107472 -0.46858097 0.14092077]	[ 0.21767941 -0.48623077 0.12090076]
		[-0.03584425 0.05107574 -0.37755565]	[ 0.01942052 0.14502295 -0.37701818]
		[-1.13521599 -2.52725198 -0.94578883]	[-1.03644067 -2.32285082 -0.866992 ]
		[-0.12683708 0.57805975 -0.63182424]	[-0.04945213 0.44290533 -0.68936471]
		[ 0.28034285 0.66871344 -0.43886382]	[ 0.38602322 0.68735172 -0.4327007 ]
		[ 2.28700106 -0.76550998 0.02477405]	[ 2.02539686 -0.72207902 0.13914139]
		[ 0.08637589 -1.0332361 -0.77813961]	[ 0.19685603 -1.00447287 -0.61370993]
		[-1.10954149 0.49473066 0.06988163]	[-1.02344406 0.52283161 0.01625358]
		[-1.05528807 -0.71452037 0.18348425]	[-1.03113819 -0.7461408 0.15802025]
		[-0.11565138 0.51334192 -0.49156208]	[-0.06814435 0.54904662 -0.5500823 ]
		[-0.12081056 0.26376966 0.22262759]	[-0.09661482 0.26165477 0.23306812]
		[ 0.52697819 -0.09577133 0.41115712]]	[ 0.53163301 -0.09201833 0.4406202 ]]
0.364424	0.341474	[[ 0.20607574 -0.47363397 -0.19424988]	[[ 2.12020524e-01 -6.74720630e-01 -2.75488600e-01]	[0.5518417908260322, 3.8712655196955406, 0.6687040809568933, 1.1875063411799045, 2.700433471937252, 0.6582915463936972, 2.8447413390275447, 0.9954666620248092, 0.924594343727242, 0.792529101572475, 0.8081512577211819, 3.3859640791851118, 2.818345500247181, 0.7487972218877004, 1.3837156225613387, 2.300492083225027, 0.5070373106044488, 1.4083746770402108, 1.069103195601023, 1.1307553063891658, 0.46…	[0.7590089584219837, 3.798009958062907, 1.0761509557197093, 1.034992057570935, 2.5131005086455644, 0.7344654530471567, 3.071993073855479, 0.9113870196491208, 0.9208626085028138, 0.9503325808843461, 1.0615361465371673, 4.077609588304671, 2.868922859299874, 0.8482174093204358, 1.1818850935718213, 2.107990511977865, 0.6312534517543927, 1.4065345524801973, 1.0277385065909947, 1.0581611288981312, 0.54…
		[-2.07586657 0.86559007 3.15090916]	[-1.92792327e+00 6.41303669e-01 3.20885043e+00]
		[-0.4914144 0.3671457 -0.26623499]	[-7.90029581e-01 4.79936548e-01 -5.51012749e-01]
		[ 1.1495136 0.16625609 -0.24728265]	[ 9.84679250e-01 2.45711091e-01 -2.03079772e-01]
		[ 1.06072663 -2.48320318 -0.03003211]	[ 1.01353843e+00 -2.29965415e+00 2.19690632e-03]
		[ 0.1010676 -0.26673584 0.59328332]	[ 1.08432491e-01 -3.30709332e-01 6.46771393e-01]
		[-0.48259705 2.30898062 -1.5900509 ]	[-7.46256082e-01 2.35769799e+00 -1.82249925e+00]
		[-0.30496088 0.93932754 -0.12496603]	[-1.92993053e-01 8.81721533e-01 -1.26281906e-01]
		[-0.53092587 -0.57997476 0.48643777]	[-4.78947179e-01 -5.59411805e-01 5.52861625e-01]
		[ 0.62663544 0.38416216 -0.29639473]	[ 8.03920626e-01 4.21700855e-01 -2.81090786e-01]
		[ 0.02047099 0.71468482 0.37671608]	[-3.75235704e-02 9.52681343e-01 4.66743218e-01]
		[ 1.58476862 -2.67919997 1.33234705]	[ 1.85487327e+00 -3.36824262e+00 1.35694022e+00]
		[ 0.04600896 0.54116916 -2.76551812]	[ 1.73903079e-01 7.27763743e-01 -2.76962742e+00]
		[ 0.28644938 -0.66153034 -0.202538 ]	[ 3.15950777e-01 -7.70935895e-01 -1.59077733e-01]
		[-1.02244409 -0.87037387 0.33425488]	[-8.88479629e-01 -7.00409831e-01 3.41880671e-01]
		[ 1.98332537 1.14543732 0.21600386]	[ 1.60912409e+00 1.33650927e+00 2.60934172e-01]
		[-0.38484334 0.32166582 0.07425318]	[-3.91239979e-01 4.46001011e-01 2.15627682e-01]
		[-1.21577861 0.57892636 -0.41260861]	[-1.15953090e+00 6.50641616e-01 -4.58795183e-01]
		[ 0.46476278 0.95343746 -0.13391868]	[ 4.98096785e-01 8.98677243e-01 2.29181799e-02]
		[ 0.08306647 -0.96247773 0.58765989]	[ 1.28193125e-01 -9.06187049e-01 5.31127601e-01]
		[ 0.25732153 -0.32989809 -0.20251126]	[ 2.90476827e-01 -3.66157325e-01 -2.88310234e-01]
		[-1.45715183 -0.08929708 -0.64651806]]	[-1.38028602e+00 -6.39172723e-02 -6.71588478e-01]]
0.283077	0.290861	[[ 1.28161589e+00 1.16404194e+00 -3.26940187e-01]	[[ 1.35222914 1.14054577 -0.46805372]	[1.7619372359397132, 2.0369073983509725, 1.9516945452767445, 1.0674523645462557, 1.9426868379938065, 0.8233524356661954, 1.8859485088640782, 0.8556247586918754, 0.564257685375335, 0.691401527136287, 0.7681513801723376, 2.9213004716869557, 1.4171799474823124, 0.9753806167814556, 0.7777894667946009, 2.3963886189211427, 1.225422626217966, 0.5285654562966238, 2.5695905859297854, 1.248421723201448, 0.…	[1.8298750159903816, 1.9239422293666035, 1.826043061766418, 1.154267799086933, 2.1998075414635547, 0.7559214149244736, 2.159760337758775, 0.96174699423905, 0.5293151798567225, 0.6892332534359081, 0.8334474658229956, 3.233145938924372, 1.4260845467343368, 0.8941709399654385, 0.8916365564144197, 2.5576572698881863, 1.149631338333496, 0.5398680508067019, 2.615414584914485, 1.4161918931797788, 0.5512…
		[-2.00837036e+00 2.38636119e-01 -2.41853395e-01]	[-1.87364489 0.29202116 -0.32516483]
		[ 1.51869202e+00 -1.22582454e+00 -6.35248289e-03]	[ 1.36643938 -1.20953972 -0.06550077]
		[-7.34510000e-01 3.89277474e-01 6.69636214e-01]	[-0.81147867 0.41100427 0.71057161]
		[-1.32090393e+00 1.28419327e+00 -6.16516497e-01]	[-1.41706521 1.54474752 -0.66695916]
		[ 6.65905642e-01 3.32587776e-01 -3.51943575e-01]	[ 0.65938841 0.20299972 -0.30889355]
		[-1.47621390e+00 -1.07180269e+00 4.78365215e-01]	[-1.78499149 -1.12510911 0.46097677]
		[ 5.09045759e-01 -6.87721682e-01 2.24287856e-03]	[ 0.64810865 -0.71028083 0.02033715]
		[ 2.33292641e-01 -4.08815359e-01 -3.11177251e-01]	[ 0.2975918 -0.3485995 -0.26474908]
		[-2.25696103e-01 -4.40785570e-01 -4.82499142e-01]	[-0.07669207 -0.53830656 -0.42354085]
		[-1.77905979e-01 3.78861769e-01 6.44103847e-01]	[-0.24931938 0.47424379 0.63841002]
		[ 1.75223478e+00 -8.06130573e-01 2.19404267e+00]	[ 1.93204866 -1.45536079 2.14530781]
		[ 1.08226550e+00 -6.97426167e-01 -5.92196869e-01]	[ 1.11479915 -0.60385641 -0.65291456]
		[-7.49117327e-01 2.17839008e-01 -5.85437225e-01]	[-0.72794333 0.20951788 -0.47512361]
		[-1.23738485e-01 7.65884743e-01 5.53696922e-02]	[-0.05884326 0.88955796 0.01548704]
		[-9.50505474e-02 2.34774847e+00 4.70872498e-01]	[-0.23125286 2.47763457 0.59115123]
		[ 7.61861888e-02 -1.21135075e+00 1.68776856e-01]	[ 0.03128967 -1.10524356 0.31481714]
		[-3.08839138e-01 -3.23881188e-01 -2.81248652e-01]	[-0.26691229 -0.20273375 -0.42321906]
		[-1.83902112e+00 -1.42067837e+00 -1.09657196e+00]	[-1.95403962 -1.48105257 -0.91027794]
		[ 3.22613016e-01 7.94215914e-01 -9.07578495e-01]	[ 0.3725976 0.91641657 -1.013386 ]
		[ 2.35349474e-01 4.33663401e-01 3.23668969e-01]	[ 0.27721261 0.4105238 0.24178005]
		[ 1.30517797e+00 -2.28533472e-01 8.56637532e-01]]	[ 1.400478 -0.18913021 0.85894431]]
0.393028	0.38312	[[-1.18675360e-01 1.35776377e+00 3.26524131e-01]	[[-1.65961612e-01 1.42046192e+00 2.43706639e-01]	[1.4015078691636635, 2.1330294619163834, 1.685151860860176, 1.3003587372424767, 1.30928749902656, 0.41634502950484553, 3.582422556435943, 1.4012295339571021, 0.6175032045527508, 0.8304251826325207, 0.21915558215333325, 1.908043234222572, 2.0927231318919217, 0.9609950100070337, 0.40263672092508257, 1.468532489532485, 0.765805941923768, 0.42056431755277845, 2.908526115569508, 1.3786272323589817, 0.…	[1.4507405830324158, 2.1557664316597487, 1.5038077556041018, 1.332657174344427, 1.366252951404441, 0.45403563183968193, 3.5796323190370285, 1.3412558427852994, 0.5551853096776697, 0.9095663453045003, 0.38735556213952554, 1.8256901521122741, 2.1399594077029156, 1.0474458479755604, 0.3228900188752875, 1.6003569332510816, 0.8443759838778513, 0.49110081909581804, 2.9653705827978216, 1.363572805676346…
		[-1.56442279e+00 1.10600802e+00 -9.37625878e-01]	[-1.36270883e+00 1.27919755e+00 -1.07424725e+00]
		[ 1.65472779e+00 -4.26938314e-02 -3.15895487e-01]	[ 1.47599063e+00 -1.05810720e-01 -2.67756447e-01]
		[-1.09901615e-01 -1.16406467e+00 -5.69041231e-01]	[-1.73248482e-01 -1.20402976e+00 -5.44309151e-01]
		[ 5.62228006e-01 7.55812538e-01 -9.09329880e-01]	[ 5.77956509e-01 7.87733298e-01 -9.55033849e-01]
		[ 1.00694074e-01 -3.17297717e-01 2.50052086e-01]	[ 1.23813188e-01 -3.42238089e-01 2.71462226e-01]
		[-7.83837541e-01 -3.49420513e+00 -9.94011158e-02]	[-8.18068627e-01 -3.48476835e+00 -3.03453411e-02]
		[-1.15160684e+00 7.45626588e-01 -2.85108550e-01]	[-1.02945155e+00 8.06898379e-01 -2.96836237e-01]
		[-4.85758636e-01 -3.61060974e-01 -1.22408040e-01]	[-4.27803295e-01 -3.38451854e-01 -1.03273477e-01]
		[-1.19636645e-02 -4.51370505e-02 8.29111272e-01]	[ 7.08047378e-02 -1.64853799e-01 8.91695492e-01]
		[-1.16629068e-01 -1.17769200e-01 -1.43377980e-01]	[-1.70480559e-01 -2.24509290e-01 -2.65661984e-01]
		[ 1.47047437e+00 -2.90804681e-01 1.18057899e+00]	[ 1.38182814e+00 -3.71254139e-01 1.13396026e+00]
		[ 3.19243941e-03 2.08438824e+00 1.86562533e-01]	[-1.41940988e-01 2.11780738e+00 2.72343429e-01]
		[ 7.21259291e-01 -6.31579064e-01 -6.63651297e-02]	[ 8.36787074e-01 -6.26673005e-01 6.48933096e-02]
		[-2.31547117e-02 -3.89296397e-01 1.00142417e-01]	[-5.64479934e-02 -3.17630536e-01 -1.35067104e-02]
		[-9.60735339e-01 6.26350206e-02 1.10889681e+00]	[-9.74731772e-01 -2.84582717e-03 1.26926443e+00]
		[ 2.86327769e-01 6.45274523e-01 2.96809602e-01]	[ 3.77409657e-01 6.82344104e-01 3.23943324e-01]
		[-3.65913680e-01 1.76907053e-01 1.08099116e-01]	[-3.97634312e-01 2.83824885e-01 5.01039194e-02]
		[ 2.48887602e+00 1.17291935e+00 -9.43016716e-01]	[ 2.54544117e+00 1.12274231e+00 -1.02645099e+00]
		[ 2.58255303e-01 -1.07519835e+00 8.23326026e-01]	[ 2.86690487e-01 -1.04510945e+00 8.27578157e-01]
		[-3.44259877e-01 -6.31874741e-01 -1.59218616e-01]	[-3.10225197e-01 -6.44971836e-01 -1.79980377e-01]
		[-1.62794474e+00 3.25325275e-01 -6.41592185e-01]]	[-1.64801838e+00 3.72136819e-01 -5.91549373e-01]]
0.394131	0.375401	[[-0.58575712 0.61283735 1.51900076]	[[-0.65188259 0.63595701 1.3547135 ]	[1.7395529075308902, 3.3070673991864608, 1.3933321956703688, 1.0916497023178808, 2.6759477674855208, 0.4692273448762184, 3.34511343408189, 1.2878731535336276, 0.4518294296891162, 0.8217524074102006, 0.667459061032198, 2.9986144557798835, 1.7908808774549236, 1.318035990834281, 0.8311419171373113, 1.8941776400206274, 0.6415251530439089, 0.9786204918506979, 2.0726611521619835, 1.4774459868242644, 1.…	[1.632372781822863, 3.319270074879524, 1.1767584975495766, 1.1329839721133645, 2.8005630562138046, 0.41860354359702207, 3.3136402455528096, 1.3164867747191396, 0.41871206524747895, 0.8469902839474913, 0.7612042583571687, 2.9038518301418175, 2.0633809003557584, 1.328612725231463, 0.8023263933645984, 1.8084672202114696, 0.6357144892124098, 0.9452032413823597, 2.1614122265460125, 1.5315568567436144,…
		[ 0.94806333 -1.88124413 -2.54927268]	[ 1.06132224 -1.63820389 -2.68466701]
		[-0.13535814 1.34634492 0.33227719]	[-0.20249919 1.12079734 0.29591886]
		[-0.9961316 0.25732729 0.36497065]	[-1.05081312 0.20597804 0.37015877]
		[-0.23790171 2.15458694 -1.56902975]	[-0.24060493 2.18231228 -1.73861319]
		[ 0.18920764 0.02450573 -0.42868898]	[ 0.18219342 0.0611925 -0.37187358]
		[-0.98208092 -3.19535556 -0.12248996]	[-0.97518367 -3.16004643 0.20817077]
		[ 0.68314506 -1.0916759 0.0131836 ]	[ 0.78898304 -1.05324134 0.03641266]
		[-0.41078092 -0.17642343 -0.06544956]	[-0.37604592 -0.16499611 -0.08176518]
		[-0.79596154 -0.01301463 0.2038452 ]	[-0.80378141 -0.07927127 0.25503735]
		[ 0.603118 -0.14853207 -0.2443123 ]	[ 0.62996166 -0.25095428 -0.34583548]
		[ 0.53625063 2.74147838 1.09014687]	[ 0.45190372 2.66578667 1.05911279]
		[ 0.6417338 0.03863719 1.67150807]	[ 0.66836141 -0.04029205 1.95171984]
		[-0.38429745 1.07791678 -0.65393406]	[-0.36992333 1.14350645 -0.5663581 ]
		[ 0.82217916 0.00816115 -0.12145663]	[ 0.77179725 0.03489135 -0.21642375]
		[-0.41157776 -1.84813944 -0.05378918]	[-0.38129448 -1.76780997 -0.00401278]
		[ 0.34437059 -0.44419717 -0.30927705]	[ 0.43948625 -0.39709187 -0.23087398]
		[-0.53943145 0.47315158 0.66546177]	[-0.57166668 0.49841473 0.56408256]
		[-1.43363932 -1.45095304 -0.36788289]	[-1.4441275 -1.49466991 -0.59343107]
		[ 0.15175495 1.0795426 -0.99719851]	[ 0.18998322 1.12612855 -1.02049364]
		[-0.11594011 0.78365432 0.6746129 ]	[-0.08375138 0.78432998 0.71146598]
		[ 1.9495307 -0.44123685 0.93568454]]	[ 1.96758199 -0.41271781 1.04755469]]
0.251354	0.200161	[[-1.18343086 -2.00921692 0.89310569]	[[-1.39607132 -2.14358929 0.74942127]	[2.4970180196065064, 2.103556969186158, 2.3949669632041344, 1.2666022470962413, 1.8734017173585173, 0.2642434280395728, 0.6721682295054882, 1.272009350804665, 0.44494234293054225, 0.623924842408165, 0.6277585303844789, 1.9319405148828326, 1.6634473967459351, 1.1997833852534365, 0.4025205157660731, 1.6077455875797737, 0.6626938629987927, 1.6160059618800269, 3.237991881001897, 1.4403939133252368, 1…	[2.665637343882751, 1.9837802034689982, 1.9487481996927585, 1.271576631874212, 1.7908528152059227, 0.26436299695670895, 0.8218458995911953, 1.1797378085308297, 0.3633562716444749, 0.6317267658851188, 0.6668281547868922, 1.947773045495713, 1.7190288662583864, 1.3484241658072218, 0.4359270091817142, 1.5878227518918733, 0.6697725151282962, 1.406819838570904, 3.1018097808863163, 1.4411797290770636, 1…
		[-0.70532851 -1.70790737 -1.00524427]	[-0.46583582 -1.47238313 -1.24517822]
		[ 0.03497193 2.2747051 -0.74857225]	[-0.04216615 1.84047642 -0.63913075]
		[ 0.72826201 -0.32577481 -0.98376139]	[ 0.66490199 -0.30690066 -1.03953088]
		[ 1.50615109 -1.11360754 -0.0319553 ]	[ 1.47144975 -1.01898305 -0.06052259]
		[-0.24335379 -0.0678738 0.07743816]	[-0.2461328 0.01537383 0.09523698]
		[-0.56071779 -0.00341119 0.37066704]	[-0.40763925 0.1434494 0.69905879]
		[-0.97098258 0.73411909 -0.36914736]	[-0.85851656 0.71410475 -0.38050627]
		[ 0.43152357 -0.01538066 -0.10735236]	[ 0.3596235 0.00559097 -0.05164743]
		[ 0.04574985 0.59188736 0.19198572]	[ 0.05302653 0.58808668 0.22454611]
		[ 0.54319277 0.28184242 -0.1399544 ]	[ 0.58598528 0.27020147 -0.1681434 ]
		[-0.74712379 1.77734492 0.1234716 ]	[-0.65765491 1.81871242 -0.23150592]
		[ 0.52653 1.57696253 -0.05488684]	[ 0.53178872 1.60919628 0.2876601 ]
		[ 0.55809413 -0.52010187 0.92601574]	[ 0.59620951 -0.57189861 1.0656988 ]
		[ 0.05177385 -0.3984428 0.02419858]	[-0.03485295 -0.43152508 -0.05102679]
		[-0.33195765 -0.73704768 -1.38975203]	[-0.2167483 -0.75200357 -1.38155416]
		[-0.17903043 0.61027719 -0.1862069 ]	[-0.20328729 0.63718394 -0.03558267]
		[ 0.40839529 -0.75483994 1.36927178]	[ 0.27717972 -0.60793721 1.23803304]
		[ 1.80696894 1.59725422 2.16060955]	[ 1.90888232 1.45888651 1.96189765]
		[-0.48988012 -1.04354814 0.8635736 ]	[-0.49188564 -1.03133009 0.87829709]
		[-0.21101185 -0.93766666 -0.65033235]	[-0.17332405 -0.93424243 -0.64386742]
		[-1.18667827 0.10046185 -1.33832688]]	[-1.25493226 0.16953049 -1.27165335]]
