# Supplementary material for: Modelling chemical processes in explicit solvents with machine learning potentials
Source: Nat Commun. 2024 Jul 20;15:6114. doi: 10.1038/s41467-024-50418-6 (PMC11271496; doi:10.1038/s41467-024-50418-6)
Supplement: Supplementary file 4 — Source Data [file 41467_2024_50418_MOESM4_ESM.zip › source_data/SI/S5/s10.xlsx]

## Sheet: Sheet1
E_true	E_predicted	F_true	F_predicted	|F|_true	|F|_predicted
0.338411	0.318578	[[ 2.55160154e-02 -6.63092852e-02 -6.79293905e-02]	[[-7.61925698e-03 -8.11109378e-02 -1.52138073e-01]	[0.09829745902259411, 0.08944371176517359, 0.0701098266006965, 0.034180262401754535, 0.08521474478147155, 0.05115992390859481, 0.20186702785379715, 0.027024503500182463, 0.038926863273002946, 0.05448521427074487, 0.038449887108135315, 0.24511370441800312, 0.11252873839660012, 0.020024590006683773, 0.08427255072629768, 0.9173452821134241, 0.08629337134024566, 0.6787959116230129, 0.1265773855862247…	[0.17257760758634966, 0.05042281721011084, 0.12663267527397046, 0.017485254788040368, 0.028592689501047572, 0.05521177474652239, 0.17758070524125733, 0.02505273926393949, 0.09674247011954949, 0.06911468522427867, 0.07875304192143057, 0.40265284628913073, 0.12314718736480348, 0.04492740249103753, 0.07056580996589222, 1.0302904318915544, 0.08043909165271798, 0.7694390719238566, 0.10146784892813905,…
		[-4.59869553e-02 7.47241036e-02 1.73691062e-02]	[-1.01213471e-02 2.36903836e-02 -4.33449484e-02]
		[-4.86001760e-02 -4.81514665e-02 -1.53247171e-02]	[-1.21286100e-01 -8.78126294e-03 -3.53327874e-02]
		[-4.74759856e-03 1.14872900e-02 -3.18401133e-02]	[-1.47016780e-02 7.02527304e-03 6.34352724e-03]
		[ 5.87570729e-02 -4.04790293e-02 4.65897768e-02]	[ 2.63565525e-02 -5.30458361e-03 -9.73321259e-03]
		[-4.34471140e-02 6.80880278e-04 2.70041201e-02]	[-1.94444207e-02 -2.36340394e-02 4.59530930e-02]
		[ 1.24658478e-01 1.58709177e-01 4.68594344e-03]	[ 4.40193799e-02 1.27721032e-01 1.15258574e-01]
		[ 2.66221566e-02 1.06757461e-03 4.52159835e-03]	[ 2.34178213e-02 -5.91599467e-03 6.65179659e-03]
		[-1.25113101e-02 1.46565380e-02 -3.38223846e-02]	[ 8.01432923e-03 5.57757031e-02 -7.86380760e-02]
		[ 5.20799622e-02 -1.54658708e-02 -4.13798934e-03]	[ 5.34913470e-02 2.06698655e-02 3.85781307e-02]
		[ 1.79490449e-02 1.57979548e-02 3.01106332e-02]	[-5.82189657e-04 -1.11124768e-02 7.79629112e-02]
		[ 7.35002572e-02 -1.83236550e-01 -1.45268052e-01]	[ 1.78626493e-01 -3.15472605e-01 -1.75211090e-01]
		[-3.36571139e-02 2.59582970e-02 1.04192526e-01]	[ 5.84730750e-02 -6.62451885e-02 8.57770614e-02]
		[ 1.87347235e-02 3.00767974e-04 7.06426786e-03]	[-3.43483063e-02 2.69025963e-02 -1.07198723e-02]
		[-6.93219015e-02 2.18609312e-02 4.26431292e-02]	[-4.20896557e-02 2.56788213e-02 5.04835870e-02]
		[ 7.45762651e-02 8.09047441e-01 -4.25914294e-01]	[-1.52619888e-02 9.20515956e-01 -4.62510346e-01]
		[ 7.93408329e-02 -2.43604061e-02 2.36251727e-02]	[ 7.87490097e-02 -7.98161772e-03 1.43295051e-02]
		[-1.26611439e-01 -5.65938266e-01 3.52770906e-01]	[-7.09730351e-02 -6.72681748e-01 3.66740480e-01]
		[-8.62853901e-02 4.94275064e-02 7.83172242e-02]	[-5.05394328e-02 2.88958476e-03 8.79382761e-02]
		[-2.23477958e-02 -1.89058048e-02 2.63352726e-02]	[-5.37611533e-02 -3.40604926e-02 2.15496055e-02]
		[-9.44744654e-02 4.43029837e-02 2.69426707e-02]	[-9.51599506e-02 2.89914466e-02 5.57557390e-02]
		[ 6.41584009e-02 9.65501706e-04 -5.75840315e-03]]	[ 6.47405073e-02 -7.55971580e-03 -5.69388045e-03]]
0.68411	0.642348	[[ 1.35785412e+00 -3.52269540e-01 -5.75582433e-01]	[[ 1.48149991 -0.34058371 -0.62758888]	[1.51629706099494, 1.0288826513176434, 1.311521800221527, 0.7146880806989954, 1.6887204874982307, 0.5596968190221002, 1.8157283859178683, 0.38670664653131687, 0.4159561581285533, 0.5986483901827653, 0.20103295608637123, 0.7418681636584594, 0.43594250240500615, 0.2795939773209368, 0.14610248165813922, 1.6709859517515506, 0.4293067681827234, 0.8905122703993233, 0.7598966749574158, 0.671092353714631…	[1.6445993606392086, 0.9419160041713535, 1.2495449776221836, 0.7772058215138904, 1.589614438002163, 0.4490083784187433, 1.7440495765393798, 0.3459867978898086, 0.3965100086842615, 0.6688127772388448, 0.20296934105864886, 0.7551447958844956, 0.6544156378149125, 0.2080241259939805, 0.13919070029601258, 1.640787574208316, 0.42046586617969534, 0.8581029342575452, 0.6760674580373301, 0.614729882195484…
		[-2.18580156e-01 1.00186614e+00 8.41810941e-02]	[-0.0392545 0.94052998 -0.03268333]
		[-5.00235813e-01 1.07497878e+00 5.60601627e-01]	[-0.61397502 1.01305669 0.39763485]
		[ 2.03063274e-01 -6.84377856e-01 -3.42244027e-02]	[ 0.19010349 -0.75263533 -0.03807368]
		[ 8.91793138e-01 -1.41742428e+00 2.17693124e-01]	[ 0.91995309 -1.26847862 0.26743663]
		[ 5.57364348e-04 3.82581080e-02 -5.58387442e-01]	[ 0.03454118 -0.02471677 -0.44699498]
		[-1.46251731e+00 1.04117825e+00 -2.71772944e-01]	[-1.41165949 1.01778884 -0.11415905]
		[ 3.60454862e-01 -3.65268281e-02 -1.35203972e-01]	[ 0.31672174 -0.03969619 -0.13348565]
		[ 7.06323942e-02 -1.69073048e-01 3.73423212e-01]	[ 0.05053331 -0.12054372 0.37434714]
		[-4.92707821e-01 -2.66879563e-01 2.10699304e-01]	[-0.55518268 -0.33287605 0.16815546]
		[-8.48454165e-02 -1.78526593e-01 -3.66573374e-02]	[-0.14217129 -0.12647054 -0.07063341]
		[-4.50781105e-01 -5.30682542e-01 -2.56009390e-01]	[-0.35623784 -0.60523982 -0.27753022]
		[-2.99317459e-01 1.25934055e-01 2.90853121e-01]	[-0.46583568 0.12438026 0.44247768]
		[ 2.36037605e-01 2.84121606e-02 -1.47145473e-01]	[ 0.10297361 0.0238355 -0.17917126]
		[ 1.31079044e-01 3.86982813e-02 5.16397374e-02]	[ 0.09487221 0.10029417 0.01773113]
		[ 1.18347652e+00 -1.11175177e+00 -3.94443134e-01]	[ 1.15474697 -1.08646765 -0.42229297]
		[ 1.67924226e-01 2.36674314e-01 3.16371656e-01]	[ 0.1537223 0.20880039 0.33100362]
		[-3.41205866e-01 8.08781640e-01 -1.49876348e-01]	[-0.23544217 0.81809085 -0.10786564]
		[-5.11865543e-02 1.31858243e-01 7.46616566e-01]	[ 0.03491363 0.11008204 0.66613076]
		[-4.13870976e-01 3.34016693e-01 -4.09278158e-01]	[-0.43240382 0.23678225 -0.36722463]
		[ 2.08691528e-01 3.64511398e-01 -1.13943445e-01]	[ 0.2004666 0.29836388 -0.03734509]
		[-4.86920364e-01 -2.50139915e-01 2.22930775e-01]]	[-0.48288557 -0.19429645 0.19013153]]
0.709769	0.660358	[[-1.28509018e-03 -2.52285658e-01 -1.14592038e+00]	[[ 0.1054256 -0.34753254 -1.20781114]	[1.1733640580508649, 0.831575537489421, 1.838627048229936, 0.5835715838185797, 1.3199845485345558, 0.57482428039641, 1.6082891966603747, 0.30280703566812794, 0.3579129716584291, 0.6957952463571501, 0.7005974168508217, 1.1403006846757138, 0.09071551248315134, 0.31934999686155263, 0.2049060255150044, 1.9500068466989366, 0.4736413561226937, 1.5262438592246694, 0.7096292768795728, 0.4369423168578272,…	[1.261230020288859, 0.9059444840152114, 1.665753255787577, 0.6352161362598203, 1.256695042919707, 0.5497381682908522, 1.6430130278110064, 0.23339904294822925, 0.3528778163132958, 0.6483653439623973, 0.5358996914624085, 1.0527940663193445, 0.25119786414736034, 0.3044032751112924, 0.07859004088862098, 1.953881376310554, 0.4451925973376884, 1.47483274183964, 0.5464768953084331, 0.4127849910443179, 0…
		[ 4.94393181e-01 5.87768498e-01 -3.18781194e-01]	[ 0.62215299 0.5336879 -0.38579566]
		[ 4.87539744e-01 1.76883708e+00 -1.18616276e-01]	[ 0.37898247 1.60387671 -0.24225129]
		[-4.15956246e-01 -2.69954606e-01 3.07669799e-01]	[-0.44812493 -0.3368821 0.29865371]
		[ 6.42698120e-01 -1.14516380e+00 -1.33784156e-01]	[ 0.69215395 -1.04255002 -0.11530307]
		[-3.34267376e-01 -4.56762628e-01 -1.00280485e-01]	[-0.27703363 -0.47322695 -0.03899588]
		[-1.53106953e+00 -1.33128472e-01 4.74022206e-01]	[-1.49798199 -0.10396696 0.66688279]
		[ 2.51611514e-01 8.83026284e-02 -1.43479591e-01]	[ 0.15782583 0.08699795 -0.14831546]
		[ 3.32911066e-01 4.17467902e-02 1.24615900e-01]	[ 0.32195401 0.09595094 0.10798975]
		[-1.65340933e-01 2.94540293e-01 6.08308653e-01]	[-0.18822681 0.27615301 0.5555968 ]
		[ 4.06743819e-01 -4.70111193e-01 3.23097001e-01]	[ 0.32781803 -0.36051008 0.22306121]
		[-7.64906077e-01 -8.45324460e-01 2.51177511e-02]	[-0.63635196 -0.83841785 -0.02206902]
		[ 8.46536120e-02 -2.25427885e-02 2.35561642e-02]	[-0.07599844 -0.02897559 0.23766577]
		[ 1.15253269e-01 2.67844242e-01 -1.30232738e-01]	[-0.011026 0.26326736 -0.15241417]
		[ 1.02942249e-01 -1.33052265e-01 1.16989177e-01]	[ 0.05956509 -0.02482135 0.04485861]
		[ 1.28812989e+00 -1.44239856e+00 -2.50468503e-01]	[ 1.25798642 -1.46291193 -0.308239 ]
		[ 2.07075382e-01 3.67323006e-01 2.15707510e-01]	[ 0.18043369 0.29892575 0.27619473]
		[-3.78019578e-01 1.41911946e+00 -4.15477403e-01]	[-0.26319219 1.41268215 -0.33194974]
		[-2.21750843e-01 2.95782702e-01 6.05733330e-01]	[-0.0953463 0.23781182 0.48269205]
		[-3.18742216e-01 1.63358919e-01 -2.50271556e-01]	[-0.33627297 0.09935918 -0.21780654]
		[ 2.12579143e-01 1.89284563e-01 3.10826655e-02]	[ 0.20559046 0.10419297 0.10591081]
		[-4.81103443e-01 -3.55767530e-02 1.73028128e-01]]	[-0.48033334 0.00688963 0.17144475]]
0.544807	0.51222	[[-0.57221382 0.5183815 1.20736667]	[[-0.58397332 0.44057877 1.08949585]	[1.4331372276037755, 1.0136631375819973, 1.6494029794557254, 0.7168860159074579, 0.5795867252488286, 0.8555068961821864, 1.5224013346153986, 0.16311621521977718, 0.28151370313842616, 0.7003116814750647, 0.5454609558068401, 1.1529699722878595, 0.7164658631559002, 0.34881002862576815, 0.07264227217442369, 0.8799772575790072, 0.2301109096348034, 0.49835182193331673, 0.8563225759841662, 0.41770566557…	[1.3123016815311093, 1.0517664218813847, 1.646322596146189, 0.7369976483275681, 0.638349815066814, 0.6959529864096754, 1.5499144077921696, 0.08769473908580934, 0.34534862211099526, 0.5749758223306889, 0.6927426517687619, 0.8028200578610755, 0.5185733917685126, 0.3138005045070349, 0.09630620510816898, 1.0103177441764752, 0.24629140734759358, 0.3700983709810811, 0.7020797521959303, 0.41747771054874…
		[-0.78156916 0.42712513 0.48396976]	[-0.73718892 0.56546986 0.49295937]
		[ 1.57588838 -0.16762397 0.45717416]	[ 1.59156422 -0.27339123 0.32024783]
		[ 0.5026959 0.08840866 -0.50339478]	[ 0.48238436 0.03501551 -0.55609781]
		[-0.29210993 0.05497775 -0.49756407]	[-0.25228129 0.03686917 -0.58522244]
		[-0.38687097 0.38088461 -0.66117306]	[-0.35924889 0.29172458 -0.51979569]
		[ 0.60604736 -1.30863518 0.48773597]	[ 0.49365224 -1.34279103 0.59619994]
		[ 0.1558245 -0.00180877 -0.0481908 ]	[ 0.0680576 -0.00357751 -0.05518815]
		[-0.13222524 0.07068459 0.23826485]	[-0.21781254 0.10217686 0.24775645]
		[-0.2970646 -0.27114148 -0.57329867]	[-0.26899207 -0.19158287 -0.4706766 ]
		[-0.08117059 0.32707085 -0.42890984]	[-0.13765603 0.37918961 -0.56316822]
		[-0.95206115 -0.56923026 0.31447773]	[-0.52386925 -0.58752905 0.15776778]
		[ 0.27929039 -0.2875672 -0.59382263]	[ 0.15913825 -0.31358472 -0.38112728]
		[ 0.33344832 0.0430815 0.09286891]	[ 0.2971668 0.04579396 0.08980847]
		[-0.03175126 -0.01938002 0.06239529]	[-0.09560903 0.01126962 -0.00260647]
		[ 0.44165964 0.61647644 -0.44637824]	[ 0.35901014 0.7752241 -0.53933409]
		[ 0.17960342 -0.0241286 0.14181485]	[ 0.12341019 -0.08524812 0.19535132]
		[-0.30117195 0.39370374 0.05145256]	[-0.20916673 0.26579068 0.15025777]
		[-0.7560787 0.37191639 0.15268122]	[-0.62278982 0.29326009 0.1380121 ]
		[ 0.3490968 -0.08819521 0.21173345]	[ 0.32715102 -0.1217586 0.22898623]
		[-0.15790437 -0.22134276 0.09066727]	[-0.17119043 -0.28676603 0.1258925 ]
		[ 0.30796563 -0.05663673 -0.18817076]]	[ 0.27824349 -0.03613366 -0.15951887]]
0.557363	0.53748	[[-2.21801427 0.88415305 -0.23851219]	[[-2.31425173 0.70918483 -0.2500917 ]	[2.3996253849838154, 1.0552176969388425, 0.5700077529600363, 0.8769592919985072, 0.571858558152704, 0.47908076096862856, 1.7515060613880675, 0.1456038798081382, 0.19496062853634605, 0.6867725200733901, 0.8747712052620465, 0.5546786255142045, 1.124602230518322, 0.24620664179958726, 0.35495118908176926, 1.642228698258704, 0.2997951955671006, 0.2786851736037714, 0.7136727610407972, 0.826224016294788…	[2.4333618792358607, 0.8970125436940368, 0.7051187418728542, 0.9106082803430496, 0.4749420172460627, 0.4774999904089437, 1.721115592632522, 0.12766022792405074, 0.244730196322411, 0.717000574461516, 0.7231473445024955, 0.18731402853111334, 1.0683192425634782, 0.20027855606869768, 0.2849658322214859, 1.8889852112811045, 0.28638384257543337, 0.4306230798107319, 0.7587675147902504, 0.849724591277903…
		[ 0.65374544 -0.80241805 0.20549102]	[ 0.64301406 -0.56937078 0.25880754]
		[ 0.40248113 0.22067561 -0.33796458]	[ 0.51587224 0.1632552 -0.45212389]
		[-0.60510351 0.61622586 0.1522269 ]	[-0.64697438 0.60710532 0.20507248]
		[-0.34478916 0.28739807 -0.35432329]	[-0.31667448 0.13996103 -0.32511245]
		[-0.16908359 -0.35571755 0.2727529 ]	[-0.15445208 -0.33559581 0.30253305]
		[ 1.57459917 -0.6263716 0.44279741]	[ 1.49806387 -0.65308707 0.53992666]
		[ 0.08792658 -0.11573921 0.00859315]	[ 0.02821464 -0.12346365 -0.016056 ]
		[ 0.0371044 0.0509949 -0.18447881]	[-0.04046089 0.06197149 -0.23327092]
		[ 0.48827256 0.4802342 -0.0512007 ]	[ 0.48636505 0.52662134 0.01445094]
		[ 0.53707863 -0.45554655 0.51889166]	[ 0.46313736 -0.36071775 0.42228968]
		[-0.54910683 0.05874699 0.05195053]	[-0.13915657 -0.0071186 -0.12518514]
		[ 0.14068562 -1.03159075 -0.42515674]	[ 0.25662181 -0.95682639 -0.39991812]
		[ 0.12419136 0.12150003 0.17444758]	[ 0.10441214 0.09699903 0.14071529]
		[-0.01916713 0.29609113 -0.19481532]	[-0.04037223 0.23028904 -0.1629189 ]
		[-0.72523612 1.39916943 0.46181444]	[-0.90576565 1.59917303 0.43646228]
		[ 0.0873705 -0.27671384 -0.07531937]	[-0.01557353 -0.27369068 -0.08286483]
		[-0.11472434 -0.1991662 0.15759625]	[-0.01704174 -0.39029517 0.18115048]
		[ 0.67041079 0.1283313 -0.2083489 ]	[ 0.74037245 0.04705663 -0.15925595]
		[-0.18669752 -0.79531403 0.12355465]	[-0.19814591 -0.81236097 0.15112819]
		[-0.39053418 -0.13151695 -0.24199506]	[-0.39003374 -0.17074217 -0.24987748]
		[ 0.48585048 0.42055261 -0.24128652]]	[ 0.44282932 0.47165212 -0.19586123]]
0.509877	0.490796	[[ 5.11093491e-01 -6.08865143e-02 8.64264718e-01]	[[ 0.42240838 -0.06511133 0.90574799]	[1.0059210839573047, 1.2622263019379287, 2.2153224347872307, 0.8139810080362317, 0.7670010406243912, 0.6249087593536667, 2.2165034287600793, 0.14827840570252018, 0.3553526883755277, 0.7829327984024484, 0.9248368068554073, 0.475926278552873, 0.5677837148899775, 0.16134302429726768, 0.2542366248402314, 1.5627009442908864, 0.3568989207499916, 0.380303398219751, 1.171607385793923, 0.5329153860424103,…	[1.0015227145357584, 1.25685161059377, 2.131939883999334, 0.8588301531583655, 0.9345471924140185, 0.7017642957111033, 2.0103777848724307, 0.16872945407369208, 0.34118020728052395, 0.6911027612023684, 0.9361763101824399, 0.5957220342486572, 0.4788427889062936, 0.23847834642623497, 0.25877964227032624, 1.671888989369801, 0.3607947533980589, 0.20993857896296178, 1.125773399363471, 0.5569710960446688…
		[-3.69171374e-01 -4.57218434e-01 1.11708506e+00]	[-0.55477883 -0.23064005 1.10394818]
		[-1.84323357e+00 -1.00836976e+00 7.02377346e-01]	[-1.7519703 -1.1100431 0.49353018]
		[ 7.00858285e-01 1.80753376e-01 -3.72412356e-01]	[ 0.77381628 0.20928148 -0.30821884]
		[ 6.12645388e-01 -4.60924838e-01 2.24614901e-02]	[ 0.73215588 -0.55686703 0.16500101]
		[ 4.71006298e-01 3.91383826e-01 -1.24429598e-01]	[ 0.51063032 0.47280028 -0.09049695]
		[ 1.02526398e+00 1.95158969e+00 -2.30258324e-01]	[ 0.83327565 1.81836187 -0.20206589]
		[-7.23351348e-02 -1.21110043e-01 4.56779084e-02]	[-0.10870192 -0.12809455 0.01566231]
		[ 1.29583329e-01 -2.99638076e-01 -1.40359245e-01]	[ 0.07315673 -0.28831207 -0.16711726]
		[ 2.05804279e-01 -2.18963405e-01 -7.22968459e-01]	[ 0.17884707 -0.18771122 -0.64062567]
		[-7.05368159e-01 3.56301497e-01 -4.80445754e-01]	[-0.70425679 0.3667662 -0.49591431]
		[-4.80808640e-02 3.36858383e-01 -3.32746876e-01]	[ 0.14435365 0.33708606 -0.46948882]
		[-4.61173361e-01 -2.69729737e-01 -1.92206522e-01]	[-0.33670534 -0.22164088 -0.25844778]
		[ 7.02431802e-02 -9.22667595e-02 1.12179821e-01]	[ 0.13388171 -0.18389968 0.07161366]
		[-1.53119078e-01 -1.94826119e-01 -5.68646875e-02]	[-0.11249265 -0.2329486 -0.00687452]
		[-8.78233588e-01 -2.83210663e-01 1.26116285e+00]	[-1.03940087 -0.15308074 1.30054793]
		[ 2.08029211e-02 1.54014389e-03 -3.56288796e-01]	[-0.091421 0.06723153 -0.34248354]
		[-1.78255290e-02 3.28474983e-01 -1.90832677e-01]	[ 0.02844278 0.12431641 -0.16676524]
		[-1.82999392e-01 -4.20259609e-02 -1.15646397e+00]	[-0.13556674 -0.12735986 -1.11030035]
		[ 3.94526335e-01 3.58202007e-01 -6.25313536e-03]	[ 0.42016211 0.36538185 -0.01329287]
		[ 3.78860895e-01 -4.82828501e-02 3.05865037e-01]	[ 0.37794556 -0.06615005 0.28287239]
		[ 2.43452880e-01 -2.54566177e-01 -1.00912823e-01]]	[ 0.20621833 -0.20936654 -0.06683161]]
0.522387	0.507159	[[ 1.14633165 -0.00512987 -1.52367215]	[[ 1.0743343 -0.17834258 -1.47357111]	[1.906745756590214, 1.4346484457973274, 1.4952486805380745, 1.0573911009010155, 0.38224412778233785, 1.1899517148894185, 1.8130468838288332, 0.2460206021176602, 0.35452140383418895, 0.426614279631259, 0.9566233176098576, 1.0876672945134818, 1.134031517929475, 0.2670087075624266, 0.34861690501609854, 1.26209623297359, 0.2555548679924035, 0.3856711139307298, 1.6152335773112185, 1.2221742193583205, …	[1.8323242273950726, 1.2534543874213224, 1.5141258795549195, 1.0227193145081985, 0.28494448509365095, 1.0871445077647062, 1.7309095308158913, 0.22509628337584486, 0.34564006069603054, 0.4382973317486764, 0.89796701534857, 1.0905233748600252, 0.80539015681422, 0.2530740350297988, 0.32642064526080644, 1.0781628214005052, 0.2868160947975045, 0.4278263070575917, 1.673201957978263, 1.1957678477504392,…
		[ 1.4030321 0.11233028 0.27766705]	[ 1.1960302 0.21543207 0.30699948]
		[-1.47255265 0.05474707 -0.25369288]	[-1.47240764 0.04894197 -0.34956773]
		[-0.83867872 -0.16373754 0.62280331]	[-0.72394551 -0.15611999 0.70532563]
		[-0.20772047 0.23466186 0.2188529 ]	[-0.03228006 0.12030889 0.25627549]
		[ 0.09674413 -0.90266444 0.76930005]	[ 0.13756316 -0.77800567 0.74677087]
		[ 0.16282048 1.8036337 -0.08679838]	[-0.03643511 1.7304916 0.01091361]
		[ 0.11176983 -0.21820678 0.0204803 ]	[ 0.0795702 -0.21020828 -0.01222293]
		[ 0.28940945 -0.09495233 -0.18141569]	[ 0.26379849 -0.09729952 -0.20102291]
		[ 0.19592604 0.2391416 0.29397964]	[ 0.17906287 0.25201532 0.31069167]
		[-0.06474703 -0.71800057 0.62881728]	[-0.1070779 -0.69355925 0.56022732]
		[ 0.18207595 0.85443466 -0.64792739]	[ 0.08215304 0.94338287 -0.54085198]
		[-1.03088627 -0.24396103 0.40470236]	[-0.75566002 -0.20317093 0.19066413]
		[-0.2640588 -0.02478628 0.03085836]	[-0.24177868 -0.07179105 -0.02087067]
		[ 0.09894202 0.08350829 -0.32368285]	[ 0.15330774 0.08704531 -0.27471856]
		[ 0.43404207 -1.18019528 -0.10785867]	[ 0.34539069 -1.01899657 -0.06918333]
		[-0.13537958 -0.17438207 -0.12873054]	[-0.2490207 -0.11263319 -0.08698235]
		[-0.24433359 0.03572325 0.29625522]	[-0.22122243 -0.14251348 0.33732165]
		[ 1.49445862 -0.50391579 0.34877186]	[ 1.52696739 -0.58847007 0.34882424]
		[-1.09368954 0.07160247 -0.54076436]	[-1.08098457 0.07246681 -0.50604512]
		[ 0.25144938 0.53807046 -0.44448822]	[ 0.2839701 0.48534563 -0.46650474]
		[-0.4230163 0.26569125 0.24934025]]	[-0.40133557 0.29568009 0.22752733]]
0.341305	0.333984	[[ 2.21030975 -0.18768086 -0.01665897]	[[ 2.23447310e+00 1.00409816e-02 2.85058285e-03]	[2.218326128028662, 1.2351288918668242, 1.484285020809119, 0.9561594264601304, 1.7908477657148123, 0.7929584936966351, 0.8070908008154963, 0.40067733179991055, 0.4115313707002068, 0.5563481128757004, 0.6327161992892143, 0.2424632080679733, 0.7386670397218961, 0.506758424743711, 0.45748099752746696, 1.9762295665431822, 0.3853246269340011, 1.1595133817511725, 1.1805245369527197, 1.2245053876676408,…	[2.2344974809154827, 1.2999131806634197, 1.484311848599274, 1.0252195910395603, 1.7198142107091214, 0.8586816216265019, 0.8100024374503489, 0.4278315700644804, 0.4137398282793486, 0.6204697769485966, 0.6176737759831091, 0.23625111931235446, 0.7019070362899351, 0.50295424097275, 0.36045812046392306, 2.013168540513898, 0.3137269503318361, 1.2950618721807745, 1.2134316351357193, 1.2900866815905578, …
		[-0.2342818 0.47822082 1.11443271]	[-3.73148719e-01 5.04802772e-01 1.13829191e+00]
		[-0.10417792 -1.44423855 0.32622691]	[-2.19648691e-01 -1.44153524e+00 2.77330623e-01]
		[ 0.83195168 -0.38259008 -0.27517647]	[ 9.13275348e-01 -4.11649880e-01 -2.18054407e-01]
		[-1.12358322 1.39324668 0.05966699]	[-9.67643228e-01 1.40852791e+00 -1.93588838e-01]
		[ 0.05121211 0.75666486 -0.2315573 ]	[ 1.08043797e-01 8.29365219e-01 -1.94458219e-01]
		[ 0.51910285 -0.59515251 -0.16649711]	[ 3.46529649e-01 -7.30073166e-01 5.49028495e-02]
		[-0.26962052 0.2943037 0.03510603]	[-2.88855422e-01 3.14085366e-01 3.08671384e-02]
		[-0.16306185 0.09122983 0.36666881]	[-1.98700353e-01 7.84365502e-02 3.54325447e-01]
		[-0.49603735 -0.24429883 0.06154878]	[-5.19955127e-01 -3.38569082e-01 6.21793408e-04]
		[-0.42477499 0.23111013 -0.40802464]	[-4.33478312e-01 7.72713289e-02 -4.33181935e-01]
		[-0.22934121 -0.04004755 -0.06772895]	[-2.04914754e-01 1.16708851e-01 1.42681084e-02]
		[-0.42806775 0.58062674 -0.15893266]	[-2.71373991e-01 5.73858662e-01 -2.99526093e-01]
		[-0.50256009 -0.06505335 -0.00234845]	[-4.87759877e-01 -1.22678589e-01 -1.79849078e-03]
		[-0.14180966 -0.42140936 0.10767098]	[-1.36418945e-01 -3.29048459e-01 5.51999964e-02]
		[ 0.98193184 -0.19505253 -1.70389192]	[ 9.89557297e-01 -1.73872973e-01 -1.74453206e+00]
		[ 0.09177609 0.27936521 -0.24901264]	[-5.17264597e-02 2.55608902e-01 -1.74393411e-01]
		[-0.41005561 -0.64155136 0.87449273]	[-4.04152677e-01 -7.90880006e-01 9.42525693e-01]
		[-1.08232114 0.26626651 -0.38900036]	[-1.12760346e+00 2.64490998e-01 -3.61899543e-01]
		[ 0.94126142 0.68584714 0.37822491]	[ 1.00391696e+00 7.04783855e-01 3.99692499e-01]
		[ 0.22175259 -0.27825583 0.45007652]	[ 2.24293522e-01 -3.04683531e-01 4.38078759e-01]
		[-0.10414249 -0.50578606 -0.08262593]]	[-1.34709663e-01 -4.94990467e-01 -8.75224008e-02]]
0.275326	0.237406	[[-0.32887134 -0.079846 -0.33031718]	[[-0.37381458 -0.14423297 -0.31101099]	[0.4729071636887529, 1.9231340489589035, 1.7821254094163994, 0.9754351552517571, 2.497902061450453, 0.8002802395891214, 1.7686672550424531, 0.2870553548002471, 0.5246580345176015, 0.5923156384811793, 1.043066001845418, 0.33057523383044674, 0.6664387940613861, 0.3078321147372163, 0.23626206199906755, 1.1033332525375064, 0.12262524631184923, 0.2677323753373717, 1.7915629994376674, 1.246585774718259…	[0.5072162554277465, 1.8967222210600878, 1.813780060449829, 0.9548318258839805, 2.3790906705390906, 0.6819243896033782, 1.8161370265883015, 0.3136423838141871, 0.4425738024249213, 0.49141941118924837, 0.984813683651182, 0.19370829852689664, 0.543629377693605, 0.3162847830334314, 0.3202042820839433, 1.1070804651302162, 0.15300977748489822, 0.1391015552090236, 1.8263055605892131, 1.26385484761286, …
		[ 1.89563883 -0.28677987 -0.15084864]	[ 1.87089721 -0.30548389 -0.06307452]
		[ 1.41679364 0.91337706 -0.57828117]	[ 1.3639736 0.99646813 -0.660625 ]
		[-0.8549081 0.23555527 0.4063491 ]	[-0.86218873 0.18979633 0.36374684]
		[-2.09534218 1.25389608 0.52611831]	[-2.0086241 1.24453332 0.27683652]
		[-0.43379129 -0.60382202 0.2960955 ]	[-0.37996864 -0.47478047 0.30859069]
		[ 0.01017844 -1.76731508 0.06839337]	[-0.07551874 -1.78227328 0.34081166]
		[ 0.26190499 0.02055301 -0.11568979]	[ 0.2876211 0.04082763 -0.11823178]
		[ 0.21734386 0.47688225 -0.02471872]	[ 0.15295491 0.41465905 -0.02311352]
		[-0.34672207 0.32053011 0.35760602]	[-0.3148369 0.26236918 0.27117001]
		[ 0.96116333 -0.07338872 0.39845432]	[ 0.90478008 -0.20842192 0.32831587]
		[-0.08045844 -0.28708928 -0.14278015]	[-0.03641716 -0.18969135 -0.01462488]
		[-0.65664843 -0.07966582 -0.08128263]	[-0.52953873 0.06838839 -0.10219914]
		[-0.23434957 -0.15565496 -0.12494968]	[-0.23500858 -0.20160746 -0.06450941]
		[ 0.21172991 0.08315702 -0.06383665]	[ 0.19633695 0.20544906 -0.14755768]
		[ 0.01638237 0.24000004 -1.07678961]	[-0.01130654 0.27175008 -1.07315014]
		[ 0.06181813 -0.07329791 0.07643877]	[-0.10303753 -0.10417775 0.04407104]
		[-0.00611718 0.26311346 0.04913769]	[ 0.03859404 0.11575433 0.06678831]
		[ 1.42453354 -0.23053971 1.061722 ]	[ 1.47417496 -0.24721427 1.04932611]
		[-0.86955909 -0.86737951 -0.21329761]	[-0.88201847 -0.87911867 -0.21569155]
		[-0.64472621 0.06650603 -0.35623413]	[-0.62585852 0.05534596 -0.37981183]
		[ 0.17862723 0.65832011 0.12837794]]	[ 0.14880438 0.67166055 0.12394338]]
0.213774	0.186347	[[-0.19633783 0.12003784 2.06111891]	[[-0.28480211 0.11391975 2.0854378 ]	[2.073925934333522, 0.19434577850104817, 1.5225076786286211, 1.1740160509105315, 1.693243876067127, 0.8707660535722027, 1.0974621024483822, 0.22022552916435068, 0.35815568255495933, 0.5189463003341144, 0.9970453329327456, 0.6081655975444372, 0.730866709897258, 0.3247617675029233, 0.5183561052521478, 1.299987969729063, 0.25224046700521197, 1.9265146883268396, 1.272923272065851, 1.501309761638942, …	[2.107875893676806, 0.18417722902417888, 1.4660142360773076, 1.114660594846976, 1.7780013666199055, 0.8007485890132747, 1.117229491997768, 0.22107083434246683, 0.3552828779735093, 0.5014052003973033, 0.9748218680120261, 0.48732814189195045, 0.6138501868827057, 0.23892343000065233, 0.33155686668903944, 1.3966596686487514, 0.10859282062210927, 1.7743331229631873, 1.0919063620806628, 1.4689164365298…
		[-0.18710108 -0.04686926 0.02380633]	[-0.16491593 -0.07122425 0.04063366]
		[ 1.16397355 0.24647758 0.94997053]	[ 1.14378176 0.40397428 0.82326533]
		[ 0.9195833 0.35151168 -0.63962472]	[ 0.81015157 0.32161294 -0.69475736]
		[-0.12447747 -1.55825033 0.65071966]	[-0.09061104 -1.70159173 0.50760624]
		[-0.16564273 0.32475007 -0.79078025]	[-0.163596 0.3220534 -0.71464415]
		[-0.52681195 0.57870432 -0.76941117]	[-0.39740088 0.77219727 -0.70284113]
		[-0.11570784 0.1854312 0.02694905]	[-0.06875949 0.2091421 0.0201005 ]
		[ 0.06257069 -0.05903403 0.34767137]	[ 0.00488482 -0.12553363 0.33233021]
		[-0.18470923 -0.34996341 -0.33572812]	[-0.12998821 -0.33872652 -0.34608465]
		[-0.16026387 0.55081086 -0.81548899]	[-0.21543625 0.363672 -0.87841196]
		[-0.27750702 -0.54046195 -0.02749777]	[-0.23771133 -0.41325107 0.10102277]
		[-0.15767348 -0.4349941 -0.56576086]	[-0.12174968 -0.38409102 -0.46310167]
		[ 0.0859242 0.20865296 -0.23356194]	[ 0.16292117 0.14764939 -0.09349201]
		[ 0.02292172 -0.39618542 0.33347378]	[ 0.0376616 -0.26665421 0.19340913]
		[-1.13394463 -0.25390319 0.58281341]	[-1.23607008 -0.23746827 0.60530803]
		[ 0.22314119 0.1173461 -0.00794693]	[ 0.05338619 0.08120287 -0.04846039]
		[ 0.47976847 1.47651889 -1.14068972]	[ 0.46493576 1.32832102 -1.08058134]
		[-1.13493666 0.51321548 -0.26241628]	[-0.94953934 0.46664536 -0.26995677]
		[ 1.35321317 0.23548636 0.60604562]	[ 1.33238774 0.18228436 0.59095754]
		[-0.25044999 -0.58458593 0.474362 ]	[-0.23712767 -0.57646253 0.41117771]
		[ 0.32597458 -0.5891842 -0.38244229]]	[ 0.28759738 -0.59767151 -0.41891752]]
0.182119	0.152712	[[-1.46681003e+00 1.32595071e-01 3.65472941e-02]	[[-1.46380785 0.12641374 0.11177151]	[1.4732443192852682, 2.2643745307695924, 1.4390113271482496, 1.1956801974501452, 1.6028094148496352, 0.758485514682227, 1.3620198792318863, 0.5050242329702229, 0.3283566396000034, 0.5149969982054035, 1.1028393672400658, 0.5357213172955866, 1.4376636133526448, 0.41344202923413875, 0.43221969595427157, 1.1643938926048332, 0.2822972773001515, 1.317849372635261, 1.8870491873941453, 1.3937206121605037…	[1.4735015225735688, 2.192450253229894, 1.486562794299286, 1.1751015502784241, 1.7489240367850203, 0.6767597123876378, 1.3306487471751827, 0.43695150355993184, 0.3202557482401471, 0.4509084213890684, 1.0109117989907692, 0.5399776356215977, 1.3227279462162265, 0.3591584753107694, 0.3858455732930626, 1.2144497002440142, 0.257654525193354, 1.2175956926477847, 2.092401386345315, 1.4078935147187097, 0…
		[ 1.20326391e+00 2.59122280e-01 -1.90063243e+00]	[ 1.20810461 0.28585559 -1.80709932]
		[ 2.65567271e-01 1.20650309e+00 7.37955230e-01]	[ 0.24885687 1.2688314 0.73348897]
		[-9.86342834e-01 2.48344306e-01 6.28573030e-01]	[-1.01464801 0.22962843 0.54646486]
		[ 1.03343007e+00 -1.20706148e+00 -2.09816335e-01]	[ 1.0777722 -1.336403 -0.33342073]
		[ 1.79244651e-02 -7.55548537e-01 -6.42292605e-02]	[ 0.01110226 -0.67486952 -0.04931106]
		[-1.18497512e+00 5.45856078e-01 3.91117974e-01]	[-0.99201283 0.7123547 0.52828724]
		[ 1.97109364e-01 -4.63916834e-01 3.12817205e-02]	[ 0.19066958 -0.39294737 -0.01280992]
		[ 3.12564311e-01 3.61970580e-03 -1.00541196e-01]	[ 0.29053102 -0.03308734 -0.1306166 ]
		[ 2.55205560e-01 4.41841112e-01 6.97743647e-02]	[ 0.29225837 0.34294994 -0.01699367]
		[ 6.51282374e-01 -8.38175397e-02 8.86036432e-01]	[ 0.59725404 -0.20568344 0.78925572]
		[-2.11009071e-01 1.94121070e-02 -4.92032186e-01]	[-0.42443851 0.16208494 -0.29181547]
		[-2.93312178e-01 -1.40081062e+00 -1.36287384e-01]	[-0.14884158 -1.31359786 -0.04377287]
		[ 3.21214488e-01 8.34814448e-02 -2.46549006e-01]	[ 0.312922 0.06203883 -0.16500247]
		[ 1.32537169e-01 4.08624326e-01 4.76856850e-02]	[ 0.10101147 0.36280993 -0.08391925]
		[-8.06673745e-01 -6.75018156e-04 8.39696464e-01]	[-0.91393247 0.0793986 0.79580864]
		[ 1.34933646e-01 -1.38190517e-01 2.05883572e-01]	[ 0.05879189 -0.15828328 0.19461699]
		[ 3.55694768e-01 9.07352032e-01 -8.87085392e-01]	[ 0.3777202 0.77153879 -0.86289896]
		[ 1.03614778e+00 -1.33916701e+00 8.33057097e-01]	[ 1.23930519 -1.47621856 0.81427574]
		[-1.18774615e+00 9.85618039e-02 -7.22496918e-01]	[-1.22272044 0.03994996 -0.69679471]
		[ 1.97902961e-01 5.04977961e-01 -3.29812987e-01]	[ 0.22945184 0.52409118 -0.3785628 ]
		[-9.05576426e-02 6.68813152e-01 3.88612586e-01]]	[-0.05534985 0.62314432 0.35904817]]
0.133088	0.0940529	[[ 7.40281207e-01 6.10939254e-01 7.88315174e-01]	[[ 0.72767029 0.6700479 0.6623103 ]	[1.242056299325021, 2.3248926412158175, 1.0086769919640741, 1.1837902634996562, 1.8312604009466489, 0.44841246054447675, 1.1715582393873767, 0.34830853547394935, 0.33435140879693576, 0.21069706605577365, 0.9466577582222993, 0.6242862546353569, 0.7546284338188742, 0.10743405760785761, 0.7760940355974661, 1.556104405931626, 0.179431071215083, 1.229281967106561, 2.3795176908415447, 1.722482796497507…	[1.190429830572247, 2.3131226868975445, 1.0011686508388176, 1.1016610656331938, 1.8391639310492098, 0.4299363500251591, 1.2815662007565571, 0.3221186059246785, 0.3269575205747425, 0.2549190547890992, 0.936762392268815, 0.4524065823554742, 0.8480123057663701, 0.10382642569223922, 0.6956478545218968, 1.605453867830543, 0.17667363915505865, 1.2876877721630389, 2.070333922233623, 1.5376699650904384, …
		[-2.00770269e+00 1.15557262e+00 -1.97250158e-01]	[-1.99499029 1.15063323 -0.21585522]
		[ 6.07473146e-02 -6.85443065e-01 7.37500402e-01]	[ 0.15662382 -0.64978246 0.74537936]
		[ 1.02013118e+00 -3.15383580e-01 -5.11101719e-01]	[ 0.95456611 -0.28369602 -0.47114458]
		[ 1.56706208e+00 2.79005568e-01 -9.05531329e-01]	[ 1.54120626 0.23179624 -0.97646184]
		[ 1.92417404e-01 3.14717458e-01 -2.54955288e-01]	[ 0.20306995 0.32024904 -0.20260408]
		[-6.78203756e-02 -8.60773310e-01 7.91844942e-01]	[-0.0145532 -0.83638771 0.97090459]
		[-2.97849049e-01 -1.55780893e-01 9.13076856e-02]	[-0.29209804 -0.13475293 0.01675652]
		[-3.00222848e-01 -1.04216026e-01 1.03904408e-01]	[-0.30581599 -0.08888763 0.07400533]
		[ 1.99888164e-01 -6.65352855e-02 3.32135467e-03]	[ 0.23588967 -0.09497217 -0.01789068]
		[-9.02935540e-01 8.31027723e-02 -2.71960017e-01]	[-0.87288298 -0.02210825 -0.33927911]
		[ 1.44663533e-01 -2.00968440e-01 -5.73077199e-01]	[-0.11232014 -0.08472827 -0.42997328]
		[ 2.72134287e-01 -4.66270630e-01 -5.27255823e-01]	[ 0.48513845 -0.52782321 -0.45295498]
		[ 2.84060413e-02 1.03608216e-01 -7.14870298e-04]	[-0.01423516 0.10282376 0.00213559]
		[-4.79772176e-01 -3.02300096e-01 5.29863439e-01]	[-0.46173031 -0.32864764 0.40338789]
		[ 3.58010563e-01 1.37579489e+00 -6.32833147e-01]	[ 0.31647465 1.36127495 -0.790099 ]
		[ 7.91893948e-02 1.58515778e-01 2.82364512e-02]	[ 0.02232683 0.15518169 0.08144773]
		[-2.56643117e-01 -1.03921804e+00 6.04395841e-01]	[-0.29620674 -1.07004677 0.65222792]
		[-2.22651553e+00 5.65465337e-01 -6.20469161e-01]	[-1.95233203 0.51545342 -0.45715421]
		[ 1.37850843e+00 7.55523700e-01 7.04162928e-01]	[ 1.24753301 0.62079608 0.65015578]
		[ 5.61856378e-01 -2.60914855e-01 3.51339057e-01]	[ 0.55986675 -0.21595064 0.3159817 ]
		[-1.80283995e-01 -7.44040884e-01 -1.82226774e-01]]	[-0.13320093 -0.79047261 -0.22127574]]
0.100109	0.049534	[[ 0.55550477 0.41979707 -1.05124012]	[[ 0.57932419 0.4623878 -1.288728 ]	[1.260920661704764, 0.812692490197523, 0.9635428939126, 1.461663904006766, 0.8342598560249037, 0.39686664361747215, 1.5782277897085715, 0.12566243408910008, 0.3598497393643345, 0.27377308787465615, 1.0354033920822945, 1.148963188003788, 1.0855751689269937, 0.413523856568008, 0.9034415766300576, 1.1197586425887924, 0.18770149093437216, 0.897987858903021, 0.9326986946284656, 1.3416121392948863, 0.3…	[1.4866872032350207, 0.8571014263246742, 1.0044185809638386, 1.5000756735746112, 0.726843092253254, 0.4492819856670797, 1.6062417709462626, 0.22985082598937243, 0.34578005178178617, 0.275415380071894, 0.8903772497915153, 0.8203304275656159, 0.744879695918691, 0.3928786173199435, 0.8061388369389918, 1.0250643404869062, 0.25237344407868745, 0.8485601085163601, 0.99512383729412, 1.3395442108939573, …
		[ 0.40174888 -0.42794938 -0.56207317]	[ 0.39284513 -0.50591053 -0.56951742]
		[ 0.09436365 0.48296893 -0.82840293]	[ 0.21081798 0.53502835 -0.82350296]
		[-1.23206652 -0.15208524 0.77158509]	[-1.23359407 -0.08993713 0.84875439]
		[-0.13760328 0.74692674 0.34518877]	[-0.16930742 0.63757231 0.30518425]
		[-0.0081303 0.06608303 0.3912417 ]	[ 0.06656284 0.18357684 0.40462728]
		[ 0.66503831 -1.41961003 0.18230298]	[ 0.61719705 -1.44400487 0.33753572]
		[-0.05654124 0.07845786 -0.08024026]	[-0.10089183 0.13858162 -0.15312536]
		[-0.22473754 0.22807396 -0.16421674]	[-0.22951632 0.2227375 -0.13143102]
		[-0.03191519 0.09330662 0.25539577]	[ 0.03150291 0.02985294 0.27197426]
		[ 0.07382257 0.07447779 1.03007935]	[ 0.02155814 -0.0219231 0.88984621]
		[ 0.84273633 -0.38660034 -0.67856618]	[ 0.56296116 -0.29440406 -0.51898266]
		[-0.85129009 -0.55935325 0.3753699 ]	[-0.49352815 -0.44175032 0.34078201]
		[ 0.05169193 -0.37306331 0.17074452]	[ 0.00309148 -0.375126 0.11672417]
		[ 0.00787129 0.86329495 -0.26620773]	[ 0.01890953 0.75289258 -0.28749785]
		[ 0.78481544 0.6645789 -0.44301133]	[ 0.73252762 0.47022494 -0.54133972]
		[-0.13157676 0.13371556 -0.00628934]	[-0.17758964 0.15382958 0.09214518]
		[-0.30327269 -0.75132236 0.38719837]	[-0.32932987 -0.70919428 0.32960517]
		[ 0.85824463 0.07949788 0.356403 ]	[ 0.90180868 0.05232044 0.41746272]
		[-1.23983218 -0.36569827 -0.35917137]	[-1.22149366 -0.43416062 -0.33739663]
		[-0.13415424 0.07704489 -0.29037011]	[-0.14021671 0.16141725 -0.25828215]
		[-0.09902059 0.58092653 0.55447453]]	[-0.04363904 0.51598874 0.55516238]]
0.129551	0.099108	[[ 0.72927795 -0.24794676 0.2450176 ]	[[ 0.72419116 -0.23451265 0.17503379]	[0.8083053607442864, 1.9428339131585877, 1.2115390322156594, 1.1976389436447967, 1.7221278162215585, 0.5372173399506063, 1.4221449591882633, 0.29074693259055506, 0.22038916828281363, 0.19664072151026646, 0.3800145127408311, 0.35417951483868604, 0.6925512207277461, 0.658395620697659, 0.9183803009519339, 1.3851625698443, 0.2231956149852954, 1.2251883101933987, 1.6420282845179632, 0.9567852363786574…	[0.7810799211517372, 1.8838494646702064, 1.2014814536760838, 1.1689569176222536, 1.6932541648589305, 0.6442637986668186, 1.3456887822072603, 0.3089127714211481, 0.16616873677918717, 0.23771861233428476, 0.422234717686244, 0.1291911241365548, 0.9471602118063969, 0.5026978359654338, 0.8133932751676219, 1.4368413874767052, 0.14280453849670596, 1.242471664354021, 1.5371218169737637, 1.028363214381445…
		[-0.99184192 -1.01652921 1.3257155 ]	[-0.95283444 -1.05622879 1.23506117]
		[-0.22128558 0.53479472 -1.0643562 ]	[-0.15390352 0.57180422 -1.04542399]
		[ 0.84038927 -0.31052692 -0.79476911]	[ 0.86396385 -0.242617 -0.74910862]
		[-1.15139992 0.13349496 1.27364891]	[-1.16605158 -0.05221438 1.226665 ]
		[-0.09410258 0.17983061 0.49740137]	[ 0.012848 0.30694589 0.56629938]
		[ 0.78424506 0.25524531 -1.15857922]	[ 0.66768507 0.29004434 -1.13179028]
		[ 0.26052955 0.11348023 -0.06148471]	[ 0.22071412 0.18733692 -0.10778338]
		[-0.10538701 0.05429291 -0.18578817]	[-0.07595156 0.05550268 -0.1369776 ]
		[-0.07510308 -0.0609022 0.17122506]	[ 0.02168987 -0.12786526 0.1992239 ]
		[-0.03610794 0.36891771 -0.08370765]	[-0.12117534 0.31135259 -0.25818261]
		[ 0.30959422 -0.15596884 -0.07258284]	[ 0.0216899 -0.08565472 0.09425054]
		[ 0.14257122 0.53845777 -0.41153842]	[ 0.41948734 0.66285233 -0.53081977]
		[-0.41046786 0.48340006 0.17698959]	[-0.34866828 0.34508245 0.10978909]
		[-0.29239028 -0.787808 0.37052511]	[-0.19528056 -0.69724131 0.37057885]
		[ 0.4375632 -1.1018239 0.7163783 ]	[ 0.44436397 -1.21103055 0.63281818]
		[-0.02220222 0.03845516 -0.21873396]	[-0.07479618 -0.00828613 -0.12136724]
		[ 0.12613553 0.81629343 -0.90489848]	[ 0.07776221 0.7807224 -0.96341134]
		[-0.63446256 1.47437978 -0.34629239]	[-0.63381616 1.38087565 -0.23281538]
		[ 0.62731643 -0.25387275 0.67635842]	[ 0.65668659 -0.30715644 0.72934803]
		[-0.51208877 -0.66198625 0.10299609]	[-0.51915144 -0.52693479 0.11005718]
		[ 0.07539305 -0.28431403 -0.1424531 ]]	[ 0.11054698 -0.34277745 -0.1714449 ]]
0.13688	0.119479	[[-0.03749932 -0.97587062 1.04370657]	[[-0.10295716 -0.97560752 0.95074228]	[1.4293540746645907, 2.158657668143415, 1.0700247384574877, 1.5857989291427663, 0.9300930281691724, 0.26434496421125764, 2.2467813559577445, 0.3374557713097304, 0.32503784654509776, 0.08055585543410262, 0.6576237931628416, 0.21617518470632052, 1.3292592888575967, 0.47128959778249874, 0.686269072916993, 1.1421727306245308, 0.35870735964971173, 1.011396600651211, 1.4841280913540287, 0.7958780486750…	[1.3661336304844396, 2.2075991214405466, 1.0518883130779055, 1.5701578881298077, 0.8778212827456441, 0.35418875070458955, 2.258471382507351, 0.38236050629115564, 0.3131635109670244, 0.1943194168300168, 0.6640229257843878, 0.47267930186735935, 1.0934081448726358, 0.5154367969727492, 0.8412530201754106, 1.1540898299801199, 0.3254589298533656, 1.0845152779787457, 1.568054859795848, 0.786616974988562…
		[ 1.82865961 -0.34150879 -1.09507017]	[ 1.83952381 -0.30834626 -1.18091854]
		[-0.84001235 -0.61623265 0.24410964]	[-0.76168633 -0.65666577 0.30837157]
		[-1.33518195 -0.08243835 0.85161688]	[-1.29363454 -0.02805354 0.88944841]
		[-0.54272329 -0.08456727 0.75058167]	[-0.55584409 -0.19359832 0.65125052]
		[ 0.12968504 0.22967252 0.01762334]	[ 0.20128475 0.27498037 0.09653972]
		[-0.0431157 1.50300226 -1.66947648]	[-0.03126425 1.53107711 -1.65997543]
		[ 0.04976987 0.147058 0.29962193]	[ 0.03305762 0.24837499 0.28881935]
		[ 0.14520377 -0.26142311 -0.1273712 ]	[ 0.17326836 -0.25212165 -0.06696367]
		[ 0.04453752 0.01376436 0.06569777]	[ 0.1646931 -0.04974191 0.09034357]
		[ 0.39944723 0.42476984 -0.30410779]	[ 0.37667133 0.41963293 -0.35064707]
		[-0.02808414 0.15982293 0.14282725]	[-0.35082941 0.14028305 0.28401604]
		[-1.1047074 0.4105832 0.6147953 ]	[-0.90822363 0.42199135 0.4388559 ]
		[ 0.28306123 -0.37580164 0.02762885]	[ 0.30376678 -0.41626901 -0.01099767]
		[ 0.39259045 0.23889513 -0.50967352]	[ 0.52412747 0.3690241 -0.54481029]
		[-0.13208789 -0.8864946 0.7079821 ]	[-0.13252316 -0.84559331 0.77416594]
		[ 0.1495021 -0.08473604 -0.31486489]	[ 0.10975702 -0.11105028 -0.28556041]
		[ 0.30117421 0.55176078 -0.79232394]	[ 0.36576842 0.45588224 -0.91354159]
		[ 0.70150379 -0.78088015 1.04916863]	[ 0.68921541 -0.84310705 1.12825027]
		[-0.51058487 0.04563528 -0.60880405]	[-0.5508182 -0.03081811 -0.56072793]
		[-0.12967789 0.37341478 -0.41085126]	[-0.14012615 0.44566661 -0.40581107]
		[ 0.01556213 0.49857169 0.10685707]]	[ 0.04677285 0.40405999 0.07915009]]
0.149496	0.108698	[[-0.29920531 -0.39594271 0.28232816]	[[-0.28841394 -0.31702533 0.23566901]	[0.5709672758574653, 1.321254029059922, 1.7569171099489809, 1.3647098059318652, 1.6571184010519728, 0.664727111147989, 1.1048497805200892, 0.48627480385850874, 0.3663633219163095, 0.18053470450463574, 0.6918095966597677, 0.5212522975187684, 0.4834620971005973, 0.603347432662828, 0.7615468682093698, 1.0837137072518714, 0.27328899012531666, 1.519084186318099, 0.2843658098808702, 0.8085603110717345,…	[0.48910892652521665, 1.3801507582748644, 1.8784916310047721, 1.371985614338781, 1.641971333049978, 0.6519927958290535, 1.0706373107045728, 0.3973518540234847, 0.3536694001541623, 0.2621429998569111, 0.6796993040127912, 0.5985190529932004, 0.6899459468015678, 0.5068844798568752, 0.6815208491264676, 1.15482991712691, 0.2954452591662173, 1.5846626549979765, 0.2809218519197452, 0.6575111010062595, 0…
		[-1.04487432 0.80857323 0.0126177 ]	[-1.07110097 0.86898778 0.04918407]
		[-0.47636993 -1.20600239 1.18549047]	[-0.41805533 -1.3346677 1.25404253]
		[ 1.13672482 0.0194172 -0.75492551]	[ 1.14292205 0.04093945 -0.75789029]
		[ 0.07147885 1.6432151 -0.20193142]	[ 0.06692936 1.60636003 -0.33346332]
		[ 0.13664826 -0.59031405 -0.27334723]	[ 0.16573623 -0.58681127 -0.23082167]
		[-0.87170118 -0.13787905 -0.66469501]	[-0.81696294 -0.10547076 -0.68389453]
		[ 0.14465993 -0.32341885 0.33307197]	[ 0.1442203 -0.22040368 0.29750835]
		[ 0.27125985 -0.07139648 -0.23567503]	[ 0.28885981 -0.08419847 -0.18588349]
		[ 0.06857957 -0.03437157 0.16342649]	[ 0.19148585 -0.05420306 0.17062869]
		[ 0.64696163 0.18265857 0.163331 ]	[ 0.6326528 0.18473038 0.16618143]
		[ 0.01895949 0.50704888 -0.11935629]	[-0.36655407 0.47262444 0.02212026]
		[ 0.29510121 0.37172078 -0.09205727]	[ 0.45621392 0.43135763 -0.28605046]
		[-0.3978264 0.44995197 0.05749348]	[-0.34252894 0.37197318 -0.0352385 ]
		[-0.23791631 -0.67104451 0.27027527]	[-0.14386145 -0.60370855 0.28162126]
		[-0.38929773 0.84895723 -0.54968564]	[-0.33168641 1.02143343 -0.42460573]
		[ 0.15258095 -0.0921816 -0.20714362]	[ 0.13808815 -0.11834197 -0.23284059]
		[-0.02609153 -1.34933162 0.69730923]	[ 0.13763451 -1.47179714 0.57098655]
		[-0.11321551 -0.07279027 -0.25049499]	[-0.1362343 -0.18915208 -0.15677625]
		[ 0.58525745 0.50699479 -0.23280845]	[ 0.47260237 0.42708427 -0.16299348]
		[ 0.18098174 -0.2828341 0.6486258 ]	[ 0.14837951 -0.21676874 0.61092927]
		[-0.09697584 -0.05134319 -0.18118049]]	[-0.07032652 -0.12294183 -0.1684131 ]]
0.0629468	0.0220823	[[ 0.85376432 0.98197982 -0.20434065]	[[ 0.91514073 1.01901721 -0.20744133]	[1.3171761415946284, 1.8536436036066035, 1.539355546754977, 1.5689217538892484, 1.062480118560291, 0.7669191950678483, 0.9906443492343531, 0.39520830970499615, 0.3712247641357399, 0.46659909075758976, 0.363118405409988, 1.3721088906951224, 0.9210032060478428, 0.4619983373903934, 0.5855797870220856, 0.6698069340365668, 0.10710183314779485, 1.761668764668381, 0.7379446216866673, 0.5658353853126638,…	[1.3852474639624865, 1.773034536313904, 1.550409983220223, 1.626670726193615, 1.1126017577345273, 0.7424183946787377, 1.0120758595412906, 0.3300978986185715, 0.3668988533145071, 0.4543981227837964, 0.4277675781387978, 1.3206997744762685, 0.9350970861910625, 0.5439981386148344, 0.6404230354892174, 0.5727406026430159, 0.10173149792386273, 1.7768286375750422, 0.8261411493461682, 0.4695056096282002, …
		[ 0.94712812 0.02903175 -1.59314158]	[ 0.96798963 0.05596251 -1.48442438]
		[ 0.20542309 -0.93890711 1.20244347]	[ 0.24366859 -0.95984738 1.19293325]
		[-1.20545217 0.19434239 0.98520635]	[-1.2941563 0.19395708 0.96622863]
		[ 0.44086857 0.92502083 -0.28077639]	[ 0.45520615 0.93008118 -0.40696319]
		[ 0.0156078 0.14025193 -0.75382415]	[ 0.04418337 0.14967493 -0.72583078]
		[-0.65636787 -0.74091946 0.03994753]	[-0.63404295 -0.78872282 0.01426165]
		[-0.15248833 -0.12118023 0.34387827]	[-0.15816017 -0.05485928 0.28450034]
		[-0.32177771 -0.09237691 0.16041644]	[-0.30417417 -0.09118035 0.18379061]
		[ 0.00492177 -0.44927037 0.12588335]	[ 0.12320916 -0.40673002 0.16083484]
		[-0.35642476 -0.05101928 -0.04704682]	[-0.4033986 -0.10990092 -0.09042376]
		[ 0.54048961 0.9180322 -0.86473734]	[ 0.41825737 0.89488499 -0.87663535]
		[-0.58830056 -0.01330676 0.70850002]	[-0.58408756 0.05658273 0.72804305]
		[ 0.03326142 -0.46043201 0.01839858]	[ 0.13578441 -0.52573111 -0.03321705]
		[-0.1464249 0.53411312 -0.1902278 ]	[-0.06479695 0.59160316 -0.23653483]
		[-0.13265847 0.47197545 -0.45637948]	[-0.08695258 0.5144881 -0.23616317]
		[-0.00443562 -0.06334778 0.08624492]	[-0.06541958 -0.05745894 0.05261223]
		[-0.16585557 -1.49307917 0.92015398]	[ 0.03918495 -1.58447591 0.80313176]
		[ 0.12130977 -0.67143835 0.28109917]	[ 0.10394787 -0.75345312 0.32250959]
		[ 0.09544475 0.39621817 -0.39251897]	[-0.03969237 0.34869033 -0.31188954]
		[ 0.23594376 0.45909951 -0.09114992]	[ 0.22539724 0.50760786 -0.11936022]
		[-0.03264986 0.13694343 -0.00576262]]	[-0.03708825 0.06980978 0.02003765]]
0.0501235	0.0300546	[[ 0.36835988 0.65271571 -1.62794931]	[[ 0.54865171 0.63428677 -1.60741965]	[1.7921902174303805, 1.7464529218995337, 1.8048754996779521, 1.3994252467538755, 1.6277477162492977, 0.5731783748161549, 0.8638358251528989, 0.16752876266941863, 0.3734706381216824, 0.2499245526513551, 0.9208585427232929, 0.7311753422798979, 0.849523398531438, 0.6697940069552198, 0.738508185499546, 1.8137001009238092, 0.3154480982219675, 0.49319566532882353, 1.0754764912627992, 0.3802152929610565…	[1.8130461458665332, 1.722632887361384, 1.780322584901781, 1.3711154672575043, 1.6200214916200917, 0.5314278622804102, 0.9335958915218395, 0.19367322834125225, 0.3668264019779883, 0.28676288510497616, 0.9254283189773697, 0.725071358755809, 0.8509073692153334, 0.559674202322679, 0.6440834703201707, 2.0050220110655164, 0.2946866554818643, 0.5558119700848388, 1.0186205547389808, 0.45103735217472546,…
		[-1.36343825 -0.88047822 0.64489693]	[-1.33154384 -0.84874588 0.68853866]
		[ 0.92204379 1.43526158 -0.58943617]	[ 0.94555546 1.37489004 -0.62060517]
		[ 1.08078855 0.33067904 -0.82518998]	[ 1.02305731 0.33887135 -0.84763056]
		[-0.0382525 -1.39542579 0.83718948]	[-0.02763799 -1.44918099 0.72358843]
		[-0.28943495 -0.4946669 -0.0080942 ]	[-0.2571774 -0.46336233 0.03963222]
		[-0.64983464 0.01027347 0.56905337]	[-0.69717921 0.01339259 0.62077619]
		[ 0.06674005 -0.03471029 -0.14968917]	[ 0.06769873 -0.00252255 -0.18143825]
		[-0.15696268 0.33810671 -0.02295411]	[-0.12697343 0.34250553 -0.03360533]
		[ 0.00356556 0.15947866 0.19239576]	[ 0.06249167 0.19213313 0.20350087]
		[-0.18449932 -0.14421904 0.89058482]	[-0.28099931 -0.20302511 0.85804299]
		[ 0.00514782 0.57320843 -0.45389754]	[-0.03370035 0.54325009 -0.47903246]
		[ 0.78605553 -0.08530894 -0.31069131]	[ 0.79530892 -0.04280197 -0.29949135]
		[-0.49670774 0.44931007 -0.00508822]	[-0.37486621 0.41377439 0.03874648]
		[-0.41663111 -0.35415894 0.49637113]	[-0.38395738 -0.30597324 0.41689402]
		[-0.07851664 -1.60177736 0.84714372]	[-0.06868634 -1.70065576 1.059795 ]
		[ 0.03127432 0.31104782 0.04217431]	[-0.03773537 0.29161421 0.01942723]
		[ 0.06339113 0.40035796 -0.28095735]	[ 0.23256016 0.34942294 -0.3643437 ]
		[ 0.43827247 0.85543225 -0.48249621]	[ 0.38430963 0.80739276 -0.48786358]
		[-0.32712443 -0.16184587 -0.10657949]	[-0.39908735 -0.20947387 -0.01687251]
		[-0.22224666 -0.45789325 0.1372174 ]	[-0.204006 -0.38134639 0.10047081]
		[ 0.16895946 0.34580048 0.12907816]]	[ 0.16391659 0.30555429 0.16888964]]
0	0	[[-0.04446286 -0.19816799 0.36102338]	[[ 0.17722897 -0.25506482 0.41378935]	[0.4142286595977668, 1.363257336989008, 0.9717523554497306, 1.3894881949191138, 2.003688553797652, 0.9517971143792064, 0.4403858091235222, 0.4098285359902441, 0.37898728551758554, 0.5598175884179714, 0.6738206288951927, 0.3450449581885861, 0.17169343578789212, 0.49111622651513576, 0.48514214143232387, 0.8194805656258878, 0.23652346550563816, 0.4369433080645265, 1.2294223307983134, 0.5806583255707…	[0.5173874698054145, 1.4506620289187735, 0.942517063450697, 1.4793340274996265, 1.9882231829643404, 0.914504669549462, 0.46002084388249426, 0.4191974795277096, 0.35385091288388093, 0.5447134586885752, 0.7259365954721837, 0.30409233039683053, 0.2169491021769725, 0.5559165343886758, 0.4913621825025376, 0.9095117035862158, 0.27177418882247106, 0.3855381763022551, 1.1854750220222885, 0.65279378672864…
		[ 1.06017116 0.21113706 -0.83061953]	[ 1.12035283 0.23872391 -0.89007907]
		[ 0.62966544 0.31142649 -0.67144442]	[ 0.63819457 0.22944747 -0.65452269]
		[-1.10433279 -0.07436091 0.83999821]	[-1.20030272 -0.05109058 0.86318729]
		[ 0.18309133 -1.76913255 0.92272174]	[ 0.18549954 -1.80402498 0.81493264]
		[-0.25217104 0.89321398 -0.21094145]	[-0.19999913 0.87798194 -0.15958335]
		[ 0.09344618 0.42321129 0.07810043]	[ 0.0789557 0.44051677 0.10644316]
		[ 0.00772221 0.19098381 -0.36252584]	[ 0.00904395 0.21735898 -0.35832919]
		[-0.26868165 -0.02389858 0.26621493]	[-0.25762819 -0.01192793 0.24227239]
		[ 0.00449393 -0.28840111 -0.47979197]	[ 0.05522934 -0.26021562 -0.4753423 ]
		[-0.57650268 0.34747638 -0.03064409]	[-0.647088 0.32526137 -0.04965985]
		[-0.22697826 -0.16440526 0.20126551]	[-0.18579251 -0.1702965 0.17015403]
		[-0.04108129 0.1275899 -0.10729297]	[-0.06515304 0.16177539 -0.12903765]
		[ 0.34902023 -0.32712598 -0.11121432]	[ 0.43381237 -0.34119195 -0.06661886]
		[ 0.11349196 0.45905431 -0.10840487]	[ 0.11680497 0.45561613 -0.14215251]
		[ 0.32927095 -0.74308448 0.10466371]	[ 0.2846354 -0.82118384 0.268051 ]
		[-0.05765906 -0.05931716 0.22158578]	[-0.12806657 -0.08143519 0.22545171]
		[-0.17406259 0.39460784 -0.07004515]	[-0.03282229 0.36103481 -0.13121069]
		[-0.25268963 1.19094759 0.17108787]	[-0.3061459 1.13577069 0.14714162]
		[ 0.05826363 -0.3935595 0.42294251]	[ 0.04016629 -0.41856837 0.49932646]
		[-0.31572801 0.06926498 -0.41595038]	[-0.31328955 0.1441018 -0.42855663]
		[ 0.20400368 -0.32868355 -0.28342571]]	[ 0.19636396 -0.37258951 -0.26565685]]
0.0608333	0.0559525	[[-2.10367076e+00 -9.65386161e-01 4.00986599e-02]	[[-2.06822591e+00 -9.48316949e-01 6.41594432e-02]	[2.3149533523848596, 1.9529870631458, 1.239647088676335, 1.2900486502857915, 1.091017728435104, 0.8737621547125868, 1.1350993701734282, 0.22515213073698231, 0.3948944084652077, 0.46016477215731005, 0.8424572713998556, 1.7093399878326836, 0.7915573532336667, 0.5586103232435825, 0.2405571702003369, 2.0908180950446433, 0.14298629776780233, 1.118761281178009, 0.6179507713093585, 0.8738869374799847, 0…	[2.276176596737051, 1.970017586061371, 1.1727641661080186, 1.2554873249506056, 1.1153280306255806, 0.8672313318382329, 1.1011472357613237, 0.22852445405156394, 0.3964159724917089, 0.4501363552179523, 0.8685689843306471, 1.6799147307412772, 0.7793096812346315, 0.5360539812901378, 0.24543436849822717, 1.9813114460226744, 0.05914156080642952, 1.0637250763151032, 0.6547922104545667, 0.793151309704671…
		[-6.13644057e-01 1.61498312e+00 9.10729899e-01]	[-6.36108142e-01 1.63786935e+00 8.90909480e-01]
		[-3.97172260e-01 9.54734480e-01 -6.83711322e-01]	[-3.84183688e-01 9.12309866e-01 -6.28863571e-01]
		[ 8.19367912e-01 -6.71401638e-01 -7.36261900e-01]	[ 8.06594648e-01 -6.39298106e-01 -7.18993344e-01]
		[ 7.10918868e-01 7.39943312e-01 -3.70672282e-01]	[ 7.39146604e-01 7.08902302e-01 -4.41674585e-01]
		[-1.34938171e-01 -7.37594761e-01 4.48559875e-01]	[-3.95613867e-02 -7.35050294e-01 4.58504247e-01]
		[ 1.21492572e-01 -1.10352808e+00 2.36465437e-01]	[ 1.02203389e-01 -1.06722544e+00 2.51216154e-01]
		[ 2.96937026e-03 -1.97700564e-02 -2.24262814e-01]	[ 6.23895909e-03 -1.26719013e-02 -2.28087537e-01]
		[ 3.59333397e-01 -2.54973492e-02 -1.61774501e-01]	[ 3.67355453e-01 -3.54382216e-02 -1.44705655e-01]
		[ 2.81273797e-01 3.36637216e-01 1.38967814e-01]	[ 2.78896222e-01 3.25499018e-01 1.37440987e-01]
		[ 7.74374586e-01 -1.91897835e-01 2.70653793e-01]	[ 8.04128700e-01 -1.93593307e-01 2.65161737e-01]
		[-3.56476384e-01 -1.28246862e+00 1.07240012e+00]	[-3.51099480e-01 -1.26436682e+00 1.04891334e+00]
		[ 5.97305605e-01 1.20895561e-01 -5.05146832e-01]	[ 5.53990885e-01 1.59255991e-01 -5.24457061e-01]
		[-2.60172011e-01 4.84423820e-01 -9.84356655e-02]	[-2.01434344e-01 4.87926600e-01 -9.33043859e-02]
		[ 2.01847552e-01 -1.15889875e-01 6.07853155e-02]	[ 1.93044618e-01 -1.39277801e-01 5.97787491e-02]
		[ 5.94905786e-01 1.33119602e+00 -1.49850745e+00]	[ 6.09467749e-01 1.27093067e+00 -1.39243647e+00]
		[ 1.37531748e-01 -3.91160346e-02 1.88153533e-04]	[ 5.71387533e-02 -1.51515123e-02 1.82174761e-03]
		[-5.04000273e-01 -6.38058662e-01 7.68434560e-01]	[-4.00511602e-01 -6.63877521e-01 7.28263779e-01]
		[ 2.47768584e-01 -4.68162707e-01 3.18272783e-01]	[ 2.06575669e-01 -5.44781378e-01 2.98818645e-01]
		[-6.68448723e-01 1.75716374e-01 -5.34769520e-01]	[-6.33986636e-01 1.37521121e-01 -4.56330897e-01]
		[-7.13093664e-02 -8.50094530e-02 1.29123049e-01]	[-7.66153518e-02 -5.11229468e-02 1.06029835e-01]
		[ 7.18477560e-02 7.41202229e-01 3.36773485e-01]]	[ 6.69448953e-02 6.69957275e-01 3.17835363e-01]]
0.113624	0.114483	[[-6.26207047e-01 -6.01720862e-01 1.50780050e+00]	[[-0.60146239 -0.59791905 1.52802632]	[1.7400188570025756, 1.6216868084427587, 1.8115731654703944, 1.3931065382776162, 2.243451902250479, 0.7362227617091912, 1.1062783285443374, 0.3150170019893707, 0.7594280744880116, 0.48876630121119535, 0.8041355783319831, 1.3461251413838777, 0.9760046288175416, 0.2561499164116339, 0.19534891083153055, 0.8951878015795461, 0.4286179169216399, 0.5930789199264765, 1.3527349917208602, 1.263824513915996…	[1.7476065448357634, 1.6139834889704818, 1.8065146536337862, 1.3805289569528205, 2.1706612728373043, 0.8008753594096837, 0.9918729879546587, 0.33242812760108653, 0.7538244932217624, 0.4941735199899654, 0.801543818280865, 1.3021189921828833, 1.0030193388758277, 0.2744237269291673, 0.18321600821777304, 0.7657788708885, 0.38099186925699163, 0.6398393695415342, 1.295126855425835, 1.1722380845669598, …
		[ 1.38685841e+00 7.11964640e-01 -4.46764163e-01]	[ 1.36640758 0.7271015 -0.45737998]
		[-1.48038357e+00 -9.17904416e-01 4.97708056e-01]	[-1.43473554 -0.97779795 0.49893915]
		[-1.08247129e+00 -2.81453518e-01 8.30533351e-01]	[-1.06821956 -0.25578382 0.83626659]
		[ 1.18895431e+00 1.33664136e+00 -1.35382936e+00]	[ 1.20398729 1.20450201 -1.34586771]
		[ 1.58281396e-01 7.18320877e-01 -3.14017911e-02]	[ 0.28023248 0.75022329 -0.00600955]
		[ 8.14045517e-01 -3.76983011e-01 -6.47352645e-01]	[ 0.74428327 -0.25789115 -0.60278237]
		[-2.65038395e-01 7.61774470e-02 1.52273956e-01]	[-0.29643551 0.07841268 0.12839742]
		[-6.27064973e-02 -6.40958716e-01 4.02455986e-01]	[-0.02232382 -0.62563734 0.41991776]
		[ 3.36521773e-03 -3.58713760e-01 -3.31972304e-01]	[-0.0370517 -0.35890323 -0.33767308]
		[-1.60886183e-01 2.50887439e-01 -7.46863547e-01]	[-0.17164848 0.25923309 -0.73878786]
		[ 8.30339746e-01 -1.00812067e+00 3.26008470e-01]	[ 0.80740145 -0.97721342 0.29777627]
		[-8.29354653e-01 4.33327820e-01 2.77457916e-01]	[-0.8541255 0.46829895 0.23919346]
		[ 1.91501268e-01 -1.70117688e-01 -1.28092498e-04]	[ 0.2309602 -0.14329941 -0.03782917]
		[ 1.35405187e-01 8.21738831e-02 -1.14341967e-01]	[ 0.14629439 0.06514996 -0.08900303]
		[-3.15714019e-01 3.97052961e-01 -7.37587151e-01]	[-0.28881757 0.27780842 -0.65255205]
		[ 1.78168386e-01 -3.79880853e-01 8.75207551e-02]	[ 0.10230962 -0.35202979 0.10374283]
		[ 8.58868172e-02 5.62488716e-01 -1.67249825e-01]	[ 0.19715331 0.58006317 -0.18453105]
		[-1.25869690e+00 4.94214798e-01 3.64116425e-02]	[-1.22259958 0.41691492 0.09373256]
		[ 1.01423476e+00 4.22600447e-01 6.24491091e-01]	[ 0.92808234 0.38540793 0.60354455]
		[ 2.42277422e-01 9.97888900e-02 4.02048825e-01]	[ 0.20130562 0.13351351 0.33546386]
		[-2.27580723e-01 -7.87887650e-01 -6.67878092e-01]]	[-0.21099788 -0.80015426 -0.63258493]]
0.0728421	0.0738173	[[ 0.1105537 0.82217489 -0.76167502]	[[ 0.11037723 0.80199533 -0.71857819]	[1.1262071333313763, 2.799961908872717, 1.1668903814254075, 1.4349577761691692, 0.3837527840823351, 0.8465064236394729, 0.33179518851685774, 0.328697804406404, 0.7067691007900617, 0.3050913337825508, 0.8905917803095087, 1.0829244948786583, 0.48441884266385454, 0.3426308661648037, 0.2883677795848139, 1.1281966793306735, 0.4289881265703293, 1.431170795437858, 1.1964166823201596, 1.1810457160456458,…	[1.0824667515188606, 2.7311680573299713, 1.0484550476117387, 1.4165879962493029, 0.3698793366435326, 0.7904417424273757, 0.485427048880358, 0.30058681570947865, 0.7113924727322555, 0.3282032614765499, 0.8932442276969366, 1.103231782294401, 0.4683710174162551, 0.34619569879356615, 0.29712042067708977, 1.3162578010831918, 0.4132052378966768, 1.5337240836192136, 1.268100447609652, 1.1474670234213693…
		[-1.51446995 -1.77139841 1.55187471]	[-1.49712669 -1.70604895 1.51897585]
		[-0.26640782 1.07191078 -0.37638718]	[-0.2369462 0.96555851 -0.33288322]
		[ 1.12533754 0.55004307 -0.70012274]	[ 1.10126313 0.56722239 -0.68716798]
		[-0.34383575 0.05863813 -0.16001484]	[-0.33220975 -0.04842218 -0.15525044]
		[-0.1497373 -0.77213366 0.31298798]	[-0.04062606 -0.71846164 0.32704822]
		[-0.20555015 0.24345473 0.09255796]	[-0.2533134 0.39084626 0.13678795]
		[ 0.26291667 -0.19684145 -0.01305813]	[ 0.23154755 -0.18817823 -0.03642965]
		[ 0.44463266 0.41229062 -0.36309888]	[ 0.46565109 0.39517367 -0.36480965]
		[-0.14351209 0.19769403 0.18276234]	[-0.1614857 0.18195863 0.22029708]
		[ 0.59633733 -0.66077361 0.03022824]	[ 0.57816296 -0.67912199 0.04905269]
		[ 0.86227442 -0.65498466 0.01426069]	[ 0.89079976 -0.65034071 -0.02555609]
		[-0.1966245 -0.1138841 0.42782103]	[-0.27142104 -0.10074739 0.36817386]
		[-0.27484706 0.20210317 0.03176966]	[-0.25111067 0.23828074 -0.00414521]
		[-0.25171446 -0.09886977 0.10010282]	[-0.23363757 -0.11252241 0.14502668]
		[-0.85454547 -0.67035587 0.30529132]	[-0.95186494 -0.82038327 0.39173846]
		[ 0.33969046 0.06061511 -0.25488628]	[ 0.31116013 0.12230991 -0.24281315]
		[ 0.42929987 1.16145294 -0.71762004]	[ 0.57937698 1.20899012 -0.74496628]
		[ 0.78055907 -0.89544133 0.14256659]	[ 0.80010902 -0.97253272 0.14860825]
		[-0.67735365 0.39920467 -0.88130395]	[-0.68510969 0.40464674 -0.82678068]
		[ 0.0484653 -0.09454265 0.35164173]	[ 0.03994358 -0.0700957 0.30457177]
		[-0.169892 0.84313552 0.55820392]]	[-0.19353974 0.78987287 0.52909973]]
0.254631	0.243003	[[ 2.29418252 -0.07807415 -0.7170345 ]	[[ 2.1744675 0.02644058 -0.69354168]	[2.4048924015188535, 1.5500723995606576, 1.3058589852637004, 1.8094160451668115, 1.881739865337399, 1.1039278928219292, 2.0148531263900744, 0.6322723480348893, 0.7275266937962594, 0.6061361834707462, 0.8680149967132044, 0.9669101936150041, 0.6237338140569542, 0.19535824353013326, 0.36269934723220376, 0.16386360911294232, 0.39814557747522217, 0.37954400875447436, 1.8256926764195145, 1.311090796686…	[2.2825442103347435, 1.5952600300991833, 1.366587036919704, 2.0481144056646725, 1.9792628233567044, 1.1166347474496903, 2.1103344329777762, 0.5805585698704767, 0.6582527777517545, 0.5604042791347679, 0.8666950864164026, 0.9563414147407823, 0.5886066967943347, 0.15807575392144457, 0.3261629626630515, 0.07840558532707984, 0.39502436399353485, 0.3942585198064023, 1.8206417455320296, 1.30325336972613…
		[ 0.5710269 -1.36007113 -0.47629743]	[ 0.76655392 -1.27379616 -0.57852656]
		[ 0.60357165 -1.15613209 0.06578411]	[ 0.595856 -1.22118141 0.14571108]
		[-1.36569975 0.31581856 1.14416313]	[-1.57802655 0.27069317 1.27723531]
		[-0.72820102 -1.69411637 0.37501725]	[-0.67331653 -1.83076663 0.33529048]
		[ 0.03850797 0.97862551 -0.5093781 ]	[ 0.09871114 1.00719447 -0.4718989 ]
		[ 0.5951177 1.78508348 -0.72037838]	[ 0.57516525 1.94242524 -0.59133792]
		[-0.32399555 0.40810681 0.35811176]	[-0.32001705 0.40008912 0.27306782]
		[-0.50353552 -0.05674215 0.52204157]	[-0.47811367 -0.05611666 0.44894873]
		[-0.47714764 0.37377993 -0.00444601]	[-0.4833036 0.28027859 0.043755 ]
		[-0.70743394 0.4488247 -0.22703225]	[-0.72123549 0.4164371 -0.2399164 ]
		[-0.24534671 0.79335536 -0.49528535]	[-0.24323622 0.79897814 -0.46589588]
		[ 0.59177495 -0.13871559 0.14001523]	[ 0.56685017 -0.15319738 0.04085696]
		[ 0.03239372 -0.17258415 0.08561659]	[ 0.06307596 -0.13847405 0.04282878]
		[-0.33537203 0.13311726 -0.03682682]	[-0.2958103 0.1371797 -0.00776373]
		[ 0.06211375 0.11226004 0.10193551]	[ 0.05231915 -0.01595326 0.05617505]
		[-0.02623747 -0.33389858 0.21527479]	[-0.05420473 -0.31234463 0.23568396]
		[ 0.00599474 -0.36382327 0.10793678]	[ 0.08177241 -0.34859544 0.16502809]
		[-0.70072253 1.6212448 -0.46228454]	[-0.75182249 1.58955831 -0.47202088]
		[ 0.81930039 -0.46239664 0.91317867]	[ 0.79231168 -0.41665216 0.94716024]
		[-0.4198905 -0.36988856 0.03010102]	[-0.40496002 -0.33817607 0.01722277]
		[ 0.27395365 -0.77455261 -0.51726888]]	[ 0.23696347 -0.76402055 -0.50806232]]
0.255511	0.243528	[[ 0.41603724 0.23389901 -1.08490289]	[[ 3.60924368e-01 3.53721729e-01 -1.07179770e+00]	[1.1852468133773133, 1.6083277310878654, 0.8689415675005504, 1.5841344209329629, 2.273810377289159, 1.5893140647261297, 1.0264067547282558, 0.5201189344332933, 0.651111483248831, 0.5023382185365904, 0.7983321323074223, 1.2975605502963599, 1.0604445359895833, 0.04589711220290527, 0.18142824687294076, 1.026309540864798, 0.6000130917845261, 1.7912832647652202, 0.7563490664183359, 1.2188193623161496,…	[1.1849623526979889, 1.6154605641763249, 0.8776711103411543, 1.5797301666833443, 2.2179023030117877, 1.699572326843237, 1.0170394615204859, 0.563671166739729, 0.6603194520098071, 0.4752254761638873, 0.8764879454653852, 1.281899222181378, 1.0530518319017195, 0.0686099077587059, 0.18907854601404597, 0.921495177915639, 0.616046776869022, 1.7763864904854165, 0.6545299589079561, 1.1982537511578173, 0.…
		[-1.54378282 0.30748216 0.33001122]	[-1.54240186e+00 3.22327603e-01 3.56109878e-01]
		[ 0.75832039 0.29037515 -0.30934107]	[ 7.56414439e-01 3.21419316e-01 -3.07950316e-01]
		[ 1.43305635 0.34755182 -0.57882563]	[ 1.41899012e+00 3.50381593e-01 -5.99372327e-01]
		[-1.98755993 0.9465741 0.56904889]	[-1.97317380e+00 8.15239644e-01 6.00882770e-01]
		[-0.09306061 -1.57460745 0.1946029 ]	[-2.29773101e-02 -1.67587083e+00 2.81913267e-01]
		[ 0.41113398 -0.61317576 0.71308847]	[ 3.83630543e-01 -4.37454507e-01 8.34164509e-01]
		[ 0.3939358 -0.30253232 -0.15431295]	[ 3.95544600e-01 -3.15984680e-01 -2.47837318e-01]
		[ 0.16656031 0.57200325 -0.26270918]	[ 1.78094540e-01 5.56203861e-01 -3.08125589e-01]
		[-0.195677 0.46230871 -0.01802371]	[-2.00417004e-01 4.30481982e-01 1.89087492e-02]
		[ 0.22994887 -0.65623952 0.39218287]	[ 2.06058643e-01 -7.36629434e-01 4.27957978e-01]
		[-1.2044062 0.47200692 0.10138323]	[-1.17739982e+00 4.90735652e-01 1.27176276e-01]
		[ 1.02092529 -0.2247559 -0.1781543 ]	[ 9.91262436e-01 -2.31649066e-01 -2.69547128e-01]
		[ 0.037493 -0.00365025 0.02622014]	[ 6.85658160e-02 -2.30971366e-03 8.44717528e-04]
		[-0.04892979 0.1130324 -0.13321322]	[-3.71717556e-02 1.39401771e-01 -1.22213352e-01]
		[ 0.79976349 0.64180008 -0.0422172 ]	[ 7.67989684e-01 5.07331403e-01 -4.42725268e-02]
		[-0.0459778 0.53099925 -0.27557494]	[-7.90831996e-02 5.49865030e-01 -2.66285425e-01]
		[-0.36529024 -1.56755234 0.78615421]	[-2.97752505e-01 -1.54714492e+00 8.20508988e-01]
		[ 0.5181647 -0.18611208 0.51858611]	[ 4.73568546e-01 -1.15157087e-01 4.36899468e-01]
		[-0.79243979 -0.52996083 -0.75940854]	[-7.87150528e-01 -4.98081748e-01 -7.53737799e-01]
		[-0.10958686 0.246661 -0.48584868]	[-1.12426111e-01 2.38154818e-01 -4.41344697e-01]
		[ 0.25262422 0.5011356 0.51666436]]	[ 2.28910163e-01 4.85017588e-01 5.27117580e-01]]
0.204637	0.195828	[[-0.32540776 -1.22569439 0.4792561 ]	[[-0.25068453 -1.19077112 0.56306089]	[1.3556929428738742, 3.6027347704649846, 2.58958955987053, 1.4563390757588495, 1.3062242026083595, 1.2865596248012394, 1.0924752475416586, 0.8888968297460705, 0.7251353133416546, 0.3309928275085801, 0.8643005907496137, 0.9632623225651736, 0.24529321042945443, 0.2250773263830241, 0.35033028812060085, 0.9663183648586002, 0.5599946915517706, 0.42294531903952565, 1.6670016636518143, 1.031419290685679…	[1.3408266675420584, 3.4811684905461324, 2.5449865444566013, 1.3655426008464535, 1.1409731640687242, 1.294834171415433, 1.0407088767206594, 0.8645147168723165, 0.7133897499516569, 0.288204609673402, 0.8951118381673782, 0.9458115918693427, 0.33356402072511465, 0.23107028204973454, 0.34994541902255566, 0.9826130265649916, 0.6153900517754881, 0.39303844728457205, 1.7362071691745034, 1.04967274860439…
		[ 2.70683196 1.09766432 -2.10900252]	[ 2.63078369 1.07747444 -2.00911923]
		[-1.20722783 -1.5554883 1.68197242]	[-1.07965073 -1.63355729 1.62566953]
		[-0.98148828 -0.32336686 1.02617646]	[-0.93108683 -0.30908946 0.94986716]
		[-0.00537968 1.05319524 -0.77263996]	[-0.07597704 0.8791946 -0.72323171]
		[ 0.17668584 0.97295488 -0.82302891]	[ 0.25450498 1.00418721 -0.77680808]
		[ 0.98421252 -0.14033749 0.45291641]	[ 0.91498319 0.04895158 0.49344146]
		[-0.69721133 0.39194998 0.38782619]	[-0.7015321 0.3678702 0.34628011]
		[-0.25532347 -0.60155888 0.31425795]	[-0.23960385 -0.60483405 0.29272975]
		[ 0.08546372 -0.06740031 -0.31258503]	[ 0.06640295 -0.05971583 -0.27401928]
		[-0.57602893 0.40169453 -0.503833 ]	[-0.62868976 0.38873051 -0.50483955]
		[ 0.07582495 0.64358443 -0.71268784]	[ 0.06608535 0.66304034 -0.67124496]
		[ 0.13591226 0.0554622 -0.19652115]	[ 0.12605481 0.09830383 -0.29276526]
		[ 0.02970399 0.21571702 -0.05695298]	[ 0.06685732 0.21290434 -0.05996095]
		[ 0.22492816 -0.25143056 0.09445266]	[ 0.21979857 -0.25755769 0.0883992 ]
		[ 0.07439912 -0.37488103 0.88752474]	[ 0.15955351 -0.45263519 0.85743362]
		[-0.44413192 -0.05609911 0.33644284]	[-0.50357502 -0.06143612 0.34834281]
		[ 0.04633961 -0.40720945 -0.10447895]	[ 0.05083195 -0.38836807 -0.03264311]
		[-1.00829211 0.75434726 -1.09233776]	[-1.08901297 0.75146252 -1.12417533]
		[ 0.71693058 0.08271304 0.73688184]	[ 0.73572803 0.15356854 0.7327577 ]
		[ 0.31569947 -0.48549839 0.36411838]	[ 0.29410286 -0.48415518 0.37611356]
		[-0.0612097 -0.22767549 -0.23521125]]	[-0.08587438 -0.20356812 -0.20528834]]
0.197692	0.187643	[[-2.38980354 -0.21842717 0.29533116]	[[-2.36086182e+00 -2.10639211e-01 3.23012371e-01]	[2.4178692864275706, 1.132275234123957, 1.8924155190835419, 1.422472376588136, 1.01399743212633, 1.148929194364449, 1.2647125762404339, 0.7234106811271385, 0.8613728136206165, 0.3609189295072558, 0.8573018798699064, 0.7703878458247048, 0.9737168746470648, 0.17494118935070088, 0.5091207997703839, 0.7927584619001032, 0.49686752373707976, 0.4894553694922788, 1.6624378517093348, 0.8708367847268754, 0…	[2.3921484867392864, 1.1378676325655321, 1.8205589712066468, 1.4107355525534842, 0.9915154870628311, 1.1890015264044853, 1.2511823070632553, 0.7661722754270708, 0.86442882245251, 0.32107425591075256, 0.848713686900946, 0.7466111798854242, 0.9851150130293147, 0.1729458331454727, 0.4440464719655963, 0.8032307571607334, 0.47955227152770513, 0.4845860411101108, 1.6760169381604362, 0.9603941442115128,…
		[ 0.75821899 0.61134199 0.57741851]	[ 7.74100627e-01 5.87735447e-01 5.91673908e-01]
		[-0.80193319 1.71349376 0.04559363]	[-7.03033916e-01 1.67933863e+00 1.98044632e-04]
		[ 1.01215494 -0.35127776 -0.9357211 ]	[ 9.95217069e-01 -3.14586860e-01 -9.49080024e-01]
		[-0.33093702 0.95772324 -0.03791677]	[-4.03968746e-01 9.05480781e-01 -4.09505328e-03]
		[-0.26599397 -1.07979503 0.28866624]	[-1.95002669e-01 -1.13318367e+00 3.02643930e-01]
		[-0.0507091 -0.6761299 1.06760238]	[-1.22817640e-01 -5.70358476e-01 1.10682618e+00]
		[ 0.40608382 -0.34934198 -0.48618837]	[ 4.06128244e-01 -4.06219733e-01 -5.07016108e-01]
		[ 0.65003539 0.0971353 -0.55676014]	[ 6.49069683e-01 8.75033150e-02 -5.64170989e-01]
		[ 0.28162013 -0.18555024 -0.1285445 ]	[ 2.61482006e-01 -1.49903361e-01 -1.10656319e-01]
		[ 0.65136681 -0.51252549 -0.21910137]	[ 6.47324488e-01 -5.06972976e-01 -2.10390901e-01]
		[ 0.50059145 -0.56478667 -0.15466627]	[ 5.06346086e-01 -5.33787727e-01 -1.26935250e-01]
		[-0.94283304 0.08254788 0.22885861]	[-9.62608829e-01 1.00788862e-01 1.83514133e-01]
		[ 0.09232595 -0.12407864 0.08176081]	[ 1.14210907e-01 -8.49467236e-02 9.82353500e-02]
		[ 0.47855666 0.09402144 -0.14610778]	[ 4.15754404e-01 5.14995011e-02 -1.47218703e-01]
		[-0.40947618 0.15912801 0.65990417]	[-3.69648091e-01 1.10969038e-01 7.04432971e-01]
		[ 0.23137892 0.36351371 -0.24738415]	[ 2.00405534e-01 3.41423096e-01 -2.70625705e-01]
		[ 0.23252547 0.05563472 -0.42708692]	[ 2.63500883e-01 9.86394528e-02 -3.94539192e-01]
		[ 0.0795223 -1.54580608 0.60651412]	[ 8.45111079e-02 -1.54190449e+00 6.51476162e-01]
		[-0.28194558 0.61145368 -0.552257 ]	[-2.97456315e-01 6.88816561e-01 -5.99506796e-01]
		[ 0.47020684 0.77242996 -0.00656465]	[ 4.22591573e-01 7.85072187e-01 -2.68187671e-02]
		[-0.30695791 0.0046807 -0.05327589]]	[-3.25244591e-01 1.52363604e-02 -5.09592463e-02]]
0.155832	0.1362	[[-5.82424095e-01 -3.78116611e-01 1.59292355e-01]	[[-0.54153225 -0.4212945 0.16345505]	[0.712435296846106, 1.3241172801501722, 1.1138652946581435, 1.455425947753852, 2.018031029021384, 1.3058585356565373, 0.48439584212753894, 0.8095202535143565, 0.6821767151140161, 0.12050489555927336, 0.7577830236117459, 0.21735034146692275, 0.6841004044049009, 0.4854887513960393, 0.317550887574878, 1.40007139180235, 0.7846353110831584, 0.28442322021768096, 0.733517131897625, 0.6133847780300529, 0…	[0.7053111280929538, 1.3628185309443772, 1.1721736076548595, 1.576549083154219, 2.030568701031418, 1.297829802926183, 0.5276133769807362, 0.7916227067331877, 0.6284980437849211, 0.12937060622430796, 0.7848525121693363, 0.12636801044310517, 0.7683073146638787, 0.5117635783064769, 0.3568441222570008, 1.2815432604289874, 0.7489746996313621, 0.19745372533710556, 0.8187711340876106, 0.6884206399239833…
		[ 1.27210079e+00 2.16926832e-01 2.96629213e-01]	[ 1.3377347 0.1762653 0.19149614]
		[ 4.04125970e-01 -3.02138116e-01 -9.93020973e-01]	[ 0.47327303 -0.34638846 -1.01489834]
		[-1.12729570e+00 -1.39979750e-01 9.09876240e-01]	[-1.21475378 -0.09610844 1.00032167]
		[ 1.22106681e+00 -1.51994060e+00 -5.20793297e-01]	[ 1.1816016 -1.57788198 -0.48715024]
		[-4.76785682e-01 1.19609710e+00 2.17471032e-01]	[-0.41982471 1.21253022 0.19462751]
		[ 2.48516056e-01 3.62661899e-01 -2.03360391e-01]	[ 0.19495956 0.4598916 -0.16990102]
		[-4.71651132e-01 6.55922861e-01 5.13171665e-02]	[-0.51196855 0.60370374 0.00982365]
		[-9.62035856e-02 -5.68454402e-01 3.64649878e-01]	[-0.07939786 -0.52614571 0.33447938]
		[-2.02730161e-02 -9.23654900e-02 7.46930447e-02]	[-0.06039648 -0.06532772 0.09392181]
		[-3.97552938e-01 5.11814532e-01 -3.92724658e-01]	[-0.43330469 0.53747813 -0.37330654]
		[-4.50920562e-04 -4.80930510e-03 -2.17296659e-01]	[-0.04200398 0.05936698 -0.10334457]
		[ 5.33413108e-01 1.03338405e-01 -4.15674144e-01]	[ 0.58748527 0.13855908 -0.47535099]
		[-4.66165369e-01 -1.70708580e-02 1.34527925e-01]	[-0.4740299 0.03747045 0.18919191]
		[-2.51184196e-02 -1.36874368e-01 2.85434824e-01]	[-0.08017413 -0.22546862 0.26471445]
		[-2.76177145e-01 1.34367283e+00 -2.80123947e-01]	[-0.22267275 1.23787021 -0.24586034]
		[ 3.59627480e-01 -5.89981398e-01 3.71809894e-01]	[ 0.33506788 -0.60458193 0.28839783]
		[ 1.25085076e-01 -2.07183883e-01 -1.49415966e-01]	[ 0.09313619 -0.16029925 -0.0679542 ]
		[-1.76403733e-01 2.88782352e-01 -6.50794790e-01]	[-0.20585381 0.30994334 -0.72934594]
		[ 4.36370210e-01 -1.24880210e-01 4.12585577e-01]	[ 0.5129566 0.02669227 0.45835143]
		[-3.16265007e-01 -8.21022418e-01 4.47248354e-01]	[-0.30720726 -0.83279477 0.48736318]
		[-8.02285330e-02 2.25997642e-02 -1.90295265e-02]]	[-0.12309467 0.05652006 -0.00903181]]
0.19459	0.157636	[[ 0.17789611 1.10318417 -0.77402111]	[[ 0.12767751 1.05804838 -0.77945593]	[1.3593274157520208, 3.2330481827691737, 2.563337863593334, 1.1846796596035514, 0.5496532944668675, 1.2672955091876068, 1.626774009041749, 0.6469160511874924, 0.5265706799536062, 0.40739022094544425, 0.6485387297973224, 0.5379128607228563, 0.15059959189939776, 0.6320897162008873, 0.4683412445493756, 0.8409869682673327, 0.4934681839694446, 0.4720922780653113, 1.6429644081549406, 1.0471292806912844…	[1.320348241382701, 3.2504128535275596, 2.5793669453998267, 1.1672912290412645, 0.5163746923577613, 1.215002099817685, 1.6374136998201458, 0.7761867749622102, 0.5793360251774283, 0.449373451695392, 0.6555408655899783, 0.6218017645175741, 0.18116817070599767, 0.575540358909258, 0.39504761448766906, 0.7689634539869314, 0.46575661396255025, 0.41682412978780237, 1.6554010332709874, 1.0594903137849272…
		[-1.70731987 -0.24325228 2.73468238]	[-1.74675614 -0.28534982 2.72627992]
		[ 0.76301595 1.76564793 -1.69440109]	[ 0.81580208 1.77694082 -1.68228479]
		[ 0.61454225 0.08990844 -1.00882119]	[ 0.60566186 0.1074858 -0.99206317]
		[ 0.45639306 -0.29860773 -0.0682462 ]	[ 0.47353578 -0.19497377 0.06627152]
		[-0.37142762 -1.06738769 0.57337853]	[-0.3363472 -1.0353232 0.53963556]
		[-0.63098138 -1.48117974 0.23315822]	[-0.68319091 -1.46427658 0.26508096]
		[ 0.46957563 -0.1937372 -0.40058083]	[ 0.46565527 -0.31027161 -0.53792435]
		[ 0.21413476 0.45512283 -0.15584029]	[ 0.26518781 0.48806028 -0.16462933]
		[-0.40126484 0.05214018 0.04727282]	[-0.43554922 0.07801088 0.07840714]
		[ 0.37600733 -0.20499392 0.48703025]	[ 0.35002674 -0.18641489 0.52198142]
		[-0.22114051 -0.39420387 0.29163407]	[-0.17536556 -0.3710488 0.46712647]
		[ 0.12213987 -0.0364479 0.08020997]	[ 0.1804851 -0.0093069 0.01266556]
		[-0.05384086 -0.61529404 0.13435705]	[-0.0625871 -0.54653249 0.16920934]
		[ 0.14368281 0.42147075 -0.14512469]	[ 0.08248218 0.34237503 -0.17899344]
		[-0.12322437 0.82003105 -0.14008537]	[-0.12346015 0.75628738 -0.06396711]
		[ 0.48837499 0.03099227 -0.06356252]	[ 0.42317393 0.03059459 -0.19213802]
		[ 0.18010181 0.276819 -0.33735101]	[ 0.16857936 0.28858971 -0.24907697]
		[ 0.01206455 -0.7955297 1.43746965]	[ 0.02667749 -0.82711845 1.43370707]
		[-0.47936594 -0.77662065 -0.51336964]	[-0.48751566 -0.68061262 -0.64931862]
		[-0.27060489 1.03153182 -0.83976619]	[-0.24270154 1.04444737 -0.77918948]
		[ 0.32998242 -0.11924378 -0.03526822]]	[ 0.30852836 -0.05961111 -0.01132376]]
0.094633	0.0580888	[[ 1.29773935 0.11687605 0.28975289]	[[ 1.29668814 0.07181705 0.26613435]	[1.3348199006547194, 0.826523445215199, 1.270465502938199, 1.2527384963262573, 1.7020308896379828, 1.2365419808109503, 0.9720666749718574, 0.7321750564780556, 0.6188453230117077, 0.33771322769610945, 0.496371108574812, 0.9915095237759298, 0.396726642293056, 0.5487768257908361, 0.6135605090063445, 0.5306337898378045, 0.4078042341615013, 0.8881210288795313, 1.7011363911424202, 0.7909587133680549, 1…	[1.325664098788263, 0.8027079391443013, 1.2916937581146484, 1.3214621552626813, 1.6693657824044212, 1.2495307310878911, 0.9962436142564398, 0.6758734048241308, 0.5579424852804042, 0.38723677878366675, 0.5472040759750915, 0.9371548949646656, 0.31405999301258636, 0.5438283003459873, 0.6265421585075204, 0.5607958722001457, 0.37544672521025346, 0.849436664391679, 1.877878937607048, 0.7699765531289718…
		[ 0.34810471 0.009817 -0.74957838]	[ 0.32663219 -0.06482089 -0.73037641]
		[-1.06391485 -0.47574042 0.50580514]	[-1.08090664 -0.48994085 0.50997212]
		[-0.89068833 -0.15283687 0.86756494]	[-0.93043214 -0.17077502 0.92271022]
		[ 1.1523702 -0.44114198 -1.17232497]	[ 1.22974594 -0.44898874 -1.03581666]
		[ 0.52880934 1.08052882 -0.28610177]	[ 0.55611148 1.07355412 -0.31551326]
		[-0.32281588 -0.69839223 -0.59409748]	[-0.37152715 -0.69223203 -0.61260406]
		[-0.14278405 0.36018063 0.62125916]	[-0.23012187 0.33681486 0.53889195]
		[-0.42885466 -0.07918364 0.4390708 ]	[-0.33710519 -0.03793505 0.44296822]
		[-0.02948899 0.28353817 0.18107106]	[-0.04933774 0.33179566 0.1934677 ]
		[-0.47438643 0.10883276 -0.09745371]	[-0.52395468 0.13537713 -0.08109766]
		[ 0.82815035 0.26119685 -0.47857533]	[ 0.85501864 0.2504708 -0.29063173]
		[ 0.09976863 -0.29001911 0.2516489 ]	[ 0.13553023 -0.23950085 0.15134259]
		[-0.16902445 0.32869111 -0.40564627]	[-0.13453766 0.37733387 -0.36778796]
		[-0.05578133 -0.38281397 0.47623356]	[-0.1045732 -0.45270116 0.42033461]
		[ 0.00567304 -0.49370222 0.19441747]	[ 0.01549358 -0.48029016 0.28909051]
		[-0.15516619 -0.10720221 0.36157355]	[-0.25853895 -0.1248781 0.24191593]
		[ 0.15514084 0.77561124 -0.40387806]	[ 0.10842325 0.77629264 -0.32734811]
		[-0.61802522 1.29234059 -0.91747787]	[-0.63629869 1.39730707 -1.08124291]
		[ 0.22967772 -0.59530636 0.4674122 ]	[ 0.3198452 -0.50933366 0.48077246]
		[-0.22579756 -1.11257401 0.13895804]	[-0.26707593 -1.27212737 0.16792133]
		[ 0.07969493 0.19195666 0.25179447]]	[ 0.08092118 0.23276067 0.21689677]]
0.272374	0.21656	[[ 0.64774104 0.20836181 1.22356304]	[[ 0.65673936 0.18153787 1.19184528]	[1.40003200608343, 1.0792221539043343, 2.3384496043653655, 1.1234052021412948, 0.7101322266943539, 1.3202420645840462, 1.0451268909201121, 0.7539887845561121, 0.6512552278463961, 0.603424676942424, 0.5689393604410161, 0.42932534608349276, 1.0153275253952858, 0.6873365744739954, 0.48388979785139136, 0.846913115789796, 0.468955396311517, 0.42255557412294537, 1.656313120142714, 0.9058159291134088, 1…	[1.3728647996876642, 1.026445520377295, 2.17416510042129, 1.1064365859343754, 0.6984032918428027, 1.3107946475022552, 1.0406452350343087, 0.6312745597729603, 0.6367225922955582, 0.5856206746958951, 0.5339589660412424, 0.4976217737630829, 0.9507576298358074, 0.6494918718416591, 0.42481886082432807, 0.8055371521743772, 0.48956687973069923, 0.4698934020141526, 1.6856828889507123, 0.834606803441763, …
		[-0.63844011 0.02218443 -0.86984052]	[-0.63369141 -0.03133344 -0.80687287]
		[-1.15395225 1.50577134 1.36725763]	[-1.12935132 1.37063802 1.25415745]
		[ 0.79647622 0.05967907 -0.79000208]	[ 0.79839361 0.04257266 -0.76482491]
		[-0.26845385 0.65711143 -0.0206125 ]	[-0.22193942 0.63721731 0.18017813]
		[ 0.26200696 -1.28593211 -0.14411825]	[ 0.28093832 -1.2681239 -0.17640309]
		[-0.99437137 -0.21095575 0.24292688]	[-1.00643475 -0.18236422 0.19176778]
		[ 0.59999472 -0.45271468 -0.05962246]	[ 0.46292754 -0.4051377 -0.14166547]
		[ 0.21239562 0.44641336 -0.42395352]	[ 0.27365648 0.43846842 -0.3718511 ]
		[ 0.24634121 -0.23081744 -0.50016063]	[ 0.22535288 -0.20917288 -0.49841184]
		[ 0.20823644 -0.52826586 0.03556354]	[ 0.16751516 -0.50620304 0.02844868]
		[ 0.38660208 0.18525363 0.02324162]	[ 0.43754424 0.22082924 0.08612154]
		[-0.64391071 -0.49277426 0.61109943]	[-0.64397036 -0.44621247 0.53864336]
		[ 0.53019059 -0.28415035 -0.33254787]	[ 0.53736412 -0.24523394 -0.2700737 ]
		[ 0.32008958 0.33044877 -0.14998536]	[ 0.25363509 0.28082621 -0.19307237]
		[ 0.56661632 -0.47344432 -0.41479904]	[ 0.6524892 -0.40979619 -0.23497878]
		[-0.21793712 0.41471774 -0.02077901]	[-0.26028996 0.39493313 -0.12630396]
		[-0.31417552 -0.0132162 0.2822628 ]	[-0.3297312 -0.02407683 0.33391234]
		[-0.14258721 -1.49887944 0.69021915]	[-0.21641685 -1.57464594 0.56140959]
		[-0.64361457 0.53881392 -0.34050308]	[-0.57167562 0.54652602 -0.26657982]
		[ 0.63877939 1.43506325 -0.0657096 ]	[ 0.53600814 1.50527108 -0.13231995]
		[-0.28711679 -0.31065712 -0.28479853]]	[-0.26906324 -0.31651941 -0.38312631]]
0.260688	0.243371	[[ 0.1303543 -1.15260859 0.48224177]	[[ 1.01713414e-01 -1.19886261e+00 5.39089330e-01]	[1.256206966731382, 2.271970662813531, 1.7301529691413087, 0.8410094103890716, 0.7234133752645733, 0.9166708990739751, 1.889920297640675, 0.7908055462818421, 0.6856612473277347, 0.6207835831319665, 0.39397927443427316, 0.9587251687773546, 1.5646036505113816, 0.16809276629572664, 0.5760062147476623, 1.0780376237374507, 0.41745270958592573, 1.1260361629695317, 1.5818704178775982, 0.4663856836974644…	[1.31842121236026, 2.280327714311019, 1.7143726762111948, 0.8448505796328526, 0.8534774534129209, 0.9438783014930654, 1.931594191440481, 0.767458105552097, 0.6461560887324432, 0.6326654338571684, 0.35905197922868176, 1.0001386568566535, 1.6270322197402651, 0.15444890471542602, 0.5880998179719028, 1.149445923545908, 0.403608493018028, 1.2285205582312984, 1.8602086821339565, 0.5940193135673046, 1.4…
		[ 0.41815063 0.58441752 -2.1553322 ]	[ 4.22982904e-01 5.37568081e-01 -2.17531619e+00]
		[-0.21915814 -1.52239616 0.79228085]	[-1.30531614e-01 -1.57680323e+00 6.60096019e-01]
		[-0.50612858 0.00429004 0.67164893]	[-4.97856179e-01 1.87687556e-02 6.82319178e-01]
		[-0.71067513 0.12221258 0.05772225]	[-8.00487085e-01 7.91380991e-02 2.85274168e-01]
		[ 0.26858097 0.83345156 -0.27112415]	[ 2.91872686e-01 8.53816123e-01 -2.76974025e-01]
		[-0.00515964 1.86349527 -0.31489281]	[ 8.30858876e-03 1.89360848e+00 -3.81095828e-01]
		[ 0.07242188 0.12755905 0.77708247]	[-1.11228827e-03 1.91957016e-01 7.43063396e-01]
		[-0.37451845 -0.57342183 0.03247584]	[-3.18501889e-01 -5.60333676e-01 4.58302214e-02]
		[ 0.58661423 0.19516098 0.05628675]	[ 6.04427632e-01 1.76782489e-01 6.06691049e-02]
		[ 0.25478328 -0.29886145 -0.03141629]	[ 1.99644230e-01 -2.94708754e-01 -4.69814389e-02]
		[-0.6576076 0.64046136 0.27661423]	[-7.30985404e-01 5.51025459e-01 4.02875435e-01]
		[ 1.30151378 -0.47225385 -0.72871308]	[ 1.35518932e+00 -4.12560242e-01 -8.00306071e-01]
		[ 0.03114653 0.06166751 -0.15323899]	[ 4.07593548e-02 1.06196342e-01 -1.04477156e-01]
		[-0.23489027 -0.15367387 0.50298515]	[-2.85226216e-01 -1.95807387e-01 4.75570046e-01]
		[ 0.34233222 0.32173797 -0.97028782]	[ 5.15069015e-01 5.28034647e-01 -8.81538004e-01]
		[-0.28033745 -0.00744582 0.30922846]	[-3.46934280e-01 4.94620691e-02 2.00224686e-01]
		[-0.58365781 -0.63861556 0.72074348]	[-6.04982091e-01 -7.12980937e-01 7.96817178e-01]
		[ 0.26417713 0.56099727 -1.45526854]	[ 1.70824340e-01 6.69735409e-01 -1.72703499e+00]
		[ 0.15081326 0.33680346 0.28519185]	[ 3.19008830e-01 2.25749358e-01 4.47358401e-01]
		[ 0.21542623 -1.00397718 0.78870907]	[ 9.41753890e-02 -1.21622270e+00 8.31448005e-01]
		[-0.41309137 0.25966535 0.34377301]]	[-4.07358656e-01 2.86437212e-01 2.23088533e-01]]
0.219274	0.217516	[[ 0.89270357 -0.65869626 -0.28808389]	[[ 0.82847058 -0.60974595 -0.145401 ]	[1.1462079863272643, 1.0638433887734708, 1.4951195519017928, 0.8549430796669756, 2.5116269211028093, 0.9672651527986555, 0.41351332166573357, 0.5650272560453493, 0.6370407413776659, 0.4279105974531061, 0.4427168628482704, 0.19133690764399577, 0.4792208811659673, 0.4045912081645647, 0.645037297398895, 1.255006964488991, 0.19300352974275742, 0.7382020108918897, 1.4628073192884834, 0.462928131455219…	[1.0388912747115033, 1.110610704021212, 1.5941842923314582, 0.9434219282785428, 2.645530468127138, 0.8950969319375578, 0.472114615813104, 0.48058381226804664, 0.682066105030509, 0.503652109182713, 0.40213024020050053, 0.29964927256692614, 0.40903227878344994, 0.3711608422974989, 0.6056686182418438, 1.0240045071793629, 0.13954467739115195, 0.6365445054788458, 1.4244190011190978, 0.4483187966861671…
		[-1.02683482 -0.22767729 0.15980005]	[-1.08465453 -0.21666883 0.10017635]
		[ 1.34800272 -0.24779723 -0.59738402]	[ 1.37641606 -0.31232112 -0.74118682]
		[ 0.55794696 0.41632304 -0.49628418]	[ 0.61872989 0.45142252 -0.55085022]
		[-1.45210269 1.35217902 1.53989593]	[-1.48161605 1.28601034 1.774774 ]
		[-0.52461237 -0.73038044 0.35626977]	[-0.43797918 -0.67614642 0.39012661]
		[-0.31199502 0.2348731 0.13596692]	[-0.3516669 0.30162257 0.09080984]
		[ 0.43299435 -0.32020852 -0.17099181]	[ 0.33134225 -0.2718686 -0.21739498]
		[ 0.22550214 0.25977339 -0.53617859]	[ 0.30615318 0.27481562 -0.54402277]
		[-0.08379522 -0.41309975 -0.07371865]	[-0.08947603 -0.48782167 -0.08768982]
		[-0.10430838 0.42611314 0.05954471]	[-0.11594786 0.38088582 0.05648728]
		[ 0.03682132 -0.00658692 0.18764492]	[-0.00518436 -0.14969395 0.25952751]
		[-0.14908656 -0.42719249 0.15790005]	[-0.11950748 -0.35950437 0.15421406]
		[ 0.10245641 -0.31638976 0.2304219 ]	[ 0.10362419 -0.25775263 0.2461422 ]
		[ 0.0834347 0.49687821 -0.40277017]	[ 0.0637385 0.46350927 -0.38461804]
		[-1.2056448 -0.32879241 -0.11557959]	[-0.99199945 -0.22818764 -0.11159176]
		[ 0.16287473 -0.05368654 0.08854344]	[ 0.12646315 0.04984138 0.03155352]
		[-0.02140435 0.73744605 -0.02563958]	[-0.02438743 0.63115658 0.07896543]
		[ 0.67493357 -0.93019055 0.90499474]	[ 0.46279833 -1.0486153 0.84569093]
		[-0.12787488 -0.13331076 -0.42447463]	[ 0.0300536 -0.2473041 -0.3727294 ]
		[ 0.12037301 1.26878849 -0.32748531]	[ 0.08693368 1.27386383 -0.33267743]
		[ 0.39236403 -0.2741759 -0.48291026]]	[ 0.36769585 -0.24749734 -0.54030547]]
0.315126	0.309199	[[ 0.09748312 0.02689428 -1.93008553]	[[ 0.08992623 0.00692179 -1.70421367]	[1.9327328854321104, 1.0458822494924698, 1.149873187207634, 0.42527190475062315, 0.49906157214653096, 0.7932993957140292, 0.6288337792776334, 1.0362818434427779, 0.6357406127948583, 0.6659650351346922, 0.899412160622927, 0.9623053028563018, 1.1606542858922873, 0.23609453933712554, 0.41899263835373723, 1.362569016280915, 0.5337091124226324, 1.1795919148787637, 1.653683287892033, 0.5632517072952973…	[1.7065986298768872, 0.9806476605628134, 1.0783366735649562, 0.36413316642805027, 0.45496101498280844, 0.8258695160907303, 0.6209946750299226, 0.8858651131165161, 0.548979319736888, 0.6861974434711308, 0.790476622920941, 0.9567501859663141, 1.1903669471327478, 0.2947760986195866, 0.45400723653311575, 1.2799545394525067, 0.5243039742239954, 1.167859606963054, 1.6345668443280794, 0.6356318177078527…
		[-0.04257973 -0.9647042 -0.40174924]	[-0.05106485 -0.86782835 -0.4538019 ]
		[ 0.66520404 -0.86684554 0.35817696]	[ 0.64806986 -0.84259967 0.18122148]
		[-0.26908655 0.04939172 0.32559036]	[-0.22158269 0.07103419 0.28008609]
		[ 0.31094662 0.38682742 -0.05233738]	[ 0.17679565 0.35699645 0.21974157]
		[-0.36492365 0.68051282 0.18181576]	[-0.27108832 0.75150176 0.20932436]
		[ 0.38626702 -0.10666891 -0.48461475]	[ 0.35154789 -0.03508229 -0.51070314]
		[-0.56540651 0.60658066 0.62149452]	[-0.57123379 0.51152954 0.44360623]
		[-0.46059301 -0.38585327 0.20769558]	[-0.37956227 -0.35071715 0.18522489]
		[-0.20295889 0.07919258 0.62932158]	[-0.23022473 0.02117336 0.64607677]
		[ 0.42344331 0.50718608 0.61024608]	[ 0.36076203 0.44148621 0.54753445]
		[ 0.81811393 -0.25592192 -0.43729288]	[ 0.759893 -0.42883159 -0.3924755 ]
		[-1.07874807 0.31147452 0.29394657]	[-1.08709135 0.36112296 0.3237222 ]
		[-0.17709032 0.15477898 0.02056977]	[-0.20883714 0.20744393 0.01571669]
		[-0.03227046 -0.36523799 0.20276749]	[-0.02059851 -0.36557219 0.26843108]
		[-1.24925174 -0.46074846 0.2892668 ]	[-1.14479104 -0.50097585 0.2770565 ]
		[ 0.46413707 -0.2553569 0.06492341]	[ 0.50316069 -0.13157432 0.06642423]
		[ 0.10642296 1.14418005 -0.2663893 ]	[ 0.18827324 1.13701881 -0.18877891]
		[ 1.4696166 0.75124553 -0.10259443]	[ 1.41838604 0.80676406 -0.09550689]
		[-0.05824475 -0.32219768 -0.45831069]	[ 0.05677563 -0.4470872 -0.44823808]
		[-0.76386797 -1.03624764 -0.32627921]	[-0.83212898 -1.19561569 -0.37104947]
		[ 0.48647068 0.42251025 0.48303326]]	[ 0.46461339 0.49289126 0.50060102]]
0.199264	0.19907	[[ 0.4202612 1.25444393 -0.29493928]	[[ 0.32439924 1.22385613 -0.27519541]	[1.3554476121135453, 0.9028881897327701, 2.067609825013476, 0.8017292490090575, 0.675687881462453, 0.45539834382178324, 0.9614735520031547, 0.8404238312807493, 0.4399660197588756, 0.6377028019542337, 0.7784749505609067, 0.5683704373383197, 0.7633990574917656, 0.13426654526007734, 0.4523007836829637, 1.1607613740465244, 0.5201502131845299, 0.9646062993571126, 1.4665288253364401, 0.2954654919589491…	[1.2956817542110004, 0.8502785611348412, 1.8762076070748213, 0.8201103950672727, 0.44748141294821253, 0.4364670053291175, 0.8383036846735683, 0.9672517328927398, 0.47450581424068716, 0.6443184262722599, 0.7392665089578673, 0.5602447873564008, 0.779853501107676, 0.10178169051161712, 0.3824722589206883, 1.2717694016692302, 0.4751402061243625, 1.1174525575502834, 1.5265782999636155, 0.28954390405493…
		[-0.3600241 -0.74982454 0.35121631]	[-0.36581861 -0.68951557 0.33722196]
		[-0.47070316 0.79126403 1.85131039]	[-0.40613252 0.84093476 1.62727997]
		[ 0.31009677 -0.20670082 -0.70984826]	[ 0.32731991 -0.17309092 -0.73176654]
		[ 0.56339925 0.21293329 -0.30625939]	[ 0.41962946 0.12433141 -0.09323321]
		[-0.09392142 -0.42235244 -0.14207335]	[-0.00480024 -0.40556406 -0.16123956]
		[-0.11442923 -0.93623836 0.18653441]	[-0.10586411 -0.80018376 0.22638861]
		[ 0.28083409 -0.25382611 -0.75034441]	[ 0.27232358 -0.39079071 -0.84184227]
		[ 0.09023955 0.39755114 -0.16546908]	[ 0.12807626 0.41880472 -0.18263309]
		[-0.06786347 -0.6309892 0.06254632]	[-0.08726175 -0.61859934 0.15769108]
		[-0.55624144 0.54114442 -0.06149324]	[-0.57826924 0.45300877 -0.08308257]
		[-0.42806415 0.24518123 -0.28229807]	[-0.49276016 0.04275448 -0.26312298]
		[-0.60070399 0.42573159 0.20170635]	[-0.61450625 0.40976323 0.25029512]
		[ 0.03543149 0.05616997 0.11669211]	[-0.00441517 0.05617785 0.08475888]
		[ 0.18529822 -0.29697729 -0.28643509]	[ 0.21987883 -0.23090251 -0.21124006]
		[ 0.86711391 0.58849946 -0.49914808]	[ 0.94146796 0.64198761 -0.56470115]
		[ 0.29731925 -0.40075427 0.14681118]	[ 0.36129381 -0.23555635 0.19934443]
		[-0.61103562 -0.5108352 0.54419499]	[-0.60758238 -0.61747883 0.70587801]
		[-0.4716935 -1.38287057 0.12601993]	[-0.41440494 -1.46123957 0.15326047]
		[ 0.1775019 0.20993167 0.10826644]	[ 0.2078816 0.13427894 0.15029997]
		[ 0.41315158 1.29997534 0.15427587]	[ 0.3538711 1.3800546 0.08774922]
		[ 0.16802959 -0.14454115 -0.48757178]]	[ 0.12567363 -0.10303089 -0.57211087]]
0.280759	0.25297	[[-1.93470406 0.93451746 0.50169543]	[[-1.95333599 0.89890624 0.50053249]	[2.2063773432743017, 0.7469277821019041, 1.6262584342019726, 0.3921000016788093, 3.3607363590904598, 0.5482482672462146, 0.2211168536562002, 0.9793069335473982, 0.2970319816038118, 0.5450147482127539, 0.9490893247228627, 1.232149502371806, 0.9948678189865111, 0.27119172348592885, 0.387890337973475, 1.4029609950447426, 0.22233420924898825, 1.1336754109588394, 1.1044523496285406, 1.0033353916758865…	[2.2077333795968093, 0.745463505309476, 1.5379588178435832, 0.38712675522095474, 3.3065405441351863, 0.5779916548098166, 0.37306254100068187, 0.8607198499645266, 0.28512880168355936, 0.5216632559675887, 0.8786599208081026, 1.2541269288544405, 0.9310061420156144, 0.23682119098745702, 0.2749964987221052, 1.385491672389164, 0.19511586013898355, 1.193226696141158, 1.2563168071406705, 0.86412566206662…
		[-0.12795242 0.72670798 -0.11586545]	[-0.11480035 0.7230925 -0.14026388]
		[-0.63121705 -0.16240715 1.48993471]	[-0.64397169 -0.141362 1.38947277]
		[-0.13643116 -0.35101047 -0.1091815 ]	[-0.14393992 -0.35033932 -0.08006737]
		[ 1.76093272 -1.74504843 -2.26902419]	[ 1.72957155 -1.81439941 -2.1563273 ]
		[ 0.32863146 0.27759429 -0.33988077]	[ 0.35562613 0.27903221 -0.36020193]
		[ 0.18748062 0.11680833 -0.00997466]	[ 0.19143157 0.31954846 0.02045472]
		[-0.61184536 0.58588326 0.49135336]	[-0.62934635 0.44591308 0.38199916]
		[-0.17065258 -0.06058518 0.23544666]	[-0.15586993 -0.05784855 0.23163883]
		[ 0.51782979 -0.04887626 -0.16280202]	[ 0.51346617 -0.02660276 -0.08818919]
		[ 0.83073786 -0.25865969 0.37913102]	[ 0.76425233 -0.29059858 0.32173607]
		[-1.06608934 0.60652688 0.11735021]	[-1.17335797 0.43936009 0.05502842]
		[ 0.95445516 0.06820383 -0.27226012]	[ 0.9075395 0.06595478 -0.19696308]
		[-0.14158607 0.2037819 0.10941331]	[-0.15407387 0.15176201 0.09650808]
		[-0.10197443 -0.23605154 -0.29041315]	[-0.04437142 -0.10878346 -0.24863711]
		[ 1.3374853 -0.13262541 -0.4022973 ]	[ 1.31940911 -0.20140509 -0.37172941]
		[-0.15190392 -0.03289735 -0.15898259]	[-0.0919768 0.16045774 -0.06215931]
		[-0.56333975 -0.71059681 0.68038256]	[-0.50441448 -0.73391307 0.7941836 ]
		[ 0.10952073 0.57669485 -0.93554436]	[ 0.33340688 0.81869626 -0.89269715]
		[-0.16697523 0.98662812 -0.07325384]	[-0.16111165 0.84730452 -0.05320941]
		[ 0.18972278 -1.43138029 0.45639686]	[ 0.0229721 -1.56954898 0.35558406]
		[-0.36587408 0.05572049 0.54789676]]	[-0.36710494 0.14477331 0.50330696]]
0.153971	0.164073	[[ 0.1868561 -0.507505 1.79140444]	[[ 0.16004998 -0.47323431 1.79098223]	[1.8712579746230957, 1.3076935392404476, 1.2710904539789294, 0.19720555471706283, 0.39024985078925983, 0.2589814765127929, 1.324520399227633, 0.7869887055798742, 0.08273457106512588, 0.7366582699414013, 0.9382145055365012, 1.1594462669794185, 0.4283224050437144, 0.30606456443829494, 0.3901244032513409, 1.4161494598969127, 0.7204552799788023, 0.4961360795106946, 1.6155116551976023, 0.7566587020472…	[1.8593504390131996, 1.3956825861688336, 1.4170167500865698, 0.16384601854712946, 0.2967054648925098, 0.26276646860142566, 1.2432188154147836, 0.7825442719828752, 0.14366445564384922, 0.6932922744361157, 0.9815108382843774, 1.1137255944259725, 0.382969078861236, 0.31245748938081375, 0.32241988867414856, 1.528423052920108, 0.6858840759888464, 0.5471304548799815, 1.4910471280215862, 0.6774785621208…
		[-0.63002447 1.01542117 0.53108513]	[-0.67744806 1.0841709 0.55997096]
		[ 0.70494444 0.33908558 -1.00187087]	[ 0.77042419 0.3215255 -1.144991 ]
		[-0.07606216 -0.00416283 -0.18189901]	[-0.05598318 0.02228803 -0.15236353]
		[-0.09040692 0.36260667 -0.11241857]	[ 0.03140128 0.29391389 0.02574334]
		[ 0.1607223 -0.13205977 0.15427237]	[ 0.144348 -0.17131592 0.13733436]
		[-0.31330751 -1.22820996 0.38430845]	[-0.43028184 -1.07696438 0.447882 ]
		[ 0.40874861 -0.45936479 -0.49118202]	[ 0.36032553 -0.55391928 -0.41918311]
		[ 0.01882399 0.07959743 0.01244652]	[ 0.06007697 0.12446488 0.03922661]
		[ 0.41054371 0.04727127 -0.6098235 ]	[ 0.36271665 0.0573021 -0.58805381]
		[-0.73424806 0.46518634 -0.3531684 ]	[-0.77870018 0.47934738 -0.35667302]
		[ 0.77881885 0.74667457 -0.42453968]	[ 0.81466158 0.60102525 -0.46419807]
		[ 0.30615228 0.14558502 -0.26179356]	[ 0.29308533 0.14792553 -0.19719113]
		[ 0.16423592 -0.09248834 0.24113894]	[ 0.14325049 -0.11774262 0.25148689]
		[-0.33582356 -0.14196562 -0.13879966]	[-0.30565966 -0.04770384 -0.09083555]
		[ 0.01242148 -1.38932338 0.27405393]	[ 0.00239524 -1.50687013 0.25576104]
		[-0.72016199 -0.01860725 0.008734 ]	[-0.66169771 0.16028368 0.08307978]
		[ 0.28454034 0.39293251 0.10388384]	[ 0.31474545 0.37640274 0.24209091]
		[-1.41096772 -0.51157449 -0.59777884]	[-1.3108634 -0.39821522 -0.58845842]
		[ 0.35423705 -0.35365614 0.56742915]	[ 0.3077178 -0.38554951 0.46436896]
		[ 0.640291 1.2844799 0.35266313]	[ 0.53763185 1.25694863 0.15610261]
		[-0.05391481 -0.22489438 -0.33050924]]	[-0.08219631 -0.19408327 -0.45208205]]
0.122868	0.237799	[[-0.07396475 -0.23299223 0.30747404]	[[-0.1815916 -0.23062875 0.24538106]	[0.39280586517336796, 0.8187194552530802, 2.1086843837642975, 0.44923669059524873, 0.43971141243332085, 0.524976782007407, 1.2594061086360318, 0.7571147882626346, 0.32882970665290395, 0.4190301910062691, 1.0830625540516772, 1.1518907294007015, 1.016837674296202, 0.21504042538859225, 0.42142390943714936, 0.6212347269975541, 0.4016117779902956, 0.5589042176127622, 0.6361005779300198, 0.721665769367…	[0.3825924658888684, 0.8938919068166147, 2.1488832192027054, 0.473182963909432, 0.8232640567932332, 0.4934752920093289, 1.2370730431591477, 0.9795449749824523, 0.2895845766913492, 0.42735000096217163, 1.0715791851214713, 1.080397054876514, 0.9883793748310057, 0.20295896997665233, 0.4096915503941328, 0.6150962659963242, 0.4821106844610326, 0.7448906441326757, 0.6122784417322689, 0.8552002447272481…
		[-0.69578806 -0.1579036 0.40155569]	[-0.75089484 -0.14468597 0.46288838]
		[ 0.83256206 0.82599345 -1.75246258]	[ 0.86344283 0.85948659 -1.7701549 ]
		[ 0.08718286 0.3468063 -0.27191569]	[ 0.11959424 0.37554668 -0.26184734]
		[-0.32682258 0.29369445 0.01663413]	[-0.32761805 0.52508849 0.54287401]
		[ 0.08970661 0.22596828 0.46528667]	[ 0.05177447 0.15120127 0.4668784 ]
		[-0.73516059 -0.98065493 0.28975603]	[-0.82583994 -0.86336906 0.32083012]
		[ 0.05539139 0.23576018 0.71733655]	[ 0.23413405 0.08705103 0.94715982]
		[-0.03800089 -0.26558085 0.19013606]	[ 0.01973741 -0.19628102 0.21199863]
		[-0.03671524 0.31098833 -0.27843231]	[-0.04839655 0.34345661 -0.24964646]
		[ 0.89746813 -0.54883692 0.2575917 ]	[ 0.88840982 -0.54227733 0.25484355]
		[ 1.12022058 0.24323002 -0.11312501]	[ 1.06563281 0.12596472 -0.12576723]
		[-0.41171958 -0.70698338 0.60383801]	[-0.37137675 -0.68429375 0.60886383]
		[ 0.17355027 0.114146 -0.05561816]	[ 0.16361786 0.11517355 -0.03400874]
		[-0.12834467 0.25641383 -0.30883281]	[-0.13402246 0.28044791 -0.2668972 ]
		[-0.59483354 -0.05404033 -0.17083703]	[-0.58805201 -0.07168114 -0.16552965]
		[-0.08933724 0.2598424 -0.29290409]	[-0.06634333 0.38764105 -0.27886142]
		[ 0.49608646 -0.09427279 0.23955123]	[ 0.66888307 0.00491556 0.32777026]
		[ 0.16176093 0.44114414 0.4287764 ]	[ 0.18625027 0.42595038 0.3984495 ]
		[-0.43825432 0.07077175 -0.56896924]	[-0.48141559 0.07201872 -0.70314991]
		[-0.36836543 -0.57785514 -0.66920746]	[-0.52972023 -0.99534633 -1.53519114]
		[ 0.05182043 -0.12121258 0.64212188]]	[ 0.04379452 -0.02537921 0.60311641]]
0.0856644	0.107761	[[ 1.83654376e+00 -1.16094402e+00 -3.41768578e-01]	[[ 1.78079278 -1.17325494 -0.46000779]	[2.199429412703717, 0.9282796591938068, 1.1582220416895688, 0.1471375370024243, 1.639875540637208, 0.5468419647406135, 1.1118198388215506, 0.8270928993331562, 0.21989690625308494, 0.4419596377649098, 0.5158023024194404, 0.6015843237432827, 0.44349370474971744, 0.36844440481250484, 0.30749975123228396, 1.5376079594143908, 0.6837052019290714, 0.8013003226250246, 1.78039131974107, 0.6071850721600849…	[2.1815951184398776, 0.9308483854963547, 1.1946038284211635, 0.1669427517077494, 1.554273129703983, 0.49076701353328395, 1.1858104368219082, 0.6146398735317435, 0.2411843563588173, 0.44475214719174777, 0.540538335958571, 0.537568105142958, 0.42934416758989313, 0.39305136276102853, 0.34834035076226727, 1.5247024378161078, 0.5483735062240176, 0.858146049943555, 1.8127746235500801, 0.599197068311969…
		[ 2.90771823e-01 -6.80310006e-01 -5.60654232e-01]	[ 0.29414841 -0.71176282 -0.522828 ]
		[-3.43993870e-01 1.07617404e+00 -2.54943050e-01]	[-0.32488763 1.11977196 -0.26007134]
		[-8.21687923e-02 1.07569828e-01 5.76756143e-02]	[-0.0616852 0.14310415 0.05988338]
		[-8.20536479e-01 -4.20254467e-02 1.41920595e+00]	[-0.6938342 -0.13626355 1.38412113]
		[ 1.67656780e-01 4.78005774e-01 2.06004413e-01]	[ 0.17333453 0.42550403 0.17249267]
		[-1.02313850e+00 2.10605459e-01 3.80757548e-01]	[-1.04847888 0.33273473 0.44286119]
		[ 5.67674226e-01 -1.61857136e-01 -5.79336608e-01]	[ 0.49234156 -0.16407243 -0.329336 ]
		[ 1.88539714e-01 -8.57515771e-02 -7.38518302e-02]	[ 0.22766411 -0.00267908 -0.07957241]
		[-4.35007781e-01 5.51129930e-02 5.53092198e-02]	[-0.4326475 0.03936459 0.09524204]
		[-4.34087891e-01 2.78449180e-01 -9.26132932e-03]	[-0.45047162 0.29480308 -0.04845782]
		[ 8.65537107e-04 5.89633990e-01 -1.19309292e-01]	[-0.0923443 0.52941139 -0.01325064]
		[ 7.97620829e-02 -4.30529892e-01 7.04889265e-02]	[ 0.12567389 -0.40946997 0.02961138]
		[ 1.97359790e-01 2.04482267e-01 -2.34493913e-01]	[ 0.19434384 0.25649983 -0.22567163]
		[-3.35441909e-02 -1.69213019e-01 2.54554196e-01]	[-0.07003699 -0.22066869 0.2602713 ]
		[-1.44074956e-01 1.32766085e+00 -7.62100589e-01]	[-0.04261609 1.31982467 -0.76221009]
		[ 2.55773157e-01 -5.18935930e-01 3.64332809e-01]	[ 0.24081036 -0.41567223 0.26446261]
		[ 2.91692998e-01 -6.28390584e-01 4.02644602e-01]	[ 0.36475165 -0.60404567 0.48836431]
		[-1.22278667e+00 -1.14767037e+00 -5.97861786e-01]	[-1.17595493 -1.21582199 -0.65196528]
		[ 2.86781569e-01 -4.98432028e-01 1.94924490e-01]	[ 0.25423798 -0.53555359 0.08707769]
		[ 2.06316186e-01 1.57420795e+00 6.60335341e-01]	[ 0.1993251 1.59432997 0.47484276]
		[ 9.06940655e-02 -4.83554787e-01 -3.05606847e-01]]	[ 0.04553311 -0.46608344 -0.40585947]]
0.165382	0.170092	[[ 0.12705146 0.07538735 -0.90725608]	[[ 0.168145 0.05501276 -0.98846497]	[0.9192055894250063, 0.4214298714396713, 1.7559664651532088, 0.9300443999313738, 0.9791945296136529, 0.3140421281182352, 1.338458126151203, 0.8171813877948264, 0.2041486677233313, 0.5118178182638747, 0.7534770629518072, 1.4425699436173922, 0.31465680508147914, 0.27024706582049357, 0.6315620275528998, 0.8400443315362232, 0.5306461083385976, 0.8849659621648432, 1.1155428525587106, 0.694332108143566…	[1.0041723640420344, 0.4754371335033963, 1.6851240539938086, 0.9256554203790613, 1.1205980311590347, 0.37866807128689434, 1.5149724916846798, 0.741406871317003, 0.15142916413109891, 0.5575876301710303, 0.7714780984307151, 1.6120093394209325, 0.3613734338186808, 0.21914340759220782, 0.5611490466997932, 0.7427006682990166, 0.5271253300830533, 0.94444415832769, 1.2552153265679373, 0.7159061311499314…
		[ 0.20131672 0.13518685 0.34467264]	[ 0.18213448 0.18550066 0.39806658]
		[-1.2250239 0.1759706 1.24570022]	[-1.18170567 0.13544971 1.19367842]
		[ 0.53321596 -0.09500149 -0.75606749]	[ 0.5223766 -0.05737096 -0.76201655]
		[ 0.38319707 -0.8893565 0.14500672]	[ 0.42482743 -1.01445218 0.21482173]
		[ 0.04762804 -0.23883888 -0.19826754]	[ 0.09667333 -0.28859185 -0.22529651]
		[-0.05615563 1.28809323 -0.35935016]	[-0.05522104 1.48387512 -0.30034465]
		[-0.29736368 0.72576582 0.22939973]	[-0.28157968 0.64587243 0.2307506 ]
		[ 0.02519668 -0.19660399 0.0488741 ]	[ 0.04344209 -0.14452712 0.01246952]
		[-0.10445262 -0.16324317 0.4737075 ]	[-0.10847842 -0.19108585 0.51246716]
		[ 0.20491236 -0.72363422 0.04573972]	[ 0.16795154 -0.75188346 -0.04052168]
		[-0.99096908 -0.55416492 0.88988178]	[-1.08218046 -0.62664195 1.01724108]
		[ 0.18076381 -0.14628924 -0.2119736 ]	[ 0.20793156 -0.10109904 -0.27773046]
		[ 0.14441645 -0.22688853 -0.02643786]	[ 0.14243408 -0.16643533 0.00597033]
		[ 0.4478031 0.4317251 -0.10934543]	[ 0.40311739 0.35571451 -0.16078498]
		[-0.70524151 0.44412276 -0.10518492]	[-0.60548327 0.42492983 -0.06655028]
		[ 0.52166166 -0.08323045 0.05027021]	[ 0.52170267 -0.0148049 -0.07394763]
		[ 0.70078809 0.43339955 -0.32283994]	[ 0.76797486 0.47654189 -0.27403869]
		[ 0.31676807 0.44398289 -0.9731254 ]	[ 0.45635838 0.72417666 -0.9180799 ]
		[-0.22686308 0.61172848 0.23752576]	[-0.28118559 0.63373609 0.17842313]
		[-0.24332309 -1.26811656 0.29942159]	[-0.36376682 -1.5307617 0.11576882]
		[-0.14626096 -0.28783418 0.2770795 ]]	[-0.14546846 -0.23315531 0.20811891]]
0.243016	0.239414	[[-2.99744931e-01 1.89029406e-01 8.98858640e-05]	[[-0.17076492 0.14643898 -0.11091533]	[0.3543714833319274, 1.7300381809632186, 2.855746411093393, 0.9757111827843447, 1.8613347060893775, 0.5113047275209432, 1.4834095203927504, 0.49725581109116257, 0.1416442090659916, 0.3826631893971787, 0.40553139028912283, 0.7206560015234068, 1.7040920673204805, 0.5186155970454147, 0.6547731054792071, 1.1872486639671245, 0.7400867574618099, 1.249816911142452, 2.181981413341502, 0.7298018408662602,…	[0.2508131687102181, 1.710127401979066, 2.8191493565069257, 0.9632084674197379, 1.7455269031115466, 0.47628019674091165, 1.3615560434698644, 0.6572622015362837, 0.18892334340280587, 0.38406272215201404, 0.49913418600373366, 0.7801261649108956, 1.760929740989169, 0.5041819061372872, 0.6556289727806421, 1.0756678528135657, 0.6524162110814496, 1.1891806961727145, 2.0459632045086766, 0.63780757151953…
		[ 1.15285470e+00 1.05231551e+00 -7.46049740e-01]	[ 1.15833101 1.06696501 -0.66662633]
		[-9.64791310e-01 -2.28488740e+00 1.41554048e+00]	[-0.95321769 -2.30291924 1.31739975]
		[-3.94355151e-01 -4.70631740e-01 7.58288924e-01]	[-0.44298982 -0.43299016 0.73759752]
		[ 9.49670893e-02 1.75305732e+00 6.18334989e-01]	[ 0.10386531 1.59515341 0.70111466]
		[-2.04982913e-01 3.34425551e-01 -3.27984879e-01]	[-0.13761598 0.30467055 -0.3392352 ]
		[ 1.09522737e+00 -2.59814010e-01 -9.66166389e-01]	[ 1.06905077 -0.09014848 -0.83835467]
		[-3.24711655e-02 -4.27993496e-02 -4.94345204e-01]	[-0.00426105 -0.16024077 -0.63741536]
		[-3.51397164e-02 1.33265924e-01 -3.26875498e-02]	[-0.030568 0.16266182 -0.09109752]
		[-1.68917496e-01 -3.41193884e-01 3.85321879e-02]	[-0.15820926 -0.33606805 0.09763336]
		[-4.00861797e-01 1.90505067e-02 -5.83318634e-02]	[-0.47149647 0.00772072 -0.16360441]
		[ 2.25020724e-01 -4.90730589e-01 4.77382692e-01]	[ 0.1359369 -0.50631572 0.57772172]
		[ 8.37422321e-01 1.04860535e+00 -1.05027637e+00]	[ 0.8158475 1.09599389 -1.11088424]
		[-5.14834707e-01 -4.74123250e-02 4.07361399e-02]	[-0.49873594 -0.01623827 0.07209836]
		[-1.62018293e-01 -3.55782442e-01 5.25258742e-01]	[-0.20226361 -0.4333855 0.44845935]
		[-8.34398957e-01 -4.34370198e-01 7.24334385e-01]	[-0.68429834 -0.4277218 0.71123215]
		[-2.93752814e-01 -4.96803336e-01 4.63275446e-01]	[-0.26240015 -0.48411034 0.34990034]
		[ 6.67420178e-01 7.79104187e-01 -7.13855226e-01]	[ 0.66732061 0.76173268 -0.6233757 ]
		[-8.37384937e-01 -1.40877374e+00 -1.44055055e+00]	[-0.74908964 -1.25707934 -1.4298887 ]
		[ 1.49613169e-01 -1.71867223e-01 6.93316871e-01]	[ 0.09797223 -0.13500889 0.61560746]
		[ 6.50121726e-01 1.30465352e+00 4.84868005e-01]	[ 0.60589504 1.25853195 0.46660674]
		[ 1.60602128e-01 7.44976406e-02 -1.58581136e-01]]	[ 0.11169148 0.18235752 -0.08397395]]
0.281219	0.290099	[[-1.47837214 0.94064888 0.58937904]	[[-1.47338893 0.91640761 0.51485464]	[1.8487217626826755, 1.5059693609293836, 1.1666611781028602, 1.4350638251010923, 1.2333195662562588, 0.8057535790330801, 1.6853242720959825, 0.7842644270005396, 0.22712761101130202, 0.4037487649555824, 0.3041066929214937, 1.4008987571717084, 1.2726499442746968, 0.4057246164457845, 0.9719894315898466, 0.837988399675542, 0.735381086333807, 0.2575727467326951, 1.1163356738426296, 0.5248350875389544,…	[1.809904184080391, 1.5495660826366207, 1.1828532513837366, 1.4148778238809971, 1.0926216002556157, 0.794571653452744, 1.6542710900880784, 0.7112220927273536, 0.2754428323298746, 0.3354860798511028, 0.2829198418279148, 1.414975614283394, 1.2921144673157638, 0.3933844816818861, 0.9529848414257659, 0.8136413219142601, 0.7378937415436191, 0.2182571154727088, 1.2904691851595291, 0.5398110431242018, 1…
		[-0.54502309 -0.41684091 1.34057346]	[-0.45396206 -0.38797384 1.42987755]
		[ 0.17332298 -1.1528764 -0.04397105]	[ 0.13313746 -1.16687593 -0.1407721 ]
		[ 0.95624423 0.32074367 -1.02084702]	[ 0.89328029 0.34532518 -1.04147976]
		[ 0.33791716 1.16843802 -0.20406307]	[ 0.36849994 1.01951072 -0.13648314]
		[-0.45783786 -0.65989167 0.06454689]	[-0.42106864 -0.67123773 0.05903573]
		[ 1.54867276 -0.47338745 -0.46672788]	[ 1.59595455 -0.31163006 -0.30402078]
		[-0.696883 0.10456642 0.3442247 ]	[-0.67407884 0.02130092 0.22583367]
		[-0.12583568 0.18290066 -0.04795498]	[-0.14009513 0.21467349 -0.10078393]
		[-0.1257042 0.14899929 -0.35356857]	[-0.06475653 0.17729021 -0.2773548 ]
		[ 0.27937493 -0.11812535 -0.02183872]	[ 0.21772188 -0.12812967 -0.12737192]
		[ 0.93032281 -0.94516457 0.45131003]	[ 0.86988483 -0.95440654 0.57841553]
		[-1.26210377 0.15015012 -0.06470625]	[-1.27496555 0.15993374 -0.13580811]
		[-0.29584569 -0.2677161 0.07359266]	[-0.25870346 -0.28130821 0.09321782]
		[ 0.43099547 0.84806886 -0.19946321]	[ 0.42230878 0.81352917 -0.26077902]
		[-0.04198251 -0.28883835 0.78551539]	[ 0.05073806 -0.19669532 0.78787613]
		[-0.13049972 0.66182149 -0.2928267 ]	[-0.10766142 0.62343651 -0.37976718]
		[ 0.00838494 -0.18657534 -0.17737829]	[ 0.033246 -0.16291233 -0.14138757]
		[ 0.52060504 0.5746339 0.80310124]	[ 0.58666523 0.78418522 0.84035003]
		[-0.44275709 0.12550941 -0.25232006]	[-0.42222697 0.09921912 -0.3213657 ]
		[-0.29672805 -1.02429472 -0.88572697]	[-0.38927056 -1.2161759 -0.96444423]
		[ 0.56463754 0.21519118 -0.27674721]]	[ 0.50874107 0.30253366 -0.19764286]]
