# Supplementary material for: Modelling chemical processes in explicit solvents with machine learning potentials
Source: Nat Commun. 2024 Jul 20;15:6114. doi: 10.1038/s41467-024-50418-6 (PMC11271496; doi:10.1038/s41467-024-50418-6)
Supplement: Supplementary file 4 — Source Data [file 41467_2024_50418_MOESM4_ESM.zip › source_data/SI/S3/s4.xlsx]

## Sheet: a
time	total_energy	potential_energy
2000	-0.00445896	-0.81605
2010	0.00154856	0.464314
2020	0.00388611	1.06928
2030	0.00205748	-0.356568
2040	0.00316909	0.0253176
2050	0.00291536	-0.478862
2060	0.00014991	0.141309
2070	-4.94535e-05	-0.109305
2080	0.00144491	-0.185885
2090	-0.000192904	0.0273097
2100	0.00185844	-0.496901
2110	0.00172143	-0.0280543
2120	-0.000127127	-0.666581
2130	8.84872e-05	-0.259165
2140	0.000225379	0.0451368
2150	0.000514941	-0.0575087
2160	-0.000694274	-0.14947
2170	-0.00201843	-0.510062
2180	-0.00105889	0.237661
2190	0.00133067	-0.658489
2200	0.00229734	-0.363306
2210	-0.0015047	-0.138539
2220	-0.000156723	0.102981
2230	-0.000261737	-0.1904
2240	-0.00091562	-0.31186
2250	-0.000576062	0.0413606
2260	0.00302815	0.00458098
2270	-0.00274552	-0.609777
2280	-0.00802942	-0.0960295
2290	-0.0050146	-0.188852
2300	0.000350957	0.148875
2310	0.00143415	-0.0403482
2320	0.00325459	0.2023
2330	0.00182954	-0.0718918
2340	-0.000265324	-0.115967
2350	0.000490094	-0.0493541
2360	-0.000867216	0.445951
2370	-0.00357333	0.145242
2380	-0.00158249	0.532042
2390	0.00317068	0.783216
2400	0.00450088	0.740932
2410	0.00191513	0.388778
2420	-0.000683022	-0.457588
2430	0.000559893	-0.322181
2440	0.00179106	0.0562092
2450	-0.000132821	0.227823
2460	-0.00072728	0.919833
2470	0.0026118	0.0380217
2480	0.00510036	0.457007
2490	0.00236906	-0.267692
2500	0.00165264	-0.000735418
2510	0.00207017	0.0232956
2520	-0.003978	-0.643199
2530	-0.00587434	0.0139506
2540	-0.00661446	-0.4629
2550	-0.00808927	-0.219809
2560	-0.0020494	-0.448031
2570	0.00271821	-0.936307
2580	0.00544734	-0.0840159
2590	0.00148545	-0.230517
2600	-0.00320988	-0.342732
2610	-0.000307597	0.496461
2620	-0.00114332	0.155344
2630	-0.000748953	0.654988
2640	-0.000880537	0.314122
2650	0.00413173	-0.563151
2660	0.00547211	0.23744
2670	-0.0017004	-0.458917
2680	-0.00565687	-0.561481
2690	-0.00837254	-0.881817
2700	-0.00232814	-0.395425
2710	0.00811907	-0.124215
2720	6.80923e-05	0.579728
2730	-0.00512794	0.0655912
2740	-0.000659071	0.357914
2750	-0.00130988	0.618912
2760	0.00229	0.384343
2770	0.0036295	-0.332985
2780	0.00337247	-0.169203
2790	-0.00117593	-0.58639
2800	-0.00554035	-0.343521
2810	-0.00371945	-0.224671
2820	-0.00338208	-0.334783
2830	-0.00296772	0.155541
2840	0.000459085	0.425831
2850	0.00247851	0.459151
2860	0.00242705	0.296202
2870	0.00114024	0.303271
2880	-4.28568e-05	-0.0371361
2890	-0.000221739	0.1788
2900	0.00762105	0.89487
2910	0.00296809	0.393748
2920	-0.0092036	0.10467
2930	-0.00757306	0.226603
2940	0.000624836	-0.311688
2950	0.00744078	0.907472
2960	0.00259698	0.380919
2970	-0.00569513	-0.155373
2980	-0.00172126	0.315273
2990	0.00379383	0.665762
3000	-0.0025784	0.634801
3010	-0.00102195	0.255968
3020	0.00588132	0.195805
3030	-0.00354577	-0.503125
3040	-0.00983649	-0.603284
3050	-0.00300758	-0.620003
3060	0.0032998	0.297734
3070	-0.000754731	-0.0878372
3080	-0.00121498	-0.701341
3090	0.00600804	-0.110898
3100	0.00237357	-1.3074
3110	0.0036742	0.426626
3120	-0.00306316	-0.420344
3130	-0.00872069	-0.88909
3140	-0.00185386	-0.57641
3150	-0.00142918	-0.421724
3160	-0.00268127	0.146736
3170	-0.00541823	-0.223902
3180	-0.00120712	-0.613137
3190	0.00275466	-0.0500621
3200	-0.0023909	-0.476337
3210	-0.00579109	-0.68066
3220	0.000828526	-0.0435449
3230	-0.000252294	0.489631
3240	-0.00445555	-0.783351
3250	-0.00307362	0.143055
3260	0.00354733	0.0958812
3270	0.00605286	0.650625
3280	-0.000236302	0.136808
3290	-0.0031781	0.125006
3300	-0.00235828	-0.0434679
3310	-0.000829298	0.330994
3320	0.00683071	0.788656
3330	0.00636741	0.600481
3340	-7.13054e-05	-0.0275242
3350	0.00228854	0.666532
3360	-0.00164203	0.144695
3370	-0.000418323	0.0594409
3380	0.000436472	-0.289348
3390	0.000465395	0.00328867
3400	-0.00278527	-0.698274
3410	0.00179469	-0.0593028
3420	0.000426945	-0.33958
3430	0.00100098	0.321638
3440	0.00551621	1.14894
3450	0.000546304	-0.297402
3460	0.000261696	0.976541
3470	-0.00102431	0.361339
3480	-7.13305e-05	0.938284
3490	-0.00114621	0.968009
3500	0.00127756	0.708058
3510	-0.00159704	0.914126
3520	-0.00099131	0.293232
3530	0.00381128	0.707957
3540	-0.000802659	0.222738
3550	0.00473699	0.640731
3560	0.0135218	0.764949
3570	0.00642475	0.18963
3580	0.00117876	-0.122498
3590	0.00348562	-0.0217201
3600	-0.00390676	-0.570186
3610	0.000651741	0.695063
3620	0.00824807	-0.0914678
3630	0.0105476	0.243364
3640	0.00399091	-1.05329
3650	0.00429909	-0.565558
3660	0.00662864	-0.555668
3670	0.00412406	-0.863685
3680	-0.000666471	-0.0632566
3690	-0.00399224	-0.0654955
3700	-0.00238496	-0.444361
3710	0.00177028	0.276963
3720	-0.001546	0.0576381
3730	-0.00830036	-0.671053
3740	-0.00650304	-0.462399
3750	-0.00101648	-0.930464
3760	0.00277079	-0.0926185
3770	0.00295499	-0.13561
3780	0.0015523	0.26843
3790	-0.000867276	-0.357771
3800	0.0062181	-0.0120171
3810	0.00607999	0.0326969
3820	-0.000489287	0.222043
3830	-0.000908312	-0.0106365
3840	0.000471846	-0.0430616
3850	0.00192815	-0.517344
3860	0.00140145	-0.265252
3870	-0.00889207	-0.884274
3880	-0.0106048	-0.556478
3890	-0.00732801	-0.313347
3900	2.17161e-06	0.302391
3910	-5.21163e-05	0.259238
3920	0.000984881	0.309058
3930	-0.00121342	0.163777
3940	-0.00642303	-0.0582964
3950	-0.00932423	-0.344022
3960	-0.00309803	-1.25707
3970	0.000907731	-0.524907
3980	0.00708581	0.102594
3990	0.00490886	-0.241168
4000	0.00226775	-0.359265
4010	0.000375565	-0.0930274
4020	-0.00624658	-0.460928
4030	-0.0030594	-0.0921092
4040	0.00344243	0.166536
4050	-0.00489842	0.0135494
4060	-0.0100333	0.472194
4070	-0.00335586	0.180718
4080	0.00521344	0.992338
4090	0.0118034	1.0113
4100	0.00420494	0.312524
4110	-0.00589955	0.079238
4120	-0.00795362	-0.847382
4130	0.00132547	0.330128
4140	0.00787687	0.0487671
4150	0.00702993	-0.154025
4160	0.000579858	-0.347725
4170	0.00263366	0.466916
4180	0.00126218	0.213264
4190	-0.00273214	-0.595916
4200	0.0019033	-0.0970782
4210	0.00191871	-0.256872
4220	0.0032674	-0.03268
4230	-0.0012555	-0.387565
4240	-0.00819741	-0.449459
4250	-0.00333548	0.0752165
4260	0.000235803	-0.425795
4270	4.80104e-05	-0.0628267
4280	0.00495589	0.425836
4290	0.00635613	0.339915
4300	0.00212795	0.0651929
4310	0.00291119	-0.00409453
4320	-0.00148304	-0.345774
4330	0.00449525	-0.123258
4340	0.00626293	-0.206631
4350	0.00590405	0.0269251
4360	0.00710255	0.0352864
4370	0.00627106	1.23166
4380	0.00124985	0.0597147
4390	-0.00104004	0.214222
4400	-0.00312626	-0.206457
4410	-0.00304333	-0.5391
4420	-0.00111808	-0.367383
4430	-0.00190548	-0.522421
4440	-0.0025347	-0.128792
4450	-0.00611874	-0.261478
4460	0.00174424	0.209675
4470	0.00689467	0.438342
4480	0.00235341	0.191748
4490	3.17243e-05	0.935751
4500	-0.00570126	-0.48042
4510	-0.0056013	-0.663513
4520	0.000950551	-0.100711
4530	0.00637329	0.175083
4540	0.00308956	0.423043
4550	-0.00400598	-0.205113
4560	-0.014099	-0.77811
4570	-0.0130495	-0.437437
4580	-0.00610411	0.244346
4590	0.0022208	0.346604
4600	0.00684919	0.261171
4610	0.00559043	0.000919068
4620	0.00484584	-0.168018
4630	0.00828733	0.0488841
4640	0.00154256	0.344659
4650	-0.00495235	-0.280905
4660	-0.00511217	-0.395527
4670	-0.0018075	-0.496482
4680	-0.00532478	-0.540421
4690	-0.00760426	-0.0376615
4700	-0.00213486	-0.460847
4710	-0.00139375	-0.104441
4720	0.00291707	-0.37296
4730	0.00895806	0.379899
4740	-0.00124536	0.146699
4750	-0.00522333	0.117196
4760	-0.00117697	0.223048
4770	0.00651322	0.894415
4780	0.00329639	0.286847
4790	-0.00146705	0.0453882
4800	0.00257101	-0.668326
4810	-0.0103394	-1.01791
4820	-0.00464656	0.485212
4830	0.0147114	0.333786
4840	0.0034614	0.0202922
4850	-0.00885691	0.00923096
4860	-0.00545818	-0.203289
4870	0.00310964	0.767733
4880	-0.00109037	0.398491
4890	-0.00294979	0.628246
4900	-0.00439678	0.288272
4910	-0.00492136	0.561739
4920	0.00185102	0.977743
4930	0.00496301	0.86431
4940	-0.000551445	0.570002
4950	-0.00791136	0.386423
4960	-0.00359036	-0.554093
4970	-0.000707357	0.035457
4980	-0.00181793	-0.560436
4990	-0.00403119	-1.23391
5000	-0.00375551	-0.921634
5010	-0.00733274	-0.70947
5020	-0.00314785	-0.405696
5030	-0.00150049	-0.120358
5040	-0.0054096	-0.0166357
5050	-0.00144779	-0.226281
5060	-0.00457405	0.256066
5070	-0.00187937	-0.133757
5080	0.00780573	0.499445
5090	0.00359629	0.483382
5100	-0.00283565	-0.0538875
5110	-0.00281628	0.119187
5120	-3.10314e-05	-0.24365
5130	-0.000280218	-0.144085
5140	0.000221831	-0.112785
5150	-0.00138091	-0.0555396
5160	-0.00166211	0.114428
5170	0.002286	0.478215
5180	0.00254235	0.0246437
5190	0.00708162	0.924868
5200	0.0102041	0.237236
5210	0.00385644	0.100414
5220	-0.00201915	0.0031665
5230	0.00293381	0.409373
5240	0.000341242	-0.216692
5250	-0.000668097	-0.202323
5260	0.000377786	-0.139355
5270	-0.00151298	-0.0632456
5280	-0.00418847	0.28768
5290	-0.00322487	0.533341
5300	-0.00207702	0.275153
5310	0.00103118	0.0885549
5320	0.00207279	0.120727
5330	-0.000433849	-0.116971
5340	-0.00662631	-0.218192
5350	-0.00156733	0.439731
5360	-0.00220397	-0.577617
5370	-0.00432624	0.0834755
5380	0.00162489	0.258495
5390	0.00778602	0.945391
5400	-0.00303981	0.21477
5410	-0.00523028	-0.273024
5420	-0.00290052	-0.888424
5430	0.00195107	-0.438474
5440	0.0122959	0.496462
5450	0.00978414	0.606307
5460	0.00633775	-0.34377
5470	0.00262112	-0.259949
5480	0.00401021	-0.66778
5490	-0.00119794	-0.104819
5500	-0.00644262	-0.96847
5510	-0.00693794	-0.0718974
5520	-0.0027981	-0.357516
5530	0.00662227	0.65721
5540	0.00270675	0.870051
5550	-0.00184907	-0.152914
5560	0.0018283	0.452868
5570	0.00376879	0.0423549
5580	0.000719518	-0.422516
5590	-0.00115577	-0.613689
5600	0.00390612	0.0784224
5610	0.0129166	-0.0267258
5620	0.00973016	-0.300843
5630	0.000727255	-0.471659
5640	-0.00343064	-1.11178
5650	-0.00590615	-1.03009
5660	-0.00915026	-1.0232
5670	-0.00416139	-0.271976
5680	0.000608315	-0.260369
5690	0.00573014	0.902358
5700	0.00838749	0.528159
5710	0.00623283	0.6659
5720	0.00672541	0.623422
5730	0.0060503	0.444831
5740	0.0022105	0.339377
5750	-0.00422461	0.131776
5760	-0.00150896	0.00939824
5770	-0.0012658	0.544896
5780	0.000575232	1.05793
5790	0.00048037	-0.270215
5800	-0.000314936	-0.0212978
5810	-0.00602068	-0.755066
5820	-0.0122671	-1.09315
5830	-0.0115842	-1.00595
5840	-0.00675922	-0.339098
5850	0.00362233	0.0190523
5860	-0.00224672	-0.069208
5870	-0.00688734	-0.495422
5880	-0.00387442	-0.255065
5890	0.00148289	0.56501
5900	0.00349164	-0.00482237
5910	-0.00253053	-0.586851
5920	0.000207011	-0.203269
5930	0.00373608	-0.580358
5940	0.00570484	-0.143596
5950	0.0035563	0.393937
5960	0.00427185	0.153769
5970	0.00269868	0.277836
5980	0.00175831	-0.471114
5990	0.00253972	-0.256804
6000	-0.00412248	-0.643055
6010	-0.0129128	0.27294
6020	-0.00466033	0.0484087
6030	-0.00146517	-0.452033
6040	-0.00450726	0.31499
6050	-0.00426148	-0.0529624
6060	-0.00108712	0.272386
6070	-0.00443664	0.0920393
6080	-0.00325605	-0.39595
6090	-0.00146174	0.383985
6100	-0.00196964	-0.0535263
6110	-0.00763033	-0.0382634
6120	-0.00827912	0.187738
6130	-0.00449266	-0.60123
6140	0.000539465	0.0363996
6150	-0.000720588	-0.546864
6160	0.00372093	-0.336338
6170	0.0120393	0.31691
6180	0.00287294	-0.538436
6190	-0.0101935	-0.013263
6200	-0.0103944	-0.867642
6210	-0.00237564	0.0358487
6220	0.000182343	-0.64982
6230	0.00154069	0.109819
6240	-0.00244126	-0.547786
6250	0.000250281	-0.063023
6260	0.00391538	-0.172555
6270	0.00770572	-0.0930122
6280	0.00410259	0.260803
6290	0.00380111	0.301563
6300	0.00410074	0.541098
6310	0.00431289	0.324083
6320	-0.00142595	0.101827
6330	-0.00267824	0.68891
6340	-0.00229002	-0.0542515
6350	-0.000105025	0.757018
6360	-0.00360053	0.57131
6370	-0.00544408	0.952998
6380	-0.00533075	0.0102723
6390	0.000659519	0.153147
6400	0.000448626	0.267754
6410	0.00545485	0.232377
6420	0.00602563	0.455053
6430	-0.00107227	0.452327
6440	-0.000106771	0.402856
6450	0.00471426	0.532458
6460	0.00307093	-0.0818114
6470	-0.00338386	0.110041
6480	-0.00129968	-0.140494
6490	0.00294886	0.759027
6500	0.00104357	-0.171023
6510	0.00257099	0.533417
6520	-0.00685515	-0.489554
6530	-0.0103743	-0.551208
6540	-0.00740107	0.00647435
6550	-0.00497066	-0.698465
6560	-0.00516592	-0.0441808
6570	-0.00122749	-0.322909
6580	0.00608609	0.61349
6590	0.00659876	0.0198477
6600	0.0127927	0.423598
6610	0.00731933	-0.34117
6620	-0.00636312	-0.448273
6630	-0.0149984	-1.29132
6640	-0.00749523	-0.559028
6650	0.00172928	0.125003
6660	-0.00265202	-0.155077
6670	-0.00540568	0.355543
6680	-0.00530188	-0.179468
6690	0.00331182	0.420522
6700	0.00178341	0.189507
6710	0.00216282	0.743532
6720	0.00329759	0.464212
6730	-0.00484152	0.695542
6740	-0.00231953	0.178125
6750	0.00513771	0.732743
6760	0.00631741	-0.424999
6770	0.00453171	0.383601
6780	-0.00338659	-0.214165
6790	0.00108731	0.202902
6800	0.0104561	0.369281
6810	0.0075893	0.654757
6820	0.00140282	-0.349993
6830	-0.00324231	-0.371706
6840	-0.00364436	0.182132
6850	-0.0016515	-0.164989
6860	-0.000320761	0.309194
6870	-0.000884533	-0.607548
6880	0.00218875	0.297694
6890	0.00245332	-0.197924
6900	0.00362454	0.062025
6910	0.0061613	0.361527
6920	0.0067014	-0.176939
6930	0.00264268	0.211163
6940	-0.00799514	-0.617136
6950	-0.00627847	-0.761051
6960	-0.00139616	-0.116949
6970	-0.00276406	-0.623539
6980	-0.000909015	-0.0635146
6990	0.00171656	-0.0459588
7000	1.25294e-05	0.391584
7010	-0.00451446	-0.474986
7020	-0.00661208	0.2376
7030	-0.00275918	0.0932405
7040	0.00398611	-0.301816
7050	0.0031539	0.480468
7060	0.0048892	0.712216
7070	0.00466603	0.0852958
7080	0.00470071	1.16158
7090	0.00217743	0.374701
7100	0.00698942	-0.00948207
7110	0.00114163	0.308615
7120	0.000790992	-0.311921
7130	0.00464221	-0.115267
7140	0.000749772	0.0674852
7150	-0.00555252	-0.383823
7160	0.00116802	-0.368997
7170	-0.00343035	0.144052
7180	-0.0101224	-0.592032
7190	-0.0082715	-1.0038
7200	-0.00178928	-0.333923
7210	-0.00291924	-0.864905
7220	-0.00420953	0.229328
7230	-0.00787222	-0.451173
7240	-0.00411986	-0.0230046
7250	-0.00215395	-0.409565
7260	-0.00332528	-0.690161
7270	-0.00418843	0.152645
7280	-0.0064338	-0.200677
7290	-0.000656855	0.660879
7300	0.0100058	0.572587
7310	0.0126852	0.37381
7320	0.0010043	0.922645
7330	-0.00625012	-0.0417601
7340	-0.00730051	-0.397901
7350	-0.00505307	-0.708263
7360	-0.00541616	-0.328701
7370	-0.00768095	0.674392
7380	0.00230095	0.79012
7390	0.00584327	0.430312
7400	0.00215949	0.306668
7410	-0.00455665	-0.286935
7420	-0.00382063	0.594204
7430	0.000607324	0.249669
7440	0.0036194	1.04013
7450	3.7854e-05	0.358234
7460	-0.000737072	-0.287279
7470	0.00578118	0.661555
7480	0.00360794	0.00184143
7490	-0.00839702	-0.383268
7500	-0.00457688	-0.178154
7510	0.000131039	-0.690907
7520	-0.00610295	-1.24423
7530	-0.00692699	-0.931302
7540	0.00152435	-0.982911
7550	-0.00624299	-0.981235
7560	-0.00883215	-1.01052
7570	-0.00545799	-0.350401
7580	-0.00623791	-0.244876
7590	-0.00550679	-0.646973
7600	-0.00671172	-0.225567
7610	-0.0130598	-0.947653
7620	-0.0170777	-0.540772
7630	-0.0141715	-0.204367
7640	-0.00327445	0.615915
7650	0.00325836	0.35606
7660	0.00389193	0.682145
7670	0.00144445	0.181396
7680	0.00433982	1.36748
7690	0.00580106	0.00508914
7700	0.00898184	0.457324
7710	0.00829896	0.997935
7720	0.000493226	-0.109285
7730	-0.0023857	0.124708
7740	-0.000602562	0.549435
7750	0.00586203	0.107265
7760	0.0102396	0.745782
7770	0.00827225	-0.543382
7780	-0.000819443	-0.710245
7790	0.000359156	-0.369533
7800	0.0085623	0.360222
7810	0.00874702	0.186713
7820	0.00404449	-0.791576
7830	0.00497638	-0.0272505
7840	0.00804604	0.382138
7850	0.0131738	0.242142
7860	0.00993099	0.129429
7870	0.00340232	0.283966
7880	0.00844887	0.234723
7890	0.00777532	0.0459427
7900	-5.36419e-05	0.0502588
7910	-0.00186422	-0.569391
7920	0.00469435	0.44234
7930	0.00485654	-0.114046
7940	-0.00501326	-0.100693
7950	-0.0100741	-0.478767
7960	-0.00403559	-0.459177
7970	0.00656302	-0.0454731
7980	0.00495886	0.437129
7990	0.00501848	0.176828
8000	0.0148097	1.14581
8010	0.0139786	1.24027
8020	0.006388	0.425289
8030	0.00390107	0.12769
8040	0.00632442	-0.434139
8050	0.00163066	0.443139
8060	0.00104357	-0.150988
8070	0.00756552	0.317314
8080	0.00539335	-0.449161
8090	-0.00260091	-0.111541
8100	-0.000901786	0.260952
8110	-0.000967611	-0.0368512
8120	-0.00569907	-0.817527
8130	-0.00254246	-0.882982
8140	0.00590728	-0.331097
8150	-0.00185239	-0.728815
8160	0.00121124	0.358456
8170	0.00210224	0.609484
8180	0.0004663	0.282527
8190	-0.00894096	0.174081
8200	-0.000799198	-0.0800365
8210	0.0103284	-0.131308
8220	0.00466417	-0.312385
8230	0.00110764	-0.141387
8240	0.00292645	-0.101911
8250	0.00250326	0.435336
8260	0.0072191	0.307425
8270	-0.0015335	0.216786
8280	-0.0121725	-0.453693
8290	-0.00748363	-0.2481
8300	0.00146749	0.168127
8310	-0.00133799	-0.17678
8320	-0.00136108	0.0561364
8330	-0.00482612	-0.153237
8340	-0.00505822	0.358448
8350	-0.0036007	-0.0180971
8360	-0.000628689	-0.316166
8370	-0.00240729	0.113865
8380	-0.00400308	-0.277114
8390	0.00413826	0.432088
8400	-6.49209e-05	-0.431604
8410	-0.00495888	-0.487646
8420	-0.00400746	-0.390316
8430	-0.00295439	-0.137582
8440	-0.00397442	0.218582
8450	0.00233753	0.244153
8460	0.00351971	0.693761
8470	-0.00014521	0.230044
8480	0.00344964	0.434947
8490	-0.00523244	0.0335596
8500	-0.0144523	-0.251973
8510	0.000714053	0.485436
8520	0.0114605	0.509519
8530	-0.0028017	0.0927857
8540	-0.00326677	0.619191
8550	0.00519468	0.472258
8560	0.0080081	0.628289
8570	0.00464079	0.240834
8580	0.00526583	0.858014
8590	-0.00384298	0.188527
8600	-0.00587384	-0.655291
8610	-0.00558502	-0.673307
8620	-0.00369188	-0.543905
8630	-0.00358395	-0.547975
8640	-0.00220859	0.331612
8650	-0.00372317	-0.249386
8660	-0.00136138	-0.489529
8670	0.00196762	-0.639995
8680	0.00124182	-0.543916
8690	-0.00554172	-0.800946
8700	-0.00785089	-0.303948
8710	-0.00812754	-0.735726
8720	-0.0004732	0.668972
8730	-0.00262925	-0.177976
8740	0.000172469	-0.110377
8750	-0.00095654	-0.328323
8760	0.00315292	-0.351993
8770	0.00636814	-0.424506
8780	0.00110314	0.195848
8790	-0.00648194	-0.229097
8800	-0.00152041	0.300761
8810	0.00262726	1.15341
8820	0.00245829	0.865002
8830	0.00351816	-0.0537968
8840	0.00294389	0.625495
8850	-0.00109224	-0.543493
8860	-0.00311552	0.399483
8870	-0.00509675	-0.417526
8880	-0.00164479	-0.21245
8890	0.000977404	0.124811
8900	-0.00265309	0.0817777
8910	-0.0061255	-0.251885
8920	-0.000952408	-0.842915
8930	0.00222402	-0.433208
8940	0.000735467	-0.645853
8950	0.00518391	0.0181595
8960	0.00828245	0.411394
8970	0.000606678	-0.632714
8980	-0.00495934	-0.330826
8990	-0.00275065	-0.327561
9000	0.00385032	-0.02867
9010	-0.00101544	-0.335075
9020	0.0072455	0.47058
9030	0.00609379	-0.508273
9040	0.0104213	1.11827
9050	0.00873484	0.304722
9060	0.00299111	0.305489
9070	-0.00491378	-0.8064
9080	0.000847116	0.877662
9090	-0.00031763	0.0348916
9100	-0.00624828	0.0908189
9110	0.0012962	0.382275
9120	0.00256129	-0.277604
9130	0.00336213	-0.128443
9140	0.000835349	-0.0588421
9150	-0.0097782	-1.04878
9160	-0.00556099	-0.132914
9170	-0.00476781	0.143922
9180	-0.00611965	-0.155547
9190	-0.00534311	0.589168
9200	-0.00296408	0.116541
9210	-0.00506983	0.312605
9220	-0.00589556	0.273608
9230	-0.000154633	0.774959
9240	0.00314133	0.784784
9250	0.00131532	0.797108
9260	-0.00597546	0.0977964
9270	-0.00439692	0.16514
9280	-0.00378694	-0.360027
9290	-0.00146533	-0.113206
9300	-0.00036622	-0.27307
9310	-0.00262794	0.218953
9320	0.00183917	0.13264
9330	0.00407722	0.830221
9340	-0.00105785	0.197797
9350	-0.00341901	0.83279
9360	-0.00348502	-0.31373
9370	-0.00894457	0.0387498
9380	-0.00210081	0.28542
9390	-0.00343686	0.125387
9400	-0.00493428	-0.00288951
9410	0.00101955	0.119882
9420	0.00697571	-0.270613
9430	0.00154619	0.640612
9440	0.00713177	-0.0919831
9450	-0.000393127	-0.160726
9460	-0.00519927	-0.204298
9470	4.41337e-05	-0.521106
9480	0.00219573	0.456435
9490	-0.00413717	0.470919
9500	-0.00228972	-0.0463566
9510	-0.00131572	0.553064
9520	0.004116	-0.166254
9530	0.00331417	0.0944043
9540	0.00452186	0.325244
9550	-0.00205209	-0.0142637
9560	-0.010568	-0.872492
9570	-0.0135701	-0.58989
9580	-0.00782231	-1.01412
9590	0.00206425	-0.024882
9600	0.00281451	-0.393675
9610	0.00670578	-0.0248031
9620	0.00546723	0.0330277
9630	0.0115548	0.430764
9640	0.00295977	-0.0831998
9650	-0.00820603	-0.389565
9660	-0.000964991	-0.449527
9670	0.00788712	0.100159
9680	0.00679516	-0.0747113
9690	-0.00830837	-0.671388
9700	-0.00849809	0.00434137
9710	-0.00291582	-0.236757
9720	-0.000602434	-0.952425
9730	0.00391808	0.167729
9740	-0.000668769	-0.402097
9750	-0.00813122	-0.807585
9760	-0.00993055	-0.915053
9770	0.00312808	-0.637018
9780	0.00500178	0.608636
9790	-0.00445751	-0.300417
9800	-0.00653245	0.448349
9810	-0.00122248	-0.310038
9820	-0.000549548	0.0138455
9830	-0.000620847	0.119729
9840	0.00446878	0.950106
9850	0.00881557	0.370394
9860	0.00636171	0.351285
9870	0.000396462	0.148867
9880	0.00468961	0.171818
9890	0.00349931	0.117235
9900	0.00018057	0.357
9910	-0.00322833	0.0101342
9920	0.0043004	0.169559
9930	0.00344103	-0.317138
9940	-0.0045094	-0.210729
9950	0.000228857	-0.678304
9960	0.00526558	0.444743
9970	0.0128067	0.805762
9980	0.00968304	0.56337
9990	0.00369998	0.557323
10000	0.003824	0.0722605
10010	-0.000849399	-0.0747012
10020	-0.00302959	-0.0304694
10030	-0.00144788	-0.282358
10040	-0.00541531	0.121616
10050	-0.0048412	-0.721347
10060	0.0017174	-0.186026
10070	-0.00138066	-0.483062
10080	-0.00572937	-0.532235
10090	-0.00641651	-0.822878
10100	-0.00403745	-0.597382
10110	0.000309718	0.251538
10120	0.00340618	-0.057305
10130	0.00890319	0.262626
10140	0.00827754	0.520196
10150	0.00540115	0.287002
10160	0.00384771	0.21783
10170	0.00717305	-0.564174
10180	0.00750241	-0.0930027
10190	0.0128868	0.0674376
10200	0.0150175	0.210332
10210	0.00974451	0.632065
10220	0.00479221	-0.686902
10230	0.00919987	0.524561
10240	0.00443648	0.239398
10250	0.000468031	0.429484
10260	0.00833825	-0.0451143
10270	0.00455084	0.0684405
10280	-0.00469216	-0.692279
10290	-0.00479923	-0.289631
10300	-0.00230563	-0.256426
10310	0.000679903	0.0984705
10320	0.00576501	0.113861
10330	0.0188228	0.442571
10340	0.00853917	0.897115
10350	-0.00451894	0.866132
10360	-0.00749746	-0.71614
10370	-0.00436463	-0.107213
10380	-0.00207474	-0.0617084
10390	0.0027746	0.459981
10400	-0.00502825	-0.737423
10410	-0.0043816	0.107483
10420	-0.0021708	-0.211588
10430	-0.00249753	0.369025
10440	-0.00447952	-0.102175
10450	-0.00108702	0.0312373
10460	0.00152551	0.57438
10470	-0.000482496	-0.189912
10480	0.00130849	0.216768
10490	-0.000721688	-0.464756
10500	-0.00157697	0.496309
10510	-0.00093106	-0.315152
10520	-8.92936e-05	0.0496
10530	-0.00192781	0.503704
10540	-0.00413422	-0.402303
10550	0.0008889	0.191196
10560	0.00557106	0.230838
10570	0.0152409	0.554669
10580	0.0129533	0.659496
10590	0.00252983	0.267532
10600	-0.00608983	0.0549571
10610	-0.0105418	-0.374673
10620	-0.00476377	-0.493664
10630	0.00084932	0.285871
10640	-0.00332387	0.447009
10650	-0.000522471	0.455346
10660	0.0084467	0.944155
10670	-2.73887e-05	0.61609
10680	-0.00104337	0.470909
10690	0.00169584	0.640301
10700	-0.00149194	-0.526686
10710	0.00589516	-0.113523
10720	0.0162259	0.0464532
10730	0.0120845	0.0324707
10740	0.00257899	0.0902729
10750	0.00518224	-0.0640156
10760	0.00667759	0.124763
10770	0.00172872	-0.0103212
10780	0.00112263	-0.777453
10790	-0.00520745	-0.8962
10800	-0.00346798	-0.134543
10810	0.00855589	0.665849
10820	0.00457703	-0.071653
10830	-0.000982185	0.166572
10840	-0.00568501	-1.04897
10850	-0.00774192	-0.574044
10860	-0.00106623	0.133171
10870	-0.00494121	-0.362895
10880	-0.0103108	-0.637623
10890	-0.00883586	-0.858027
10900	0.0014473	-0.47503
10910	-0.00163425	-0.235687
10920	-0.00274776	0.0363348
10930	-0.00578667	-0.258259
10940	-0.00140718	-0.073652
10950	-0.0054242	-0.445579
10960	-0.00318145	-0.261002
10970	0.00252264	-0.0461684
10980	-0.00110425	-0.317099
10990	0.000334047	-0.359885
11000	0.00452179	0.298322
11010	0.00365021	0.135651
11020	-0.000909443	-0.00600824
11030	0.00477081	0.494462
11040	0.0106219	0.731283
11050	0.00670165	0.185131
11060	0.00197486	-0.187336
11070	0.00288894	-0.0569949
11080	0.00567202	-0.407734
11090	0.00514418	-0.319218
11100	0.00248973	0.165928
11110	0.00117939	0.0816738
11120	0.00716747	0.910979
11130	0.00750166	1.4323
11140	0.0014482	0.169289
11150	-0.00157863	0.082011
11160	0.000577809	1.07456
11170	0.00446848	-0.0102879
11180	0.010424	0.790465
11190	0.00716344	0.467963
11200	0.00258264	0.488054
11210	-0.00883993	0.185036
11220	-0.00861038	-0.371328
11230	-0.00322106	-0.360304
11240	-0.00879696	-0.580088
11250	-0.0157554	-0.926606
11260	-0.00983676	-0.491885
11270	0.00199771	-0.77194
11280	-0.00393395	-0.637788
11290	-0.00962536	-0.438025
11300	-0.00803369	-0.492902
11310	-0.00399233	-0.576732
11320	-0.00364436	0.753738
11330	-0.00249529	-0.0156515
11340	-0.00052358	0.240808
11350	-0.00322374	0.67422
11360	-0.00327554	0.24693
11370	0.00182471	0.941891
11380	-0.00470897	0.520836
11390	-0.000514361	0.57875
11400	0.00686416	0.350531
11410	0.00507755	0.150306
11420	0.00696861	0.738532
11430	0.00230816	-0.127002
11440	-0.00739327	0.307225
11450	-0.00883292	-1.02887
11460	-0.0017037	0.0573695
11470	0.00350061	-0.0317123
11480	-0.000372574	-0.439635
11490	-0.0096258	-0.520257
11500	-0.0115005	-0.417213
11510	-0.0155468	-0.792974
11520	-0.0131215	-0.587455
11530	-0.00607078	-0.0211685
11540	-0.00212933	0.0782575
11550	-0.000857402	0.0151823
11560	-0.00045608	-0.151208
11570	-0.000384444	-0.499277
11580	-0.00205663	-0.193235
11590	-0.00289611	-0.446786
11600	-0.0043577	0.00570785
11610	-0.000221485	-0.0383155
11620	8.53382e-05	0.069738
11630	-0.00283674	-0.228144
11640	-0.00481915	-0.547154
11650	-0.00968471	-0.596277
11660	-0.00585743	-0.274387
11670	-0.0022278	0.227457
11680	-0.00116193	-0.21748
11690	0.00125431	0.639215
11700	0.00503834	0.810905
11710	0.00977968	0.363286
11720	-0.00152518	0.542115
11730	-0.00528259	0.251319
11740	-0.00656058	-0.0424657
11750	-0.00183905	0.451492
11760	0.00104312	0.35162
11770	0.000834098	0.178671
11780	-0.00537442	0.42763
11790	0.000537578	0.0338467
11800	0.00263846	0.0584609
11810	-0.00644545	-0.291473
11820	-0.00593042	-0.134162
11830	-0.0032298	-0.068064
11840	0.00745026	0.560028
11850	0.00182716	-0.129931
11860	-0.000882607	-0.0595302
11870	-0.00446412	-0.370747
11880	-0.0123785	-0.0523153
11890	-0.0153924	-0.699584
11900	-0.0118367	-0.273578
11910	-0.00631313	-0.768007
11920	0.000986842	0.0838951
11930	0.00349722	0.00692831
11940	-0.00547346	-0.178168
11950	-0.00988056	-0.62851
11960	-0.00297682	-0.784147
11970	0.0032265	-0.389745
11980	-0.0071863	-0.366503
11990	-0.00560108	-0.448143
12000	0.00472079	0.151207
12010	0.00267925	0.289879
12020	0.000777976	-0.344717
12030	0.00200413	-0.533069
12040	0.0113782	0.405629
12050	0.00416428	-0.158888
12060	-0.00210603	0.208094
12070	0.00840755	-0.123936
12080	-0.000231507	-0.551106
12090	-0.00416383	-0.647102
12100	0.00984075	0.107857
12110	0.0166304	-0.0286958
12120	0.0148784	0.743011
12130	0.00122079	-0.33136
12140	-0.000744537	0.173609
12150	0.00412651	-0.350327
12160	0.0146337	0.181623
12170	0.00731827	-0.304552
12180	0.00528796	0.349572
12190	0.0103584	-0.762082
12200	0.00755877	-0.062471
12210	0.000404613	-0.76504
12220	0.00727683	0.541701
12230	0.00353231	0.0705321
12240	0.0043585	0.0657618
12250	0.00856363	-0.504716
12260	0.00978507	0.219169
12270	0.00469135	0.716286
12280	0.00289606	0.37305
12290	0.00183346	-0.309356
12300	0.00607402	0.648623
12310	0.00462931	-0.0772837
12320	0.00602747	0.534102
12330	0.0130845	0.729986
12340	0.0183144	0.312882
12350	0.0130992	0.684173
12360	0.00255178	0.184175
12370	-0.00529794	0.244623
12380	-0.00746796	-0.497634
12390	-0.0102519	0.0443537
12400	-0.0141488	-0.0088478
12410	-0.0108357	-0.0680119
12420	-9.41134e-05	0.93093
12430	0.00402091	0.701239
12440	0.00540825	0.613321
12450	-0.00244743	-0.123739
12460	0.00106868	0.124711
12470	0.00743353	0.365707
12480	0.00572373	1.22658
12490	-0.0027233	0.4045
12500	-0.00819071	-0.418007
12510	-0.00601958	-0.0782228
12520	-0.00143123	0.144005
12530	-0.000485497	-0.34758
12540	-0.00475262	0.73783
12550	-0.00497533	-0.389699
12560	-0.000385876	0.0139838
12570	0.00642896	0.0936022
12580	0.0107613	0.12189
12590	0.00468032	0.430366
12600	-0.00163949	0.63768
12610	-0.00592632	-0.355406
12620	-0.00160815	-0.249207
12630	-0.00177061	-0.636542
12640	-0.00490001	-0.0999009
12650	-0.00846943	-0.32941
12660	-0.00116616	-0.529917
12670	0.00656478	0.0834413
12680	0.00197315	-0.873317
12690	0.00120649	0.370307
12700	-0.00710028	-0.850174
12710	-0.010132	-0.0494275
12720	-0.0081203	0.519516
12730	-0.00680389	-0.306464
12740	-0.000202374	0.402219
12750	0.00421883	0.214714
12760	-0.000119197	-0.219995
12770	-0.00902178	-0.231323
12780	-0.015206	-0.31995
12790	-0.0148071	-1.06114
12800	-0.00919657	-0.442787
12810	-0.00838707	-0.237259
12820	-0.00633842	-0.385513
12830	-0.00397805	-0.774307
12840	-0.00273682	-0.392784
12850	0.00453773	-0.125476
12860	0.0037483	0.246874
12870	-0.0046297	-0.434061
12880	0.00266101	0.170008
12890	0.0108101	0.589333
12900	0.00703543	-0.00923828
12910	0.00480148	0.845068
12920	0.00481079	0.755882
12930	0.00683453	0.287716
12940	0.00245426	0.144957
12950	-0.00125253	0.125931
12960	-0.00773989	-0.0308081
12970	-0.00444358	0.221019
12980	0.00328537	0.561469
12990	0.00756739	0.475992
13000	0.00393202	0.664616
13010	0.00194053	-0.417861
13020	-9.30626e-05	-0.0151734
13030	0.00240765	0.0182906
13040	0.00507889	-0.0891238
13050	0.00905193	0.0041834
13060	-0.00131056	0.12265
13070	-0.0113219	-0.527915
13080	-0.00572347	-0.728256
13090	0.00257062	0.148439
13100	0.00583333	-0.148322
13110	0.00636966	0.613407
13120	-4.34089e-05	0.658485
13130	0.00105377	0.577356
13140	0.00355311	0.324817
13150	0.009926	1.17137
13160	0.0100274	0.063339
13170	0.00834743	0.966051
13180	-0.00144219	0.0626767
13190	-0.00173789	-0.170432
13200	-0.00305486	-0.415227
13210	-0.00203722	0.0230274
13220	0.0015666	0.405303
13230	0.00764513	0.243963
13240	0.00706061	0.836044
13250	-0.00169387	-0.258937
13260	-0.00536251	-0.443953
13270	-0.00276618	-0.209429
13280	0.000484589	-0.400141
13290	-0.00048394	0.737993
13300	-5.37616e-05	0.161274
13310	0.000613652	-0.208812
13320	-0.00359574	0.646151
13330	-0.00690776	-0.770421
13340	-0.00165247	-0.0396333
13350	-0.000717151	0.0924472
13360	-0.00158589	0.0589084
13370	-0.00311887	-0.311049
13380	-0.000444169	-0.665607
13390	0.00706163	-0.892548
13400	0.0043011	0.00124201
13410	-0.00137039	-0.494198
13420	-0.00241755	-0.420705
13430	0.00219627	-0.465829
13440	-0.0015628	-1.03552
13450	-0.00227694	-1.23094
13460	0.000902967	-0.425034
13470	-0.000814545	0.532523
13480	0.00332048	0.274795
13490	0.00617408	0.223274
13500	-0.000716589	0.0377619
13510	0.00356666	0.420659
13520	0.00366856	0.312304
13530	0.000253527	0.517353
13540	-0.00957327	-0.655719
13550	-0.012579	-0.236083
13560	-0.0013864	0.102133
13570	0.00266089	0.321353
13580	0.00314107	0.596345
13590	0.000281596	0.133451
13600	0.00126577	0.193167
13610	0.00453586	-0.0555002
13620	0.00517002	0.311313
13630	-0.00227187	-0.0306118
13640	-0.00674639	-0.836771
13650	-0.00902212	-0.515452
13660	-0.00761601	-0.965985
13670	-0.00762147	-0.66734
13680	-0.00425083	-0.578309
13690	0.00409989	0.230323
13700	-0.000276234	0.393228
13710	-0.00491354	-0.480871
13720	-0.0063342	-0.608978
13730	-0.00320597	-0.52026
13740	-0.00198114	-0.303837
13750	-0.004638	0.0269332
13760	-0.00654077	0.237001
13770	-0.00529304	-0.711563
13780	-0.0107242	-0.586454
13790	-0.0105195	-0.635325
13800	-0.013276	-0.0631751
13810	-0.0102371	0.280762
13820	-0.00454285	0.424276
13830	-0.00258137	0.334518
13840	-0.000872665	0.0203908
13850	0.00649103	0.582079
13860	0.0120772	0.881182
13870	0.00658596	0.279101
13880	0.00592219	0.622787
13890	0.00572059	-0.246576
13900	0.00188535	-0.375102
13910	0.00521125	0.469799
13920	0.00729363	0.00341113
13930	0.0119986	0.198684
13940	0.00777448	0.674034
13950	0.00482444	-0.36561
13960	0.0114545	-0.0921562
13970	0.00711771	0.542404
13980	0.00054606	-0.197219
13990	0.00211929	0.464813
14000	0.00381571	0.900219
14010	-0.00020502	0.428906
14020	-0.00431208	0.515748
14030	-0.00512711	0.869018
14040	-0.00479298	-0.250074
14050	0.00185295	0.242597
14060	0.000863166	0.051636
14070	-0.00191192	0.187225
14080	-0.00730482	-0.288189
14090	-0.00382737	-0.00821685
14100	0.00505709	-0.222398
14110	0.0065274	-0.0514175
14120	0.000623497	-0.326928
14130	-0.00968845	-0.691589
14140	-0.00795534	-0.430416
14150	-0.00647313	-0.110358
14160	-0.00513186	0.0262989
14170	-0.00428807	-0.359234
14180	-0.00656294	-0.612851
14190	-0.00866713	-0.162428
14200	-0.00589094	0.413368
14210	0.00159074	0.780727
14220	0.00272884	0.0763544
14230	0.00446012	0.0867725
14240	0.000395247	-0.625646
14250	-0.00273811	0.351256
14260	-0.00531161	-0.311047
14270	-0.00593592	-0.57608
14280	0.00175492	0.453345
14290	0.00988476	-0.818075
14300	0.00874628	0.482534
14310	0.00614527	-0.493573
14320	0.00264518	-0.133379
14330	-0.00269066	0.0381613
14340	0.00261271	-0.0404989
14350	0.012204	0.411588
14360	0.011535	0.115105
14370	0.00849273	0.54254
14380	0.00416129	-0.530425
14390	0.00395302	-0.0327088
14400	0.00343192	0.165905
14410	0.000643923	0.0424192
14420	-0.00373262	-0.0913314
14430	-0.00134685	0.255258
14440	0.00473772	0.548394
14450	0.00109733	-0.0369453
14460	0.00284947	-0.171524
14470	0.00523585	0.344899
14480	0.0060779	0.523761
14490	0.00911788	0.366623
14500	0.00861085	0.775253
14510	0.000123503	-0.347841
14520	-0.00326361	0.0675307
14530	-0.000667328	-0.132865
14540	-0.00315508	-0.722383
14550	-0.0111991	-0.544759
14560	-0.000560201	-0.847305
14570	0.00834191	0.519574
14580	0.0179287	-0.202369
14590	0.0144149	0.556812
14600	-0.000837035	0.436275
14610	-0.0111437	-0.548924
14620	-0.00647693	-0.0246522
14630	-0.00626875	-0.290296
14640	-0.00435795	-0.321361
14650	-0.00194694	-0.191599
14660	-0.00408447	-0.400492
14670	0.00206725	-0.0519731
14680	0.0067598	0.122928
14690	0.000455703	-0.508508
14700	0.000921767	-0.121556
14710	0.00512739	-0.279946
14720	0.00505082	0.158793
14730	0.00491519	0.0319424
14740	0.00389528	0.353989
14750	0.00438406	0.156322
14760	0.00171863	0.583702
14770	-0.00360321	-0.217983
14780	-0.00495361	-0.106329
14790	-0.00486856	-0.253013
14800	-0.006916	-0.248757
14810	-0.00414486	-0.384389
14820	0.000205042	-0.756417
14830	0.00597526	0.181298
14840	0.00775793	0.365153
14850	-0.00159952	0.217561
14860	-0.0033332	0.00790284
14870	0.00229705	0.00299751
14880	-0.000347755	0.104965
14890	0.000868919	0.556534
14900	0.000845241	-0.27597
14910	-0.00123246	0.648283
14920	0.00246777	0.490542
14930	0.000614896	0.169669
14940	0.000877841	0.122493
14950	-0.00280649	0.436644
14960	-0.00417442	0.0383174
14970	-0.00591166	0.272727
14980	-0.00882042	-0.522566
14990	-0.0077638	-0.79105
15000	-0.00880205	-0.720861
15010	-0.0057495	-0.98291
15020	-0.0057443	-0.179203
15030	-0.0072856	-1.11202
15040	-0.00547514	-0.197524
15050	-0.00151836	-0.290674
15060	-0.00131822	-1.02791
15070	0.00144539	0.0303193
15080	0.00410478	-0.176376
15090	0.000730048	0.151543
15100	0.00223317	0.28581
15110	0.0080982	0.202773
15120	0.00774959	1.303
15130	0.0088463	0.877932
15140	0.00605539	0.57434
15150	-0.00182493	0.787484
15160	-0.0105161	-0.230396
15170	-0.0136496	-0.141874
15180	-0.00564953	0.642332
15190	0.00969264	0.503661
15200	0.00438091	0.309549
15210	-0.000113117	0.88998
15220	0.00154678	-0.572714
15230	-0.00296269	0.248362
15240	-0.00135637	-0.572523
15250	-0.00185775	-0.21812
15260	-0.00189282	-0.191477
15270	-0.00318883	-0.697899
15280	-0.012149	-0.76166
15290	-0.0067613	0.127668
15300	-0.000381838	-0.0866322
15310	-0.00574413	0.174696
15320	-0.0115707	-0.840769
15330	-0.00102917	0.392462
15340	0.00195474	-0.20718
15350	0.00321467	-0.0195907
15360	0.00650828	0.355597
15370	0.00428152	0.126826
15380	0.00237401	-0.202624
15390	8.40612e-05	0.268551
15400	-0.00337052	0.384152
15410	0.00288396	1.19308
15420	0.0124919	0.552002
15430	0.0183159	0.389122
15440	0.0138811	0.909774
15450	0.00977933	0.192395
15460	0.00858133	0.398579
15470	0.00210321	0.091463
15480	-0.00107489	0.550649
15490	-0.00442717	0.580284
15500	-0.000367136	0.82737
15510	0.0064764	-0.0619786
15520	-4.34165e-05	0.805891
15530	-0.00367406	0.134676
15540	-0.000783543	0.238698
15550	-0.0023229	-0.494315
15560	0.00242898	-0.522076
15570	0.00405846	-1.02408
15580	0.00322085	-0.769002
15590	-0.0020906	-0.9774
15600	-0.0119547	-1.49687
15610	-0.0121029	-0.569658
15620	-0.0039272	-0.990178
15630	0.00487016	0.780602
15640	-0.00158064	-0.591604
15650	-0.00222696	0.22906
15660	-0.00786961	-0.24478
15670	-0.00435048	0.0898006
15680	0.000326299	0.566545
15690	0.00769328	0.890788
15700	0.00628788	0.469276
15710	0.00170012	0.294299
15720	0.0034308	0.223075
15730	0.00809678	0.490731
15740	0.0023774	0.0550081
15750	0.00106873	-0.377425
15760	-0.00217896	0.345767
15770	-0.0086672	0.0373283
15780	0.00163169	0.265136
15790	-0.00152832	0.541141
15800	0.00362833	-0.115039
15810	0.00850093	0.118738
15820	0.00581321	0.429918
15830	0.00320098	-0.591364
15840	0.00292849	-0.0719487
15850	-0.00142536	-0.463097
15860	-0.00552656	-0.239564
15870	-0.0137946	-1.17347
15880	-0.013839	-0.803955
15890	0.00141465	0.295187
15900	0.0036263	-0.0913581
15910	0.00195082	-0.160549
15920	0.00129774	0.311127
15930	0.00169212	-0.618539
15940	0.00286507	0.370711
15950	0.00437395	-0.0206186
15960	0.00330905	0.16181
15970	-0.0015901	0.206578
15980	-0.00277996	0.44496
15990	-0.00584249	0.303834
16000	-0.00283518	0.00164072
16010	0.00411317	-0.142226
16020	-0.00451022	-0.405823
16030	-0.0117741	-0.446257
16040	-0.00822673	-0.76736
16050	-0.00344802	-0.46873
16060	0.00575385	-0.488235
16070	0.0123451	-0.155717
16080	0.00932205	0.769632
16090	0.0029854	0.731525
16100	-0.00365304	-0.116856
16110	0.000135338	-0.339643
16120	-0.00713696	-1.15899
16130	-0.0113236	-0.304495
16140	-0.00347241	-0.347839
16150	-0.00557402	-0.434276
16160	-0.00641703	0.075362
16170	-0.00352868	-0.806309
16180	0.00176464	-0.20284
16190	0.00185075	-0.502586
16200	-0.000977545	0.236211
16210	-0.00159398	0.305888
16220	0.00262155	0.585661
16230	-0.00340526	0.0960814
16240	-0.00345174	-0.659023
16250	0.00365681	0.0516299
16260	-0.000303565	-0.147396
16270	-0.00933642	-0.736118
16280	-0.00246931	-0.068549
16290	0.00415403	0.275687
16300	0.00626869	1.2747
16310	0.00794751	0.331674
16320	0.00689806	0.4196
16330	-0.0023867	0.172892
16340	-0.0145116	0.0809789
16350	-0.0137869	-0.783154
16360	-0.00372068	-0.0716334
16370	0.00888586	0.985845
16380	0.00380155	-0.167491
16390	-0.00300211	-0.0411581
16400	-0.00345627	-0.504016
16410	-0.00186583	-0.349804
16420	0.00393054	0.471753
16430	0.00493254	0.39611
16440	0.00199876	-0.126939
16450	0.00646295	0.146891
16460	0.0142687	0.0554883
16470	0.012041	0.473539
16480	0.00418544	-0.477513
16490	-0.000758232	-0.420789
16500	-0.00393084	-0.0233962
16510	0.000316088	0.407785
16520	-0.00384834	0.492448
16530	-0.00287089	-0.194648
16540	0.000620636	0.731879
16550	0.00565536	0.611165
16560	0.0123363	0.480232
16570	0.00974092	0.954898
16580	0.000113344	-0.0305509
16590	0.000851475	0.12284
16600	-0.00205848	-0.073312
16610	0.00327717	0.520823
16620	0.0118374	0.82941
16630	0.00394393	0.335551
16640	-0.00723003	0.0214897
16650	0.000143906	0.17777
16660	0.009369	0.445864
16670	0.0106853	0.777424
16680	-0.00393603	-0.614575
16690	-0.0148174	-0.838841
16700	-0.0180591	-0.877313
16710	-0.0127544	-0.731498
16720	-0.00458516	0.130424
16730	-0.00242135	-0.404374
16740	0.00424376	0.171192
16750	0.00423829	0.106447
16760	-0.00190797	0.0707542
16770	-0.00681437	-0.0277262
16780	-0.00881898	-0.732158
16790	-0.00357372	0.211554
16800	0.00109169	-0.176995
16810	-0.00901818	-0.427891
16820	-0.0191679	-0.69727
16830	-0.0157384	-0.154393
16840	-0.00185636	-0.056668
16850	0.00918565	-0.175684
16860	0.010137	0.355091
16870	0.00303236	-0.173938
16880	0.00186821	0.31261
16890	-0.000134247	0.113573
16900	-0.00302138	-0.195999
16910	-0.00615226	-0.67968
16920	-0.0128628	-0.581216
16930	-0.00379402	0.0111226
16940	0.00966234	0.824761
16950	0.00613453	0.147034
16960	-0.00495439	0.329395
16970	-0.00674358	-0.422576
16980	-0.000339614	0.496582
16990	-0.00854541	-0.749033
17000	-0.0110162	-0.935885
17010	-0.00281026	0.0241829
17020	-0.00378241	0.156565
17030	0.00339167	-0.202984
17040	0.010433	0.475754
17050	0.00675538	-0.226644
17060	0.00451922	0.502732
17070	0.00990625	0.829435
17080	0.00704699	0.0882402
17090	0.00505653	0.558675
17100	0.00363351	0.184295
17110	-0.00173919	0.586709
17120	-0.00238794	0.0390393
17130	-0.00148089	0.313647
17140	0.00491523	-0.289138
17150	0.006469	-0.208243
17160	0.00126518	-0.473463
17170	0.00563054	0.355213
17180	0.00262873	-0.522314
17190	-0.000450278	-0.0349424
17200	0.00156183	-0.189518
17210	0.00592484	-0.00751122
17220	0.00362997	-0.0488809
17230	0.00341289	0.303427
17240	0.00261252	0.573413
17250	0.00544551	1.04014
17260	0.011602	0.593056
17270	0.0144739	1.08959
17280	0.00830646	1.04934
17290	0.00359211	0.451175
17300	-0.00121851	0.0974266
17310	-0.00428832	-0.747097
17320	-0.00377996	0.345769
17330	-0.00514499	-0.554441
17340	-0.00154851	0.00734568
17350	0.00109664	-0.0483738
17360	-0.00496328	-0.583472
17370	0.00439602	0.237647
17380	0.0118302	-0.286361
17390	0.010911	-0.579507
17400	0.0111535	0.179446
17410	0.00442369	-1.09465
17420	-0.00747174	-0.349756
17430	-0.0121674	-0.813849
17440	-0.00739195	-0.971302
17450	-0.00361946	0.182447
17460	-0.00371144	0.20744
17470	-0.00187875	-0.441422
17480	-0.00448047	0.250571
17490	-0.00568168	0.27339
17500	-0.00351413	-0.322423
17510	0.00524847	0.82038
17520	7.92401e-05	-0.0697901
17530	0.00359211	0.259
17540	0.0062883	0.597517
17550	0.00423597	-0.350806
17560	0.00528262	-0.171708
17570	0.00530889	-0.127814
17580	-0.00191938	-0.202637
17590	-0.00719178	-0.58668
17600	-0.00756964	-0.377507
17610	-0.00592932	-0.498893
17620	0.00297035	-0.131645
17630	0.0032045	-0.0110717
17640	-0.0102403	-0.793029
17650	-0.0114585	-0.191455
17660	-0.0027239	0.355685
17670	0.00262154	0.346394
17680	-0.00633275	0.0822998
17690	-0.00874138	-0.694603
17700	-0.00602232	0.323024
17710	-0.00400373	0.0545958
17720	0.00114718	1.02204
17730	0.000950418	0.389271
17740	-0.000352145	0.816463
17750	-0.0112624	-0.166921
17760	-0.0156116	-1.02876
17770	-0.00686827	0.052028
17780	-0.00055759	-0.371297
17790	0.000144571	0.476115
17800	0.00408913	-0.215503
17810	0.00233777	-0.411914
17820	0.0029974	0.12513
17830	0.00205103	0.197578
17840	-0.00339375	-0.212657
17850	-0.0124281	-0.278065
17860	-0.0102503	-0.352193
17870	-0.000204147	0.0660478
17880	0.00183231	-0.0854859
17890	0.00161186	0.530901
17900	0.000460211	0.542721
17910	0.00446602	0.454696
17920	0.00887258	0.611223
17930	0.00758856	-0.488167
17940	-0.00488273	-0.34082
17950	-0.0101736	0.0751109
17960	-0.00593301	0.191248
17970	0.00298929	0.295733
17980	0.00490509	-0.395954
17990	0.00123727	0.231221
18000	0.00302856	0.931272
18010	0.00444853	0.387458
18020	0.00557327	0.699982
18030	0.00150648	-0.320724
18040	-0.00831471	-0.345568
18050	-0.00637779	-0.0935234
18060	-0.000834842	-0.450308
18070	0.00444118	0.476193
18080	0.00550122	0.0439572
18090	0.00268665	-0.135953
18100	0.00217185	-0.267119
18110	0.00884342	0.29131
18120	0.00441123	0.190883
18130	0.00585243	0.345695
18140	0.00913384	0.292522
18150	0.00731837	0.284916
18160	0.0104242	0.293868
18170	0.0123117	0.116228
18180	0.00951678	0.415817
18190	-0.00171604	-0.225957
18200	5.62548e-06	0.176243
18210	0.00570734	-0.163171
18220	0.00937559	0.843043
18230	0.00949647	-0.37508
18240	0.00875054	-0.0199191
18250	-0.0043052	-0.363025
18260	-0.0056725	-0.336004
18270	-0.00379873	0.130173
18280	-0.00258247	-0.111665
18290	-0.00299696	-0.268375
18300	0.000476395	-0.514932
18310	-0.00568703	-0.485743
18320	-0.00591301	-0.599827
18330	-0.00776918	-0.129497
18340	-0.00350944	-0.617675
18350	0.00199019	0.237672
18360	0.00104955	0.106714
18370	0.00269794	-0.188925
18380	0.00261653	0.195462
18390	-0.0032174	-0.365199
18400	-0.00787424	0.300643
18410	-0.00620137	-0.469757
18420	3.92866e-05	0.589538
18430	-0.000335771	0.364015
18440	-0.00119795	0.468269
18450	-0.00540098	-0.109671
18460	-0.00133373	-0.269171
18470	0.0020111	0.398367
18480	0.00153717	0.0413223
18490	0.00355941	0.463702
18500	0.00526057	0.0428586
18510	0.00527596	0.284987
18520	0.00911874	0.781984
18530	0.00321054	0.252119
18540	-0.00735506	-1.42641
18550	-0.00534799	-0.253631
18560	-0.00801569	-0.59672
18570	-0.00313665	-0.395863
18580	-0.00245734	-0.411382
18590	-0.00620032	-0.494015
18600	-0.00694971	-0.658075
18610	-0.00732735	-0.0247369
18620	0.00137227	-0.0620585
18630	-0.00844664	-0.540036
18640	-0.0130326	-0.256068
18650	-0.00131053	0.404357
18660	0.00703696	0.213261
18670	0.00154399	0.287377
18680	-0.00379043	-0.558055
18690	-0.00944377	-0.156811
18700	-0.0050734	-0.147785
18710	0.00330835	0.0109072
18720	0.000376118	-0.421858
18730	0.0026377	0.566251
18740	0.0023173	-0.783713
18750	0.00480991	0.230034
18760	-0.000727067	-0.538464
18770	0.002859	-0.162329
18780	0.0142126	0.727972
18790	0.0111146	0.563555
18800	0.00384617	0.117439
18810	0.00165463	-0.0469953
18820	0.0026606	-0.208103
18830	-0.00285355	-0.384148
18840	0.0013252	-0.085195
18850	0.00603358	0.416283
18860	0.00432904	0.662683
18870	0.00326432	0.0629899
18880	0.00742134	0.118539
18890	0.00045914	0.158676
18900	-0.00851468	-0.755289
18910	-0.00901702	-0.0299879
18920	-0.0074103	-0.34944
18930	-0.00701762	0.208909
18940	0.000872726	0.380801
18950	0.00468997	0.348673
18960	0.00201996	0.344998
18970	-0.000827776	0.327213
18980	-0.00994763	0.181958
18990	-0.00878879	-0.580454
19000	0.00277611	0.0430906
19010	0.00392257	-0.068476
19020	0.00143344	-0.365545
19030	-0.00135988	-0.490072
19040	-0.00220784	0.419188
19050	-0.0038261	-0.211133
19060	0.00169563	0.235379
19070	0.00433264	0.22845
19080	0.00795472	0.275437
19090	0.000766843	0.15306
19100	-0.00451388	-0.0488102
19110	-0.00916088	-0.231122
19120	-0.00758616	-0.247033
19130	-0.00787958	-0.278127
19140	-0.0139574	-0.135934
19150	-0.00869658	0.244254
19160	-0.00286333	0.202512
19170	-0.000171583	0.138834
19180	0.000324023	-0.37408
19190	-0.00438499	-0.341046
19200	-2.7605e-06	0.198708
19210	0.000284758	0.31419
19220	0.000784412	-0.104543
19230	0.00461569	0.0509438
19240	0.00271899	0.0867788
19250	-0.000556237	-0.341373
19260	0.00504861	0.0567137
19270	0.00487517	0.675718
19280	-0.00316993	-0.268585
19290	0.00575092	0.486705
19300	0.00197419	-0.0237722
19310	-0.00135828	0.465312
19320	-0.0018219	0.0563272
19330	-0.00230206	-0.328333
19340	-0.00929185	-0.14169
19350	-0.000653196	-0.197048
19360	0.00693951	0.320013
19370	9.9943e-05	-0.265934
19380	-0.00147776	-0.514805
19390	-0.00436531	-0.727981
19400	-0.00297994	0.0343838
19410	-0.00244159	-0.692985
19420	-0.00075193	-0.0577673
19430	-0.00181414	-0.266723
19440	-0.00409776	0.253899
19450	-0.00206743	-0.437249
19460	0.0027742	-0.255307
19470	0.00419497	-0.044328
19480	0.00295653	-0.102832
19490	0.00785339	0.556747
19500	0.00634614	0.862814
19510	0.00594264	1.53778
19520	0.00018123	0.165401
19530	-0.00188083	0.565414
19540	0.00541353	0.398137
19550	0.00289811	0.12557
19560	-0.00541789	-0.175993
19570	-0.00484667	0.325815
19580	-0.00383695	0.0366078
19590	-0.005077	-0.521781
19600	0.00222419	0.168854
19610	-0.000624023	-0.128965
19620	-0.00130276	-0.199708
19630	-0.00280134	-0.331801
19640	0.00645478	0.127967
19650	0.0077029	0.58875
19660	-0.000553251	0.365304
19670	-0.00409326	-0.255398
19680	-0.00303008	0.17418
19690	0.000615104	0.176424
19700	0.00780122	0.366637
19710	-0.00396816	-0.311865
19720	-0.0010621	0.0826161
19730	-0.0054338	-0.48268
19740	-0.0122498	-0.145272
19750	-0.010291	0.51242
19760	-0.00193153	-0.228469
19770	-0.00301068	0.262704
19780	-0.0019938	-0.857089
19790	-0.00239578	0.449659
19800	-0.00652067	0.221265
19810	-0.0132963	-0.0849878
19820	-0.000634452	0.407841
19830	0.00267084	0.114867
19840	-0.0072217	-0.402037
19850	-0.00742648	0.0763068
19860	-0.00665924	-0.496253
19870	-0.00627765	-0.218403
19880	0.0040396	0.318744
19890	0.010703	-0.705766
19900	0.000662098	0.710081
19910	0.000873591	-0.136901
19920	0.0109014	0.478148
19930	0.00520907	0.859164
19940	0.00054995	0.0162817
19950	0.00398028	0.542431
19960	-0.00538347	-0.313265
19970	-0.00212905	-0.189084
19980	0.00797844	0.953255
19990	-0.00015947	-0.352997
20000	-0.00598042	-0.331739
20010	-0.00404174	-0.432752
20020	0.00244743	-0.162115
20030	0.00991609	0.368273
20040	0.0215066	0.930324
20050	0.011437	0.570932
20060	0.00253331	0.124603
20070	-0.00298972	0.10353
20080	0.00266803	0.604911
20090	-0.000457129	0.357848
20100	-0.00189515	-0.460813
20110	-0.00411094	0.0926211
20120	-0.010305	-1.00907
20130	-0.00690736	-0.479352
20140	-0.00747346	-0.625905
20150	-0.00716786	-0.218231
20160	-0.00392689	-0.219147
20170	-0.00309324	-0.652056
20180	0.00350385	-0.371421
20190	0.00907374	0.371307
20200	0.00856074	-0.227344
20210	0.0126293	0.482701
20220	-0.000685068	-0.354607
20230	-0.00461184	-0.0685706
20240	-0.00323734	0.196441
20250	-0.00393541	-0.124356
20260	-0.00600621	-0.654757
20270	-0.00853119	-0.856579
20280	-0.00111359	-0.121745
20290	0.00100792	-0.293078
20300	-0.00429968	-0.265443
20310	-0.00562195	-1.09
20320	0.000999288	-0.618422
20330	0.00551755	-0.363699
20340	-0.00217033	0.13771
20350	0.00476088	0.414206
20360	0.00798028	0.245486
20370	0.00764994	0.23735
20380	0.0044121	0.538788
20390	-0.00542323	-0.143329
20400	-0.00159917	0.252339
20410	0.00630883	0.102931
20420	0.00415032	0.0105919
20430	0.00303036	0.466703
20440	0.00673107	0.390903
20450	-0.00975634	-0.799831
20460	-0.0081298	-1.20287
20470	0.00373471	-0.282311
20480	0.00926358	0.0375731
20490	0.0080475	0.0129949
20500	0.00437895	0.147648
20510	-0.0050342	0.755511
20520	-0.000500083	-0.205751
20530	-0.00203389	0.360432
20540	-0.000115472	-0.230315
20550	0.0032537	-0.0450512
20560	0.00997696	0.592582
20570	0.00370264	0.283562
20580	0.00346685	0.315237
20590	0.00364613	0.394279
20600	0.00673447	0.600836
20610	-0.00185285	-0.172986
20620	-0.0065844	0.0375201
20630	-0.00952174	-0.796237
20640	-0.00245023	0.223639
20650	-0.0018981	0.222573
20660	-0.00461136	0.199344
20670	0.00084313	0.407223
20680	0.00584052	0.945385
20690	0.0112048	0.647027
20700	0.00662475	0.0893373
20710	-0.0021315	-0.351974
20720	-0.0016952	-0.0403799
20730	0.00361923	-0.0307577
20740	0.0171324	1.03087
20750	0.0195434	0.546425
20760	0.00571653	0.333094
20770	-0.0027924	0.109196
20780	-0.00522622	-0.333865
20790	-0.0061177	-0.664402
20800	-0.00551879	-0.399185
20810	-0.00012043	-0.416367
20820	-0.00477989	0.501449
20830	-0.00703832	-0.07116
20840	0.00118762	-0.242484
20850	0.00554542	-0.496416
20860	-0.00455886	-0.156174
20870	0.00163083	-0.030949
20880	0.00640584	0.129962
20890	0.00537149	0.189788
20900	0.00105419	-0.468773
20910	0.00642933	-0.348424
20920	0.00321115	0.22219
20930	-0.00173405	-0.166413
20940	-0.00320095	0.586453
20950	-0.00973513	0.45184
20960	-0.00277661	0.619701
20970	0.00531089	0.0160844
20980	0.00474266	0.458678
20990	0.0018689	-0.311717
21000	0.00415378	0.597805
21010	0.0129213	-0.593948
21020	0.0110982	0.756709
21030	-0.00848458	-1.55608
21040	-0.0112256	-0.960967
21050	-0.0102061	-0.481588
21060	-0.00744648	-0.826702
21070	-0.00098357	0.07447
21080	-0.00373374	-0.517678
21090	-0.000933796	0.663165
21100	-0.00613067	-0.0891612
21110	-0.0109966	0.191401
21120	-0.00425181	0.343127
21130	-0.00872375	-0.0816708
21140	-0.0142213	-0.587052
21150	-0.00290741	-0.530979
21160	-0.000608829	-0.62803
21170	0.00492687	-0.307817
21180	-0.000122728	-0.839161
21190	0.000245941	-0.179373
21200	0.00112297	-0.171734
21210	0.00228961	-0.115068
21220	0.00477285	0.0597153
21230	0.00825779	0.166362
21240	0.00737213	0.574024
21250	0.00417743	0.203978
21260	-0.000815393	-0.0148239
21270	0.00270906	-0.0480909
21280	-0.00269653	0.162436
21290	-0.0140611	-0.617128
21300	-0.00768984	0.271649
21310	-0.000583339	-0.0352947
21320	-0.000401976	0.730602
21330	-0.00151471	-0.125385
21340	-0.00346414	0.710011
21350	-0.00655816	-0.241462
21360	-0.00627691	-0.230659
21370	-0.00482824	0.23782
21380	-0.00107903	-0.436291
21390	0.00167043	0.562892
21400	0.00228157	-0.133945
21410	0.0101418	-0.000554217
21420	0.0126122	-0.0350708
21430	0.00789604	-0.179252
21440	0.00630301	-0.244876
21450	0.00383015	0.422463
21460	0.00178818	0.249275
21470	-0.00471333	-0.245408
21480	-0.00314773	-0.020373
21490	0.00116223	-0.295946
21500	0.00114608	0.352848
21510	0.00586787	1.39345
21520	0.00683397	0.971374
21530	0.00131101	-0.224943
21540	0.00320924	-0.0829685
21550	0.00773107	-0.418755
21560	0.00350527	-1.18608
21570	0.00753019	0.40912
21580	-0.000858307	-0.437291
21590	-0.00334617	-0.403821
21600	-0.000508976	-0.390409
21610	0.00718156	-0.0637784
21620	0.00731394	-0.725518
21630	0.00593535	-0.0474428
21640	0.00734945	0.814541
21650	0.00424836	0.753516
21660	-0.00933085	-0.527556
21670	-0.0138908	0.40692
21680	-0.00741299	-0.557926
21690	0.00688769	0.391576
21700	0.0112681	-0.518382
21710	0.00736273	0.23967
21720	-0.00736888	-0.895801
21730	-0.00743975	0.554067
21740	0.000793934	0.613603
21750	0.0109159	1.16222
21760	0.0109268	0.438715
21770	0.00666078	-0.1573
21780	-0.00426194	-0.125036
21790	-0.00767502	0.0590769
21800	-0.00169865	-0.223912
21810	0.00263651	-0.516978
21820	0.00203162	-0.0431044
21830	-0.00370042	-0.143139
21840	-0.00526698	0.100547
21850	-0.00449792	-0.0992114
21860	-0.0107568	0.0268734
21870	0.000843824	-0.312087
21880	0.0103194	0.425973
21890	-0.00225135	-0.363698
21900	-0.00390116	-0.0858924
21910	-0.0113202	-0.180004
21920	-0.0166815	-0.22792
21930	-0.0103581	0.14835
21940	-0.000920076	0.426878
21950	0.00264654	0.133341
21960	0.00189294	-0.561158
21970	0.00788301	0.600308
21980	0.00548819	0.343846
[truncated: 2,802 more rows]

## Sheet: b
time	total_energy	potential_energy
2000	-0.00369458	0.160797
2010	-0.00353676	0.511749
2020	-0.00452149	-0.145441
2030	0.000249319	-0.0889646
2040	0.00147906	-0.0238951
2050	-0.0017595	-0.251458
2060	0.00155117	0.618727
2070	-0.000464288	-0.123397
2080	-0.00359342	-0.682805
2090	0.003275	-0.497195
2100	0.0074343	-0.161308
2110	0.00396508	-0.688897
2120	0.00310776	0.483826
2130	0.00223619	0.00894294
2140	-0.000564154	-0.315811
2150	-0.000508234	-0.132415
2160	0.00224833	0.0840106
2170	0.00345629	-0.600821
2180	0.00280878	0.0903595
2190	0.00435073	0.200977
2200	0.0023965	-0.363977
2210	-2.00363e-05	-0.380659
2220	-0.00084771	-0.260215
2230	0.00233654	0.0162536
2240	-0.000662352	-0.223089
2250	-0.00289497	-0.110902
2260	-0.00377058	-0.00361501
2270	-0.006761	-0.0453615
2280	-0.00332781	-0.435445
2290	-0.00109066	-0.838802
2300	0.000372134	-0.652514
2310	0.00366102	-0.184818
2320	0.000917878	-0.143679
2330	-0.0014498	-0.105147
2340	0.00221972	0.484742
2350	0.0015773	0.0623251
2360	-0.000449263	-0.366629
2370	0.00670755	0.376135
2380	0.00722041	0.387336
2390	0.00237144	-0.0195214
2400	-0.00079893	-0.230683
2410	-0.00133038	-0.0533929
2420	0.001797	0.161173
2430	0.00183727	-0.0104778
2440	0.000381399	-0.0782447
2450	0.0020365	-0.381738
2460	0.00328365	-0.0999877
2470	0.000248663	0.223503
2480	-0.00203955	0.766666
2490	-0.00285132	0.563154
2500	0.00105768	0.610449
2510	-0.00169149	-0.347457
2520	-0.00336188	0.138854
2530	-0.00425304	-0.362673
2540	-0.00280273	-0.091206
2550	-0.00163359	-0.200358
2560	-0.000945225	-0.0226934
2570	0.00465907	0.0220294
2580	0.00621506	-0.00138654
2590	0.000317912	0.139655
2600	-0.00290759	0.238919
2610	-0.00327929	-0.150913
2620	-0.00209198	0.245549
2630	-0.000700333	0.0632191
2640	-0.00509758	-0.173198
2650	-0.0036529	0.233671
2660	0.00257366	0.513614
2670	0.00123856	0.0128368
2680	-0.00305489	-0.0660174
2690	-0.00670041	-0.698514
2700	-0.00381791	-0.143191
2710	-0.000560042	-0.0159909
2720	0.00173581	0.326436
2730	0.00535103	-0.348312
2740	0.00700178	-0.150673
2750	0.00529931	0.011637
2760	0.00352286	0.263452
2770	0.000804985	-0.196365
2780	0.00174098	0.252953
2790	0.00534685	0.562107
2800	0.00350229	0.628669
2810	-0.00475802	0.18174
2820	-0.0057084	-0.16815
2830	-0.00525631	-0.218227
2840	-0.00769696	-0.0785715
2850	-0.00205266	0.28144
2860	-4.98837e-05	0.137013
2870	-0.00107742	-0.217721
2880	0.00481185	-0.0527922
2890	0.00881748	0.27905
2900	0.00279156	0.204769
2910	-0.00436351	-0.543923
2920	-0.0032267	-0.0745934
2930	-0.001616	-0.265093
2940	-0.00439889	-0.451024
2950	-0.00202724	-0.170851
2960	-0.00370958	0.00425925
2970	-0.00311501	-0.145739
2980	0.00203465	0.0925753
2990	0.00242915	0.1226
3000	0.00460221	0.231478
3010	0.00343208	-0.424107
3020	0.00401865	0.349409
3030	0.00505121	0.474636
3040	0.00230826	0.611391
3050	-0.00183368	0.743059
3060	-0.00798903	-0.124472
3070	-0.00312577	-0.191887
3080	0.00434633	-0.148084
3090	0.00375898	-0.473674
3100	0.00243714	-0.370308
3110	-0.0032453	0.00053263
3120	-0.00492967	-0.469003
3130	-1.70906e-05	0.0510778
3140	0.000908385	-0.16915
3150	-0.0021064	-0.454249
3160	-0.00509781	0.104823
3170	0.000924491	-0.478477
3180	0.00307265	0.381221
3190	-0.00196266	-0.277437
3200	-0.00441424	-0.388121
3210	-0.00143828	-0.0829506
3220	-0.000686686	-0.0802313
3230	-0.00122193	-0.343257
3240	0.000889118	-0.136893
3250	-0.00244683	-0.707613
3260	0.00231275	-0.874493
3270	0.00128485	-0.12707
3280	0.000316406	-0.219199
3290	0.000309588	-0.0208813
3300	0.000264754	-0.103339
3310	-0.00144045	-0.0730731
3320	-0.000980174	0.430887
3330	-0.00221721	0.0351299
3340	0.000930458	1.12453
3350	0.00228485	0.835818
3360	0.00197295	0.918561
3370	0.000642777	1.31183
3380	-0.0034296	0.438596
3390	-0.00545851	0.105749
3400	-0.00646072	0.142018
3410	-0.00535238	-0.587652
3420	0.00124712	-0.121371
3430	0.00288847	0.207357
3440	0.00616185	0.349971
3450	0.0105266	0.527477
3460	0.00375658	-0.167419
3470	0.000221806	0.121849
3480	-0.00104206	-0.381001
3490	0.0018836	-0.0322216
3500	0.00564423	-0.292898
3510	0.00393677	-0.361871
3520	0.000933844	-0.624394
3530	-0.000338609	-0.606178
3540	-0.00295575	-0.252592
3550	-0.00290209	0.0462979
3560	0.00128749	-0.119494
3570	0.00206669	-0.39312
3580	-0.000375501	0.295113
3590	0.00292607	-0.190613
3600	0.00441421	-0.281102
3610	-0.00309098	-0.0545212
3620	-0.0112845	-0.362843
3630	-0.00590499	0.215457
3640	-0.000963407	-0.118248
3650	0.000638391	0.237027
3660	0.00244817	0.363078
3670	0.00471492	0.196109
3680	0.00349104	-0.0186934
3690	0.0036238	0.163992
3700	0.00222066	-0.230483
3710	-0.000767586	-0.159491
3720	-0.00347143	-0.434787
3730	-0.00627139	-0.312532
3740	-0.0107659	-0.51514
3750	-0.00820444	-0.0998008
3760	-0.000644103	0.0183373
3770	0.00482951	-0.153803
3780	0.00352328	0.724902
3790	0.000765533	-0.153616
3800	0.000976997	0.643449
3810	-0.000252547	-0.0381306
3820	-0.00334347	0.0819786
3830	0.00226121	0.566877
3840	0.00304242	0.714655
3850	0.00155274	0.555001
3860	0.000373109	-0.130092
3870	0.00199278	0.220914
3880	0.00222947	-0.538128
3890	0.000471888	-0.278194
3900	0.000326928	-0.405647
3910	0.00095538	-0.404028
3920	0.00469001	0.625482
3930	0.00865516	0.800156
3940	8.11692e-05	-0.0242684
3950	-0.00352161	-0.152312
3960	-0.000989494	0.00071631
3970	-0.000607002	-0.280056
3980	-0.00262595	-0.233117
3990	-0.00442942	-0.320147
4000	-0.00510259	-0.765434
4010	-0.00603982	-0.562436
4020	-0.00407271	-0.470337
4030	0.000597637	0.191582
4040	0.00279511	0.814521
4050	0.00224963	-0.441201
4060	-7.27642e-06	-0.357055
4070	0.000166185	-0.43238
4080	-0.000725756	0.129873
4090	-0.00266981	-0.215707
4100	-0.00253958	0.402177
4110	0.000468968	-0.17192
4120	0.00278521	0.222345
4130	-0.000750728	0.56272
4140	-0.00366319	0.31577
4150	-0.0040116	-0.0375741
4160	-0.00126672	0.0275371
4170	0.003151	0.588517
4180	0.00564304	-0.0806217
4190	0.00588874	-0.422015
4200	0.0026375	-0.493678
4210	0.00424531	-1.02567
4220	0.00355562	0.33046
4230	0.00163363	0.714398
4240	-0.00109399	-0.07005
4250	-0.00595356	-0.273121
4260	-0.00982452	-0.496631
4270	0.000277404	-0.378369
4280	0.0025961	0.566637
4290	-0.00614546	0.169803
4300	-0.00686345	-0.309935
4310	-0.00222589	0.154577
4320	0.0039883	0.43549
4330	0.00504016	0.600434
4340	0.00415914	0.629193
4350	0.00260912	0.255209
4360	0.00140119	0.186961
4370	0.00418706	0.00405842
4380	0.00546041	0.23774
4390	0.00330741	0.095085
4400	-0.00134136	0.214528
4410	-0.00380593	-0.103524
4420	-0.000809681	-0.113767
4430	-0.00222467	-0.448568
4440	-0.00099979	0.497105
4450	-0.00212095	-0.539394
4460	0.00111268	-0.713924
4470	0.00117302	-0.0538275
4480	0.00510744	0.461564
4490	0.00710598	0.296255
4500	0.00213045	-0.0572213
4510	-0.00236982	0.360211
4520	-0.00449532	-0.150286
4530	-0.0005166	0.0272795
4540	-0.00337461	0.13106
4550	-0.000210943	0.417901
4560	0.00227866	0.285641
4570	-0.000171873	-0.276949
4580	0.000416437	0.00294341
4590	9.20251e-06	0.160143
4600	-0.00327941	-0.275341
4610	0.000470642	0.278133
4620	0.00088788	-0.177875
4630	0.00294076	-0.257413
4640	0.00830692	1.04504
4650	0.00178452	-0.324646
4660	-0.00375108	-0.5272
4670	-0.0065254	-0.211142
4680	-0.00367111	-0.366462
4690	0.00128176	0.0853675
4700	-0.0014625	-0.141217
4710	-0.00578997	-0.0302366
4720	-0.00242564	-0.263869
4730	0.000596401	-0.347096
4740	-0.00360109	-0.398278
4750	-0.00600938	-0.109771
4760	0.00364171	0.574817
4770	0.010587	-0.0387462
4780	0.00751382	-0.0107818
4790	0.00192833	-0.191445
4800	0.0032171	0.692815
4810	0.00477082	-0.253116
4820	0.00202788	-0.321352
4830	-0.00231425	0.0266926
4840	-0.00285589	-0.636195
4850	-0.000320783	-0.0447799
4860	0.000549126	0.101427
4870	-0.0001573	0.00551516
4880	-0.00163637	0.460006
4890	-0.001274	0.0790093
4900	0.000349956	0.215864
4910	-0.000991893	0.413038
4920	-0.00746737	-0.0565317
4930	-0.00442409	0.199465
4940	0.0022993	-0.122836
4950	0.00464738	0.0120602
4960	-0.00194723	0.787033
4970	-0.00149296	-0.00211934
4980	0.00335969	0.00274769
4990	0.00571937	0.335827
5000	0.00624664	0.37049
5010	0.0100335	0.219487
5020	0.00985375	0.80383
5030	2.43745e-06	0.367171
5040	-0.00252123	-0.477066
5050	-0.00212191	-0.69634
5060	-0.00450718	-0.65965
5070	-0.0067243	-1.16735
5080	-0.00976198	-0.0309788
5090	-0.00705919	0.289973
5100	0.00139083	-0.118815
5110	0.00237198	-0.697904
5120	-0.00268681	-0.247974
5130	0.000367926	-0.570572
5140	0.00561577	0.0783063
5150	-0.00471532	-0.372949
5160	-0.00203827	0.0309268
5170	-0.00420135	-0.0749198
5180	0.000788472	0.689038
5190	-0.00404835	-0.277885
5200	-0.00969709	0.302234
5210	-0.00806119	-0.0385555
5220	-0.00630042	0.263767
5230	-0.00695524	-0.59872
5240	-0.0068031	-0.0280294
5250	-0.00205682	-0.00774612
5260	0.00424903	0.578445
5270	-0.00125364	-0.187166
5280	0.00327888	0.132444
5290	0.00611839	-0.308071
5300	0.00145037	-0.264258
5310	-0.00273319	-0.625764
5320	-1.03865e-05	0.332536
5330	0.000959649	0.3123
5340	-0.00255876	-0.249583
5350	-0.0059174	-0.130746
5360	-0.00396286	-0.711958
5370	0.00407442	0.131377
5380	0.000927503	-0.211278
5390	-0.00259707	-0.408605
5400	-0.000820308	-0.323082
5410	0.00234059	0.110567
5420	0.00211442	0.455611
5430	0.00409843	0.177592
5440	-0.00206472	-0.211817
5450	-0.00219175	0.275939
5460	0.00379471	-0.199905
5470	0.00295011	-0.0746343
5480	-0.00529075	-0.506691
5490	-0.00715991	-0.41884
5500	0.00364176	0.949222
5510	0.00893194	0.540771
5520	0.0145089	0.388668
5530	0.0111276	0.322464
5540	0.00176691	-0.110855
5550	-0.00150432	-0.26762
5560	0.00049001	0.138917
5570	0.00140948	0.0990462
5580	-0.00595752	-0.219637
5590	-0.0064741	0.0162701
5600	7.82798e-05	-0.424433
5610	0.00853641	-0.373648
5620	0.00476973	0.595768
5630	0.00131486	1.13795
5640	0.00860931	0.538588
5650	0.00889085	0.716224
5660	0.000508921	0.323944
5670	0.00255116	0.0821695
5680	0.00383169	0.751868
5690	0.00922261	0.783144
5700	0.00291815	-0.13035
5710	-3.23787e-05	-0.0786022
5720	-8.52769e-05	-0.314586
5730	-0.00522594	-0.276052
5740	-0.00568613	-0.41387
5750	-0.00976865	-1.02545
5760	-0.0112328	-1.0855
5770	-0.00722651	-0.811062
5780	0.00570755	0.065969
5790	0.00488211	0.359559
5800	0.00464382	0.0754395
5810	0.00762595	0.648267
5820	0.0055377	-0.276328
5830	-0.00314084	-0.371936
5840	-0.00156707	-0.634073
5850	0.00038921	-0.0207195
5860	-0.0048828	-0.4106
5870	-0.00308924	0.250336
5880	-0.0013904	0.296834
5890	-0.00319362	0.0188756
5900	-0.00638743	-1.2632
5910	0.000235865	0.356526
5920	-0.00529882	-0.115233
5930	-0.00184163	-0.130991
5940	0.00595197	0.291756
5950	0.00148476	-0.608635
5960	-0.00627872	-0.223169
5970	-0.00554494	0.240849
5980	0.00232431	0.102176
5990	0.00268359	0.488615
6000	-0.00331442	-0.774991
6010	-0.00117375	-0.177134
6020	-0.0034626	-0.334395
6030	-0.00386009	-0.374881
6040	0.00271981	0.352336
6050	0.00666168	0.17582
6060	0.000333062	-0.168537
6070	-0.000599216	0.178729
6080	0.00211229	-0.19361
6090	-0.00381747	0.110772
6100	-0.00590369	0.855875
6110	-0.00337223	0.765317
6120	0.00567301	0.941902
6130	0.0108774	1.13865
6140	0.00821803	0.251278
6150	-0.000122855	0.222192
6160	-0.00119953	-0.314046
6170	0.000212047	-0.665764
6180	-0.000938411	-0.267991
6190	-0.00118139	0.0907174
6200	0.000344599	-0.225788
6210	-0.00741803	-0.37247
6220	-0.00954752	-1.50502
6230	-0.00188331	0.0243129
6240	-0.00112665	-0.36229
6250	0.00149932	0.0389501
6260	0.000389949	0.261929
6270	-0.00777557	-1.03543
6280	-0.0125234	-0.174235
6290	-0.00943226	-0.41708
6300	-0.00162036	0.581807
6310	-0.00964782	0.397273
6320	-0.00128085	0.28424
6330	0.00792286	0.35535
6340	0.00383553	0.0567126
6350	5.30301e-05	-0.307361
6360	-0.00253843	-0.353056
6370	0.00424997	0.366718
6380	-0.00144472	0.102175
6390	-0.00313978	0.0750913
6400	-0.00289427	0.273523
6410	8.57813e-05	-0.350343
6420	-7.29233e-05	0.599979
6430	-0.00100032	0.863128
6440	0.00653592	0.733554
6450	0.00741505	0.907885
6460	0.00191276	0.599816
6470	0.00474437	0.336102
6480	0.00975996	0.390347
6490	0.0111511	0.695189
6500	0.00647017	-0.535257
6510	0.00405145	0.175179
6520	-0.00234224	-0.640761
6530	-0.00180909	0.0813403
6540	-0.000565933	0.0998158
6550	-0.00261547	0.519177
6560	-0.00242184	-0.0800752
6570	0.005225	-0.52796
6580	0.00821878	0.098439
6590	0.00225062	-0.647686
6600	-0.00236917	-0.350461
6610	-0.00690874	-0.188266
6620	-0.00840355	-0.106288
6630	0.00157359	0.509341
6640	0.0012196	0.321467
6650	0.000473963	0.493649
6660	0.00187991	-0.0433041
6670	-0.000692843	0.0750177
6680	0.000233301	-0.0157723
6690	0.000959327	-0.138516
6700	-0.00497224	-0.0701012
6710	-0.0101148	-0.581283
6720	-0.0055028	-0.92136
6730	0.00474522	-0.395974
6740	0.00786318	-0.479367
6750	0.00499343	0.248704
6760	0.000511965	0.190752
6770	0.000122988	0.0882015
6780	-0.0019413	-0.55521
6790	-0.0038148	-0.174309
6800	0.000147634	-0.701126
6810	0.00723364	0.405699
6820	-0.00128091	0.988896
6830	-0.00413745	-0.137558
6840	0.000613844	0.144443
6850	-0.00303042	-0.530238
6860	-0.00157119	0.0290719
6870	-0.000987254	0.203355
6880	-0.0086844	0.0363273
6890	-0.000463982	-0.0255166
6900	0.00312838	0.218317
6910	0.00100402	-0.0984333
6920	0.00551515	0.0954247
6930	0.00375451	0.510792
6940	-0.00152139	0.388233
6950	-0.0026509	0.6042
6960	-0.00620916	-0.0128314
6970	-0.00263042	0.412445
6980	0.00423728	-0.0491738
6990	-0.00167279	0.413191
7000	7.93812e-05	-0.481332
7010	0.00603711	0.66215
7020	0.00591646	0.184775
7030	0.00372475	0.539676
7040	0.00144747	-0.00117859
7050	0.00412399	0.20236
7060	-0.00777902	-0.451606
7070	-0.00688486	0.0425624
7080	-0.0044297	-1.07828
7090	0.0051573	-0.563434
7100	0.00804374	0.184905
7110	0.00510096	0.315653
7120	0.00783301	0.27218
7130	0.00193603	0.263124
7140	-0.00421798	-0.802893
7150	-0.00219287	-0.128126
7160	-0.0104111	-0.690941
7170	-0.0045716	-0.126476
7180	0.00744408	0.474654
7190	0.00479755	0.36778
7200	0.00269004	-0.202589
7210	0.00250931	0.43492
7220	-0.000268976	0.216549
7230	-0.00161758	-0.658261
7240	0.00123376	-0.470336
7250	0.00212495	0.378032
7260	-0.0025905	-0.637327
7270	0.00712305	0.0166161
7280	0.00638703	-0.458939
7290	-0.00343378	-0.524274
7300	-0.000251292	-0.688678
7310	-0.00407194	-0.295303
7320	-0.00541179	-0.90656
7330	-0.00489533	0.0182097
7340	-0.00819532	-0.790196
7350	-0.00747009	0.566663
7360	-0.00454715	0.352805
7370	-4.58002e-05	0.512443
7380	0.000875202	0.460739
7390	-0.00285562	0.614163
7400	-0.00413505	0.0188389
7410	-0.00767701	-0.523451
7420	-0.00441037	0.249517
7430	0.00234731	0.444312
7440	0.0107062	0.814769
7450	0.00910862	0.389315
7460	0.00430753	0.100249
7470	0.00110648	-0.173463
7480	0.00238725	-0.00963499
7490	-0.00277005	0.0176983
7500	-0.000169732	-0.138459
7510	0.00325657	0.592576
7520	-0.00216016	-0.385567
7530	0.000235391	-0.10409
7540	0.000730715	-0.375085
7550	-0.000759798	-0.483315
7560	-0.00123154	-0.513949
7570	-0.00178328	0.00494668
7580	-0.0129719	-0.54755
7590	-0.00628683	-0.268941
7600	-0.000455893	-0.302189
7610	-0.00138923	-0.148502
7620	0.00132829	-0.429998
7630	0.0103851	0.604259
7640	0.000419573	0.189582
7650	-0.00471869	-0.476515
7660	-0.00289452	-0.0209923
7670	-0.00463549	-0.383552
7680	0.0011124	0.851546
7690	0.00452015	0.0144028
7700	0.00883855	1.01723
7710	0.00125435	0.2302
7720	-0.000762308	0.0183378
7730	-0.00202396	0.474819
7740	0.0015445	0.152376
7750	0.0143415	0.512317
7760	0.02015	0.613596
7770	0.00662624	0.319392
7780	-0.00351235	-0.499155
7790	-0.00200629	-0.634141
7800	-0.00178967	-0.482476
7810	0.000747512	-0.34275
7820	-0.000389089	-0.638767
7830	-0.00211549	-0.803687
7840	-0.00293611	-0.116137
7850	-0.00864571	-0.908634
7860	-0.00255307	-0.0286818
7870	0.00587563	0.140677
7880	-0.000737271	-0.0141336
7890	-0.00635548	-0.879136
7900	8.75499e-05	-0.0369837
7910	-0.00358019	-0.426673
7920	-0.00194874	-0.234923
7930	-0.00243959	0.179801
7940	-0.005491	-0.599189
7950	-0.0103015	-0.249547
7960	-0.0104709	-0.389445
7970	-0.00473863	0.490872
7980	0.00622891	0.413754
7990	0.00626476	0.639378
8000	-0.0003215	0.351495
8010	-0.00071378	-0.0162907
8020	-0.00282309	-0.1927
8030	-0.0034554	-0.194189
8040	-0.00368943	-0.527511
8050	0.0010596	-0.141972
8060	0.00283525	-0.00800135
8070	0.00486078	0.574412
8080	0.0030631	-0.22959
8090	0.00212176	0.237521
8100	0.00444428	0.41941
8110	-0.00935736	-0.40047
8120	-0.00428407	0.34837
8130	-0.000130266	-0.191947
8140	0.00254363	0.364453
8150	0.00194642	0.262528
8160	0.0128697	0.613135
8170	0.00417697	0.597901
8180	-0.00142924	-0.062324
8190	0.00791839	0.348935
8200	0.0161931	0.67215
8210	0.00897357	0.602694
8220	0.000217531	0.778066
8230	-0.00472962	-0.0815558
8240	-0.0102243	0.260327
8250	-0.00428932	-0.734644
8260	0.0012669	0.782658
8270	0.00293091	0.227953
8280	0.00394858	0.920105
8290	-7.63634e-05	-0.0996615
8300	-0.0012077	0.0682675
8310	-0.000923082	0.350029
8320	0.00336202	0.367942
8330	0.00303818	-0.0904641
8340	-0.0142827	-0.219263
8350	-0.014227	-0.680366
8360	-0.00124557	0.708433
8370	-0.00379916	-0.120055
8380	0.00543483	0.439658
8390	0.00895912	0.269782
8400	0.00915506	0.224833
8410	-0.000204994	-0.21947
8420	-0.00603487	-0.115319
8430	-0.0121858	-1.10465
8440	-0.0163294	-0.933776
8450	-0.00753621	-0.297498
8460	0.00250845	-0.542188
8470	0.00150341	-0.82585
8480	-0.0011667	-0.711104
8490	0.00101982	-0.363708
8500	0.00108345	0.401551
8510	-0.00108516	0.54938
8520	-0.00839657	-0.698183
8530	-0.00242274	0.202547
8540	0.00188564	0.17297
8550	-0.0014577	-0.213031
8560	-0.001838	-0.0289004
8570	0.00599741	0.0720087
8580	0.0171696	0.464134
8590	0.00871211	0.416082
8600	0.00289836	0.453178
8610	0.00308449	-0.54827
8620	0.00296248	-0.0385622
8630	-0.00373362	-0.56758
8640	-0.00229978	-0.655672
8650	-0.0015035	0.499982
8660	0.000234168	0.659168
8670	0.00332821	0.645004
8680	0.000570017	-0.254745
8690	0.000162696	-0.150257
8700	0.00651715	-0.398066
8710	0.00729624	0.774202
8720	-0.00343094	0.668373
8730	-0.00913852	-0.0449367
8740	-0.00483781	0.722715
8750	0.00175397	-0.352342
8760	0.0012225	0.0795714
8770	0.00138326	0.469702
8780	0.00313426	-0.235876
8790	-0.000733503	-0.0653926
8800	-2.19007e-05	-0.194626
8810	0.00460535	0.521419
8820	-0.00196174	-0.397091
8830	-0.00221736	0.581667
8840	0.00388112	0.0455908
8850	0.00116518	-0.187723
8860	0.00114539	0.0261881
8870	0.0125452	0.417861
8880	0.00638239	-0.114285
8890	-0.00432475	-0.269144
8900	-0.00476612	-0.385473
8910	-0.00295324	0.22418
8920	-0.00632007	-0.112479
8930	-0.0127445	-0.437004
8940	-0.00954946	-0.339484
8950	-0.00200344	-0.0549786
8960	0.00357788	0.108775
8970	-0.000638919	0.326621
8980	0.00308395	0.232192
8990	0.004798	0.530041
9000	-0.00256902	0.436582
9010	-0.000170867	0.449268
9020	0.00126808	-0.25616
9030	-0.000579033	-0.431544
9040	-0.00354329	-0.645896
9050	-0.00280928	0.404544
9060	-0.00403787	-0.117487
9070	-0.00447327	-0.0468842
9080	-0.00516405	-0.800108
9090	0.0033719	-0.245678
9100	0.0105891	0.442914
9110	0.00369279	-0.0293439
9120	-0.00450316	0.358912
9130	-0.00531769	0.0843279
9140	-0.0066821	-0.228455
9150	-0.00880128	-0.629711
9160	-0.0028365	-0.955326
9170	0.00232078	-0.285662
9180	0.00751258	-0.627926
9190	0.00283127	-0.320231
9200	0.00457129	-0.399207
9210	0.00411699	0.143647
9220	0.00289383	0.0048078
9230	0.00105661	0.0290086
9240	0.00738734	0.347593
9250	0.000342601	-0.533633
9260	-0.00295446	-0.289124
9270	-0.00631784	-0.262042
9280	-0.00638068	-0.477531
9290	-0.00041683	0.0620701
9300	-0.00183887	-0.33746
9310	0.00302474	-0.553389
9320	0.0028149	0.122168
9330	0.00145777	0.18345
9340	0.00501734	0.173066
9350	0.0132045	0.128947
9360	0.0122842	0.669363
9370	0.00516142	0.515813
9380	0.00161035	-0.485586
9390	-0.000121292	0.165935
9400	0.00327054	-0.308529
9410	0.00399443	-0.14
9420	0.0032516	0.805384
9430	-0.00183699	-0.522707
9440	0.00213069	0.724098
9450	0.0057418	0.844065
9460	0.00205741	0.5042
9470	-0.00540092	-0.160103
9480	-0.0046183	-0.323574
9490	-0.00117495	-0.525033
9500	0.00241907	0.71322
9510	0.00301659	0.530627
9520	0.00696361	0.698907
9530	0.0041475	-0.310194
9540	-0.000397316	-0.00538081
9550	-0.00759252	-0.544646
9560	-0.00808963	0.0807859
9570	-0.0121186	-0.809756
9580	8.14282e-05	0.555046
9590	-0.0056703	-0.536247
9600	-0.0144755	-0.51329
9610	-0.0146068	-0.68231
9620	0.00159553	0.666179
9630	0.0138521	0.709612
9640	0.00625964	-0.30476
9650	0.0049877	0.580194
9660	0.00278928	0.39284
9670	-0.00156272	0.56849
9680	-0.00605842	0.183413
9690	0.00128804	-0.258318
9700	0.00439245	-0.480804
9710	-0.0019215	0.169584
9720	-0.00183258	-0.198732
9730	-0.0046268	0.305573
9740	-0.0140253	-0.320577
9750	-0.0146971	-0.631118
9760	-0.00265307	-0.356511
9770	0.00340192	-0.206756
9780	0.00739638	0.519138
9790	0.00265037	-0.757347
9800	0.00074901	-0.344873
9810	-0.0025443	-0.954072
9820	0.000265077	0.489449
9830	0.00161657	0.391282
9840	0.00626328	0.017417
9850	-0.00108342	-0.0179146
9860	-0.00536369	-0.030255
9870	-0.0108335	-0.615642
9880	-0.0071668	-0.227535
9890	-0.00433021	-0.462752
9900	0.00246362	-0.486787
9910	0.00597641	-0.430331
9920	0.00223123	0.336742
9930	-0.00384559	-0.263573
9940	-0.00503278	-0.726491
9950	0.00149957	0.481648
9960	-0.00239098	-0.208868
9970	0.00281093	0.759325
9980	0.00791559	0.285362
9990	0.00738012	0.913343
10000	0.00197849	0.0456753
10010	-0.00422194	-0.648134
10020	-0.00235021	0.360346
10030	0.00174689	0.256711
10040	0.00657771	0.229262
10050	0.00354891	0.415189
10060	-0.00192803	0.161703
10070	-0.00188353	0.0371183
10080	-0.00178285	0.208947
10090	-0.00301334	-0.411468
10100	-0.0056127	-0.216889
10110	-0.000984537	-0.140838
10120	0.0037886	-0.0179313
10130	0.00778719	0.641117
10140	0.00531523	0.0251886
10150	0.00486899	0.115158
10160	-0.00251712	-0.317971
10170	0.00109265	-0.389615
10180	0.00643437	0.946396
10190	0.00167309	1.1023
10200	-0.00556719	0.636772
10210	-0.00706019	0.484731
10220	-0.00460851	-0.411615
10230	0.00570502	-0.294444
10240	0.00330087	-0.105707
10250	-0.00170902	-0.00492858
10260	-0.00375776	-0.559779
10270	-0.00287031	0.390659
10280	-0.00169359	-0.0871935
10290	0.00308253	0.0255276
10300	0.00627678	0.0249078
10310	-0.00104814	-0.204035
10320	0.00524042	0.561457
10330	0.0217495	0.617356
10340	0.0152753	0.67133
10350	0.00339033	0.849621
10360	-0.00183586	0.358601
10370	0.00659569	0.233507
10380	0.00833797	0.626056
10390	-0.000759766	-0.256068
10400	-0.0063801	-0.625936
10410	-0.00325915	-0.203999
10420	0.00133577	-0.138092
10430	-0.00571373	-0.3787
10440	-0.00379315	-0.260981
10450	-0.00412638	-0.0795822
10460	-0.00991082	-0.574103
10470	-0.0096177	0.178216
10480	-0.000235209	0.0101363
10490	-0.00107558	0.00444107
10500	0.00109819	-0.132034
10510	-0.00066532	0.114967
10520	-0.000820917	-0.152376
10530	-0.001183	0.118738
10540	0.00156971	0.193329
10550	-0.00388864	-0.028139
10560	-0.000933466	0.237317
10570	-0.0022668	-0.231013
10580	-0.0032107	-0.0774014
10590	0.00189801	0.244167
10600	0.00339358	-0.701531
10610	0.0020514	-0.198957
10620	-0.00393559	-0.708361
10630	-0.000880388	-0.348977
10640	-0.00207844	-0.00751304
10650	-0.00683976	-0.507412
10660	-0.00627165	-0.568123
10670	-0.00614176	-0.208524
10680	-0.0080703	-0.159978
10690	-0.000899831	0.242579
10700	-0.000125221	0.244839
10710	-0.00370832	0.0858633
10720	-0.00304101	0.379369
10730	0.00130505	-0.258545
10740	0.00263977	-0.067632
10750	0.0086699	0.710842
10760	0.0132838	1.4726
10770	0.00341035	-0.267847
10780	0.00276951	0.750662
10790	0.00459187	0.536956
10800	-0.00283956	0.2275
10810	-0.00586688	-0.286549
10820	-0.00440137	-0.375045
10830	-0.00266129	-0.362772
10840	0.00219154	0.259313
10850	0.000654029	0.193399
10860	-0.00388908	0.0534925
10870	-0.00366618	-0.223898
10880	0.00143243	0.054614
10890	0.00298307	0.832042
10900	-0.000733247	0.485567
10910	-5.73592e-05	-0.0372777
10920	0.00686585	0.318237
10930	0.00544159	-0.119177
10940	-0.00799939	-0.264908
10950	-0.000907222	-0.657471
10960	0.00542893	0.228287
10970	0.00165933	0.13797
10980	0.0077203	0.0354632
10990	0.00977238	-0.461791
11000	0.00123994	-0.208913
11010	-0.000296431	-0.00839589
11020	0.00467377	0.133782
11030	0.000318996	0.406774
11040	-0.00237748	-0.5014
11050	0.00221898	-0.526124
11060	0.00484261	0.507181
11070	-0.000970389	0.747691
11080	0.00614621	0.510204
11090	0.00915613	0.0960546
11100	0.00474969	-0.313668
11110	0.00201022	-0.51448
11120	-0.00204956	-0.828989
11130	-0.00735701	-0.783571
11140	-0.0120008	-0.838154
11150	-0.0134236	-0.991921
11160	-0.00634025	-0.510134
11170	-0.00687527	0.0559969
11180	-0.00659727	-0.639519
11190	-0.00283532	0.694993
11200	-0.0114065	-0.665207
11210	-0.00844729	-0.260493
11220	-0.00143277	-0.0574164
11230	0.00510385	0.362433
11240	0.00342867	0.111929
11250	0.00179242	0.115553
11260	0.00140177	-0.202097
11270	-0.000377684	-1.27589
11280	0.000961975	-0.153866
11290	0.0046936	-0.240933
11300	0.00144158	-0.112869
11310	-0.0042389	-0.313357
11320	0.00163268	0.703689
11330	0.0111372	0.13635
11340	0.00658913	0.199246
11350	-0.00114451	0.005683
11360	-0.00876773	0.438543
11370	-0.014567	-0.567536
11380	-0.0123424	-0.993592
11390	0.00127129	0.308347
11400	0.0116451	1.13324
11410	0.00867514	0.311406
11420	-0.00188576	0.792251
11430	-0.00728608	-0.476241
11440	-0.00636059	-0.18065
11450	-0.00811182	-0.200247
11460	-0.0119485	-0.121687
11470	-0.0135374	-0.757872
11480	0.00217144	0.574466
11490	0.0151557	0.377936
11500	0.0115576	0.443614
11510	-0.000225084	-0.126507
11520	-0.0024008	1.09379
11530	-0.000593634	0.464393
11540	0.00584906	0.286915
11550	0.00522507	-0.349908
11560	0.00176614	0.660242
11570	-0.00494683	-0.161612
11580	-0.00305169	-0.270373
11590	0.00185717	-0.345543
11600	0.00359819	-0.121675
11610	-0.00373993	0.0519412
11620	-0.0048271	0.118337
11630	0.00294607	-0.241804
11640	0.00456519	-0.0504267
11650	0.00399529	-0.405075
11660	0.00356175	0.16573
11670	0.00186693	-0.543085
11680	-0.000955566	0.140207
11690	-0.000571218	-0.0127861
11700	-0.00118385	0.219922
11710	0.00560765	0.586663
11720	0.00752842	0.658813
11730	0.00325389	0.253178
11740	0.00185215	-0.308686
11750	0.00399954	0.604745
11760	0.00577445	0.371166
11770	0.00351754	-0.0440923
11780	0.00650706	0.717883
11790	0.00568675	-0.233798
11800	-0.00105502	0.0118188
11810	-0.00825381	0.202246
11820	-0.009412	-0.199227
11830	-0.00575851	-0.0489935
11840	0.00263362	-0.382292
11850	0.00584153	0.510412
11860	0.00547312	0.723332
11870	0.0112631	1.0098
11880	0.00794281	-0.161001
11890	0.00134691	-0.105624
11900	-0.0115219	-0.203226
11910	-0.0143859	-0.800644
11920	-0.0058585	-0.0883943
11930	-0.00267942	-0.320735
11940	-0.00301197	0.159017
11950	0.00495283	0.239473
11960	0.0080645	0.0597389
11970	0.00397968	-0.340592
11980	0.0023849	0.167542
11990	0.0057407	0.351999
12000	-1.33796e-06	0.0548547
12010	-0.00865941	0.0232869
12020	-0.00655505	-0.433922
12030	-0.00362447	-0.0293262
12040	-0.00732478	-0.23126
12050	-0.00400363	-0.788763
12060	-0.00399776	-0.800155
12070	-0.00568544	-0.262262
12080	-0.0071734	-0.123237
12090	-0.00579855	-0.169263
12100	-0.00593098	-0.529698
12110	0.00128639	-0.244941
12120	-0.00234995	0.330166
12130	0.000831736	-0.11927
12140	0.0114881	0.920809
12150	0.00831751	0.296708
12160	0.00106097	0.813465
12170	-0.00228813	-0.0886237
12180	-0.00413036	-0.350453
12190	0.00285007	-0.138364
12200	0.00205996	-0.0870932
12210	0.00017334	-0.0544573
12220	-0.0056007	-0.298986
12230	-0.00775636	-0.793001
12240	-0.00593214	-0.511422
12250	-0.00348214	-0.00667413
12260	0.000268945	0.544296
12270	0.00171761	-0.304216
12280	-0.00166794	-0.134054
12290	-0.00123685	-0.917379
12300	-0.00552386	-0.63998
12310	-0.00855357	-0.10414
12320	0.00130591	-0.536129
12330	0.00728453	-0.254783
12340	0.00361351	-0.578261
12350	-0.00178188	-0.406864
12360	-0.00307845	-0.0533331
12370	-3.07284e-05	0.127519
12380	0.0108994	0.756845
12390	0.014397	0.47373
12400	0.00803364	0.386133
12410	-0.000621597	0.487315
12420	-0.00314512	-0.354601
12430	-0.000274741	0.177672
12440	0.00554757	1.14288
12450	-0.00231628	0.0528895
12460	0.000667274	0.647263
12470	0.00578729	0.443095
12480	0.00916808	0.152836
12490	0.00591075	0.112224
12500	-0.0034457	0.108052
12510	-0.00977952	-0.44352
12520	-0.00600783	0.0854735
12530	0.00592048	0.576324
12540	0.0114358	-0.10572
12550	0.00712342	0.987664
12560	-0.0020363	0.370637
12570	0.00156412	-0.695636
12580	4.3836e-05	-0.350868
12590	-0.00128068	0.0696947
12600	0.00500935	0.324451
12610	0.00312675	0.303397
12620	-0.000381811	-0.588746
12630	0.00251878	0.421696
12640	-0.000682071	-0.131423
12650	-0.00280037	-0.406126
12660	-0.0030948	-0.594574
12670	-0.00359955	-0.400647
12680	-0.000859085	-0.856092
12690	-0.00579563	-0.917574
12700	-0.00892688	-0.327221
12710	-0.00398657	-0.110902
12720	-0.000529425	0.00612801
12730	-0.00105639	0.110659
12740	-0.00315082	0.0748367
12750	0.00182249	0.695369
12760	0.00311254	-0.178557
12770	0.000854026	-0.0343583
12780	-0.00785675	-0.793656
12790	-0.00129302	-0.547341
12800	0.00483129	0.0117287
12810	0.00384268	0.241442
12820	0.00423517	0.43073
12830	-0.00287248	0.0372283
12840	-0.00155169	0.490381
12850	0.00155836	0.687152
12860	0.00232064	0.289349
12870	-0.0015596	-1.187
12880	-0.000361906	-0.00749155
12890	-0.00698258	-0.343196
12900	-0.00533747	0.701621
12910	0.00233829	-0.719433
12920	-0.00334188	0.0802883
12930	-0.00173243	0.00114333
12940	-0.00450981	0.269112
12950	-0.00778735	0.238748
12960	-0.00633111	-0.0995225
12970	0.00011287	-0.447629
12980	0.00531914	0.276538
12990	-0.0013099	-0.227229
13000	0.00187514	-0.391755
13010	0.00213738	0.00782094
13020	-0.00317345	0.556695
13030	-0.00259896	0.458198
13040	0.00267378	1.05386
13050	0.00281009	0.300017
13060	0.00316151	0.0719198
13070	0.00352139	-0.490181
13080	0.00580723	0.467007
13090	0.00623326	-0.094971
13100	0.0080743	-0.237626
13110	0.00686041	-0.217182
13120	-0.00118102	-0.359089
13130	-0.00315273	-1.34157
13140	0.00286264	-0.611436
13150	0.00131879	0.0288946
13160	-0.000112032	0.463972
13170	0.00779458	1.15159
13180	0.00971536	0.666989
13190	0.00672192	-0.225592
13200	-0.00417079	0.227835
13210	-0.00111411	0.0329487
13220	0.00242713	0.440445
13230	0.00857922	0.691425
13240	0.0014994	-0.334118
13250	-9.35049e-05	0.888209
13260	-0.0101693	0.49167
13270	-0.00415043	0.217379
13280	0.00162194	0.190601
13290	-0.00211685	0.10261
13300	-0.00283596	0.7816
13310	-0.00330702	-0.215367
13320	0.00299796	0.0388186
13330	0.00153123	-0.269604
13340	-0.00890096	-0.652531
13350	-0.0098991	0.11313
13360	-0.00400464	0.451524
13370	0.00467171	0.0300975
13380	0.0128037	0.919542
13390	0.00741328	0.608159
13400	0.0078264	-0.294559
13410	0.00546771	0.480842
13420	-0.00317344	-0.634081
13430	-0.0117387	-0.137738
13440	-0.00313065	-0.193421
13450	0.00501664	0.629507
13460	-0.00465727	-0.204455
13470	-0.0057322	-0.087332
13480	-0.00319393	0.228826
13490	-0.00281319	-0.8647
13500	0.0034069	0.529382
13510	0.0037954	0.00938338
13520	0.00517601	0.63962
13530	-9.05235e-05	-0.511747
13540	-0.0024579	-0.215804
13550	-0.000350181	-0.233008
13560	-0.00227681	-0.522283
13570	-0.00306027	-0.0377165
13580	-0.00375927	-0.643028
13590	-0.00254332	-0.317699
13600	-0.00743217	-0.947875
13610	-0.00594688	-0.129166
13620	-0.000414009	-0.91956
13630	0.00347005	0.297562
13640	-0.00642487	-0.516575
13650	-0.00894115	-0.149896
13660	-0.00551197	-0.226719
13670	-0.00292447	0.416951
13680	0.00718151	0.0941008
13690	0.00295495	-0.237865
13700	0.00274092	-0.432005
13710	0.00175443	0.0280922
13720	-8.15236e-05	-0.45615
13730	-0.00444847	0.153131
13740	-0.00587934	-1.45424
13750	-0.00356394	-0.193665
13760	-0.000104524	0.13153
13770	0.00921443	0.80499
13780	0.0060884	0.0625042
13790	0.0028809	0.766851
13800	0.000981557	0.171384
13810	0.00285397	0.455661
13820	0.00571061	1.08009
13830	0.00743581	0.0367596
13840	0.00270445	0.250821
13850	0.00327592	0.291605
13860	0.00443406	0.0592584
13870	0.00840844	0.0102864
13880	0.00469997	-0.365797
13890	-0.00337135	-0.116292
13900	-0.00257021	-0.463551
13910	0.00322992	0.0402693
13920	0.00439119	-0.453175
13930	0.00223529	0.0646488
13940	-0.00724051	-0.610263
13950	-0.00514056	-0.574846
13960	-0.0037435	-0.767137
13970	0.00249362	-0.0648532
13980	0.000942337	0.068573
13990	0.000697386	0.444496
14000	0.00569721	0.452189
14010	0.00512099	0.155744
14020	-0.000196958	0.163439
14030	0.00397429	-0.323144
14040	0.00907888	0.183341
14050	0.00279053	-0.292912
14060	-0.00284773	0.170179
14070	-0.00573182	-0.42701
14080	-0.00703549	-0.707027
14090	-0.00173173	-0.512862
14100	0.00466651	0.396667
14110	0.00864873	0.721936
14120	0.00611501	0.306004
14130	0.000949244	-0.293384
14140	-0.00376186	-0.357665
14150	-0.00696413	-1.39806
14160	-0.0088052	-0.274923
14170	-0.00961347	0.582581
14180	-0.00240665	0.0115358
14190	-0.00113736	0.342635
14200	-0.00315392	0.637184
14210	0.00164518	0.54887
14220	0.00151298	-0.156099
14230	0.00314611	0.712268
14240	0.000273642	0.0587723
14250	-0.00566685	-0.315444
14260	-0.00440155	0.308333
14270	0.00781231	-0.097604
14280	0.00500885	0.413956
14290	-0.00143439	-0.378745
14300	-0.00573125	-0.406401
14310	-0.012556	-0.0551882
14320	-0.0132616	-0.234113
14330	-0.0029411	0.610666
14340	0.00813612	0.0345743
14350	0.0018575	0.279032
14360	-0.00422722	-0.182236
14370	-0.00229891	0.0815615
14380	-0.00803289	-0.890043
14390	-0.00614116	0.489636
14400	-0.00395312	-0.560423
14410	-0.00210501	-0.432281
14420	0.00181154	0.485574
14430	0.00923427	0.250777
14440	0.00872324	0.914553
14450	0.00094015	0.357735
14460	-0.000355894	-0.00689826
14470	0.000139381	-0.622215
14480	-0.00298639	0.0561933
14490	-0.00521656	-0.51057
14500	0.00116984	-0.0843374
14510	0.0115099	0.78116
14520	0.00865066	0.628574
14530	0.00384503	0.23229
14540	0.00329349	0.391472
14550	0.00376325	1.02465
14560	0.00701377	0.759216
14570	0.0133561	0.914106
14580	-0.00298309	0.217849
14590	-0.00819521	-0.697295
14600	-0.00312596	0.0863087
14610	0.00346955	0.345876
14620	-0.00186518	-0.451549
14630	-0.00254664	-0.0137122
14640	0.000589682	-0.179938
14650	0.00242672	-0.161304
14660	0.00325578	-0.807764
14670	0.00109944	-0.156624
14680	0.00144032	0.359875
14690	0.00230872	0.0575649
14700	-0.00228124	0.165936
14710	-0.000441983	0.125944
14720	0.00128158	0.585351
14730	0.00249574	1.2003
14740	0.00230644	0.301314
14750	0.00382454	0.166006
14760	0.00140985	-0.034167
14770	-0.00228358	-0.766582
14780	-0.00762571	-0.393496
14790	-0.00738343	-1.24328
14800	0.0021018	-0.0350487
14810	0.00773136	-0.884045
14820	0.00256434	-0.942646
14830	-0.00128396	-0.131051
14840	-0.000702342	-0.172868
14850	0.00944892	1.21805
14860	0.00199165	-0.212332
14870	0.00174413	0.43159
14880	0.00213648	0.418009
14890	-0.00232469	-0.0174907
14900	-0.00521724	-0.0724336
14910	-0.0011944	-0.653019
14920	0.0058677	-0.344019
14930	-0.0033275	-0.649946
14940	-0.00602179	-0.939344
14950	-0.00161353	-0.0826684
14960	-0.000243661	0.125931
14970	-0.00320892	-0.636726
14980	-0.000616236	0.480439
14990	0.00189263	0.338085
15000	0.000741243	0.341632
15010	-0.00468432	0.20522
15020	-0.00932644	0.210762
15030	-0.00647969	0.417553
15040	-0.00346268	0.55875
15050	-0.00111046	0.823112
15060	-0.00519083	-0.290215
15070	-0.00558685	-0.264055
15080	-0.00836946	-0.471443
15090	-0.00405129	-0.385541
15100	-0.00165504	-0.719076
15110	-0.0041686	-0.112499
15120	-0.00339461	-0.339185
15130	0.0114377	0.157818
15140	0.0160295	-0.322391
15150	0.00213266	0.500998
15160	0.00212745	0.603108
15170	0.00521776	-0.562419
15180	0.00251728	-0.0549928
15190	-0.00795878	-0.527543
15200	-0.00744578	0.147556
15210	-0.00415093	-0.830168
15220	0.00353327	0.167839
15230	0.00101082	-0.196952
15240	-0.00283164	0.333792
15250	-0.00708212	-0.0948165
15260	-0.00714216	0.226007
15270	-0.00477963	0.179435
15280	-0.00522625	1.00911
15290	0.00150425	-0.107075
15300	0.00609154	1.15042
15310	0.00269173	0.0501471
15320	-0.00177773	0.606494
15330	0.00385882	0.0949446
15340	0.0075875	-0.105935
15350	-0.00213208	0.182946
15360	-0.00417392	-0.762493
15370	-0.00483014	-0.3288
15380	-0.00271403	-0.495825
15390	-0.00100682	-0.560233
15400	0.00172994	-0.445558
15410	0.00137201	-0.253273
15420	-0.012126	-0.951276
15430	-0.00822612	-0.450097
15440	0.00775923	0.372627
15450	0.00499459	0.0607944
15460	-0.00101959	0.429124
15470	0.00360583	0.338274
15480	0.000593649	-0.0686871
15490	0.0073033	0.0735918
15500	0.00710801	-0.0301067
15510	0.00213685	-0.214834
15520	-0.00409273	-0.620688
15530	-0.00140307	-0.22585
15540	-0.000266155	-0.217016
15550	0.00139633	-0.0225238
15560	0.000264545	-0.00305746
15570	0.00202564	-0.0903394
15580	0.0125257	0.00424953
15590	0.0139728	0.388729
15600	0.00651169	0.312611
15610	0.000587962	-0.164224
15620	-0.00500568	-0.483546
15630	0.000129948	-0.104754
15640	0.00508593	0.287992
15650	-0.003392	0.353933
15660	-0.00231026	0.112477
15670	-0.000950297	-0.00225085
15680	-0.00585929	0.0262114
15690	-0.000599082	0.296508
15700	0.00116871	-0.0312059
15710	-0.000684432	0.194951
15720	-0.00104547	-0.496386
15730	-0.0038237	-0.386651
15740	0.00454662	-0.202798
15750	0.0115145	0.698998
15760	0.0125757	0.517387
15770	0.010935	1.43201
15780	0.00778916	0.255346
15790	0.00195751	0.540112
15800	-2.58667e-05	0.0963947
15810	0.000987137	-0.204328
15820	-0.00151507	-0.00129502
15830	-0.00140658	-0.233849
15840	0.00111017	0.236888
15850	-0.0062925	-0.475119
15860	-0.00638336	-0.578656
15870	-0.0057044	-0.651356
15880	-0.00393666	-0.314881
15890	0.00422087	-0.337238
15900	0.00866201	0.224766
15910	0.00201617	-0.28454
15920	-0.00246472	-0.252732
15930	-0.00473724	-0.4042
15940	-0.00915339	-0.600828
15950	-0.0159552	-0.138344
15960	-0.00547627	0.566263
15970	0.00644355	0.793394
15980	0.00113794	0.386069
15990	-0.000283009	0.753208
16000	0.000547106	0.342533
16010	0.00412391	0.331008
16020	0.00617017	0.980517
16030	0.000678576	0.426648
16040	-0.00714003	-0.0379401
16050	-0.0085715	-0.617308
16060	-0.000455851	0.0128116
16070	-0.00750551	-1.09886
16080	-0.00998452	-0.0890362
16090	-0.00806919	-0.387789
16100	-0.00679605	-0.874791
16110	-0.00473115	-0.227167
16120	0.000465621	-0.54293
16130	0.00709278	0.539261
16140	3.21298e-05	-0.0599826
16150	0.00120768	0.54052
16160	-0.0015612	0.275754
16170	-0.0117967	-0.590109
16180	-0.00807971	-0.312299
16190	-0.00134838	-0.148552
16200	-0.00658594	-0.624637
16210	-0.00451601	0.0338503
16220	4.13915e-07	-0.307072
16230	-0.00300022	-0.415312
16240	-0.0113334	-0.364021
16250	-0.0129835	0.17966
16260	-0.00435937	0.192708
16270	0.00549247	0.781919
16280	0.00364558	-0.0468243
16290	0.00280308	0.738327
16300	0.00128008	0.274856
16310	0.00142406	0.448458
16320	0.00153613	0.323189
16330	0.00622505	-0.0783693
16340	0.00783975	-0.371752
16350	0.00943842	0.451921
16360	0.00578015	-0.111739
16370	0.00493838	0.507075
16380	-0.00348965	-0.0776287
16390	-0.00573305	0.506335
16400	0.00237338	0.313687
16410	0.00353286	-0.1226
16420	-0.00315452	-0.370559
16430	-0.00556026	0.0579083
16440	0.00153347	0.109909
16450	0.000616621	0.939753
16460	-0.00400169	-0.213139
16470	-0.00688782	-0.187945
16480	-0.00715492	-0.691996
16490	-0.00335586	-0.576315
16500	0.00256481	0.0841042
16510	0.00224246	0.0423932
16520	0.0071347	0.63542
16530	0.0125669	-0.0535091
16540	0.0104267	0.123516
16550	0.00355699	-0.00463098
16560	-0.000782265	-0.286559
16570	-0.0042609	-0.0799852
16580	-0.00345689	0.267928
16590	-0.00232485	-0.015469
16600	0.00519932	0.851811
16610	0.00330091	0.0904927
16620	-0.00289773	0.31153
16630	-0.00699151	-0.192585
16640	0.00093626	-0.0265941
16650	0.00453993	0.484126
16660	0.00682434	0.382121
16670	0.0110158	0.484291
16680	0.00914209	0.378318
16690	0.0037404	0.263732
16700	0.00258001	0.0415783
16710	-0.00154768	-1.07341
16720	-0.00497696	-0.447421
16730	0.00256664	-0.182099
16740	0.00273327	0.492209
16750	-0.00265587	-0.23808
16760	0.010083	0.433081
16770	0.0162278	0.712332
16780	0.00903854	0.034522
16790	0.00102278	-0.102812
16800	0.00481774	0.232086
16810	0.00861772	0.674259
16820	0.00770963	0.441729
16830	0.0055685	0.254049
16840	0.00973107	0.332469
16850	0.00300771	-0.436922
16860	0.000925204	0.282953
16870	-0.000112554	0.182179
16880	0.000627108	-0.186476
16890	0.00912663	0.688077
16900	0.00292042	-0.505815
16910	0.00324081	-0.151124
16920	0.00202595	0.00162197
16930	-0.00405513	0.223717
16940	-0.00348745	0.0971477
16950	-0.00570483	-0.56848
16960	-0.0112327	-1.4507
16970	-0.00860421	-0.333583
16980	-0.0017198	-0.0130615
16990	-0.00806036	-0.437679
17000	-0.0116124	0.391021
17010	-0.011005	-0.612921
17020	-0.00439707	0.279323
17030	0.00404299	0.32221
17040	0.00520725	0.768555
17050	0.000581027	0.0730431
17060	-0.00817577	-0.919486
17070	-0.00704842	-0.19837
17080	0.00167641	0.394491
17090	0.00537414	-0.128663
17100	0.000706222	0.0875415
17110	-0.00400718	-0.290545
17120	-0.00687434	-1.15989
17130	-0.00651521	-0.165805
17140	-0.00888577	-0.0480806
17150	-0.00589306	-0.467828
17160	0.00174866	0.181475
17170	0.00199381	-0.80398
17180	-0.000550007	-0.211123
17190	-0.00383126	-0.000649886
17200	-0.00164211	0.159451
17210	-0.00267584	-0.069282
17220	-0.00719225	0.300443
17230	-0.0084005	0.274991
17240	-0.00324804	0.0782656
17250	-0.00517783	-1.01285
17260	-0.00418515	-0.628784
17270	-0.00963787	-0.244054
17280	-0.00870817	-0.541373
17290	0.00172197	0.169639
17300	0.00740193	-0.0257766
17310	0.00384497	0.23556
17320	-0.00116976	0.0430247
17330	-0.00452482	-0.147899
17340	0.00212408	0.435087
17350	0.00272403	0.443524
17360	0.00403333	0.618649
17370	0.0038986	-0.302772
17380	0.0126309	0.151621
17390	0.00643088	0.187822
17400	0.000651514	0.0599814
17410	-0.00359266	0.349856
17420	-0.00433546	-0.330392
17430	0.00178027	-0.0869073
17440	0.00979977	0.577923
17450	0.0050871	1.11293
17460	0.00461756	0.230087
17470	-0.000656489	0.125525
17480	-0.00343844	0.0591064
17490	0.00178372	-0.45787
17500	0.00033403	0.163492
17510	-0.00191524	-0.358207
17520	0.00332526	-0.00456221
17530	0.00897573	0.613488
17540	0.012974	0.231388
17550	0.016628	1.24232
17560	0.0167098	0.90312
17570	0.00629967	0.47955
17580	-0.00346746	-0.50087
17590	-0.00892101	-0.803223
17600	-0.00963013	-1.39916
17610	-0.00336694	-0.151922
17620	-0.0058304	-0.173968
17630	-0.000403392	0.373313
17640	-0.00574934	0.225615
17650	-0.0042628	0.293029
17660	0.00757721	-0.0455792
17670	0.0150357	0.208077
17680	0.0116201	0.168415
17690	-0.00223306	-0.0615872
17700	-0.0091354	-0.565652
17710	-0.0110057	-0.501826
17720	0.000389024	-0.0893431
17730	0.00332108	-0.488709
17740	-0.00158645	-0.101874
17750	0.000554292	0.176823
17760	0.00407709	0.616547
17770	0.00138425	0.15733
17780	-0.00266597	-0.24929
17790	-0.00607915	-0.0188808
17800	-0.00437428	-0.39733
17810	0.000435814	-0.117766
17820	0.00341678	0.0829931
17830	-0.00757001	-0.448411
17840	-0.00583222	-0.868478
17850	0.00809335	0.538224
17860	0.00784938	0.845249
17870	0.00543432	0.328024
17880	0.00740502	1.09276
17890	-0.00523998	-0.353992
17900	-0.0181265	-1.16077
17910	-0.0138504	-0.471123
17920	-0.00642857	-0.285337
17930	-0.0113046	-0.823998
17940	-6.73491e-05	0.187896
17950	0.00249688	0.199702
17960	0.00292867	-0.608178
17970	0.00847914	-0.201044
17980	0.00499963	0.249957
17990	0.00152797	0.31065
18000	0.000382303	0.274212
18010	0.00163614	0.228519
18020	0.000222841	-0.207938
18030	-0.0032338	-0.232377
18040	-0.0075688	-0.0350418
18050	-0.00847802	-0.0856355
18060	-0.00975143	0.108996
18070	-0.000983901	-0.0454774
18080	0.0117662	0.0799207
18090	-7.66226e-05	-0.164618
18100	-0.01723	-0.995673
18110	-0.0141106	-0.455121
18120	-0.00348963	-0.823146
18130	0.00101852	0.0353127
18140	0.0123351	0.526349
18150	0.00920439	-0.02851
18160	-0.00191563	-0.268591
18170	-0.00773104	-1.00223
18180	0.00558682	0.602276
18190	0.00688345	0.584008
18200	-0.00108772	0.0612082
18210	-0.00313316	-0.684313
18220	-0.00130334	-0.406285
18230	-0.0012062	-0.660909
18240	-0.00100591	0.809427
18250	0.00386404	0.254063
18260	0.00208367	0.472475
18270	0.00248944	-0.130605
18280	0.00136505	0.682995
18290	0.0032365	0.509367
18300	0.00939225	1.25367
18310	0.00505541	0.455882
18320	0.00196883	-0.0200789
18330	0.00455195	0.915798
18340	0.00166193	-0.286727
18350	-0.000652506	-0.341226
18360	0.00042543	-0.157819
18370	0.00341682	-0.264281
18380	0.0094549	0.461407
18390	3.28102e-05	0.0350105
18400	-0.00100509	-0.160934
18410	0.000181519	-0.0892721
18420	0.000739313	0.392057
18430	0.0050675	0.1066
18440	0.00812771	0.927288
18450	0.0089742	0.506977
18460	0.00144619	-0.48154
18470	-0.00189975	-0.109064
18480	-0.00289138	-0.109195
18490	-0.00597999	-0.152036
18500	-0.00464017	0.109755
18510	-0.0040066	-0.454774
18520	-0.00570548	-0.931222
18530	-0.000833369	-0.13829
18540	0.00874909	0.822141
18550	0.0108103	-0.0869908
18560	0.00675156	0.820295
18570	-0.00484992	-1.0267
18580	-0.00717152	-0.165578
18590	0.00217999	-0.79484
18600	0.00602526	-0.553136
18610	-7.17252e-05	0.491989
18620	0.00293742	-0.241542
18630	0.00237658	0.194794
18640	-0.0112005	-0.0943491
18650	-0.0075306	-0.707481
18660	0.00210387	-0.892402
18670	-0.00313434	-0.0944679
18680	-0.00256684	0.0635474
18690	-0.0068337	-0.790095
18700	-0.00727123	0.711225
18710	-0.00396285	-0.792465
18720	0.00527915	0.660262
18730	0.0102167	-0.454981
18740	0.00373101	0.567002
18750	-0.00403248	0.298613
18760	-0.00565303	-0.233235
18770	-0.0131798	0.0517306
18780	-0.0134328	-1.06931
18790	-0.00918934	-0.796903
18800	0.00426748	0.983475
18810	0.00375921	0.074297
18820	0.00402652	0.0952059
18830	0.00862902	0.438086
18840	0.0132283	1.20198
18850	0.00302453	-0.17067
18860	-0.00933418	0.413158
18870	-0.0136137	-0.48691
18880	-0.00646608	-0.249497
18890	-0.000165809	0.341349
18900	-0.00746279	0.479913
18910	-0.00585367	0.089674
18920	-0.00158962	0.195058
18930	0.00347543	0.191336
18940	0.0069042	0.460521
18950	0.0102259	1.36678
18960	0.0101219	0.39464
18970	0.0126616	0.669163
18980	0.0110738	0.0923602
18990	-0.0022071	-0.556798
19000	-0.00448251	0.129664
19010	-0.00322671	0.0338983
19020	0.000695834	0.441343
19030	-0.00295597	-0.534364
19040	0.000567906	0.427055
19050	0.003703	0.298974
19060	0.00796293	0.19201
19070	0.00148983	0.448495
19080	-0.00356422	0.359997
19090	-0.00991303	-0.199342
19100	-0.00438301	-0.347064
19110	0.00603021	-0.00658614
19120	-0.00205265	-0.438616
19130	-0.00990946	-1.09334
19140	-0.00497558	0.000688191
19150	-0.00611677	-1.24345
19160	-0.00547094	-0.525698
19170	-0.00524469	0.0418281
19180	-0.00145353	-0.91868
19190	-0.0018276	-0.78547
19200	-0.00227556	-0.357236
19210	0.00321662	-0.124592
19220	0.00516357	0.497544
19230	-0.00524084	-0.0109092
19240	-0.0126982	-0.782866
19250	-0.00784305	0.76016
19260	0.00443691	0.65962
19270	0.000853874	0.469112
19280	-0.00587436	0.0603075
19290	-0.00971021	0.258829
19300	-0.000571751	0.595683
19310	0.00861275	0.793237
19320	0.00181405	0.899232
19330	0.00407637	0.161718
19340	0.00976437	0.7873
19350	0.00657731	-0.914807
19360	0.00118336	0.524321
19370	0.00211648	0.10541
19380	0.00273443	0.325017
19390	0.000695428	0.277983
19400	-0.00126558	0.0684985
19410	-0.00149345	-0.102894
19420	0.00700157	0.243055
19430	0.00817431	0.797522
19440	0.00155083	-0.227956
19450	0.00304965	0.0726337
19460	0.00774915	-0.322734
19470	0.0033069	-0.497926
19480	-0.00266385	-0.115111
19490	-0.00205838	0.410362
19500	0.00386743	0.122328
19510	0.00283056	-0.846655
19520	0.00113725	-0.596782
19530	0.000294589	-0.513624
19540	0.00299588	0.470741
19550	-0.0010571	-0.100564
19560	-0.00419558	-0.275825
19570	-0.0039074	-0.249782
19580	-0.00224152	-0.263035
19590	-0.00532852	-0.0139363
19600	-0.00977792	-0.997318
19610	-0.00409352	-0.4209
19620	0.0108694	0.327422
19630	0.012822	0.16329
19640	0.00754748	0.374116
19650	0.001222	-0.213644
19660	0.00369171	0.57524
19670	0.00180355	-0.123997
19680	-0.00463362	-0.335937
19690	0.00104772	0.395237
19700	0.00633569	-0.693554
19710	0.00410045	0.773824
19720	0.000787245	-0.363475
19730	-0.00524957	-0.267585
19740	-0.00296539	-0.461189
19750	-0.0019402	-0.947477
19760	0.00338209	-0.708047
19770	-0.00161265	0.0335493
19780	-0.00357011	-0.388039
19790	-0.000937719	-0.315429
19800	-0.00301148	-0.546317
19810	-0.00331586	-0.318735
19820	-0.00866806	-0.106234
19830	-0.00858227	-0.723057
19840	-0.00173795	-0.0680547
19850	-0.00452779	0.137603
19860	0.0010175	0.747852
19870	0.00271472	0.139736
19880	0.00435671	0.16933
19890	0.00276253	0.676341
19900	0.0020484	0.2799
19910	-0.00736521	-0.0172001
19920	-0.00550579	-0.327239
19930	-0.00248022	-0.297915
19940	-0.00863293	-0.366927
19950	-0.00795971	-0.613415
19960	-0.00232022	0.62651
19970	-0.00455313	-0.0132067
19980	0.00183034	0.652869
19990	0.00597678	0.246264
20000	0.00346976	-0.0947988
20010	-0.000906611	0.325244
20020	0.00274673	0.830919
20030	1.85904e-06	0.189589
20040	0.00311434	0.133773
20050	0.0072441	0.613845
20060	-0.00188622	0.214084
20070	-0.00691543	0.239375
20080	0.00315465	0.888187
20090	0.00861227	1.11397
20100	0.00586188	0.0994544
20110	0.00250775	0.604719
20120	-0.00548587	-0.284308
20130	-0.00248837	-0.483323
20140	-0.00213544	-0.528367
20150	0.00267931	-0.733641
20160	0.00462521	-0.897806
20170	0.00175954	-0.36113
20180	0.00234581	-0.328438
20190	0.00531852	0.614654
20200	-0.000230076	-0.489973
20210	-0.00215478	0.34716
20220	0.00551616	0.218941
20230	0.00494062	-0.119756
20240	0.000537291	-0.0703386
20250	-0.00118658	0.193717
20260	0.0052648	0.544877
20270	0.00338788	-0.0592252
20280	-0.00451739	0.400394
20290	0.00317398	0.142978
20300	0.00583854	-0.291372
20310	0.00289778	-0.0598187
20320	0.00588582	-0.0136866
20330	0.0100658	0.111452
20340	-0.00158421	0.604939
20350	-0.00487843	-0.615604
20360	-0.000498401	-0.216319
20370	0.00305297	0.286652
20380	-0.00495618	-0.329211
20390	-0.00879303	-0.193031
20400	-0.0160624	-0.473907
20410	-0.0068209	-0.528778
20420	-0.000954524	-0.122574
20430	-0.000253111	0.414229
20440	0.00756035	0.0147993
20450	0.0134942	0.250553
20460	0.00211523	-0.286239
20470	-0.00298733	-0.337887
20480	-0.00454895	0.578321
20490	-0.00648572	-0.223648
20500	-0.00681864	0.324916
20510	-0.00213674	-0.344825
20520	-0.00731136	-1.31098
20530	-0.00555996	-0.175602
20540	-0.00195447	0.130545
20550	-0.00223594	0.158174
20560	-0.00235504	0.348155
20570	-0.00210229	-0.23696
20580	-0.0088731	-0.418935
20590	-0.0132977	-0.13437
20600	-0.0026348	-0.555057
20610	-0.0010603	-0.315072
20620	0.000286663	0.306413
20630	0.0090508	0.719357
20640	0.00448367	-0.231468
20650	-0.00105598	0.152634
20660	0.00596346	0.254708
20670	0.00313878	0.118371
20680	-0.00467651	-0.363512
20690	-0.00317951	-0.362795
20700	-0.00884078	-0.843002
20710	-0.00754428	-0.453744
20720	-0.00873398	-0.348798
20730	-0.00787057	-1.30148
20740	0.000911415	-0.0644133
20750	0.00157566	-0.532807
20760	-0.00136508	-0.340202
20770	-0.00598121	-0.309608
20780	-0.000856171	0.0953314
20790	0.00366101	-0.0539231
20800	0.00498444	0.714989
20810	0.00303482	0.524372
20820	-0.0031589	-0.196879
20830	0.00379235	0.156156
20840	0.0109502	0.871532
20850	0.00452146	0.268161
20860	0.00648007	0.837399
20870	0.00302792	0.830773
20880	-0.00487816	0.504928
20890	0.00645163	0.259826
20900	0.0108353	1.19916
20910	0.00091471	0.562874
20920	0.00108936	0.681148
20930	0.007532	0.359087
20940	0.011023	0.137258
20950	0.0114402	0.301958
20960	0.000845824	-0.395904
20970	-0.00271978	-0.426743
20980	-0.00119181	-0.571067
20990	0.00372107	-0.761575
21000	0.00190485	-0.0314963
21010	-0.000169514	-0.210443
21020	0.00356542	-0.704955
21030	3.32581e-05	-0.0298299
21040	0.00280941	0.0138951
21050	0.00890253	0.522587
21060	0.00570368	0.497869
21070	0.00489978	0.233387
21080	0.0032433	0.795768
21090	-0.0010907	-0.408745
21100	0.000576402	-0.0610367
21110	0.00383684	0.317265
21120	0.000249988	-0.0244268
21130	-0.00267256	-0.143295
21140	0.00628124	0.818242
21150	0.00113996	-0.782339
21160	-0.00640397	-0.245648
21170	-0.0136495	-0.650122
21180	-0.00474511	0.30581
21190	-0.000603615	0.184283
21200	-0.00643139	-0.620761
21210	-0.00322338	0.126493
21220	-0.00652734	-0.07582
21230	-0.00619015	-0.293948
21240	-0.00780538	-0.730997
21250	-0.00472245	0.117651
21260	-0.00343605	-0.775921
21270	0.00355858	0.842347
21280	0.00379255	0.623286
21290	0.000848344	0.62576
21300	-0.00249491	-0.240555
21310	0.0028623	0.903564
21320	0.00155852	-0.613082
21330	0.00548711	1.38301
21340	-0.00088308	-0.307597
21350	-0.00514834	-0.291161
21360	-0.00506602	-0.257867
21370	-0.000269365	0.443399
21380	-0.000554484	-0.0102049
21390	0.00188813	-0.177368
21400	0.00289616	0.467858
21410	-0.00095837	-0.0634018
21420	0.00264778	0.291936
21430	0.0019885	-0.0807926
21440	-0.00425621	0.177317
21450	-0.00904481	-1.06868
21460	0.00344732	1.12495
21470	0.0016249	-0.794149
21480	-0.00198558	0.170542
21490	-0.0076641	-0.774191
21500	-0.011457	0.01209
21510	-0.00309903	0.0199378
21520	0.00557006	0.416245
21530	0.00252362	0.372827
21540	0.00197796	-0.264444
21550	0.0041356	0.457175
21560	-0.00241936	-0.274209
21570	-0.00366095	-0.308488
21580	-0.00124961	-0.317133
21590	0.00986316	-0.624773
21600	0.00730758	0.183637
21610	-0.00298027	-0.00108663
21620	-0.00981065	-0.713225
21630	-0.00785806	-0.671846
21640	0.000229012	0.273713
21650	0.00862183	0.159923
21660	0.0130845	0.339316
21670	0.0106513	0.711408
21680	0.00389136	0.66834
21690	0.00195558	0.442612
21700	0.000471899	0.16226
21710	0.00152744	-0.369554
21720	0.00644408	0.599826
21730	0.00164018	0.607126
21740	0.00165229	-0.52919
21750	0.00441546	0.421442
21760	0.00281019	-0.11761
21770	-0.00214701	-0.192049
21780	-0.00408416	0.353522
21790	-0.000318515	-0.0601104
21800	0.00670986	-0.149138
21810	0.00592779	0.110277
21820	0.00027806	0.257666
21830	-0.00143191	0.0910777
21840	-0.0117257	-0.744915
21850	-0.00980668	-0.235844
21860	0.00255849	0.106086
21870	0.00818587	0.876872
21880	0.00399117	-0.334827
21890	-0.00131381	-0.0492755
21900	-0.00238287	0.297281
21910	-0.000974773	0.141102
21920	0.00561682	0.242497
21930	0.00791853	0.650184
21940	-0.000491076	-1.19346
21950	-0.0107001	-0.863522
21960	-0.00658339	-0.724629
21970	0.00275406	-0.823201
21980	-0.00166798	-0.195866
[truncated: 2,802 more rows]

## Sheet: c
time	total_energy	potential_energy
2000	0.00269712	0.51886
2010	0.00298781	-0.419222
2020	0.00560005	0.348208
2030	0.00337762	-0.685966
2040	0.00132531	-0.121477
2050	0.0034616	1.37292
2060	0.00146767	0.363253
2070	-0.000466438	0.131516
2080	-0.000873654	0.473293
2090	0.00477195	0.246688
2100	0.00219982	-0.21556
2110	0.000445691	0.232391
2120	-0.00152971	0.366291
2130	-5.10873e-05	0.133751
2140	-0.0019136	1.40669
2150	-0.00136326	0.324466
2160	0.00724095	1.71998
2170	-0.00327994	0.325455
2180	-0.00692286	-0.270498
2190	-0.00111807	-0.228896
2200	0.00539431	0.385809
2210	0.0058203	-0.0872586
2220	0.00634439	0.24576
2230	-0.00062461	-0.185662
2240	-0.00802451	0.0971702
2250	0.00109473	-0.203095
2260	0.00428486	0.0299977
2270	-0.0046127	-0.0121117
2280	-0.00276177	0.105347
2290	0.00230353	0.119296
2300	0.00151409	-0.564361
2310	-0.00414996	0.0139347
2320	-0.00728358	-0.176122
2330	-0.000595841	-0.5119
2340	0.00636508	0.164353
2350	0.000718923	0.113988
2360	-0.00256534	-0.108078
2370	-0.00148932	-0.826024
2380	0.00213014	-0.696269
2390	-0.00031889	-0.599558
2400	-0.00186603	-0.0304949
2410	0.00283998	0.0781934
2420	-0.000382369	-0.0867231
2430	-0.000695239	0.146164
2440	-0.00113645	-0.163696
2450	-0.00456743	-0.242213
2460	-0.0055837	-0.807033
2470	0.00105732	-0.90631
2480	-0.000741481	-0.82759
2490	-0.00691272	-1.48177
2500	-0.00211752	-0.345228
2510	-0.00225806	-1.09742
2520	0.00175564	0.0172794
2530	-0.00131015	-1.22522
2540	-2.73335e-05	0.00849778
2550	0.00259672	0.0251815
2560	0.00422167	-0.392804
2570	-0.00128612	0.346136
2580	0.00387034	0.450577
2590	0.0040831	0.386647
2600	5.21946e-05	0.288781
2610	-0.00225064	-0.298264
2620	-0.00291083	0.346809
2630	-0.00412993	-0.440738
2640	-0.000632351	-0.146634
2650	-0.00462664	0.0555913
2660	-0.00388606	-0.0247088
2670	0.00325862	-0.407369
2680	0.00477554	0.419714
2690	-0.00512633	-0.0199195
2700	-0.000873712	0.203619
2710	0.00696798	0.127823
2720	0.00399182	0.112947
2730	-0.00231417	-0.597517
2740	-0.00340438	0.355912
2750	0.00578048	0.627198
2760	-3.52382e-05	0.541394
2770	-0.00892737	0.270713
2780	-0.00468874	-0.551578
2790	-0.00133983	-0.0934644
2800	-0.00127569	-0.426574
2810	0.00469676	-0.463653
2820	0.000914188	0.297605
2830	0.00160791	0.115115
2840	0.00276849	-0.135705
2850	-0.00339104	-0.220982
2860	-0.00432636	-0.0704751
2870	0.00112711	-0.812486
2880	0.000130933	-0.477472
2890	-0.00403914	-0.0564738
2900	0.000142268	-0.170787
2910	-0.00064903	0.350672
2920	-0.000695718	-0.00874782
2930	-0.00191297	0.363531
2940	-0.00694838	-0.435766
2950	-0.00225388	-0.222303
2960	0.00316595	0.190082
2970	-0.00468685	-0.92088
2980	-0.00950046	-0.146703
2990	-5.7699e-05	-0.146138
3000	0.00512673	-0.390244
3010	-0.00335442	-1.06984
3020	-0.000764733	-0.838844
3030	0.00286285	-0.265569
3040	0.00110472	0.161854
3050	0.000721803	-0.959729
3060	0.00298327	0.218069
3070	-0.00342971	0.0389066
3080	-0.00209304	-0.285717
3090	0.00386374	0.230619
3100	0.00375942	0.134253
3110	0.0052843	0.720266
3120	0.00153762	0.328915
3130	-0.000419491	-0.145637
3140	0.00231122	-0.351432
3150	0.00464485	-0.169628
3160	0.00100367	-0.0691949
3170	0.000377509	0.16758
3180	0.000395685	0.0931563
3190	-0.00193872	0.354062
3200	-0.00425927	-0.905799
3210	-0.00329336	0.249512
3220	-0.00164432	0.290691
3230	0.00303331	-0.0256364
3240	0.00463495	0.0331432
3250	0.00332753	0.694754
3260	-0.00358778	0.202054
3270	-0.00115931	0.0448581
3280	0.00795144	1.3311
3290	-0.00213414	-0.124863
3300	-0.00688905	0.219016
3310	-0.00430254	-0.33612
3320	0.00275815	0.424577
3330	0.00875646	0.2553
3340	0.00138182	-0.427398
3350	-0.00952642	-0.453693
3360	-0.00345494	-0.327321
3370	0.00680116	0.179246
3380	0.00619858	1.19355
3390	0.00144087	0.89159
3400	-0.00121768	0.201626
3410	0.000816049	-0.389592
3420	-0.00219355	0.00669915
3430	0.00250506	1.22762
3440	0.000181835	0.239989
3450	0.00185322	0.534409
3460	-0.0010059	-0.772495
3470	0.000609511	0.173886
3480	0.000642943	-0.33449
3490	0.00124172	0.102776
3500	-0.0011042	0.206859
3510	-0.000959157	0.13456
3520	0.00103314	0.19638
3530	-0.00119003	0.0379359
3540	0.00322918	0.117998
3550	0.00444026	1.37084
3560	-0.00385551	0.737683
3570	0.000965894	0.636111
3580	0.00595061	0.676697
3590	-0.00320205	0.202169
3600	-0.00301069	-0.0554273
3610	0.00259543	0.284883
3620	0.00281303	0.756785
3630	0.000127006	0.343208
3640	-0.0015611	0.154886
3650	0.00393783	1.31846
3660	0.00311547	-0.130609
3670	-0.00374609	-0.191011
3680	-0.00332007	0.307218
3690	-0.000929022	0.198788
3700	-0.007963	-0.113614
3710	-0.00151668	0.479051
3720	0.00573875	-0.39378
3730	0.00411124	-0.704985
3740	-0.00314963	-1.07293
3750	-0.00464629	-0.422545
3760	-0.00589798	-0.438141
3770	-0.00257509	0.522343
3780	-5.46853e-05	-0.837063
3790	0.0055114	-0.0506791
3800	0.00402641	0.256766
3810	0.00232161	0.118236
3820	0.00045	0.378852
3830	0.000555077	0.0582832
3840	0.00313849	1.13272
3850	-0.00144198	-0.831605
3860	-0.0023327	-1.1431
3870	-0.00303717	-0.144603
3880	0.000796296	-0.770296
3890	0.00473764	0.652535
3900	-0.00131255	0.247498
3910	-0.00386139	-0.00756632
3920	0.000178808	0.0765279
3930	0.00766962	0.307067
3940	0.00297318	-0.0521506
3950	-0.00362939	0.337267
3960	0.00276437	0.238676
3970	-4.07579e-05	-0.174035
3980	-0.0068498	-0.864655
3990	0.000910421	0.423888
4000	0.00643756	-0.00729583
4010	0.00312252	-0.485665
4020	-0.00166385	-0.490473
4030	-0.0016322	0.0377053
4040	-0.00412119	-0.122687
4050	-0.000777431	0.534063
4060	0.0034705	0.56205
4070	0.00566235	0.240104
4080	0.0030114	0.840819
4090	-0.00443059	-0.249706
4100	-0.00741134	-0.32828
4110	-0.0065077	-0.711038
4120	-0.00184454	0.835048
4130	0.000261496	0.251234
4140	0.000491074	0.860385
4150	-0.000306059	0.0666752
4160	-0.00165811	0.053168
4170	0.00190997	0.0736422
4180	-0.000266321	-0.522462
4190	-0.00279126	-0.297503
4200	0.00157119	-0.376082
4210	-0.00125162	-0.530867
4220	-0.0019233	0.798453
4230	0.00269884	0.435274
4240	0.00316456	0.491171
4250	0.0013444	0.545735
4260	-0.00454689	-0.745557
4270	0.000825839	-0.0689956
4280	0.000339274	-0.187041
4290	-0.000182946	-0.849536
4300	0.00362705	-0.371952
4310	-0.00457305	-0.595478
4320	-0.0161675	-0.594239
4330	-0.00682777	-0.756772
4340	0.0054794	0.041551
4350	0.00840911	0.73367
4360	0.00252042	0.152698
4370	0.00256871	1.44928
4380	-0.00409984	-0.541577
4390	-0.000314395	-0.448499
4400	-0.000166987	-0.538985
4410	0.00486936	-0.337329
4420	0.00659347	-0.729283
4430	0.00508397	0.874086
4440	-0.00278362	0.047964
4450	-0.00333537	0.131406
4460	0.000367877	-0.060793
4470	0.00193424	0.8949
4480	-0.0023666	-0.0560536
4490	0.00154935	0.155969
4500	0.00397374	0.717004
4510	0.000343142	-0.863806
4520	-0.00206836	-0.0800028
4530	-0.004316	-0.683937
4540	0.0034426	-0.813596
4550	0.010643	0.146771
4560	0.00702404	-0.115952
4570	0.00794392	0.635342
4580	-0.00357604	0.0669526
4590	-0.00291107	0.65486
4600	-0.00137703	-1.09738
4610	-0.00131667	-0.496489
4620	-0.00354854	-0.471605
4630	-0.00227404	0.250545
4640	0.00349031	-0.0959219
4650	0.00676524	-0.272692
4660	0.00514701	-0.453778
4670	-0.00020872	0.088568
4680	-0.00799468	-0.375636
4690	-0.00471703	-0.312841
4700	-0.002691	-0.524915
4710	-0.000878571	0.278717
4720	0.00102254	0.00897731
4730	0.00541359	0.0134954
4740	0.00286608	0.314568
4750	-0.00304726	0.0248405
4760	-0.00097745	-0.734235
4770	0.00164844	-0.997552
4780	-0.000686417	-0.292302
4790	0.0043504	0.592556
4800	0.00539706	0.668284
4810	0.003899	1.10655
4820	-0.00156512	-0.0241985
4830	0.0024331	0.67415
4840	0.00125426	-0.125032
4850	0.00157684	-0.556727
4860	0.000953203	0.307756
4870	-0.00153632	-0.371437
4880	-0.00310144	0.401498
4890	-0.00994438	-0.486618
4900	-0.0067734	0.127027
4910	0.00250304	0.0327344
4920	-0.00141872	-0.230704
4930	-0.00100578	0.199079
4940	0.00116777	0.23909
4950	-0.00279286	0.259774
4960	-0.000906682	0.6563
4970	0.00828249	0.768074
4980	0.00253597	1.29226
4990	-0.00647498	-0.4717
5000	-0.00308109	-0.215151
5010	0.00993433	-0.160505
5020	0.00564583	-0.0892918
5030	0.00430591	0.160964
5040	0.000647954	-0.918605
5050	-0.00170344	0.179903
5060	-0.00403858	-0.552843
5070	0.000930128	0.42154
5080	0.00365399	0.0315998
5090	0.00169793	-0.184587
5100	0.00205898	0.340182
5110	-0.00333408	0.144764
5120	-0.00390714	0.572415
5130	-0.00279927	-0.46008
5140	0.0031766	-0.254669
5150	-0.00379146	-0.672127
5160	-0.00666192	-0.691715
5170	0.00416662	-0.384349
5180	0.00320168	0.192276
5190	0.00116829	0.075785
5200	-0.00814411	-0.739089
5210	-0.00778126	-0.419557
5220	-0.00232234	-0.42273
5230	-0.00340764	0.0709684
5240	0.00132963	0.464305
5250	0.00223699	1.23019
5260	-0.00212392	1.07244
5270	0.0020512	0.308214
5280	0.0132774	0.511453
5290	0.00440822	0.111611
5300	-0.00578783	-0.179913
5310	0.000241746	-0.850393
5320	0.00216651	0.187823
5330	-0.0012416	-1.17591
5340	-0.00367158	-0.637169
5350	-0.00439339	0.145607
5360	-0.0083219	-0.858962
5370	-0.00550901	-0.910582
5380	-0.00591275	-1.01974
5390	-0.00712471	-0.758777
5400	-0.00385008	0.169136
5410	0.00224734	-0.631781
5420	0.00173921	-0.467444
5430	0.00274854	0.520966
5440	-0.00296955	-0.354611
5450	0.00203873	-0.989337
5460	0.00429575	-0.118832
5470	0.00211807	0.214792
5480	-0.00288642	0.165073
5490	-0.00498094	0.0954579
5500	-0.00686144	0.233692
5510	-0.00626399	-0.0225914
5520	-0.0017627	0.679859
5530	-0.000411168	-0.0881904
5540	0.00907534	0.502983
5550	0.0107066	0.335093
5560	0.00213169	0.286916
5570	-0.00538971	0.0978505
5580	0.000217157	1.32894
5590	-0.00304921	0.255432
5600	0.00188582	0.858914
5610	-0.0056043	0.18501
5620	0.000619809	0.449411
5630	0.00458712	0.496237
5640	-0.00405191	0.122282
5650	0.000555711	0.832234
5660	0.00385318	-0.390147
5670	0.00551699	0.644316
5680	0.000318463	0.258847
5690	-0.00363236	0.515596
5700	0.00292663	0.464282
5710	-0.000399923	-0.114992
5720	-0.000750088	-0.00505423
5730	0.000739404	0.514141
5740	0.00175842	-0.240363
5750	0.00107366	-0.26516
5760	-7.89272e-05	-0.526956
5770	0.00450752	0.195037
5780	0.00502412	-0.613391
5790	-0.00615403	-0.643129
5800	-0.00236813	0.298695
5810	0.00743816	0.213658
5820	0.00422793	0.147764
5830	-0.00315403	0.35075
5840	0.00387771	0.345155
5850	0.00169644	-0.0684216
5860	-0.00114383	-0.682838
5870	0.00960451	-0.134548
5880	0.00220738	-0.337561
5890	-0.00454292	-0.420102
5900	0.000650564	0.36717
5910	0.00350717	0.111577
5920	-0.0025934	0.41623
5930	-0.000981364	0.766968
5940	0.00545712	-0.205905
5950	-0.00180238	0.127706
5960	-0.00659485	-0.596964
5970	-0.0022564	-0.279277
5980	-0.00433636	-1.17303
5990	-0.00970943	-0.686216
6000	-7.36785e-05	0.216627
6010	0.00746831	0.155481
6020	0.000898555	0.406162
6030	-0.003177	-0.781408
6040	-0.00480294	-0.389737
6050	-0.00962165	-0.298849
6060	-0.00330027	-0.268297
6070	-0.00160484	0.186485
6080	0.00339057	0.594418
6090	-9.64466e-05	-1.10196
6100	-8.07235e-06	0.186481
6110	0.00510339	-0.550655
6120	0.00289205	-0.154125
6130	0.00263992	0.533255
6140	0.00412074	0.402687
6150	0.00163035	-0.0618897
6160	-0.00310709	0.0297569
6170	-0.0020897	0.598538
6180	0.00227245	-0.322275
6190	0.00583576	-0.0678903
6200	-0.0048228	0.0382758
6210	-0.00663205	-0.670067
6220	-0.00172625	0.334501
6230	0.00210035	-0.116918
6240	0.00350241	0.0897785
6250	0.000888136	-0.808687
6260	0.00569775	1.18087
6270	9.49525e-05	0.612289
6280	-0.000335774	0.200693
6290	0.00142617	0.428542
6300	-0.00145366	-0.408524
6310	0.00170925	-0.444362
6320	0.0041541	0.0186065
6330	0.00353461	-0.204689
6340	-0.00172318	0.233649
6350	0.00248917	0.21909
6360	0.00331281	-0.482461
6370	0.0053577	0.0985478
6380	0.00544878	-0.009803
6390	0.00617734	-0.0743993
6400	0.00124038	-0.322884
6410	-0.00189663	-0.407949
6420	0.00165057	-0.0122747
6430	-0.00164292	-0.881268
6440	-0.0107058	-0.804564
6450	-0.0109844	-1.79117
6460	-0.00106223	-1.2998
6470	-0.00213637	-1.23562
6480	-0.00942558	-1.3223
6490	0.00219846	-0.741518
6500	0.0105587	0.130797
6510	0.00760935	-0.136797
6520	-0.00132155	0.0898386
6530	-0.000980076	0.919662
6540	0.00653884	0.111668
6550	0.00749396	0.763383
6560	-0.00662025	0.972118
6570	-0.00539891	0.754371
6580	0.00657111	0.70855
6590	0.00509756	-0.920941
6600	-0.00165445	0.299429
6610	-0.00969409	-0.265885
6620	-0.00651811	0.847343
6630	-0.00104939	-0.401654
6640	0.00508152	-0.0568592
6650	0.00323912	0.231087
6660	-0.000983781	-0.791853
6670	-0.00475958	-0.0866619
6680	-0.00375203	-0.15688
6690	-0.00698526	0.16648
6700	-0.0099978	-0.158017
6710	0.000405633	-0.0695906
6720	-0.00325918	-0.295746
6730	-0.010622	0.554148
6740	-0.00528554	0.131838
6750	-0.00278554	0.744183
6760	0.00142734	0.653542
6770	0.00320946	1.00935
6780	0.00142955	0.299614
6790	-0.00285404	0.441909
6800	-0.00654735	-0.146118
6810	-7.39562e-05	1.02328
6820	0.000903293	-0.739768
6830	0.00203408	0.549333
6840	-0.00173186	-0.57487
6850	0.00584004	0.873439
6860	0.00643771	0.335969
6870	0.000654296	0.0666721
6880	-0.00283129	0.112538
6890	0.0039525	0.590571
6900	0.0130955	1.67546
6910	0.00508186	-0.18316
6920	-0.00462408	-0.391513
6930	-0.00921884	-1.48201
6940	-0.00585313	-0.495707
6950	-0.00284036	-0.616371
6960	-0.00621783	0.352835
6970	-0.00522953	-0.449819
6980	-0.00138795	-0.200373
6990	0.00494673	-0.673639
7000	0.0050675	0.147727
7010	-0.00351568	-1.15139
7020	0.00767595	-0.496598
7030	0.00713699	-0.178583
7040	-0.000657992	0.0546071
7050	-0.00614838	-0.166435
7060	-0.00757504	-0.624577
7070	0.00285207	0.593557
7080	0.0065827	0.513557
7090	-0.00335775	-0.276356
7100	-0.00616732	-0.638105
7110	0.00292723	-0.225827
7120	0.000960006	-0.0831351
7130	-0.00496852	0.0913929
7140	0.00322692	0.0777292
7150	0.00739724	-0.0228068
7160	0.00185627	0.426904
7170	-0.00101059	0.0906671
7180	-0.00357409	-0.428373
7190	-0.00127901	0.206204
7200	0.00461588	0.651504
7210	0.000151699	0.118404
7220	0.00142404	0.318037
7230	-0.00182839	0.274265
7240	-0.0055228	0.0133886
7250	-0.00509947	-0.0930239
7260	0.0055613	0.674167
7270	-4.75773e-05	-0.142427
7280	-0.000340024	0.432419
7290	-0.00700835	-0.0503544
7300	-0.00687081	-0.032336
7310	0.00100229	0.157292
7320	-0.00118838	0.284314
7330	-0.000551476	0.015557
7340	0.00224152	0.466179
7350	0.00290175	-0.342317
7360	-0.00368876	0.220479
7370	0.00553665	0.552698
7380	0.0147396	-0.0929514
7390	0.00209569	0.318224
7400	-0.000966633	0.281686
7410	0.00392283	1.00699
7420	0.000665247	-0.612413
7430	-0.00180274	0.0456394
7440	0.00278854	0.304857
7450	0.00481645	0.0661108
7460	0.000537523	0.274599
7470	0.00253749	0.944921
7480	-0.00234798	0.336102
7490	0.00224749	-0.287062
7500	0.00358436	0.228164
7510	0.0023398	-0.348449
7520	-0.00309919	-0.105268
7530	-0.0056223	-0.907832
7540	-0.00469034	-0.763367
7550	0.0017344	0.59262
7560	0.00319094	0.465382
7570	0.00387243	-0.10171
7580	-0.000513189	0.0642538
7590	-0.00492072	-0.569479
7600	-0.000650234	-0.0642226
7610	0.00899415	-0.0674649
7620	0.00934011	0.406306
7630	0.000344409	0.262639
7640	-0.00635951	-0.443382
7650	-0.00387387	-0.245372
7660	0.00590048	0.477526
7670	0.00413273	-0.738109
7680	0.00678694	-0.00615213
7690	0.00342786	0.222695
7700	-0.00175896	-0.459017
7710	0.00538951	-0.530095
7720	0.00046552	0.17617
7730	-0.000849028	-0.296522
7740	0.00529182	0.44018
7750	-0.000929628	-0.552602
7760	0.000651271	-0.355552
7770	-0.00285168	-0.474221
7780	0.000312493	-0.0632099
7790	0.00434975	0.710551
7800	0.00383164	0.506182
7810	-0.000406261	1.40676
7820	-0.00742758	-0.577008
7830	-0.0108611	-0.373886
7840	-0.00635349	0.217583
7850	-0.00507329	-0.184586
7860	0.00117521	0.0147277
7870	0.000722289	0.208346
7880	-0.00362551	0.16254
7890	-0.00242932	-0.325668
7900	-0.0034285	-0.166923
7910	-0.00670364	-0.201547
7920	-0.000115946	0.481982
7930	-0.00871213	-0.204298
7940	-0.00902807	-0.307944
7950	-0.00523043	-0.38828
7960	0.00258127	-0.228135
7970	0.00381359	-0.0292822
7980	-0.00264227	-0.44454
7990	0.000389462	-0.389572
8000	0.00197906	-0.941692
8010	-0.00282034	0.355254
8020	-0.00136546	0.169176
8030	0.000596499	0.0444433
8040	-0.0031777	-0.116485
8050	0.00188063	0.600525
8060	0.00304051	-0.348914
8070	0.00116419	0.271847
8080	-0.000281937	0.128182
8090	0.000162058	-0.0864333
8100	0.00296979	0.259394
8110	0.00496019	0.740171
8120	0.00180582	0.217318
8130	-0.00403623	0.00464169
8140	-0.00566579	0.199254
8150	-0.00311623	-0.845133
8160	-0.000416803	0.248742
8170	-0.00326068	0.100824
8180	-0.00442157	-0.626954
8190	0.00772903	0.113236
8200	0.00595168	0.78166
8210	0.00518018	-0.180685
8220	0.0125062	-0.181439
8230	0.00843049	0.192225
8240	-0.00260559	1.03071
8250	-0.00506322	-1.00152
8260	-0.00668053	-0.426512
8270	0.0049545	0.280503
8280	0.0084293	-0.476874
8290	-0.00012672	-0.644003
8300	-7.35799e-05	0.624589
8310	0.00119178	0.379712
8320	0.00209482	0.942993
8330	0.0091662	1.66125
8340	0.00883822	0.93771
8350	0.000887709	0.220139
8360	0.00248105	0.607593
8370	-0.00296119	-0.210555
8380	-0.00383858	-0.467343
8390	-0.00744924	-0.372674
8400	0.00314409	-0.494781
8410	-0.00244984	0.572679
8420	-0.0092959	-1.03253
8430	-0.00079791	0.453473
8440	0.00123505	-0.305786
8450	0.00483893	0.134591
8460	0.00104689	-0.158901
8470	-0.00392526	-0.883729
8480	-0.00214692	-0.68292
8490	9.26073e-05	0.391402
8500	-0.0058545	-0.71364
8510	-0.00592158	0.154308
8520	-0.00195529	-0.368002
8530	-0.00187713	-0.121561
8540	0.00127646	-0.0901866
8550	-0.00433333	0.392106
8560	-0.0101106	0.42555
8570	0.000209412	-0.128727
8580	0.00396945	1.13125
8590	-0.00254669	-0.0361114
8600	0.00499478	0.291069
8610	0.00599779	-0.566011
8620	0.00675923	0.510619
8630	0.00276407	1.29398
8640	-0.00346737	0.0726417
8650	-0.00772811	0.639453
8660	-0.0114091	-0.118451
8670	-0.00835538	-0.130213
8680	-0.00181051	-0.434099
8690	-0.00314009	-0.32166
8700	0.00483954	0.0591798
8710	0.0066551	-0.35375
8720	0.0100729	-1.07697
8730	0.0112221	0.788963
8740	0.00180827	0.281006
8750	0.00548291	-0.00853261
8760	-0.00225333	-0.400183
8770	-0.00858605	0.406672
8780	-0.00571019	-0.0515729
8790	-0.00365511	-0.0147269
8800	0.00150827	-0.915029
8810	0.00409457	-0.260235
8820	0.0025819	0.125621
8830	-0.00341476	0.0301756
8840	0.00723272	0.463795
8850	0.00906692	-0.155764
8860	0.00380937	-0.812453
8870	-0.00705114	0.166208
8880	-0.000321668	0.248838
8890	0.00489986	0.522659
8900	0.00482628	-0.0320926
8910	0.0096186	0.127516
8920	0.00338639	-0.575511
8930	-0.00697738	-1.32002
8940	-0.0104494	-0.72889
8950	-0.00318754	0.106304
8960	0.00709396	0.282579
8970	0.00848461	0.0184895
8980	-0.00228506	-0.604065
8990	-0.00101598	-0.215391
9000	-0.00635435	-0.828792
9010	-0.00949978	0.498624
9020	0.00735475	0.510151
9030	0.0059946	-0.0420545
9040	-0.00232336	0.612878
9050	-0.0109544	-0.0828544
9060	-0.0159591	-0.587821
9070	-0.00115991	-0.3154
9080	0.000640766	-0.0805756
9090	-0.00524778	0.141739
9100	-0.0054462	-0.019114
9110	-0.00249056	-0.293362
9120	-0.0035412	-1.08486
9130	-0.00204777	-0.271478
9140	-0.000843299	-0.644385
9150	-0.000193932	0.602654
9160	-0.0024415	0.411362
9170	-0.00313071	0.864722
9180	0.00101986	-0.0364813
9190	0.00959541	0.219163
9200	-0.00309993	-1.10573
9210	-0.00775545	-0.829719
9220	-0.00111976	-0.0590611
9230	-0.00217795	0.668367
9240	0.00725014	0.471876
9250	0.0121189	1.1177
9260	0.00195004	-0.624564
9270	0.00456639	-0.267191
9280	0.0104692	0.3702
9290	0.00317227	-0.544591
9300	-0.000471455	-0.213274
9310	9.50317e-05	0.22231
9320	0.00262627	1.00712
9330	0.00284368	0.0316478
9340	0.00576888	0.468376
9350	0.00320988	0.79239
9360	-0.00511193	-0.330104
9370	-0.00436447	0.347862
9380	-0.000714826	-0.0206066
9390	-0.00234349	-0.264059
9400	-0.00486383	-0.800396
9410	-0.00520953	-0.57991
9420	-0.00916219	-1.14537
9430	0.00543315	0.168839
9440	0.00550475	0.258884
9450	0.00364865	0.647693
9460	0.00783317	0.449766
9470	-0.000279235	-0.134188
9480	-0.00458399	0.530504
9490	-0.00736563	-0.245677
9500	-0.00181992	0.707113
9510	-0.000426068	-0.390343
9520	0.00781335	0.438699
9530	-0.00163632	-0.300286
9540	0.00105522	-0.230441
9550	0.012441	-0.128658
9560	-0.00793935	-0.375209
9570	-0.0116227	-1.0071
9580	0.00520721	-0.654993
9590	0.00803531	0.337358
9600	0.00234541	0.38294
9610	0.0116093	1.42662
9620	0.0112357	0.629354
9630	-0.00408977	-0.41647
9640	-0.0115082	-0.340514
9650	-0.00752198	-0.376975
9660	-0.00135391	0.606301
9670	-0.0102382	0.122666
9680	-0.00940875	-0.355887
9690	-0.00196535	-0.0883608
9700	0.0019925	-0.322764
9710	0.00436877	0.642076
9720	0.00116045	1.08101
9730	-0.00173117	0.553019
9740	0.0083612	0.427363
9750	0.00791248	0.257596
9760	-0.00221729	0.475186
9770	-0.00294301	-0.239416
9780	0.00138929	0.136025
9790	-0.00423434	0.638942
9800	0.00440488	0.476018
9810	-8.91707e-05	0.0669905
9820	-0.00606369	-0.107132
9830	-0.00785404	-0.155449
9840	-0.00482255	-0.396512
9850	0.000847025	-0.3406
9860	-0.0083811	-0.355389
9870	-0.00180181	0.175784
9880	0.00153107	0.456942
9890	0.00688882	-0.367066
9900	0.00664064	-0.582148
9910	0.00309219	-0.255558
9920	0.00692646	-0.0852861
9930	0.00959201	-0.620634
9940	-0.00204427	-0.215383
9950	-0.00738953	-0.449704
9960	-0.00855304	-0.655977
9970	-0.00191025	-0.00385157
9980	0.0100228	0.439635
9990	0.00610996	-0.222871
10000	-0.0138786	0.0767728
10010	-0.00977224	0.407058
10020	0.00123951	0.250669
10030	0.00543122	-0.526801
10040	0.00847927	-0.669398
10050	0.00360741	0.267695
10060	-0.0106017	-0.418056
10070	-0.012745	-0.284219
10080	-0.00209763	0.0685084
10090	-0.00361547	-0.723415
10100	0.000944844	-0.079906
10110	0.00865147	0.22129
10120	0.0032158	-0.0167462
10130	0.00528706	0.0564398
10140	0.00481805	-0.0134493
10150	-0.000882707	-0.405137
10160	0.00941068	0.332873
10170	0.0202533	0.881639
10180	0.00434518	0.609905
10190	-0.0106781	-0.513802
10200	-0.00654501	-0.476482
10210	0.00239858	0.947595
10220	0.00252711	0.118446
10230	-0.00332238	-0.0320757
10240	-0.00422363	-0.0354964
10250	0.00271333	1.25394
10260	0.00981722	0.611457
10270	-0.0017374	0.228036
10280	-0.00470428	0.068305
10290	0.00763297	0.246068
10300	0.00441389	0.304061
10310	-0.000200474	0.148898
10320	-0.00063707	-0.174005
10330	-0.0063776	-0.299108
10340	-0.00398862	-1.20343
10350	-0.00412331	-0.291012
10360	-0.00203145	-0.693707
10370	0.00760836	0.244886
10380	0.00836956	0.354143
10390	-0.000204053	-0.301608
10400	-0.0060027	0.0521763
10410	0.00114137	-0.20539
10420	0.00802856	0.402251
10430	0.00546028	0.733582
10440	0.00270974	0.926932
10450	-0.00416333	0.0553761
10460	-0.00315509	-0.449397
10470	0.000726979	0.028634
10480	0.00606468	0.0256524
10490	0.00113536	-0.245235
10500	-0.00607058	0.302837
10510	-0.00466714	-0.398912
10520	-0.00159807	0.653696
10530	-0.00330716	0.144505
10540	-0.00219422	0.296258
10550	0.00155414	0.275457
10560	0.00144718	0.0454326
10570	0.00456472	-0.508553
10580	0.00800411	0.298682
10590	0.00503305	-0.0136965
10600	0.00510131	-0.0911947
10610	-0.0053157	-0.284616
10620	-0.00977128	-0.314495
10630	-0.0107383	-0.220028
10640	-0.0135329	-0.792731
10650	-0.0128072	-1.19494
10660	-0.00792349	-0.56665
10670	0.00122383	-0.477476
10680	0.00523264	0.355508
10690	0.0105116	-0.222203
10700	0.00383803	-0.00393568
10710	0.000872685	-0.32939
10720	-0.00410304	-0.282591
10730	-0.00608404	0.133688
10740	-0.0120224	-0.504712
10750	-0.00665991	0.109239
10760	0.0105221	0.139938
10770	-0.00453655	-0.536212
10780	-0.0124672	-0.63718
10790	-0.00399818	-0.247137
10800	-0.00380731	-0.48742
10810	-0.000102175	-0.159812
10820	0.00472749	0.361849
10830	0.00660905	0.892179
10840	0.00710055	-0.360825
10850	0.00361503	-0.158957
10860	0.00333625	-0.398008
10870	-0.000105774	-0.230253
10880	-0.00374531	-0.666387
10890	-0.00581041	-0.415362
10900	-0.00338106	-0.416667
10910	-0.00654366	-0.147787
10920	-0.00722847	-0.430625
10930	-0.0108118	0.106584
10940	0.00249623	-0.790264
10950	0.00648342	-0.454967
10960	-0.00406671	-0.292002
10970	-0.00889777	-0.43331
10980	0.0123799	0.994074
10990	0.0142724	1.6622
11000	0.00937387	0.4319
11010	0.00917323	0.914711
11020	0.00454059	0.144661
11030	0.000247812	1.17573
11040	-0.00162421	0.920033
11050	0.00152423	-0.0208645
11060	0.00246529	0.202782
11070	0.000362984	-0.442749
11080	0.00514952	0.654674
11090	-0.00183518	0.544664
11100	-0.00934175	0.0134735
11110	-0.00423688	0.188361
11120	0.00406792	1.18107
11130	0.00757506	-0.433366
11140	0.00427328	-0.994276
11150	-0.00093133	-1.00817
11160	0.00338007	-0.745846
11170	-0.00203629	0.38674
11180	-0.0122506	-0.762449
11190	-0.00201978	-0.787979
11200	0.00236826	0.49527
11210	0.000167628	-0.248041
11220	0.00825673	0.371735
11230	0.0108506	0.90227
11240	0.00198507	1.15887
11250	-0.00129583	-0.106882
11260	-0.0023193	-0.25685
11270	-0.0107362	-0.488879
11280	-0.00344786	0.26835
11290	0.00408024	0.546714
11300	0.00551223	0.220848
11310	-0.0116375	-0.619253
11320	-0.00908011	-0.312139
11330	0.00668539	1.11543
11340	0.00568758	1.07781
11350	0.000536885	-0.492176
11360	0.00124097	0.499853
11370	-0.00107458	0.202045
11380	-0.00658708	0.239527
11390	-0.00487752	-0.263905
11400	0.00384824	0.407866
11410	0.00366347	0.524718
11420	-0.0132488	-0.167135
11430	-0.00262913	0.140171
11440	0.0111331	0.773116
11450	0.00436389	0.332733
11460	0.00282613	0.840386
11470	0.00610051	-0.85895
11480	0.00171732	0.232119
11490	-0.00764561	-0.611943
11500	0.00242643	-0.12356
11510	0.00547711	-0.223417
11520	0.00625619	-0.293848
11530	-0.00435941	-0.947545
11540	-0.00816948	-0.570296
11550	-0.000971077	-0.52273
11560	0.00128448	-0.127385
11570	-0.00190267	-0.84846
11580	0.00171748	-0.399743
11590	-0.00532613	-0.609146
11600	-0.00683739	-0.0690907
11610	-0.00346895	0.602518
11620	0.00368626	-0.0190901
11630	0.00617336	0.460576
11640	0.000833881	-0.032814
11650	0.00701201	0.335899
11660	0.0150715	1.11911
11670	0.00123688	-0.573705
11680	-0.00993113	0.191937
11690	-0.00489297	-0.167018
11700	0.00270532	-0.550982
11710	0.00850358	-0.127217
11720	0.00331447	-0.0244615
11730	-0.00124312	1.08002
11740	-0.00960115	-0.362465
11750	-0.000728385	-0.129572
11760	0.0103486	0.81059
11770	-0.00303514	-0.819875
11780	0.00115078	-0.356288
11790	0.00635605	-0.379854
11800	-0.00714354	-0.449456
11810	0.00127235	-0.891459
11820	0.00442181	-1.1654
11830	-0.000119447	-0.559583
11840	-0.00165608	0.599255
11850	-0.00735053	-0.0771143
11860	-0.00993066	-0.718105
11870	-0.00169292	-0.795662
11880	0.00262308	-0.741686
11890	7.45468e-05	0.213424
11900	-0.00949153	-1.0259
11910	-0.00738675	-0.268823
11920	0.00328632	-0.484684
11930	0.000497023	0.271879
11940	0.00118845	-0.308728
11950	-0.00451601	0.132482
11960	-0.00494429	-0.0572111
11970	-0.000452973	1.11404
11980	0.0085455	0.66916
11990	0.00246576	1.33545
12000	-0.00420648	0.815968
12010	0.00351139	0.0346241
12020	0.00737705	0.0775172
12030	0.00233841	0.767769
12040	-0.00369572	-0.0605092
12050	0.00164275	0.896887
12060	-0.00348258	-0.228564
12070	0.00612017	0.034593
12080	0.0141451	0.0299309
12090	0.00423257	0.33588
12100	-0.00572656	-0.343766
12110	-0.00757027	-0.982284
12120	-0.00690403	-0.196792
12130	0.00087668	0.30949
12140	-0.00562349	-0.500549
12150	-0.0125574	-0.503988
12160	-0.00116862	-1.17487
12170	0.00421566	-0.885318
12180	-0.0010748	0.0102635
12190	-0.00644734	-0.257286
12200	-0.00768045	0.0847572
12210	7.02732e-05	-0.701932
12220	0.00423526	0.980349
12230	-0.00695595	-0.252077
12240	-0.00351635	0.37828
12250	0.00769162	0.128016
12260	0.0041409	0.159027
12270	-0.000134216	0.299398
12280	0.00732755	0.959833
12290	0.00230647	0.019474
12300	-0.00426108	0.380875
12310	-0.00330732	0.249615
12320	0.000409813	0.607148
12330	0.00517633	0.675279
12340	0.0104394	0.818732
12350	-0.00302025	-0.910452
12360	0.00340454	-1.16139
12370	0.00511679	-0.625717
12380	-0.00165375	0.668354
12390	-0.0122269	-1.10386
12400	-0.00696152	0.450212
12410	0.00798498	-0.0972784
12420	0.0114659	0.21549
12430	0.0152772	1.44575
12440	0.00507721	0.189262
12450	-0.00809253	0.0959005
12460	-0.0100774	-0.633126
12470	0.00331153	0.339302
12480	-0.00520172	-0.399858
12490	-0.0100873	0.368989
12500	-0.00236034	-0.0205514
12510	0.00631296	0.0524708
12520	0.00686359	0.775849
12530	0.0126224	-0.00752722
12540	0.0131431	1.22097
12550	-0.01429	0.199272
12560	-0.00586778	0.144888
12570	0.010028	0.821745
12580	0.0100705	0.133263
12590	0.00389907	0.0917551
12600	-0.0100782	-0.0634749
12610	-0.00916782	-0.0531856
12620	0.00373511	-0.0421977
12630	0.00949365	0.836145
12640	-0.000174928	-0.2305
12650	-0.000764604	-0.185621
12660	0.00385531	-0.261118
12670	-0.00251114	-0.451324
12680	-0.0126906	-0.206469
12690	-0.00214873	0.196891
12700	-0.000877083	0.114343
12710	0.00213126	0.837095
12720	-0.00538872	0.323823
12730	-0.00772979	0.386639
12740	0.00647567	0.631493
12750	0.00190087	-1.3149
12760	-0.00739854	-0.470222
12770	-0.00208337	0.793824
12780	-0.000788962	0.833034
12790	0.000405002	0.0295778
12800	0.0026195	0.378384
12810	-9.15837e-05	0.58756
12820	0.00611329	1.0135
12830	0.00248968	-0.357462
12840	-0.00185096	-0.453994
12850	-0.0103954	-0.516333
12860	-0.00903372	-0.688026
12870	0.0163485	0.00273005
12880	0.00815511	-0.0538232
12890	-0.00860653	-0.727671
12900	0.00585873	-0.239547
12910	0.00614109	0.066047
12920	-0.00103451	-0.908603
12930	0.00275205	0.562364
12940	-0.00369798	-0.795954
12950	0.00335206	-0.818273
12960	0.00484368	0.561491
12970	-0.00224996	-0.475952
12980	-0.00944749	0.217662
12990	0.00594855	0.47011
13000	0.00851545	0.736101
13010	-0.00397771	0.310708
13020	-0.0091466	-0.785488
13030	-0.00205877	0.0487757
13040	-0.0149425	-0.652177
13050	-0.00984499	-1.37204
13060	0.00115838	-0.770693
13070	-0.00301319	-0.953395
13080	-0.00557264	-0.48913
13090	-0.00631337	-0.562847
13100	0.00370772	0.516862
13110	0.00244377	0.386406
13120	0.00297443	1.0511
13130	0.00690221	1.04727
13140	0.008227	0.431566
13150	0.00442774	0.631486
13160	0.00341191	-0.161165
13170	0.013472	0.337133
13180	0.00553946	0.282761
13190	-0.0117604	-0.429115
13200	-0.0114188	-0.197737
13210	-0.0036768	-0.430017
13220	0.00252932	0.520523
13230	0.00360524	-0.549614
13240	-0.000441463	-0.0156217
13250	-0.00718032	-1.01865
13260	-0.00611874	0.608541
13270	-0.00604762	-0.351473
13280	0.00604965	0.819545
13290	0.0105572	0.0394911
13300	0.0103526	-0.695475
13310	-0.00292507	0.0562348
13320	-0.00179524	-0.167742
13330	0.0153919	0.708114
13340	0.0144528	0.356136
13350	0.00332995	0.831295
13360	-0.00636265	-0.715431
13370	-0.0192581	-0.794471
13380	-0.0105297	-0.249747
13390	-0.00548718	0.399381
13400	-0.00207385	-0.0150349
13410	0.00318019	0.950259
13420	0.00648315	-0.632653
13430	0.00602532	0.0391375
13440	-0.00176822	0.59176
13450	0.00374054	0.0767059
13460	0.0122396	0.55114
13470	0.0101966	-0.178619
13480	0.000974965	-0.148118
13490	-0.00538282	-0.185875
13500	0.00176648	0.228827
13510	-0.00281896	0.170004
13520	-0.00735795	0.0594287
13530	-0.00017897	0.319267
13540	-0.00868593	0.0460807
13550	-0.00692384	-0.0280018
13560	0.00554106	-0.950329
13570	0.00942249	0.732625
13580	0.00203491	0.846473
13590	-0.0080704	0.300886
13600	-0.00517611	0.167181
13610	0.0123636	0.721191
13620	0.00747488	1.10609
13630	-0.0111579	0.152639
13640	-0.00751606	-0.376957
13650	-0.000951115	-0.0380919
13660	0.00881655	0.686803
13670	0.00562416	-0.684466
13680	0.00657264	-0.811469
13690	0.00163136	0.276754
13700	-0.00446537	-0.375831
13710	-0.00467082	0.0558257
13720	-0.00876556	-0.93028
13730	-0.00413427	-0.618719
13740	-0.00499296	-0.795701
13750	0.00776301	-0.254957
13760	0.0124808	0.258254
13770	-0.00586047	-0.459516
13780	-0.0175355	-0.807788
13790	0.000607487	-0.274774
13800	0.00265283	-0.765454
13810	-0.00766194	0.516368
13820	-0.00965554	-0.390859
13830	0.00601329	0.480742
13840	-0.000483352	0.249957
13850	-0.00611297	-0.161658
13860	0.00206926	0.874921
13870	0.00286652	-0.381662
13880	-0.0116302	-0.640329
13890	-0.00756724	-0.0635242
13900	8.63327e-05	-0.486503
13910	-0.0030694	-0.280647
13920	0.000375656	0.265685
13930	0.00103933	-0.200659
13940	-0.00152402	-0.339009
13950	0.00490631	-0.844797
13960	0.00141803	-0.924186
13970	0.00236094	0.707998
13980	0.011051	0.529911
13990	0.00909172	0.552166
14000	-0.00271467	-0.659908
14010	0.00370873	-1.08254
14020	0.00236734	0.0117881
14030	-0.00266622	-0.663865
14040	-0.00494243	0.0599059
14050	-0.0108147	-0.294792
14060	-0.00356088	0.732842
14070	0.00472078	-0.234276
14080	0.00673801	-0.142478
14090	0.00332111	-0.201895
14100	-0.00012991	-1.18561
14110	-0.000305342	0.331081
14120	0.00245906	-0.0309821
14130	0.00134844	-0.10729
14140	-0.00757271	-0.298002
14150	-0.010676	-0.128162
14160	-0.0169972	-0.490196
14170	0.00509257	0.422512
14180	0.0118972	0.441933
14190	-0.00497668	-0.105349
14200	-0.00460578	-0.00215676
14210	0.01194	0.48083
14220	0.00576637	-0.234579
14230	-0.0131025	-0.610643
14240	-0.00426405	0.0467465
14250	-4.57969e-05	0.650548
14260	-0.000765661	0.226349
14270	0.00135139	0.0923459
14280	0.00859154	0.25286
14290	-0.0051646	0.492601
14300	-0.00522243	1.51975
14310	0.00633657	0.57321
14320	0.00669554	1.04391
14330	0.00225211	0.133472
14340	0.0101828	0.445386
14350	0.0051782	0.330847
14360	0.000775207	-0.261441
14370	0.005923	0.035086
14380	-0.00700326	0.0535416
14390	-0.0138145	-0.178113
14400	8.76108e-05	-0.035036
14410	0.00558185	-0.616287
14420	0.00204181	-0.562495
14430	-0.000988921	0.0588843
14440	-0.0105425	-0.819523
14450	-0.00712064	-0.322156
14460	-0.00108022	-0.753913
14470	0.00342836	-0.554675
14480	0.0126123	1.07291
14490	0.00544246	-0.265622
14500	0.00724283	0.380735
14510	0.0101157	0.505407
14520	0.00360338	1.31225
14530	8.99694e-05	0.232664
14540	0.00189014	0.627343
14550	0.00306723	-0.101415
14560	-0.00431589	-0.0471753
14570	-0.00533251	0.00241969
14580	-0.00416385	0.397028
14590	0.0133024	0.0433223
14600	0.00774361	-0.403301
14610	0.00573693	-0.115074
14620	-0.00413707	0.0357558
14630	-0.00421462	-0.924372
14640	-0.00188698	0.212398
14650	-0.00155796	0.6551
14660	-0.00369977	0.746359
14670	-0.00542522	0.373571
14680	0.00514522	0.933879
14690	-0.00932135	-0.243903
14700	-0.00517307	-0.520635
14710	0.00331897	-0.0746057
14720	0.00294237	0.508929
14730	-0.00858624	-0.633799
14740	-0.00583073	-1.08425
14750	-0.00391099	-0.776395
14760	0.000193091	0.0688572
14770	-0.00552622	-0.245321
14780	0.00142417	-0.47787
14790	0.0130994	0.667159
14800	0.00751117	-0.397566
14810	-0.000255277	-0.618844
14820	-0.00804133	-0.445039
14830	-0.00264314	-0.453134
14840	-0.00235722	-0.0458279
14850	-0.00273397	0.266802
14860	0.000615637	0.23607
14870	0.000791775	0.516304
14880	0.00619455	0.227646
14890	0.00730145	0.028786
14900	0.010294	0.22146
14910	-0.00896581	-0.358832
14920	-0.0110051	0.142153
14930	0.00317043	0.344465
14940	-0.00158162	-0.689863
14950	-0.00638701	-1.29907
14960	-0.00338477	-0.158508
14970	-0.00623955	-0.546101
14980	-0.0020238	0.464205
14990	-0.000170664	0.297284
15000	0.0109731	0.424543
15010	0.0102412	1.53733
15020	0.00766534	-0.0430448
15030	-0.00195535	0.559711
15040	-0.00421969	0.140832
15050	-0.00271052	0.0463097
15060	-0.00310128	-1.18977
15070	-0.00299092	-0.210832
15080	0.00101028	0.0122182
15090	-0.000732108	-0.0650526
15100	-0.00441355	0.973541
15110	0.0086657	-0.160875
15120	0.00230176	0.805124
15130	-0.00317234	-0.305617
15140	0.016546	1.1433
15150	0.0063586	-0.438053
15160	-0.011395	-0.239874
15170	-0.0184235	-1.5664
15180	-0.00827364	-0.488224
15190	-0.00406948	-0.569992
15200	-0.0044223	0.381794
15210	-0.00502296	0.0474753
15220	0.00395419	-0.131746
15230	0.00174526	0.706087
15240	-0.00484673	-0.652835
15250	0.00792936	0.147121
15260	0.011227	-0.206171
15270	-0.0207037	-1.32781
15280	-0.0163079	-1.04666
15290	0.00492212	-0.0493318
15300	0.0060968	0.663438
15310	0.00725525	0.6702
15320	0.010867	-0.212714
15330	0.00745764	-0.196735
15340	0.0102182	-0.0552346
15350	0.00506052	-0.480911
15360	0.00187904	0.138143
15370	-0.00552697	-0.725493
15380	0.00545591	0.433342
15390	0.0157707	-0.159545
15400	0.0194595	0.805183
15410	0.00624509	-0.0182286
15420	0.000868478	0.711884
15430	-0.00981074	0.452812
15440	0.00574704	-0.141107
15450	0.00642317	-0.175014
15460	-0.00936586	0.0506611
15470	-0.0226009	-0.132552
15480	-0.00815705	-1.13625
15490	-0.00907949	-0.459018
15500	-0.00877938	-0.722257
15510	-0.00156681	-0.352531
15520	-0.0107173	0.422966
15530	-0.0105992	-0.641868
15540	-0.00113539	0.862532
15550	0.0130268	0.99741
15560	0.0162207	0.974547
15570	0.000908436	1.12638
15580	0.00103791	0.363747
15590	-0.0076865	0.0920317
15600	-0.00696438	0.0139937
15610	0.000294686	-0.276123
15620	-0.0103765	-0.291589
15630	-0.00341475	-0.0213177
15640	0.00289099	0.0499976
15650	0.00244215	-0.0655764
15660	0.00199661	-0.0473996
15670	-0.00376034	-0.387041
15680	0.00360897	0.292325
15690	0.00756062	0.0950134
15700	0.00276288	-0.490511
15710	-0.00246051	-0.668702
15720	-0.00275819	-0.134643
15730	-0.00573906	0.601977
15740	-0.00129785	0.12164
15750	-0.00104497	0.273663
15760	-0.00329224	-0.631808
15770	9.80589e-05	0.432069
15780	0.000130103	0.173661
15790	0.00424414	0.684019
15800	-0.00352866	-0.175138
15810	0.00380527	0.550125
15820	0.00421613	0.341046
15830	-0.00297572	0.363609
15840	0.00214916	0.232444
15850	0.00252547	0.644612
15860	0.00529963	0.957293
15870	0.000906583	0.0915462
15880	0.00902417	0.369042
15890	0.00565493	0.310423
15900	3.13258e-05	-0.348718
15910	-0.00332968	0.203234
15920	-0.00558336	-0.643221
15930	-0.00470596	-0.701529
15940	0.0112544	0.747851
15950	-0.00763631	0.0319586
15960	-0.00281412	0.363722
15970	0.00594982	-0.382551
15980	0.0129025	0.269398
15990	0.00265392	-0.330977
16000	-0.0004872	-0.103496
16010	0.0108114	-0.164109
16020	0.0063287	0.751874
16030	-0.00683002	0.501983
16040	-0.00457513	0.106755
16050	0.00157074	0.19429
16060	-0.000957611	0.101202
16070	-0.00424725	-0.375893
16080	0.00213086	-0.405325
16090	0.00518958	-0.87053
16100	0.000505662	-0.684094
16110	0.00380175	-0.310262
16120	-0.00312544	-0.890864
16130	-0.0023629	0.059444
16140	-0.00138296	0.469879
16150	0.00154818	-0.665525
16160	0.000361533	-0.140771
16170	-0.0104626	-0.712294
16180	-0.0087253	-0.907455
16190	0.00298086	0.061664
16200	0.00235723	-0.453682
16210	-0.0143951	0.687065
16220	-0.0110519	-1.00256
16230	-0.00976919	-0.306242
16240	-0.00309017	-0.387044
16250	-0.00360312	0.943106
16260	-0.00498005	0.00567652
16270	-0.00276956	-0.000858802
16280	-0.000852461	0.122513
16290	0.00479178	-0.323948
16300	0.00871217	0.975862
16310	-0.00146086	0.379009
16320	0.00212231	0.423692
16330	0.00776921	0.490689
16340	0.00836529	0.224747
16350	-0.00879503	0.0370696
16360	-0.00622267	-1.27035
16370	0.00946211	-0.0986142
16380	0.0154484	0.692923
16390	0.0046721	0.820503
16400	-0.00644505	0.0210231
16410	-0.00394105	0.365113
16420	-0.00512141	-0.211652
16430	-0.000942228	0.0619003
16440	0.00585353	0.053421
16450	-0.0203991	-1.19553
16460	-0.0189726	-0.471362
16470	0.00334521	-0.312124
16480	0.0120659	0.38075
16490	0.00276379	1.04066
16500	-0.0101951	0.534625
16510	-0.00654163	0.36927
16520	0.00728568	-1.2323
16530	0.00510549	-0.263478
16540	0.000274682	0.212283
16550	0.0113486	0.551376
16560	0.00476361	1.22129
16570	-0.0111131	0.332099
16580	-0.00196044	0.339659
16590	0.00119613	0.661915
16600	-0.00599089	0.028091
16610	0.0138345	-0.00763752
16620	0.0171582	1.29465
16630	0.0125421	0.541913
16640	0.000119321	0.478061
16650	-0.00388165	0.230164
16660	0.00914119	0.864354
16670	0.00449996	0.153062
16680	0.00880361	0.298661
16690	0.00704492	0.747455
16700	-0.00748041	0.0148473
16710	-0.00423032	-0.546314
16720	0.00769637	-0.279131
16730	0.00136351	-1.02209
16740	-0.00333703	-0.928761
16750	0.00478243	-0.233708
16760	0.00965509	-0.620852
16770	0.0113353	-0.00754255
16780	0.00311201	-0.0468551
16790	-0.002311	-0.619408
16800	-0.00916513	-1.09652
16810	-0.0134007	-0.643538
16820	0.00321878	0.334626
16830	-0.00257778	-0.0147737
16840	-0.000879135	-0.0806714
16850	-0.000673066	0.406819
16860	-0.0127213	-0.129113
16870	-0.0095383	-0.289788
16880	0.00105648	-0.3539
16890	-0.00244165	-0.226477
16900	-0.00979696	-0.618841
16910	0.000295415	-0.0161008
16920	0.00176092	-0.139581
16930	0.00176142	-0.56329
16940	0.0012907	-0.62378
16950	-0.00741023	-0.20975
16960	-0.00597877	-0.00797072
16970	0.00203134	0.752267
16980	-0.00281156	-0.360673
16990	-0.0115378	-0.432714
17000	-0.00412417	-0.260319
17010	0.0139667	-0.0662679
17020	0.00582672	0.327687
17030	-0.00361844	-0.201319
17040	0.00433995	-0.140499
17050	0.00676366	0.20848
17060	0.00316852	-0.359843
17070	-0.0150629	-0.757608
17080	-0.0111961	-0.60988
17090	0.00346093	-0.238566
17100	0.00242756	-0.52002
17110	-0.00711694	-0.392886
17120	-0.00613182	-0.189826
17130	-0.00385456	-0.563862
17140	0.00698683	0.303613
17150	0.00717827	0.188749
17160	0.00121869	0.281934
17170	0.00185174	0.20715
17180	0.00708269	0.542939
17190	-0.000933995	0.47558
17200	-0.00957847	-1.47323
17210	0.00303127	-0.368279
17220	0.00555553	0.772293
17230	-0.00107809	0.402812
17240	0.00836211	0.570964
17250	0.00686643	1.08042
17260	-0.000124695	0.558998
17270	-0.0161377	-0.412332
17280	-0.00560493	0.438149
17290	0.0157134	0.667821
17300	0.0234252	1.45446
17310	0.0128679	0.337135
17320	0.00207358	0.391985
17330	0.0141353	0.375266
17340	-0.00228493	0.417605
17350	-0.0110405	1.14851
17360	-0.0134048	-0.40201
17370	0.00376551	0.932643
17380	0.00428013	0.488311
17390	0.000452547	-0.0660589
17400	-0.000434336	0.313775
17410	-0.00604667	-0.358356
17420	-0.0155176	-0.401603
17430	-0.0119413	-0.568021
17440	-0.00240021	-0.0642002
17450	0.00531874	-0.301976
17460	0.00815725	0.426203
17470	0.000544849	0.092087
17480	-0.00967261	-0.173616
17490	-0.00956538	0.135279
17500	-0.0117813	-0.830562
17510	-0.00954746	-0.396031
17520	0.000305592	-0.189184
17530	0.00130277	-0.722761
17540	-0.00324206	-0.413483
17550	0.00302148	0.445576
17560	0.00313543	0.383236
17570	0.00860937	0.188904
17580	0.0178015	-0.0674653
17590	0.0180295	1.29642
17600	0.00544744	0.0103516
17610	0.00412857	-0.0929391
17620	0.0033342	-0.250354
17630	0.000613402	-0.937122
17640	0.000678559	0.103275
17650	0.00208334	-0.588381
17660	-0.0133437	-0.453571
17670	-0.0129931	-0.676725
17680	-0.00071101	-0.795436
17690	0.00418124	-0.660958
17700	-0.00895929	-1.13915
17710	-0.0157499	-1.7413
17720	0.000214449	0.217235
17730	0.00571033	-0.103859
17740	0.00148935	0.0803684
17750	-6.62886e-05	-0.169597
17760	0.00673082	-0.125507
17770	-0.00211352	-0.234399
17780	0.00188332	0.467314
17790	0.00157758	0.847905
17800	-0.0153482	0.0504317
17810	-0.0141709	0.688664
17820	0.000134197	0.187877
17830	0.00166865	0.699712
17840	0.000565606	0.398257
17850	0.00181058	0.650013
17860	0.00388806	1.06345
17870	0.00844676	1.26753
17880	-0.00711887	-0.768917
17890	-0.0077176	0.0494134
17900	0.0082583	0.334433
17910	-0.00660074	-0.533653
17920	-0.0162835	0.137996
17930	0.00127854	-0.235207
17940	0.00821127	-0.325595
17950	0.00699812	-0.383326
17960	0.00898762	0.126665
17970	0.00112529	-0.544768
17980	-0.0090391	0.0457684
17990	-0.0107589	0.151067
18000	-0.00105474	-0.608928
18010	0.00454183	-0.756401
18020	-0.00670409	-0.280742
18030	0.00446291	-0.24702
18040	0.00948871	0.988913
18050	0.00388185	-0.396815
18060	-0.00135992	-0.479242
18070	0.005153	-0.0470773
18080	-0.00194779	-0.783829
18090	-0.0022401	-1.04176
18100	-0.00921113	-0.903522
18110	0.00453457	0.550204
18120	0.00556876	0.711672
18130	-0.00683808	-0.1639
18140	-0.0025738	0.354957
18150	0.00835343	0.613269
18160	0.00260189	-0.300805
18170	-0.00602913	-0.000267699
18180	0.000217395	0.133325
18190	0.00391015	0.41677
18200	-0.0101656	-0.170818
18210	0.005478	1.07681
18220	0.010343	0.611448
18230	0.00495099	0.913902
18240	-0.00571529	0.150746
18250	-0.00750421	-0.152863
18260	0.00792391	0.145898
18270	-0.00461103	-0.422379
18280	-0.0193519	-0.18169
18290	0.00410111	0.378941
18300	0.014509	0.0529973
18310	-0.00473193	-0.243671
18320	0.00414405	0.0243812
18330	0.00454227	0.207811
18340	0.00110413	0.0120836
18350	-0.01189	-0.411288
18360	0.000194314	0.158782
18370	0.0112812	0.0529262
18380	0.00620594	0.0892394
18390	-0.0042673	-0.148923
18400	-0.00532619	-0.523193
18410	0.00489213	-0.397863
18420	0.00489761	0.253276
18430	-4.69357e-05	0.261017
18440	-0.0164995	-0.5794
18450	-0.00342917	-0.0183163
18460	-0.00250251	-0.124544
18470	-0.000467665	0.861961
18480	0.014399	1.98188
18490	0.00593269	-0.196375
18500	0.00165016	0.359857
18510	0.0137031	0.177739
18520	0.0046303	0.110097
18530	-0.0190218	-0.244764
18540	0.000356331	-0.439536
18550	0.0154992	0.872266
18560	0.00452368	-0.0381602
18570	-0.0073758	-0.309191
18580	0.00105224	0.178034
18590	0.00320635	1.05395
18600	-0.00214519	0.227332
18610	-0.00578832	-0.673236
18620	-0.00356508	-0.262692
18630	0.0152529	0.576747
18640	0.0117986	-0.381719
18650	-0.00484665	-0.0280784
18660	-0.00874971	-0.705197
18670	-0.00155723	-0.0639184
18680	0.00979242	-0.356974
18690	0.0033514	-0.341548
18700	0.000230053	-0.375207
18710	-0.00616099	0.0411733
18720	-0.00357217	-0.407909
18730	-6.9205e-05	0.0204249
18740	-0.0032213	0.145429
18750	-0.00283745	0.256286
18760	0.000376845	-0.121098
18770	-0.00203727	-0.153522
18780	0.00358751	0.695284
18790	0.00409026	0.182522
18800	0.00605344	0.423584
18810	-0.00479675	-0.264932
18820	-0.00389027	-0.913955
18830	0.00455521	-0.927555
18840	0.0028394	0.779626
18850	-0.000350872	-0.303109
18860	-0.00438429	-0.297576
18870	-0.0136148	-0.598977
18880	-0.0048857	-0.0779901
18890	-0.00130653	0.173617
18900	0.00666592	1.07573
18910	0.000517943	0.0400401
18920	-0.00345038	0.185412
18930	-0.00158948	-0.515919
18940	0.00480763	-0.25725
18950	0.0114647	-0.933709
18960	0.00200043	-0.939632
18970	-0.016536	-0.381485
18980	-0.0122788	-1.33625
18990	0.00506028	1.13333
19000	-0.0114486	-1.11526
19010	-0.0125804	-0.88793
19020	-0.00639715	-0.319765
19030	-0.00844712	0.140546
19040	-0.00926413	-0.268095
19050	0.00993122	0.338524
19060	0.00807438	-0.130019
19070	-0.00575268	-0.164133
19080	0.000443313	-0.308713
19090	-0.000539588	-0.248983
19100	-0.000297928	0.816797
19110	0.00511123	0.569075
19120	0.00825701	1.12129
19130	-0.000788735	0.547202
19140	0.00656407	0.897254
19150	0.010783	0.0934342
19160	0.00410067	0.245612
19170	0.00233857	1.16097
19180	-0.006916	-0.204089
19190	-0.0158528	0.51729
19200	-0.00408389	0.257859
19210	0.00345936	0.0932798
19220	0.00658308	0.553113
19230	-0.00366285	0.196604
19240	-0.0088796	-0.379493
19250	-0.00978612	-0.245172
19260	-0.00699759	0.177241
19270	0.00795101	0.380199
19280	0.0115007	0.421196
19290	0.0108268	1.01838
19300	-0.000494036	-0.345377
19310	-0.00382734	-0.87225
19320	-0.00141151	-0.437602
19330	0.00983088	0.800086
19340	0.0126095	0.0154806
19350	0.00314958	-0.16217
19360	-0.0107439	-1.7175
19370	-0.00977402	-0.322873
19380	-0.00661345	-0.033619
19390	0.00809611	0.521759
19400	0.0121546	0.367707
19410	-0.000456508	0.700098
19420	-0.00212095	-0.80728
19430	0.000802001	0.362397
19440	0.00204874	-0.0591239
19450	0.0017052	-0.584104
19460	0.00666247	0.70866
19470	-0.00117235	-0.920588
19480	0.0109377	-0.109745
19490	0.00698103	0.173028
19500	-0.00178663	-0.591512
19510	-0.00349883	-0.519423
19520	-0.00879449	0.32721
19530	0.00352048	1.04364
19540	0.0141962	0.187444
19550	-0.00328336	-0.296181
19560	-0.0107923	-0.932387
19570	-0.00210165	0.931883
19580	-0.00712382	-0.575384
19590	-0.00216253	0.177649
19600	-0.00297552	-0.250333
19610	-0.0139237	-0.469322
19620	0.000104607	-0.470553
19630	0.0164085	0.334405
19640	-8.46772e-05	-1.34326
19650	-0.00135966	0.309832
19660	0.00376647	-0.141202
19670	-0.00438805	0.190885
19680	-0.0104005	0.854481
19690	0.00648289	0.681001
19700	0.00596733	0.548977
19710	-0.00198345	0.152009
19720	0.0109732	0.502595
19730	-6.32462e-05	0.968695
19740	-0.006996	-0.800204
19750	0.00593968	0.303507
19760	-0.00429116	-1.04914
19770	0.00318357	-0.727889
19780	0.0084293	0.228852
19790	0.0170343	0.662789
19800	0.0146844	0.465162
19810	0.00107149	0.137372
19820	-0.00104789	0.62812
19830	0.00523556	-0.21824
19840	0.00550999	0.121468
19850	-0.00729625	0.0363646
19860	-0.0174938	-1.42816
19870	-0.0179972	0.0122337
19880	-0.0131273	-0.91519
19890	-0.00170945	-0.0881699
19900	0.00953706	-0.175779
19910	0.00673866	0.780402
19920	-0.00574187	-0.369247
19930	-0.00826019	-0.498901
19940	-0.00271511	-0.435555
19950	-0.00759451	-0.237437
19960	-0.00171377	0.548486
19970	0.00746123	-0.505701
19980	0.0146242	0.56814
19990	0.0152261	0.548923
20000	-0.00588213	-0.491574
20010	-0.014432	-0.457248
20020	-0.00439814	-0.61614
20030	0.0017688	0.533542
20040	0.00811606	0.330281
20050	-0.00244498	-0.483931
20060	0.000676826	0.300394
20070	-0.00177938	-0.73103
20080	-0.00706925	-0.274585
20090	-0.0115544	-0.24311
20100	-0.0151116	-0.721094
20110	-0.00597637	0.130322
20120	0.0128622	1.3562
20130	0.00636307	0.446518
20140	-0.00542675	0.576422
20150	-0.00177522	0.903189
20160	0.00326976	1.08442
20170	-0.000995828	0.785949
20180	0.000698112	0.342255
20190	0.00309826	0.617629
20200	0.00145774	1.25082
20210	-0.000531465	0.905755
20220	0.00177273	0.473874
20230	0.00705039	0.527134
20240	0.0028012	0.295494
20250	-0.000368821	-0.234118
20260	0.00393632	-0.832577
20270	-0.00181125	-0.680798
20280	-0.00623834	0.0186556
20290	-0.00683654	-1.50622
20300	-0.000207689	0.0745885
20310	-0.0048631	-0.106139
20320	0.00207049	0.369604
20330	0.00517098	-0.575434
20340	0.0100253	0.183305
20350	0.0103143	0.254415
20360	0.0144384	0.535251
20370	0.0058296	0.406003
20380	-0.0012202	0.505102
20390	-0.0074167	-0.646459
20400	-0.000770744	0.383656
20410	-0.00440848	-0.245174
20420	0.00228183	0.190389
20430	-0.00429986	-0.182588
20440	-0.00546432	-0.0137139
20450	-0.00470652	0.349731
20460	-0.0076237	-0.589324
20470	-0.0121595	-0.729907
20480	-0.012289	-0.769713
20490	0.00408167	0.269499
20500	-0.00444136	-0.571538
20510	-0.00725623	-0.0213555
20520	0.00187755	0.289111
20530	0.0124542	0.994583
20540	0.0116991	0.643808
20550	0.00843408	0.465178
20560	-0.00396671	0.0202188
20570	-0.00371288	-0.61361
20580	-1.58624e-05	-0.437062
20590	0.00300649	-0.9676
20600	-0.00379245	-0.236751
20610	-0.0056709	0.213761
20620	0.00673789	0.267611
20630	-0.0041797	-1.64897
20640	0.00113259	-0.0607595
20650	0.00339893	-0.032531
20660	-4.80957e-05	-0.854634
20670	0.00284611	-0.519899
20680	-0.00237361	-0.223743
20690	-0.00474239	0.00605884
20700	-0.00431486	0.121334
20710	-0.0126787	-0.867184
20720	0.00342337	0.985379
20730	0.00374711	0.342584
20740	-0.00781666	-0.573853
20750	-0.00361723	-0.618637
20760	0.0108521	0.684985
20770	0.00492581	0.280318
20780	0.00151987	0.492462
20790	0.00974456	0.337048
20800	0.00533551	0.712938
20810	1.15103e-05	-0.381069
20820	-0.00352526	-0.351847
20830	-0.00538561	-0.844218
20840	0.00862886	0.207733
20850	0.0125819	-0.228179
20860	0.0107133	-0.463642
20870	-0.000522961	-0.439265
20880	-0.00782516	-0.229978
20890	-0.000265244	0.286172
20900	0.00900823	0.795298
20910	0.0082519	0.904368
20920	0.00242427	0.458631
20930	0.00135606	0.581168
20940	-0.00922922	-0.197868
20950	0.00216019	0.566921
20960	0.00152756	0.191331
20970	0.00393507	0.235396
20980	0.000688884	-0.429687
20990	0.00475844	0.446854
21000	0.00781854	-0.275719
21010	0.00468206	0.424847
21020	-0.00384876	-0.107696
21030	-0.0141758	0.147554
21040	-0.0161157	-0.05307
21050	0.00662013	0.298286
21060	0.0176133	-0.144001
21070	-0.00248009	0.110445
21080	-0.00200753	-0.486351
21090	-0.00159774	0.665415
21100	0.00179447	1.02222
21110	0.00700486	0.524262
21120	0.0065219	-0.304811
21130	-0.0110262	-1.15847
21140	-0.00683074	-0.771046
21150	-0.000298305	-0.302395
21160	0.00117406	0.153269
21170	0.00168522	-0.419044
21180	0.000404264	0.868626
21190	-0.00570198	0.716773
21200	-0.000889626	0.620148
21210	0.0153446	0.780548
21220	0.0049579	0.702737
21230	-0.0192175	-0.22866
21240	-0.0114466	0.225376
21250	-0.00322931	-0.204144
21260	-0.00513232	0.539537
21270	-0.0124444	-0.291417
21280	-0.0113698	-0.762889
21290	-0.00844766	-0.688593
21300	0.00531981	0.0789864
21310	0.0124548	0.730484
21320	0.0026296	0.111986
21330	-0.00245213	-0.246776
21340	-0.0138752	-1.25733
21350	-0.00626892	-1.46015
21360	0.00484912	-1.55014
21370	0.00586876	0.104077
21380	0.00116665	0.0906241
21390	-0.0105086	-0.130042
21400	-0.0118242	0.465786
21410	0.00374206	-0.142618
21420	0.0234705	0.990661
21430	0.00126309	0.287968
21440	-0.00709816	-0.144708
21450	-0.000873226	0.0354129
21460	0.00232212	0.240944
21470	0.00228999	-0.132206
21480	0.00208229	-0.163395
21490	-0.00108585	-0.542086
21500	-0.00400111	-1.04249
21510	0.00686432	-0.256651
21520	0.00738908	-0.188687
21530	0.00951082	-0.27935
21540	0.00880817	-0.626667
21550	0.00399169	0.189483
21560	-0.00663544	-0.206445
21570	-0.0125703	-0.721034
21580	-0.0161939	-0.333646
21590	-0.00444708	0.134998
21600	0.00581595	0.39602
21610	-0.00417104	0.830908
21620	0.000244208	0.557513
21630	0.0134864	0.823741
21640	0.00791382	0.548337
21650	-0.00371136	-0.349962
21660	0.00237469	0.454157
21670	0.000394665	-0.874166
21680	0.000988961	0.487489
21690	0.0138368	0.672289
21700	0.00694265	0.910488
21710	0.000213314	0.668944
21720	-0.00655155	-0.467875
21730	-0.00568641	-0.487566
21740	0.0122279	0.38019
21750	0.00538087	0.287606
21760	-0.0123108	-0.385065
21770	-0.011644	-1.28612
21780	0.00147393	-0.230188
21790	0.00601602	-0.626103
21800	0.00248366	-0.0220653
21810	-0.00357754	-0.0104678
21820	0.0014668	-0.337122
21830	-0.00373766	-0.69097
21840	-0.00316276	-0.0971119
21850	9.71628e-05	0.537592
21860	-0.00551928	-0.528105
21870	-0.0110956	-0.41938
21880	-0.000289407	-0.571458
21890	0.00876401	0.0933841
21900	0.0019317	0.647399
21910	-0.00824923	0.593835
21920	-0.0132889	-0.661015
21930	-0.00400126	-0.273061
21940	0.00588436	0.293748
21950	0.0117347	0.108308
21960	0.00444669	0.119278
21970	0.00811843	0.0861928
21980	-0.00425745	-0.901855
[truncated: 2,802 more rows]
