# Supplementary material for: Modelling chemical processes in explicit solvents with machine learning potentials
Source: Nat Commun. 2024 Jul 20;15:6114. doi: 10.1038/s41467-024-50418-6 (PMC11271496; doi:10.1038/s41467-024-50418-6)
Supplement: Supplementary file 4 — Source Data [file 41467_2024_50418_MOESM4_ESM.zip › source_data/SI/S3/s5.xlsx]

## Sheet: Sheet1
E_true	E_predicted	F_true	F_predicted	|F|_true	|F|_predicted
0.271744	0.274548	[[ 0.06322452 -0.01113783 0.00810217]	[[ 0.0334425 -0.00517997 0.01396067]	[0.06470731601338822, 0.01282730622877147, 0.025255200062597537, 0.02550770143680772, 0.059772722000530056, 0.03983453941026484, 0.08756404156112631, 0.01545643145070064, 0.033727319367625845, 0.04830257607818148, 0.029061370730720952, 0.04420016670073734, 0.04083687170141528, 0.019704220809007605, 0.032145420241135834, 0.02996676014632594, 0.04302449082214026, 0.05447612336396938, 0.073339988653…	[0.03660782481299185, 0.01582701229853393, 0.02874363346231401, 0.028231880625342157, 0.041636749395258556, 0.03432379526143099, 0.05283292784548614, 0.014270346039862665, 0.02749136322297171, 0.041294447319934764, 0.02438312514238925, 0.05947265967904763, 0.06510797164487418, 0.024312196023403704, 0.03810020296176987, 0.034837602907054274, 0.030540027982938155, 0.008984927905047789, 0.0419929724…
		[ 0.01194634 0.00039672 -0.00465483]	[ 0.00888499 -0.00695436 -0.01109901]
		[-0.01916472 -0.00867774 0.01397268]	[-0.0165349 -0.01447085 0.01853073]
		[ 0.0071939 0.01741472 -0.01719355]	[ 0.00288124 0.003068 -0.02791639]
		[ 0.03299577 -0.00150651 0.04981754]	[ 0.02423821 0.00843622 0.03278656]
		[-0.03455047 0.00787196 -0.01819582]	[-0.03037122 0.00292785 -0.01572067]
		[ 0.05738642 0.06227275 -0.02227925]	[ 0.01342252 0.02437863 -0.0449092 ]
		[-0.01517374 0.00166047 0.00242934]	[-0.01067342 0.00934997 0.00151621]
		[-0.00073431 0.03328873 -0.00537155]	[-0.01458521 0.02324587 -0.00163592]
		[ 0.0464822 -0.01307464 0.00126396]	[ 0.01338 -0.03315667 -0.02066016]
		[ 0.00491364 0.01900968 0.02142549]	[-0.01106702 -0.01027591 0.01914324]
		[-0.02144431 0.01954169 -0.03334544]	[ 0.03828233 0.01218644 -0.04385147]
		[-0.00157845 0.03306324 0.02391612]	[-0.0313507 0.0216348 0.05280262]
		[ 0.00793541 -0.00192987 -0.01793213]	[ 0.00190538 -0.01365561 -0.0200244 ]
		[-0.03047486 -0.00112738 0.01016564]	[-0.02321634 -0.0256089 0.01602533]
		[ 0.00610237 -0.02844764 -0.00717632]	[ 0.00372117 -0.02796796 0.02043538]
		[ 0.04198883 -0.00830328 0.00437037]	[ 0.02822437 -0.01134866 -0.00269933]
		[-0.02797913 0.04237964 0.01971755]	[-0.00522747 -0.00035062 0.00729929]
		[-0.05049138 0.05302597 0.00419769]	[-0.02806328 0.02549788 -0.01804771]
		[ 0.00309623 -0.00917833 0.00939168]	[ 0.0190646 -0.00938544 0.00478129]
		[-0.07993877 0.0416804 0.01120946]	[-0.05782026 0.0151024 0.00897864]
		[ 0.02577338 0.01660179 0.01418623]]	[ 0.04146251 0.01252691 0.01030432]]
0.594026	0.612849	[[-0.59537625 1.75232528 0.59816903]	[[-6.91415056e-01 1.72361000e+00 6.52352878e-01]	[1.9449737660535562, 1.8078621542046218, 1.8973585668752213, 0.3755859597164647, 1.3062279654936944, 0.2725025193186371, 1.033313774877432, 0.4353313202104887, 0.6380904965405142, 0.5894860701932122, 0.21193380284991828, 1.1357442559054864, 1.4127991610324788, 0.33452156237461955, 0.3893232499444854, 0.7959040671197283, 0.695107875849499, 0.5781132793856927, 1.4488413564661602, 0.4141326052252298…	[1.9683623907763435, 1.825967720026386, 1.7814832041283934, 0.3900525834353988, 1.2252435706082714, 0.29658934744589255, 1.0254496591207451, 0.4295925724239208, 0.6190429586014968, 0.5801062255542223, 0.18560548823270231, 1.0888640859820737, 1.383884638763216, 0.3315264965155481, 0.3741256894482665, 0.8023943059948644, 0.6744464271799442, 0.5569175863223781, 1.4437899712613738, 0.3893925618496320…
		[ 1.16949809 -1.37740445 0.05828188]	[ 1.24554594e+00 -1.33189446e+00 9.39711516e-02]
		[-1.40596198 0.44533298 1.1936997 ]	[-1.34472973e+00 3.79186184e-01 1.10526115e+00]
		[-0.06111195 0.26490603 -0.25914269]	[-2.76479625e-02 2.36595870e-01 -3.08867289e-01]
		[ 0.40496677 -0.48182741 -1.14458541]	[ 3.62397201e-01 -6.48322208e-01 -9.74457999e-01]
		[-0.20904547 0.03722113 -0.17079872]	[-1.96590712e-01 9.39860500e-02 -2.01206250e-01]
		[ 0.92886406 -0.45118801 -0.03712533]	[ 9.31719511e-01 -3.76402431e-01 -2.04369680e-01]
		[ 0.29956202 0.11164287 0.29548574]	[ 2.69802435e-01 1.63552467e-01 2.91559625e-01]
		[-0.53197838 0.35229777 -0.00669079]	[-5.03047389e-01 3.59388436e-01 -3.15826061e-02]
		[ 0.2756875 -0.28367799 -0.43705495]	[ 2.39006648e-01 -2.90679992e-01 -4.41479555e-01]
		[-0.0299466 -0.20925157 0.01526172]	[-6.36221079e-02 -1.72466257e-01 -2.56323043e-02]
		[ 0.45963101 -0.34356573 -0.98011068]	[ 3.58217540e-01 -4.33259842e-01 -9.32518686e-01]
		[-0.88173893 0.43997156 1.01240454]	[-8.99429187e-01 4.85105116e-01 9.33186400e-01]
		[-0.12799094 -0.2924578 0.09995714]	[-1.30115398e-01 -2.84337857e-01 1.10144379e-01]
		[-0.00987099 0.04560679 -0.38651672]	[-1.11245997e-03 -4.38064677e-02 -3.71550518e-01]
		[-0.26394819 0.30530747 0.68598979]	[-1.75435736e-01 2.79945176e-01 7.31224742e-01]
		[ 0.46535496 -0.4561234 0.24201481]	[ 4.73288774e-01 -4.21358545e-01 2.30938727e-01]
		[-0.07635573 0.42450368 -0.38494336]	[-9.93741720e-02 3.88911787e-01 -3.86043513e-01]
		[ 0.85021671 -0.52267571 -1.05027755]	[ 8.34114575e-01 -4.72321948e-01 -1.07967325e+00]
		[ 0.01159291 0.06211864 0.40928315]	[ 2.00498200e-02 4.35943573e-02 3.86424771e-01]
		[-0.650779 0.05478801 0.16265572]	[-6.12480757e-01 5.71966819e-02 1.41685916e-01]
		[ 0.00193692 0.25367452 0.300505 ]]	[ 1.08582196e-02 2.63777877e-01 2.80631917e-01]]
0.576833	0.595197	[[-0.40365854 0.58946563 0.00864946]	[[-0.50270182 0.58677101 0.04124101]	[0.714482166674475, 0.9672054116034123, 1.0778189119871666, 0.32782136580799487, 1.2162048631188793, 0.3475761527013654, 0.6500827670523608, 0.5112601752519496, 0.6423801922715099, 0.8443429725174327, 0.2319598247083417, 1.119134819921334, 0.6379317463315282, 0.3507514286140271, 0.3503780595393828, 0.7217420106000475, 0.6306223359385625, 0.5384558373513088, 1.2011426421502553, 0.14421196734996203…	[0.7737636295680154, 1.0760644466716178, 1.0141042313744684, 0.35292809930246494, 1.189490229601212, 0.32833382628306806, 0.5129857784896587, 0.5213226389188889, 0.6596870846397481, 0.818133329646613, 0.25019580262045227, 1.2316812021098311, 0.6393003179163097, 0.32018527526398627, 0.4118780026654295, 0.7987372599938589, 0.6580990134465071, 0.553413630666716, 1.1678553099279838, 0.130735209607784…
		[ 0.73433069 -0.5420529 -0.32003656]	[ 0.86113745 -0.58451974 -0.27330143]
		[-0.34588024 0.01919701 1.02063311]	[-0.35711544 0.00357476 0.94913812]
		[-0.07504421 0.12914115 -0.29181806]	[-0.02376879 0.10365349 -0.33652525]
		[-0.16616312 -0.57050589 -1.0611631 ]	[-0.19877785 -0.71122546 -0.93248738]
		[-0.30798404 -0.15761311 0.03336344]	[-0.30936796 -0.10988151 0.00454133]
		[ 0.03010873 -0.29416342 0.57893778]	[ 0.03982565 -0.29323301 0.41902593]
		[ 0.35347739 0.12336089 0.34817063]	[ 0.33853105 0.19494667 0.34520981]
		[-0.01300347 0.45748994 -0.45076177]	[ 0.01230813 0.47767694 -0.45481898]
		[ 0.59660961 0.54391237 0.24724758]	[ 0.57152143 0.54083787 0.22405312]
		[-0.19425297 -0.11854943 -0.044913 ]	[-0.21788545 -0.09348078 -0.07990754]
		[-0.30082546 -1.07626397 0.06018841]	[-0.42475746 -1.14738125 0.14190121]
		[-0.14367325 0.43373981 0.44517938]	[-0.18272848 0.52032638 0.32338159]
		[-0.33498497 0.01714311 0.10255607]	[-0.29982124 0.00725641 0.11213018]
		[ 0.0139555 -0.17737139 -0.30184336]	[ 0.00790586 -0.30152992 -0.28046514]
		[ 0.34790699 0.23455649 0.58724399]	[ 0.42144872 0.21316946 0.6441436 ]
		[ 0.51046568 0.2322406 -0.28839838]	[ 0.52717546 0.26015468 -0.29580379]
		[-0.3114791 0.3309001 -0.28882622]	[-0.32476267 0.35651949 -0.27145849]
		[ 0.50409016 -0.76953088 -0.77230757]	[ 0.52884199 -0.69228343 -0.77778906]
		[-0.10052803 0.04358421 0.09376366]	[-0.09623638 0.02666413 0.08437581]
		[-0.05445381 0.08088273 0.46206471]	[-0.03430121 0.11791596 0.44096387]
		[-0.35386764 0.5184647 -0.03510475]]	[-0.336471 0.52406785 -0.02754854]]
0.513433	0.499445	[[ 0.93343858 -0.0972092 0.42477535]	[[ 0.87157914 -0.12571713 0.47442315]	[1.0301413959145473, 1.5609972228874327, 1.8090396478351545, 0.3214566922479029, 0.847085484729424, 0.07843358956609534, 0.875953030987717, 0.20289885996724702, 0.5562955979397542, 0.7904610701209602, 0.3203695222834516, 1.1186053656144563, 0.5344514068756654, 0.2611086696086231, 0.21742755124195126, 1.1076445144296427, 0.5769066364131414, 0.5223699317025318, 1.6057644257298282, 0.534849298455227…	[1.0002661209154493, 1.43475522970344, 1.6350641643613004, 0.28565405175681247, 0.8043707018197508, 0.08763446808137067, 0.7692226519438707, 0.20159519017028685, 0.5812061748097649, 0.8246761257392248, 0.28132554385875574, 0.9938744556923679, 0.476622404665997, 0.2773915859346624, 0.22595495951409056, 1.1238592578728626, 0.5593336357848222, 0.4947981497449321, 1.6305315214661265, 0.50667398574449…
		[-0.31358324 1.38087493 -0.65693403]	[-0.197222 1.28252224 -0.61217869]
		[ 1.42600715 -1.06987858 0.30738883]	[ 1.28239976 -0.96535169 0.31141901]
		[-0.27851351 -0.15726324 0.03213882]	[-0.21112891 -0.19223151 -0.00835872]
		[-0.80977491 -0.23772554 -0.07283532]	[-0.76319543 -0.24897572 -0.05055746]
		[-0.07680963 0.01403644 -0.00742206]	[-0.07466171 0.01445639 -0.04354816]
		[-0.17360442 0.8550437 0.07781699]	[-0.2003501 0.74219357 -0.02668384]
		[ 0.17698357 0.00161327 0.09920767]	[ 0.17925342 0.03517115 0.08527497]
		[-0.3600403 -0.31848896 0.280001 ]	[-0.38378702 -0.32234649 0.29428028]
		[-0.36918181 -0.08316782 -0.69398603]	[-0.40791098 -0.07530661 -0.71276101]
		[-0.01482747 -0.16827703 0.27221245]	[-0.02602026 -0.15562536 0.23291148]
		[-1.09435659 0.22453144 -0.05698466]	[-0.96763465 0.20416866 -0.09891799]
		[ 0.08960315 0.17932163 -0.49543247]	[-0.03838546 0.17773573 -0.44057404]
		[ 0.23335424 -0.10709628 0.04747547]	[ 0.24849254 -0.11090057 0.05383878]
		[ 0.16058418 0.07746645 -0.12444441]	[ 0.18385284 0.0320629 -0.12738033]
		[ 1.10205391 -0.08484938 -0.07179222]	[ 1.11180256 -0.14964939 -0.06752605]
		[ 0.18990477 -0.22779649 0.49483958]	[ 0.17852898 -0.20994368 0.48672905]
		[-0.45877802 -0.19593324 0.15492981]	[-0.4386361 -0.12372728 0.19265289]
		[-0.60488471 0.68408588 1.32084079]	[-0.52574025 0.75061748 1.34863028]
		[-0.18547038 -0.04956372 -0.49920732]	[-0.20436131 -0.08809482 -0.45518599]
		[ 0.20994823 -0.07923531 -0.47901149]	[ 0.19848198 -0.02293858 -0.48380079]
		[ 0.15986772 -0.48908292 -0.37578071]]	[ 0.18464297 -0.4481193 -0.35268682]]
0.570695	0.542923	[[ 5.32554307e-01 -1.40304696e+00 -8.91894028e-01]	[[ 0.50934104 -1.35402824 -0.90699976]	[1.7457462096984482, 1.0241858904741676, 1.1324900177552883, 0.33489996713636266, 0.6137909689644061, 0.16899677490999837, 1.4349175777123475, 0.5735740459876353, 0.680736942157898, 0.728700946122723, 0.08943491189297495, 0.9486957235144386, 1.3600245051596194, 0.31648468613331576, 0.2438123997540965, 0.6554148229284761, 0.7365108309628933, 0.8232963707647727, 1.1268196364140686, 0.47980721860510…	[1.7074745527072148, 0.9299029563601845, 1.0364135852565954, 0.3368488005211851, 0.5373315727003152, 0.17190162416329782, 1.4119045638642889, 0.5342298171578991, 0.6462798470725469, 0.716090526667189, 0.13052003493085113, 0.709380070373207, 1.2397935548686152, 0.2928812599579862, 0.22667066509483969, 0.6077025137759484, 0.6629150871082627, 0.7773428277778378, 1.1334825018256651, 0.413734604779859…
		[-3.56132370e-01 9.52850322e-01 1.19175235e-01]	[-0.3497336 0.85753698 0.08388232]
		[ 8.74742283e-01 -2.98357922e-01 -6.54478516e-01]	[ 0.82711048 -0.23335177 -0.57929985]
		[-1.12857153e-01 -2.69249146e-01 1.64091890e-01]	[-0.10617398 -0.27503257 0.16294565]
		[-2.19894865e-02 3.38447018e-02 6.12462531e-01]	[-0.01789398 0.09576665 0.52842575]
		[ 1.57741618e-01 5.65823801e-02 2.18157311e-02]	[ 0.17019293 0.02396085 -0.00322663]
		[-1.16985665e+00 5.93682916e-01 5.81347110e-01]	[-1.19025203 0.4955349 0.57551695]
		[-4.82447925e-01 1.65743517e-01 -2.62221799e-01]	[-0.45251225 0.15679646 -0.23674676]
		[ 6.03649294e-01 -2.66615717e-01 -1.67111859e-01]	[ 0.55908722 -0.27756279 -0.16750529]
		[ 1.19603221e-02 4.99262238e-01 5.30659247e-01]	[-0.0109572 0.49805891 0.51439567]
		[ 4.76713896e-02 -7.25838636e-02 2.13921671e-02]	[ 0.05231027 -0.11735266 0.02296666]
		[-7.52481208e-01 -3.10530463e-02 5.76915346e-01]	[-0.54666562 0.03686009 0.45057532]
		[ 7.04859183e-01 -5.68822379e-01 -1.01453501e+00]	[ 0.64570578 -0.57970871 -0.88548852]
		[ 2.89093096e-02 3.09424733e-01 -5.98593574e-02]	[ 0.02911546 0.28649658 -0.05339883]
		[ 4.09172486e-02 1.18781907e-01 2.08952444e-01]	[ 0.03841593 0.09504045 0.20216607]
		[ 6.49249144e-01 8.96081846e-04 -8.96846493e-02]	[ 0.60192683 -0.00188856 -0.08356355]
		[-1.68457628e-01 6.91410139e-01 -1.89795287e-01]	[-0.15064665 0.62678501 -0.15460451]
		[-3.41158506e-01 -6.58436888e-01 3.57615229e-01]	[-0.29655237 -0.59990322 0.39551826]
		[-3.62315365e-01 -4.17545498e-01 9.81888907e-01]	[-0.29280131 -0.32825596 1.04465209]
		[ 1.21801516e-01 -3.27485364e-02 -4.62932923e-01]	[ 0.09594565 -0.05674586 -0.39843527]
		[ 6.06029110e-01 -4.14462279e-03 1.76750061e-01]	[ 0.60832234 0.0318254 0.16869668]
		[-7.32154558e-01 6.00939914e-01 -6.78275079e-01]]	[-0.72328496 0.61916806 -0.68047246]]
0.560234	0.541743	[[ 0.31223516 -0.04577294 -0.15839951]	[[ 0.305622 -0.04446009 -0.14076789]	[0.3530953995820436, 1.5785533428126137, 1.7138918383374404, 0.21808203877150448, 1.3579165911941513, 0.2566413159082059, 0.2443774524048738, 0.7533614343866184, 0.5804253173162744, 0.7443650891643065, 0.28564920780542347, 1.5294644937000554, 0.8154950768946537, 0.30680903632786083, 0.30723684047060645, 0.5376493050102349, 0.8989490341682259, 0.3643915003491808, 1.3997934026797214, 0.430337911912…	[0.33940698922087476, 1.5380009419720277, 1.6167820525707075, 0.18497061863422687, 1.3157955311873781, 0.2669142323471114, 0.1772272293324562, 0.7048385475744249, 0.5939724726880228, 0.7618383227464621, 0.257740678667708, 1.4645476667216475, 0.8273651112426089, 0.26724221164253775, 0.3043737666563108, 0.6366117258746716, 0.8572622627543107, 0.30596431868206014, 1.387730787673567, 0.47181625950248…
		[ 0.2142065 -0.88810355 1.28732992]	[ 0.1678066 -0.88056725 1.24975564]
		[-0.64336203 1.04568833 -1.19584549]	[-0.48410483 1.04352115 -1.13608553]
		[ 0.20269098 0.04334134 0.06780613]	[ 0.17700431 0.02228323 0.04885758]
		[-0.12880917 1.26790418 0.46879062]	[-0.1895701 1.24187827 0.39130477]
		[ 0.23989683 -0.0043048 0.09108097]	[ 0.25273216 -0.02428857 0.0823391 ]
		[ 0.16008816 0.18277792 -0.02616013]	[ 0.11051692 0.13507219 0.03083835]
		[ 0.16338232 -0.67351041 -0.29536994]	[ 0.15404051 -0.62740595 -0.28183448]
		[ 0.04805207 -0.39056693 0.42666382]	[ 0.02087292 -0.43725724 0.40146447]
		[-0.45897126 -0.55260189 -0.19507927]	[-0.48473588 -0.54885849 -0.21019781]
		[ 0.10939485 0.07716722 -0.252336 ]	[ 0.09561403 0.02984639 -0.23748139]
		[ 0.68014561 1.12888279 -0.77607167]	[ 0.71753167 1.07118765 -0.69469791]
		[-0.02922756 -0.48008688 -0.6585549 ]	[ 0.04869204 -0.50653453 -0.65236867]
		[ 0.28680661 0.04614528 -0.09871355]	[ 0.2442745 0.02933292 -0.10434534]
		[-0.12356422 0.04741289 0.27726951]	[-0.11727043 0.02628242 0.27964311]
		[-0.36426853 0.00703321 0.39538051]	[-0.42355908 0.08032404 0.46842314]
		[-0.52827593 -0.49374598 0.53408689]	[-0.52511743 -0.48415566 0.47407127]
		[-0.07690692 -0.35518163 -0.02669276]	[-0.0383299 -0.30299808 -0.01836152]
		[-0.3943173 1.34281372 0.02804922]	[-0.36178269 1.33968108 0.01283093]
		[ 0.07742171 -0.40100717 0.13560918]	[ 0.05357097 -0.42540091 0.19691318]
		[-0.56935321 -0.26766211 -0.43815831]	[-0.53685948 -0.25123015 -0.41898065]
		[ 0.79781479 -0.51590418 0.27996444]]	[ 0.8130512 -0.48625243 0.25867963]]
0.554514	0.552117	[[-1.3864497 -0.03810333 -0.83711081]	[[-1.41311727 0.0104802 -0.83056447]	[1.6200151675885293, 1.9129633967349413, 1.4553790108936517, 0.4220897206020893, 1.149303609174688, 0.4954465783658374, 1.450812114800458, 0.7602249469909829, 0.46286106825136886, 0.682159357905908, 0.23124752051356648, 0.7963539643894468, 0.8944898848028096, 0.18797016883754267, 0.2251236577855039, 1.0075356369036237, 0.983933878111622, 0.4596987354797329, 2.4735750810496593, 0.5051162403341863,…	[1.6391606339749634, 1.916304527430851, 1.3174434838720608, 0.3582473718250448, 1.010517753911654, 0.5098250572909566, 1.4070990754796255, 0.7649450937918588, 0.44283290088661786, 0.6607570557711953, 0.21990705905571462, 0.7866844271849024, 0.8924326719149674, 0.18395345596185744, 0.18672741228148848, 1.1022280610703916, 0.9922681373553555, 0.47799910140552543, 2.589637858143592, 0.57550563148840…
		[ 0.34922756 -1.24375091 1.4108695 ]	[ 0.31441496 -1.24653395 1.42109795]
		[-1.23305408 0.68344537 -0.36139748]	[-1.06031827 0.68869896 -0.37023809]
		[ 0.22092614 0.34820709 0.09001776]	[ 0.17458945 0.30209578 0.0812271 ]
		[ 1.07200962 0.39887875 0.11220476]	[ 0.95759298 0.29555851 0.12964178]
		[ 0.22165016 0.38743399 -0.21501959]	[ 0.25907408 0.39046252 -0.20085126]
		[ 1.1494991 -0.86112293 0.20487781]	[ 1.11503569 -0.8221546 0.24634332]
		[-0.69849184 0.14036912 -0.26523128]	[-0.69822885 0.15744364 -0.26986844]
		[ 0.32053083 0.29506243 -0.15632823]	[ 0.30652075 0.24403779 -0.20637724]
		[ 0.3150427 0.28174991 0.53544978]	[ 0.27879303 0.27121142 0.53415232]
		[ 0.22706933 -0.0430671 0.00775626]	[ 0.20389284 -0.08078631 0.01613681]
		[ 0.58845231 -0.44020671 0.30679238]	[ 0.50893131 -0.46275254 0.38173472]
		[-0.46520943 -0.69659776 -0.31375772]	[-0.37987139 -0.72857101 -0.34830747]
		[ 0.16948782 -0.00950929 -0.08072321]	[ 0.14595545 -0.03632977 -0.10590574]
		[-0.17978726 0.12958405 0.03956233]	[-0.14559663 0.09917932 0.06190485]
		[-0.85628097 0.00369612 0.53094001]	[-0.88881096 0.06861618 0.64823885]
		[ 0.08380366 0.61332272 -0.76481244]	[ 0.09059789 0.59519795 -0.78875058]
		[ 0.09428821 0.1894539 -0.40809298]	[ 0.10033855 0.22447547 -0.40990984]
		[ 1.2373724 -1.57251699 -1.45419171]	[ 1.25919828 -1.64956686 -1.54905556]
		[ 0.12054481 0.40913181 0.27059661]	[ 0.12557212 0.46371555 0.31686947]
		[-0.24774848 0.2643209 0.8332978 ]	[-0.22161125 0.25255018 0.85921028]
		[-1.00694392 0.93775104 0.38696656]]	[-1.03295277 0.96297158 0.38327124]]
0.365339	0.368986	[[-4.88196301e-01 9.43458587e-02 9.50424947e-01]	[[-0.60765398 0.07036646 0.94740508]	[1.0726343035046693, 0.8734235439063964, 0.3453042106477167, 0.3120692658920485, 0.08470919248441773, 0.3985695180120791, 2.1893303073121384, 0.49772448563173594, 0.5044061548599046, 0.6272420451839277, 0.5370668902535455, 0.7987990921771477, 0.7271949493581636, 0.1723605341827024, 0.22847212365230873, 0.6306313260666604, 1.0732744414855546, 0.3457871022768571, 1.3099692198338566, 0.5192443894711…	[1.1277283236640787, 0.9299524477174034, 0.26636289107905414, 0.25510576830675646, 0.08376963511760983, 0.3886395340383351, 2.230936789843551, 0.4947804133048902, 0.5022323002386496, 0.6003602043716372, 0.5535723606049006, 0.836193286219578, 0.7639919027883705, 0.21294908911921193, 0.25146860528456655, 0.6429622618089955, 1.0845350445172366, 0.3000595307186688, 1.3140179266825232, 0.5580731205238…
		[-2.72683629e-01 6.36199187e-01 5.32694021e-01]	[-0.25007909 0.68052721 0.58236992]
		[ 7.34523832e-02 -1.82792109e-01 2.83596174e-01]	[ 0.13169493 -0.12428416 0.1953435 ]
		[ 7.11071232e-02 2.41865017e-01 1.83935634e-01]	[ 0.04355943 0.18556731 0.16954734]
		[-2.92102319e-02 3.99441878e-02 -6.87522473e-02]	[-0.03459123 -0.05502578 -0.05284848]
		[-2.86163578e-01 -1.87525001e-01 2.04456453e-01]	[-0.25363473 -0.18845605 0.22626187]
		[ 2.14404798e+00 -5.29377860e-02 -4.39798883e-01]	[ 2.18558843 -0.07572216 -0.44107635]
		[ 3.73802090e-01 -3.28408134e-01 1.22375901e-02]	[ 0.38123509 -0.31508706 0.01369682]
		[-3.28793080e-01 3.76552299e-01 6.72981840e-02]	[-0.35295116 0.35613552 0.02881412]
		[-7.04135417e-02 -3.54972184e-01 -5.12317543e-01]	[-0.08527441 -0.35042371 -0.47996236]
		[-2.85737391e-01 4.02544740e-01 -2.11548386e-01]	[-0.31862869 0.39601828 -0.21928894]
		[ 3.98761975e-01 5.87450196e-01 -3.66020689e-01]	[ 0.43043359 0.60593028 -0.38313787]
		[-4.38393619e-01 -3.26352998e-01 -4.79705378e-01]	[-0.48238537 -0.32934329 -0.49246419]
		[-1.69515535e-01 -2.60038056e-02 1.72174110e-02]	[-0.21272417 -0.00806843 0.00553562]
		[-1.84949524e-01 4.44904174e-04 -1.34137940e-01]	[-0.20918467 -0.11641336 -0.07698156]
		[-2.23928981e-01 3.90410251e-01 -4.41736931e-01]	[-0.18950979 0.40350775 -0.46332279]
		[-4.06151950e-02 -1.05408844e+00 1.97903990e-01]	[-0.05138638 -1.06168786 0.21539401]
		[ 7.62608023e-02 2.04745754e-01 -2.68015272e-01]	[ 0.07974689 0.20707261 -0.20198289]
		[-7.56135315e-01 1.05622827e+00 1.69294368e-01]	[-0.78492373 1.03293069 0.20878707]
		[-3.55129536e-01 -2.94129121e-01 2.38717006e-01]	[-0.38146542 -0.30672818 0.26804395]
		[-3.18900904e-01 -1.06103423e-01 -4.70625723e-01]	[-0.31341212 -0.11243887 -0.48935029]
		[ 1.27652947e+00 -9.26211248e-01 4.13572419e-01]]	[ 1.27554658 -0.89437718 0.43921646]]
0.438997	0.44198	[[-0.08912132 -0.4221775 0.0043626 ]	[[-0.24368109 -0.54953804 -0.06856491]	[0.4315037463742148, 2.3227537956992146, 2.0250649075591403, 0.24006871530082702, 2.083730181667824, 0.3093305941140893, 1.586731480181973, 0.6877804632809226, 0.3079781528499781, 0.4973923169549874, 0.7726394797424346, 1.7989648678092975, 0.8426416604995324, 0.5461083809650458, 0.369084212850835, 1.0505421345519943, 1.1691168868835904, 0.1653669397044659, 2.0397752020774256, 0.2658073148179495, …	[0.6050402307373741, 2.393645955472838, 2.0528870650826723, 0.26304902325512464, 2.1384492174854244, 0.3165113343675791, 1.5235023476936274, 0.7328780455492037, 0.32298359483664335, 0.5657743784145078, 0.6820331811705149, 1.7223959039622743, 0.8867563739163136, 0.5602609472522521, 0.33149104647569927, 1.056972470297914, 1.0998991357978283, 0.1381080305180452, 2.014823579899649, 0.2080420558345576…
		[-0.89677517 2.09512276 -0.44882079]	[-0.90066937 2.17702279 -0.4229745 ]
		[ 0.56275436 -1.39195855 1.35891383]	[ 0.5855506 -1.42679869 1.35488793]
		[ 0.1572548 -0.06389491 0.16976853]	[ 0.1668233 -0.10840213 0.17208647]
		[ 0.53253163 -1.99081736 -0.30820084]	[ 0.58365426 -2.04111872 -0.25719081]
		[-0.18834662 0.13523225 -0.20475156]	[-0.16206625 0.13307742 -0.23707458]
		[ 0.36315843 1.52711429 -0.23185056]	[ 0.39144981 1.43548498 -0.32742836]
		[ 0.10629883 0.55395969 0.39353677]	[ 0.11381052 0.59984121 0.40539847]
		[ 0.03716801 0.22456111 -0.20746418]	[ 0.03260082 0.25450473 -0.19617067]
		[ 0.23719399 0.43378769 -0.05446441]	[ 0.27786805 0.49206527 0.02760003]
		[ 0.16038451 -0.26497648 0.70783899]	[ 0.13573028 -0.19748552 0.63854994]
		[-0.43442039 -1.59314456 0.71375341]	[-0.3662279 -1.54223896 0.67381286]
		[-0.6506126 0.49047703 -0.21489648]	[-0.70605235 0.47062569 -0.25756243]
		[-0.14760596 -0.51917623 -0.08308364]	[-0.15433271 -0.53421185 -0.06849415]
		[ 0.01216503 0.12259774 -0.34791517]	[-0.05276044 0.02528505 -0.32628717]
		[ 0.20180035 0.22107444 -1.00699627]	[ 0.22606606 0.25679432 -1.00007081]
		[ 0.31664769 0.89884743 -0.677231 ]	[ 0.27783198 0.87260093 -0.60922502]
		[ 0.04242237 0.12179951 -0.10349612]	[ 0.0567162 0.11204289 -0.05747602]
		[ 0.26952785 -1.41813462 1.44115641]	[ 0.25124771 -1.46615289 1.35896443]
		[-0.01010938 0.13287943 -0.22998779]	[-0.04396953 0.09849125 -0.17789787]
		[ 0.9309445 0.38677964 0.05105209]	[ 0.98175065 0.40669111 0.13384176]
		[-1.39358617 0.499693 -0.78791382]]	[-1.4513406 0.53141916 -0.75872461]]
0.332571	0.31374	[[ 1.74316571 0.10626031 1.21909883]	[[ 1.58090791 -0.00957717 1.13961598]	[2.12981687625152, 0.9675021325087179, 1.0371387450216583, 0.17405858818978648, 0.7576918591239791, 0.4124867434159709, 1.5422704471607838, 0.9647187565977038, 0.37185006244979446, 0.3447823702145128, 0.49410981378986574, 1.2587755887977035, 0.3807403682382691, 0.6664786074337078, 0.2428167317584718, 1.0114675185806838, 1.225529831293254, 0.09339074721575256, 2.6279560928200665, 0.667462742449966…	[1.9488679040780985, 1.0376379702589984, 1.1046422260320734, 0.18216490253153358, 0.7098702655796129, 0.40246052300332047, 1.4256037888252466, 0.8602375789578459, 0.34836049920775003, 0.3052421883414005, 0.5022728840455377, 1.1120255164770494, 0.4611247589054097, 0.604751612767511, 0.3067086280149645, 1.0144575760780583, 1.1709836676651093, 0.07612929262123662, 2.605699153038476, 0.72111587288164…
		[ 0.80625995 -0.21468251 -0.48981291]	[ 0.89500864 -0.19943563 -0.48567224]
		[-0.26786234 0.91317178 0.41233947]	[-0.33045945 0.9316417 0.49302611]
		[-0.09751675 0.02603404 0.14180657]	[-0.08003253 -0.01788283 0.16266238]
		[-0.3911822 0.18394859 -0.62228318]	[-0.25654296 0.20831711 -0.62825591]
		[-0.12235245 -0.38117535 0.09940091]	[-0.11967525 -0.38174328 0.04386771]
		[-1.19780586 0.82812381 0.50800611]	[-1.18968575 0.69122401 0.37309966]
		[ 0.84727382 -0.41079917 0.20988899]	[ 0.76645235 -0.327563 0.21274861]
		[-0.13789294 -0.24138427 0.24696486]	[-0.11855713 -0.20533014 0.25522299]
		[-0.03279225 -0.11947873 -0.32175206]	[-0.04553679 -0.10421561 -0.28326366]
		[-0.34061353 0.07012537 -0.35101191]	[-0.34819007 0.08503611 -0.35186728]
		[-0.32616916 0.58203822 -1.06740862]	[-0.24201926 0.56305332 -0.92789999]
		[-0.1789807 0.29906323 -0.15326553]	[-0.18361281 0.34343766 -0.24692702]
		[-0.62101377 0.19459986 -0.14375856]	[-0.58385858 0.1318915 -0.08624558]
		[ 0.10970318 -0.21341881 -0.03711587]	[ 0.01882323 -0.30394794 -0.03648999]
		[ 0.21391612 -0.43243781 -0.88899043]	[ 0.31644971 -0.44976524 -0.85246407]
		[-0.1325764 -0.72235772 0.98109438]	[-0.17981979 -0.68858945 0.92989901]
		[ 0.04755178 -0.07198464 0.03576131]	[ 0.0321809 -0.03928438 0.0567168 ]
		[-1.90065742 1.56303182 0.92227226]	[-1.90902129 1.57068317 0.82356553]
		[ 0.29327618 -0.59909412 0.02412119]	[ 0.31065766 -0.64651437 0.07429054]
		[-0.12153222 -0.46627382 -0.83063794]	[-0.08578533 -0.44549495 -0.7269597 ]
		[ 1.8027403 -0.76019118 0.06699526]]	[ 1.75231658 -0.70594059 0.06133009]]
0.293847	0.289929	[[ 1.29214637 1.30647072 -0.14554846]	[[ 1.18704498 1.27647319 -0.29101527]	[1.843283033802711, 2.005557035488571, 0.8999900232420913, 0.36859348912161166, 0.9832916596784967, 0.5881365156089142, 2.497738615645459, 0.7349926854804287, 0.21790070852926705, 0.2593817821414076, 0.673723122202802, 1.3974691226753786, 0.5568860753839064, 0.6006589519156802, 0.4649215103931395, 0.9773629320421727, 1.3644008321507093, 0.16652754113499843, 2.7283601199425673, 0.6360983293665956,…	[1.7672434655595393, 2.094786767347052, 0.9809139254368799, 0.35104973442488757, 0.9625764050136303, 0.6140085777803949, 2.507283510502327, 0.7105991085537682, 0.2161557758635827, 0.26250263636771376, 0.7071141569644371, 1.3288061682756496, 0.5906992434900606, 0.6270602947038914, 0.4271127383756032, 0.9843907372638634, 1.33143028198528, 0.13188929262436058, 2.959487987455281, 0.6446260965942527, …
		[ 0.86584996 -1.76368478 0.40246596]	[ 0.89114494 -1.84020445 0.4556752 ]
		[-0.34033683 0.83298536 -0.01697845]	[-0.33127552 0.92039662 0.07292959]
		[ 0.23593348 0.03335023 -0.28121934]	[ 0.23464532 0.01816627 -0.26047548]
		[ 0.08368281 0.91716044 -0.34449441]	[ 0.08565049 0.8974551 -0.33733021]
		[ 0.20447414 0.41153106 -0.36706548]	[ 0.19577158 0.39688256 -0.42563394]
		[-1.93102244 -1.11735781 1.12310376]	[-1.9801412 -1.16465107 1.00453936]
		[-0.29529897 0.66461839 0.10627867]	[-0.31713188 0.63400856 0.04910812]
		[ 0.12378106 -0.14601876 0.10410326]	[ 0.16635102 -0.1023897 0.09255812]
		[ 0.08140672 0.12289182 0.21342319]	[ 0.04899329 0.15420802 0.20670554]
		[ 0.35850473 -0.54931751 0.15371234]	[ 0.35457938 -0.57964827 0.19568283]
		[-1.00693364 -0.83699727 0.48830336]	[-0.9488731 -0.73844154 0.56574707]
		[-0.54870317 0.05204679 -0.07961198]	[-0.59003362 0.01983343 -0.01981298]
		[ 0.18749127 -0.48822669 -0.29541987]	[ 0.21535134 -0.54578974 -0.22122832]
		[ 0.22757584 0.40077613 -0.06115345]	[ 0.16190592 0.37957754 -0.11014835]
		[-0.47778954 -0.84575065 0.10798748]	[-0.40283286 -0.86984676 0.22386922]
		[ 0.27627881 1.25375611 -0.46190397]	[ 0.18083125 1.21984354 -0.50198445]
		[ 0.09220315 -0.13806217 -0.0129938 ]	[ 0.0685197 -0.11241204 0.00796052]
		[ 1.77935892 -1.71863891 -1.15070027]	[ 1.94025155 -1.79533386 -1.3307026 ]
		[ 0.22705349 0.56284368 -0.1904594 ]	[ 0.28967083 0.55571295 -0.15105209]
		[ 0.14705368 0.49819338 0.72891646]	[ 0.16459676 0.50366034 0.77850618]
		[-1.53196263 0.69102257 -0.01938871]]	[-1.61502015 0.77249933 -0.00389807]]
0.245432	0.227575	[[ 0.97003421 0.87773526 0.87048551]	[[ 0.88994692 0.82260984 0.69089243]	[1.571346735371359, 0.5423784544479167, 1.5046562220094952, 0.2260516234014034, 2.3840279097255084, 0.3861642898213863, 1.4395216155541142, 0.2660953444663529, 0.5671318411641781, 0.20700887668962062, 0.5970943640229361, 1.8971701929157092, 1.0472730727601864, 0.5567073722292345, 0.7040365573651333, 0.942078356548391, 1.4114558614182118, 0.7620092781407091, 2.5098871417351254, 0.7027079455911308,…	[1.3949999355982847, 0.5014632153992585, 1.4618672437392939, 0.1921867507075559, 2.318305097789517, 0.3719236518328876, 1.466607866787573, 0.30185120773829316, 0.5432924420569271, 0.23067514957543556, 0.524308292158605, 1.7519176977613165, 0.9064756376451559, 0.5569675858171121, 0.7021656935096018, 0.8791634084883423, 1.312830659730264, 0.8333225684934348, 2.3624298653678104, 0.6380308207947858, …
		[ 0.51271401 -0.10665277 0.14115212]	[ 0.42515141 -0.21018883 0.16288737]
		[ 1.06372495 -0.32203035 -1.01428597]	[ 1.09880489 -0.26606043 -0.92676615]
		[-0.20629505 0.04017029 -0.08323482]	[-0.15847356 0.0325522 -0.10374118]
		[-0.77633727 2.09012109 0.84396882]	[-0.71123224 2.05103858 0.81358956]
		[-0.02616841 -0.21553082 0.31935018]	[-0.0803718 -0.2253553 0.28475001]
		[-0.58349979 -1.3159145 -0.01093203]	[-0.64788855 -1.31564788 -0.01580277]
		[ 0.0309792 -0.13722825 -0.22586595]	[-0.01196484 -0.13751963 -0.26843872]
		[-0.25317932 -0.30306963 0.40704736]	[-0.24944935 -0.30898911 0.370766 ]
		[-0.0747059 0.02077423 0.19193784]	[-0.09952928 0.07725608 0.19322641]
		[-0.07237416 0.09191652 -0.58552115]	[-0.05752444 0.0518529 -0.51855704]
		[-0.14815371 1.63014442 -0.9591321 ]	[-0.00724647 1.50394873 -0.89849948]
		[ 0.15299849 -0.59762478 -0.84629603]	[ 0.08844986 -0.63934444 -0.63648519]
		[-0.2004299 0.51919844 -0.01356228]	[-0.23124449 0.5059617 0.02723297]
		[-0.13506745 -0.41155318 0.55502094]	[-0.14033069 -0.43031395 0.53681828]
		[-0.89000925 0.23611052 0.1991155 ]	[-0.81963151 0.30487813 0.09045338]
		[-0.16750771 -1.15014023 0.80082849]	[-0.21859941 -1.07146634 0.72642861]
		[ 0.05790444 -0.71910182 0.24535236]	[ 0.02209416 -0.74888031 0.36485153]
		[-0.32879035 1.67750872 -1.83776899]	[-0.23742288 1.50865446 -1.80240588]
		[-0.27379342 -0.48823569 0.42480764]	[-0.18141396 -0.46911633 0.39255849]
		[-0.6626859 -0.51723108 -0.34648414]	[-0.68518437 -0.4350362 -0.30925176]
		[ 2.06797312 -0.78227837 0.83985999]]	[ 2.0130606 -0.60083389 0.82549312]]
0.166155	0.164942	[[-0.77766329 0.83539536 0.61096738]	[[-0.86876719 0.88950431 0.47544625]	[1.294575893437812, 2.057807045201813, 2.681813977919766, 0.28218784477153136, 1.967724770480294, 0.5717679992682434, 1.1136198128299886, 0.39968433492367705, 0.47774628149391646, 0.25417878405358924, 0.6576363810441468, 1.1545936458101365, 1.3373920611671224, 0.780000334161444, 0.5036134021385421, 0.8390475414102301, 1.3169739441305222, 0.4086624598403906, 2.331203092156012, 0.7796502057564185, …	[1.3311737256113036, 1.8092979413807557, 2.5287692921073264, 0.2394554076437332, 2.025464548984517, 0.535192317969053, 1.1966203663075412, 0.43401832548235914, 0.49761805022149425, 0.272106940539845, 0.7554773525227538, 1.2410815401945563, 1.375724578101367, 0.6764539208174098, 0.5052828826010018, 0.9151685910290064, 1.3765542420027441, 0.4717716837399776, 2.5196648398737396, 0.7432536942841458, …
		[-0.41928686 2.00629357 -0.1831788 ]	[-0.47898706 1.73353469 -0.19745355]
		[ 0.90826915 -2.50593196 -0.29576743]	[ 0.91698165 -2.33088438 -0.34755833]
		[-0.22369475 -0.17191448 0.00600405]	[-0.18577197 -0.15101686 0.00464497]
		[-0.34281142 -0.22869993 1.92408873]	[-0.32628579 -0.3479667 1.96849267]
		[ 0.3485366 0.44969512 -0.05670255]	[ 0.30350416 0.43776608 -0.05173878]
		[ 0.58689808 0.2849983 -0.90248308]	[ 0.65463444 0.28457167 -0.96040253]
		[-0.20373336 -0.14535213 -0.31162966]	[-0.27220549 -0.09131101 -0.32548176]
		[ 0.32170619 0.12471072 -0.33044496]	[ 0.30162198 0.1284872 -0.37435136]
		[-0.16322383 -0.15486517 -0.11824388]	[-0.21559901 -0.1185617 -0.11619972]
		[ 0.47714106 0.18221274 0.41427109]	[ 0.55113557 0.13414645 0.49899935]
		[-0.1730649 -1.04119522 0.46802515]	[-0.10865681 -1.16006267 0.42747128]
		[-1.03887099 -0.83668092 -0.09659002]	[-1.02974084 -0.9062767 0.10447227]
		[ 0.7454663 -0.22114134 -0.06145745]	[ 0.624121 -0.24894363 -0.07803814]
		[-0.05992106 0.49959499 0.02099452]	[ 0.03660834 0.49911249 0.06969466]
		[-0.42203084 0.72118715 -0.07602529]	[-0.51696192 0.7511293 -0.07803008]
		[ 0.3820881 0.97213362 -0.80211301]	[ 0.34720767 1.07231775 -0.7902424 ]
		[-0.05646503 -0.39199997 -0.10076077]	[-0.11913135 -0.45523371 0.03374189]
		[ 2.08594864 -1.03762668 0.08159034]	[ 2.32987569 -0.95922647 0.01657603]
		[-0.31501442 0.6392118 -0.31627303]	[-0.25589715 0.62461244 -0.3111302 ]
		[ 0.33187147 0.24621163 0.29645597]	[ 0.31969921 0.27387079 0.33130342]
		[-1.8807929 -0.19791525 -0.27467192]]	[-2.00738511 -0.05956936 -0.30021592]]
0.187994	0.177115	[[-0.56209981 -0.43855575 1.07128688]	[[-6.36110941e-01 -4.04767283e-01 9.72488667e-01]	[1.286834457560975, 0.5627832350073894, 0.898725654749487, 0.24263059160802405, 1.9183032801932371, 0.8542507604179619, 3.024664705855563, 0.4829351192204509, 0.41175308464102134, 0.447881845863296, 0.8841768126473094, 0.4707488323262327, 0.7213923288283518, 0.6970100765830557, 0.5353123915576656, 0.4520519018218055, 1.2222149560709041, 1.309108097162061, 3.1931130401582344, 0.9728530896983082, 0…	[1.230531547912198, 0.48724259091431815, 0.9681933790668108, 0.21594660893022258, 1.9001640168377105, 0.8339759041297358, 3.012304179501015, 0.45117983268056044, 0.45712030211031446, 0.4053857152529026, 0.7865721823612507, 0.5713248027034317, 0.7165156815154304, 0.7317877755860245, 0.5598371188149198, 0.4213772927629936, 1.2949431824856175, 1.2971136290931233, 3.1452887375672858, 1.02057664816857…
		[-0.0463446 0.49763709 -0.25871697]	[-5.38275090e-02 3.06328377e-01 -3.75061151e-01]
		[-0.55161479 0.69509315 -0.14238836]	[-4.99920559e-01 8.02381396e-01 -2.08954418e-01]
		[-0.11824269 -0.20090766 0.06726353]	[-9.72263892e-02 -1.64452206e-01 1.00674918e-01]
		[ 0.40405537 -1.44416949 1.19624463]	[ 3.97979613e-01 -1.40963537e+00 1.21043945e+00]
		[-0.02502103 -0.72182997 0.45615765]	[-4.27241063e-02 -6.98279110e-01 4.53978792e-01]
		[ 2.00178694 1.85507449 -1.30389581]	[ 2.09013670e+00 1.73724983e+00 -1.29894883e+00]
		[ 0.03241594 -0.47119857 -0.10073454]	[-2.01730071e-02 -4.32777726e-01 -1.25935423e-01]
		[-0.37963979 -0.12497915 -0.09896691]	[-4.23121959e-01 -1.34677396e-01 -1.08576137e-01]
		[ 0.25140747 0.3403628 0.14678418]	[ 1.49256537e-01 3.55603846e-01 1.24923855e-01]
		[-0.61042056 0.51570127 -0.37842777]	[-5.65181150e-01 4.48627098e-01 -3.13049186e-01]
		[ 0.29200086 0.34059415 -0.14260289]	[ 3.51665781e-01 3.70172328e-01 -2.56350652e-01]
		[ 0.56240233 -0.20309696 -0.40356182]	[ 6.07837238e-01 -1.60382309e-01 -3.43811182e-01]
		[-0.28976631 0.62046448 0.12993212]	[-4.23690231e-01 5.93699992e-01 5.93317490e-02]
		[-0.27353842 -0.45684136 0.05506419]	[-1.70022283e-01 -4.93478868e-01 2.02456488e-01]
		[ 0.44943014 0.04544507 -0.01726888]	[ 4.07733689e-01 -1.06356904e-01 5.19868735e-04]
		[-0.42758027 -1.14467791 0.02640048]	[-4.89369264e-01 -1.18342621e+00 1.92088458e-01]
		[-0.31510503 0.80491084 -0.98315379]	[-3.31635667e-01 7.96214295e-01 -9.68795307e-01]
		[-3.02763435 0.91168697 0.44522803]	[-2.91701018e+00 1.09799128e+00 4.22265351e-01]
		[ 0.18785415 -0.93740163 0.18008926]	[ 2.42242799e-01 -9.73298046e-01 1.88642609e-01]
		[ 0.38784712 0.10160538 -0.20771986]	[ 3.77519831e-01 1.35218111e-01 -1.73613328e-01]
		[ 2.00508885 -0.62903814 0.29380645]]	[ 2.04564105e+00 -4.81955124e-01 2.45285416e-01]]
0.193751	0.192386	[[-1.92091696e-01 2.73073615e-01 -3.14230439e-01]	[[-0.407727 0.30998007 -0.49566631]	[0.4584857552514562, 1.044457341431768, 2.4728475565314563, 0.11700819072309623, 2.2658848478686586, 0.7065584460673114, 1.1227979376328698, 0.3664329924536146, 0.5774233593316306, 0.5873625236767978, 0.5475942212630012, 2.2944220269908877, 1.0642412782731476, 0.8443692567071645, 0.7823231824599753, 0.8663900480531322, 1.2691061502656098, 1.4082724135183085, 3.2966042038095433, 1.313148131446905,…	[0.7127510409911367, 0.9518135953460433, 2.33035291566698, 0.14431222885406977, 2.156387405155598, 0.7280695683117168, 1.1679783799911898, 0.37029787640736006, 0.5499322117556089, 0.5950732826586763, 0.6235455874063188, 2.394536543664421, 0.9506945657188604, 0.7607593626209784, 0.6883864555414704, 0.7214155649806391, 1.2504784393821118, 1.4784899265049805, 3.237180925647757, 1.2174283963079509, 0…
		[-3.11611253e-01 -9.96108203e-01 3.94716700e-02]	[-0.29430879 -0.90457997 -0.03265782]
		[-1.78919154e+00 1.04158716e+00 1.35235530e+00]	[-1.69348467 0.8402535 1.36258154]
		[ 1.16377614e-01 -1.18999011e-02 -2.35796127e-03]	[ 0.14305034 0.0043341 0.0185428 ]
		[ 1.67579358e+00 1.35962448e-01 -1.51903398e+00]	[ 1.61989114 0.03560099 -1.42291669]
		[ 2.23776001e-01 5.54562614e-01 -3.76310306e-01]	[ 0.24458348 0.57769197 -0.36950805]
		[ 5.97236133e-01 -3.57511820e-01 8.81004829e-01]	[ 0.74150385 -0.30295775 0.85003656]
		[-2.21357721e-01 -1.45533339e-02 2.91654072e-01]	[-0.22790343 0.00992085 0.2916884 ]
		[ 1.44804790e-01 2.52064440e-01 -4.98911642e-01]	[ 0.11357627 0.25522986 -0.47369145]
		[ 1.77537694e-01 -5.51315307e-01 9.76039641e-02]	[ 0.08733415 -0.58588599 0.05676766]
		[-1.40043976e-01 8.40600465e-02 5.22667222e-01]	[-0.07842395 0.11256967 0.60826545]
		[-1.79017880e-02 -2.22679594e+00 5.52658864e-01]	[-0.0917837 -2.34715592 0.46501623]
		[-5.49000849e-01 6.43287778e-01 6.46056036e-01]	[-0.35137689 0.64837702 0.59996806]
		[ 5.98221124e-01 -5.95039997e-01 -3.19112815e-02]	[ 0.45386283 -0.60098296 -0.10762354]
		[-6.71254057e-02 3.78578896e-01 -6.81323536e-01]	[ 0.05434879 0.3647429 -0.58127854]
		[ 8.36441701e-01 -2.76625289e-03 -2.25808203e-01]	[ 0.66502472 -0.17559755 -0.21759604]
		[ 6.78307629e-02 9.80301558e-01 -8.03142742e-01]	[ 0.04106797 1.07491824 -0.63762098]
		[-4.31915821e-01 8.83295119e-01 -1.00820119e+00]	[-0.4381319 0.91017111 -1.07961172]
		[ 1.53874880e-01 -1.80858236e+00 2.75189964e+00]	[ 0.35163054 -1.69118512 2.73780737]
		[ 2.02465852e-01 1.15966335e+00 -5.81847499e-01]	[ 0.20423829 1.09871246 -0.48295915]
		[ 7.68727769e-02 -1.64010951e-01 -2.38543302e-01]	[ 0.02858111 -0.19141292 -0.19211942]
		[-1.14767798e+00 4.27169405e-01 -8.41468264e-01]]	[-1.16555317 0.55725543 -0.89742434]]
0.110359	0.136807	[[ 0.76850341 -1.12469065 -0.51456752]	[[ 0.61262155 -1.09292055 -0.55959753]	[1.4561271542951204, 1.2575762300619324, 1.7825311216908588, 0.31976994065376063, 2.525282983761393, 0.7464924589214887, 1.4995617876943663, 0.38320894586118076, 0.726947928573083, 0.7345432329035639, 0.3326026330998954, 1.2219865784190782, 0.612550934731636, 0.8491982183668089, 0.5549827444138786, 1.073701996477502, 1.1123340704077054, 0.4174305268615641, 2.3854311890287256, 1.3532933851025455, …	[1.3721989263221241, 1.125075898815279, 1.7008762407594318, 0.31771556008133073, 2.321078029722308, 0.7650472784915394, 1.437569853435516, 0.4934871161633977, 0.7176394153458324, 0.6913356051647338, 0.39556743012451945, 1.1576385451304725, 0.6865994428052602, 0.9057751766140325, 0.64967592347825, 1.142275791623092, 1.085789827367004, 0.5075565972908939, 2.219549622319132, 1.4431813345703821, 0.80…
		[-0.83099461 -0.8834372 0.33239232]	[-0.71390133 -0.82126545 0.28576866]
		[ 0.54317107 1.6957754 0.08202553]	[ 0.6622244 1.5654624 0.06137026]
		[-0.08654337 0.28467558 0.11714468]	[-0.09079194 0.28343885 0.11118641]
		[ 0.37414595 1.63884695 -1.88447596]	[ 0.23818067 1.55329011 -1.70820462]
		[-0.58450448 -0.34443584 0.31139919]	[-0.57149755 -0.36086476 0.35841947]
		[ 0.29235213 -1.13176654 0.93931905]	[ 0.37360581 -1.03638825 0.92353948]
		[ 0.27669836 -0.0138469 0.26475532]	[ 0.38298585 -0.04185939 0.30838153]
		[-0.66428466 -0.02516413 0.29418692]	[-0.65757947 -0.02956111 0.28587009]
		[ 0.36448178 0.28940065 0.56829047]	[ 0.32179 0.27690975 0.54563459]
		[-0.27428538 -0.03317102 -0.18518026]	[-0.33030617 -0.03615346 -0.21462608]
		[ 0.54793914 0.40047834 -1.01618453]	[ 0.48671852 0.34602106 -0.99171644]
		[ 0.51652593 0.21070774 0.25302542]	[ 0.63464782 0.23924328 0.10678761]
		[-0.61000728 0.57855777 0.11958111]	[-0.66071875 0.61799788 0.04424946]
		[-0.18535021 -0.51853103 -0.0691138 ]	[-0.09583332 -0.63860333 0.07127808]
		[ 0.75964858 0.5092425 -0.56253186]	[ 0.77235859 0.26771763 -0.79786181]
		[-0.30942021 -1.01187664 0.3430042 ]	[-0.34396331 -0.94312502 0.41369552]
		[-0.35202683 -0.1792356 -0.13490721]	[-0.44238584 -0.16284725 -0.18812028]
		[-1.92328104 0.41917789 -1.34742787]	[-1.79176121 0.52758827 -1.19901748]
		[ 0.09208149 -1.00469487 0.90194911]	[ 0.04931004 -1.03223073 1.00739298]
		[-0.19867805 0.48450589 0.58548289]	[-0.20488863 0.45335291 0.63359768]
		[ 1.45853554 -0.06231888 0.62072262]]	[ 1.36918427 0.06479716 0.50197242]]
0.0858353	0.103648	[[ 0.63183849 -0.64535315 0.16840261]	[[ 0.47902779 -0.64620804 0.14355516]	[0.9187273794538214, 1.6192232384772098, 2.06487753824215, 0.2150428862564481, 0.8628898310680471, 0.7042780113788324, 1.5211034648096384, 0.6425821281124271, 0.4871489114227825, 0.6711842743521361, 0.5821929416201805, 0.8346246294881037, 0.6070403932288274, 0.6962193835200668, 0.7034825763003258, 0.5321505381115663, 1.1489081147892586, 0.5980096509808873, 2.2164527690863656, 1.8153686059558767, …	[0.8171049752969122, 1.6206204049248185, 2.1368318648209197, 0.1783777086968691, 0.8056774480007157, 0.6924186946589775, 1.468262344930494, 0.6377503945928418, 0.5270692392130054, 0.6892432551370299, 0.5315501856117554, 0.9243246211190619, 0.5113266951891363, 0.7028563753580167, 0.5893287540654576, 0.5362026089915434, 1.2105149746389128, 0.5748543856978359, 2.1733353066869214, 1.7775878316846183,…
		[-1.20786855 1.07125253 0.12391723]	[-1.15555694 1.12899476 0.12833343]
		[ 1.77337312 -1.05143933 0.11550909]	[ 1.81545613 -1.12150252 0.11136231]
		[-0.03540099 0.19549332 0.08229565]	[-0.01708584 0.17205079 0.04387716]
		[-0.67687804 0.1861781 -0.50174963]	[-0.73335162 0.00569138 -0.3335853 ]
		[-0.12253325 0.60519124 -0.33872804]	[-0.12049419 0.60223484 -0.31974677]
		[-1.30853496 -0.22071582 0.74348943]	[-1.28316304 -0.04074578 0.71247927]
		[ 0.1554937 0.59829754 0.17542394]	[ 0.22907801 0.5647737 0.18782838]
		[ 0.38729181 0.18215771 -0.23267506]	[ 0.41350722 0.20837565 -0.25178036]
		[-0.01747282 -0.64735954 -0.17637648]	[ 0.0096379 -0.66065216 -0.19621951]
		[ 0.57518263 0.0192582 0.08799255]	[ 0.52526437 -0.04530689 0.06775121]
		[-0.57475942 -0.54333768 -0.26652213]	[-0.68080135 -0.57019281 -0.25644821]
		[-0.28732901 -0.3254075 0.42432304]	[-0.09549895 -0.32746214 0.38092451]
		[ 0.49577458 -0.48801854 0.02769297]	[ 0.51313048 -0.4800182 0.01693281]
		[ 0.01259806 0.6364834 -0.2993625 ]	[ 0.03258121 0.54015042 -0.23341887]
		[ 0.18998303 -0.02681422 0.49635838]	[ 0.21841018 -0.25595385 0.41748995]
		[ 0.38302341 0.97087419 -0.48029807]	[ 0.28602527 1.03569601 -0.55755701]
		[-0.25151962 -0.52185018 0.14841097]	[-0.34402433 -0.4562481 0.0627893 ]
		[ 2.10352642 -0.15765184 0.68043028]	[ 2.04402331 -0.25740544 0.69216869]
		[-0.58544185 1.48861969 -0.85838943]	[-0.62231361 1.50303775 -0.71653456]
		[-0.38992997 -0.8142112 -0.40469866]	[-0.35309168 -0.71585739 -0.2245116 ]
		[-1.15355492 -0.2317636 0.23903161]]	[-1.16076031 -0.18345197 0.12431 ]]
0.103921	0.103037	[[ 0.32467041 -1.44778128 0.79846132]	[[ 0.25795835 -1.43553354 0.72000197]	[1.6849397574267062, 0.9064740400463784, 1.0220034588305513, 0.22373570439272072, 1.889899436254031, 0.6770195699521405, 2.149873970333199, 0.3199766945971998, 0.7149441438652198, 0.6818304143384748, 0.656427710288326, 2.191811246262957, 0.8863705762032303, 0.45028034083926044, 0.6686208443531431, 1.6894048805935578, 1.0932135823805116, 0.5766141562817158, 2.673113779212134, 1.2423039158149798, 0…	[1.62656137233878, 0.9844323855135254, 1.182987251475134, 0.1987871176525864, 2.071591911414387, 0.7491683465931824, 2.2968160336173087, 0.35305095528213915, 0.7256328684476283, 0.7029567321609105, 0.6122604813437109, 2.143093385270807, 0.960424178289069, 0.44953562355054216, 0.7170331210469745, 1.7458693975065824, 0.9895005354923695, 0.4855174605458924, 2.4856479240360594, 1.252988677188246, 0.8…
		[ 0.09408006 0.72780281 -0.53211578]	[-0.00615412 0.8586382 -0.48146618]
		[ 0.91802351 0.30529183 -0.32942496]	[ 1.07271422 0.29591263 -0.40147075]
		[-0.19249814 -0.05011672 0.10242289]	[-0.15882638 -0.07890437 0.08980312]
		[-1.13684098 -1.03493612 1.09919047]	[-1.12205961 -1.22043768 1.24217839]
		[ 0.17577083 -0.63790075 0.14332743]	[ 0.10943039 -0.71992474 0.17603002]
		[-0.81188574 1.58184234 -1.20854228]	[-0.82767737 1.68383868 -1.32476465]
		[ 0.27740932 0.03493475 -0.15559151]	[ 0.31286756 0.0493435 -0.15596181]
		[-0.06894246 -0.2779798 0.65507198]	[-0.09407952 -0.29066075 0.65818571]
		[ 0.14736993 0.66553052 0.0156188 ]	[ 0.14215881 0.68798749 0.02474379]
		[ 0.39807379 0.34457381 -0.39205036]	[ 0.37346643 0.26222694 -0.4081945 ]
		[-0.31549403 1.61333474 -1.44970724]	[-0.4971386 1.568784 -1.37281435]
		[ 0.65696328 -0.30632604 -0.51011411]	[ 0.78388659 -0.28735704 -0.47472344]
		[-0.2754308 0.34929847 0.06986297]	[-0.21132925 0.3837176 0.100911 ]
		[-0.09267778 -0.4207458 0.51130972]	[-0.06310545 -0.51337331 0.49659041]
		[-0.84758102 -0.49214058 1.37604248]	[-0.792526 -0.71636066 1.38086564]
		[ 0.22869514 -0.76181813 0.74996507]	[ 0.14393491 -0.72062095 0.66264583]
		[-0.11409915 -0.50243406 0.25889242]	[-0.13461742 -0.42843922 0.18451339]
		[-0.40417318 1.31302015 -2.29306768]	[-0.28348349 1.3533833 -2.06553537]
		[ 0.04104755 -1.22136943 0.22336257]	[ 0.02629024 -1.22383672 0.26741939]
		[ 0.0644963 0.75181375 0.34531048]	[ 0.10379128 0.72985663 0.35275403]
		[ 0.96007297 -0.24577387 0.47304164]]	[ 0.86449842 -0.23823998 0.32828838]]
0.0874168	0.0595518	[[ 0.04024686 1.60280354 0.75326894]	[[ 3.53437125e-02 1.55823209e+00 6.93812157e-01]	[1.7714437872239361, 1.3879206998980038, 1.3227332790593893, 0.31014607681962386, 0.5364903648800955, 0.8903285014335287, 1.325483159734441, 0.39335205801787554, 0.8061178757315449, 0.7323158863848019, 0.42882781905572437, 0.5186571340788416, 0.8828898268183201, 0.5156274518657229, 0.6929899492934015, 1.148214688201033, 0.9973320620570584, 1.1405716919180344, 1.6674859513731637, 1.580334768488908…	[1.706080813613392, 1.311965490826764, 1.3405370043394345, 0.33287173340032444, 0.5971642932204598, 0.86014092705684, 1.3689684931150832, 0.39570369233420616, 0.7743951395974141, 0.7316413104967521, 0.41840239209357566, 0.4057612653199257, 0.842203120770512, 0.5540872451502571, 0.6206424659480032, 1.0809204991678403, 0.8495307426396033, 1.1250472797757487, 1.5973118331638865, 1.524233574226071, 0…
		[ 0.82871008 -0.98169808 -0.52519745]	[ 7.49979925e-01 -9.76011185e-01 -4.54076785e-01]
		[-1.12639077 0.33063574 0.60954669]	[-1.13208882e+00 3.76282319e-01 6.11413104e-01]
		[ 0.08830715 -0.23922763 -0.17652925]	[ 1.25020062e-01 -2.62647291e-01 -1.61833172e-01]
		[ 0.05735855 0.13979854 0.51477012]	[ 1.51491562e-01 5.09464904e-02 5.75378097e-01]
		[ 0.83590413 0.06007281 -0.30056676]	[ 7.91427054e-01 7.55953371e-02 -3.28284902e-01]
		[-0.98242215 -0.88955247 0.02118298]	[-1.02587290e+00 -8.96841890e-01 -1.31659238e-01]
		[-0.39312009 -0.00527596 0.01243371]	[-3.95606447e-01 7.34821010e-03 4.79118013e-03]
		[ 0.66028387 0.35130214 -0.3007292 ]	[ 6.27179315e-01 3.43998925e-01 -2.96645713e-01]
		[-0.30773469 -0.34872033 -0.56566779]	[-3.35343067e-01 -3.34785810e-01 -5.57460757e-01]
		[ 0.37171368 0.19063563 0.09685192]	[ 4.03071284e-01 8.67580752e-02 7.11838325e-02]
		[ 0.24545325 -0.42387191 -0.17055946]	[ 1.66457628e-01 -2.76319294e-01 -2.46133521e-01]
		[-0.7905146 -0.37347186 -0.12288159]	[-7.19809481e-01 -4.37071772e-01 -1.21931659e-02]
		[ 0.34170574 -0.3850766 0.02872059]	[ 4.11150976e-01 -3.54930597e-01 1.09507178e-01]
		[ 0.36128075 0.57076516 0.15472047]	[ 3.40824900e-01 5.10129792e-01 9.38245874e-02]
		[-1.07478698 0.17125463 0.36592592]	[-9.79922928e-01 9.55553186e-02 4.46104653e-01]
		[ 0.33294521 0.91401603 -0.21998506]	[ 1.84380881e-01 7.88058241e-01 -2.58206086e-01]
		[-0.04432278 -0.86467615 0.74247858]	[-1.78415842e-02 -8.48573283e-01 7.38468986e-01]
		[ 0.83000998 0.07702221 1.44418157]	[ 8.27280170e-01 -6.01956464e-04 1.36638657e+00]
		[ 0.14815905 1.15183675 -1.07181108]	[ 1.27483596e-01 1.14190055e+00 -1.00154833e+00]
		[ 0.1514944 -0.74806873 -0.72776784]	[ 1.80104558e-01 -6.89843608e-01 -6.23266935e-01]
		[-0.55409231 0.08057861 -0.60050478]]	[-5.14710397e-01 4.28213314e-02 -6.39561741e-01]]
0.0339884	0.0321919	[[-6.55220795e-01 1.71327563e+00 -4.61024237e-01]	[[-0.57508999 1.75263713 -0.5195666 ]	[1.8913410642997894, 1.569768720868986, 0.5789522088204714, 0.2082238594518863, 1.6796396443237513, 0.5905584074018217, 2.4295735476194773, 0.5915454235946052, 0.9212231672915601, 0.9759305501073278, 0.3954905481813511, 0.6607236926595481, 0.7027485537290791, 0.11114578174869544, 0.4290962813932479, 1.0919275861463458, 0.929674794861073, 0.8539079484396469, 1.7077193332228005, 1.3944967807541253,…	[1.9163545730005256, 1.5904449388664634, 0.5923902539026105, 0.21191777458476316, 1.636556176306674, 0.5727169354783558, 2.436412664209367, 0.6014573976407639, 0.9248650447360094, 0.9431604470041096, 0.40830382444125013, 0.6558285576044554, 0.6144036546886404, 0.0630691302978863, 0.4785855631642406, 0.935302473664969, 0.9383361065528298, 0.8568889321869406, 1.7461910183325986, 1.4247499969071458,…
		[ 6.26234300e-01 -1.41650634e+00 -2.55957454e-01]	[ 0.61917572 -1.44148806 -0.26124452]
		[-3.17198729e-01 4.54381887e-01 -1.67653591e-01]	[-0.29331324 0.49211042 -0.1507345 ]
		[-2.03729653e-01 -3.01371670e-02 -3.07108321e-02]	[-0.20588381 -0.04178682 0.02783635]
		[-2.56602544e-02 1.67923465e+00 2.64929328e-02]	[ 0.06264026 1.63379158 0.07153595]
		[-2.26549401e-02 -4.29708063e-01 4.04471219e-01]	[-0.07429836 -0.43315441 0.36723521]
		[ 1.47031692e+00 -1.79252786e+00 -7.26525739e-01]	[ 1.33750172 -1.86466605 -0.81866743]
		[-1.59591015e-01 -5.69609908e-01 1.11735122e-03]	[-0.16853829 -0.57678922 0.02569124]
		[-6.41624118e-01 -8.71280443e-02 6.55270417e-01]	[-0.65543764 -0.09907562 0.64495029]
		[ 3.58640381e-01 7.36510577e-01 5.30442915e-01]	[ 0.30526922 0.70749996 0.54388063]
		[-3.87202488e-01 -3.15018072e-02 7.41258587e-02]	[-0.39148691 -0.1083764 0.04128644]
		[ 3.85406314e-01 5.17199816e-01 -1.43255442e-01]	[ 0.30072392 0.56444343 -0.14518896]
		[-1.12127319e-01 5.02228575e-01 -4.78591112e-01]	[-0.06991462 0.47374864 -0.38492339]
		[-8.54565684e-02 -7.10672197e-02 -1.00067444e-04]	[-0.03484461 -0.0331498 0.04080024]
		[ 2.04634580e-01 -2.33623028e-01 2.96088818e-01]	[ 0.23403206 -0.31312457 0.27609081]
		[-3.34142061e-01 5.74722553e-01 -8.66226832e-01]	[-0.13610604 0.4666975 -0.79903649]
		[ 7.49240843e-03 -7.71400536e-01 5.18825886e-01]	[-0.12377254 -0.79959127 0.47519345]
		[-2.18636566e-01 -4.87967370e-01 6.65766237e-01]	[-0.21585038 -0.4826222 0.6743464 ]
		[-1.30030099e+00 -2.25445728e-01 -1.08383434e+00]	[-1.31564768 -0.32732873 -1.1005045 ]
		[ 8.50488218e-01 -7.48739323e-01 8.12822544e-01]	[ 0.86262459 -0.72244525 0.87399327]
		[ 3.04577942e-01 8.26224640e-01 3.53530822e-01]	[ 0.35315521 0.80975622 0.36061313]
		[ 2.02432839e-01 3.64701352e-01 -2.02518714e-01]]	[ 0.1850614 0.34291354 -0.24358703]]
0	0.00858767	[[ 2.68976249e-02 1.87741575e+00 -2.53556247e-01]	[[ 0.02142965 1.8679417 -0.32975705]	[1.8946514628904767, 0.7550810467376774, 1.960277903745253, 0.17446355964041588, 0.6771580915170026, 0.9235679274862586, 0.7212788366187413, 0.5316332919561234, 1.0998449360708413, 0.6563574623815887, 0.6370392980770447, 1.6690407230539088, 0.6078495148704216, 0.23361638643941798, 0.5453440767993194, 0.9534587449717212, 0.49478439472283436, 1.374762486498783, 1.3644388533812928, 1.160760468343534…	[1.8969462691391334, 0.6805722836694101, 1.9932116168554712, 0.1237041941211717, 0.7249443478323927, 0.9199218744534013, 0.6397763128829276, 0.546188279448864, 1.1097529109137036, 0.6267503687405139, 0.6292542194629267, 1.6737482343000936, 0.6590777189298096, 0.21522601013110018, 0.49360708545628273, 1.0076224559651248, 0.5750396397977776, 1.3700513904321272, 1.4210936475508582, 1.193799045068695…
		[-5.83355966e-01 2.63874712e-01 4.00266586e-01]	[-0.56123845 0.23758114 0.30289476]
		[ 5.10133851e-01 -1.88992264e+00 -1.03176168e-01]	[ 0.50591875 -1.92729904 -0.04956985]
		[-3.95846444e-02 -9.32180173e-04 -1.69910920e-01]	[-0.02782236 -0.00413243 -0.12046397]
		[ 4.98095111e-01 -4.31404582e-01 -1.55994963e-01]	[ 0.54735575 -0.45745863 -0.12914174]
		[-2.88435716e-01 8.72180176e-01 9.53115661e-02]	[-0.28263955 0.87237029 0.0730836 ]
		[ 3.64147998e-01 -1.81226614e-01 5.95647807e-01]	[ 0.20709086 -0.24809615 0.55215524]
		[-4.79812542e-01 1.52896780e-01 1.70400870e-01]	[-0.48813394 0.14069518 0.20062841]
		[ 6.98668526e-01 2.89571682e-01 -7.98542056e-01]	[ 0.69442099 0.28568294 -0.81713908]
		[-1.11077536e-01 -6.44785498e-01 -5.21398175e-02]	[-0.13834145 -0.61127675 -0.00429005]
		[-5.52650122e-01 -1.05013223e-01 2.98946705e-01]	[-0.5506743 -0.15762171 0.26052656]
		[-2.61978933e-01 -9.93123715e-01 1.31558704e+00]	[-0.20619843 -1.04596314 1.29030092]
		[ 6.03117744e-01 -6.74853605e-03 -7.53954708e-02]	[ 0.65596003 -0.05758329 -0.02800081]
		[-2.12365330e-01 -9.20945983e-02 -3.15621253e-02]	[-0.18368475 -0.10805938 -0.03008853]
		[ 8.18238528e-02 4.43317750e-01 -3.06878464e-01]	[ 0.12154528 0.40957327 -0.24723358]
		[ 5.76706212e-01 -3.61373621e-01 -6.67759410e-01]	[ 0.72877905 -0.40189837 -0.56803328]
		[ 1.16605054e-01 3.12503633e-01 -3.65453606e-01]	[ 0.00762117 0.40995849 -0.40317061]
		[-5.39413452e-01 1.11867884e+00 -5.89544464e-01]	[-0.5999328 1.09329704 -0.56729449]
		[ 4.16503326e-01 -4.79600271e-01 1.20756033e+00]	[ 0.42964653 -0.71835755 1.14842215]
		[-4.37505199e-01 9.84078461e-01 -4.33063099e-01]	[-0.46235794 1.03898249 -0.36317582]
		[-1.23017238e-01 -8.16751194e-01 -4.60696626e-01]	[-0.08040737 -0.76322865 -0.44152746]
		[-2.66202077e-01 2.14064162e-01 3.62673109e-01]]	[-0.33833672 0.14489253 0.27087465]]
0.0747697	0.0912378	[[-2.74060508e-01 -1.43844718e+00 -4.92994756e-01]	[[-0.34440845 -1.47327268 -0.51253355]	[1.5450835878951577, 0.8317888735589521, 0.5496037132099181, 0.11841658575581616, 1.5183259335343962, 0.8700263608633059, 3.2674181142814005, 0.4985411833296267, 0.9170692741517912, 0.30880639302975244, 0.3563824539310803, 1.096253479813379, 0.5745122627382915, 0.20271203562637868, 0.48361329804399483, 0.8191897404991444, 0.9512014502732853, 1.7565714632344482, 0.9173602339493319, 1.1367411156832…	[1.5974480284434778, 0.7824212978423517, 0.5538099218453001, 0.10643350687456074, 1.5197647144895865, 0.9465872091041103, 3.211280202193821, 0.5422338301215481, 0.9650990184024547, 0.3283043129681371, 0.3476566013030959, 1.3098327726371541, 0.5752861214038943, 0.24173668810982932, 0.500514943888554, 0.9410173260987573, 0.9856663260520713, 1.7342906151793576, 0.8991983460749713, 1.2330654141255648…
		[-1.94965062e-01 7.42018092e-01 3.21357288e-01]	[-0.19848081 0.72585488 0.21429686]
		[ 1.92549610e-01 3.87849173e-01 -3.38469952e-01]	[ 0.19778813 0.41106272 -0.31402663]
		[-8.76297185e-02 3.02250474e-02 -7.36883079e-02]	[-0.09744284 0.02621113 -0.03385203]
		[ 1.03980821e-01 -1.51358477e+00 5.96888931e-02]	[ 0.16165386 -1.51080109 0.03213861]
		[-5.94596636e-01 -4.15806659e-01 4.80109916e-01]	[-0.60688191 -0.50321422 0.52392475]
		[ 8.52868342e-01 3.14072429e+00 -2.90667590e-01]	[ 0.85417728 3.07373683 -0.36721059]
		[ 4.15062992e-01 -2.30271643e-01 -1.52449973e-01]	[ 0.46382205 -0.24313783 -0.14060807]
		[-4.35080595e-01 -8.07291427e-01 -1.21711013e-03]	[-0.47842364 -0.83766959 0.02892378]
		[ 1.31783887e-01 2.20803751e-01 1.70997366e-01]	[ 0.09228421 0.25669291 0.18269126]
		[-6.80107403e-02 1.00385232e-01 3.35120572e-01]	[-0.08028007 0.07586096 0.32964426]
		[ 8.86997306e-01 6.39818636e-01 7.50971711e-02]	[ 1.05842564 0.7705134 -0.04130553]
		[ 2.35379608e-02 4.10861959e-01 4.00877481e-01]	[ 0.00539621 0.30439566 0.48812732]
		[-8.55242399e-03 -1.67911576e-01 -1.13246316e-01]	[-0.00905758 -0.1761144 -0.16534299]
		[-2.96097869e-01 -3.81246881e-01 2.93034087e-02]	[-0.26505375 -0.40386199 0.13098554]
		[ 4.85049473e-01 -4.29029034e-01 -5.01729935e-01]	[ 0.62402681 -0.45519259 -0.53749777]
		[-1.63243528e-01 -9.30733412e-01 1.08954420e-01]	[-0.25691418 -0.94069782 0.14359953]
		[-4.72654480e-01 1.39952280e+00 -9.50514061e-01]	[-0.53016798 1.34738224 -0.95459256]
		[ 6.79848133e-01 1.08454700e-01 -6.06295219e-01]	[ 0.65117418 -0.02784304 -0.61947931]
		[-5.08754710e-01 -7.59473484e-01 6.75684124e-01]	[-0.53830873 -0.78341725 0.78544984]
		[-2.26251513e-01 5.85189114e-01 2.67697072e-01]	[-0.2010814 0.61335917 0.25694067]
		[-4.14522803e-01 -1.76758649e-01 6.14132156e-01]]	[-0.50224704 -0.24984742 0.56972661]]
0.000399783	0	[[ 8.88627181e-02 -2.12899672e+00 5.24667439e-01]	[[-0.05017562 -2.13761218 0.53792984]	[2.194493005312069, 0.6830697006605486, 1.391732722657553, 0.11161215915066204, 0.9492576317503524, 1.1160676765490705, 1.6489782648744793, 0.6024896585988129, 0.956969192858465, 0.4488324909803322, 0.4332406244969547, 1.1266489541416755, 1.409676939140644, 0.22813310557872185, 0.5197562223100385, 1.0953392536965636, 0.531955715248158, 0.22422221672749054, 1.2239684357475367, 0.5191755920311162, …	[2.204829229082089, 0.6488654506286597, 1.4052308487116958, 0.1016221665438663, 1.0014130857939831, 1.0481801644523145, 1.5199837418040991, 0.6150008551872606, 0.9056898450643287, 0.4853366799952163, 0.4488886640007517, 1.2054945859675896, 1.5609452569241777, 0.2610413965125678, 0.462939507883541, 0.9786652033744856, 0.6322962745260875, 0.31695169399718237, 1.2201254536582766, 0.4975891719565264,…
		[ 3.65333278e-01 5.68141653e-01 1.01640909e-01]	[ 0.3095166 0.57018742 0.01059036]
		[-9.93555043e-01 1.11047094e-01 9.68213246e-01]	[-0.95956163 0.06953638 1.02424602]
		[ 2.90885157e-02 4.82929802e-02 -9.63271529e-02]	[ 0.04622923 0.01218951 -0.08967351]
		[ 4.62123436e-01 -1.00997155e-01 -8.23001553e-01]	[ 0.47852726 -0.2175954 -0.85234504]
		[ 2.38556312e-01 7.93007802e-01 -7.48222273e-01]	[ 0.21725705 0.72957752 -0.72055373]
		[-9.97521231e-01 1.14809805e-01 1.30801354e+00]	[-0.91865709 0.12210247 1.20478659]
		[ 1.78225568e-01 5.75055562e-01 -2.32494312e-02]	[ 0.19476387 0.58304487 -0.01875546]
		[ 6.01640746e-01 1.16690415e-01 -7.34984214e-01]	[ 0.55781315 0.10473585 -0.70579671]
		[-2.09979189e-01 -1.29289965e-01 -3.75024599e-01]	[-0.24741888 -0.10928109 -0.40298044]
		[ 3.25815842e-01 2.76583072e-01 -7.10160546e-02]	[ 0.33500762 0.29184478 -0.06401212]
		[ 1.09853222e+00 -2.37327169e-01 -7.89977445e-02]	[ 1.165898 -0.29419754 -0.08571386]
		[-4.46086882e-04 -7.65476605e-01 1.18373749e+00]	[-0.06014664 -0.84560877 1.31067856]
		[-7.04287112e-02 1.57135146e-01 -1.49643097e-01]	[-0.07114271 0.1099699 -0.22580511]
		[-3.67257082e-01 1.46335472e-01 -3.37423614e-01]	[-0.34717624 0.16274642 -0.25941327]
		[-4.31695322e-01 6.02135067e-01 -8.06746918e-01]	[-0.37609632 0.49081991 -0.75857297]
		[-3.33600483e-02 3.11842756e-01 -4.29672068e-01]	[-0.05414128 0.46271265 -0.42750942]
		[-2.18304893e-02 1.42386356e-01 -1.71828862e-01]	[-0.05765488 0.16022801 -0.26732242]
		[-5.67726779e-01 2.48328520e-01 1.05551787e+00]	[-0.46230486 0.11414253 1.12336629]
		[-3.60189472e-01 1.35319877e-02 -3.73662582e-01]	[-0.36420584 0.04229388 -0.3363931 ]
		[ 7.58318389e-02 -2.90760818e-01 -2.67504496e-01]	[ 0.08274952 -0.27147363 -0.24612102]
		[ 6.12883936e-01 -5.79070138e-02 3.92743016e-01]]	[ 0.58091971 -0.15036349 0.24937053]]
0.112393	0.107124	[[-1.90846510e-02 -1.28252709e+00 2.10910186e-01]	[[-0.14636269 -1.2306803 0.21045155]	[1.2998934848522234, 0.5127483023686735, 1.7133477516117719, 0.16545805949211131, 2.3067037958233025, 1.008749783627958, 2.001425376999711, 0.29798532818882484, 1.1307538975077827, 0.08019295717921385, 0.6747132937309374, 0.8320044213740142, 0.6492463143503645, 0.41054958354604404, 0.40462266619314025, 1.2323268003300143, 0.8062196672576669, 0.975396498752715, 0.9494141652973526, 0.82595573009440…	[1.2570942236037952, 0.46784785342795354, 1.8166126233209303, 0.13628817924212275, 2.094400408179414, 1.100498878688703, 1.8279181147909878, 0.361113333344958, 1.1424855017039386, 0.07444145116940822, 0.6811779291354355, 0.8054290112753067, 0.7080796393371958, 0.395303375589065, 0.4889595233077918, 1.1910275393380267, 0.8320748466412395, 0.8733817393538467, 1.0816820474377529, 0.8273172679158263,…
		[ 2.15147369e-01 4.64800420e-01 2.41454102e-02]	[ 0.15850183 0.43777584 -0.04594671]
		[ 1.90364427e-01 1.60543234e+00 -5.67370167e-01]	[ 0.33785914 1.68656853 -0.58431089]
		[ 1.13140900e-01 1.01054028e-01 -6.60574711e-02]	[ 0.10820025 0.04802166 -0.06753587]
		[-4.46421383e-01 2.22467030e+00 -4.15249809e-01]	[-0.61806933 1.97512865 -0.32151237]
		[-8.15370716e-02 -9.90508643e-01 1.72686017e-01]	[-0.1038816 -1.07327405 0.21997549]
		[ 6.57433848e-02 -1.99145695e+00 1.88362821e-01]	[ 0.14967603 -1.81565909 0.14921061]
		[ 2.28520051e-01 1.78477690e-01 -6.86990254e-02]	[ 0.32982255 0.10501998 -0.10291128]
		[-8.84009423e-01 1.05466046e-01 6.97143191e-01]	[-0.90885215 0.06802235 0.68893676]
		[ 8.01662608e-02 1.24112426e-03 -1.65548370e-03]	[ 0.05135123 0.02591844 -0.04725268]
		[ 5.97455449e-01 -2.27153251e-01 -2.16070396e-01]	[ 0.60925354 -0.23849557 -0.18956097]
		[-2.31461036e-01 5.48054476e-01 -5.81629983e-01]	[-0.27464275 0.46732442 -0.59573076]
		[ 5.38975438e-01 3.24395872e-01 -1.60603773e-01]	[ 0.58974044 0.37014003 -0.12876081]
		[ 3.99465635e-01 -6.40918092e-02 -6.97883001e-02]	[ 0.36999425 -0.07673665 -0.11610555]
		[-1.81585849e-01 -3.20391477e-01 1.67616773e-01]	[-0.1674249 -0.38214474 0.25498179]
		[-8.66969367e-01 7.28856703e-01 -4.85552639e-01]	[-0.8645973 0.66550597 -0.477619 ]
		[-1.76015085e-01 -5.75961826e-01 5.35982105e-01]	[-0.17442386 -0.54566714 0.60346685]
		[ 2.69960828e-01 -8.10421183e-01 4.70889570e-01]	[ 0.30249948 -0.74321618 0.34484697]
		[ 3.41373450e-02 4.17114169e-01 8.52195793e-01]	[ 0.0660621 0.43067212 0.99004716]
		[ 7.69522292e-01 -2.10889361e-01 -2.13457227e-01]	[ 0.77018173 -0.22699152 -0.19937103]
		[ 7.36477873e-03 3.78315101e-01 3.78062104e-01]	[ 0.02316612 0.31489501 0.36143455]
		[-6.75223947e-01 -1.94751865e-01 -8.49889768e-01]]	[-0.60805412 -0.26212778 -0.9467338 ]]
0.0947055	0.0805952	[[ 1.03688975 0.10880643 -0.01477738]	[[ 0.99170669 0.21597486 -0.01378378]	[1.042687661899259, 0.7616461635445235, 1.1841058514204592, 0.14012934589777784, 1.210718141440877, 0.9398464185423663, 2.415778879692013, 0.680455241508513, 1.0009694768812936, 0.341505554251227, 0.6731726437795749, 1.4894546853087895, 1.2542640391499138, 0.2763408799686407, 0.5285125472480093, 1.389945055739447, 0.2751497086844887, 0.4500501803073632, 1.46893096922859, 0.7652997728906495, 0.426…	[1.01504545944728, 0.7638783041522067, 1.248982843213799, 0.10544407195269663, 1.0795182666702325, 0.9424987980943239, 2.3522163050069156, 0.676725717826078, 0.9697387221206282, 0.3137751533818007, 0.6961390490588747, 1.597962922472055, 1.294833552170702, 0.2845002885301785, 0.46880378449259874, 1.3050214754229352, 0.2705004318009702, 0.4804822108990795, 1.2777889546446974, 0.746863359364392, 0.4…
		[-0.57630224 0.34888761 0.35532808]	[-0.62595125 0.27981136 0.3367502 ]
		[ 0.59846517 -0.98074734 -0.28649741]	[ 0.68999557 -1.00462691 -0.27310991]
		[ 0.01158144 0.12403221 0.06417254]	[-0.01721251 0.06771257 0.07897588]
		[-0.21848868 1.18117661 0.15140317]	[-0.29312701 1.02321023 0.18021395]
		[ 0.45484818 0.59650285 -0.56622325]	[ 0.45184162 0.5950454 -0.57451207]
		[-1.16690857 -1.98230294 0.7380969 ]	[-1.1634621 -1.8860036 0.78883959]
		[-0.52587642 0.33958365 0.26675132]	[-0.51885276 0.32806895 0.28481622]
		[ 0.42049137 0.84319245 -0.33786595]	[ 0.40433098 0.79125329 -0.38836566]
		[ 0.20707703 -0.21398055 0.16720488]	[ 0.20080166 -0.19110176 0.14701584]
		[-0.15116581 -0.21045824 -0.62130318]	[-0.17095901 -0.23278388 -0.63339897]
		[-1.33108927 -0.60028788 0.29382151]	[-1.41760273 -0.69003738 0.26026223]
		[ 1.12073855 -0.23996116 -0.50945266]	[ 1.17806859 -0.18819478 -0.50332002]
		[-0.06775877 0.23391032 0.13061007]	[-0.10668361 0.23558521 0.1185691 ]
		[ 0.15542557 0.44090292 -0.24652186]	[ 0.16725268 0.39260294 -0.19407849]
		[-0.64456438 -0.21603142 1.21235904]	[-0.62327202 -0.21120931 1.1269444 ]
		[ 0.00732662 0.26976815 0.05365471]	[ 0.00575797 0.24828216 0.1072068 ]
		[ 0.20926175 -0.25571217 -0.30555846]	[ 0.26776338 -0.22817788 -0.32726256]
		[-1.05444968 -0.31263126 -0.9737329 ]	[-0.94049667 -0.36318463 -0.78505258]
		[ 0.68109846 0.22171834 -0.2694988 ]	[ 0.64359036 0.24859075 -0.28600519]
		[-0.14034994 -0.03902728 0.40103149]	[-0.16329845 -0.09322089 0.36606975]
		[ 1.03693917 0.72491916 0.2817637 ]]	[ 1.03980861 0.6624033 0.18322528]]
0.0737438	0.064507	[[ 0.73260229 1.54427 -0.73904882]	[[ 0.68254175 1.61003436 -0.71413162]	[1.8621678507996338, 1.2000619618881272, 1.3730440365875565, 0.15370675580702342, 2.0152736861953704, 0.7474687912979995, 2.810174649592218, 0.7382028669186249, 0.8707722126280941, 0.1844067399228831, 0.524520093005925, 0.8635518130622881, 1.2600126357128438, 0.6057208450139426, 0.31780313913518743, 1.5160632468224249, 0.3924078563635588, 0.6469025703984617, 2.252817312733502, 0.2185901003318655,…	[1.8889303436625424, 1.2303487322154303, 1.456286126087501, 0.1174424558565424, 2.15965025679013, 0.7115688955137554, 2.883104258431708, 0.7769407155120958, 0.8194731117615147, 0.1855886892654815, 0.5712566300931436, 0.8842215221803986, 1.30645853356696, 0.5747259606017104, 0.39969177724387006, 1.4173468427029043, 0.3572789365197596, 0.6007834944383054, 2.2486641525073536, 0.1907142574065345, 0.6…
		[-0.89159665 -0.53894279 0.59560456]	[-0.91417204 -0.55572133 0.60763581]
		[ 0.92100342 0.27502292 -0.98049223]	[ 1.01388301 0.23556462 -1.018489 ]
		[ 0.14268687 -0.0479376 -0.03111609]	[ 0.08398325 -0.08012589 0.01787138]
		[-0.5913392 -1.42699162 1.2943496 ]	[-0.6796845 -1.50202869 1.39500109]
		[-0.20670797 -0.58907519 0.41106184]	[-0.2030882 -0.57927838 0.35989171]
		[ 0.09426677 2.31282488 -1.5934354 ]	[ 0.09578802 2.36456609 -1.64679751]
		[-0.0675284 -0.73122809 -0.07542463]	[-0.01429242 -0.77667693 -0.01433687]
		[-0.19685174 -0.04410609 0.84708222]	[-0.23042115 -0.07156779 0.7831477 ]
		[ 0.08099287 -0.14741945 -0.07558774]	[ 0.03748429 -0.16564141 -0.07483992]
		[ 0.05577927 -0.46181012 0.24236628]	[ 0.06179235 -0.51203354 0.24563692]
		[-0.47517951 0.02993991 -0.72043721]	[-0.5190864 0.01159671 -0.71572518]
		[-0.9809665 0.64913062 -0.45162597]	[-1.00626015 0.68544522 -0.47375021]
		[ 0.31669608 -0.2396896 0.45732945]	[ 0.28410132 -0.23421053 0.44129559]
		[ 0.24725642 -0.09303151 0.17665853]	[ 0.28782559 -0.14364363 0.23722659]
		[ 0.02360717 0.08355812 1.51357475]	[ 0.05940928 0.00508989 1.41609205]
		[ 0.23688005 -0.10079558 0.29616215]	[ 0.21331409 -0.08919333 0.27237821]
		[ 0.1552478 -0.18222153 -0.60097951]	[ 0.20942864 -0.21745549 -0.51941656]
		[ 1.71726763 1.26584 -0.72375882]	[ 1.82715379 1.18042686 -0.56972969]
		[-0.07649457 -0.06279391 0.19490289]	[-0.09330476 0.00619052 0.16621621]
		[-0.00318642 -0.66021429 0.04968282]	[-0.06647501 -0.68473044 0.05099715]
		[-1.13912525 -0.48450409 -0.1595777 ]]	[-1.12992074 -0.48660689 -0.24617387]]
0.150234	0.126963	[[-2.32266924e-01 2.76437907e-01 4.80996948e-01]	[[-0.29295176 0.32896585 0.49172536]	[0.6014348708212939, 1.0091399326801473, 1.1088311591277864, 0.15325399082910524, 1.5533045294522394, 0.64468267625221, 1.1110406361797627, 0.5653952465057493, 1.066798723322547, 0.5570474774524989, 0.9458989139755997, 1.2401361916933331, 1.4858773189830938, 0.8447456766542403, 0.2788077090317004, 1.382977787925603, 0.254978270686595, 0.7300710261339227, 2.1531963261929956, 0.7916661769898526, 1.…	[0.6601765625283893, 1.1232553169105588, 1.1443917587373789, 0.1801382228136406, 1.61051960165599, 0.7058224706378082, 1.1275675231955504, 0.5504665369037929, 1.0729390691957932, 0.5231923695233777, 0.9187164763920178, 1.3124541516320871, 1.418730112516616, 0.8276034956135034, 0.24555400756946336, 1.223690398030293, 0.25016595398021046, 0.7420904746609571, 2.0461056084990905, 0.7103067971776689, …
		[ 4.89741639e-01 -8.27639879e-01 -3.05824722e-01]	[ 0.49695063 -0.9747487 -0.25418017]
		[-6.65989718e-01 -7.29576356e-01 5.03669114e-01]	[-0.71833165 -0.71974773 0.52497176]
		[-2.32172924e-02 -1.49697296e-01 2.32047968e-02]	[-0.0519918 -0.16519863 0.0495585 ]
		[ 6.35870188e-01 -1.41718846e+00 9.69975431e-04]	[ 0.62555715 -1.48349684 0.04109454]
		[ 5.65604228e-02 6.40705359e-01 4.37414542e-02]	[ 0.07491248 0.70127722 -0.02799529]
		[-7.27678006e-02 1.07181411e+00 -2.83426636e-01]	[-0.05115527 1.08566926 -0.3001898 ]
		[-5.50507157e-01 -3.86545725e-02 1.22961291e-01]	[-0.52058825 -0.05090174 0.17149431]
		[ 9.53343615e-01 6.78721577e-02 -4.73908048e-01]	[ 0.90824753 0.04606019 -0.56935325]
		[ 9.18673125e-02 5.41641778e-01 -9.21220577e-02]	[ 0.05583272 0.51246608 -0.0893951 ]
		[-6.11263779e-01 7.03592091e-01 -1.61367649e-01]	[-0.63403359 0.64979123 -0.14075771]
		[ 4.84329872e-01 4.00649784e-01 -1.06903793e+00]	[ 0.48894092 0.55189878 -1.0857626 ]
		[-1.32049569e+00 -3.05159372e-01 6.09097931e-01]	[-1.26675197 -0.31765228 0.55428478]
		[-6.85128876e-01 2.07181209e-01 4.48630837e-01]	[-0.70547064 0.21528894 0.37535236]
		[ 1.55787578e-01 2.12140666e-01 -9.19799270e-02]	[ 0.1966314 0.14485754 0.02547858]
		[ 8.64596339e-01 1.07829299e+00 -4.88361006e-02]	[ 0.83745324 0.88981668 -0.06570041]
		[ 2.04249531e-01 -1.14288848e-01 1.01163763e-01]	[ 0.1796228 -0.13664462 0.10792082]
		[ 2.24656656e-01 -6.88911641e-01 -8.90721090e-02]	[ 0.28285071 -0.68570136 0.02252556]
		[-1.54589854e-01 -1.56825960e+00 -1.46728260e+00]	[-0.08347367 -1.57158469 -1.30755569]
		[-5.32320799e-01 -5.13355807e-01 2.82552151e-01]	[-0.5272425 -0.42741964 0.20943625]
		[-2.90833838e-01 1.05766207e+00 3.74053852e-01]	[-0.34193891 1.03053585 0.36078026]
		[ 1.08193522e+00 3.93113204e-01 1.02895922e+00]]	[ 1.04693044 0.37646862 0.90626693]]
0.151782	0.152937	[[-1.68625912e+00 8.70413261e-01 6.50064390e-01]	[[-1.670835 0.79613852 0.60255181]	[2.0059094613371253, 1.4204993682147582, 1.2142251175012229, 0.29808805223634594, 2.085083003862263, 0.8788596270724627, 2.149198509046527, 0.27805747207673237, 0.8526198708549345, 0.6420535939887723, 0.8762473514697507, 0.6053207408786893, 1.3926813193376448, 0.7985392079314575, 0.13129861492231248, 1.398763924456773, 0.2682746117052206, 0.3714934077512762, 2.6808956997240654, 0.3561951239835032…	[1.9464313084775045, 1.3444971215601367, 1.2751265344744458, 0.3167449718553616, 2.0043938343366654, 0.8625641957830779, 2.0752178140276887, 0.34854929384583666, 0.8656380457184141, 0.6707000070890039, 0.8508739822266299, 0.5980825392683784, 1.3600546625597172, 0.7891638769989313, 0.13723303697348463, 1.3455710361346072, 0.2455386423043574, 0.407478135274171, 2.7175020295620533, 0.388608749711516…
		[ 1.24901720e+00 -1.22807899e-01 -6.65351569e-01]	[ 1.19091291 -0.24502252 -0.57390148]
		[-9.50216533e-01 2.67511387e-01 7.07014027e-01]	[-0.96024185 0.309485 0.77980915]
		[ 1.10827419e-01 -1.49571312e-01 -2.32813644e-01]	[ 0.13493757 -0.15954933 -0.23804042]
		[ 2.82802320e-01 1.72486417e+00 -1.13685425e+00]	[ 0.19678748 1.6498424 -1.12111078]
		[-3.83876557e-01 -5.70115953e-01 5.47723318e-01]	[-0.37674026 -0.58845278 0.50577376]
		[ 1.47956380e+00 -1.46845652e+00 -5.23049391e-01]	[ 1.48590576 -1.33405773 -0.56471499]
		[ 1.73588938e-01 -9.82709604e-02 -1.93715401e-01]	[ 0.26030871 -0.10901048 -0.20455489]
		[-6.12952173e-02 -7.12879388e-01 4.63687954e-01]	[-0.11116079 -0.72190271 0.46457398]
		[-3.97821104e-01 3.76313237e-02 -5.02548575e-01]	[-0.44694631 0.01135164 -0.49994863]
		[ 1.99537054e-01 3.86876112e-01 7.60474365e-01]	[ 0.2156096 0.34178659 0.74878633]
		[-5.65750730e-01 1.93061569e-01 9.52183892e-02]	[-0.53867294 0.23402545 0.11298794]
		[-1.02300105e+00 9.45002690e-01 1.83782653e-04]	[-0.97895861 0.94382068 -0.02431581]
		[ 4.81830809e-01 -5.89787177e-01 2.40114608e-01]	[ 0.45227733 -0.61840625 0.18920504]
		[-8.43776809e-02 -9.97222469e-02 1.32365677e-02]	[-0.03733634 -0.09534351 0.09137023]
		[ 1.11973181e+00 5.74364089e-01 -6.10612055e-01]	[ 1.15770001 0.47486202 -0.49477083]
		[-2.78459516e-02 1.52653399e-01 -2.18844260e-01]	[-0.0362653 0.11984218 -0.21121531]
		[ 1.72550057e-01 -2.61821530e-01 -1.99206718e-01]	[ 0.19162128 -0.24215545 -0.26585796]
		[ 1.21619893e-01 9.78483375e-01 2.49298629e+00]	[ 0.1650487 0.9073243 2.55623528]
		[-2.66623996e-01 1.87575035e-02 -2.35445891e-01]	[-0.2637499 0.06508735 -0.27787836]
		[ 8.79472141e-01 -1.01538960e+00 -8.18052328e-01]	[ 0.83419451 -1.04060037 -0.78944644]
		[-8.90638506e-01 -7.13736132e-01 -7.31676744e-01]]	[-0.86439656 -0.69906501 -0.78553764]]
0.0913977	0.116124	[[-6.27462415e-01 -6.05112614e-01 -1.95707957e-02]	[[-6.91053108e-01 -6.05793859e-01 -7.98220722e-02]	[0.8719250960582557, 1.3769721120870175, 1.7162740377745356, 0.2055712895689828, 1.632350421804556, 0.805441623655192, 2.3112847719386687, 0.7837612291187174, 0.6182762043598924, 0.4766756510348285, 0.481376494762743, 1.2490797833105514, 1.5421671562187809, 0.6695163501096013, 0.41461381856325563, 1.330984777847406, 0.48989204389217145, 1.1535868698481753, 2.464712604707978, 0.933340760614879, 1.…	[0.9224490022541877, 1.3402856057164567, 1.7918454010153528, 0.19644719333203378, 1.6187425217282334, 0.8158565443639826, 2.336504079181986, 0.8222611957714302, 0.6011495258151724, 0.47588599800874226, 0.4435345315911892, 1.2450273419460673, 1.5137390810951794, 0.684640921590341, 0.37837851128885736, 1.3607013618391344, 0.5053610462833229, 1.2491443490631244, 2.667590269572441, 0.9362834393091549…
		[ 9.20698283e-01 9.87244932e-01 -2.71503800e-01]	[ 9.30920073e-01 9.17957802e-01 -2.95138605e-01]
		[-4.33038622e-01 -1.45721235e+00 7.96621800e-01]	[-4.12257147e-01 -1.49740339e+00 8.93609024e-01]
		[-6.59799266e-02 2.10357090e-02 -1.93555427e-01]	[-3.52749877e-02 -3.88986094e-03 -1.93215020e-01]
		[-1.54100006e-01 1.02795711e+00 -1.25862038e+00]	[-2.01489592e-01 9.60917589e-01 -1.28699910e+00]
		[ 1.44784118e-03 7.97959855e-01 -1.09517955e-01]	[ 1.14571124e-03 8.09214413e-01 -1.03887542e-01]
		[ 5.95766901e-02 -1.99870490e+00 1.15916635e+00]	[ 2.94263938e-02 -1.99615886e+00 1.21397497e+00]
		[ 1.57290183e-01 7.67815489e-01 9.15005185e-04]	[ 2.19921195e-01 7.91667931e-01 -3.17809613e-02]
		[ 4.01919807e-01 1.36614429e-01 -4.49513549e-01]	[ 3.72717543e-01 1.38781018e-01 -4.50779563e-01]
		[ 4.54402353e-02 1.87633399e-01 4.35830895e-01]	[ 8.76122054e-03 1.80216352e-01 4.40355300e-01]
		[-3.11167378e-01 3.14754328e-01 -1.89282609e-01]	[-2.87581690e-01 2.82792827e-01 -1.84520647e-01]
		[-9.92683696e-01 6.57029413e-01 3.78274683e-01]	[-9.59784580e-01 6.30138059e-01 4.81490051e-01]
		[ 1.51785368e+00 -2.26851558e-01 1.51453310e-01]	[ 1.49051236e+00 -2.37203317e-01 1.16247600e-01]
		[-5.02303703e-01 3.64571305e-01 -2.51059549e-01]	[-5.05193154e-01 3.41469024e-01 -3.11306881e-01]
		[-1.34947478e-01 1.52620592e-01 -3.61110442e-01]	[-1.01260494e-01 1.91588995e-01 -3.10177799e-01]
		[ 3.79088284e-01 -1.27498635e+00 -4.71419989e-02]	[ 4.13335379e-01 -1.29633638e+00 -1.31928005e-02]
		[-2.56113212e-01 -3.63453131e-01 2.05674643e-01]	[-2.38837994e-01 -3.99169573e-01 1.97509118e-01]
		[ 2.84048072e-02 8.81707204e-01 -7.43335886e-01]	[ 4.03584919e-02 8.85934315e-01 -8.79689256e-01]
		[-9.81978639e-01 -2.26001715e+00 -5.33730228e-02]	[-1.07739730e+00 -2.44007728e+00 -3.57178534e-02]
		[ 5.64316156e-01 -1.75692103e-01 7.22360393e-01]	[ 5.69627162e-01 -1.77497300e-01 7.21558233e-01]
		[-6.25042079e-01 1.40728286e+00 1.39884619e-02]	[-6.08024789e-01 1.39943833e+00 1.94973332e-02]
		[ 9.24935414e-01 1.02759546e+00 5.88852168e-02]]	[ 1.04142931e+00 1.12341316e+00 9.19864761e-02]]
0.0919178	0.0979252	[[ 0.6261891 -0.0823877 -0.77879092]	[[ 0.62804903 -0.04170832 -0.852017 ]	[1.0027042555481782, 0.7111220680175516, 1.2127499466599203, 0.33626652600879187, 1.6729858993946107, 0.6326081659615755, 1.521995141103569, 0.6009120270767669, 0.8254747819614867, 0.7613273032328702, 0.5133350107917205, 0.6596498842613785, 0.685078617544105, 0.9618295116075677, 0.41362969837774183, 1.3582340411140095, 0.3229105563088666, 0.32491760330507513, 2.694380845609036, 1.0947288887732207…	[1.0593007731939967, 0.566996266693589, 1.2892120214583374, 0.2827514052720633, 1.670505450306464, 0.7395994512504388, 1.5013286073112215, 0.6455826632535033, 0.8432874249660149, 0.7470748338174603, 0.5280531040864993, 0.6906682383004998, 0.659973619933764, 1.004068833582283, 0.4494155603871818, 1.2306402198827686, 0.35291828065587827, 0.24092239320902017, 2.51809447254296, 1.0070436633511775, 1.…
		[ 0.02488846 0.62047276 0.34653819]	[ 0.04160336 0.51149493 0.24109514]
		[ 0.87103079 0.65990468 -0.52592168]	[ 0.9264932 0.75257484 -0.48714382]
		[-0.03655069 0.26802545 -0.1997538 ]	[-0.02964347 0.22629501 -0.16691372]
		[-1.29245619 -1.01911477 0.29973974]	[-1.33612373 -0.94035502 0.34798601]
		[-0.20272307 -0.56371333 0.20328238]	[-0.21830867 -0.6558842 0.26299162]
		[ 0.03475338 1.50332945 0.23507863]	[ 0.01201306 1.45227749 0.38043838]
		[ 0.56052089 -0.0857091 -0.19891089]	[ 0.58482359 -0.09299553 -0.25711898]
		[-0.76002571 -0.0596964 0.31655312]	[-0.77652076 -0.05535329 0.32416849]
		[-0.08636926 -0.6938295 0.3012644 ]	[-0.12150548 -0.69332718 0.25030909]
		[ 0.22929426 -0.45014429 -0.09114324]	[ 0.24329924 -0.46304651 -0.07234289]
		[ 0.61650117 0.11543967 0.20429869]	[ 0.58587045 -0.04765673 0.3626393 ]
		[ 0.1246121 0.51826796 0.43035202]	[ 0.06774066 0.53910533 0.37462224]
		[ 0.65571167 -0.20123008 -0.67428827]	[ 0.66443946 -0.2222156 -0.71923199]
		[-0.03716976 -0.37929608 0.16075578]	[-0.01790616 -0.40128683 0.20155048]
		[-1.00735139 -0.89863701 -0.14998135]	[-0.94290982 -0.77570689 -0.15386759]
		[-0.31259028 0.06802833 -0.04393964]	[-0.25369383 0.15561275 -0.18967189]
		[ 0.06855427 0.31407334 0.04721965]	[ 0.05541535 0.23094173 -0.04048031]
		[ 0.41989914 2.07801591 1.66289589]	[ 0.43406081 1.84171152 1.66147214]
		[-0.41237382 0.7218437 -0.71226459]	[-0.41885617 0.66673752 -0.62781967]
		[ 0.72599496 -1.50950895 -0.14240559]	[ 0.6809226 -1.39593022 -0.0958164 ]
		[-0.84285815 -0.59846044 -0.67706645]]	[-0.80926272 -0.5912848 -0.74484862]]
0.210448	0.225816	[[ 1.2035076 -1.22867605 -0.66881799]	[[ 1.26235266 -1.26301663 -0.7849607 ]	[1.8453706576961189, 0.6688973600999555, 0.4918416740000997, 0.2923314094247464, 2.035469206994747, 0.7873615174910936, 2.5864085256370255, 0.5008597052746463, 0.8930218084243517, 0.4583587320886745, 0.43371273577790587, 1.4453031227663844, 1.483971993048931, 0.7731573874949593, 0.3134318788430689, 2.0036239856279954, 0.6592055598540317, 1.7206757001185058, 2.818013148561434, 0.8798782444654113, …	[1.9506174725200758, 0.6998844108891741, 0.6047927602828412, 0.25123233098814945, 1.9683922926784194, 0.7691001870145838, 2.7067213607755045, 0.5330348679165656, 0.8877998569033347, 0.4210125702436099, 0.4536991140055825, 1.6309278626378267, 1.410242021404353, 0.7496064660360587, 0.3110845033067537, 2.260000907966517, 0.6125906683279486, 1.8299741771502738, 2.859324656561407, 0.9750540538068525, …
		[-0.63256256 0.04049908 0.21365417]	[-0.67277639 -0.09565687 0.16751085]
		[ 0.47504859 0.01810002 -0.1261327 ]	[ 0.57554924 0.04480645 -0.18030456]
		[-0.05179277 0.28767631 0.00418334]	[-0.04674755 0.24327881 0.04180636]
		[-0.21093507 -2.01919811 0.14656158]	[-0.28408379 -1.93219082 0.24597407]
		[ 0.40554841 0.49756551 -0.45595746]	[ 0.418231 0.48618146 -0.42452975]
		[-1.6039502 1.84556412 0.84305746]	[-1.63156402 1.88245952 1.05862436]
		[-0.33918744 0.08846553 0.35775155]	[-0.40248072 0.08329081 0.33940843]
		[ 0.30000569 0.66159734 -0.51939724]	[ 0.26469888 0.65822228 -0.53372889]
		[ 0.26745503 0.10086737 0.35831035]	[ 0.25070149 0.10693895 0.32088067]
		[ 0.17943712 -0.23112314 -0.32014239]	[ 0.20271687 -0.2487519 -0.32073548]
		[ 1.33030338 0.26787191 -0.49743207]	[ 1.55672702 0.11816184 -0.47176738]
		[ 1.21331847 -0.80395269 0.28929436]	[ 1.13532045 -0.79973109 0.24547959]
		[-0.6485299 0.39683694 -0.14036295]	[-0.61551685 0.39494586 -0.1645194 ]
		[-0.23841788 0.19656815 0.05251114]	[-0.23987885 0.19194604 0.04887148]
		[-1.66464697 0.76881704 -0.80770039]	[-1.88134156 0.92048821 -0.84903444]
		[ 0.00812439 -0.46171967 0.47042631]	[ 0.05294278 -0.46274102 0.39791348]
		[ 0.02558271 -1.09836458 1.32426041]	[ 0.06536199 -1.19174853 1.38718014]
		[ 0.59014842 0.29895869 -2.73926024]	[ 0.60028548 0.30854075 -2.77852433]
		[ 0.05715728 -0.5044677 0.71863141]	[ 0.04011146 -0.57971554 0.78297597]
		[-0.9915285 0.69952532 0.76861382]	[-1.0417662 0.78695439 0.8023677 ]
		[ 0.35621382 0.38562059 0.74471503]]	[ 0.39115662 0.34733703 0.66911183]]
0.131639	0.145249	[[ 1.41137668e+00 -1.00398607e+00 5.97325402e-01]	[[ 1.37195049 -1.02493048 0.58355483]	[1.832148955622275, 1.0964233145632796, 1.0738579409365088, 0.1342537923445024, 1.3550272159136494, 0.4939701357825409, 0.56567458598039, 0.6642336449567257, 0.7733663041598652, 0.617463678035676, 0.28911636984176486, 1.3182010142158895, 1.1263763273098413, 1.0283485299856108, 0.4187572639314067, 0.16011493871294832, 0.3914075668680107, 0.7262556595219775, 2.689516491376662, 1.122052150546211, 1.…	[1.8092171946987685, 1.190563199593746, 1.1827007675915762, 0.1566836158180642, 1.371969613170535, 0.5313003703090639, 0.4490336447176826, 0.7161152761543852, 0.7844747098171367, 0.6633386412141978, 0.2880683476889164, 1.6032268245260959, 1.18965477168363, 1.0758186837336727, 0.38443993742219884, 0.2401278612708525, 0.48726250695725337, 0.6288928395959924, 2.612721252607966, 1.0842516672937477, 1…
		[-1.05819727e+00 -2.48623220e-01 -1.43349595e-01]	[-1.13916089 -0.3246319 -0.11986384]
		[ 2.97679716e-01 1.02448673e+00 -1.22411588e-01]	[ 0.33425799 1.12049133 -0.17762848]
		[ 1.04351832e-01 1.73338821e-02 8.26699009e-02]	[ 0.11282669 -0.02656105 0.10542487]
		[ 5.98457974e-01 1.19783759e+00 -2.07682266e-01]	[ 0.53965752 1.25439783 -0.13250077]
		[ 3.31678838e-02 -4.92733583e-01 -1.09545569e-02]	[ 0.03751735 -0.52877748 0.03559359]
		[-4.94366544e-01 -1.14484766e-01 -2.49965389e-01]	[-0.41064172 -0.10297899 -0.14966603]
		[-2.72724921e-01 -5.97510008e-01 9.90416237e-02]	[-0.26458079 -0.66209879 0.06665802]
		[-6.42509658e-01 3.24289480e-02 4.29214565e-01]	[-0.66897968 0.03497484 0.40821995]
		[-1.44367033e-01 8.12096156e-02 -5.94831532e-01]	[-0.20037489 0.06370004 -0.62913461]
		[ 1.94043012e-01 1.85251166e-01 -1.07784927e-01]	[ 0.23063011 0.15010317 -0.08521834]
		[ 4.80027898e-01 -9.97707688e-01 7.15406528e-01]	[ 0.57642072 -1.20849961 0.88181864]
		[-3.66631481e-01 6.28057986e-01 -8.60144264e-01]	[-0.40196869 0.68135307 -0.88851429]
		[ 8.98824187e-01 -4.82927282e-01 1.28050847e-01]	[ 0.95740104 -0.47394459 0.12706538]
		[-6.67029730e-02 -3.42289278e-02 4.11991189e-01]	[-0.08545536 -0.05235058 0.37114804]
		[ 4.41687720e-02 5.98180141e-02 1.41801687e-01]	[-0.09911196 0.18537361 0.11608115]
		[ 2.82837698e-01 2.43330701e-01 -1.18291545e-01]	[ 0.29422292 0.28833077 -0.26023642]
		[-6.50432058e-01 1.16559186e-01 3.01329349e-01]	[-0.55355532 0.10680843 0.27870177]
		[-1.18555948e+00 2.40030964e+00 2.57800886e-01]	[-1.14819127 2.33622654 0.22363964]
		[-2.50319173e-01 -1.48013427e-03 -1.09377290e+00]	[-0.26728218 -0.05786902 -1.0491964 ]
		[ 9.91300955e-01 -1.19806163e+00 -1.24764665e-01]	[ 0.95683502 -1.11632287 -0.11466654]
		[-1.92314251e-01 -6.16259181e-01 4.59434110e-01]]	[-0.17241712 -0.64279428 0.40871985]]
0.130762	0.145074	[[-4.31667195e-01 -4.05118469e-01 6.84216288e-01]	[[-0.36648574 -0.42401604 0.68310338]	[0.9047703956609607, 0.9667753266435238, 0.674516097644103, 0.2842369765041592, 2.2081966317669015, 0.487201775105799, 2.233725395115718, 0.6476591211932531, 0.4885610362035845, 0.696523078682097, 0.2868266110170064, 0.4358837385083386, 1.0915504462442276, 1.1645908147671615, 0.6187867990400053, 2.233008052838745, 0.7422525484120056, 1.77200996314819, 1.7260171550227572, 1.138889869062761, 1.5483…	[0.8835901918068212, 1.0487201113588116, 0.6259017316764519, 0.30076548713906104, 2.0644125506206126, 0.47870551830549835, 2.0458118634391886, 0.6578958857601676, 0.4886113729235303, 0.6831562439850057, 0.2927263745235382, 0.5052553814855242, 1.0797736605181665, 1.1922563868511598, 0.6416955867842691, 2.2233367551415872, 0.8231206307005806, 1.7433348127853747, 1.773190402982672, 1.181640927304627…
		[-9.30166072e-01 -5.96114514e-02 -2.56694539e-01]	[-1.01883817 -0.13292762 -0.21003074]
		[-4.67192423e-01 -2.76973468e-01 3.99986130e-01]	[-0.44071294 -0.29455332 0.3328114 ]
		[-5.42084779e-02 -1.29193189e-01 2.47307945e-01]	[-0.04028753 -0.1701883 0.24468906]
		[ 1.41603537e+00 1.64126579e+00 -4.20978387e-01]	[ 1.34997069 1.52941442 -0.31665413]
		[ 1.86778095e-01 4.04819038e-01 -1.96471524e-01]	[ 0.21095238 0.39142032 -0.1773364 ]
		[ 1.17328049e-01 -2.13895544e+00 -6.32955686e-01]	[ 0.10871376 -1.96494238 -0.55904288]
		[-5.96111172e-01 2.46596931e-01 5.74783591e-02]	[-0.6120343 0.22523247 0.08666806]
		[ 3.98452465e-01 9.55610148e-02 -2.66074447e-01]	[ 0.37105793 0.10115786 -0.30137049]
		[ 2.78050299e-01 6.33019295e-01 -8.43741842e-02]	[ 0.21202314 0.63527338 -0.13481978]
		[ 1.59779014e-01 6.99018402e-02 2.27714524e-01]	[ 0.16293781 0.05229762 0.23749728]
		[-2.04765295e-01 -3.84463643e-01 -1.59221392e-02]	[-0.23654457 -0.44536972 -0.03123263]
		[ 7.83494402e-01 -7.42114817e-01 -1.63964929e-01]	[ 0.79786966 -0.71375812 -0.14094148]
		[-1.02664230e+00 5.22368459e-01 1.71489219e-01]	[-1.04402901 0.55074871 0.16779326]
		[ 1.53088790e-01 5.19148560e-01 -2.99909482e-01]	[ 0.18855273 0.51536059 -0.3326027 ]
		[ 1.74612578e+00 -1.09921598e+00 8.53869994e-01]	[ 1.69931606 -1.16229902 0.83941185]
		[ 4.95059252e-01 -2.67515398e-01 4.84035841e-01]	[ 0.5526113 -0.2902602 0.53656066]
		[-1.06070061e+00 1.26952984e+00 -6.35001977e-01]	[-1.01543857 1.28495811 -0.59748091]
		[-1.18874503e+00 -1.17986782e+00 -4.17052051e-01]	[-1.22652911 -1.18318772 -0.48979317]
		[ 1.05081902e+00 -1.04541168e-03 4.39145102e-01]	[ 1.07712817 -0.00339692 0.48585867]
		[-8.06608490e-01 1.29866664e+00 -2.45346860e-01]	[-0.76707685 1.27284504 -0.26933932]
		[ 7.08252272e-03 1.21572174e-01 -4.34283963e-02]]	[ 0.03684314 0.22619085 -0.053749 ]]
0.121269	0.147115	[[-1.24542778 1.3506739 1.52047014]	[[-1.20298986 1.45978284 1.497978 ]	[2.3847934473116426, 0.7390524500217005, 0.5892748679525233, 0.172545594880969, 0.8758038567140398, 0.34853349809071543, 3.0428818104795443, 0.767339652117167, 0.7460459886355437, 0.4341283815068531, 0.3593117085528588, 0.8467277655127794, 2.22838099056011, 1.0655313340137929, 0.3618781924661038, 0.9235807104281857, 0.5949407245228283, 0.4481505737838298, 1.6609226711779586, 0.8403229444197214, 1…	[2.41290046148782, 0.7188800155308022, 0.6769857451563869, 0.16473683929924654, 0.9112406527889605, 0.3700365703165951, 2.9595510487891623, 0.717634426563444, 0.7288804206760011, 0.4219572708674134, 0.3823317561614607, 0.8463016948116774, 2.327907821668606, 1.07493384304741, 0.4167662013512567, 0.9923053488317748, 0.5980954494501808, 0.4974577815113514, 1.6695421030398379, 0.8650217821697984, 1.3…
		[-0.67869381 -0.08318386 0.28045264]	[-0.61705958 -0.2473745 0.27355404]
		[-0.2889485 0.46510607 -0.21778424]	[-0.3205395 0.52946842 -0.27427599]
		[ 0.10973326 -0.13311572 -0.00328623]	[ 0.07079193 -0.14785594 0.01628958]
		[ 0.03225524 -0.0937742 0.87017147]	[ 0.01263255 -0.25142345 0.87577748]
		[-0.1933683 -0.17338428 0.23242674]	[-0.16621755 -0.23350381 0.23404009]
		[ 2.05184436 -0.40883768 -2.20950587]	[ 2.00944622 -0.28767858 -2.15367345]
		[ 0.34306092 0.25792414 -0.63607742]	[ 0.37056731 0.26917003 -0.55247311]
		[ 0.09958639 -0.71345053 0.19405026]	[ 0.07226158 -0.7007079 0.18722544]
		[ 0.14396244 -0.35377405 -0.20636421]	[ 0.08801286 -0.33592044 -0.23970635]
		[-0.35262024 -0.06722208 0.01565449]	[-0.3685345 -0.09114001 0.04531435]
		[ 0.65277382 -0.5049975 -0.18923998]	[ 0.57396697 -0.58254727 -0.21777776]
		[-2.15889529 0.55180063 0.01921007]	[-2.24026172 0.63183311 -0.03419307]
		[ 0.97480633 -0.26575959 0.33835112]	[ 0.97211083 -0.26409428 0.37514998]
		[ 0.29212016 -0.210401 0.03678389]	[ 0.33802 -0.21214015 0.12013784]
		[ 0.89928647 -0.04345719 -0.20590445]	[ 0.94636824 -0.12694689 -0.27007694]
		[-0.07221584 0.43143693 -0.40323878]	[ 0.01505642 0.50148589 -0.3255816 ]
		[-0.28510469 -0.0156259 0.34541291]	[-0.26102896 -0.01754701 0.42310782]
		[-0.88193603 0.28267531 1.37874857]	[-0.94620853 0.28284994 1.34612635]
		[-0.08655042 0.57420468 -0.60740486]	[-0.07779676 0.63093826 -0.58662361]
		[ 0.9792111 -0.77104804 -0.09445446]	[ 1.05005699 -0.85173314 -0.13382825]
		[-0.28095894 -0.04836137 -0.59285523]]	[-0.31865493 0.0450849 -0.60649084]]
0.166568	0.182344	[[-0.80668053 0.87273713 -0.72567758]	[[-0.78155257 0.97488742 -0.72025505]	[1.3924839429572526, 0.570540485393954, 0.7241309285402256, 0.1797090908665354, 2.090850458211547, 0.41846702113319084, 1.3307096372023606, 0.7634919083303049, 0.7852212146779357, 0.7501799609981736, 0.49931237862667277, 1.4009933224540834, 1.2364925639268884, 1.0713402426447813, 0.6387050015031713, 1.2925909725860736, 0.7498197584281326, 1.907300814761471, 2.4707456418827713, 1.116782303700678, …	[1.4422195526614654, 0.5836192862104066, 0.7818246491116204, 0.16050349106766074, 2.1588556307881603, 0.3924476758298749, 1.3824859683543078, 0.7597035028034561, 0.7826525611455927, 0.753403125214796, 0.5702953289073454, 1.4100405413729942, 1.1376724497741606, 1.131804721123237, 0.5116245944324417, 1.1291542219020536, 0.7565051719316389, 1.9453488624271047, 2.3916257831218375, 1.1269723857110658,…
		[ 0.12029891 0.21323015 0.51534214]	[ 0.25002127 0.13694958 0.5092599 ]
		[-0.49482153 -0.52818682 -0.02315039]	[-0.55338816 -0.54685554 -0.07720328]
		[ 0.07520958 -0.10985734 -0.12070725]	[ 0.01494471 -0.11829912 -0.10743996]
		[-0.31060842 -1.8911631 0.83587092]	[-0.35280969 -1.9788055 0.78772569]
		[-0.10212644 0.40579632 0.00376688]	[-0.0643352 0.38704407 0.00854706]
		[ 0.41633862 1.07986265 -0.65677009]	[ 0.38419327 1.16458808 -0.63827705]
		[ 0.39277953 0.46070485 -0.46518295]	[ 0.46319403 0.44177965 -0.40918387]
		[ 0.65315609 -0.13925902 -0.41299685]	[ 0.66189365 -0.11522773 -0.40145285]
		[ 0.29437744 -0.01222689 0.68990028]	[ 0.28231599 -0.01712215 0.69829849]
		[-0.27884878 -0.34218052 0.2333853 ]	[-0.36200821 -0.37479198 0.23177099]
		[-0.13067589 0.8240029 -1.12548893]	[-0.1653382 0.75449976 -1.17966424]
		[ 1.07690706 -0.19634235 0.57500846]	[ 0.9370856 -0.19642404 0.6144809 ]
		[-0.96254087 0.46864551 -0.04069855]	[-1.04381943 0.4374991 -0.00417917]
		[-0.12182733 -0.10854124 -0.61751193]	[-0.08567666 -0.01340722 -0.50422166]
		[-0.79283245 0.59823814 -0.82723591]	[-0.66572017 0.42187367 -0.80859663]
		[-0.2107895 -0.5177 0.49978412]	[-0.09994988 -0.39252436 0.63893249]
		[ 0.63826353 -1.30735169 1.23338868]	[ 0.65308884 -1.29205416 1.29940494]
		[ 2.21264339 -0.83951407 -0.70993619]	[ 2.1211321 -0.77133425 -0.7910221 ]
		[-0.59807539 0.08730432 0.93908812]	[-0.56656176 0.16668861 0.95983824]
		[-0.87162369 0.78561196 0.03738522]	[-0.89385467 0.73795208 0.03646584]
		[-0.10184367 0.08392707 -0.16086181]]	[-0.13285491 0.19308402 -0.14322869]]
0.11023	0.101605	[[ 0.62474758 0.49436135 -0.96648269]	[[ 0.67443936 0.52891871 -0.98306992]	[1.2525140603102314, 1.3597962858289894, 0.6692715292421316, 0.1549901947064393, 0.6295591390294565, 0.5090485723648902, 0.526632061910191, 0.41351824526632897, 0.5654825450505148, 0.644139485307084, 0.4594204760695817, 1.0058803457681214, 1.4062044483072453, 0.9773324541539604, 0.6843970927047074, 1.009937707638556, 1.0283682855134173, 1.012933339027262, 1.3071912689887988, 1.2591384311389011, 1…	[1.3042430399916787, 1.443680709026678, 0.6632654001109055, 0.1828514867918929, 0.6365394615713967, 0.5093959223148219, 0.6115831352728007, 0.36963726429577376, 0.5966455677799076, 0.6677136402504915, 0.42567225109522894, 1.0966250353027849, 1.3149021404239365, 0.9878600416122827, 0.48852430031541294, 0.9926404229841796, 0.8424057315044532, 0.9665290570098344, 1.3078053529415894, 1.18254559903972…
		[ 1.33206114 0.26771281 0.05467081]	[ 1.43356625 0.16958386 0.0185229 ]
		[-0.39794508 -0.52969395 -0.09480722]	[-0.48134517 -0.45158457 -0.06556828]
		[-0.1413972 0.05312306 0.03473806]	[-0.17856595 0.03072112 0.02459835]
		[ 0.41746924 0.16846128 -0.44009651]	[ 0.3571799 0.24056587 -0.46875694]
		[-0.32231842 -0.36691081 0.14358881]	[-0.2818439 -0.3906432 0.16566867]
		[-0.37735315 0.11015703 0.35044452]	[-0.4674327 0.13725319 0.36973255]
		[-0.13888009 0.17886433 0.34600175]	[-0.04447334 0.13643547 0.34064526]
		[-0.3773516 -0.23966312 0.34632046]	[-0.36656869 -0.22311502 0.41452746]
		[-0.40757321 -0.49720618 0.0398218 ]	[-0.40992342 -0.52637623 0.02706223]
		[-0.25337601 0.38229605 0.02678624]	[-0.2867738 0.30700309 0.06860583]
		[-0.83121305 0.16816195 0.5409267 ]	[-0.96258471 0.02031154 0.52498055]
		[ 0.36595111 1.12038497 -0.76696039]	[ 0.35081742 1.0491395 -0.71077498]
		[ 0.92197931 -0.32066648 0.04801962]	[ 0.90065568 -0.39799403 0.07929412]
		[-0.21603286 -0.64775502 0.04628839]	[-0.22719529 -0.42344135 0.08795289]
		[-0.93398226 -0.38298675 -0.03118428]	[-0.84788982 -0.51425775 -0.04423613]
		[-0.55106668 0.37131316 -0.78485246]	[-0.40240923 0.50747872 -0.53868319]
		[ 0.76542904 -0.45868474 0.47933354]	[ 0.73215223 -0.40227561 0.48611302]
		[ 0.45996288 1.11472792 0.50454416]	[ 0.36657414 1.1926149 0.39197953]
		[-0.8700171 -0.49567189 -0.76341941]	[-0.79820543 -0.45132821 -0.74671617]
		[ 0.9074539 -0.4736657 0.19809739]	[ 0.86514588 -0.48780878 0.16424474]
		[ 0.13363503 -0.09707473 0.36511108]]	[ 0.07468059 -0.05120121 0.3938775 ]]
0.160224	0.154569	[[-0.14446319 -0.86247405 -1.41297457]	[[-0.07459543 -0.87954501 -1.41153831]	[1.6616943841370069, 1.2497074578696226, 1.0747606372404452, 0.4768117709001442, 2.0367614260276037, 0.2559586896575159, 2.0737666442878533, 0.8124754389142491, 0.4936043487516612, 0.5509531663578003, 0.689231326811209, 1.6679132388592353, 1.6004725493117957, 0.9476852563452436, 0.5472134225421329, 1.1242496538103384, 0.8500405812494579, 0.7492535838358886, 0.19439694417795725, 1.0422865468219888…	[1.6648135945901994, 1.2302141064854963, 1.0428371160229903, 0.5046063254376181, 2.047959537537352, 0.23574844197101358, 2.164928403403083, 0.807158221925515, 0.5125381944865718, 0.5193171696511498, 0.6369530646833119, 1.7481999822108172, 1.5079860209347775, 0.8909294008004536, 0.38342038524412586, 1.1836120154839158, 0.881655144770881, 0.6907090682706587, 0.35856274963485696, 1.0637833601114395,…
		[ 1.24587341 0.02278802 -0.09512568]	[ 1.22541743 -0.03698539 -0.10203405]
		[-0.49574291 -0.93825153 0.17039208]	[-0.5016988 -0.90004541 0.16039274]
		[ 0.35841654 0.12641835 -0.28793306]	[ 0.37434038 0.08401135 -0.32777876]
		[ 0.49839742 1.84573865 -0.70231471]	[ 0.39589391 1.89012325 -0.68179204]
		[-0.02575307 0.10590555 -0.23159371]	[ 0.01399324 0.13154903 -0.19513167]
		[-1.28351224 -0.97435444 1.3052731 ]	[-1.36919868 -0.94385099 1.3861296 ]
		[-0.25683801 -0.56778247 0.52131914]	[-0.18592877 -0.59759442 0.50972129]
		[-0.37825519 0.28255225 0.1439878 ]	[-0.36695187 0.29286655 0.20559891]
		[ 0.03588328 0.50013981 0.22830233]	[ 0.02955944 0.47480388 0.20827346]
		[ 0.43165948 0.51564939 0.15104841]	[ 0.41408278 0.44887294 0.18099099]
		[-0.51307005 1.35050631 -0.83356247]	[-0.65466727 1.38063953 -0.8493812 ]
		[ 1.53445711 -0.32136243 0.32199369]	[ 1.42323696 -0.31656313 0.38497555]
		[-0.74013285 0.55216393 -0.21313306]	[-0.74645076 0.43581752 -0.21593877]
		[-0.16317015 -0.3854311 -0.3525066 ]	[-0.15880565 -0.2050431 -0.28239915]
		[ 0.20393488 -0.81397651 0.74819121]	[ 0.20813632 -0.99781888 0.60164288]
		[-0.16475359 -0.79448351 0.253419 ]	[-0.05897907 -0.73398974 0.48486732]
		[ 0.35167155 0.52264367 -0.40564966]	[ 0.39348864 0.4618081 -0.33011966]
		[-0.09485206 0.16512645 0.03907063]	[-0.15639425 0.31940965 -0.04566793]
		[ 0.46288927 -0.60679612 0.70985438]	[ 0.51890843 -0.54631819 0.75093643]
		[-0.95891752 0.43479746 -0.53204502]	[-0.94538689 0.42330165 -0.62224167]
		[ 0.23402479 -0.22403183 0.21359272]]	[ 0.22199991 -0.18544919 0.19049405]]
0.0548922	0.0604632	[[-0.08664786 -0.57541032 0.6437079 ]	[[-8.40525432e-02 -5.58830337e-01 6.44733715e-01]	[0.8677354139241008, 1.1572974617319813, 0.5500236310882713, 0.35345302566099707, 0.7614863275444907, 0.35530805213973393, 1.1441113807699765, 0.5356905612748378, 0.4923973661211801, 0.7399749040146207, 0.6132194821819278, 1.2267906333127414, 1.1517126405130653, 0.6921203979499296, 0.2888454461330487, 1.0114174033888303, 1.349551941065924, 0.1523973517390876, 2.436757022677085, 0.7242454908822723…	[0.8573434196231682, 1.1548816754775768, 0.6148917237815037, 0.32822090719764396, 0.7244811540177747, 0.33843645543466344, 1.2256302829098262, 0.5062182309505808, 0.4952036710084936, 0.7744903583097436, 0.5650118447210889, 1.3033473284658696, 1.2550833909354944, 0.7041856306911097, 0.20834810862019415, 0.9070512318402225, 1.3567152366919533, 0.23989488559678326, 2.4001833107938397, 0.766124093700…
		[ 0.87905336 -0.19841749 -0.72610819]	[ 8.52266867e-01 -2.04595286e-01 -7.52019708e-01]
		[ 0.32381856 0.31214579 -0.31659524]	[ 3.22882558e-01 3.49842775e-01 -3.89164128e-01]
		[-0.12151792 0.2269273 0.24221155]	[-1.20340293e-01 1.91476119e-01 2.37874071e-01]
		[-0.24418395 -0.71165852 0.11737875]	[-3.04755178e-01 -6.37118976e-01 1.61482615e-01]
		[-0.01685566 -0.30523311 -0.18108685]	[ 4.52667194e-02 -2.96567493e-01 -1.56645716e-01]
		[-0.57277031 0.77984333 0.61054845]	[-6.25124222e-01 7.50004812e-01 7.40865763e-01]
		[-0.28923584 -0.11176767 0.43682375]	[-2.60757314e-01 -1.46280826e-01 4.08490441e-01]
		[-0.34163704 0.35353319 0.02745149]	[-3.43218327e-01 3.50155615e-01 6.94183051e-02]
		[ 0.15112591 -0.14046672 -0.71062854]	[ 1.45683431e-01 -1.77669783e-01 -7.39624973e-01]
		[ 0.31420689 0.40390671 -0.33789279]	[ 3.19545116e-01 3.34692917e-01 -3.24206655e-01]
		[ 1.02603125 -0.51032442 0.43800014]	[ 9.73650408e-01 -6.82572297e-01 5.33679866e-01]
		[-1.1186449 -0.13681708 0.23739561]	[-1.23126935e+00 -7.18946059e-02 2.32467776e-01]
		[ 0.68510615 0.03960861 0.08995204]	[ 6.97070551e-01 -5.25949914e-02 8.48752998e-02]
		[ 0.09035771 -0.27403063 -0.01320561]	[ 1.07614710e-01 -1.48165836e-01 9.93724987e-02]
		[ 0.60984509 0.71257661 0.37853493]	[ 5.41667876e-01 6.94379591e-01 2.17197682e-01]
		[-0.18319438 0.64248405 -1.17258028]	[-1.06261444e-01 7.87395120e-01 -1.09972436e+00]
		[ 0.1082594 -0.0352113 -0.10131644]	[ 1.46543136e-01 -1.89933069e-01 -3.07498543e-04]
		[-2.24995682 -0.33801949 0.87248033]	[-2.27826711e+00 -1.61342900e-01 7.37799014e-01]
		[ 0.53337593 0.13952631 -0.46965313]	[ 5.66663262e-01 2.36840130e-01 -4.57979941e-01]
		[ 0.51827176 -0.51703557 0.05235193]	[ 5.44027131e-01 -5.03292243e-01 -2.72762661e-02]
		[ 0.05624346 0.10101685 -0.1703639 ]]	[ 9.11640129e-02 1.36071566e-01 -2.21307801e-01]]
0.0908096	0.11134	[[-0.70478406 -0.3571966 0.61389011]	[[-0.75514939 -0.35393518 0.67255651]	[1.0005853521720305, 1.5047179413177016, 0.9878639787062841, 0.4648792728341047, 2.3138435600724456, 0.29628244087522004, 1.849099572584277, 0.4138420753994174, 0.3520006695141331, 0.788581967270594, 0.46700688822965475, 0.8925232410566168, 0.7748495828243999, 0.6300424130510319, 0.4170506041358779, 1.612394455147962, 1.3909383185414574, 0.2814023672532348, 1.306662238190407, 0.6888135490285262, …	[1.0713790041992852, 1.5470136721329102, 1.0119276279249019, 0.4614428638956819, 2.4111125037198926, 0.32338415764454503, 1.7875065523292233, 0.4093713842502932, 0.34266874282538695, 0.7555589681789902, 0.4787661258157966, 0.7962775362922389, 0.6764523671974082, 0.6552174873941928, 0.38380388755364075, 1.6752789392845184, 1.3933081579884403, 0.4631451401480075, 1.2512535998801328, 0.7545593898689…
		[-1.43137798 0.4284529 0.17821693]	[-1.45371349 0.51354057 0.12745386]
		[ 0.78847181 0.31559503 -0.50456638]	[ 0.78071293 0.2589308 -0.58944014]
		[ 0.45077648 -0.07744649 -0.08315857]	[ 0.43998849 -0.11785822 -0.07381791]
		[-0.86079784 -1.88894716 1.02214368]	[-0.89543458 -1.96481336 1.07292537]
		[ 0.08898906 0.17071454 -0.22521273]	[ 0.16838271 0.17070366 -0.21699041]
		[ 0.88773938 1.39574039 -0.82643619]	[ 0.8522558 1.39312264 -0.72666983]
		[ 0.26231698 0.11395363 -0.29911475]	[ 0.23700692 0.10170798 -0.31791215]
		[-0.34407789 -0.02412628 0.07023387]	[-0.33310828 0.00810996 0.07996854]
		[ 0.72211768 0.27923959 0.14977592]	[ 0.69262748 0.27577141 0.12282775]
		[ 0.183938 -0.34302158 -0.25806674]	[ 0.20423692 -0.34106285 -0.26679658]
		[ 0.59823053 0.41057029 -0.51975956]	[ 0.59902741 0.31430008 -0.42004706]
		[ 0.09574279 -0.7358426 -0.22307141]	[ 0.04960576 -0.63324082 -0.23266529]
		[-0.48404088 0.35703663 0.18757056]	[-0.51891061 0.34857143 0.19631529]
		[ 0.13512566 0.32112774 -0.22923621]	[ 0.13028473 0.3162375 -0.17414119]
		[ 0.34908029 1.56606429 -0.15937844]	[ 0.20729875 1.64407064 -0.24620819]
		[ 0.42874878 -0.9732287 0.89649862]	[ 0.47010479 -0.96637492 0.88680811]
		[ 0.00573094 -0.27392182 0.06419722]	[ 0.11491747 -0.42461571 0.14490994]
		[-0.1040126 -1.29337027 0.15408093]	[-0.05499674 -1.24730769 0.08267079]
		[ 0.19433787 0.65838315 -0.0568201 ]	[ 0.22631283 0.71503491 -0.08287011]
		[-0.9887481 -0.03835329 0.42821708]	[-1.01013193 0.01597736 0.31993961]
		[-0.18669854 -0.0798369 -0.30786232]]	[-0.15131798 -0.02687017 -0.35881691]]
0.0921279	0.114036	[[ 0.63415454 0.6114272 0.94734918]	[[ 6.67004586e-01 6.72746626e-01 9.55510008e-01]	[1.2936250141192327, 1.5140520067144883, 1.2663179809706584, 0.5915211793838644, 0.5290639392972353, 0.21838959550176262, 2.114964381095228, 0.7135095846698077, 0.5013787729735524, 0.34865999122290864, 0.48530721566330576, 2.616631315448253, 1.702039466440253, 0.6807907134099728, 0.47871653903452477, 0.3355795171096478, 1.0757924258107165, 1.3948019124455036, 0.9739347288948228, 0.488477148507678…	[1.345541718007791, 1.4215543131917143, 1.2829050773957111, 0.632453469859391, 0.5061213044735647, 0.22909986520096431, 1.970904355487708, 0.6871500237323749, 0.48248618045402963, 0.3649666315452015, 0.447537649874486, 2.996191206507254, 1.7310512288868218, 0.6979547157188202, 0.3971914093260329, 0.40787791051067906, 1.3440819242686068, 1.4034515851520009, 1.1034280484646355, 0.5233925316739784, …
		[-1.49160758 0.00516905 0.2596798 ]	[-1.41507532e+00 -4.75069790e-02 1.26970831e-01]
		[ 0.49522349 1.13236432 -0.27580058]	[ 4.64150835e-01 1.15412115e+00 -3.13709771e-01]
		[-0.36877121 -0.17247781 0.4291346 ]	[-3.92939117e-01 -1.87074955e-01 4.58910888e-01]
		[ 0.45416998 0.15345183 0.22380979]	[ 4.31264855e-01 2.72216659e-02 2.63492657e-01]
		[-0.1512033 -0.10010719 0.12169687]	[-1.01654957e-01 -1.59911927e-01 1.28767983e-01]
		[ 0.59771194 -1.75225396 -1.02245823]	[ 5.14087183e-01 -1.65156092e+00 -9.44735352e-01]
		[ 0.03246649 0.63505006 -0.32365611]	[-1.05896612e-03 6.07772214e-01 -3.20604069e-01]
		[ 0.37180799 0.00557241 -0.33631598]	[ 3.55786632e-01 3.39508542e-02 -3.24123629e-01]
		[-0.18143981 -0.25359764 -0.15598596]	[-2.23838377e-01 -2.28553509e-01 -1.75671046e-01]
		[-0.39255959 -0.2827113 0.0386572 ]	[-3.51298749e-01 -2.73068671e-01 4.80898985e-02]
		[ 0.57832663 -1.55632941 2.02240859]	[ 6.44254714e-01 -1.75556371e+00 2.34095999e+00]
		[-0.34785917 0.58416278 -1.5603481 ]	[-2.93830003e-01 6.42278101e-01 -1.58040537e+00]
		[ 0.50837326 -0.37192066 0.25827824]	[ 5.18184058e-01 -3.43507045e-01 3.17220707e-01]
		[ 0.16684071 -0.0095982 0.44859957]	[ 7.98446979e-02 -5.04031842e-02 3.85804820e-01]
		[-0.17851893 0.19017705 0.21113336]	[-2.28511969e-01 1.82940813e-01 2.84041069e-01]
		[-0.10891035 0.7840022 -0.72856601]	[-1.78463915e-01 8.74647386e-01 -1.00483770e+00]
		[-0.17153498 1.08089196 -0.86470844]	[-1.52230160e-01 1.08002532e+00 -8.83203060e-01]
		[-0.31347114 -0.36252856 -0.84785479]	[-2.60198237e-01 -3.09611510e-01 -1.02664066e+00]
		[-0.31893217 0.0789184 0.36147487]	[-2.93524535e-01 1.49402226e-01 4.06770285e-01]
		[ 0.24892712 -0.21154484 0.75644323]	[ 2.31983147e-01 -1.51586843e-01 6.62943241e-01]
		[-0.06243741 -0.24300798 0.2613433 ]]	[-1.39364023e-02 -2.66757097e-01 1.94448281e-01]]
0.198036	0.20144	[[ 1.05108107 0.01309809 -0.10199552]	[[ 1.12435062 0.08076382 -0.1174801 ]	[1.0560994566988406, 2.036643909938109, 1.0193936432745032, 0.6468610787274154, 2.722177575664538, 0.3710552542966043, 2.2475586950035797, 0.3590732883131296, 0.9223146404080197, 0.6126220087917459, 0.6195266534526854, 1.0172226791472012, 0.7439611480555044, 0.5942128512395302, 0.49364256778846033, 0.8216360696004215, 1.3927902228521416, 1.6664730570353787, 1.192190586991555, 1.0068650129203163, …	[1.133352855044804, 1.9415941150063005, 0.8937183437420099, 0.6463677714803948, 2.4197313921783645, 0.3187019222739248, 1.942408647214968, 0.3508858133264674, 0.9443055649182073, 0.5962354570894678, 0.5847226017173499, 1.0934331382537024, 0.7382542625718291, 0.5746475020998366, 0.3861711876865427, 0.7992600411430177, 1.4361639132105075, 1.7302515700623484, 1.1247784360074617, 0.9594933751011353, …
		[-1.69087533 -0.1321496 1.12756175]	[-1.63572083 -0.12563789 1.03847013]
		[-0.6041342 0.57708679 0.5840857 ]	[-0.52409083 0.5448483 0.4766567 ]
		[ 0.31292951 -0.3639565 -0.43363584]	[ 0.3173964 -0.37520643 -0.41984635]
		[ 1.51871506 2.08694397 -0.86511282]	[ 1.41084654 1.81880064 -0.74604038]
		[-0.13738062 0.28819532 0.18908206]	[-0.11000761 0.23924333 0.17953236]
		[ 0.56437262 -1.85845863 -1.13098858]	[ 0.52140219 -1.51028892 -1.10458974]
		[ 0.11931299 -0.01118292 -0.3384863 ]	[ 0.07905766 -0.04402868 -0.33901654]
		[-0.24422488 -0.8574336 0.23627554]	[-0.27408591 -0.85877583 0.28123654]
		[-0.41707576 0.18271127 0.40984159]	[-0.44868442 0.15878794 0.35911754]
		[-0.55622792 0.02581689 0.27158289]	[-0.51071724 0.01781628 0.28416721]
		[ 0.20968274 0.504446 -0.8580847 ]	[ 0.21200681 0.57207951 -0.90739968]
		[ 0.29851707 -0.63545866 0.24608544]	[ 0.34094387 -0.61772065 0.21725062]
		[-0.5755451 0.08211943 -0.12285418]	[-0.54231397 0.17844205 -0.06537388]
		[ 0.05005311 0.49099685 -0.00998808]	[-0.05041373 0.37440539 -0.08004526]
		[-0.31378446 -0.7524737 -0.10202195]	[-0.24883068 -0.75473283 0.08531273]
		[ 0.15912775 -0.53607451 1.27560459]	[ 0.10564302 -0.68278207 1.25905321]
		[-0.11670558 1.41506354 -0.87241471]	[-0.15455789 1.45902385 -0.91713236]
		[ 1.05309543 -0.18758408 0.52642248]	[ 1.04833231 -0.18393549 0.36372193]
		[-0.31527256 -0.8275304 -0.4791386 ]	[-0.27674648 -0.78729819 -0.47349813]
		[-0.51474734 0.27166239 -0.02283564]	[-0.4801718 0.33996507 -0.11215277]
		[ 0.06762641 0.09293077 0.77716958]]	[ 0.09636195 0.15623079 0.73805625]]
