# Supplementary material for: Modelling chemical processes in explicit solvents with machine learning potentials
Source: Nat Commun. 2024 Jul 20;15:6114. doi: 10.1038/s41467-024-50418-6 (PMC11271496; doi:10.1038/s41467-024-50418-6)
Supplement: Supplementary file 4 — Source Data [file 41467_2024_50418_MOESM4_ESM.zip › source_data/SI/S3/s2.xlsx]

## Sheet: Sheet1
E_true	E_predicted	F_true	F_predicted	|F|_true	|F|_predicted
10.1223	10.066	[[ 1.16248570e+00 9.46280427e-01 -5.81644638e-01]	[[ 1.11514425e+00 8.09156161e-01 -5.31134882e-01]	[1.6078339906375725, 1.616078511677752, 1.3098920834864454, 4.221599641457944, 1.1240784678939426, 2.0442590480941973, 1.4983189710303806, 1.3521642483417695, 1.2899240138649044, 4.65970024196397, 1.2444977217579527, 1.494950022335994, 4.804783352084666, 1.3396688703077009, 1.4202514325257147, 4.877181349524106, 1.106217908049422, 1.3779045300630604, 1.9546314896017465, 1.2536236029034564, 1.4647…	[1.4766125605887863, 1.637258095430529, 1.198275828153807, 4.376921289138898, 1.0991409221888735, 2.019501162575402, 1.5968290383972141, 1.3399931767493385, 1.3188460004621512, 4.981150420186246, 1.3908171572766304, 1.4892154055604945, 4.851570257131849, 1.3383189810706166, 1.558194082378048, 5.155839274730902, 1.1790949486069844, 1.4775977602386754, 1.9118903187870238, 1.258950085700581, 1.53244…
		[-1.60871353e+00 1.27992688e-01 -8.58393546e-02]	[-1.62496664e+00 1.77368972e-01 -9.29394432e-02]
		[ 4.28295086e-01 -6.57132823e-01 1.04907437e+00]	[ 3.20328566e-01 -5.33505763e-01 1.02402450e+00]
		[ 2.01677695e+00 7.58321989e-04 3.70870782e+00]	[ 2.09317109e+00 2.02225872e-01 3.83864292e+00]
		[-4.15632030e-01 9.73174658e-01 -3.79122016e-01]	[-3.71128120e-01 9.49871333e-01 -4.10023336e-01]
		[-7.39749914e-01 -1.68180139e+00 8.96275193e-01]	[-8.03326925e-01 -1.66976022e+00 8.03088797e-01]
		[-4.70903094e-01 1.27442199e+00 6.31710859e-01]	[-5.74117127e-01 1.27068342e+00 7.78213433e-01]
		[-7.71016207e-01 -8.94854245e-01 -6.58117043e-01]	[-7.18407080e-01 -9.23038607e-01 -6.53813972e-01]
		[ 1.24288912e+00 -3.25328207e-01 1.15291579e-01]	[ 1.25158828e+00 -4.10753407e-01 6.45228209e-02]
		[-2.10388828e+00 2.29422278e+00 3.46742012e+00]	[-2.20936390e+00 2.24916285e+00 3.85640209e+00]
		[ 1.06488369e-01 1.99110301e-01 -1.22384227e+00]	[ 1.10318170e-01 1.59926711e-01 -1.37718035e+00]
		[ 1.46280960e+00 -1.58705834e-01 2.64340905e-01]	[ 1.46884222e+00 -1.51745178e-01 1.92972713e-01]
		[-7.10155404e-02 2.01488621e+00 -4.36132244e+00]	[-2.24339016e-01 2.11811728e+00 -4.35901194e+00]
		[-1.09149680e+00 2.91254419e-01 7.20082136e-01]	[-1.10496444e+00 2.84761332e-01 6.99329872e-01]
		[-3.86871998e-01 -1.32743495e+00 -3.24593024e-01]	[-3.74900264e-01 -1.46608643e+00 -3.71495864e-01]
		[-1.69677957e+00 -2.31521756e+00 -3.94304510e+00]	[-1.72285608e+00 -2.45481158e+00 -4.19384617e+00]
		[ 1.50231212e-01 -5.14885307e-01 9.67492514e-01]	[ 1.36674488e-01 -5.22302913e-01 1.04822929e+00]
		[ 1.28445614e+00 4.76664480e-01 -1.46915925e-01]	[ 1.37313998e+00 5.18769271e-01 -1.69293153e-01]
		[ 1.90622546e+00 3.98318768e-01 1.68020591e-01]	[ 1.86154937e+00 3.28019958e-01 2.86986830e-01]
		[-8.66422956e-01 -4.76970596e-01 7.70313216e-01]	[-9.01993394e-01 -4.27007320e-01 7.67481585e-01]
		[-1.01725956e+00 -2.35582725e-02 -1.05364451e+00]	[-1.04920232e+00 3.95368057e-02 -1.11624662e+00]
		[ 3.41806527e-01 1.24187858e+00 -4.06712570e+00]	[ 2.51581496e-01 1.18180165e+00 -4.07105657e+00]
		[-1.48815386e+00 -2.27163073e-01 1.47604364e-01]	[-1.39059464e+00 -2.43084823e-01 1.03460117e-01]
		[ 5.28107939e-01 -1.19664027e+00 1.61195025e-01]	[ 5.18558731e-01 -1.12307235e+00 1.22743141e-01]
		[-8.15277951e-01 7.25620247e-01 -7.72589930e-01]	[-8.20179656e-01 5.30405486e-01 -7.45618617e-01]
		[-3.17085806e-01 -4.94819779e-01 1.49273269e+00]	[-3.33071356e-01 -4.18633465e-01 1.38756671e+00]
		[ 1.04022890e+00 8.20670125e-01 -2.28059155e-01]	[ 1.08019223e+00 9.20920153e-01 -2.29001854e-01]
		[ 2.14367285e+00 1.23786492e+00 2.10190477e+00]	[ 2.10484728e+00 1.15793579e+00 2.06494336e+00]
		[ 4.51346080e-01 -1.29825167e+00 -7.67098716e-01]	[ 4.27522618e-01 -1.28834152e+00 -7.91794577e-01]
		[-8.39156583e-01 1.02447311e+00 -6.63163866e-01]	[-8.66003831e-01 9.64717794e-01 -6.50650415e-01]
		[-1.74936187e+00 -4.58758624e+00 -3.04963808e+00]	[-1.60137586e+00 -4.78795692e+00 -2.88821281e+00]
		[ 1.45765355e+00 -1.34965733e-01 -4.52461682e-02]	[ 1.39423638e+00 -1.48125381e-01 -8.69089397e-02]
		[-7.14326509e-01 2.55193681e-01 6.08157266e-01]	[-7.25866738e-01 2.25197565e-01 5.03275735e-01]
		[ 2.07389659e+00 3.93690144e+00 1.25846889e+00]	[ 2.17898247e+00 4.04182507e+00 1.51288463e+00]
		[-3.11616036e-01 -6.66207233e-01 1.52737608e+00]	[-2.44587875e-01 -7.02500427e-01 1.47941129e+00]
		[-1.18245358e+00 8.47024836e-01 -5.69124175e-01]	[-1.22727089e+00 8.96747356e-01 -7.46747145e-01]
		[ 6.20440262e-02 6.08484310e-01 -1.75443343e+00]	[ 2.66918839e-01 6.43717001e-01 -1.72784969e+00]
		[ 8.29962102e-01 -9.44064802e-01 6.18898884e-01]	[ 8.52006828e-01 -9.86234819e-01 6.50819631e-01]
		[-7.40911694e-01 3.76031393e-01 1.04334286e+00]	[-8.07525413e-01 3.46358873e-01 1.12613857e+00]
		[ 8.99252534e-02 -1.30638305e-01 -2.13178601e+00]	[ 9.63343091e-02 -1.93361112e-01 -2.00856747e+00]
		[-3.15381009e-01 -6.29152506e-01 7.83909070e-01]	[-3.28886782e-01 -6.61935924e-01 7.86560448e-01]
		[ 3.97175860e-01 1.17342684e+00 6.60460606e-01]	[ 4.24573043e-01 1.21804404e+00 5.89371595e-01]
		[ 1.55160068e+00 1.99300718e+00 2.27026686e+00]	[ 1.43276426e+00 1.90024618e+00 2.33204359e+00]
		[-1.34559941e+00 -1.39546827e-01 8.25877129e-01]	[-1.26749393e+00 -1.01267596e-01 8.29928482e-01]
		[ 8.73084589e-01 -1.11596098e+00 4.58058363e-01]	[ 9.41023556e-01 -1.04604142e+00 3.85472660e-01]
		[-6.09213270e-01 5.36474009e-01 4.00669016e-01]	[-5.88706209e-01 5.80433330e-01 3.57350631e-01]
		[ 4.38864851e-01 -2.48129156e-01 -1.48176780e+00]	[ 5.00170514e-01 -2.63132318e-01 -1.51443509e+00]
		[ 8.41289881e-01 -3.94341370e-01 1.28787741e+00]	[ 8.45444224e-01 -4.11166425e-01 1.24873228e+00]
		[-1.16484130e+00 -4.20725339e-01 -2.58287827e+00]	[-1.32121296e+00 -4.96299346e-01 -2.64410131e+00]
		[ 1.32761437e+00 -7.99581246e-01 5.05237746e-03]	[ 1.30611503e+00 -8.18181582e-01 4.71761130e-02]
		[-6.86173516e-01 1.22619180e-01 1.05722061e+00]	[-7.05453736e-01 1.35581921e-01 1.09005401e+00]
		[-1.29574659e+00 1.39701247e-01 -3.30189962e-01]	[-1.26316927e+00 7.84021049e-04 -3.67604018e-01]
		[ 9.16349720e-01 1.36857039e-01 -9.60972755e-01]	[ 9.07733688e-01 1.83533479e-01 -9.18339215e-01]
		[ 4.60163636e-01 -3.62204551e-01 1.21880876e+00]	[ 4.34157365e-01 -3.62966161e-01 1.21018145e+00]
		[ 1.88506387e+00 -6.81286872e-01 -2.60178541e-01]	[ 1.84780606e+00 -7.01026427e-01 -1.78894584e-01]
		[-9.07696148e-01 3.39405166e-01 9.83550304e-01]	[-9.18448092e-01 3.31032760e-01 8.97672663e-01]
		[-7.40733979e-01 -4.68274807e-01 -9.50710185e-01]	[-7.62788792e-01 -5.07089192e-01 -9.05942419e-01]
		[-5.16870200e-01 -1.05476814e+00 9.78041710e-01]	[-5.48200535e-01 -9.39795805e-01 1.11645269e+00]
		[-1.22628898e-02 4.16300363e-01 -1.41668288e+00]	[ 3.49154753e-02 4.18002615e-01 -1.44032254e+00]
		[ 3.56253572e-01 1.29476694e+00 9.29836919e-01]	[ 3.43357897e-01 1.25232936e+00 8.42946730e-01]
		[ 1.38371574e-01 2.38149203e+00 3.16398293e-01]	[-8.54971564e-02 2.19961967e+00 3.14171029e-01]
		[-4.44251524e-01 -1.09218241e+00 -5.44025553e-01]	[-3.94990213e-01 -1.12136037e+00 -5.95474268e-01]
		[ 1.95095519e-03 -7.75614373e-01 1.12051122e+00]	[ 7.03674839e-02 -7.85102345e-01 1.11045026e+00]
		[-1.43195447e+00 9.06032026e-03 6.98722725e-01]	[-1.42185747e+00 -6.58483569e-02 8.48240645e-01]
		[ 2.43208317e-01 5.47167187e-01 -1.05907484e+00]	[ 2.82433066e-01 5.54987564e-01 -1.12523979e+00]
		[ 1.40384329e+00 -6.16735247e-01 2.14403548e-01]	[ 1.47591437e+00 -4.93356749e-01 2.00652498e-01]
		[-1.68113084e+00 8.71793122e-02 -2.85676713e-01]	[-1.63174269e+00 2.29498506e-01 -3.84791498e-01]
		[ 1.23859651e+00 6.71766787e-01 2.10786465e-01]	[ 1.18576582e+00 6.58447277e-01 2.59065895e-01]
		[ 3.92952252e-01 -9.19983618e-01 5.08634434e-01]	[ 3.87203324e-01 -9.60362488e-01 5.85114209e-01]
		[-2.85147785e-01 -1.54907457e+00 -5.59794711e-01]	[-2.27442002e-01 -1.70492503e+00 -4.31090826e-01]
		[-9.42796681e-01 7.48493988e-01 7.62360682e-01]	[-9.30112586e-01 8.16626709e-01 7.23720438e-01]
		[ 1.27038566e+00 1.28310323e-01 1.71278285e-01]	[ 1.26266416e+00 1.65318026e-01 1.59829890e-01]
		[-5.60868302e-01 1.06036518e+00 1.02459781e+00]	[-5.47295223e-01 1.19172722e+00 1.01277226e+00]
		[ 9.68982932e-01 -1.00947893e+00 -2.19553936e-01]	[ 9.45048082e-01 -1.00885426e+00 -2.07882027e-01]
		[-5.40506943e-01 -2.12182935e-01 -1.12206571e+00]	[-5.03498946e-01 -2.34942238e-01 -1.03556279e+00]
		[ 1.73983629e+00 -2.26745937e-01 4.58991880e-01]	[ 1.65360131e+00 -2.88961497e-01 4.65437550e-01]
		[-3.84092684e-01 6.54996491e-01 -1.22214981e+00]	[-3.21108104e-01 7.26646363e-01 -1.19595964e+00]
		[-1.08500460e+00 -6.46803456e-01 1.22458640e-01]	[-1.06672064e+00 -6.24936996e-01 9.64126645e-02]
		[-1.56306833e+00 -2.00385724e-01 -1.62237048e+00]	[-1.46014892e+00 -1.90559607e-01 -1.70375591e+00]
		[ 9.47269274e-01 6.84148513e-01 8.27643685e-01]	[ 1.00693480e+00 7.42238961e-01 8.94061605e-01]
		[-1.15259852e-01 -1.16230372e+00 1.15486531e+00]]	[-1.99115289e-01 -1.08389035e+00 1.15577942e+00]]
8.47049	8.44353	[[-7.57456555e-02 1.04924350e+00 -1.10245424e-01]	[[-2.17180274e-01 8.15779447e-01 -1.12827831e-01]	[1.0577350248512511, 1.3873006986398486, 1.2608932962107693, 4.091900633085432, 1.0148690113531023, 2.1127868950232775, 0.5231783450370062, 1.2480477389565596, 1.593770341736424, 1.7634600998482026, 0.9917772350152447, 1.0035598521799667, 2.638056325324026, 1.4174692225741319, 1.1251766424325325, 2.220340481791609, 0.33695067020701575, 1.897304493843955, 1.6320308858632497, 0.6241992866327605, 1.…	[0.8517003562150713, 1.4830278798484824, 1.3705421965328812, 4.044991523924876, 1.1013525398870585, 2.0143653639429906, 0.39939098225404057, 1.2067321501109218, 1.5622996332135926, 1.923245119497154, 0.9682553029715137, 1.1924346546347426, 2.7375592910627797, 1.6141346439258542, 1.269084889326108, 2.3567610424537646, 0.35776180515216205, 1.8705226216047826, 1.5367614909873062, 0.6223573562052988,…
		[ 1.21209812e+00 -6.64918286e-01 -1.15347475e-01]	[ 1.33347870e+00 -6.25210712e-01 -1.74120151e-01]
		[-1.11348521e+00 6.85373542e-02 5.87626779e-01]	[-1.24010263e+00 2.10161685e-01 5.44392738e-01]
		[-1.09053119e+00 -5.59420256e-01 3.90402888e+00]	[-9.29239993e-01 -3.43460912e-01 3.92179858e+00]
		[ 2.07886514e-01 -6.49671834e-01 7.51444486e-01]	[ 2.30386513e-01 -7.57842485e-01 7.65228227e-01]
		[ 1.56573056e+00 8.35094647e-01 -1.14672282e+00]	[ 1.40232699e+00 8.12369122e-01 -1.19632907e+00]
		[ 4.53184369e-01 -1.72129990e-01 1.96750540e-01]	[ 2.99316756e-01 -5.47963762e-02 2.58688990e-01]
		[ 1.11862536e+00 2.30124678e-01 5.03331991e-01]	[ 1.08698587e+00 1.62755520e-01 4.98171503e-01]
		[-1.46247088e+00 -9.15013413e-02 -6.26825603e-01]	[-1.41936623e+00 -1.68740052e-01 -6.30639701e-01]
		[ 6.63831840e-01 5.79231707e-01 1.52761561e+00]	[ 7.65408458e-01 4.87963941e-01 1.69555680e+00]
		[-1.23295689e-01 8.15275945e-01 5.51131010e-01]	[-2.00759985e-01 7.97458130e-01 5.11149969e-01]
		[-9.80238360e-01 3.20789176e-02 -2.12687746e-01]	[-1.14502073e+00 4.34096093e-02 -3.30065955e-01]
		[-1.59248014e+00 -1.26214974e-01 -2.09938514e+00]	[-1.82117332e+00 -2.41605601e-01 -2.02957763e+00]
		[ 9.39041787e-01 -6.24387424e-02 -1.05996270e+00]	[ 1.07741545e+00 -1.34124501e-01 -1.19441083e+00]
		[-5.06406313e-01 1.00442429e+00 2.65888351e-02]	[-5.56467520e-01 1.13995096e+00 3.78438807e-02]
		[ 7.16150966e-01 4.36629121e-01 -2.05581971e+00]	[ 7.48180035e-01 2.98608767e-01 -2.21480971e+00]
		[-8.25388773e-02 -3.21641652e-01 5.71816020e-02]	[-1.24245351e-01 -3.24891567e-01 8.36783815e-02]
		[-8.34356122e-01 -1.69315883e+00 -1.91904571e-01]	[-8.01666509e-01 -1.67762375e+00 -2.04363015e-01]
		[ 5.17393421e-02 3.14079618e-01 -1.60068793e+00]	[ 1.91617802e-02 2.32506928e-01 -1.51895004e+00]
		[-4.75272792e-01 -1.67378175e-01 3.68408835e-01]	[-5.02355861e-01 -1.03877151e-01 3.52387294e-01]
		[ 3.98630694e-01 -2.28139939e-01 1.18954448e+00]	[ 3.98091391e-01 -1.72461086e-01 1.10767804e+00]
		[-2.19021794e+00 -1.63942395e+00 -2.14087688e+00]	[-2.27691091e+00 -1.89707117e+00 -2.08251188e+00]
		[ 1.39309498e+00 4.60875318e-01 -1.29313568e-01]	[ 1.66960187e+00 4.77128532e-01 -1.58105380e-01]
		[ 5.05590502e-02 1.35717339e+00 -9.68592021e-01]	[-1.67859155e-02 1.54513496e+00 -1.04356355e+00]
		[ 8.13091894e-01 9.37658223e-01 1.08896297e+00]	[ 7.13294737e-01 7.93474130e-01 1.14524512e+00]
		[ 6.71256114e-02 6.40736366e-01 -7.67289801e-01]	[ 7.37699801e-02 7.12016757e-01 -8.78000256e-01]
		[-1.00274757e+00 -6.20561361e-01 3.85045742e-02]	[-9.96579010e-01 -5.16149518e-01 4.04001681e-02]
		[ 8.70528601e-01 2.06584409e+00 -2.79909106e-01]	[ 8.72710786e-01 2.00612010e+00 -3.79275659e-01]
		[-4.01518715e-01 6.37375211e-01 5.44225636e-01]	[-5.15813894e-01 7.71785541e-01 5.98513239e-01]
		[ 1.25087421e+00 -1.73869729e+00 4.15915468e-01]	[ 1.34782993e+00 -1.96378398e+00 4.38217995e-01]
		[ 7.45714417e-01 -2.87282395e+00 -2.05576684e+00]	[ 1.32180455e+00 -3.01227466e+00 -1.94038181e+00]
		[-1.17084236e+00 -1.24245970e-01 2.08792726e-01]	[-1.59936353e+00 -7.18752870e-02 1.74432783e-01]
		[-3.70028735e-01 -1.03457411e+00 -2.09576554e-01]	[-4.20571958e-01 -1.13242490e+00 -3.57855157e-01]
		[-1.85773204e-01 4.52945889e+00 1.52980151e+00]	[-1.14059360e-01 4.79628834e+00 1.69667041e+00]
		[-3.40764047e-01 -9.97725377e-02 -2.52757661e-01]	[-3.41405537e-01 -1.16729814e-01 -3.63677346e-01]
		[ 9.52674716e-01 -8.39520343e-01 6.21256948e-01]	[ 9.83704655e-01 -9.03666613e-01 5.07617463e-01]
		[-1.31193360e+00 -8.22815611e-02 1.67036922e+00]	[-1.12595577e+00 -9.23919341e-02 1.70786273e+00]
		[ 1.05719146e-01 1.28782018e-01 -3.54505014e-01]	[ 1.29986515e-01 6.37151194e-02 -3.60489764e-01]
		[ 1.37015789e+00 9.62446204e-02 -1.37191858e+00]	[ 1.27711003e+00 5.67021450e-02 -1.29057822e+00]
		[-6.63407350e-01 -8.84910236e-01 -1.23063035e+00]	[-8.15934327e-01 -9.45554625e-01 -1.02177106e+00]
		[ 7.58471010e-01 8.89047403e-01 -6.08337655e-01]	[ 7.76299801e-01 9.15019585e-01 -6.57619408e-01]
		[ 2.18965204e-01 4.22305695e-01 1.09000525e+00]	[ 2.76161803e-01 4.25020789e-01 1.03799028e+00]
		[ 5.32653191e-01 -5.99479680e-01 2.32854293e+00]	[ 4.43003090e-01 -7.47792985e-01 2.56572426e+00]
		[ 4.13073008e-01 3.99405831e-01 5.60395116e-01]	[ 6.11800957e-01 4.21069773e-01 5.33469519e-01]
		[-4.01866945e-02 7.90758393e-01 1.54214729e-01]	[-5.19413176e-02 9.07751421e-01 2.12828578e-02]
		[ 1.54084606e+00 1.21260247e-01 -8.05914703e-02]	[ 1.34824198e+00 9.58965348e-02 -4.74709930e-02]
		[-5.68349244e-01 -1.57342840e-01 1.65489394e+00]	[-3.62584305e-01 -1.28281143e-01 1.69115357e+00]
		[-4.29147151e-01 -3.93960795e-02 -1.52953658e+00]	[-3.68614347e-01 -1.78198355e-02 -1.61500837e+00]
		[-7.97823381e-01 -7.93140420e-01 1.68965025e+00]	[-9.41163980e-01 -8.39628822e-01 1.69580410e+00]
		[-8.08104411e-01 1.39424185e-01 -5.51273346e-01]	[-8.26733793e-01 1.75099410e-01 -5.15214468e-01]
		[ 9.97098387e-01 -4.97828076e-01 -2.55921808e+00]	[ 1.02333929e+00 -4.94188175e-01 -2.62222332e+00]
		[ 1.21275370e+00 -3.23580986e-01 7.92347542e-01]	[ 1.27791350e+00 -3.82876418e-01 7.00845019e-01]
		[-1.03527412e+00 -4.25124758e-01 1.17850806e+00]	[-1.01480560e+00 -3.51600211e-01 1.16063970e+00]
		[-1.40765017e-01 6.18720140e-01 -1.98239972e+00]	[-1.16378341e-01 6.08797619e-01 -1.91312601e+00]
		[-2.66832461e-02 -3.18927027e-01 3.81834945e-03]	[ 9.62621230e-03 -4.03256988e-01 1.21002335e-02]
		[ 1.94597753e-01 -4.43818396e-01 -2.90512707e-01]	[ 1.42761650e-01 -4.28785756e-01 -3.45100343e-01]
		[ 2.32970995e-02 5.40781229e-02 9.58867739e-02]	[ 3.28561192e-02 2.11913925e-03 1.68261413e-01]
		[-8.37601064e-01 2.21941902e+00 3.16039418e-01]	[-8.74929954e-01 2.18179509e+00 4.10949351e-01]
		[ 2.38786374e-01 -6.41592236e-02 1.18600587e+00]	[ 2.72300782e-01 -4.91523792e-02 1.18472411e+00]
		[ 5.30917541e-01 -1.48113227e+00 -1.14876746e+00]	[ 5.22295426e-01 -1.45702073e+00 -1.23922087e+00]
		[ 3.57502409e-01 -1.08354529e+00 9.92705447e-01]	[ 1.70264521e-01 -1.21550086e+00 9.38156783e-01]
		[-6.47602865e-01 1.51521444e+00 8.78128430e-01]	[-5.91252606e-01 1.45555258e+00 8.21888730e-01]
		[ 4.11330672e-03 1.17813217e-02 -1.00469493e+00]	[ 6.38759060e-02 1.45862345e-02 -9.91739975e-01]
		[ 4.72831835e-01 5.28072612e-01 -1.20000076e+00]	[ 5.23451412e-01 3.56263499e-01 -1.16779168e+00]
		[-5.93909225e-01 -3.29341292e-01 1.11202256e+00]	[-5.34396193e-01 -3.18066636e-01 1.04774625e+00]
		[ 2.88361257e-01 -2.41554684e-01 1.03549030e-01]	[ 3.05123524e-01 -4.98013195e-02 7.44612684e-02]
		[ 1.80128340e+00 -6.25842104e-01 1.75974945e+00]	[ 1.82237217e+00 -5.43082020e-01 1.67085323e+00]
		[-1.80098948e+00 -8.12487992e-01 -1.74501064e-01]	[-1.85478252e+00 -8.27851632e-01 -1.33555711e-01]
		[-3.94504841e-02 1.32916191e+00 -1.14120255e+00]	[-6.32692684e-02 1.29544959e+00 -1.04411346e+00]
		[-5.14921919e-01 -6.69057304e-02 6.35087544e-01]	[-4.81413767e-01 -2.65163084e-01 8.14011989e-01]
		[ 4.42006229e-01 -3.85214509e-01 -5.07723800e-01]	[ 4.59969570e-01 -3.08742203e-01 -5.50772920e-01]
		[ 1.13000415e-01 -1.80961790e-01 1.67071956e-01]	[ 1.04706100e-01 -1.43952161e-01 1.63777569e-01]
		[ 1.81773056e+00 -1.44913044e+00 2.09805742e-01]	[ 1.80831398e+00 -1.32601983e+00 1.53589825e-01]
		[-1.72354704e+00 1.69394996e+00 1.59490381e-01]	[-1.73756771e+00 1.68494499e+00 1.75895024e-01]
		[-2.28145904e-01 -4.43502304e-01 -6.12171791e-01]	[-1.84574156e-01 -4.33675285e-01 -5.20958743e-01]
		[ 6.91288115e-03 -1.85029640e-01 -1.40638740e+00]	[-6.36408273e-02 -2.76849176e-01 -1.35674502e+00]
		[-5.14959869e-01 -5.02128507e-01 8.75236604e-01]	[-4.65318878e-01 -4.23244124e-01 8.48417576e-01]
		[ 7.22941617e-01 4.60955537e-01 -4.22431165e-02]	[ 7.53696446e-01 5.02477089e-01 -6.82835495e-02]
		[-8.43378442e-01 -1.64273718e-01 1.56295422e-01]	[-7.58451431e-01 -1.53853887e-01 1.27441194e-01]
		[ 1.89152048e-01 6.20490655e-02 -1.59177169e-03]	[ 2.16238141e-01 1.08174020e-01 3.77179998e-02]
		[-1.35366311e-01 -5.87562759e-01 8.66977955e-02]]	[-2.42399766e-01 -5.30584748e-01 1.28812703e-01]]
5.61489	5.49039	[[ 5.44898649e-01 1.31819003e+00 1.12737597e-01]	[[ 4.53086714e-01 1.28963421e+00 2.75536654e-01]	[1.4308211817854328, 1.1721425253555664, 1.4082168900725758, 2.2820413387504415, 0.721640444019448, 1.9128949066827317, 0.8137988982531842, 0.537599061854956, 0.9530316763040503, 1.4381805751914618, 0.7589729902374647, 0.7747481761636097, 2.313824785388458, 1.2260128812323534, 0.6487104593052413, 1.9637340277789699, 0.8906933757968324, 1.290463057008436, 1.8038451861762865, 1.204498821832527, 1.1…	[1.394404679210666, 1.1884206218094429, 1.3831446665042835, 2.3733231871616667, 0.7291224060667575, 1.8010139749151846, 0.9625212623853566, 0.5664664009325953, 0.9761742736665441, 1.5145838392488213, 0.7881763756655696, 0.7228952272140619, 2.303615609817601, 1.1801996219167763, 0.7023868598413305, 2.124487299815999, 0.951780127590305, 1.459355531504621, 1.8765745526613626, 1.1939805722765218, 1.1…
		[-1.09702756e+00 4.11464781e-01 3.38433648e-02]	[-1.08880235e+00 4.66630742e-01 -9.54398172e-02]
		[ 5.88124340e-01 -1.27951252e+00 -5.68137282e-03]	[ 5.95234259e-01 -1.24597802e+00 -7.95242841e-02]
		[ 2.10019499e+00 2.92128338e-01 8.43537028e-01]	[ 2.06232902e+00 3.88945544e-01 1.10823432e+00]
		[-5.25217039e-01 3.59165658e-01 3.40458548e-01]	[-5.47666283e-01 3.71450520e-01 3.06113765e-01]
		[-1.39056522e+00 -7.20859124e-01 1.09811539e+00]	[-1.35677985e+00 -7.02122916e-01 9.53846525e-01]
		[-6.42008550e-01 3.61893087e-01 3.45147885e-01]	[-7.30081242e-01 4.33576354e-01 4.53255011e-01]
		[-2.34170056e-01 -2.42993372e-01 -4.18486986e-01]	[-2.39360901e-01 -3.05904505e-01 -4.12326299e-01]
		[ 9.32714809e-01 -1.65648386e-01 1.04274030e-01]	[ 9.51548807e-01 -2.06961715e-01 6.81023419e-02]
		[-9.37620376e-01 6.35057976e-01 8.86528490e-01]	[-9.58920437e-01 5.81813517e-01 1.01780589e+00]
		[-2.42071116e-01 -4.16968336e-01 -5.86156106e-01]	[-3.55697846e-01 -4.07957335e-01 -5.72950133e-01]
		[ 5.48424304e-01 -1.44478671e-02 5.47043671e-01]	[ 5.55675301e-01 -3.50023971e-02 4.61061061e-01]
		[ 1.83252594e-01 6.34339609e-01 -2.21761513e+00]	[ 2.14392918e-02 6.16539746e-01 -2.21947381e+00]
		[-8.81360619e-01 5.45919173e-01 6.54433573e-01]	[-8.31378361e-01 5.79559442e-01 6.04807425e-01]
		[ 1.62072389e-01 -5.92378491e-01 -2.08915111e-01]	[ 1.71553940e-01 -6.28775561e-01 -2.61835523e-01]
		[-6.38791633e-01 -1.85652171e+00 -3.90347362e-02]	[-6.20995882e-01 -2.03108217e+00 -5.01560385e-02]
		[-3.91353487e-01 1.38502855e-01 -7.88031787e-01]	[-4.40307925e-01 1.29197837e-01 -8.33859857e-01]
		[ 8.72247231e-01 8.68982852e-01 -3.86456302e-01]	[ 9.78692957e-01 1.00977396e+00 -3.90173306e-01]
		[-9.06397997e-01 -4.51736785e-01 1.49272704e+00]	[-8.72216783e-01 -5.27170897e-01 1.57570961e+00]
		[ 1.05454589e+00 3.69008520e-01 -4.50092305e-01]	[ 1.01629668e+00 4.13805130e-01 -4.70633601e-01]
		[-3.12943549e-01 4.20909584e-02 -1.10925707e+00]	[-2.59795012e-01 8.63441013e-02 -1.15754403e+00]
		[ 3.30918408e-01 1.48278637e+00 -1.93218494e+00]	[ 3.38276642e-01 1.28145695e+00 -1.84868830e+00]
		[-1.68493685e+00 3.35610573e-02 -1.25237645e-01]	[-1.54353918e+00 8.71566127e-02 -1.15073527e-01]
		[ 1.05953620e+00 -8.46313822e-01 2.62217634e-01]	[ 1.06696583e+00 -6.92200488e-01 2.51854442e-01]
		[-4.08174588e-01 3.77546186e-01 -9.14607795e-01]	[-5.93572712e-01 2.53817485e-01 -8.51607902e-01]
		[-3.45317321e-01 4.34008341e-02 8.41018886e-01]	[-3.44489538e-01 1.61847305e-01 7.04617552e-01]
		[ 6.15604628e-01 4.39764841e-01 3.45046224e-01]	[ 6.24262893e-01 5.41451855e-01 3.19022043e-01]
		[ 2.28213082e+00 6.23126039e-02 1.39283659e+00]	[ 2.30356396e+00 -1.08845841e-01 1.43861851e+00]
		[ 2.11943463e-01 -5.26467419e-01 -1.21345814e-01]	[ 9.57500824e-02 -4.78235032e-01 -3.35379395e-02]
		[-9.98798197e-01 1.30255837e+00 -7.83002241e-01]	[-1.04500033e+00 1.25929811e+00 -8.24164926e-01]
		[-1.77260210e+00 -3.24505005e+00 -1.16426918e+00]	[-1.49631865e+00 -3.37850506e+00 -9.94114196e-01]
		[ 1.15284154e+00 -3.38081920e-01 -1.92245346e-01]	[ 1.07668897e+00 -2.68932951e-01 -3.14556512e-01]
		[ 4.52919853e-02 1.05466571e+00 1.80543985e-01]	[ 2.51624975e-02 9.86862206e-01 -2.00681684e-02]
		[ 1.24047717e+00 1.55935930e+00 8.72228616e-01]	[ 1.33307149e+00 1.52543340e+00 8.73229743e-01]
		[-3.21601851e-01 -1.68731399e-03 2.76583123e-02]	[-3.03860226e-01 -1.11185529e-02 7.43417113e-03]
		[-6.73067818e-01 4.50899221e-01 1.41693957e-01]	[-7.28921164e-01 4.43281831e-01 -3.40061329e-03]
		[ 1.11379590e+00 -6.39761609e-01 -2.97309014e-01]	[ 1.25881526e+00 -6.67165827e-01 -2.86647430e-01]
		[-6.31167944e-02 2.94340878e-01 -3.06809919e-01]	[-1.98775685e-02 2.18085478e-01 -3.51270668e-01]
		[-9.22004610e-01 4.98231122e-01 6.42380486e-01]	[-1.01118938e+00 4.41175944e-01 7.18625388e-01]
		[ 2.25955918e+00 1.77545526e+00 -5.15012936e-01]	[ 2.25356480e+00 1.89453944e+00 -3.87859790e-01]
		[-1.18204426e+00 -9.41431167e-01 6.23864923e-01]	[-1.20214505e+00 -9.87242803e-01 6.49918941e-01]
		[-8.78456040e-01 -5.71618559e-01 -7.32635869e-01]	[-8.32384945e-01 -5.36255471e-01 -8.06269565e-01]
		[ 2.09784510e+00 9.73475323e-01 1.59615044e+00]	[ 1.99797500e+00 8.43740269e-01 1.82346810e+00]
		[-1.45676040e+00 -2.10082496e-01 -1.00640080e-01]	[-1.32120268e+00 -1.76253361e-01 -1.50382171e-01]
		[ 8.38342519e-02 -3.80987148e-01 1.93021048e-01]	[ 7.66549962e-02 -3.07644175e-01 8.10045683e-02]
		[-1.56657907e+00 -4.09623509e-01 -1.88780986e-01]	[-1.58476963e+00 -4.70104565e-01 -1.11898432e-01]
		[ 1.13894265e+00 4.94715495e-01 -9.67146751e-01]	[ 1.18628751e+00 5.09053844e-01 -8.34574227e-01]
		[ 8.54029042e-01 -9.95671064e-02 9.14535290e-01]	[ 8.49222894e-01 -4.73080774e-02 8.14204410e-01]
		[ 3.24737623e-01 -1.10406714e+00 -3.75741125e+00]	[ 4.58131047e-01 -1.17756789e+00 -3.82095295e+00]
		[ 2.40877763e-01 -3.66738028e-01 -2.45625002e-01]	[ 1.23323143e-01 -3.01648351e-01 -2.45621183e-01]
		[-1.21482123e+00 5.53806400e-01 2.81261523e+00]	[-1.23674814e+00 5.62430600e-01 2.86852131e+00]
		[-1.64627122e+00 3.31028091e-01 -1.36003694e+00]	[-1.50614318e+00 2.18354044e-01 -1.28752629e+00]
		[ 9.02569466e-01 -4.85882460e-02 -8.68630250e-01]	[ 8.89769650e-01 1.81538247e-02 -8.50030464e-01]
		[ 7.84825926e-01 -3.99180551e-01 2.09970180e+00]	[ 7.92108659e-01 -3.79947717e-01 2.06295445e+00]
		[-3.95018907e-01 -7.09770098e-01 -6.32935374e-01]	[-3.06494820e-01 -7.68382002e-01 -6.40350994e-01]
		[ 3.26694492e-02 -2.33995838e-02 2.08637432e-01]	[-1.85473510e-02 -1.32992501e-02 1.70500588e-01]
		[ 4.64371919e-01 1.80000711e-01 2.92453120e-01]	[ 4.68255432e-01 9.98985114e-02 3.66108312e-01]
		[ 5.95430240e-01 -1.37252099e+00 1.29823418e-01]	[ 5.69611774e-01 -1.31928110e+00 3.02165902e-01]
		[-2.09048192e-01 1.55514629e-01 -7.01391584e-01]	[-1.87677565e-01 1.32122353e-01 -7.38112874e-01]
		[-5.39100240e-01 1.84268921e+00 9.03071706e-01]	[-4.41406987e-01 1.78142964e+00 7.44717565e-01]
		[-2.42434208e-02 1.18584924e+00 8.64204708e-01]	[-1.86482650e-01 1.11604808e+00 7.55811751e-01]
		[-2.65024613e-01 -1.02186338e+00 -9.72280839e-01]	[-1.84070188e-01 -1.06325276e+00 -1.02903142e+00]
		[ 6.91218180e-02 1.36891440e-01 8.76673801e-01]	[ 9.07509897e-02 1.96613764e-01 9.34883252e-01]
		[ 8.89818837e-01 -4.10066974e-01 1.52341293e+00]	[ 9.61756985e-01 -5.98984152e-01 1.62063828e+00]
		[-3.41579653e-02 1.21674864e-01 -1.22652460e+00]	[ 5.33072466e-02 1.07179686e-01 -1.30112128e+00]
		[-7.16913248e-01 2.14148803e-01 -2.80453306e-01]	[-6.91800869e-01 3.85224813e-01 -3.62767412e-01]
		[-1.05894475e+00 5.77310782e-01 -1.08367174e+00]	[-1.07338014e+00 7.85694982e-01 -1.04394639e+00]
		[ 1.55165879e+00 1.05569441e+00 -3.01847273e-01]	[ 1.47597746e+00 1.04626462e+00 -2.74683088e-01]
		[-4.24872276e-01 -1.72154498e+00 1.70379123e+00]	[-4.34423009e-01 -1.77803371e+00 1.80086049e+00]
		[ 4.11632417e-01 -5.39376634e-01 -1.63308011e-01]	[ 3.53749848e-01 -6.39608460e-01 4.36473535e-02]
		[ 5.14462874e-03 9.40902907e-02 1.65541634e-01]	[ 3.91534146e-02 1.97067803e-01 1.27277996e-01]
		[-3.44880850e-01 -2.73176665e-01 2.20198410e-01]	[-3.53701713e-01 -2.59361913e-01 2.25292878e-01]
		[-1.70492550e+00 1.72792497e+00 -8.36095424e-01]	[-1.66527708e+00 1.79020285e+00 -8.16803993e-01]
		[ 1.42392594e+00 -1.59103111e+00 -1.97484643e-01]	[ 1.37184569e+00 -1.55606107e+00 -1.59396970e-01]
		[ 1.59701932e-01 -3.48903448e-01 7.89820865e-01]	[ 1.75664156e-01 -3.54751722e-01 8.11707335e-01]
		[ 3.31987577e-01 -3.71586516e-01 2.06982257e-02]	[ 3.15671024e-01 -4.40650571e-01 1.08195077e-01]
		[ 2.46475267e-01 4.01604384e-01 -7.58703284e-01]	[ 3.18944575e-01 4.68327885e-01 -7.59452750e-01]
		[-4.90564598e-01 -2.66625590e-01 2.88698071e-01]	[-4.69838582e-01 -2.59903959e-01 2.62022602e-01]
		[-7.46313896e-01 -3.98648075e-01 1.58155165e+00]	[-5.91780692e-01 -2.85300075e-01 1.55337062e+00]
		[-4.37596165e-01 -7.00056871e-01 -4.19213786e-01]	[-4.32313145e-01 -6.81930629e-01 -3.81623851e-01]
		[ 4.58410759e-01 3.77137894e-01 -1.17784960e+00]]	[ 3.59219168e-01 3.79247770e-01 -1.07569327e+00]]
3.53117	3.44522	[[ 1.21902818e-02 -1.54468868e+00 7.18889451e-02]	[[-0.01689195 -1.55900845 0.35607058]	[1.5464086551890959, 1.3467751863567392, 0.9362170281153078, 1.9296331695976328, 0.3533735477356795, 0.894066518087393, 1.2753589789497017, 0.7465522324798648, 0.7987326246356993, 1.763803411148532, 1.0852883752223141, 0.5424478602220291, 1.1492926641724985, 0.3766447260728267, 0.486887655728945, 1.6828109725663236, 1.2583030713818797, 0.5229719119349234, 1.747239290380223, 1.9472145324227421, 0.…	[1.5992432369387288, 1.388725418322422, 1.0561276719950023, 1.9244799797291274, 0.37680169363800464, 0.8010284854911146, 1.1131261223761093, 0.7509790600515149, 0.7629833416762289, 1.663754263898355, 0.9868376275934297, 0.5691314786027551, 1.1831470046767991, 0.4163833142299558, 0.5259237256250573, 1.5156153370804137, 1.27718759350494, 0.40114000140600137, 1.6405777101264423, 1.8880234529973556, …
		[-3.59797019e-01 1.28011483e+00 2.13671554e-01]	[-0.41464831 1.32035098 0.11531851]
		[ 5.28815353e-01 7.59656084e-01 -1.40638827e-01]	[ 0.65076669 0.75649219 -0.34587272]
		[-6.56658403e-01 -5.95801096e-01 1.71385675e+00]	[-0.54839291 -0.45452128 1.78781957]
		[-6.95198252e-02 2.93561421e-01 1.84015081e-01]	[-0.11631028 0.34067022 0.11133389]
		[ 6.42694778e-01 1.59881550e-01 -6.00613230e-01]	[ 0.54468217 0.08931792 -0.58050863]
		[ 7.46333025e-01 -7.35645092e-01 -7.26879523e-01]	[ 0.70546619 -0.67771176 -0.53110637]
		[-7.06829010e-01 2.38891327e-01 2.57666468e-02]	[-0.72990077 0.17583406 0.01722791]
		[-6.38291965e-02 4.12755990e-01 6.80831941e-01]	[-0.04595606 0.37729888 0.66157174]
		[-1.38130754e+00 9.87443062e-01 4.77439154e-01]	[-1.30818473 0.9327611 0.43207372]
		[ 3.26243932e-01 -1.02707018e+00 -1.28618032e-01]	[ 0.21157151 -0.96028658 -0.08328071]
		[ 1.44951857e-01 -5.21649424e-01 -3.34741540e-02]	[ 0.12827752 -0.54405846 -0.1070323 ]
		[-5.25073417e-01 5.38572186e-01 -8.68971539e-01]	[-0.60647589 0.53591404 -0.86302953]
		[ 1.97022409e-01 2.98906082e-01 1.17040908e-01]	[ 0.27764152 0.30736184 0.04264915]
		[ 1.59032159e-01 -4.59442646e-01 2.60924574e-02]	[ 0.16386787 -0.49648072 -0.05700863]
		[-3.54675478e-01 1.17849886e+00 -1.14769269e+00]	[-0.30701087 1.00956446 -1.08794015]
		[ 4.31989508e-01 -9.66546707e-01 6.80072899e-01]	[ 0.40457342 -1.01956534 0.65422856]
		[-1.52868704e-01 -4.76884824e-01 -1.50703833e-01]	[-0.0695736 -0.36798632 -0.14373198]
		[ 1.20601360e+00 -1.70248454e-01 -1.25275368e+00]	[ 1.10945663 -0.17829508 -1.19532928]
		[-1.35520568e+00 -1.04210678e-01 1.39434650e+00]	[-1.33489842 -0.05924722 1.33385477]
		[ 8.38440736e-02 2.41590217e-01 -1.22599896e-01]	[ 0.12104576 0.30588534 -0.16777111]
		[ 9.99188337e-02 1.70553408e+00 -9.62428669e-01]	[ 0.07103202 1.44877359 -0.84095889]
		[ 5.88463571e-01 -4.73412751e-01 7.62706136e-01]	[ 0.71982429 -0.45245687 0.80836116]
		[-2.23914738e-01 -2.05210045e-01 -2.39971397e-01]	[-0.28798809 0.01415314 -0.31523095]
		[ 3.84712475e-01 7.68695270e-01 -1.65248373e-01]	[ 0.23298498 0.58291102 -0.17102227]
		[-3.93263819e-01 1.20348790e-01 3.52817186e-01]	[-0.35191448 0.27289466 0.23075711]
		[-1.40073492e-01 -9.59479662e-02 -4.20427245e-04]	[-0.15985935 -0.04160761 -0.02409928]
		[ 4.15852425e-01 2.08315236e+00 4.64505617e-01]	[ 0.37827419 2.05429299 0.5711725 ]
		[ 3.85880014e-01 -7.57722356e-01 -3.59456193e-01]	[ 0.32207277 -0.72033002 -0.33333581]
		[ 2.77591305e-01 -7.41588974e-01 2.61726244e-01]	[ 0.26792899 -0.82534049 0.25804042]
		[-7.87383817e-01 -2.87656928e-01 -2.35919026e-02]	[-0.62839367 -0.24551683 0.12042524]
		[ 8.62210096e-03 3.21734829e-02 7.30032110e-02]	[-0.10524465 0.08116234 -0.03368339]
		[ 4.29119589e-01 -8.85293485e-01 -4.44179225e-01]	[ 0.45008652 -1.04143279 -0.6240207 ]
		[-2.11167503e-02 -4.64756197e-02 -1.32009157e+00]	[ 0.05652946 -0.16642715 -1.35481126]
		[ 3.36109317e-01 6.53188027e-01 1.41043334e+00]	[ 0.34894407 0.71372739 1.39895987]
		[-4.11029853e-02 2.38798870e-01 1.53372692e-01]	[-0.07194768 0.25694282 0.05799108]
		[-9.84805004e-01 3.83608082e-01 -7.76279570e-01]	[-0.98281551 0.46035291 -0.74630219]
		[ 6.06708859e-01 -3.54371831e-01 9.55724305e-01]	[ 0.62817401 -0.42075078 0.92546564]
		[ 5.72217473e-01 -4.26214290e-02 -1.39329260e-02]	[ 0.55709604 -0.08914734 0.04813722]
		[-2.20990038e+00 -3.45489688e-01 -1.09092848e+00]	[-2.34940285 -0.42805944 -0.89179429]
		[ 4.51787024e-01 3.44158627e-01 -1.03293508e+00]	[ 0.46672704 0.35650361 -1.0869406 ]
		[ 1.83693323e+00 4.02339977e-01 1.46686613e+00]	[ 1.85243908 0.42844929 1.40110195]
		[ 1.18767344e+00 1.49603430e+00 9.08036203e-01]	[ 1.07066117 1.33676994 0.90644553]
		[-4.07793499e-01 -4.26007213e-01 -6.17041928e-01]	[-0.12988594 -0.3431284 -0.62008643]
		[-6.02521196e-02 -7.41314792e-01 -6.58109535e-02]	[-0.11379814 -0.67228088 -0.17856231]
		[ 1.30834028e+00 4.61996372e-01 -8.53652375e-01]	[ 1.33044802 0.37754702 -0.89717777]
		[-8.82867081e-01 -1.49938312e-01 3.16912565e-01]	[-0.85524284 -0.09909018 0.39726654]
		[-2.89378386e-01 -3.01342513e-01 2.45002280e-01]	[-0.26991147 -0.24648071 0.20293003]
		[-2.60089437e+00 8.11496471e-01 2.38711288e+00]	[-2.65336098 0.69649457 2.34975575]
		[ 2.54150892e-01 -1.22879890e-01 5.72134220e-01]	[ 0.28201877 -0.11284125 0.59173623]
		[ 1.84197892e+00 -1.27857751e+00 -3.86910868e+00]	[ 1.83681452 -1.26669633 -3.83510192]
		[ 1.83678446e+00 -6.78664961e-01 2.42370727e+00]	[ 1.88846191 -0.72785388 2.49952583]
		[-7.31180880e-01 -5.76440926e-02 1.54730390e-01]	[-0.70632715 0.00440553 0.08276393]
		[-1.08910521e+00 5.77664258e-01 -2.74312137e+00]	[-1.04026808 0.58542549 -2.69114679]
		[ 1.31074344e+00 -5.37109895e-01 1.74763368e-01]	[ 1.34397734 -0.49670339 0.27413905]
		[-5.48564583e-01 8.90272123e-01 8.41697504e-01]	[-0.56670801 0.8600587 0.79027649]
		[-6.94381926e-01 -7.54901441e-01 -1.21241427e+00]	[-0.69963904 -0.83983175 -1.14876712]
		[-5.96424178e-01 1.39030693e+00 1.36908486e+00]	[-0.6062773 1.52409133 1.55000441]
		[-2.35393697e-01 1.42603512e-01 -1.37446028e-01]	[-0.27257318 0.16129349 -0.14598923]
		[ 3.63918758e-01 -1.35951783e+00 -6.49664429e-01]	[ 0.33450375 -1.36668746 -0.76853771]
		[ 1.04401917e-01 2.14873803e-01 6.48392606e-01]	[ 0.04968516 0.19668344 0.64266359]
		[-4.70501693e-01 2.43164454e-01 2.20661723e-01]	[-0.40827607 0.21050713 0.19323903]
		[ 1.54591345e-01 -1.61226804e-01 -3.61878072e-01]	[ 0.15681783 -0.08025541 -0.32090745]
		[-7.46599957e-01 9.33903946e-01 -1.45484092e+00]	[-0.68986891 0.77246491 -1.33881236]
		[-2.77703817e-01 -1.56045202e-01 3.37608374e-01]	[-0.22615177 -0.14420959 0.27075944]
		[ 1.17193899e+00 -9.26696776e-01 1.19712940e+00]	[ 1.14280623 -0.77579325 1.06403321]
		[ 7.58074494e-01 -2.05156437e+00 2.68799938e+00]	[ 0.66842454 -1.98692292 2.89275825]
		[-1.37071705e+00 -4.41015582e-01 1.31198703e-01]	[-1.38046251 -0.45964364 0.14888202]
		[ 6.90249902e-01 2.53400304e+00 -2.59109620e+00]	[ 0.67587316 2.50800637 -2.52805572]
		[-8.25943567e-01 -1.15454068e+00 -4.37207208e-01]	[-0.86020456 -1.25723362 -0.35399505]
		[-5.71070759e-01 2.40449006e-01 8.80376554e-01]	[-0.55812202 0.33118053 0.87841669]
		[ 1.49518321e+00 3.48438335e-01 -1.42852601e-01]	[ 1.49515113 0.32655786 -0.13486385]
		[ 2.04455111e+00 -2.01691409e+00 5.54392561e-01]	[ 2.14865973 -2.01030283 0.52141715]
		[-1.09001703e+00 1.38650251e+00 6.30514060e-01]	[-1.0825106 1.39224466 0.66812867]
		[-1.13601596e+00 4.23957939e-01 -1.30798063e+00]	[-1.16951208 0.48505419 -1.3125636 ]
		[ 3.54544815e-01 4.20979519e-02 -3.51211839e-01]	[ 0.45930979 -0.04704923 -0.24161489]
		[ 7.45654150e-02 -1.55011361e-01 -5.62426855e-02]	[ 0.13151883 -0.16721228 -0.08164078]
		[-4.30690483e-01 -1.32721363e-01 9.42855405e-02]	[-0.39980012 -0.10555799 0.05085123]
		[-1.22664678e+00 -4.28335401e-01 -2.75877843e+00]	[-1.07596698 -0.43708964 -2.77916545]
		[ 1.13361105e+00 1.07454658e+00 7.24323329e-01]	[ 1.16770894 1.14134129 0.76942527]
		[-5.76536108e-01 -1.37940364e+00 1.85110038e+00]]	[-0.65162577 -1.34064609 1.88382055]]
2.09134	2.08372	[[ 9.67880082e-01 4.05317575e-01 -2.63344961e-01]	[[ 9.09236280e-01 3.64720454e-01 -3.24764206e-02]	[1.0818617096940575, 1.1659335988790984, 0.36588350029127387, 1.1189854731889552, 0.7605727136812243, 1.228614522549691, 0.7688622940888027, 0.5055102230771699, 0.5153048008743025, 1.8652725524578642, 1.0480491104946321, 0.5508425200786948, 1.3520158244496192, 0.4784251090586366, 0.9620687254190412, 0.8962322444514965, 1.2393909378557983, 0.3115079394795742, 1.807354104003091, 2.1219924624758972,…	[0.9801970929711742, 1.016593412334957, 0.5024013103587569, 0.84449703733086, 0.6873315797172015, 1.0342040467115599, 0.5609212608255615, 0.439467597344127, 0.47357796655935447, 1.9032644871610225, 1.1260771646523942, 0.6508652037519649, 1.3104917417970743, 0.4269157935965099, 0.9524529333992426, 0.9869880895911352, 1.2795453562225996, 0.3535597285455729, 1.8965252857065387, 2.0808995977217695, 0…
		[-6.78578469e-01 -1.82066954e-01 9.30475170e-01]	[-6.07670505e-01 -1.99781415e-01 7.90117782e-01]
		[-1.56131951e-02 8.23442960e-02 -3.56154996e-01]	[ 6.42823502e-02 1.34383259e-01 -4.79808291e-01]
		[-3.90987876e-01 -5.17009812e-02 -1.04717906e+00]	[-3.78784709e-01 1.35075551e-01 -7.42598132e-01]
		[ 5.29636719e-01 -4.52389383e-01 3.05449907e-01]	[ 4.90020363e-01 -4.13670786e-01 2.47348388e-01]
		[-2.42292489e-01 -1.49588744e-01 1.19516158e+00]	[-1.79816114e-01 -1.67957067e-01 1.00450714e+00]
		[ 3.84187764e-01 -3.93244536e-01 -5.37501372e-01]	[ 3.47526869e-01 -3.16986302e-01 -3.05577192e-01]
		[ 5.01505014e-02 2.39421129e-01 4.42383358e-01]	[ 8.54962015e-03 1.71421651e-01 4.04565558e-01]
		[-5.01160743e-01 3.05395965e-02 1.15949474e-01]	[-4.63235428e-01 2.88734963e-03 9.83905062e-02]
		[-1.42676084e+00 -1.09285928e+00 -4.99253240e-01]	[-1.40982660e+00 -1.19436154e+00 -4.56404620e-01]
		[ 4.61141942e-01 7.89147132e-01 5.12837061e-01]	[ 4.14322967e-01 8.67390869e-01 5.86531619e-01]
		[ 5.47131860e-02 -4.99640962e-01 -2.25372709e-01]	[ 5.87302677e-03 -5.64852294e-01 -3.23315492e-01]
		[ 9.53378993e-01 -2.27094219e-01 -9.31366470e-01]	[ 9.37775113e-01 -2.55789097e-01 -8.78941625e-01]
		[-2.23852054e-01 -1.31379657e-01 4.01895793e-01]	[-1.69670941e-01 -1.81819254e-01 3.47002342e-01]
		[-6.29864548e-01 6.40920663e-01 3.43609644e-01]	[-6.33567075e-01 6.59752780e-01 2.65491282e-01]
		[ 1.61126016e-01 -7.99079212e-01 3.72482290e-01]	[ 2.08533701e-01 -8.57909608e-01 4.41191895e-01]
		[-2.34920408e-01 7.61664787e-01 -9.49088537e-01]	[-2.73889125e-01 7.74958752e-01 -9.80642645e-01]
		[ 4.10011695e-02 -1.90339488e-02 3.08210657e-01]	[ 1.02220877e-01 3.67485221e-02 3.36459388e-01]
		[-1.40290843e+00 -8.58536808e-01 7.49193791e-01]	[-1.49030156e+00 -8.14753398e-01 8.43792819e-01]
		[ 1.75349056e+00 6.06919124e-01 -1.02945231e+00]	[ 1.71223022e+00 6.36489618e-01 -9.96640244e-01]
		[-3.45379542e-01 2.52212073e-01 1.93498914e-01]	[-2.69682438e-01 2.81837959e-01 1.59052129e-01]
		[ 1.70525702e+00 1.88797025e+00 5.26568464e-01]	[ 1.72848256e+00 1.73349243e+00 7.32241362e-01]
		[-1.13320744e+00 -3.87034698e-01 -5.07260229e-01]	[-1.09070710e+00 -3.80364976e-01 -5.36698893e-01]
		[ 1.80341845e-01 -3.93010257e-01 1.68678794e-01]	[ 1.66056786e-01 -2.27387445e-01 8.24484017e-02]
		[ 2.18104707e-01 5.56590651e-01 -1.25143388e-01]	[ 1.07931349e-01 4.48763365e-01 -1.63035251e-01]
		[-2.79056321e-01 1.49527295e-01 1.11798937e-01]	[-2.25207331e-01 3.20632558e-01 3.85023725e-02]
		[ 2.86779101e-02 -1.51242119e-01 1.10043849e-02]	[-1.38024722e-02 -1.55244463e-01 -8.93082664e-03]
		[ 6.02419586e-01 -5.47377761e-01 7.39332366e-01]	[ 6.53915349e-01 -6.30928488e-01 7.58689906e-01]
		[ 4.03243515e-02 4.43219225e-01 4.14467421e-03]	[-4.31739665e-02 4.81173655e-01 9.15006008e-02]
		[-6.69969018e-02 5.99428824e-01 -5.03981555e-01]	[-6.76502341e-02 5.56022156e-01 -5.52996935e-01]
		[-6.92209085e-02 -6.71441439e-01 -9.07518125e-02]	[ 2.00292869e-02 -6.75617557e-01 -7.56294892e-02]
		[-5.58803602e-01 -3.50999260e-01 1.23483174e-01]	[-6.34799038e-01 -3.77080396e-01 -5.21527789e-03]
		[ 3.64962216e-01 1.09849242e+00 6.84365669e-02]	[ 3.56580413e-01 9.69966794e-01 -1.21436483e-02]
		[-2.88347887e-01 7.69608733e-01 1.26705351e+00]	[-1.90470032e-01 6.95078155e-01 1.13809724e+00]
		[-3.41020077e-01 -3.35990994e-01 -1.65719369e+00]	[-3.38329925e-01 -2.59119508e-01 -1.70446235e+00]
		[ 8.95380808e-01 -2.93423507e-01 3.98785166e-01]	[ 8.86252666e-01 -2.82760850e-01 3.17665363e-01]
		[ 1.05962347e+00 -5.48916465e-01 3.85658488e-01]	[ 1.19048035e+00 -4.51689266e-01 5.35970710e-01]
		[-1.00623707e+00 4.85175766e-01 -4.60993846e-01]	[-1.02151474e+00 4.33584091e-01 -5.16173486e-01]
		[-2.28144515e-02 -8.23637336e-02 1.53589796e-01]	[-6.74511920e-02 -1.22597434e-01 2.03555229e-01]
		[ 2.58454080e+00 8.15957957e-01 1.16590106e+00]	[ 2.52846232e+00 8.50751491e-01 1.28466882e+00]
		[-2.89731245e-01 -2.52215466e-01 -3.57944742e-02]	[-2.81934768e-01 -2.42089902e-01 -4.41942250e-02]
		[-2.20925894e+00 -1.78769562e-01 -1.69418388e+00]	[-2.24270013e+00 -1.91376551e-01 -1.79027291e+00]
		[ 6.32353892e-01 -9.46980179e-01 -5.65612867e-01]	[ 5.32642360e-01 -1.07274322e+00 -6.62976256e-01]
		[ 8.16131558e-01 -1.23763784e-01 -2.70917383e-01]	[ 1.02955745e+00 -2.52341875e-02 -4.65514288e-01]
		[-3.57598106e-01 1.25773870e+00 -4.25807541e-02]	[-3.58813565e-01 1.22204421e+00 -6.76409907e-02]
		[-1.15420700e-01 -2.94689725e-01 -5.92594670e-02]	[-3.48087042e-02 -3.74313825e-01 -9.59998559e-02]
		[ 1.81889394e-01 4.04791938e-01 -4.27245458e-01]	[ 1.37962443e-01 4.35167255e-01 -2.85529888e-01]
		[-7.35035997e-02 -1.86919094e-01 1.26157536e-01]	[-7.66613496e-02 -1.19345933e-01 4.62620325e-02]
		[ 1.83420642e-01 -1.13207482e+00 -3.27660508e+00]	[ 1.69802416e-01 -1.19722627e+00 -3.20712078e+00]
		[ 2.09068966e-01 -1.19941990e-01 5.85704620e-02]	[ 1.59814000e-01 -1.01364958e-01 8.71492429e-02]
		[-7.59092806e-01 9.19749133e-01 2.66996364e+00]	[-7.05072671e-01 8.91771111e-01 2.60151534e+00]
		[-6.94683877e-01 1.14543336e-01 -1.67576731e+00]	[-5.74669197e-01 6.58680163e-02 -1.57910824e+00]
		[ 1.35353096e-01 -9.19029995e-02 -2.95499984e-01]	[ 1.32337750e-01 -4.41409741e-02 -3.38269461e-01]
		[ 5.08272628e-01 -2.11514088e-01 1.83433451e+00]	[ 5.23176312e-01 -2.06133561e-01 1.81765291e+00]
		[-2.05410354e+00 -3.01055938e-03 -6.34907875e-01]	[-2.00478320e+00 -7.16254867e-03 -5.53024080e-01]
		[ 9.48468746e-01 -1.49260321e+00 -8.70279203e-01]	[ 8.74257392e-01 -1.47298409e+00 -8.71126408e-01]
		[ 1.17853609e+00 1.23367947e+00 1.28954205e+00]	[ 1.15450702e+00 1.16588496e+00 1.33765710e+00]
		[-2.50413173e-01 2.42305961e-01 -4.67120380e-01]	[-2.88892774e-01 3.73196892e-01 -2.36569619e-01]
		[ 2.67692856e-01 1.96729457e-01 8.18475121e-01]	[ 1.78917710e-01 1.80307726e-01 7.48802397e-01]
		[-1.05899797e+00 -1.97129264e-02 7.17851958e-01]	[-1.14016583e+00 1.00227755e-01 7.99553097e-01]
		[-8.86588551e-01 1.37883671e+00 -3.72856077e-01]	[-8.84937482e-01 1.22413300e+00 -3.00560377e-01]
		[ 3.30202303e-01 -6.79209676e-01 5.14856150e-01]	[ 3.27201867e-01 -6.71530556e-01 4.75444470e-01]
		[ 4.14414199e-01 -2.48850557e-01 1.87770284e-01]	[ 3.81630274e-01 -1.99679161e-01 1.68456811e-01]
		[ 1.16129117e+00 -4.08953582e-01 1.52556530e+00]	[ 1.19751948e+00 -4.89957623e-01 1.67718529e+00]
		[ 1.99720939e-02 -3.41191262e-01 1.81750605e-01]	[ 4.76849965e-02 -3.26702928e-01 2.36438214e-01]
		[-1.18847614e+00 5.74539130e-01 -1.54094885e+00]	[-1.20560175e+00 6.56784176e-01 -1.78419149e+00]
		[-9.54493311e-01 1.37214150e+00 -2.20813038e+00]	[-1.00237561e+00 1.31857850e+00 -1.99573636e+00]
		[ 1.23309007e+00 2.11351800e-01 8.05914188e-02]	[ 1.25391783e+00 1.50410514e-01 9.42425678e-02]
		[-2.46696690e-01 -1.37972225e+00 2.39813207e+00]	[-2.97508625e-01 -1.37984982e+00 2.46830477e+00]
		[ 1.47289034e+00 1.22858596e+00 1.29061584e+00]	[ 1.43236492e+00 9.07875690e-01 1.28076028e+00]
		[ 3.39093239e-01 -9.27347728e-01 -1.31878827e+00]	[ 3.77613294e-01 -8.69020655e-01 -1.30060767e+00]
		[-1.70746359e+00 -7.65186636e-01 3.35776101e-01]	[-1.68603946e+00 -8.26160869e-01 3.98198078e-01]
		[-1.31978915e+00 1.74552604e+00 -1.08612278e+00]	[-1.14547790e+00 1.79250751e+00 -1.09059946e+00]
		[ 7.19810318e-01 -1.04853120e+00 -2.99702148e-01]	[ 7.00124351e-01 -1.01327064e+00 -3.31458337e-01]
		[ 3.65851407e-01 -8.99233045e-01 1.31280017e+00]	[ 3.41314315e-01 -8.15336539e-01 1.28666571e+00]
		[-2.52828161e-02 -5.61748598e-02 -2.14073727e-01]	[ 6.98165729e-02 -1.17285615e-01 -2.62005243e-01]
		[-2.08620977e-01 -5.68413007e-01 7.59132401e-02]	[-2.31041043e-01 -6.17724107e-01 4.36232543e-02]
		[ 3.24014577e-01 3.65449698e-01 8.26803910e-02]	[ 3.58135574e-01 3.99817682e-01 1.06347607e-02]
		[-1.49857517e+00 4.49413893e-02 2.32522152e+00]	[-1.33949365e+00 1.07585110e-01 2.11736469e+00]
		[-1.12384903e+00 -1.97407206e+00 -1.31310803e-01]	[-1.10123527e+00 -1.92790350e+00 -6.48441572e-02]
		[ 2.09512672e+00 1.27691452e+00 -2.46326256e+00]]	[ 1.95270271e+00 1.29191762e+00 -2.30466095e+00]]
1.72698	1.84965	[[ 0.44073091 2.1391006 0.03730757]	[[ 0.35511497 2.02079703 0.3802558 ]	[2.184350471181318, 1.343986017659425, 0.8124119401441161, 2.721627651593171, 0.9749900393091195, 0.35832707146229964, 2.3496642117132396, 1.2067621237378832, 1.0282613096628088, 1.9633275373501706, 1.6174377675676357, 1.269184133191762, 2.104740145102342, 1.04362813528071, 1.4248458746071089, 1.4024195746195107, 1.0516027350089532, 1.2834020343087649, 2.246369444982015, 1.364659475179976, 1.5562…	[2.086701161834626, 1.3438698587166693, 0.7470995023011502, 2.5721473882226182, 0.912799549182021, 0.3963663968429488, 2.431476792653744, 1.2292451591330922, 1.0852831140357702, 1.9188660385105805, 1.5687712784495806, 1.2903007432297768, 2.0916593952270297, 1.0728091222382115, 1.44843724622652, 1.3314212459089347, 1.0278369645510803, 1.2771293682582072, 2.393611490376643, 1.393047667930224, 1.655…
		[ 0.24882829 -1.27966648 0.32685868]	[ 0.29221708 -1.30518381 0.130731 ]
		[-0.40539795 -0.69137929 -0.13289224]	[-0.34182292 -0.66086448 -0.06762325]
		[ 0.08600761 -2.71965622 -0.05770431]	[ 0.04302607 -2.57175335 0.01325316]
		[-0.17157633 0.71046692 -0.64529365]	[-0.1967485 0.68258507 -0.57321084]
		[ 0.26236753 0.13297205 0.20464605]	[ 0.23519368 0.27370011 0.16394664]
		[-1.55161971 0.62572882 1.64980654]	[-1.53603561 0.69234684 1.75309151]
		[ 0.69454478 -0.38602909 -0.90822019]	[ 0.6832393 -0.42978844 -0.92709742]
		[ 0.76752413 -0.37028621 -0.57542693]	[ 0.79626061 -0.39005672 -0.62583083]
		[-1.72120991 0.14123034 -0.93388728]	[-1.61909489 0.02514591 -1.02953693]
		[ 0.11860435 -1.5833199 -0.30844129]	[ 0.14594575 -1.54596319 -0.22302686]
		[ 0.72217887 0.60121574 0.853127 ]	[ 0.73821695 0.56994998 0.89166628]
		[-0.02747206 2.09645372 -0.18454853]	[ 0.06011149 2.08993045 -0.06013592]
		[-0.71383903 -0.68594561 0.33026072]	[-0.739906 -0.73005159 0.26548672]
		[ 0.79974107 -1.17457494 -0.10475544]	[ 0.79530932 -1.19496992 -0.19365028]
		[-0.67112571 -0.34911001 -1.18088659]	[-0.581637 -0.38119941 -1.13537128]
		[ 0.66901056 -0.6293132 0.51211139]	[ 0.63272845 -0.63595662 0.50165995]
		[-0.09111496 1.14064935 0.58115222]	[-0.02878882 1.14246742 0.57008668]
		[ 1.38482811 1.422527 1.05111547]	[ 1.38673655 1.55413737 1.1794044 ]
		[-1.27891268 -0.45244147 0.14823814]	[-1.30890904 -0.44140727 0.18027358]
		[-0.02049963 -0.98903596 -1.20135465]	[ 0.0166725 -1.05243861 -1.27752793]
		[ 0.19559539 1.39221474 -0.03612805]	[ 0.0969973 1.24188528 0.10489192]
		[ 0.12441422 0.24794887 -0.68009635]	[ 0.11311913 0.27459616 -0.76009055]
		[ 0.63683734 -0.50182059 1.00731653]	[ 0.61808669 -0.43559214 0.9663571 ]
		[-0.64884954 1.67758647 -1.19149061]	[-0.61086422 1.52227346 -1.30384645]
		[-0.09989775 -1.26037655 0.82221541]	[-0.05701835 -1.15720907 0.80173387]
		[ 0.74278145 0.02604222 0.24949647]	[ 0.70232288 0.01852191 0.21365645]
		[-0.39651622 -2.00938142 0.48816463]	[-0.34470576 -2.0968497 0.55973699]
		[ 0.7002714 0.75689857 -0.50630758]	[ 0.64049734 0.7541957 -0.46391772]
		[-0.03063843 1.56948951 0.14485066]	[-0.0229527 1.56293337 0.08433849]
		[-0.81464515 3.47757681 1.40594239]	[-0.79961071 3.57530511 1.3359186 ]
		[ 0.61964677 -0.95998535 -0.48754031]	[ 0.59115307 -1.00203293 -0.56883444]
		[-0.21677879 -0.73853409 -0.00568436]	[-0.18291021 -1.07924073 -0.07634854]
		[-0.05615311 -1.75470443 -0.59325442]	[ 0.09942774 -1.84944565 -0.72192013]
		[ 1.12787044 0.67974997 1.17266985]	[ 1.13850572 0.76722189 1.17631213]
		[-0.93399373 0.9486732 -0.63834786]	[-0.94872152 0.9755841 -0.68676891]
		[ 0.20620054 -0.2455435 -0.15296733]	[ 0.28364208 -0.05912415 -0.05330944]
		[ 0.82674287 0.00390098 0.3610184 ]	[ 0.90680758 -0.03272896 0.32785724]
		[-1.09794333 -0.05218435 -0.07141129]	[-1.19595928 -0.09022824 -0.04246291]
		[-0.108283 1.13596043 -2.65843634]	[-0.12416421 1.2889842 -2.57807737]
		[-0.9965312 -0.38086615 0.65524661]	[-0.97215754 -0.38983641 0.61023276]
		[ 1.16605933 -0.40759331 1.45860645]	[ 1.19270156 -0.46774225 1.42418401]
		[-0.1705937 1.09520361 -1.0674494 ]	[-0.18824127 0.88301933 -1.10804316]
		[ 0.40083531 0.35611612 -1.05941125]	[ 0.53690661 0.44316509 -1.27051681]
		[ 0.62666378 -1.24715927 1.12789862]	[ 0.60981137 -1.21980458 1.12009168]
		[-0.75134077 -1.4098317 -1.10321323]	[-0.68825401 -1.33423715 -1.13392209]
		[ 0.2548326 0.5468297 -0.10101361]	[ 0.2129119 0.55732539 0.04257564]
		[ 0.32502677 0.68694531 0.9501013 ]	[ 0.32525997 0.71613338 0.85070294]
		[-0.84836268 0.55714771 1.29247593]	[-0.95498237 0.59195435 1.25583552]
		[ 0.25035795 -0.06241293 -0.25094724]	[ 0.30823915 -0.02747238 -0.2311191 ]
		[ 0.49430036 -0.81824213 -1.36496981]	[ 0.50510608 -0.7901711 -1.33898254]
		[-0.95501864 -0.07484088 0.83280338]	[-0.92183438 -0.091885 0.87386725]
		[ 0.70714916 -0.2425967 0.06706282]	[ 0.68928248 -0.21975124 0.00534758]
		[ 0.24732224 0.113157 -1.03781632]	[ 0.23161603 0.09904332 -0.98521384]
		[ 2.30730194 -1.20950326 0.39133066]	[ 2.29348395 -1.15440989 0.48793074]
		[-1.05531116 1.89079584 0.62895278]	[-1.09586527 1.82932823 0.57909306]
		[-1.17437321 -0.78979397 -1.17698756]	[-1.20056235 -0.82987857 -1.13048179]
		[ 0.34222927 0.78916513 0.89183968]	[ 0.22879138 0.82072177 1.03980511]
		[-0.39806279 -0.50153232 -0.95505247]	[-0.46229886 -0.52924886 -0.98025339]
		[-0.74349987 0.13460429 0.92705956]	[-0.85838565 0.35486585 1.06827557]
		[-0.86771139 0.38074829 -0.95193737]	[-0.86742627 0.41266039 -0.95024263]
		[ 0.60615705 -0.44236793 0.3826884 ]	[ 0.62483864 -0.49541478 0.33296082]
		[ 0.21947022 0.40647298 0.78959553]	[ 0.15824582 0.4564293 0.84301812]
		[-1.4393806 1.22468718 -0.24630269]	[-1.40546955 1.27614214 -0.17365381]
		[ 0.52452778 -0.4036336 -0.99797498]	[ 0.52085266 -0.37587705 -0.95190561]
		[ 0.75140566 -0.93603622 1.57615737]	[ 0.75653973 -0.97033487 1.43540308]
		[-0.28078698 -1.49387812 1.57359835]	[-0.31685729 -1.52934681 1.69544132]
		[-0.36093232 0.18509747 -0.01643549]	[-0.35180398 0.12434971 -0.01727092]
		[ 0.65989352 1.47078486 -1.43911521]	[ 0.62435272 1.49626812 -1.42559472]
		[-1.3146347 -1.56620683 -0.82190487]	[-1.28354156 -1.72248538 -0.87969278]
		[-0.37709264 0.2536487 1.73443995]	[-0.37846114 0.30572435 1.78484684]
		[ 1.82612965 0.77299868 -0.69197686]	[ 1.74561033 0.63351975 -0.62911223]
		[-0.53183733 -0.23488287 1.8126135 ]	[-0.36880658 -0.38622651 1.86154248]
		[ 0.35043814 -0.5700744 -0.5129669 ]	[ 0.33973132 -0.56888894 -0.55763219]
		[ 0.00406862 0.8887471 -1.35348715]	[-0.01842072 1.01236915 -1.44568346]
		[-0.28035977 -0.04052166 1.57589239]	[-0.26428284 -0.18179361 1.52825326]
		[ 1.20818912 0.31532198 -0.89487271]	[ 1.12018091 0.28337582 -0.93428571]
		[-0.69404583 -0.47979532 -0.59583889]	[-0.62268406 -0.42243277 -0.64603788]
		[ 0.62286646 -1.73374097 -2.81119593]	[ 0.6728163 -1.74116007 -2.8274547 ]
		[ 0.62279879 1.51936318 0.32931296]	[ 0.65732123 1.58566524 0.33866488]
		[-1.73593 -0.28531018 2.17937379]]	[-1.86574698 -0.32413887 2.20695618]]
0.555461	0.524587	[[ 4.22902706e-02 -4.46832400e-01 5.85781085e-01]	[[ 0.03003032 -0.40309095 0.7325116 ]	[0.7379614762167372, 0.5980163741379574, 0.40565607015239685, 3.7486495824596178, 0.7058652864010687, 0.4775280513945455, 0.6860881581679336, 1.0325150049940897, 0.8485862858402006, 1.9782357180799164, 1.1899115199139754, 0.6459794229526309, 0.8066070142492175, 0.5169334298151691, 1.18287642471924, 1.9260407373657888, 0.6386427362099591, 1.8142847747609352, 1.5542993397547342, 0.8085780733449963,…	[0.8366345550544403, 0.6054126244005946, 0.2283085722288224, 3.1341398508463856, 0.7881883607288399, 0.4339068905466859, 0.6058661256823239, 0.9725976704369378, 0.8071391616601366, 1.821081682948089, 1.129979049076314, 0.6514673790311044, 0.8229807997328173, 0.48553898284459934, 1.2213485639416084, 1.9300393542252121, 0.6429635433780155, 1.7989865128853473, 1.4360082744339469, 0.7515642882755682,…
		[ 4.14853293e-01 3.29866826e-01 -2.76962464e-01]	[ 0.39430901 0.25358803 -0.38306391]
		[-3.86516054e-01 1.07926029e-01 5.92803444e-02]	[-0.19883741 0.06203535 0.09348851]
		[-1.61412180e-01 -3.40982514e+00 -1.54900366e+00]	[-0.46124192 -2.74190948 -1.446382 ]
		[ 2.43505279e-01 -4.60608900e-01 4.76225181e-01]	[ 0.30244801 -0.48367878 0.54389423]
		[ 4.49395947e-01 1.45104324e-01 -7.08594229e-02]	[ 0.36774155 0.22735078 -0.03678261]
		[ 5.23816712e-01 -1.90320873e-01 -4.00138699e-01]	[ 0.46384939 -0.12629653 -0.36873661]
		[ 2.93566769e-01 1.93085583e-01 9.70888122e-01]	[ 0.26244883 0.13545906 0.92667021]
		[-7.96467637e-01 -1.24383215e-01 -2.65078864e-01]	[-0.73243982 -0.15659995 -0.30080224]
		[-1.31712734e+00 -1.33768899e+00 6.23843172e-01]	[-1.15451011 -1.31967253 0.49184278]
		[ 6.91706948e-01 8.92787642e-01 -3.74648035e-01]	[ 0.68617762 0.85714368 -0.26705363]
		[-1.20072705e-02 -2.46884998e-01 -5.96819100e-01]	[-0.14150638 -0.27589853 -0.57294475]
		[ 4.30847475e-01 -3.32409084e-01 -5.95390234e-01]	[ 0.52778523 -0.37746031 -0.50622511]
		[ 4.42075906e-01 -3.42795786e-02 2.65732902e-01]	[ 0.43871336 -0.0823725 0.19103263]
		[-8.64430040e-01 6.81680663e-01 4.32745671e-01]	[-0.96649278 0.65724983 0.35441033]
		[-4.01133666e-03 1.64085292e+00 1.00857251e+00]	[ 0.07878257 1.62623023 1.03644607]
		[-1.66889305e-01 3.25857649e-01 -5.23287012e-01]	[-0.18489631 0.30587949 -0.53446535]
		[ 4.86387940e-02 -1.74278534e+00 -5.01958917e-01]	[ 0.10875 -1.73487965 -0.46337728]
		[-8.91295475e-02 -1.33022635e+00 -7.98999508e-01]	[-0.04887537 -1.17960705 -0.81747059]
		[ 7.57769047e-01 2.10820095e-01 -1.87455221e-01]	[ 0.70861934 0.19164952 -0.16117684]
		[-4.71627529e-01 9.39850142e-01 1.12686946e+00]	[-0.46061435 0.90919066 1.06030053]
		[ 5.47861283e-01 1.26166010e+00 -6.73952021e-01]	[ 0.37908317 1.21649428 -0.5141701 ]
		[ 3.85763543e-01 -1.06692926e-01 2.17249505e-01]	[ 0.34279668 -0.07923669 0.1788729 ]
		[-1.24155312e-01 -3.62270525e-01 5.63230018e-01]	[-0.14911571 -0.36667864 0.5422223 ]
		[ 6.17703268e-01 1.67855115e-01 4.26333435e-01]	[ 0.73783311 0.14781131 0.28432214]
		[-1.67855012e-01 5.39541236e-01 -2.23237508e-01]	[-0.1208052 0.57324728 -0.23759572]
		[-4.76980931e-01 -4.78598671e-01 -3.04060841e-01]	[-0.53984483 -0.50915194 -0.3480913 ]
		[ 6.45114086e-01 9.32718100e-01 -1.14253387e+00]	[ 0.74481741 0.87713955 -1.12998914]
		[-1.45263578e-01 -5.88179207e-01 9.81677562e-01]	[-0.20456013 -0.56200992 0.95847617]
		[-2.96253112e-01 -3.84249882e-01 3.43128076e-01]	[-0.28329584 -0.31941902 0.30098997]
		[-1.72856739e-01 1.64151791e+00 1.76712883e-01]	[ 0.00976631 1.71483597 -0.05916721]
		[-5.64737097e-01 4.56714292e-02 5.39866172e-01]	[-0.73025142 -0.04036512 0.6151938 ]
		[ 1.51624443e-01 2.16771953e+00 6.85228121e-01]	[ 0.2684689 1.4302698 0.54822045]
		[-1.23110230e+00 1.64027201e+00 1.22666663e+00]	[-1.03936086 1.59727262 1.14562008]
		[-4.76765010e-01 -1.02837260e+00 -1.53715940e+00]	[-0.48142148 -0.94908477 -1.52678367]
		[ 1.75121698e+00 -9.74874827e-01 2.41225531e-01]	[ 1.73971407 -0.92896053 0.20630471]
		[-1.38418379e+00 -1.09114003e+00 8.94279963e-01]	[-1.23982591 -0.9585128 0.97126265]
		[-6.72115377e-02 1.19727354e-01 -1.10500374e-01]	[ 0.00552627 0.09515604 -0.15007982]
		[ 1.24520415e+00 7.86766134e-01 -5.78533909e-01]	[ 1.20819319 0.69662345 -0.52905247]
		[-1.38632336e-01 4.40143000e-02 1.05681047e+00]	[-0.31920805 0.22171203 1.08146924]
		[ 1.18115250e+00 2.84732603e-01 -1.25970488e+00]	[ 1.24948342 0.25665839 -1.3128115 ]
		[-7.81623202e-01 2.14663693e-02 -2.59734409e-01]	[-0.75414612 -0.03039727 -0.26308362]
		[ 2.12589222e-01 -1.04278277e+00 -2.17777523e+00]	[ 0.12942531 -1.08300224 -2.3172676 ]
		[ 4.37353401e-01 -1.32398741e-01 1.20828121e+00]	[ 0.53185228 -0.08929829 1.26424019]
		[-3.39709739e-01 1.52757277e+00 2.87553004e-01]	[-0.36120685 1.55724462 0.23427882]
		[ 4.57382265e-01 7.26809897e-01 4.90967388e-01]	[ 0.45106941 0.72292545 0.40252135]
		[-4.59006587e-01 -1.32704445e-01 2.09372665e-01]	[-0.43808021 -0.14125759 0.24909858]
		[-9.30931130e-02 -7.96071841e-01 -5.72093340e-01]	[-0.08802302 -0.77351054 -0.58894446]
		[ 3.57990457e-01 -1.20360967e+00 -1.05151595e+00]	[ 0.25465451 -1.03528994 -1.00519958]
		[ 3.25188133e-01 3.79487319e-01 -4.74835961e-02]	[ 0.31815921 0.40073257 -0.03319062]
		[-5.92286806e-01 5.85649444e-01 9.21165504e-01]	[-0.55852786 0.60095314 0.88620481]
		[ 5.82149706e-01 -3.13786358e-01 -8.94881756e-01]	[ 0.67441602 -0.29283937 -0.82748438]
		[-9.40958597e-01 1.17796607e-01 5.48112892e-01]	[-0.95427436 0.09821305 0.49194316]
		[ 2.85375174e-01 -3.14504879e-02 2.09170062e-01]	[ 0.22899302 -0.05964874 0.2605629 ]
		[-2.35155068e+00 1.35135483e+00 -4.69136127e-01]	[-2.24229014 1.40515922 -0.44373703]
		[ 1.28802360e+00 -2.31052842e+00 -3.70110650e-01]	[ 1.17462806 -2.29710261 -0.41745293]
		[ 1.10962808e+00 9.56510035e-01 7.53700169e-01]	[ 1.08091526 0.89039101 0.8039371 ]
		[-1.25337666e+00 9.54075506e-01 -8.82908013e-01]	[-1.26015868 0.83937742 -0.86091529]
		[ 7.11832897e-01 5.39103325e-01 1.19290127e+00]	[ 0.65981377 0.52672481 1.17153983]
		[ 3.43157284e-01 -1.29530410e+00 5.84473575e-02]	[ 0.27211426 -1.1666971 0.07900359]
		[ 5.00145259e-01 4.03756194e-02 9.06404476e-01]	[ 0.48361653 0.18562663 0.93075716]
		[-6.03055729e-01 1.91581795e-01 -1.34214147e-01]	[-0.54005047 0.16556689 -0.1420969 ]
		[ 4.06491851e-04 -8.13854792e-02 -6.83446858e-01]	[-0.05224679 -0.04993048 -0.65545257]
		[ 1.75517612e+00 -2.85764285e-01 4.52788110e-01]	[ 1.72063278 -0.12622624 0.46672961]
		[-1.21744654e+00 2.13256012e-01 9.92173280e-01]	[-1.21246268 0.18280369 1.01002853]
		[-6.33928746e-01 8.57551252e-02 -1.08489682e+00]	[-0.66273434 -0.02307179 -1.18727517]
		[ 4.65812253e-01 8.59514703e-01 -9.48576939e-01]	[ 0.47262955 0.90221648 -0.99354139]
		[ 3.65129492e-01 1.74368446e-01 -9.99947841e-02]	[ 0.35761279 0.14632892 -0.10125432]
		[-8.74622264e-01 -9.85932228e-01 1.06808004e+00]	[-0.89273053 -0.9341757 1.10850903]
		[ 9.24216275e-01 1.11722606e+00 8.52211425e-01]	[ 0.9895204 1.02045498 0.74494716]
		[ 3.44160066e-01 -7.39892044e-01 -1.77263465e+00]	[ 0.3628313 -0.71413053 -1.75598127]
		[-1.37264914e+00 -9.73019003e-01 1.22637506e+00]	[-1.41660515 -1.00991766 1.3063602 ]
		[ 3.66349276e-01 3.15127446e-01 -1.77097361e+00]	[ 0.58116973 0.24647501 -1.58302846]
		[-9.58095481e-01 1.15057115e+00 5.87772355e-01]	[-1.00084216 1.16976733 0.55369699]
		[ 4.47872567e-01 -1.18170693e+00 9.13650521e-01]	[ 0.43371456 -1.13923848 0.77720067]
		[ 1.61344097e-02 7.61190675e-01 -1.25682637e+00]	[ 0.03013103 0.66109484 -1.30661317]
		[-2.71294307e-01 -1.01707100e+00 7.53934551e-01]	[-0.35056686 -1.06381274 0.70287777]
		[ 6.01598734e-01 1.88614121e-01 7.20496855e-01]	[ 0.66327488 0.2358039 0.65859298]
		[-2.98164308e+00 -2.07744538e-01 1.82921821e+00]	[-3.06417503 -0.21735272 1.89003433]
		[-2.20814189e-01 -8.53238582e-01 -1.63117801e-01]	[-0.16580712 -0.80017139 -0.12200805]
		[ 2.57675385e+00 7.19106761e-01 -1.91477927e+00]]	[ 2.54551987 0.6310998 -1.98586741]]
1.41289	1.39417	[[-1.56877212e-01 -3.68228549e-01 4.28212245e-01]	[[-0.06964468 -0.24534451 0.50352252]	[0.5861471240763616, 1.1360019021188108, 1.1893144659521804, 4.335081652413988, 1.398784116320754, 1.0206208880238397, 0.46670319041902597, 0.9929876061871445, 1.0841743385582518, 3.4737151885942312, 1.8557040645207534, 1.684488506315449, 2.4709645787173455, 1.7901461081815249, 1.3799019620274962, 1.8088864524303419, 0.21349296422725875, 1.955033399904162, 1.690278435093705, 0.3817423760624333, 2…	[0.5644282375566151, 1.1291153560893645, 1.1441893166681898, 3.3704285183152582, 0.856507094562408, 0.8024710057223365, 0.2534083057439212, 1.0059479438069203, 1.0447020482842155, 3.488028184356638, 1.8967916131146563, 1.7551716743712553, 2.6464562189117706, 1.8640382457117268, 1.4129049651683854, 1.703365702451421, 0.18971379825467735, 1.9421256813615206, 1.7018638312488306, 0.3374589120497632, …
		[ 2.79047065e-01 -3.56508060e-01 1.04189014e+00]	[ 0.28447725 -0.43219428 1.00358472]
		[-1.82299125e-01 5.32199957e-01 -1.04785454e+00]	[ 0.00674056 0.45311335 -1.0506246 ]
		[ 1.13393738e+00 -4.12082607e+00 -7.25197505e-01]	[ 0.47162316 -3.22227204 -0.86851763]
		[-4.24323653e-01 1.97945230e-01 -1.31809109e+00]	[-0.20852408 0.04417048 -0.82956078]
		[-2.16636914e-01 2.70032459e-01 9.60113491e-01]	[-0.08760303 0.29025443 0.74299246]
		[ 1.13187592e-01 -2.48681327e-01 3.78362306e-01]	[ 0.14817809 -0.01031668 0.20531096]
		[-6.89169986e-01 -3.68286399e-01 -6.12726892e-01]	[-0.70476815 -0.38009474 -0.60890155]
		[ 6.64301992e-01 2.96492636e-01 8.03883683e-01]	[ 0.65333807 0.24624054 0.77712118]
		[ 1.18517618e+00 4.41193759e-01 -3.23533657e+00]	[ 1.24254464 0.42480662 -3.2314026 ]
		[-7.79785427e-01 -1.01462675e+00 1.34391399e+00]	[-0.80800616 -1.00382616 1.39186117]
		[-8.29768704e-01 2.62797676e-01 1.44219375e+00]	[-0.9167095 0.23416931 1.47832203]
		[-3.93251066e-01 1.49149157e+00 1.93040733e+00]	[-0.36218465 1.67020373 2.02063661]
		[-8.49088765e-01 -8.82485683e-01 -1.30571451e+00]	[-0.84213668 -0.95102851 -1.36418077]
		[ 1.22633655e+00 -4.40466342e-01 -4.54111767e-01]	[ 1.17464816 -0.52168067 -0.58681464]
		[ 3.31691128e-01 -1.65897058e+00 -6.40209187e-01]	[ 0.41644841 -1.54402342 -0.58652973]
		[ 1.16226742e-01 -5.99235322e-02 1.68759476e-01]	[ 0.1113529 -0.08482508 0.12804907]
		[-5.30180353e-01 1.80663814e+00 5.26424739e-01]	[-0.4802827 1.7842731 0.59795502]
		[-1.38297989e+00 9.42837819e-01 2.35509346e-01]	[-1.33407223 1.0248548 0.25741874]
		[-4.61692467e-02 2.63995503e-01 2.71849254e-01]	[-0.04295828 0.22630426 0.24661607]
		[ 1.60002834e+00 -1.44629466e+00 -4.36849310e-01]	[ 1.58108306 -1.45171176 -0.46765399]
		[ 3.10842323e+00 -4.48381080e-01 1.20559888e+00]	[ 3.04094962 -0.35807972 1.24247437]
		[-9.49048120e-01 6.13774104e-01 -7.74739272e-01]	[-0.9512765 0.60854919 -0.73496952]
		[-1.83275019e+00 2.90280587e-01 -1.76317961e-01]	[-1.8619179 0.25602675 -0.25996403]
		[-9.68842036e-01 6.12266047e-01 -7.24090284e-02]	[-0.90142755 0.72592296 -0.16302389]
		[ 2.22754089e-01 -1.44443766e+00 -4.87192902e-01]	[ 0.26891385 -1.49244346 -0.48089862]
		[ 7.54459468e-01 8.08749141e-01 3.90843946e-01]	[ 0.73953485 0.79483078 0.3486752 ]
		[-4.03769101e-01 -2.06169479e-01 -1.11435517e+00]	[-0.45614577 -0.30330121 -1.00628112]
		[ 2.87760955e-01 -1.44800162e-01 -1.17482146e+00]	[ 0.24746476 -0.10795715 -1.23163531]
		[ 3.43966205e-01 1.84056939e-01 2.31336934e+00]	[ 0.37969129 0.17005115 2.20788265]
		[-1.79390088e+00 3.22973120e+00 1.58080377e+00]	[-1.91069365 3.43476539 1.52975525]
		[ 8.43032011e-01 5.75063738e-01 -2.91957257e-01]	[ 0.80469612 0.44707156 -0.25163005]
		[ 4.58850675e-01 1.34954215e-01 -2.96816698e-01]	[ 0.64523535 -0.83603708 -0.38924394]
		[ 1.07047317e+00 -1.62694715e+00 -3.62534424e-01]	[ 1.20614401 -1.69585315 -0.38753757]
		[ 5.37612906e-01 3.83175159e-01 7.21693396e-01]	[ 0.54368115 0.45174006 0.73299908]
		[-1.56166163e+00 8.97915456e-01 -4.18971896e-01]	[-1.56497286 0.91249941 -0.39853242]
		[ 1.19698537e+00 1.22667593e+00 -2.30409197e-01]	[ 1.39428755 1.24074401 -0.13829307]
		[-3.66245969e-01 -2.61775867e-01 -2.67766287e-02]	[-0.35367591 -0.30874037 -0.08199827]
		[-1.08600975e+00 -9.94400629e-01 5.04551209e-01]	[-1.10537402 -1.06939318 0.59871528]
		[ 1.92362598e+00 -2.05641168e-02 -1.86083706e+00]	[ 1.86669181 0.12894645 -1.88199843]
		[-1.83942664e+00 5.63102799e-01 1.51128595e+00]	[-1.9338509 0.55836323 1.53528738]
		[ 2.17030601e-01 -1.98354910e-01 -5.44981387e-02]	[ 0.27492426 -0.24714422 -0.11273657]
		[ 4.48078152e-01 2.01397763e+00 1.62657804e+00]	[ 0.31916138 1.91166021 1.59034869]
		[-5.79251607e-01 -8.84599287e-03 -1.55379805e+00]	[-0.53238273 -0.04067894 -1.519762 ]
		[ 1.89523162e-01 -1.61899091e+00 -6.31676663e-01]	[ 0.15527071 -1.63512048 -0.67667985]
		[ 8.31392820e-04 -3.40549462e-01 -3.27998917e-01]	[ 0.12756381 -0.36185866 -0.19075076]
		[ 8.33307368e-01 -6.78958479e-01 -5.30076789e-01]	[ 0.86783703 -0.69064993 -0.54654614]
		[-9.64391657e-01 7.56761842e-01 1.09386489e+00]	[-0.95624094 0.75800027 1.05955571]
		[ 8.41911369e-01 -1.42847289e+00 -1.12162219e+00]	[ 0.87799546 -1.46450121 -1.14523847]
		[-3.41096645e-01 4.35149243e-01 3.64154118e-01]	[-0.33382829 0.43950777 0.37392152]
		[-4.70353495e-01 1.08702179e+00 7.06568609e-01]	[-0.4488859 1.14082629 0.70925657]
		[-6.66912025e-01 2.79859740e-03 -4.49149944e-01]	[-0.58409439 0.06965183 -0.42910378]
		[ 9.86887291e-01 -2.47200627e-01 -9.75274943e-01]	[ 1.00815053 -0.27841517 -1.00035202]
		[-3.91367063e-01 -5.34627029e-02 1.33125870e+00]	[-0.46494993 -0.07035849 1.34427426]
		[ 9.85252891e-01 -1.26163902e+00 8.81329354e-02]	[ 1.03197763 -1.07659969 0.07392347]
		[-5.82314360e-01 2.20277749e+00 2.92817086e-01]	[-0.62848562 2.09173557 0.23824847]
		[-3.57356422e-01 -8.58395449e-01 -4.63888603e-01]	[-0.37780062 -0.91141994 -0.41247021]
		[ 1.28170742e+00 -1.60078003e+00 1.62258547e+00]	[ 1.28971463 -1.59479275 1.50524223]
		[-7.40958128e-01 -6.09349642e-01 -1.01729252e+00]	[-0.76656393 -0.63563001 -1.02653815]
		[-4.99854158e-01 2.27578512e+00 -5.31672006e-01]	[-0.49043261 2.30297698 -0.50511097]
		[-1.20565262e+00 -7.02967775e-01 -8.35323835e-01]	[-1.22215898 -0.58303139 -0.78661759]
		[ 1.71366515e+00 6.97794555e-02 2.38597501e-01]	[ 1.736393 0.07335754 0.22993471]
		[-5.98609464e-01 7.05281050e-01 5.86877045e-01]	[-0.65498688 0.72902296 0.60054901]
		[-2.09502686e+00 3.93895848e-01 4.31230878e-01]	[-2.09832604 0.5375953 0.3327429 ]
		[ 1.58326108e+00 -2.54228899e-02 -1.15347686e+00]	[ 1.5633271 -0.09829179 -1.11935374]
		[ 4.40098211e-01 -9.09389890e-02 1.06173095e+00]	[ 0.37942092 -0.22739939 1.05200572]
		[-8.81676608e-01 9.52376005e-01 -2.89707745e-01]	[-0.95058721 0.96488609 -0.33362079]
		[ 7.69364786e-01 -5.03151448e-01 9.18583137e-02]	[ 0.7997295 -0.57892098 0.11160143]
		[ 1.42634417e-01 -3.02123204e-01 1.99504966e-02]	[ 0.12462965 -0.25779289 0.09194223]
		[-1.40420016e+00 -1.83351217e+00 2.26816848e-01]	[-1.3701304 -1.99348004 0.15717655]
		[-2.20373091e-02 5.12902624e-01 1.28061342e+00]	[-0.02679714 0.54310647 1.37583049]
		[ 1.28402810e+00 9.30471622e-01 -1.29504380e+00]	[ 1.26055967 0.9625721 -1.24094522]
		[-1.63444845e+00 4.64700301e-01 7.92010213e-01]	[-1.45276099 0.54054789 0.87817989]
		[ 1.38156594e+00 -1.59068581e+00 -8.85931017e-01]	[ 1.31921968 -1.56380445 -0.8515046 ]
		[ 2.25973782e-01 1.37949306e+00 -3.94446836e-01]	[ 0.21980577 1.32743058 -0.4878367 ]
		[-6.94054727e-01 -9.10472686e-01 8.02841357e-01]	[-0.67652055 -0.96503382 0.84429918]
		[ 1.18931082e+00 1.84932570e+00 -9.78675025e-02]	[ 1.11216201 1.72949505 -0.08528377]
		[-7.49034126e-02 -7.81773663e-01 -5.89660935e-01]	[-0.04512087 -0.73441096 -0.62556868]
		[ 1.71693416e+00 -1.00125196e+00 -9.88739773e-01]	[ 1.68445103 -1.0169271 -0.94515566]
		[ 1.95009645e-02 4.44357556e-01 -2.45927107e-01]	[ 0.08007218 0.53048489 -0.19963365]
		[-2.48674755e+00 3.29883229e-01 1.12214716e+00]]	[-2.48281139 0.26462611 1.12278902]]
0.500769	0.461835	[[ 0.15632057 -1.07506219 0.02478772]	[[ 0.29312231 -1.00939219 -0.0955497 ]	[1.0866504763557001, 0.9658146990383538, 0.9691341581438468, 2.3133783629060787, 0.44885788036996865, 0.30439986144431175, 1.138702234956845, 0.26756578366639694, 0.6494362122067425, 1.0386350283574193, 1.1980843118362106, 1.02550317695843, 0.5609853323101419, 1.399665383521076, 0.6896990654480827, 1.7522410259437053, 0.46178677867854034, 1.6299605300859201, 2.629180088465994, 1.0186977047599466,…	[1.0554255215656736, 0.9261435074234498, 1.1444333573817325, 1.4636248677153516, 0.6068303284900055, 0.44499121702174826, 0.9584899480145487, 0.2832064645861863, 0.6440041392902509, 0.8399853429315217, 1.2779371705803553, 1.1262630873414528, 0.6137605918745203, 1.4663190457292694, 0.7906826147587044, 1.738648186486315, 0.48788396102428694, 1.601336143752415, 2.565590703573178, 1.0658431779934958,…
		[-0.07939807 0.80907865 -0.52142661]	[-0.02464994 0.70222192 -0.6033395 ]
		[-0.22863153 0.19950368 0.92040584]	[-0.14946894 0.0955557 1.13059978]
		[ 1.06011311 -1.7861527 -1.01859618]	[ 0.40799006 -0.72595366 -1.20363331]
		[-0.36502289 -0.25005332 -0.07553159]	[-0.06411772 -0.39418062 0.45689562]
		[-0.16885332 -0.14814887 -0.20542576]	[ 0.05731398 -0.22236695 -0.381163 ]
		[ 0.80849111 -0.25949478 0.75871429]	[ 0.78517502 -0.02736554 0.54904854]
		[-0.03035669 -0.16446964 0.2088532 ]	[-0.0642202 -0.20097278 0.18892223]
		[-0.6073991 -0.10630669 -0.20379552]	[-0.59878465 -0.14762039 -0.18548988]
		[ 0.34323946 -0.28949568 -0.93655841]	[ 0.2773661 -0.33132232 -0.72032558]
		[ 0.22052134 1.17320207 0.10184917]	[ 0.20520798 1.25283918 0.14631157]
		[-0.78771909 -0.65225281 0.07564173]	[-0.81051949 -0.78031095 0.05139567]
		[-0.38902011 0.11869279 -0.3863676 ]	[-0.45078587 0.21075238 -0.3592737 ]
		[ 1.18091565 -0.00779698 0.75129264]	[ 1.23372919 -0.09575256 0.78666084]
		[-0.66238549 0.054938 -0.18415233]	[-0.72430333 0.00698236 -0.3170409 ]
		[-0.78958401 1.54264958 0.25910994]	[-0.75514813 1.54963302 0.22646484]
		[ 0.16232302 -0.02553664 0.43156245]	[ 0.19746058 -0.11265676 0.43168105]
		[ 0.67870173 -1.39537334 -0.49906766]	[ 0.64360908 -1.40296032 -0.42631811]
		[ 2.15362715 -1.32716401 -0.71631958]	[ 2.15766246 -1.15234991 -0.77384626]
		[-0.89580273 -0.45092324 0.17874766]	[-0.9189253 -0.51525225 0.16159546]
		[-1.117844 1.51110494 0.6667592 ]	[-1.08898673 1.45941465 0.64826041]
		[-0.20465067 -0.39572946 0.81576908]	[-0.24556789 -0.37152275 0.76889798]
		[-0.19198212 0.54265274 0.38723226]	[-0.16649945 0.53096398 0.49252935]
		[ 0.56323279 0.05370202 -0.78357081]	[ 0.55958482 0.026326 -0.87676885]
		[ 1.2946026 -0.62148783 0.39439079]	[ 1.39623703 -0.42068874 0.29741371]
		[-0.46096114 1.26294565 0.07812758]	[-0.36767251 1.1965395 0.09401828]
		[-0.89999301 -0.77690054 -0.51446683]	[-0.88422481 -0.86865847 -0.55273835]
		[ 1.00116084 0.45221866 0.58901723]	[ 0.99165281 0.62353536 0.57339668]
		[-0.08918303 -0.40733214 0.34528899]	[-0.10881358 -0.42296296 0.3618337 ]
		[-0.91523211 -0.50289423 -1.20546385]	[-0.87195364 -0.51927268 -1.23909923]
		[-0.09924094 -0.45680402 0.05213771]	[-0.10887504 -0.44235548 0.01884029]
		[ 0.16734737 0.80101957 -0.02532128]	[ 0.15645624 0.70978985 0.00893356]
		[-0.76673609 2.33740527 0.53008759]	[-0.84482134 1.51908183 0.63388712]
		[-0.86805535 -0.38112285 -0.28109685]	[-0.82361034 -0.32134883 -0.22725083]
		[-0.32128926 -0.06293075 0.05285253]	[-0.27264936 -0.025667 0.04088523]
		[ 1.25168272 0.00925074 0.18678776]	[ 1.24079451 -0.01026784 0.20242965]
		[-1.44566613 -0.27259945 -0.07796632]	[-1.35746434 -0.20216498 -0.10896191]
		[ 0.24746355 -0.40031317 0.32537032]	[ 0.2667846 -0.4571096 0.30306171]
		[ 0.98209953 0.6916219 0.04338602]	[ 0.99343387 0.66735784 0.14097377]
		[-2.16651769 0.37234849 1.40119731]	[-2.34535428 0.57686281 1.45539988]
		[ 1.5120598 0.05688361 -2.32630118]	[ 1.57957706 0.03913815 -2.41733355]
		[ 1.00383787 -0.34390954 0.61892218]	[ 1.00566948 -0.35154774 0.62447359]
		[ 0.14396327 0.15024304 -1.36056165]	[ 0.01326507 0.17607147 -1.30274882]
		[ 0.34133442 -1.03952647 0.95087957]	[ 0.39865286 -1.0886082 0.97924832]
		[-0.55630078 1.02432439 -0.0192382 ]	[-0.57526116 1.02270645 -0.02015153]
		[ 0.63709861 0.87441694 -0.25913349]	[ 0.77652353 0.86588338 -0.28495311]
		[-0.85168563 -0.27307824 0.8423646 ]	[-0.86771348 -0.32467265 0.82918345]
		[ 0.24999897 -1.00329383 -0.22122932]	[ 0.22058381 -0.91476623 -0.23222238]
		[-0.99214438 0.5203033 1.11232836]	[-0.99912104 0.47620233 1.06589162]
		[-0.05436439 0.32663921 -0.11596757]	[-0.01027808 0.32844372 -0.10686876]
		[ 1.07263203 -0.74524056 -0.98196028]	[ 1.06769037 -0.68813151 -0.94739464]
		[ 0.62974905 -0.92016827 1.72109884]	[ 0.74592585 -0.76187715 1.63234294]
		[-1.13044839 0.27586393 0.2609546 ]	[-1.07590156 0.19555814 0.27325965]
		[ 0.30274233 0.3441034 -2.01306628]	[ 0.24332156 0.31284821 -1.93608836]
		[-0.28630787 1.46587836 -0.15842065]	[-0.26973643 1.53216448 -0.20429911]
		[ 0.55604064 -1.26179986 0.16196013]	[ 0.46125187 -1.28287014 0.12249363]
		[-0.15180802 -0.08066223 -0.12582756]	[-0.14807222 -0.12936862 -0.0813607 ]
		[-0.22571359 0.99050545 -1.03866206]	[-0.28918824 0.93646576 -1.09127952]
		[ 0.48842775 0.76905569 0.6920216 ]	[ 0.48269245 0.77407666 0.66508305]
		[-0.09770876 -1.62416511 0.30559646]	[-0.13075175 -1.63219512 0.30177198]
		[ 1.04528713 0.5901694 0.45892704]	[ 0.99611204 0.63073817 0.56132859]
		[-1.99285682 -0.01417152 0.11053184]	[-1.97191653 0.01982596 0.14509474]
		[ 0.8677243 -0.4161208 -0.60738475]	[ 0.911902 -0.44829098 -0.69038099]
		[ 1.65038113 -0.60116612 -1.45146181]	[ 1.56752016 -0.4001387 -1.53114844]
		[-1.97340805 0.63897012 1.13702157]	[-1.93566287 0.55058655 1.15974694]
		[ 0.37600995 0.32869733 0.60650929]	[ 0.33827094 0.2207803 0.60814232]
		[ 0.75417145 0.06423569 -0.283013 ]	[ 0.66058336 0.09601355 -0.2495734 ]
		[-1.19345683 0.23459131 0.28006517]	[-1.17185399 0.14203677 0.31004906]
		[ 0.52521354 -0.17409848 -0.30282434]	[ 0.50974072 -0.14649125 -0.2269943 ]
		[ 0.53315625 0.9811039 0.4182616 ]	[ 0.58063867 0.92700844 0.28525741]
		[-0.31749775 -0.48720103 -0.75717682]	[-0.32823501 -0.49975347 -0.66734501]
		[-0.35239239 -0.81733586 0.52577862]	[-0.35474875 -0.72900678 0.54331628]
		[ 1.49882339 -0.71037955 -2.65862532]	[ 1.6402966 -0.62198089 -2.59056886]
		[-1.69494318 1.50025698 1.85883473]	[-1.73529332 1.48467888 1.87490175]
		[ 0.10443004 -0.56704518 0.35983877]	[ 0.11508548 -0.61336773 0.27724294]
		[ 0.20205375 1.20918444 -0.32467628]	[ 0.08827856 1.09921414 -0.26874435]
		[-0.44818331 -1.55538422 0.0431249 ]	[-0.47954004 -1.49533237 -0.01781654]
		[ 0.63052985 0.37844628 0.33842249]	[ 0.65937068 0.45023229 0.33741081]
		[-0.92429428 -1.6826697 0.40205021]	[-0.98629159 -1.73976964 0.40570922]
		[-0.23926218 0.76214466 -0.34550218]	[-0.17636396 0.79126871 -0.31789053]
		[ 0.56753569 0.85157538 0.1430245 ]]	[ 0.62681316 0.84884681 0.08367684]]
1.2083	1.21305	[[-1.81978843e+00 4.45557183e-01 1.16283553e+00]	[[-1.67953535e+00 5.94827470e-01 9.74387843e-01]	[2.2050708787108366, 0.8841127562023953, 1.082942819607679, 2.3566423419114217, 1.3587055306916263, 1.3152006844880102, 2.7248967780291355, 0.7496542887269455, 0.9804721878402279, 1.0603849592543504, 0.9809325027037785, 1.5475809560580769, 2.133117249879587, 1.6253075697338606, 0.6398403510111833, 1.6533237579801288, 0.6902925901956435, 1.186118388369204, 1.768003222733779, 1.1799878375182429, 1.…	[2.0307856569398717, 0.9816473667990645, 1.039480198513849, 1.9423148548228657, 0.9172449927167594, 1.1464948343240133, 2.634688343934806, 0.7704302483260345, 0.9919573850164219, 0.8191632668892074, 1.073265535279097, 1.5069150320315625, 2.144024849913977, 1.654278922648251, 0.6499744944454673, 1.593147181889072, 0.618262641040234, 1.161253758502053, 1.8089869209394496, 1.185831378835468, 1.19146…
		[ 7.93177804e-01 -2.98562119e-01 -2.51763774e-01]	[ 8.37021857e-01 -4.58813733e-01 -2.29163527e-01]
		[ 8.19152042e-01 -2.62962072e-01 -6.57727931e-01]	[ 8.48197092e-01 -3.41915989e-01 -4.94139892e-01]
		[ 2.26100013e+00 -6.45851839e-01 -1.56578861e-01]	[ 1.87597544e+00 -3.09845864e-01 -3.96608980e-01]
		[-8.76854704e-01 2.71707278e-02 -1.03752990e+00]	[-6.97142453e-01 -1.27464097e-01 -5.82308922e-01]
		[-1.30548835e+00 1.59524269e-01 -2.23763351e-03]	[-1.13649187e+00 1.12664865e-01 -1.00713735e-01]
		[-9.97243758e-01 -1.73573249e+00 1.84872931e+00]	[-1.13832996e+00 -1.57815812e+00 1.77628954e+00]
		[ 6.59680892e-01 2.66399641e-01 -2.36291990e-01]	[ 6.75760558e-01 2.74032877e-01 -2.48629078e-01]
		[ 5.65168991e-01 5.62032911e-01 -5.70989255e-01]	[ 5.89956887e-01 5.45081964e-01 -5.82079013e-01]
		[ 4.17731646e-01 -7.43660360e-01 -6.29988732e-01]	[ 3.24554418e-01 -4.77034223e-01 -5.81490531e-01]
		[-4.16901539e-01 -7.19865032e-01 -5.19823064e-01]	[-5.12383334e-01 -7.80369763e-01 -5.29514175e-01]
		[ 6.87482878e-03 1.50082484e+00 3.77471007e-01]	[ 9.82170993e-03 1.46050900e+00 3.70958082e-01]
		[-2.12467197e-01 -4.66718568e-01 2.07056047e+00]	[-1.01091604e-01 -3.85354753e-01 2.10668573e+00]
		[-3.49302741e-01 2.33922253e-01 -1.56999767e+00]	[-3.42066169e-01 1.85948323e-01 -1.60780991e+00]
		[ 5.62219059e-01 2.37162875e-01 -1.92507599e-01]	[ 5.63731342e-01 2.10701739e-01 -2.45516996e-01]
		[ 9.99737833e-01 -1.18487597e+00 5.74519487e-01]	[ 9.15893836e-01 -1.17875358e+00 5.56593580e-01]
		[-2.74934530e-01 3.07846897e-01 -5.53303852e-01]	[-2.35034718e-01 2.13887072e-01 -5.30339227e-01]
		[-5.88601434e-01 1.01703819e+00 1.61426476e-01]	[-6.17556719e-01 9.58474212e-01 2.20138992e-01]
		[-1.67076337e+00 3.44286873e-01 -4.64598434e-01]	[-1.68167232e+00 5.13265853e-01 -4.25405755e-01]
		[ 1.04014420e+00 3.45444745e-01 4.37194764e-01]	[ 1.06849258e+00 2.64692454e-01 4.40973437e-01]
		[ 7.60426131e-01 -9.14748898e-01 -3.39551050e-02]	[ 7.35899166e-01 -9.36659094e-01 -2.67918014e-02]
		[-6.14218545e-01 -1.03737929e+00 6.45677621e-01]	[-5.42660470e-01 -1.00797223e+00 8.16716945e-01]
		[ 1.75163735e+00 4.62622642e-01 -7.14677311e-01]	[ 1.76473160e+00 4.78383504e-01 -7.80195428e-01]
		[-9.69377134e-01 8.06477158e-01 5.11789901e-01]	[-1.01025020e+00 8.08392261e-01 4.79538148e-01]
		[-1.58486000e+00 -1.87333711e-01 2.20778554e-01]	[-1.51682283e+00 -1.75186634e-01 6.28007428e-02]
		[ 7.95828100e-01 -5.93893130e-01 -7.11568998e-01]	[ 8.75701500e-01 -6.61668149e-01 -6.74266331e-01]
		[ 7.49427556e-01 6.94620216e-01 5.27639381e-01]	[ 8.27023626e-01 6.32241164e-01 5.20408357e-01]
		[-2.37473105e+00 -1.01564650e+00 -7.18222301e-01]	[-2.34426185e+00 -9.39335375e-01 -9.27841218e-01]
		[ 1.79126638e-01 8.11470606e-01 -5.63554543e-01]	[ 1.98204684e-01 7.64330929e-01 -5.90113647e-01]
		[ 1.86971005e+00 -1.64604620e-01 9.19090416e-01]	[ 1.85848286e+00 -1.90251430e-01 9.38562041e-01]
		[-7.21129759e-01 2.26150510e+00 7.57498669e-01]	[-8.95363140e-01 2.38784110e+00 8.04244085e-01]
		[-5.36622311e-01 4.28217593e-01 4.59464501e-01]	[-5.72496125e-01 4.20826355e-01 5.22670740e-01]
		[ 7.61033889e-01 -1.21037913e+00 -1.11422214e+00]	[ 8.23494624e-01 -1.58639225e+00 -1.12331768e+00]
		[ 1.58482986e+00 -1.14552746e-01 7.81849151e-02]	[ 1.61712745e+00 1.89720282e-01 9.73090488e-02]
		[ 8.59998945e-03 -2.64055975e-01 -1.35510653e-01]	[ 4.33475882e-02 -2.98909801e-01 -1.58796775e-01]
		[-1.52209375e+00 -2.31663280e-01 8.70585731e-02]	[-1.51554067e+00 -2.05271703e-01 1.11206617e-01]
		[ 7.17505219e-01 1.89025858e-01 1.35091188e+00]	[ 7.88519871e-01 2.91095596e-01 1.28321674e+00]
		[-4.39697170e-02 4.33115036e-01 -6.61142463e-01]	[-2.66632512e-04 3.88834880e-01 -6.24908388e-01]
		[-7.87905957e-01 -5.11540144e-01 -4.73934171e-01]	[-8.53673197e-01 -5.51136561e-01 -3.72562829e-01]
		[ 2.11484767e+00 -6.58751180e-01 -2.15773032e+00]	[ 1.98563171e+00 -4.83404414e-01 -2.21994766e+00]
		[-3.32528846e-01 5.46227088e-01 1.96599611e+00]	[-3.64847440e-01 5.35906988e-01 1.99711476e+00]
		[-1.43676717e+00 -6.66929971e-02 1.56414722e-01]	[-1.37588467e+00 -7.95534280e-02 1.27275718e-01]
		[ 6.24589872e-01 -5.25841869e-01 6.80562283e-01]	[ 4.55198059e-01 -4.09138518e-01 5.88289058e-01]
		[-8.12265797e-01 1.25588905e+00 -8.63169324e-01]	[-7.95984550e-01 1.20295195e+00 -8.50982712e-01]
		[ 1.58562675e-01 -7.29207968e-01 1.50890906e-01]	[ 1.48624880e-01 -7.35639285e-01 1.60707064e-01]
		[-1.29050158e+00 -2.64239999e+00 1.17644568e+00]	[-1.12876705e+00 -2.65689279e+00 1.07288196e+00]
		[ 8.70457124e-01 8.64274643e-01 -5.07432236e-01]	[ 7.81043103e-01 7.40506018e-01 -4.64047767e-01]
		[ 4.84831958e-01 1.53148682e+00 -3.11654859e-01]	[ 4.08709234e-01 1.55860846e+00 -3.52772363e-01]
		[ 2.20655830e+00 -3.16147713e-01 -1.47386113e+00]	[ 2.14543824e+00 -3.26942800e-01 -1.47118641e+00]
		[ 1.28854986e-01 -3.64456274e-01 -1.25178715e-01]	[ 1.63803809e-01 -3.47072183e-01 -7.62561442e-02]
		[-2.34162842e+00 7.23875340e-01 1.57769993e+00]	[-2.26608928e+00 7.51557921e-01 1.57910716e+00]
		[-7.92502940e-01 7.47162052e-01 -2.44303937e+00]	[-7.61657970e-01 8.40066206e-01 -2.41107390e+00]
		[ 6.75884516e-01 -3.08667234e-01 1.64791076e-01]	[ 7.18842884e-01 -3.98589038e-01 2.21283409e-01]
		[-7.81189919e-02 -7.08916183e-01 2.22457023e+00]	[-8.72736200e-02 -7.01977577e-01 2.18007133e+00]
		[ 1.94377152e-01 -1.11547288e+00 -9.89860364e-02]	[ 1.64567575e-01 -1.08032837e+00 -9.26769907e-02]
		[-4.32185170e-01 8.33874554e-01 -1.80928931e-01]	[-5.07536060e-01 7.87162813e-01 -2.23392095e-01]
		[ 3.79657372e-01 4.37474912e-01 1.23871565e-01]	[ 3.86585084e-01 4.28007425e-01 1.41021617e-01]
		[-3.88137754e-01 -8.30132875e-01 1.37260610e+00]	[-4.08412232e-01 -9.10998096e-01 1.22508580e+00]
		[-3.80859364e-01 -5.51285071e-01 -2.43264007e-01]	[-3.83784445e-01 -5.21883235e-01 -2.58118173e-01]
		[ 8.06174487e-01 1.56933843e+00 -1.13560145e+00]	[ 8.09728923e-01 1.54505508e+00 -1.13248794e+00]
		[-6.71214256e-01 -1.61675096e+00 -9.09504613e-01]	[-6.59324051e-01 -1.61265155e+00 -8.82195677e-01]
		[ 1.53651940e+00 9.04559091e-01 2.31326979e-01]	[ 1.52248539e+00 9.23823228e-01 2.42501972e-01]
		[-9.12069291e-01 8.16823802e-01 6.42009732e-01]	[-8.80981839e-01 8.46875518e-01 6.17216712e-01]
		[-1.48007390e+00 5.98936920e-01 1.58180722e+00]	[-1.44537526e+00 8.10899800e-01 1.45637359e+00]
		[ 1.75976133e+00 -7.43158634e-02 -8.50161893e-01]	[ 1.76441950e+00 -1.75133626e-01 -8.03490194e-01]
		[-1.78228653e-01 -8.12758473e-02 -4.00605047e-01]	[-1.93439853e-01 -1.26923591e-01 -3.10443874e-01]
		[ 5.37500549e-01 1.78297327e+00 -1.60113155e-01]	[ 5.12729507e-01 1.73660402e+00 -1.88436443e-01]
		[ 1.32028239e+00 -4.64004200e-01 -3.71897929e-01]	[ 1.28440885e+00 -5.23204400e-01 -3.47091627e-01]
		[-1.85775106e+00 -1.15456762e+00 3.08343686e-01]	[-1.81460057e+00 -1.16407206e+00 3.66246652e-01]
		[-2.15731576e-01 -8.59778035e-01 7.43614234e-02]	[-1.61516593e-01 -9.53748080e-01 -5.38608563e-02]
		[ 2.35518447e-02 2.77110560e-01 6.89700868e-01]	[ 1.65247381e-03 2.66680772e-01 7.83405383e-01]
		[ 1.22758636e-01 4.01559595e-01 -6.79961004e-01]	[ 1.06820999e-01 4.62138012e-01 -6.43726497e-01]
		[-1.69357078e+00 5.43090390e-01 1.33066961e+00]	[-1.60603689e+00 6.03652245e-01 1.26147567e+00]
		[ 1.54857336e+00 -9.76259625e-01 -1.52818074e+00]	[ 1.48188057e+00 -9.69947126e-01 -1.50469160e+00]
		[ 7.89935279e-02 6.10405595e-01 -9.03044401e-02]	[ 9.99728873e-02 5.27536190e-01 -1.06576519e-01]
		[ 8.14923704e-01 -1.69968970e+00 1.07388688e+00]	[ 7.55412257e-01 -1.81823008e+00 1.08586166e+00]
		[-3.56782808e-01 1.62886504e+00 -3.11796579e-01]	[-4.00897304e-01 1.62979576e+00 -3.60453118e-01]
		[-1.32724294e-01 2.24757906e-01 -7.73836042e-01]	[-1.13642415e-01 2.94622040e-01 -7.66645817e-01]
		[ 1.25488899e+00 1.66916383e+00 -3.43051251e-01]	[ 1.20582783e+00 1.66168519e+00 -3.31886555e-01]
		[ 1.58185802e-01 -1.28748614e+00 3.77915294e-01]	[ 2.08952741e-01 -1.24694055e+00 3.59793358e-01]
		[-1.67390130e+00 -4.04740413e-01 2.14074498e-01]]	[-1.60598347e+00 -4.16123407e-01 1.36541243e-01]]
0.748017	0.685849	[[-2.49233292e-01 -1.30767775e+00 -1.02929959e-01]	[[-0.1210059 -0.98661129 -0.31409304]	[1.3351902172147103, 0.736567572760197, 0.4885076001255721, 1.8300028343144341, 0.3432776298413262, 1.6284444679224075, 1.7908076784950162, 0.09975355702690938, 0.33973750460825114, 0.7062436359136793, 0.5929267254004484, 1.0585988958687236, 1.29594080496123, 0.35569531764000534, 0.7883347231842278, 0.4111137398141839, 0.46238104130756624, 0.40012022601413216, 1.3666152151381559, 1.57679870534593…	[1.0424484198278403, 0.5580711868491323, 0.5500064787066457, 1.9982260533412763, 0.3854807362146174, 1.631814783786575, 1.6478309068582138, 0.12158625718047096, 0.32528600990731915, 0.49358056319088567, 0.680387249439849, 0.9216089398874379, 1.3194926436344505, 0.3965814791918053, 0.8446257020570045, 0.35956559964633583, 0.5194226501093829, 0.35490938666606003, 1.327246313668103, 1.54463144586720…
		[-1.82636866e-01 7.08262196e-01 -8.68344755e-02]	[-0.16657552 0.53210553 -0.02365909]
		[ 6.19266295e-02 4.17833616e-01 2.45397305e-01]	[ 0.08903997 0.30634335 0.4480321 ]
		[-1.37534741e+00 1.20374455e+00 -9.12629998e-02]	[-1.53802491 1.26017411 -0.19836319]
		[ 1.44750540e-01 -2.27142401e-01 -2.12821855e-01]	[ 0.17570785 -0.32308239 0.11549857]
		[ 1.22717442e+00 -6.86749907e-01 -8.21126600e-01]	[ 1.21524292 -0.72034551 -0.81676586]
		[-2.82329288e-01 -1.35187080e+00 1.14005599e+00]	[-0.24965611 -1.13080834 1.17230159]
		[ 3.10416306e-02 -8.05501783e-03 -9.44579589e-02]	[ 0.05052929 0.00883244 -0.11023609]
		[ 2.49269699e-01 2.30084363e-01 1.86379985e-02]	[ 0.23669495 0.22301217 -0.00721532]
		[ 4.60337237e-01 -3.38189855e-01 -4.15327971e-01]	[ 0.3041476 -0.09526134 -0.37688365]
		[-3.67903201e-01 -4.49858386e-01 -1.17629794e-01]	[-0.45421765 -0.49278728 -0.11736197]
		[ 3.22202770e-01 1.00834790e+00 7.17683088e-03]	[ 0.28269715 0.87485452 0.06383509]
		[-8.06456383e-01 -8.67248332e-01 5.26280345e-01]	[-0.88193338 -0.8302423 0.52340431]
		[ 2.93690645e-01 2.00661295e-01 -9.27140806e-05]	[ 0.35080304 0.17846308 0.04863156]
		[ 5.56280061e-01 5.57508535e-01 -3.47615067e-02]	[ 0.58057779 0.60647304 -0.09226297]
		[ 1.54982667e-01 -2.03346044e-01 -3.21939849e-01]	[ 0.08705827 -0.09867862 -0.33462039]
		[ 1.85766879e-01 -5.48630301e-02 4.19853477e-01]	[ 0.23269852 -0.13265733 0.44503182]
		[-2.41198689e-01 3.19200130e-01 5.53759657e-03]	[-0.25434231 0.23989978 0.06098162]
		[ 1.12467342e+00 3.78923527e-01 6.77616259e-01]	[ 1.0680631 0.52354837 0.58883027]
		[-1.30816050e+00 -4.68820601e-01 -7.45129181e-01]	[-1.2568188 -0.52815506 -0.72618526]
		[ 3.78116097e-01 -8.02384574e-02 -4.76881533e-02]	[ 0.32337672 -0.10197012 -0.02281132]
		[ 1.04484089e-01 4.73511790e-01 -1.57637221e+00]	[ 0.01522283 0.52993268 -1.5508836 ]
		[-1.84035290e-01 -1.00149308e-01 1.55899724e+00]	[-0.21632549 -0.07306117 1.55759976]
		[ 4.96040951e-01 -2.47977204e-01 3.45032185e-01]	[ 0.48553573 -0.26852639 0.28223684]
		[ 9.19231209e-01 -8.28990379e-02 1.86479178e-01]	[ 0.82738472 -0.00420891 0.07929208]
		[-2.77270945e-01 4.69171454e-01 5.57945418e-02]	[-0.1853117 0.38658441 0.0864282 ]
		[-5.74537947e-01 -5.72244264e-01 -1.81812878e-01]	[-0.47082612 -0.64136269 -0.16858859]
		[ 1.61366029e+00 -4.83766491e-01 6.46729100e-01]	[ 1.52832751 -0.45654856 0.6498623 ]
		[-3.19213345e-01 9.57474714e-02 -9.52259482e-02]	[-0.28248087 0.06939188 -0.12419431]
		[-1.70660448e+00 8.01457433e-02 -1.11035951e+00]	[-1.722455 0.07976388 -1.05470897]
		[ 7.56551577e-01 -4.96367019e-01 -1.73812676e-01]	[ 0.66772755 -0.25210798 -0.09569065]
		[ 4.16791033e-01 3.57461940e-01 -7.42717484e-01]	[ 0.44406695 0.30454207 -0.72986847]
		[-1.70537416e+00 1.02297168e+00 8.94925105e-01]	[-1.63828606 0.81129627 0.93997044]
		[-7.13665427e-01 -6.51481532e-01 -1.31299645e-01]	[-0.78464153 -0.50529605 -0.15421719]
		[ 6.11503869e-01 5.92510749e-01 5.00429726e-01]	[ 0.64356667 0.55497943 0.51406089]
		[ 1.64381962e-01 -2.91367034e-01 -3.22862773e-01]	[ 0.21238843 -0.32897231 -0.30304962]
		[-1.70347442e-01 -2.76693835e-01 2.52822402e-01]	[-0.21460631 -0.17918773 0.23875333]
		[ 5.45473291e-01 5.12840506e-01 3.64882358e-01]	[ 0.56171614 0.49105828 0.4243829 ]
		[-3.09394600e-01 -1.79151577e-01 -5.71122079e-01]	[-0.37945671 -0.19965324 -0.51367209]
		[-1.59728204e+00 -6.74609196e-01 1.56830192e+00]	[-1.66310384 -0.58507303 1.57705093]
		[ 3.10178736e-02 2.74330629e-01 -9.56347695e-01]	[-0.0088585 0.23637758 -0.87075178]
		[ 1.75978529e+00 9.82087397e-02 -4.67338050e-01]	[ 1.81477373 0.06154007 -0.5318208 ]
		[-2.25471439e-01 8.86640333e-01 6.59462965e-03]	[-0.23909865 0.88452387 -0.17476954]
		[-1.09212045e-01 -1.10997729e-01 3.59151311e-01]	[-0.12490329 -0.1761871 0.37879946]
		[ 1.84945050e-01 -7.35609610e-01 -1.98423353e-01]	[ 0.17929188 -0.74600233 -0.1798373 ]
		[-2.64012678e-01 -3.21210580e-01 3.38968643e-01]	[-0.02314491 -0.23540989 0.28214741]
		[-4.80498102e-01 1.97286102e-01 8.54115226e-02]	[-0.58449009 0.06178578 0.10885594]
		[ 5.96162388e-01 -2.06862083e-01 -1.03629351e-01]	[ 0.4925467 -0.22503979 -0.16819165]
		[-3.31596475e+00 1.00913219e+00 2.00207541e+00]	[-3.21046387 0.95149 2.0443833 ]
		[-2.21936580e-01 3.05000889e-01 -2.78470366e-01]	[-0.16219268 0.36299867 -0.26985408]
		[ 3.48171022e+00 -1.36401403e+00 -1.85045971e+00]	[ 3.41639672 -1.30725355 -1.75566676]
		[-5.92384971e-01 -8.38576901e-01 2.29976819e+00]	[-0.59628034 -0.68431119 2.21446257]
		[-5.33046262e-01 1.72044063e-01 3.64417759e-02]	[-0.51523037 0.08635288 0.07616006]
		[ 9.80370361e-01 4.47752805e-01 -2.42753452e+00]	[ 0.91788488 0.43269359 -2.37575785]
		[ 1.25372592e+00 1.72983031e-01 2.80822722e-01]	[ 1.19566797 0.24021453 0.36088037]
		[-2.24155444e-01 9.94628789e-01 -2.13563619e-01]	[-0.25935215 0.9478165 -0.27171542]
		[-8.80414349e-01 -1.00641752e+00 -2.49326109e-01]	[-0.8736533 -1.03149357 -0.23923334]
		[ 2.17379243e-01 4.48138573e-01 -5.18255410e-01]	[ 0.19366885 0.46030125 -0.53002849]
		[ 8.34249319e-02 1.59106618e-01 1.24298832e-01]	[ 0.05836067 0.15397695 0.08772965]
		[-2.80771352e-01 -5.17478781e-01 2.90566648e-01]	[-0.23243228 -0.55163536 0.26099787]
		[ 5.50392126e-01 1.62355864e+00 5.02454267e-01]	[ 0.55261871 1.56249194 0.56423642]
		[-9.77949613e-01 -7.26238855e-01 -3.84337145e-02]	[-0.95368599 -0.66680607 -0.01295978]
		[ 4.57393424e-01 -9.02218201e-01 -5.79044993e-01]	[ 0.46095055 -0.85933786 -0.57588844]
		[ 2.02268093e+00 -1.52291213e+00 -5.95040409e-01]	[ 1.91326845 -1.24871811 -0.70121535]
		[-1.40654614e+00 2.19910137e-01 -1.33131969e-01]	[-1.30049102 0.08300057 -0.0688132 ]
		[-3.86853383e-01 1.70160158e+00 1.07991361e+00]	[-0.37395002 1.64446816 1.1439986 ]
		[-1.17963930e+00 -2.94743266e+00 5.02824506e-02]	[-1.28268447 -2.97267475 -0.06395021]
		[-1.02413670e+00 1.02018116e+00 3.28792618e-01]	[-0.99618392 0.95323966 0.33055938]
		[ 2.29631319e+00 2.09016181e+00 -4.93143058e-01]	[ 2.29148663 2.03798934 -0.4479933 ]
		[-4.08421209e-02 -1.21221511e+00 4.65301528e-01]	[ 0.05445662 -1.19754184 0.46256423]
		[ 1.05341759e-01 2.33955575e-01 5.02836384e-01]	[ 0.03805516 0.23973267 0.55852893]
		[-1.10008573e-01 8.55819715e-01 -9.75632018e-01]	[-0.12098621 0.91629299 -0.94110461]
		[-1.68527767e-02 -7.88498957e-01 -9.76564558e-01]	[ 0.16006651 -0.7321243 -0.98219889]
		[-4.08361867e-01 7.91724563e-01 9.79083471e-01]	[-0.42295399 0.77618247 0.94821084]
		[ 1.75359762e-01 1.53922394e-01 -2.88489298e-01]	[ 0.19367983 0.12023002 -0.28697168]
		[-5.02144705e-02 9.04946248e-01 -3.80310896e-01]	[-0.07658451 0.88470346 -0.32334008]
		[-1.89362982e-02 -7.99103586e-01 -9.22257247e-02]	[-0.0576813 -0.75938844 -0.11809434]
		[ 3.42302082e-01 3.01385039e-02 3.13478288e-01]	[ 0.35101489 0.07055506 0.31503525]
		[ 1.56919240e+00 -2.20426570e-01 1.49639390e+00]	[ 1.49137648 -0.23069642 1.38943686]
		[-3.56691277e-01 1.54722024e+00 -6.91388696e-01]	[-0.35550609 1.50964855 -0.73057737]
		[-9.66788082e-01 -1.07109682e+00 -8.21805320e-01]]	[-0.9072628 -1.10064364 -0.88710583]]
1.10998	1.07044	[[-5.53482955e-01 -7.29961559e-01 -4.17277229e-01]	[[-0.56788672 -0.3840945 -0.56786149]	[1.0066317820283823, 0.6483791064156676, 0.8051922225415974, 1.8124904021925483, 0.6886655287116522, 1.7332106790621151, 0.8724616148517889, 0.8001095945357152, 0.6683475204303484, 1.2803488231876876, 1.2323078131526786, 0.8820238259102476, 1.1661411875913121, 0.5793080354264973, 0.6891269680251089, 0.7527133975054489, 0.4028882796225655, 0.6987249199237137, 1.423344557762642, 0.7156934750139203,…	[0.8902194008490985, 0.8038318337100143, 0.7133707834367548, 1.6983583170702314, 0.6839303880468768, 1.7697780565554082, 0.7512463368982748, 0.7023062568591812, 0.6250945221964602, 1.068289307644931, 1.2232178580114144, 0.6856545740322556, 1.0696084439853928, 0.5733120061538114, 0.7187752065106685, 0.7870747571971161, 0.33593930745280554, 0.7388160566037099, 1.417689191516707, 0.7676476580679555,…
		[-4.46205153e-03 -1.09698652e-01 6.39016245e-01]	[ 0.00335743 -0.35366805 0.72184019]
		[-1.38381242e-01 7.83314990e-01 -1.24911063e-01]	[-0.08012289 0.70794597 -0.03592626]
		[ 5.62781977e-01 8.40203537e-01 -1.50414624e+00]	[ 0.36360442 0.85817139 -1.41977275]
		[ 5.59408017e-01 -3.80966939e-02 -3.99839371e-01]	[ 0.63469171 -0.11760188 -0.22604648]
		[-1.27436136e+00 -3.22019707e-02 1.17430209e+00]	[-1.27103133 -0.06995474 1.22951213]
		[ 4.66547743e-01 -2.29845662e-01 7.00495142e-01]	[ 0.51045957 0.02581838 0.55057743]
		[-5.64372771e-01 -5.65607159e-01 4.18004749e-02]	[-0.48933835 -0.50373759 0.00552249]
		[-1.35183557e-01 -4.98058858e-01 4.24677746e-01]	[-0.12579185 -0.48248677 0.37699614]
		[ 3.60163710e-01 -1.11792890e+00 5.09715790e-01]	[ 0.24316638 -0.96612488 0.38563567]
		[ 6.76661710e-01 9.63185654e-01 -3.64670910e-01]	[ 0.67612512 0.95230721 -0.36363131]
		[-3.87911856e-01 6.28305429e-01 -4.82413421e-01]	[-0.37109168 0.39640281 -0.41866212]
		[ 4.12957257e-01 -8.27255396e-01 7.10633579e-01]	[ 0.26025494 -0.74186815 0.72523185]
		[ 2.18214750e-01 5.15514508e-01 1.49080231e-01]	[ 0.295923 0.45513226 0.18431187]
		[-6.11358190e-01 2.46340232e-01 -2.01130882e-01]	[-0.62059599 0.26873591 -0.24347367]
		[-3.65342483e-01 3.62895458e-01 5.49007482e-01]	[-0.39601842 0.50635117 0.4541636 ]
		[-1.14286585e-01 1.01723184e-01 -3.72706233e-01]	[-0.05031445 0.03856033 -0.32990419]
		[ 5.19798433e-01 -4.62482979e-01 -6.43086049e-02]	[ 0.51122759 -0.53281451 -0.02458069]
		[ 4.17560513e-01 -1.28586614e+00 -4.45085642e-01]	[ 0.292103 -1.28072214 -0.5331691 ]
		[ 5.91855374e-01 2.09982583e-01 3.43266196e-01]	[ 0.61052816 0.21088718 0.41480705]
		[-7.27540503e-01 9.45755818e-01 -1.81685659e-01]	[-0.75370398 0.92842017 -0.14980425]
		[-1.06550940e+00 -7.61354506e-01 1.14181987e+00]	[-1.0104907 -0.75783387 1.22482635]
		[ 1.04767338e+00 -3.90867394e-01 -1.09673635e+00]	[ 1.07393314 -0.36166118 -1.11419232]
		[ 3.34695928e-01 1.13289767e+00 1.87900279e-01]	[ 0.32101519 1.15312748 0.12727557]
		[ 1.68436236e-01 -2.56610258e-01 -7.57121282e-02]	[ 0.11833958 -0.1666133 -0.16218734]
		[-9.30761951e-02 -9.87750000e-02 -2.60147894e-01]	[-0.01675197 -0.17390773 -0.24082612]
		[-1.32311683e-01 9.45469191e-02 4.49987250e-01]	[-0.05410373 0.05359884 0.46420204]
		[-1.34624660e+00 1.34610612e-01 -7.33734348e-01]	[-1.41761751 0.25191812 -0.77023693]
		[-3.96423965e-01 3.34796973e-01 -2.03014680e-01]	[-0.40643646 0.28648983 -0.16079393]
		[ 1.34253218e+00 -7.08366943e-01 4.37819080e-01]	[ 1.35064306 -0.74960202 0.49456441]
		[-1.62510968e-01 2.04904751e+00 -4.45517434e-01]	[-0.1566605 2.15001395 -0.39319325]
		[-4.46384719e-01 -5.05878620e-01 8.92880150e-01]	[-0.38482191 -0.52425545 0.87369871]
		[ 3.08969134e-01 -1.10847556e+00 -4.58925648e-01]	[ 0.33806286 -1.2083101 -0.35942094]
		[ 2.42377695e-01 7.70459049e-01 5.43933250e-01]	[ 0.26335517 0.88184135 0.54254273]
		[-5.71045717e-02 -7.52878803e-01 -5.91482872e-01]	[-0.01056114 -0.80951249 -0.5692236 ]
		[-2.56813787e-01 -2.63492029e-01 1.91032144e-02]	[-0.22717115 -0.31364013 0.06754186]
		[-3.86641987e-01 -5.85664203e-01 -1.87875288e-01]	[-0.34102286 -0.49459009 -0.31954535]
		[-1.68109603e-01 -9.28762145e-02 -6.53220320e-02]	[-0.21177388 -0.09804368 -0.02425044]
		[ 5.48360181e-01 6.79084052e-01 2.86195048e-01]	[ 0.49812938 0.70516051 0.38286903]
		[ 1.74604880e+00 3.86904137e-02 -3.63603798e-01]	[ 1.7876459 0.12710548 -0.36938199]
		[-2.20273177e-01 -2.50735486e-01 8.21734563e-01]	[-0.28105486 -0.30715352 0.95013748]
		[-1.55320032e+00 -1.50566690e-01 2.79960528e-02]	[-1.48537068 -0.20218189 -0.04349107]
		[-2.81618377e-02 -9.62147956e-01 7.70714257e-01]	[ 0.01636129 -0.99929499 0.67448051]
		[ 1.83142911e-01 1.53093161e-01 -7.35462954e-01]	[ 0.16045393 0.09892263 -0.72497095]
		[-4.01737567e-01 7.69917985e-01 9.71949012e-02]	[-0.43493368 0.76774237 0.11994097]
		[ 1.80870156e-01 -4.13197295e-03 3.54781768e-03]	[ 0.30046287 0.16572677 -0.02959735]
		[ 9.59015834e-02 -6.88482164e-01 2.13133370e-02]	[ 0.02120998 -0.82618121 0.01979719]
		[-4.52711183e-01 3.02346530e-01 2.34429327e-01]	[-0.52078977 0.20056216 0.16381519]
		[ 2.94237195e+00 -1.31787301e+00 -2.77773185e-01]	[ 2.97698167 -1.37132478 -0.21907651]
		[-4.29581719e-01 2.44562570e-01 -1.83385623e-01]	[-0.41919571 0.32048002 -0.1903688 ]
		[-2.49414606e+00 1.01648345e+00 4.31011048e-01]	[-2.49718967 1.045006 0.45995244]
		[ 7.95365506e-01 1.58053082e-02 -1.41210708e+00]	[ 0.67564755 0.14713363 -1.42231371]
		[ 4.37509570e-01 1.00812242e-01 -5.54738837e-01]	[ 0.43399816 0.02767317 -0.50778 ]
		[-1.36988350e+00 -2.72564227e-01 1.83035192e+00]	[-1.35790461 -0.25512628 1.7357842 ]
		[-1.61736273e+00 2.65490703e-01 -1.01910531e+00]	[-1.68962195 0.2855987 -1.07996412]
		[ 3.53509636e-01 -1.17526996e+00 7.53954863e-01]	[ 0.31507499 -1.19365267 0.67177485]
		[ 1.43166774e+00 1.12290939e+00 2.77143933e-01]	[ 1.4304861 1.0704585 0.28644319]
		[-1.80379640e-01 -1.22327050e-01 1.95591332e-01]	[-0.2130269 0.06260919 0.18128406]
		[ 1.30323961e-01 1.36422779e-01 -2.12542530e-02]	[ 0.10438358 0.12178434 -0.06926111]
		[ 1.17837694e-01 -1.21807636e-01 -2.56875853e-01]	[ 0.12944475 -0.16773667 -0.27816572]
		[ 4.03281002e-01 -5.89090870e-01 -3.92917234e-01]	[ 0.39682084 -0.63048365 -0.28605237]
		[ 4.23365248e-01 2.99316688e-01 -1.76532135e-02]	[ 0.4182672 0.33547298 -0.00636028]
		[-7.03217378e-01 2.25099760e-01 2.42866822e-01]	[-0.71716724 0.26774235 0.2276146 ]
		[-7.10986129e-01 2.33846200e+00 1.55254412e+00]	[-0.76381478 2.39723307 1.37459641]
		[ 9.52621854e-01 -2.87416324e-01 -1.92220972e-01]	[ 1.0033317 -0.40670131 -0.107217 ]
		[ 5.49964705e-03 -1.71661611e+00 -1.09322952e+00]	[ 0.03386043 -1.66208865 -0.9932039 ]
		[ 1.96376095e+00 2.40622087e+00 3.43989859e-01]	[ 1.83548786 2.45255353 0.22514757]
		[ 6.75400068e-01 -6.61576723e-01 -3.77695310e-01]	[ 0.65286965 -0.71538962 -0.36080052]
		[-2.51821768e+00 -1.66795469e+00 -8.08133053e-02]	[-2.45721529 -1.72880159 -0.06031251]
		[-2.40731725e-01 1.35935390e+00 -8.47732970e-01]	[-0.2212305 1.35419058 -0.94390017]
		[-7.88413184e-02 -2.12847926e-01 9.82962087e-02]	[-0.18582333 -0.21621158 0.13548758]
		[ 5.10924312e-01 -1.06288368e+00 8.04091326e-01]	[ 0.45855789 -1.01562669 0.80050938]
		[-5.88024735e-01 4.66249958e-01 4.53537896e-01]	[-0.46919594 0.49600488 0.40248989]
		[ 3.35092598e-01 -6.42776488e-04 -7.62620672e-01]	[ 0.33780712 -0.00383225 -0.82621871]
		[ 3.22761214e-02 -2.40179451e-01 1.44301059e-01]	[ 0.03718479 -0.26992335 0.14094935]
		[ 6.00972670e-01 -2.61374723e-01 -6.11779851e-01]	[ 0.62367802 -0.31165112 -0.4564724 ]
		[-2.18524671e-01 7.47291842e-01 5.68204388e-01]	[-0.24002021 0.74666721 0.53686401]
		[-1.65806509e-01 -2.00403671e-01 -2.66548045e-01]	[-0.15006148 -0.173993 -0.27595089]
		[-6.10850808e-01 2.19914169e+00 -3.27105458e-01]	[-0.569937 2.2830164 -0.48995869]
		[ 8.47603026e-01 -1.58464757e+00 9.13028005e-01]	[ 0.83008935 -1.60079008 0.87098627]
		[ 3.44467416e-01 -3.84275181e-01 -1.02557117e+00]]	[ 0.29183578 -0.45537865 -1.03665295]]
1.5234	1.50429	[[-4.18288136e-01 -3.39932088e-02 1.62688117e+00]	[[-4.16204719e-01 2.29851761e-01 1.43793003e+00]	[1.6801377493961087, 0.5944823511884262, 0.9523665516891143, 0.6007967236299788, 0.9679449307928035, 0.8002151461091236, 1.6759619216541244, 0.7316455891995295, 0.7573002773125219, 2.9510855184794265, 1.666128460929625, 1.5505980154328152, 1.5157873487244207, 1.1045449992051521, 1.3944098534887375, 1.7223228785748437, 0.1391888983157568, 1.7593252357789975, 1.3421152544183932, 0.836121063674664, …	[1.5144969376851938, 0.6227557948878124, 0.830329108130139, 0.9054725314258321, 0.857661914792905, 0.8968995416482661, 1.3593367807771948, 0.7215631284488617, 0.8185535140039663, 2.709238719677267, 1.6377466575315214, 1.3395338994614545, 1.457709538898255, 1.0489931163553414, 1.4548001512038047, 1.5497853396446901, 0.1962658311040056, 1.693771958272914, 1.5956289846385139, 0.7927659446355225, 2.0…
		[-4.60428923e-01 -3.92505034e-03 -3.76030673e-01]	[-4.73676364e-01 -1.01533748e-01 -3.91339214e-01]
		[ 1.85547460e-02 -9.10919184e-02 -9.47818565e-01]	[ 1.21525684e-01 -2.14200534e-01 -7.92966624e-01]
		[-1.24002075e-01 5.43031872e-01 2.25158999e-01]	[-3.95611239e-01 7.45690306e-01 3.27594597e-01]
		[-2.62176239e-01 8.88488701e-01 -2.80657863e-01]	[-1.99441676e-01 8.26554672e-01 -1.12313631e-01]
		[ 5.15683429e-01 -3.21985049e-01 -5.20327310e-01]	[ 5.83528357e-01 -4.63293865e-01 -4.99281723e-01]
		[-1.84067635e-01 -1.46304028e+00 7.96542919e-01]	[-2.37251007e-01 -1.23080158e+00 5.25961886e-01]
		[-1.67857892e-01 4.35030664e-01 -5.63806100e-01]	[-9.54203946e-02 4.85772565e-01 -5.24950771e-01]
		[ 1.64626371e-02 -3.88313309e-01 6.49958049e-01]	[ 7.82923827e-02 -3.94691641e-01 7.12824429e-01]
		[ 2.72350378e+00 4.24424800e-02 1.13561945e+00]	[ 2.55313370e+00 2.08130273e-01 8.82136356e-01]
		[-1.64197511e+00 -1.16158607e-01 -2.57699378e-01]	[-1.61145321e+00 -1.48775098e-01 -2.51592213e-01]
		[ 6.60502720e-02 4.34620058e-01 -1.48697578e+00]	[ 6.54372595e-02 2.08224364e-01 -1.32163219e+00]
		[-4.85636971e-01 -1.40857484e+00 2.78720175e-01]	[-4.72811432e-01 -1.35886639e+00 2.34197719e-01]
		[-5.49560064e-01 8.92527497e-01 -3.48422240e-01]	[-5.75584748e-01 8.13327911e-01 -3.28003759e-01]
		[ 8.84026907e-01 7.33082830e-01 7.90863346e-01]	[ 9.03019799e-01 7.71596809e-01 8.40022075e-01]
		[ 1.36005601e+00 -1.05090582e+00 1.10637620e-01]	[ 1.25840787e+00 -9.04541108e-01 7.04439324e-03]
		[ 1.23103936e-01 -6.25578874e-02 1.74780183e-02]	[ 1.73039382e-01 -8.88283411e-02 2.62140141e-02]
		[-1.40595396e+00 1.05736660e+00 -2.22400665e-02]	[-1.37716808e+00 9.86028348e-01 4.43082437e-03]
		[-7.62902723e-01 1.08463709e+00 2.06918287e-01]	[-9.85060969e-01 1.23135285e+00 2.43837862e-01]
		[-2.88726559e-01 -1.11556636e-01 -7.76717789e-01]	[-3.00757755e-01 -9.95737601e-02 -7.26710178e-01]
		[ 1.40944454e+00 -1.40627761e+00 1.46948218e-01]	[ 1.43455362e+00 -1.48389493e+00 1.75046373e-01]
		[-3.65472169e-01 -3.18654027e-01 1.72650433e-01]	[-3.78110276e-01 -2.41481024e-01 3.04194127e-01]
		[ 5.61710545e-02 3.07511368e-01 1.34597448e-01]	[ 5.25702084e-02 3.06069941e-01 1.12286094e-01]
		[ 6.69644853e-01 -1.47293415e-01 -7.44887960e-02]	[ 6.98104702e-01 -1.91563454e-01 -9.41128172e-02]
		[-1.10181820e+00 -4.37520883e-01 1.70544697e-01]	[-1.17215615e+00 -4.70693657e-01 8.05728941e-02]
		[ 3.91671585e-01 -1.94930454e-01 -4.14255922e-01]	[ 4.82211791e-01 -2.49717637e-01 -4.00181245e-01]
		[ 3.94015816e-01 4.75342880e-01 4.30756972e-01]	[ 4.73780953e-01 4.26762666e-01 4.00545188e-01]
		[-1.74729841e-01 -1.06333362e+00 -2.73596578e-01]	[-1.67285735e-01 -1.02357157e+00 -5.20244890e-01]
		[ 9.05572826e-02 6.86559851e-01 1.46709722e-01]	[ 8.99045473e-02 6.52360846e-01 2.19816770e-01]
		[-4.41213042e-01 3.10964157e-01 -1.46134772e-01]	[-4.83770551e-01 2.72459631e-01 -7.13423705e-02]
		[ 2.88444869e-01 -1.29613452e+00 4.75704789e-01]	[ 2.87150538e-01 -1.13865988e+00 5.34107801e-01]
		[ 6.35739885e-02 7.85432090e-01 -8.28950218e-01]	[ 1.20889444e-01 7.68705797e-01 -8.36389265e-01]
		[-5.05002284e-01 6.88308666e-01 4.02908809e-01]	[-4.48964508e-01 5.29923026e-01 4.49508340e-01]
		[ 1.09668221e+00 -9.00193713e-01 -1.21043832e+00]	[ 8.80535219e-01 -7.20066824e-01 -1.33834300e+00]
		[-1.14845801e-01 1.09934237e+00 6.82716407e-01]	[-1.01742683e-01 1.05318013e+00 7.52440154e-01]
		[-8.13779921e-01 -5.10608735e-01 5.02637072e-01]	[-7.81401562e-01 -5.22012818e-01 5.74135892e-01]
		[ 2.52098738e-01 2.01914185e+00 -4.08640935e-01]	[ 3.69657567e-01 2.00718566e+00 -4.81567737e-01]
		[-1.30362836e-01 -1.64861885e-01 4.20958744e-01]	[-2.34275489e-01 -1.42923217e-01 4.14207431e-01]
		[-2.73900945e-01 -1.71892291e+00 -2.70567764e-02]	[-2.68049263e-01 -1.69132109e+00 4.02234345e-02]
		[-1.29963770e+00 -8.20675936e-02 3.36503261e-01]	[-1.21371345e+00 -4.96255460e-02 2.66519796e-01]
		[ 5.91344547e-01 -4.93353271e-01 7.23853383e-01]	[ 4.94551909e-01 -5.34482888e-01 8.45954872e-01]
		[ 5.77326363e-01 3.69023689e-01 -2.03978485e-01]	[ 5.90984656e-01 2.92723520e-01 -2.33350800e-01]
		[-1.37337753e+00 -6.45087552e-01 1.73485369e+00]	[-1.27145878e+00 -7.45366166e-01 1.76627009e+00]
		[ 1.78584803e-01 7.41555498e-01 -4.65488499e-01]	[ 1.69910169e-01 6.98080077e-01 -3.89605878e-01]
		[ 8.00011392e-01 -1.23750878e-01 -1.28018677e+00]	[ 7.83015643e-01 -1.32716965e-01 -1.28234487e+00]
		[ 4.07494068e-02 -4.98380709e-01 9.13898530e-01]	[ 1.96560875e-01 -3.54472107e-01 9.62297194e-01]
		[ 5.53920814e-01 -3.99352507e-01 -3.68707289e-01]	[ 4.90842243e-01 -4.99570273e-01 -3.79286851e-01]
		[-8.66087067e-01 6.34440911e-01 -3.90111746e-01]	[-8.97083375e-01 5.36828425e-01 -4.46049611e-01]
		[-1.34439063e+00 5.96950226e-01 -1.04784497e-01]	[-1.28135482e+00 6.17492893e-01 -2.43530368e-03]
		[-1.58504414e-01 -3.63535304e-01 6.19518932e-01]	[-1.28051004e-01 -3.26455306e-01 5.87570345e-01]
		[ 1.53845925e+00 -3.05401724e-01 -5.98569920e-01]	[ 1.48760776e+00 -2.99730423e-01 -5.48921439e-01]
		[-1.04765728e+00 -2.33362575e-01 6.44224637e-01]	[-9.87191579e-01 -8.49749021e-02 5.84256045e-01]
		[ 1.40747122e-01 2.74723185e-02 -2.32209074e-01]	[ 1.27420291e-01 -4.00782798e-02 -1.60890313e-01]
		[ 6.33261133e-01 1.57488570e-01 -8.25448063e-01]	[ 5.77220589e-01 1.38629099e-01 -8.00328146e-01]
		[ 1.66501937e+00 -7.05091714e-01 1.62869298e+00]	[ 1.57949023e+00 -6.15285651e-01 1.49187171e+00]
		[-4.03834561e-01 1.90269667e+00 -1.29032973e+00]	[-4.09071211e-01 1.82999240e+00 -1.33123643e+00]
		[-1.17122541e+00 -9.31655359e-01 -2.77642470e-01]	[-1.15242890e+00 -9.81509981e-01 -2.55526880e-01]
		[-6.83330182e-01 -1.11147213e-01 8.90574537e-01]	[-7.26340496e-01 1.65237756e-01 8.08931113e-01]
		[-1.63704733e-01 -4.63340597e-01 -1.98782280e-01]	[-1.90913349e-01 -4.67996148e-01 -2.45035825e-01]
		[ 9.49493229e-01 3.61088382e-01 -7.15348061e-01]	[ 9.31048446e-01 3.23523467e-01 -7.25118887e-01]
		[-1.26655507e-01 -1.31958814e+00 -1.90747008e-01]	[-1.59346761e-01 -1.33485028e+00 -7.54459928e-02]
		[ 9.47762618e-02 8.31480546e-01 1.43366976e-01]	[ 6.51468786e-02 8.77355972e-01 1.36963548e-01]
		[ 2.62546376e-01 3.19976501e-01 -7.46519070e-02]	[ 2.51258858e-01 3.64949932e-01 -1.21492729e-01]
		[-6.41928588e-01 -1.57547196e+00 -2.50397180e-01]	[-7.00463926e-01 -1.41883128e+00 -4.72500724e-01]
		[ 1.17864541e+00 -1.95307481e-01 3.22539174e-01]	[ 1.19814809e+00 -2.28388907e-01 4.32456101e-01]
		[-2.55745749e-01 1.82501708e+00 1.93158448e-01]	[-2.07464446e-01 1.80191181e+00 2.66690480e-01]
		[-2.65411071e+00 -1.67085572e+00 3.82429899e-02]	[-2.71949260e+00 -1.62371306e+00 -8.92132587e-02]
		[-6.63286662e-01 2.68505737e-03 -3.43890563e-03]	[-6.15291132e-01 -4.14683899e-02 5.16023627e-03]
		[ 3.40732067e+00 1.76859971e+00 -1.13562047e-01]	[ 3.38787291e+00 1.66366748e+00 -9.15160542e-02]
		[ 2.76423149e-01 -1.16259904e+00 5.97820649e-01]	[ 3.83430864e-01 -1.13183462e+00 5.51239401e-01]
		[ 1.52684849e+00 2.98637710e-01 6.78731707e-01]	[ 1.38003154e+00 3.21296843e-01 6.74724403e-01]
		[-1.48618018e+00 9.91343635e-01 -1.34670190e+00]	[-1.48467065e+00 1.01582233e+00 -1.34308254e+00]
		[-1.88784637e-01 -1.62269336e-01 2.59738368e-01]	[-1.11833164e-01 -1.33756968e-01 4.02937119e-01]
		[ 1.89674240e-01 -2.48302243e-01 -1.03692374e+00]	[ 1.81168248e-01 -2.64864888e-01 -1.11132298e+00]
		[-1.69129303e-01 6.58831964e-01 5.04416432e-01]	[-1.64537727e-01 6.20968563e-01 4.68629738e-01]
		[ 1.09454243e+00 -3.41228491e-01 -6.81321685e-01]	[ 9.90156594e-01 -2.96838124e-01 -5.23616109e-01]
		[-4.35209819e-01 3.63761612e-01 2.00203279e-01]	[-4.81489299e-01 3.60407296e-01 1.53336380e-01]
		[-3.17173584e-01 1.57932034e-01 1.69645016e-01]	[-2.88364876e-01 2.13471672e-01 1.41981567e-01]
		[-2.76354295e-02 8.15067840e-02 8.32310962e-01]	[-3.46104165e-02 3.72313634e-01 7.02526357e-01]
		[-6.00027737e-01 1.35351893e+00 -2.49487009e-01]	[-6.21210094e-01 1.31370733e+00 -3.14381458e-01]
		[ 1.12311688e+00 -1.46635273e+00 -9.05976078e-01]]	[ 1.13097004e+00 -1.56373472e+00 -9.15920463e-01]]
1.60142	1.644	[[-0.5706746 0.48866902 0.49587054]	[[-0.60542606 0.65722542 0.28214767]	[0.9001969282365807, 0.7358895511928478, 0.5617257367483146, 1.306673697915685, 1.0463883069033306, 0.998161153044623, 1.282827946279015, 1.1172576118987887, 0.739371365400565, 1.693071776300707, 1.800293267566882, 1.0747536538779385, 1.9866330797677396, 1.5163162526219793, 0.6810585643404712, 2.040801053307053, 0.2672934769862497, 2.151758427538861, 2.641439724696169, 0.23575801011422684, 2.3146…	[0.9370663076784898, 0.823872132771093, 0.8122993706055621, 1.0348913506798947, 1.079820187797726, 0.8910272542220811, 1.1559552257215757, 1.1613044383947333, 0.7187572084773488, 1.741712110051257, 1.6892538702710922, 1.2404741468907918, 1.9801557550115207, 1.5819819615799786, 0.6670893156699929, 2.1895715390818387, 0.2989417836477361, 2.16028170935526, 2.572839194083847, 0.18750675750726847, 2.3…
		[-0.28632772 -0.48850149 -0.47001719]	[-0.3144839 -0.55444759 -0.52197034]
		[ 0.29230919 -0.27988813 0.38955587]	[ 0.43187607 -0.39287341 0.56476881]
		[ 1.10032839 -0.54879454 -0.4421517 ]	[ 0.81180189 -0.47190794 -0.43506401]
		[-0.44451337 0.86537991 0.38529725]	[-0.41827134 0.87498297 0.47483209]
		[-0.43804637 0.76032899 -0.47575297]	[-0.43326192 0.64205551 -0.44042979]
		[-0.16030223 -1.22709976 0.33790076]	[-0.25153024 -1.12036192 0.13324484]
		[ 0.20127795 -0.24371796 1.07161248]	[ 0.26615363 -0.2167633 1.10941602]
		[-0.31947699 0.39155151 -0.53971463]	[-0.28439709 0.35318858 -0.55766302]
		[-0.78847803 -0.362897 -1.45365065]	[-0.67186079 -0.24794056 -1.58766798]
		[ 1.45085015 1.03501624 -0.2546195 ]	[ 1.36225395 0.96077936 -0.27339687]
		[ 0.57205601 -0.55553166 0.72057749]	[ 0.53876597 -0.64592474 0.91175027]
		[-0.88732116 1.49928048 0.95474091]	[-0.80397198 1.60575455 0.83438492]
		[ 0.98761929 -1.10129955 0.33311022]	[ 0.94771413 -1.21070668 0.37241669]
		[-0.21619659 -0.14567891 -0.62918794]	[-0.22210606 -0.16329645 -0.60746302]
		[-1.78116008 0.86302478 -0.4975198 ]	[-1.85547896 1.00484733 -0.58455386]
		[-0.0179962 0.04211436 0.26334069]	[ 0.02912713 0.02722009 0.29627161]
		[ 1.86134043 -1.03628266 0.30264565]	[ 1.85785329 -1.06063249 0.30042792]
		[ 1.5915967 -2.06278514 0.43467369]	[ 1.56481537 -1.99346194 0.44380609]
		[-0.01043586 -0.05547655 -0.22890016]	[-0.01689828 -0.02230545 -0.18540685]
		[-1.48234126 1.72487564 -0.43003305]	[-1.50964923 1.73281116 -0.39811435]
		[ 0.07030946 -0.16469085 1.52030544]	[ 0.04610468 -0.09939668 1.45885379]
		[-0.08528384 -0.31969167 -0.80556606]	[-0.07313469 -0.29573565 -0.79189954]
		[ 0.17090465 0.21660251 -0.35810539]	[ 0.16579935 0.17427275 -0.39092196]
		[ 0.3438034 -0.16634279 -0.47327211]	[ 0.15189804 -0.16463077 -0.47476115]
		[-0.79257817 0.62983729 0.73804522]	[-0.6793938 0.61514277 0.77903185]
		[-0.02081202 -0.70686758 -0.15472694]	[ 0.06141219 -0.7627857 -0.22293059]
		[-0.75566125 -0.06467329 -0.29730048]	[-0.80779178 0.07607115 -0.41579478]
		[ 0.19504219 -0.09806244 -0.10864851]	[ 0.19409672 -0.19364197 -0.01362949]
		[ 0.07896658 0.21095713 0.04030723]	[ 0.04047668 0.13877855 0.09584976]
		[ 0.3289618 -0.66192701 -0.68997423]	[ 0.29438879 -0.68408904 -0.66125713]
		[-0.25694496 0.28569816 0.63716279]	[-0.20948383 0.28293794 0.625405 ]
		[-0.09743592 0.57634286 0.12300618]	[-0.04547932 0.45191839 0.15714539]
		[-0.70277936 -0.18676786 1.34450586]	[-0.79571181 -0.07009161 1.10812392]
		[ 0.07296572 -0.79648327 -0.49809897]	[ 0.11865295 -0.81834335 -0.43655129]
		[ 0.68578914 0.75149976 -0.82611665]	[ 0.69491821 0.73851163 -0.74694136]
		[-0.41001324 -1.98231965 -0.30151992]	[-0.35756764 -1.92681785 -0.42660977]
		[-0.2598696 0.56923396 -0.11998184]	[-0.32081052 0.55801095 -0.06628987]
		[ 0.44820007 1.74516434 0.5329862 ]	[ 0.4670972 1.73600838 0.5624981 ]
		[-0.71190556 -0.67878822 2.30233092]	[-0.71874897 -0.69107583 2.17426287]
		[ 0.27573003 0.49456272 -1.48654697]	[ 0.21929957 0.48918766 -1.42749376]
		[ 0.1641828 0.15994007 0.23894743]	[ 0.18281084 0.07645549 0.25175832]
		[ 0.8918152 0.18047107 -1.56260805]	[ 1.04053845 0.08305472 -1.69789381]
		[-0.16249904 -0.47108004 0.34066347]	[-0.1808218 -0.50495663 0.39732831]
		[-1.12065062 0.24121252 1.34253033]	[-1.14099708 0.25798418 1.38386471]
		[-0.48083034 0.33209248 -0.09896953]	[-0.47214785 0.40352977 -0.1512479 ]
		[-0.59699553 -0.09730232 -0.15978616]	[-0.61815616 -0.181948 -0.17668073]
		[ 0.93847727 -0.30028106 0.47551154]	[ 0.90056063 -0.34266689 0.45261839]
		[ 0.22686426 -0.14585236 0.43421022]	[ 0.31140909 -0.13555199 0.53695261]
		[ 0.50528207 0.33001168 -1.20367436]	[ 0.49588954 0.32396101 -1.16925694]
		[-0.72682712 -0.17087354 0.68020855]	[-0.72221193 -0.16568213 0.67028802]
		[-0.15759013 0.12974197 -1.07112017]	[-0.16233509 0.2290589 -1.16373165]
		[-0.16578255 0.00873744 0.14668247]	[-0.19150206 -0.05332882 0.22205711]
		[ 0.18049488 -0.10261798 0.43798327]	[ 0.16274794 -0.12664538 0.48236953]
		[-1.33734117 1.29815109 -1.88764598]	[-1.34736811 1.44701667 -1.90521871]
		[ 0.11233861 -2.1284591 2.04862853]	[ 0.11482758 -2.13087931 2.00240389]
		[ 1.19042581 0.99941634 -0.1787566 ]	[ 1.19759383 0.88883242 -0.13907398]
		[ 1.63576357 -0.09788956 -1.38702784]	[ 1.49328408 0.15370795 -1.42035749]
		[ 0.29184192 0.68149282 0.25714345]	[ 0.23339383 0.62900891 0.21185159]
		[-1.78004072 -0.78326552 1.10668828]	[-1.73485514 -0.76289877 1.07464939]
		[ 0.81127428 0.46309814 -0.36794516]	[ 0.84763582 0.51799833 -0.30305183]
		[-0.94120645 -0.59150946 0.49792943]	[-0.97321843 -0.56736625 0.44825178]
		[ 0.29137855 -0.14810984 -0.14416803]	[ 0.2574211 -0.11181053 -0.19673829]
		[ 0.88049724 0.87280588 1.21498578]	[ 0.90934556 0.94691867 0.98525819]
		[-1.21207997 0.19041919 -0.81306731]	[-1.10015194 0.13967055 -0.65320942]
		[ 0.51182775 -1.04035581 -0.26903945]	[ 0.51266237 -1.02132262 -0.17685533]
		[ 2.41150429 0.70526861 0.06432717]	[ 2.39183149 0.70666033 -0.03254802]
		[ 0.18804426 0.19504698 -0.05725514]	[ 0.16229891 0.18004567 -0.02082569]
		[-2.56067148 -0.8419686 -0.15089116]	[-2.49339193 -0.89906791 -0.12052734]
		[-0.33453138 2.36324438 -0.47060901]	[-0.2402027 2.46523138 -0.55479869]
		[-0.70485923 -0.70214291 -0.38462742]	[-0.83881756 -0.66310151 -0.42390472]
		[ 1.54611127 -1.53295929 0.83781848]	[ 1.55239242 -1.53161314 0.82651103]
		[-0.7647965 0.44636785 -1.07887205]	[-0.61157344 0.4443143 -1.02761548]
		[ 0.34794185 0.67007983 1.25798028]	[ 0.34830484 0.62386536 1.14998501]
		[ 0.23915538 -0.94102905 -0.19844115]	[ 0.22531118 -0.93689122 -0.24528347]
		[ 0.30879898 0.3141946 0.04162579]	[ 0.29970192 0.45429872 0.08989625]
		[-0.01092725 -0.40178061 -0.66686065]	[-0.05759939 -0.40591226 -0.72939523]
		[-0.0447754 0.12139322 0.45796519]	[-0.02484146 0.19996108 0.40260336]
		[ 0.77125599 -2.21785049 -1.94606526]	[ 0.88890603 -2.07709131 -1.97728488]
		[ 0.16708548 0.17844967 0.20681832]	[ 0.13465628 0.11743395 0.13261686]
		[-0.66035833 2.11699259 1.60105673]]	[-0.62237928 2.01725215 1.54640837]]
2.03802	2.13777	[[ 0.24245478 -0.27128042 0.67584508]	[[ 0.18939941 -0.05873562 0.65132286]	[0.7675571328879885, 0.9508602860051198, 1.4090840467386418, 0.23845088121746008, 1.3054278733872415, 1.0310989798603363, 2.1333388192297833, 1.0068866242560586, 0.7297277896070264, 2.0286404103904303, 1.5665982160198275, 1.7217641454450807, 2.074243658450496, 1.975220652319863, 1.4913525323948345, 2.0420267087251798, 0.052583712594621426, 1.9481952130415536, 1.554169887476005, 0.2963886840062769…	[0.6808402689829601, 1.0475301052279662, 1.3967067703748048, 0.4408186365568071, 1.328669377443133, 1.0543814187576999, 1.9426516681815191, 0.9783364094733127, 0.7194260129568307, 1.9600876147697741, 1.5946418029655767, 1.6805551346340686, 2.079123628572964, 1.9488311262255051, 1.4717207690687621, 2.007202313898089, 0.04355033789670242, 1.9236742385479533, 1.5159941085268713, 0.29674642366850124,…
		[ 0.76725638 -0.14518202 0.54256347]	[ 0.78132948 -0.28384031 0.63739959]
		[-1.03069842 0.12813045 -0.9522401 ]	[-1.03392028 0.01006643 -0.9389874 ]
		[ 0.02247018 0.23621609 0.02357694]	[-0.297857 0.32448204 0.01771111]
		[ 0.51164597 -0.48136143 -1.1002961 ]	[ 0.53379615 -0.50698146 -1.10607133]
		[-0.20918719 0.83243561 0.57136397]	[-0.25060535 0.78892226 0.65308407]
		[-0.4069853 -2.09392591 -0.03117307]	[-0.500991 -1.86902165 -0.17222538]
		[ 0.21297612 0.98180535 0.06723175]	[ 0.24761594 0.9420439 0.09155197]
		[-0.05724207 0.40197267 0.60633651]	[-0.0162341 0.31902318 0.64461962]
		[ 1.85818949 0.7581725 -0.29612193]	[ 1.79639092 0.71578329 -0.32027706]
		[-1.06011249 -0.70794405 0.91060787]	[-1.0749204 -0.75243138 0.9062426 ]
		[ 0.46762725 -0.13439834 -1.65158518]	[ 0.44633974 -0.17187208 -1.61105754]
		[ 0.44908736 -1.95631384 -0.5231094 ]	[ 0.57780582 -1.91397935 -0.5705949 ]
		[-1.11161766 1.6210587 -0.19486278]	[-1.16346741 1.55668773 -0.14494705]
		[ 0.64894215 0.6198053 1.191154 ]	[ 0.62878003 0.59154866 1.19191773]
		[ 1.8321449 -0.85771457 0.27828735]	[ 1.79371911 -0.8557989 0.28114253]
		[-0.04740955 0.02132578 -0.00791155]	[-0.04102603 0.01038204 0.01028156]
		[-1.73534138 0.83919176 -0.28251034]	[-1.71993869 0.81390873 -0.2826412 ]
		[-0.92619171 0.76655956 -0.98488548]	[-0.83649921 0.82968894 -0.95400391]
		[-0.12153561 0.07885844 0.25856661]	[-0.05591924 0.0806285 0.2800545 ]
		[ 0.83010475 -1.16027332 0.65119727]	[ 0.80976798 -1.15009902 0.62505847]
		[ 0.61846781 0.15516702 1.1397434 ]	[ 0.56380144 0.26882771 1.09243764]
		[-0.40201628 -0.60684955 -0.60026927]	[-0.40414584 -0.55565782 -0.64646236]
		[-0.14417096 0.12599612 -0.23905279]	[-0.161995 0.0801605 -0.29479196]
		[-1.07886038 -1.29917608 1.05134358]	[-1.20146191 -1.2905158 1.0213001 ]
		[ 0.52881679 -0.43158492 -0.97430759]	[ 0.67363138 -0.48679135 -0.9715868 ]
		[-0.10490313 1.41110939 -0.03148438]	[-0.05436762 1.4508969 -0.05118195]
		[-1.32629097 0.21347096 -0.4440951 ]	[-1.51938174 0.33939924 -0.4740116 ]
		[-0.33999673 0.77497638 0.56325614]	[-0.29709423 0.64141688 0.54284828]
		[ 1.1900982 -0.75191623 -0.39530332]	[ 1.19244731 -0.84137254 -0.37040754]
		[-0.12183777 0.91159173 0.80267038]	[-0.25581519 0.97684049 0.74480799]
		[ 0.02535748 0.00505114 -0.69973913]	[ 0.06296142 -0.00413025 -0.72928836]
		[ 0.13674098 -0.82296818 0.0037516 ]	[ 0.16194736 -0.90878566 0.06246215]
		[ 0.71552742 0.52137946 -0.60709118]	[ 0.65594508 0.66143345 -0.73619988]
		[-0.03135042 0.87397985 -0.37109847]	[ 0.01809344 0.81226595 -0.30010087]
		[-0.6552897 -1.68781037 0.90173417]	[-0.61646529 -1.61197377 0.93528067]
		[ 0.06973919 1.12244304 0.67611957]	[ 0.10535712 1.07843161 0.58748246]
		[-0.36264658 0.55448265 0.31848269]	[-0.38021928 0.5650839 0.3691956 ]
		[-0.03133798 -1.21062791 -0.81528458]	[-0.03752114 -1.17128451 -0.79543684]
		[-0.2394165 1.26280594 -0.88148408]	[-0.22900666 1.27393738 -1.03240285]
		[ 0.52324531 -1.30221662 1.80230213]	[ 0.47991147 -1.32113788 1.83601109]
		[-0.72105206 0.12059803 0.14566776]	[-0.71665766 0.02627054 0.17828141]
		[-1.13226297 -1.14475674 0.23277143]	[-1.14133113 -1.18559644 0.17186987]
		[-0.01766252 1.4634662 0.78542001]	[-0.02733808 1.41838882 0.79340176]
		[ 0.94785754 -0.42454019 -0.92854556]	[ 0.97386412 -0.38293772 -0.8987725 ]
		[-0.17703643 -0.69699175 1.4104427 ]	[-0.20968976 -0.53162436 1.36815829]
		[ 1.35356963 0.67745834 -0.16529224]	[ 1.34211655 0.59699846 -0.17231665]
		[-1.29286417 -0.09522682 -1.10622456]	[-1.27922239 -0.09749804 -1.08036079]
		[ 1.23904085 0.35556354 -1.77788403]	[ 1.3745814 0.28495269 -1.64925564]
		[-0.1129836 -0.20675528 1.36785361]	[-0.10807634 -0.23455169 1.35650612]
		[-1.13459296 -0.05054943 0.31978372]	[-1.1884152 -0.03634168 0.31237155]
		[ 0.77810068 0.21229915 -1.88847999]	[ 0.74474755 0.23430846 -1.92916804]
		[ 0.55017651 -0.02194465 0.32741651]	[ 0.50632749 -0.07273098 0.36644069]
		[-1.34203755 -0.09142277 1.145171 ]	[-1.31661936 -0.09372466 1.138326 ]
		[ 0.41948951 -0.78654867 1.77916145]	[ 0.41200318 -0.63905897 1.62123615]
		[ 0.18267106 1.44345308 -1.7686751 ]	[ 0.19801657 1.40547188 -1.7485526 ]
		[-0.685625 -0.457436 0.09654657]	[-0.66552448 -0.53815641 0.09755721]
		[-1.66647507 0.1130739 0.97544006]	[-1.76081429 0.25228707 0.99329546]
		[-0.16372278 -0.70777003 -0.19421317]	[-0.18557355 -0.7069355 -0.2124229 ]
		[ 1.92099261 0.51188513 -0.89658959]	[ 1.91069251 0.47863921 -0.8936464 ]
		[-0.51014259 -0.77580335 0.30471508]	[-0.44921909 -0.73340521 0.36413998]
		[ 1.60886214 0.6181328 -0.87833283]	[ 1.54112754 0.6075558 -0.92017697]
		[-0.96303257 -0.08092134 0.56427106]	[-1.00180721 -0.03862331 0.50148622]
		[-1.12369502 -0.32511609 -1.26922254]	[-1.12475163 -0.38466535 -1.42586199]
		[ 1.57468294 -0.16852175 1.77333841]	[ 1.64008654 -0.22042788 1.83735132]
		[-0.06430007 0.56437411 -0.31753714]	[-0.08020436 0.57351194 -0.27378833]
		[-0.85853377 -0.61487222 -0.2270627 ]	[-0.82516317 -0.63377451 -0.36429603]
		[ 0.35283493 0.03407795 -0.09847346]	[ 0.36413707 0.02745008 -0.05552228]
		[ 0.52173247 0.64006747 0.17623193]	[ 0.54604056 0.58127018 0.21437067]
		[ 0.30091046 -1.77772431 0.90179165]	[ 0.38722279 -1.7901646 0.96370573]
		[ 1.62786838 1.03439593 -0.80243013]	[ 1.49586122 1.03734029 -0.77536275]
		[-1.33765011 1.00093623 -0.29867072]	[-1.36363596 1.05404799 -0.33713259]
		[ 1.82468911 -0.60249183 1.63401892]	[ 1.82842554 -0.66328467 1.8275179 ]
		[-1.2596823 -0.08826216 -1.71402228]	[-1.30063426 -0.1214973 -1.76974824]
		[-0.5889437 0.88504594 0.03589269]	[-0.6286504 0.90494488 -0.0190446 ]
		[ 0.54525346 -0.25663967 -1.35697475]	[ 0.57199301 -0.29574896 -1.29192226]
		[-0.00287619 0.6859361 1.56185981]	[-0.01448515 0.72309425 1.51728452]
		[-0.39638915 -0.29321566 -0.34727013]	[-0.37231433 -0.23950562 -0.42976803]
		[-1.41238265 1.67758395 2.12665465]	[-1.31211221 1.86697896 2.1254721 ]
		[ 0.09115064 0.04513474 -0.33446653]	[ 0.09449937 -0.01626103 -0.39663281]
		[ 1.55956911 -1.71854717 -1.79043812]]	[ 1.57030902 -1.79444692 -1.78455638]]
1.98439	2.07239	[[ 2.94116009e-01 -2.96608475e+00 -3.31983874e-01]	[[ 2.30621675e-01 -2.88539429e+00 -4.50781170e-01]	[2.9990625623573637, 1.8555209619494089, 1.295240713032254, 2.566705779402067, 1.0544916107047813, 1.424830907981961, 1.3695237353710863, 1.0549628277924479, 0.8336219645695732, 1.6091290465579011, 0.8533104392589111, 1.2545301816642123, 1.2440466508591286, 2.049174331941735, 0.8275314447038061, 1.0798506840616353, 0.22737018344027482, 1.3087260941285197, 0.8856372966001814, 0.8467666606745284, 0…	[2.929486344703753, 1.7626713580772915, 1.2347989724920676, 2.7713547691817966, 1.0440788212336714, 1.4280772294091042, 1.4178361035163995, 1.031662426312503, 0.8382421276903589, 1.590993149103802, 0.9392008310961489, 1.3467548381691716, 1.2802794601479854, 2.015763603965152, 0.825519563905867, 1.0974590956559003, 0.16860970104275735, 1.2835757622949309, 0.9367850047022375, 0.8365832241912238, 0.…
		[-5.79648226e-01 1.75031545e+00 -2.08235002e-01]	[-5.49483020e-01 1.67098339e+00 -1.13548422e-01]
		[ 3.68998904e-01 9.05534877e-01 8.49408559e-01]	[ 3.47857791e-01 7.84411824e-01 8.87931050e-01]
		[-1.23375038e+00 1.48154041e+00 -1.69436612e+00]	[-1.43313814e+00 1.65883315e+00 -1.69552201e+00]
		[ 4.35798859e-01 -3.52940239e-01 8.93009014e-01]	[ 4.48673242e-01 -4.25526192e-01 8.41261176e-01]
		[ 1.11639333e+00 -7.92350885e-01 3.94954578e-01]	[ 1.06571285e+00 -8.25699925e-01 4.71041740e-01]
		[ 6.03628366e-01 1.08918424e+00 5.70005036e-01]	[ 5.16297351e-01 1.26533243e+00 3.77664022e-01]
		[-2.78931211e-01 -1.01146413e+00 1.09928406e-01]	[-2.46761303e-01 -9.97593876e-01 9.07891990e-02]
		[-5.98254394e-01 -5.66791976e-01 -1.25555228e-01]	[-5.50557305e-01 -6.30503904e-01 -4.47363959e-02]
		[ 5.37948333e-01 -2.97653182e-01 -1.48704757e+00]	[ 4.71569966e-01 -3.86552287e-01 -1.46950954e+00]
		[ 4.10626960e-01 4.80305269e-01 -5.73437925e-01]	[ 4.35287348e-01 5.00203787e-01 -6.65146072e-01]
		[ 1.08042603e-01 -2.15421552e-01 1.23116462e+00]	[ 9.87841578e-02 -2.98358173e-01 1.30956966e+00]
		[-1.09705013e+00 3.71664267e-01 -4.53870854e-01]	[-1.09974254e+00 4.12635277e-01 -5.09326974e-01]
		[ 1.64318116e+00 -1.04679195e+00 6.35057256e-01]	[ 1.57290759e+00 -1.07803140e+00 6.53538778e-01]
		[-3.44072494e-01 7.43023240e-01 1.19745043e-01]	[-3.93912058e-01 7.15364755e-01 1.20702560e-01]
		[-9.19759880e-01 3.97487272e-01 -4.02645168e-01]	[-9.94676762e-01 2.82747896e-01 -3.67543511e-01]
		[-1.73153084e-01 1.27801963e-02 -1.46805573e-01]	[-1.41138067e-01 2.58783276e-03 -9.22094383e-02]
		[ 1.15729521e+00 -2.70558045e-01 5.47932606e-01]	[ 1.16130556e+00 -2.71947375e-01 4.74321357e-01]
		[ 4.39552159e-02 -1.70641834e-01 8.67930138e-01]	[ 1.09712158e-01 -1.49288738e-01 9.18282233e-01]
		[-2.77915984e-03 -1.02554474e-01 -8.40528782e-01]	[ 4.92056469e-02 -9.82154997e-02 -8.29339503e-01]
		[-2.78850684e-01 2.06569028e-01 -5.46037598e-02]	[-2.80051942e-01 2.39455109e-01 -6.61921126e-02]
		[ 3.96528301e-02 -6.81692747e-02 -1.79879406e-01]	[-3.21406316e-02 1.75184532e-01 -1.45911706e-01]
		[-3.47092618e-02 7.08277983e-02 7.97193511e-02]	[-9.35346467e-02 6.02173189e-02 1.65357251e-02]
		[ 7.42589906e-02 -2.84703910e-01 1.65484812e-01]	[ 7.99495131e-02 -3.32451780e-01 1.29310089e-01]
		[ 3.97236795e-01 7.96576806e-01 -7.03714270e-01]	[ 3.69047757e-01 8.21375469e-01 -7.51109200e-01]
		[-9.20677971e-01 3.61678605e-01 7.41749154e-01]	[-8.22591198e-01 3.54568316e-01 7.63536094e-01]
		[-1.46435797e-01 -1.47616510e+00 -9.27974872e-02]	[-6.93248359e-02 -1.46300391e+00 -1.11203047e-01]
		[ 1.91779384e+00 -6.52152540e-01 -1.64002055e-01]	[ 1.72413442e+00 -6.10368022e-01 -2.46365766e-01]
		[-2.51189852e-01 6.42557943e-02 -6.25339247e-03]	[-1.94403898e-01 4.56618195e-02 -2.55045644e-02]
		[-1.90738744e+00 8.28873959e-01 7.63280110e-02]	[-1.87273488e+00 7.65356577e-01 7.35772927e-02]
		[-2.29591534e-02 -1.37607771e+00 -4.65039944e-01]	[-1.32738473e-01 -1.35117548e+00 -5.75068062e-01]
		[-6.73333567e-02 -3.25906603e-01 -4.69825544e-01]	[-2.78053117e-02 -3.18120907e-01 -4.58193156e-01]
		[ 1.42869981e-01 1.81386629e+00 9.41389566e-01]	[ 1.47490975e-01 1.75659826e+00 9.81389524e-01]
		[-1.45168036e-01 -1.14758969e+00 1.63002985e+00]	[-3.03821786e-01 -1.22929976e+00 1.51472333e+00]
		[-6.79110843e-02 -1.02827886e-01 -2.01215883e-01]	[-2.98163152e-03 -8.01496895e-02 -1.34536640e-01]
		[ 3.44025803e-01 1.12626422e+00 -1.50124485e+00]	[ 3.72919931e-01 1.12696621e+00 -1.47413406e+00]
		[-4.04264656e-01 3.43505720e-01 -8.97304972e-01]	[-3.65652060e-01 2.95611842e-01 -9.37114620e-01]
		[-3.44543727e-01 -5.21995237e-01 1.88706321e-02]	[-3.67303356e-01 -5.17071663e-01 -4.84602851e-02]
		[ 4.50965504e-01 5.33016797e-01 9.06343798e-01]	[ 4.29315321e-01 5.63696339e-01 1.01465680e+00]
		[-1.73401967e-01 -1.20466043e+00 4.39815081e+00]	[-2.74489936e-01 -1.22141993e+00 4.24855979e+00]
		[-9.49593297e-01 8.61833737e-01 -2.62523138e+00]	[-9.80609889e-01 8.33300506e-01 -2.55853253e+00]
		[ 6.02887064e-01 5.31507198e-01 -7.20137003e-01]	[ 6.81326612e-01 5.09668435e-01 -7.22091929e-01]
		[-6.32102798e-02 1.27096786e+00 2.41638091e-01]	[-2.26848754e-02 1.16946868e+00 2.37819700e-01]
		[ 1.80082009e-01 -1.93308035e+00 -9.27901184e-01]	[ 1.74854680e-01 -1.92412617e+00 -9.11455412e-01]
		[-2.97574815e-01 5.79222759e-01 7.13556206e-01]	[-2.78596276e-01 5.95964560e-01 7.30225880e-01]
		[ 1.18853281e-01 1.13611197e+00 -2.19483112e+00]	[ 2.70439072e-02 1.14376769e+00 -2.13853047e+00]
		[-7.86044476e-01 -7.24339219e-01 7.34357893e-01]	[-7.15510902e-01 -7.80723078e-01 7.21614540e-01]
		[ 6.19387702e-01 -4.26960168e-01 1.55553499e+00]	[ 5.88786511e-01 -4.24005429e-01 1.53919278e+00]
		[-1.48820672e+00 -4.65268875e-02 1.73627320e+00]	[-1.36284271e+00 -1.71429438e-01 1.83365375e+00]
		[-5.01187123e-01 1.99681036e-01 -9.68636399e-01]	[-4.95323638e-01 1.80668869e-01 -1.01629803e+00]
		[ 1.98744726e+00 -2.95672556e-02 -7.80679915e-01]	[ 1.91922948e+00 9.11286237e-05 -7.97520083e-01]
		[-1.00079723e+00 -9.82438610e-02 1.68700464e+00]	[-9.42574618e-01 -1.44655510e-01 1.65103701e+00]
		[-4.54774135e-01 1.86128119e-01 -8.57823532e-01]	[-4.92462216e-01 1.63784555e-01 -8.86017539e-01]
		[ 1.52743722e+00 -1.28846347e-02 -1.13923118e+00]	[ 1.52418448e+00 -1.38986006e-02 -1.15731394e+00]
		[-4.25303502e-01 7.87198800e-01 -1.26218275e+00]	[-4.00322663e-01 9.12661988e-01 -1.33204488e+00]
		[ 1.40994360e-01 -7.73471768e-01 1.28969168e+00]	[ 1.86637598e-01 -7.40745341e-01 1.25726686e+00]
		[ 1.39776067e-01 7.54597485e-02 1.83628387e-02]	[ 1.30462930e-01 -9.03012572e-03 1.97935030e-02]
		[ 2.06201823e+00 -7.02022482e-02 -1.16597583e+00]	[ 1.97397337e+00 4.31019868e-02 -1.04599457e+00]
		[ 2.25622518e-01 5.67719734e-01 5.59548759e-02]	[ 1.71619192e-01 5.04366951e-01 6.48232384e-02]
		[-2.27503235e+00 -5.56078898e-01 9.31583779e-01]	[-2.20325975e+00 -5.42321526e-01 9.02091065e-01]
		[ 4.48828915e-01 2.09969640e+00 -9.20311537e-01]	[ 5.15900888e-01 2.09432561e+00 -7.67615036e-01]
		[-1.31883671e+00 -1.26598537e+00 1.24194198e+00]	[-1.37020629e+00 -1.24728994e+00 1.19016472e+00]
		[ 9.64239602e-01 -1.00550446e+00 -3.84092324e-01]	[ 9.22507837e-01 -9.73711456e-01 -4.36813210e-01]
		[ 1.81669729e+00 -4.00543957e-01 2.83476479e+00]	[ 1.78705203e+00 -4.20786640e-01 2.60625232e+00]
		[-1.62994367e+00 -2.52999602e-01 -2.72631863e+00]	[-1.46931911e+00 -2.49701417e-01 -2.56747539e+00]
		[ 4.40215505e-02 5.57612717e-01 -3.14698226e-03]	[ 4.33511838e-03 5.93306702e-01 2.53074332e-02]
		[ 5.04659041e-01 2.08556956e-01 1.30047567e-02]	[ 6.23760018e-01 1.97668727e-01 -1.23634745e-01]
		[-2.47439174e-01 4.56676239e-02 -8.88184437e-02]	[-2.27000286e-01 4.51257038e-02 -4.39591775e-02]
		[-3.11413433e-01 -1.97274223e-01 -7.01541171e-02]	[-3.12150858e-01 -2.50088495e-01 -5.02070053e-02]
		[ 2.99122405e+00 1.85806864e+00 -2.03385125e-01]	[ 2.93386465e+00 1.78089936e+00 -2.38313178e-01]
		[-2.29796950e+00 -1.48281645e+00 2.02428674e-01]	[-2.30599292e+00 -1.41753381e+00 2.36235268e-01]
		[-3.98481827e-02 -5.02491805e-02 -2.40427717e-02]	[-1.04965972e-01 9.27987116e-04 -7.35812472e-02]
		[-1.90269111e+00 2.18457257e-01 -1.44952881e+00]	[-1.84970410e+00 1.79497807e-01 -1.38650574e+00]
		[ 1.39165923e+00 8.16873013e-01 1.71332145e+00]	[ 1.36571028e+00 7.84119550e-01 1.68710920e+00]
		[ 3.27984930e-01 -9.02375399e-01 -9.52377753e-02]	[ 3.04154386e-01 -8.84031507e-01 -1.24593514e-01]
		[-1.07114778e+00 2.82286864e-01 1.10154566e+00]	[-1.06381157e+00 2.41257631e-01 1.18160636e+00]
		[ 4.48072753e-01 -2.14316182e-01 -1.54041144e+00]	[ 4.49382907e-01 -2.19649240e-01 -1.56360747e+00]
		[ 7.14476199e-01 3.65876604e-02 3.67914411e-01]	[ 7.32770340e-01 7.99653185e-02 2.60604758e-01]
		[ 2.96285708e+00 -2.37738710e+00 -4.69635076e-01]	[ 2.97664614e+00 -2.30693052e+00 -3.39134447e-01]
		[-4.55775684e-01 -1.88071824e-01 -9.05371817e-01]	[-4.06961560e-01 -2.42620129e-01 -9.60180713e-01]
		[-2.40720823e+00 2.72352785e+00 1.45731504e+00]]	[-2.37171263e+00 2.58171929e+00 1.42068769e+00]]
2.10899	2.20448	[[-4.03264444e-01 1.57270782e+00 3.09481812e-01]	[[-3.85499582e-01 1.78855748e+00 1.96834304e-01]	[1.65281913175279, 1.5787902611211972, 0.9758827810564698, 2.1868367386201433, 0.4883363651125697, 2.359546110958375, 0.9359756282874473, 0.8498786164829341, 0.6674829602194688, 1.5230687666747473, 0.7526831193851446, 1.0052322856515776, 2.706320230888251, 1.6037173655968036, 1.8257133234545853, 0.8263295887200869, 0.3813682082246634, 0.825333888127651, 0.4996195691231137, 0.751347932009689, 0.33…	[1.8401879065342235, 1.635017939319349, 1.0734345545120452, 2.062268746715543, 0.5178151221546974, 2.3228622936093597, 0.7205057493569996, 0.8197376464644923, 0.6747100183827351, 1.4793888314979893, 0.762586429482812, 1.0183122563306337, 2.8360272391895665, 1.6299189377524883, 1.7828854311365199, 0.771277602584271, 0.40781552369812596, 0.8309862334534242, 0.4190543063024109, 0.7315885881571389, 0…
		[ 9.26995178e-01 -1.27441618e+00 9.55093355e-02]	[ 9.15976175e-01 -1.34901668e+00 1.20105446e-01]
		[-5.78568413e-01 -7.48950513e-01 -2.38073355e-01]	[-5.72783545e-01 -8.88199306e-01 -1.87837022e-01]
		[ 9.93651666e-01 -1.66068571e+00 1.01834878e+00]	[ 8.09011414e-01 -1.59374457e+00 1.02880083e+00]
		[ 6.14231555e-02 -1.50498915e-01 -4.60488521e-01]	[ 3.58510284e-02 -1.72091590e-01 -4.87064358e-01]
		[-7.53845539e-01 2.09910849e+00 -7.70011882e-01]	[-7.97420431e-01 2.04627696e+00 -7.56677275e-01]
		[ 3.35784894e-01 -3.62131943e-01 7.95084485e-01]	[ 2.84181526e-01 -1.72523250e-01 6.39222280e-01]
		[-9.95223177e-02 4.89569118e-01 -6.87539853e-01]	[-7.39016256e-02 4.44052325e-01 -6.85073640e-01]
		[-4.84981185e-01 -4.24016869e-01 1.74746810e-01]	[-4.38149135e-01 -4.44847448e-01 2.55674974e-01]
		[ 1.26289562e+00 8.49751545e-01 5.24922647e-02]	[ 1.24454053e+00 7.98683121e-01 4.26081371e-02]
		[-3.47550789e-02 -6.86670717e-01 3.06279757e-01]	[-6.31590619e-02 -7.00098249e-01 2.95654253e-01]
		[-2.95851505e-01 -2.15433430e-01 -9.36243703e-01]	[-2.94806861e-01 -2.81495287e-01 -9.33171565e-01]
		[ 1.86304826e+00 2.91077527e-01 -1.94126099e+00]	[ 2.05080389e+00 3.11681824e-01 -1.93393597e+00]
		[-1.44873058e+00 4.35989686e-01 5.31979407e-01]	[-1.48449356e+00 3.86658082e-01 5.50826786e-01]
		[-5.17063959e-01 -9.67214269e-01 1.45957890e+00]	[-5.51811933e-01 -9.26142032e-01 1.42001584e+00]
		[ 8.24325878e-01 -5.01691676e-02 -2.81156606e-02]	[ 7.53338431e-01 -1.61435702e-01 3.59007279e-02]
		[-6.69980845e-02 2.60863895e-02 3.74529661e-01]	[-3.65772322e-02 4.75963593e-02 4.03373517e-01]
		[-7.35967508e-01 1.71845625e-01 -3.31657858e-01]	[-7.06484097e-01 1.71102804e-01 -4.02668811e-01]
		[-9.11511567e-02 7.46390515e-02 -4.85530836e-01]	[-1.33003147e-01 1.01041332e-01 -3.84327105e-01]
		[ 6.62973039e-02 -1.89474671e-01 7.24035725e-01]	[ 8.79849939e-02 -1.91329279e-01 7.00623729e-01]
		[-5.14511211e-02 1.93211105e-01 -2.69391328e-01]	[-3.68671363e-02 2.05624509e-01 -2.67397501e-01]
		[ 1.43226409e+00 7.11636464e-01 -9.98100244e-02]	[ 1.38364439e+00 8.64261438e-01 -1.14170022e-01]
		[-9.37882115e-01 -1.39073599e+00 4.71324396e-01]	[-1.01285381e+00 -1.41807868e+00 3.98769664e-01]
		[-3.97348844e-01 5.91217123e-01 -3.26552567e-01]	[-3.91635644e-01 5.51728949e-01 -3.50700186e-01]
		[-9.88908541e-02 -8.67038324e-01 9.54172899e-01]	[-9.41827715e-02 -8.26066261e-01 9.17400115e-01]
		[ 2.57610984e-01 -3.74824567e-01 -5.75139432e-01]	[ 3.86170525e-01 -4.05485863e-01 -5.67323551e-01]
		[-7.48532760e-01 8.70523047e-01 -4.12569225e-01]	[-7.25718338e-01 9.06969196e-01 -4.21168760e-01]
		[-2.20990387e+00 1.03892360e+00 -5.60194878e-01]	[-2.35669846e+00 9.42851238e-01 -5.95287981e-01]
		[ 1.44191221e-02 5.86295460e-02 8.67558459e-01]	[ 5.16854919e-02 6.12699614e-02 8.28699585e-01]
		[ 2.14251436e+00 -7.35745210e-01 -4.01704246e-01]	[ 2.13537353e+00 -7.72068782e-01 -3.66650133e-01]
		[ 2.17574442e-01 1.62211331e+00 -1.68368102e-01]	[ 1.28989323e-01 1.57945896e+00 -2.73270651e-01]
		[-3.37528618e-02 3.97622718e-01 7.01133651e-01]	[ 1.78561033e-02 4.63850165e-01 7.47959707e-01]
		[-1.74093492e-01 -1.84510497e+00 -5.32735467e-01]	[-1.78119198e-01 -1.90538476e+00 -5.03948492e-01]
		[ 5.52604048e-01 6.98265273e-01 -1.55598108e+00]	[ 4.29121298e-01 6.33030015e-01 -1.52925270e+00]
		[-2.52859168e-01 -7.70648899e-02 6.81528711e-02]	[-1.78448601e-01 -5.12610373e-02 1.29005789e-01]
		[-2.31191276e-01 -7.97747122e-01 1.32616776e+00]	[-2.18494192e-01 -7.79622528e-01 1.33992591e+00]
		[-6.03895349e-01 1.57746997e+00 1.50109033e-01]	[-4.85188845e-01 1.49244311e+00 6.50068700e-02]
		[-2.11895126e-03 -4.77997033e-01 1.19727714e-01]	[-2.55810146e-02 -4.44927048e-01 1.26745634e-01]
		[ 3.37423614e-01 -7.87843993e-01 -4.75923333e-01]	[ 2.82707604e-01 -8.00596391e-01 -3.88702412e-01]
		[-2.56043072e-01 1.03400080e+00 -1.65263666e+00]	[-3.44758751e-01 1.12997510e+00 -1.85687993e+00]
		[ 5.06395566e-01 -6.13863630e-01 2.24748090e+00]	[ 5.35981461e-01 -6.61697259e-01 2.35092444e+00]
		[-8.34813368e-01 -1.88598849e-01 2.90177589e-01]	[-8.19681830e-01 -2.33920812e-01 3.70163215e-01]
		[-6.06416678e-01 -1.58519054e+00 -8.78356384e-01]	[-6.02014650e-01 -1.73174064e+00 -8.64661347e-01]
		[ 2.49452042e-01 1.47594959e+00 9.70580052e-01]	[ 2.59009380e-01 1.51130669e+00 9.72340105e-01]
		[ 2.26155456e-01 4.93416315e-02 -5.68812968e-02]	[ 2.27078785e-01 7.58258227e-02 -2.93651051e-02]
		[ 1.93006187e-01 -8.55617215e-01 1.25575190e+00]	[ 8.71459007e-02 -8.51968663e-01 1.36902666e+00]
		[ 6.53345944e-01 1.27735372e+00 2.42975991e-01]	[ 7.03227219e-01 1.23263049e+00 2.28340612e-01]
		[-8.14076473e-01 -4.86735090e-01 -1.46388699e+00]	[-8.21626425e-01 -4.83447321e-01 -1.45916923e+00]
		[ 1.91764569e+00 -1.84300988e-02 -5.52427259e-01]	[ 1.99956558e+00 -6.80874932e-02 -4.50754901e-01]
		[ 6.68663925e-02 7.59721699e-02 -2.00365721e-01]	[ 7.38986746e-02 1.00516878e-01 -1.94890285e-01]
		[-1.99829990e+00 -3.71157656e-02 7.29560672e-01]	[-2.02101900e+00 4.18971960e-04 6.84421171e-01]
		[ 1.24254413e+00 -1.15892086e-01 -1.60498816e+00]	[ 1.32882761e+00 -1.48746199e-01 -1.52266955e+00]
		[ 1.15726497e+00 -2.60622212e-01 1.22318237e+00]	[ 1.07510849e+00 -2.81332301e-01 1.19283886e+00]
		[-2.21792608e+00 3.72000002e-01 1.01367395e-01]	[-2.16031334e+00 3.48343704e-01 8.39572196e-02]
		[-8.39040318e-02 -3.04747120e-01 8.51912405e-01]	[-1.20331282e-01 -1.78081412e-01 9.02067442e-01]
		[ 7.29967832e-02 2.59825066e-01 -8.50316417e-01]	[ 1.16486327e-01 2.93639944e-01 -8.80961881e-01]
		[-1.31123832e-02 5.65176910e-02 -3.89187279e-02]	[-2.50409158e-02 8.46247643e-03 -5.46790271e-02]
		[-1.39835953e+00 2.26130825e-02 2.50382371e-01]	[-1.39615432e+00 1.09269091e-01 3.11726854e-01]
		[-7.01063974e-02 -3.52252468e-01 -5.65129602e-02]	[-8.23120973e-02 -3.70157543e-01 -2.62877246e-02]
		[ 1.40458099e+00 2.83308879e-01 -3.61502999e-01]	[ 1.41484780e+00 2.60494792e-01 -3.56240061e-01]
		[ 8.49067631e-02 -2.62646741e+00 6.54313091e-01]	[ 6.51758324e-02 -2.66156282e+00 8.07292548e-01]
		[ 7.27823633e-01 1.19482163e+00 -9.80256512e-01]	[ 6.87115026e-01 1.21487057e+00 -1.00406593e+00]
		[-6.91856740e-01 1.40380909e+00 3.47559428e-01]	[-7.11530027e-01 1.41319148e+00 2.48271004e-01]
		[-5.01123205e-01 -3.29828825e-01 -2.59945512e+00]	[-6.07472413e-01 -2.97264066e-01 -2.56761431e+00]
		[ 2.00367881e-01 5.13212031e-01 2.26343481e+00]	[ 2.94782329e-01 5.10477600e-01 2.32883026e+00]
		[ 5.09255922e-01 -3.68827103e-01 2.58975624e-01]	[ 4.87628414e-01 -3.56070169e-01 2.72115483e-01]
		[ 1.72293435e+00 1.38166683e+00 5.44316962e-01]	[ 1.82482145e+00 1.34811480e+00 4.30735724e-01]
		[ 5.61312538e-02 -4.47209581e-01 -1.95879964e-01]	[ 6.67097171e-02 -4.47001846e-01 -1.57827804e-01]
		[-1.81679885e+00 -8.57070249e-01 -4.97423024e-01]	[-1.82161855e+00 -9.10380348e-01 -4.92685842e-01]
		[-1.18999751e+00 -4.02656069e-01 1.05217251e+00]	[-1.17686045e+00 -3.74400053e-01 1.07943342e+00]
		[ 1.75156511e+00 1.20295974e+00 -1.00040108e+00]	[ 1.70104923e+00 1.21645863e+00 -9.21220980e-01]
		[ 3.40421627e-02 -4.22160479e-01 -1.71348322e-01]	[-7.12859465e-03 -3.84363778e-01 -1.89614259e-01]
		[ 1.04599393e+00 8.45265788e-01 4.68727836e-01]	[ 1.00376996e+00 8.75985746e-01 5.35549132e-01]
		[-1.50811855e+00 -1.44920392e+00 -8.65453135e-01]	[-1.47461455e+00 -1.43640776e+00 -8.81658099e-01]
		[ 2.18284375e-01 6.59852436e-01 5.41489157e-01]	[ 2.03915347e-01 6.40751469e-01 5.19847499e-01]
		[ 1.45115755e+00 5.84762567e-01 -1.62525783e+00]	[ 1.45874106e+00 5.19325321e-01 -1.50341537e+00]
		[-4.72102721e-01 -2.35596557e-01 1.76031340e+00]	[-4.55960112e-01 -2.13713513e-01 1.66774712e+00]
		[-9.41052906e-01 -2.59166091e-01 -1.08274568e-01]	[-8.70231369e-01 -1.96330958e-01 -2.00118116e-01]
		[-2.46705370e+00 1.62176256e+00 8.17012110e-02]	[-2.46483892e+00 1.64154829e+00 5.61624002e-02]
		[ 6.27865821e-01 2.79255633e-01 8.54876530e-01]	[ 7.37206284e-01 2.67912283e-01 8.22451816e-01]
		[ 1.90017518e+00 -1.88892521e+00 -7.74428014e-01]]	[ 1.87605768e+00 -1.94556827e+00 -7.13989194e-01]]
2.14129	2.13676	[[ 0.48154372 -0.54788807 0.4108381 ]	[[ 0.59217276 -0.34706932 0.28656077]	[0.8371700180017767, 1.701114243212407, 0.9937288988779356, 1.7592408505009545, 0.8732943010154968, 2.519686594988439, 0.8491107389176792, 0.6240885534646669, 0.629843045809787, 0.7665891093907137, 0.4680739153356107, 0.3026159179612954, 0.9963733997659925, 1.0596924469561013, 0.5207006891151382, 1.258667068409436, 0.4444670467308497, 0.980153520403385, 1.4736018687820214, 0.5907685479647631, 1.4…	[0.7438029050230424, 1.7507022760248987, 1.1941112417493323, 1.9559953908876266, 0.901301565777658, 2.5915244927238037, 0.8975896801401313, 0.5990139933925241, 0.6317168386643215, 0.7352252612907262, 0.46938116468500896, 0.2620814769029143, 0.8707382331858279, 1.0415961188417644, 0.494482218661459, 1.1817956445713829, 0.41272845610269115, 0.9727393167578755, 1.509211541574039, 0.619521329321616, …
		[-1.30099679 0.72824483 -0.8190583 ]	[-1.39097876 0.63151754 -0.85517375]
		[ 0.69019539 -0.50634913 0.50471576]	[ 0.77797205 -0.6937875 0.58251185]
		[-0.86112134 1.42053208 0.57921242]	[-1.05906861 1.56744062 0.49741485]
		[-0.46642922 0.66574521 -0.31917087]	[-0.48793125 0.68414676 -0.32590002]
		[ 1.37565857 -2.09312841 -0.27422167]	[ 1.40606426 -2.16389969 -0.23774069]
		[-0.42643936 -0.54774008 -0.48899828]	[-0.34796881 -0.55986929 -0.60920548]
		[ 0.23424616 -0.05108515 0.57619924]	[ 0.25881246 -0.0492516 0.53796669]
		[ 0.06339134 0.62027026 0.08915495]	[ 0.07492527 0.61866717 0.10345676]
		[ 0.40653967 -0.29888428 -0.57710705]	[ 0.30909769 -0.34501787 -0.57094437]
		[ 0.34557798 -0.01082214 0.31551851]	[ 0.32111469 -0.03811683 0.34022219]
		[ 0.03574511 0.27966274 -0.10994286]	[ 0.03876207 0.22997589 -0.11956293]
		[-0.81864481 0.50560197 0.2587417 ]	[-0.65318134 0.51380953 0.25988262]
		[ 0.84966315 -0.63324725 0.00430521]	[ 0.79177308 -0.67598592 0.03257141]
		[-0.18891561 -0.32908387 -0.35657244]	[-0.21616634 -0.21602266 -0.38874026]
		[ 0.64397879 0.37172278 1.01555713]	[ 0.53201074 0.24783632 1.02575956]
		[ 0.19138526 -0.20452125 -0.34509955]	[ 0.21432979 -0.14604182 -0.32105966]
		[-0.78741318 -0.03105546 -0.58285244]	[-0.74842412 -0.01858639 -0.62107782]
		[-1.03835908 1.04076667 -0.1005864 ]	[-1.11128701 1.02104151 -0.0153264 ]
		[ 0.23054675 0.07086282 -0.5392904 ]	[ 0.27706665 0.03875064 -0.55275595]
		[ 0.77877848 -0.97291878 0.63792409]	[ 0.79125649 -0.94845862 0.61768975]
		[-1.07740081 -0.44233878 0.17786649]	[-1.03510641 -0.36333675 0.2102277 ]
		[ 0.74063653 0.99277682 -0.5790905 ]	[ 0.65193252 0.91765983 -0.60530768]
		[ 0.39479003 -0.5253205 0.45668822]	[ 0.39239831 -0.53252621 0.3846635 ]
		[-0.08450187 0.66099915 0.36505694]	[-0.14648109 0.65844915 0.2829122 ]
		[-0.06858857 -0.10425614 -0.17271286]	[ 0.03776326 -0.10098737 -0.15602841]
		[-0.2101331 -0.96241849 -0.20588671]	[-0.18604503 -0.95340622 -0.23167419]
		[ 2.43756466 -0.77917993 -1.37484085]	[ 2.25951165 -0.81723275 -1.36294498]
		[ 0.24608292 -0.32570595 -0.12937245]	[ 0.28875153 -0.29572961 -0.15594069]
		[-2.62070397 1.3229529 1.42365083]	[-2.60154991 1.30709421 1.46169838]
		[-0.60555392 -1.49572721 1.90365775]	[-0.60992754 -1.55164391 1.77914455]
		[-0.15296106 -0.27848939 -1.30542629]	[-0.09751069 -0.24594176 -1.24533081]
		[ 0.66073561 2.0012956 -0.61797581]	[ 0.68229778 1.9576463 -0.54669526]
		[ 0.32180008 -0.21973299 -0.01404384]	[ 0.27060846 -0.34541294 -0.01923981]
		[-0.39293667 0.20430604 -0.0034713 ]	[-0.30710157 0.24470697 0.02408574]
		[ 0.02903442 -0.05814417 -0.01132516]	[ 0.03415783 -0.0679691 -0.00912929]
		[ 0.03575647 -0.185153 0.64783802]	[ 0.12100987 -0.19467862 0.56178881]
		[ 0.06703099 0.47107885 0.03448192]	[ 0.07163101 0.48260309 0.11734347]
		[-0.19822024 -0.06540935 -1.11003452]	[-0.30230634 -0.10414511 -1.04770087]
		[-0.66763281 -0.15274282 3.02590199]	[-0.74526203 -0.08962378 2.84428142]
		[-0.32126483 0.26067302 -2.33519952]	[-0.267425 0.29619244 -2.30952461]
		[ 0.41125282 0.01153722 0.15828803]	[ 0.46524913 0.0187204 0.24619407]
		[ 0.00647903 1.61878502 1.01424756]	[-0.02458404 1.64462885 1.03294677]
		[-0.44355712 -1.37502458 -0.35577915]	[-0.43712312 -1.39474282 -0.37892615]
		[ 0.36127098 -0.34916529 -0.59266882]	[ 0.36137611 -0.35497296 -0.59118472]
		[ 0.15648003 0.00695911 -0.36540841]	[ 0.0879435 -0.06356221 -0.32887855]
		[-0.48063 -0.7860453 -0.50308583]	[-0.39950241 -0.75408543 -0.48756843]
		[ 0.28109901 0.7621227 0.9273794 ]	[ 0.32079778 0.74658076 0.8805826 ]
		[-2.39689856 -0.29659934 -0.30735319]	[-2.36353242 -0.33175309 -0.26365729]
		[ 0.05218178 0.24316183 0.47739005]	[ 0.13262189 0.26303147 0.476031 ]
		[ 2.26120402 0.07279788 -0.15214741]	[ 2.24970655 0.13003304 -0.14174979]
		[-1.42977063 0.29966924 1.36993965]	[-1.35032093 0.12551391 1.23293828]
		[-1.11068136 0.25120224 -1.34129496]	[-1.13886431 0.25892588 -1.29374304]
		[ 2.72853986 -0.48511725 -0.15356193]	[ 2.70628375 -0.49090182 -0.15860394]
		[ 0.76444138 -0.061327 0.80573293]	[ 0.74382922 -0.00525321 0.87804954]
		[-0.03365233 0.20114477 -0.99746066]	[ 0.00680154 0.2236163 -1.03123614]
		[-0.72510772 -0.09556965 0.15787367]	[-0.73541806 -0.08454716 0.14637529]
		[ 0.04521408 -0.06689848 -0.20117624]	[ 0.03404869 0.01517045 -0.19526512]
		[ 0.0962565 0.05204798 -0.05136648]	[ 0.07196413 0.01246747 -0.01894319]
		[-0.18997917 -0.04048561 0.15001149]	[-0.16554445 -0.04688065 0.14186773]
		[-0.45555231 1.19478615 -0.16426313]	[-0.41843929 1.17875795 -0.08978381]
		[-0.66307383 -0.29304453 0.76947272]	[-0.69367871 -0.28413117 0.78417822]
		[ 1.15829485 -0.74741181 -0.50068416]	[ 1.1570649 -0.78695389 -0.59798457]
		[ 1.74557628 -0.51172403 2.45258259]	[ 1.71114485 -0.55278225 2.36166107]
		[-0.74999181 -0.65796823 -2.08479607]	[-0.69126801 -0.60691905 -1.98864713]
		[-0.91963611 0.89933455 -0.38262803]	[-0.94287469 0.92183782 -0.35588819]
		[-2.65325248 -1.2651604 -1.21894112]	[-2.59040362 -1.35234968 -1.27676587]
		[-0.27407557 0.37181673 -0.0065103 ]	[-0.21853667 0.37096881 0.02029897]
		[ 2.94052106 1.03762488 1.07234427]	[ 2.87865901 0.99335814 1.04436266]
		[ 2.67194961 -0.38943724 -0.91326686]	[ 2.77720053 -0.5023873 -0.80932206]
		[-1.51754119 -0.28933519 -0.11480955]	[-1.51762707 -0.22397802 -0.03491853]
		[-0.85115583 1.20654711 0.90055403]	[-0.8796227 1.22908637 0.88426388]
		[-1.52288673 -0.57591405 -0.98115712]	[-1.50595014 -0.65183599 -0.99070119]
		[ 1.34961306 0.8952449 1.08168921]	[ 1.34758508 0.86644606 1.05663539]
		[-0.03116324 -0.20929219 0.01856966]	[-0.06731153 -0.16195464 0.02732697]
		[-0.57555271 -0.05139209 0.68151421]	[-0.56654022 -0.09425421 0.78751652]
		[-0.192515 0.1889895 -1.35978728]	[-0.18243793 0.21099305 -1.34069119]
		[ 0.86230425 -0.095913 0.6668315 ]	[ 0.92108967 -0.03694021 0.57284768]
		[ 2.5054525 -0.80926377 -0.3224968 ]	[ 2.46913856 -0.7356407 -0.36428075]
		[-1.19528777 -0.3747336 -0.26413445]	[-1.13295144 -0.35773504 -0.29453803]
		[-1.31490847 1.18605904 0.74123925]]	[-1.30167148 1.11162843 0.8160228 ]]
2.16295	2.0908	[[-4.80894926e-01 -2.10270547e-01 -3.86868142e-02]	[[-2.75195839e-01 -3.75397063e-02 -2.07909861e-01]	[0.5262796807114897, 0.9874173899524937, 0.6942244542331879, 1.8477641610333277, 0.25045573919422254, 1.9979812091062075, 0.5146800223764085, 0.35897754504628293, 0.4867601509687003, 1.226159289486116, 0.8631003557874047, 0.5750135357439004, 0.7831358470039819, 0.5965798072087835, 0.47672321686639996, 1.4505242377742802, 0.5047263038012452, 1.4410880826317232, 1.9594162031307658, 0.28631363834205…	[0.3469416226590205, 1.0842752931185957, 0.6716169188404235, 1.673582997550932, 0.21451949509346568, 2.0028659757398857, 0.49714159916265793, 0.34688206943027866, 0.4857387000459475, 1.2552047591919584, 0.8244487450426679, 0.5580614620081095, 0.8025512824386494, 0.6248956318495815, 0.4887674904907061, 1.5849958662313783, 0.5634075984417446, 1.4394438561144687, 2.0341867305730212, 0.23786908676783…
		[ 8.80145822e-01 -3.45218591e-01 2.84886921e-01]	[ 9.30364632e-01 -4.42805812e-01 3.37635270e-01]
		[-5.79981904e-01 3.44016496e-01 -1.64988589e-01]	[-6.10679211e-01 2.24121399e-01 -1.67062222e-01]
		[ 1.03688995e+00 -1.43653387e+00 5.24844794e-01]	[ 8.89006887e-01 -1.33368126e+00 4.81498806e-01]
		[ 1.92456176e-01 -1.49851562e-01 -5.68612936e-02]	[ 1.71792854e-01 -1.07490743e-01 -7.03673889e-02]
		[-1.23642814e+00 1.47023680e+00 -5.49161286e-01]	[-1.25282352e+00 1.47706567e+00 -5.10080709e-01]
		[-2.09373591e-01 -4.69830943e-01 -1.78075827e-02]	[-1.72438412e-01 -4.47807771e-01 -1.29934459e-01]
		[ 1.87283471e-01 3.57213520e-02 3.04160754e-01]	[ 2.16069846e-01 4.62040552e-02 2.67406389e-01]
		[ 3.20795861e-02 4.55377162e-01 -1.68931894e-01]	[ 3.38189672e-02 4.61235483e-01 -1.48526736e-01]
		[ 1.42897081e-01 -1.09224623e+00 -5.38558456e-01]	[-1.55840505e-02 -1.12702329e+00 -5.52371814e-01]
		[ 3.20388598e-01 7.81829199e-01 -1.76171717e-01]	[ 2.77284887e-01 7.60422419e-01 -1.56801052e-01]
		[ 1.13231352e-01 2.60888115e-01 4.99756559e-01]	[ 1.63754691e-01 2.19436610e-01 4.86276229e-01]
		[ 2.86023813e-01 -3.41489407e-01 6.44109555e-01]	[ 3.19171032e-01 -4.23519210e-01 6.02370229e-01]
		[-4.59397446e-01 1.88955667e-01 -3.30389480e-01]	[-5.09522333e-01 2.00496737e-01 -3.01135520e-01]
		[ 1.76638578e-02 -3.67907058e-01 -3.02650641e-01]	[ 5.26448691e-02 -2.87940806e-01 -3.91423389e-01]
		[-1.10725860e+00 -5.11745318e-01 -7.84930364e-01]	[-1.08584691e+00 -5.96017655e-01 -9.88893999e-01]
		[-1.32971789e-01 1.40526315e-01 4.66175396e-01]	[-1.22830173e-01 2.27314097e-01 5.00668725e-01]
		[ 1.20107127e+00 4.37937659e-01 6.65111479e-01]	[ 1.21848361e+00 4.54204447e-01 6.17247629e-01]
		[ 9.76769990e-01 -1.60337679e+00 5.60727303e-01]	[ 9.84750557e-01 -1.66435094e+00 6.30965880e-01]
		[-1.60988668e-01 9.16059339e-02 2.18326593e-01]	[-1.20789714e-01 9.50116778e-02 1.81560812e-01]
		[-9.00424341e-01 1.66819607e+00 -7.74780769e-01]	[-9.00538375e-01 1.68381368e+00 -7.66494641e-01]
		[ 1.43092459e+00 2.47813013e-01 -1.02889567e+00]	[ 1.43828090e+00 3.36555914e-01 -1.05096852e+00]
		[-8.34892198e-01 -7.08052240e-01 1.43971592e+00]	[-9.29159391e-01 -7.70694097e-01 1.42706434e+00]
		[-4.81285374e-01 4.99215290e-01 -3.12898092e-01]	[-4.63716526e-01 4.98557479e-01 -3.40582468e-01]
		[ 6.18984861e-01 -1.13112829e+00 2.19412628e-01]	[ 5.68380925e-01 -1.15691304e+00 1.21577438e-01]
		[-4.61173875e-01 1.97418565e-01 1.57509344e-01]	[-3.19404372e-01 2.11533096e-01 1.72952978e-01]
		[-3.18348065e-01 4.32983909e-01 -4.15211191e-01]	[-3.07300841e-01 5.02292577e-01 -4.09233009e-01]
		[-1.84924646e+00 1.22123599e+00 1.10210349e+00]	[-1.89060272e+00 1.18922672e+00 1.05951785e+00]
		[-2.35089073e-01 -1.17636222e-01 1.39355845e-01]	[-1.75727106e-01 -7.44608843e-02 1.17384846e-01]
		[ 2.06810553e+00 -9.42922357e-01 -1.14552149e+00]	[ 2.05477785e+00 -9.04152025e-01 -1.10843531e+00]
		[ 5.39802409e-01 1.94820823e+00 -1.49950396e+00]	[ 5.58119023e-01 1.72774345e+00 -1.62832309e+00]
		[ 3.93533477e-04 1.97416971e-01 1.02351115e+00]	[ 4.22656628e-02 2.17078556e-01 1.10204120e+00]
		[-6.92647561e-01 -1.84869187e+00 5.21605869e-01]	[-6.38719773e-01 -1.81112370e+00 5.58694307e-01]
		[-4.14462073e-01 5.37284010e-02 6.74439297e-01]	[-3.53645325e-01 8.08385141e-02 6.59779442e-01]
		[ 1.58595482e-01 -1.70512044e-01 -2.36813616e-01]	[ 2.00128517e-01 -1.45324498e-01 -2.24660405e-01]
		[ 7.67970835e-02 -8.07800352e-03 -3.60316536e-01]	[ 1.03853652e-01 -1.45975438e-02 -3.61459574e-01]
		[-1.12922583e+00 -9.67174108e-01 -1.47128201e+00]	[-9.38512083e-01 -9.72822107e-01 -1.56175213e+00]
		[ 7.44373996e-01 -4.77577274e-02 1.75661558e-01]	[ 7.11312021e-01 -1.92375087e-02 2.81267248e-01]
		[ 4.52810119e-01 1.07777100e+00 8.50163796e-01]	[ 2.98492149e-01 1.05504845e+00 8.91958332e-01]
		[-1.07529806e+00 -1.49512279e-01 -4.05331819e-01]	[-1.07333238e+00 -1.23771026e-01 -5.44463144e-01]
		[ 1.71316492e-01 3.01384577e-01 1.42158448e+00]	[ 2.43142038e-01 3.06829323e-01 1.50586539e+00]
		[ 2.46472644e-01 -8.22409376e-03 -4.14136777e-01]	[ 3.04363952e-01 2.87890008e-03 -3.42688470e-01]
		[ 2.88734478e-01 -5.43307083e-01 -1.10573466e+00]	[ 3.38086666e-01 -5.10068017e-01 -1.08597612e+00]
		[-2.70352305e-02 6.04121092e-01 6.42303404e-01]	[-6.63663748e-03 6.04967223e-01 6.28674230e-01]
		[-3.80027097e-01 -2.01465640e-01 5.02389475e-01]	[-4.14402548e-01 -2.08506774e-01 5.34627241e-01]
		[ 5.36819669e-02 -3.22644486e-01 9.14858787e-01]	[-6.86673113e-02 -4.29442833e-01 9.38686563e-01]
		[ 1.62982818e-01 7.25896898e-01 1.29602200e-01]	[ 1.57985665e-01 7.14550425e-01 1.27891246e-01]
		[-1.06586843e-01 -3.63262664e-01 -1.07484333e+00]	[-8.74713881e-02 -3.54564639e-01 -1.07344787e+00]
		[ 1.13033989e+00 9.24751785e-01 1.27771156e+00]	[ 1.16505715e+00 7.67227500e-01 1.34950349e+00]
		[ 2.81185506e-01 -7.87054509e-01 -1.63304160e+00]	[ 3.19980759e-01 -7.85958427e-01 -1.60319284e+00]
		[-1.49365006e+00 3.34083336e-02 3.54932486e-01]	[-1.49609832e+00 6.33319368e-02 3.36088279e-01]
		[ 2.05424783e+00 -3.94997824e-01 -1.66925264e+00]	[ 2.13980146e+00 -5.42249538e-01 -1.74967993e+00]
		[ 1.58767335e-02 -1.52504738e-01 1.48218735e+00]	[-3.36234945e-02 -1.14823899e-01 1.44147730e+00]
		[-1.88311975e+00 5.63151650e-01 1.21678052e-01]	[-1.85379867e+00 5.49591208e-01 1.43747774e-01]
		[-1.11309789e+00 7.32842946e-01 -1.29795933e+00]	[-1.10856401e+00 7.10731009e-01 -1.23020352e+00]
		[ 2.60781671e-01 -6.24229866e-01 1.72388160e+00]	[ 2.92326408e-01 -5.96876209e-01 1.66172027e+00]
		[ 8.76265252e-01 4.65743502e-02 -4.10027533e-01]	[ 8.56155789e-01 7.18140697e-02 -4.02624150e-01]
		[ 2.39459953e-01 -3.96351460e-01 -1.66584886e-01]	[ 2.22249718e-01 -3.29174328e-01 -2.14351081e-01]
		[ 1.09663737e-01 3.48312917e-01 -6.71803245e-02]	[ 7.59011994e-02 3.08741729e-01 -4.18838048e-02]
		[-3.67364812e-01 -1.52120512e-02 2.00458589e-01]	[-3.50960989e-01 -2.06906622e-02 1.76360854e-01]
		[-2.34728038e-01 1.22071328e-01 -9.00195615e-04]	[-1.17234513e-01 3.96637047e-02 5.38727537e-02]
		[ 7.40813169e-01 -3.26735373e-01 -7.01995074e-01]	[ 7.39230805e-01 -3.45409048e-01 -6.71292175e-01]
		[-4.66999075e-01 5.46862666e-01 6.51317856e-01]	[-5.27270694e-01 5.48784321e-01 6.57461192e-01]
		[-9.86670907e-01 1.34997975e-01 -1.71764934e+00]	[-1.01015281e+00 2.06298622e-01 -1.70632082e+00]
		[ 6.54094496e-03 2.18380998e-01 1.46804612e+00]	[ 4.64698473e-02 2.33263169e-01 1.47914452e+00]
		[ 9.62592191e-01 -6.58081407e-01 1.53258895e-01]	[ 9.63277482e-01 -6.78398690e-01 1.61828187e-01]
		[ 2.49809060e+00 9.87412260e-01 1.05000470e+00]	[ 2.48488986e+00 7.91743655e-01 9.42711276e-01]
		[ 6.45011550e-01 -3.00505670e-01 1.47330902e-01]	[ 6.20326337e-01 -2.77898688e-01 1.27850573e-01]
		[-3.15072271e+00 -4.80581560e-01 -1.27020877e+00]	[-3.05129432e+00 -4.98366920e-01 -1.26738026e+00]
		[-1.71123993e+00 -4.58344579e-01 5.69004773e-01]	[-1.64706297e+00 -4.68897151e-01 6.21510973e-01]
		[ 8.18303062e-01 1.12882864e+00 5.65070775e-01]	[ 7.89962964e-01 1.13827196e+00 5.81513780e-01]
		[ 1.09168243e+00 -2.30683534e-01 -1.21526783e+00]	[ 1.00848613e+00 -2.14826784e-01 -1.17899130e+00]
		[ 1.20486457e+00 5.97959231e-01 2.53864317e-01]	[ 1.21173960e+00 5.30754478e-01 2.09156998e-01]
		[-1.14818789e+00 -1.56715233e-01 -8.03482951e-02]	[-1.14950965e+00 -1.89697627e-01 -8.43679167e-02]
		[-2.35855622e-01 -3.67547463e-01 -7.30175064e-02]	[-2.68092036e-01 -3.37280261e-01 -8.48668310e-02]
		[ 7.14680756e-01 6.97228861e-01 -2.79483073e-01]	[ 6.48398775e-01 5.67355794e-01 -2.38663433e-01]
		[ 2.06184134e-01 -4.55994382e-01 9.55545356e-01]	[ 2.43746332e-01 -4.52585437e-01 9.70747637e-01]
		[-8.38108035e-01 -1.38629559e-01 -6.69494135e-01]	[-7.53202524e-01 -6.36150434e-02 -7.32474531e-01]
		[-1.05609329e+00 1.13350646e+00 5.87330073e-02]	[-1.22363611e+00 1.17859963e+00 3.30652662e-03]
		[ 3.46338153e-01 9.55207512e-02 3.57420494e-01]	[ 4.55453783e-01 9.96161812e-02 3.50360709e-01]
		[ 7.52877621e-01 -1.14634013e+00 -2.57690174e-01]]	[ 7.64261817e-01 -1.22261129e+00 -1.72691200e-01]]
2.17816	2.09144	[[-4.38228760e-01 -1.39965100e+00 5.11316354e-02]	[[-0.1925506 -1.26014027 -0.14633907]	[1.4675427756401453, 0.7149113693888595, 0.9458852809450881, 2.0153419593769035, 0.8368751087371162, 1.2276082294085158, 0.8947279235533613, 0.9986721142849762, 0.4323459597652525, 2.0708465585376894, 1.3233849762576333, 1.437212580756201, 0.6208651539179086, 0.5105363517570157, 0.8776428542748296, 2.1514841925928563, 0.10882047292895859, 2.0449981304203075, 1.9528736312238404, 0.2468221322044770…	[1.283138476452921, 0.7251944604739825, 0.8760558874463561, 2.1310484607534006, 0.8067887309374668, 1.231661026288286, 0.8301124326087749, 0.9618943964268426, 0.42984008649846056, 1.9865182021031862, 1.349419387931661, 1.3921762548779, 0.6332251510243988, 0.5433793296947939, 0.8212957943128267, 2.0031254915619776, 0.14567848454106663, 1.9999501635303307, 1.9488730652594026, 0.22433887044306494, 2…
		[ 5.30596769e-01 4.48134408e-01 1.69531373e-01]	[ 0.58796873 0.36003917 0.22488123]
		[-3.44416766e-01 8.70085342e-01 -1.37940400e-01]	[-0.36902839 0.77820937 -0.16025648]
		[-1.77086295e+00 8.19100517e-01 -5.04699870e-01]	[-1.86462591 0.83532219 -0.6056192 ]
		[ 6.65324984e-01 -5.06410530e-01 -3.53693162e-02]	[ 0.64738279 -0.4756803 -0.07437625]
		[ 1.08810083e+00 -3.52783607e-01 4.45648149e-01]	[ 1.07922068 -0.32230325 0.49838963]
		[ 6.39188663e-01 -8.26656843e-03 6.26025218e-01]	[ 0.61859837 0.09128353 0.54597622]
		[-5.17576175e-01 3.66233782e-01 -7.71578714e-01]	[-0.49008691 0.33402856 -0.757285 ]
		[-1.82563949e-02 -3.89741250e-01 1.86256520e-01]	[-0.02572393 -0.37684595 0.20515338]
		[ 1.32785188e+00 1.57419309e+00 2.17096627e-01]	[ 1.14171137 1.60959171 0.22795664]
		[ 1.55190670e-01 -1.22346653e+00 4.79993034e-01]	[ 0.11302283 -1.24140906 0.51678049]
		[-1.05646178e+00 -4.64883878e-01 -8.56359441e-01]	[-0.97711662 -0.48602842 -0.8643924 ]
		[ 2.77888474e-01 7.80243238e-02 5.49694225e-01]	[ 0.28145377 0.05571329 0.56449437]
		[-3.52440313e-01 2.05535290e-01 -3.06901347e-01]	[-0.39566304 0.23458412 -0.28927866]
		[-8.90515916e-02 -8.18579971e-01 -3.03732819e-01]	[-0.05843307 -0.7423681 -0.346413 ]
		[ 1.51220075e+00 9.97105741e-01 1.16099667e+00]	[ 1.41830599 0.8907397 1.09886425]
		[ 2.12007226e-02 2.05126432e-02 1.04745674e-01]	[ 0.0178095 0.09686836 0.10733855]
		[-1.47036093e+00 -9.61326282e-01 -1.04685618e+00]	[-1.42929355 -0.92574305 -1.0487709 ]
		[-6.72159806e-01 1.45447968e+00 -1.11642532e+00]	[-0.62449451 1.46351081 -1.12527727]
		[-8.61805404e-02 2.08293366e-01 -1.00538316e-01]	[-0.07216062 0.19624441 -0.08129516]
		[ 6.54227165e-01 -1.54877406e+00 1.25254234e+00]	[ 0.66136957 -1.52851015 1.2523035 ]
		[-1.05787270e+00 1.25184475e-01 2.05963070e-01]	[-1.05430179 0.21125749 0.21159939]
		[ 4.03197441e-01 2.66725914e-01 -5.21986187e-01]	[ 0.34597791 0.22390428 -0.51152444]
		[ 7.33294021e-01 -3.71255306e-01 4.05259880e-01]	[ 0.74312098 -0.37467529 0.37645571]
		[-1.08280014e+00 -9.68126651e-01 9.46368102e-01]	[-1.03317408 -0.98508002 0.76838345]
		[ 8.59181333e-01 2.15703808e-01 -7.62461675e-01]	[ 0.97582481 0.23147352 -0.73504296]
		[ 2.01816442e-01 3.40415251e-01 -4.22112862e-02]	[ 0.21146362 0.44181467 -0.05693782]
		[ 1.32214182e+00 -1.99354248e-01 -9.94386950e-01]	[ 1.24782101 -0.35570109 -1.03932225]
		[-2.28158605e-01 -1.26856414e-01 3.00786897e-01]	[-0.11451721 -0.09081282 0.28959199]
		[-1.24939222e+00 6.07083778e-01 8.94311896e-01]	[-1.19590666 0.64136943 0.91351946]
		[-1.90565694e-01 2.10878202e-01 8.40722644e-01]	[-0.14056715 -0.00945804 0.69053573]
		[-5.07340088e-01 -1.13880114e+00 -5.90048504e-01]	[-0.47600454 -1.10562983 -0.50813606]
		[ 5.52222444e-01 1.24771072e+00 -1.87802732e-01]	[ 0.57702675 1.23442648 -0.14415536]
		[-1.18615962e+00 2.34623497e-01 -8.11934382e-01]	[-0.98687162 0.26273505 -0.84957999]
		[-1.51445391e-01 1.60926550e-01 -1.87029754e-01]	[-0.15375742 0.17420602 -0.15553825]
		[ 9.98260219e-01 -3.91946230e-01 1.17208560e+00]	[ 1.00057719 -0.38437795 1.15544255]
		[ 6.99246356e-01 4.97591380e-01 1.32618550e+00]	[ 0.80021119 0.46889965 1.2538055 ]
		[ 1.17289740e-01 -2.48831634e-02 -5.77453221e-01]	[ 0.06089336 -0.01194581 -0.51332507]
		[-5.08659631e-01 -4.44706764e-01 -1.11114313e+00]	[-0.63176219 -0.48586961 -1.07747809]
		[ 9.88469036e-01 4.31944771e-01 -4.69594813e-01]	[ 0.94667731 0.34119091 -0.51078503]
		[-3.86567836e-01 1.99035996e-01 5.45492935e-01]	[-0.27122975 0.20854122 0.62808738]
		[-1.21194895e+00 -4.51381098e-01 2.17198597e-01]	[-1.13094737 -0.41858647 0.29651564]
		[-9.81354991e-01 -1.19517084e+00 4.15118014e-01]	[-0.91799573 -1.24420201 0.58257756]
		[ 3.48161221e-01 4.59311623e-01 -1.87103134e-01]	[ 0.36834755 0.47496809 -0.16818404]
		[ 4.89878216e-01 6.46906661e-01 -3.05655595e-01]	[ 0.48243322 0.64232772 -0.32158805]
		[ 1.72481563e-01 3.70354391e-01 -8.71599929e-01]	[ 0.14027599 0.297988 -0.89692938]
		[-1.16718697e-01 3.51134088e-01 7.23030680e-01]	[-0.10857681 0.33477181 0.70132497]
		[-1.28038300e-01 -6.94798240e-01 8.45383750e-02]	[-0.09166467 -0.68239419 0.10615353]
		[ 4.76619897e-01 -7.10720533e-01 -9.10842565e-01]	[ 0.5247687 -0.90832835 -0.9855414 ]
		[-1.07055663e+00 1.13866425e+00 1.35743925e+00]	[-1.00296969 1.19612282 1.41884435]
		[ 5.14950047e-01 -2.93709774e-01 -3.35307234e-01]	[ 0.47163721 -0.2572154 -0.35234761]
		[-8.96394698e-01 3.37693632e-01 1.30685577e+00]	[-0.77547763 0.17536181 1.13421482]
		[-1.62135690e-01 -5.38710974e-02 -8.89957523e-01]	[-0.17515934 -0.02881883 -0.87933035]
		[ 1.20407735e+00 -2.73560479e-01 -3.48402854e-01]	[ 1.16956778 -0.25237793 -0.31980487]
		[ 1.40540287e+00 -3.35667549e-01 1.57642543e+00]	[ 1.27461927 -0.36187356 1.52057118]
		[-1.93809761e-01 4.89076391e-01 -2.31662133e+00]	[-0.18824234 0.5119096 -2.2997432 ]
		[-1.09762374e+00 3.72668952e-02 8.59817888e-01]	[-1.06759305 0.05731474 0.82939035]
		[-1.54567783e+00 7.31480671e-02 2.61464609e-01]	[-1.55201663 0.07051051 0.19099875]
		[-1.35497952e-01 -4.20661678e-01 1.13690191e-01]	[-0.1573934 -0.42976562 0.13378457]
		[ 1.67312869e+00 2.88617082e-01 -4.06459146e-01]	[ 1.64797825 0.2716233 -0.43074254]
		[-6.33206317e-01 3.12545388e-01 1.81877669e-01]	[-0.54562993 0.23859274 0.2280572 ]
		[ 4.93210678e-01 -1.86047541e-01 -5.00353467e-01]	[ 0.51804836 -0.19103096 -0.4645065 ]
		[ 1.95919302e-01 1.58828373e-01 2.43209448e-01]	[ 0.15707361 0.15942249 0.25201228]
		[ 7.72156853e-01 -1.61348263e-01 3.54335681e-01]	[ 0.77619209 -0.08040292 0.37412173]
		[ 1.90248471e-02 -1.18764372e-01 3.29816329e-03]	[ 0.03113514 -0.11140113 0.02644234]
		[-7.86299170e-01 3.15142513e-02 -5.40849620e-01]	[-0.78553858 0.0392356 -0.57257764]
		[-3.01727552e+00 -1.18474696e+00 -2.00083568e+00]	[-2.83671989 -1.25475505 -2.08652094]
		[-6.87506995e-01 4.54002855e-01 -1.88707761e-01]	[-0.6024065 0.44062437 -0.21155032]
		[ 3.57645070e+00 8.53470444e-01 2.19186335e+00]	[ 3.50105606 0.84995428 2.1135908 ]
		[-6.50472630e-01 -1.38373888e-01 -2.49607918e+00]	[-0.75910623 -0.08048813 -2.52853757]
		[ 7.67375059e-01 -9.59834475e-02 6.01284545e-01]	[ 0.80349246 -0.05347701 0.59653129]
		[-2.46988151e-02 3.70828297e-01 1.89593692e+00]	[-0.068623 0.30254342 1.94378261]
		[ 3.95137538e-01 1.76006086e-02 -1.20543731e-02]	[ 0.34467599 -0.00616587 -0.07300559]
		[-4.75004985e-01 -3.49656268e-01 -1.00034688e-01]	[-0.44369672 -0.36981959 -0.07535998]
		[-5.76858473e-03 3.10800121e-01 1.88503307e-01]	[-0.0275188 0.32129124 0.16377032]
		[-1.09858452e+00 2.05342199e-01 -8.88728997e-02]	[-1.10355752 0.07891233 -0.0978883 ]
		[ 1.58255685e-01 -9.16455289e-02 -1.48253569e-02]	[ 0.20110027 -0.12241975 0.03919266]
		[ 9.82461955e-01 -3.21517313e-02 7.30992161e-02]	[ 1.02796815 0.03178295 0.00999842]
		[-5.35465364e-01 1.07597226e+00 3.31420391e-01]	[-0.73953664 1.12095223 0.23689173]
		[-3.66889260e-01 -2.22594166e-01 2.88064654e-02]	[-0.24957225 -0.20090742 0.05019467]
		[ 9.49773994e-01 -7.27974351e-01 -1.99916857e-01]]	[ 0.97040443 -0.78515481 -0.11323421]]
1.96945	1.91208	[[-0.04324323 -0.09154922 0.15042019]	[[-1.93515839e-02 2.12035740e-02 -4.25896230e-02]	[0.18132145038234784, 0.5890548777261756, 0.3740227371379204, 0.7217449813033512, 0.4595874134157553, 0.4519942498309404, 1.5324538597989024, 1.2513628652935487, 0.3161407470971329, 1.799045875198418, 1.7310652008925822, 1.983982304130767, 1.3096578321849168, 0.9404800050523533, 0.8681321969232165, 1.6441720912394284, 0.4334684525016413, 2.0455809678833803, 1.8969120318387256, 0.16987385132188662…	[0.051360990419938975, 0.5810637743588806, 0.49797984196545314, 0.6827472098219414, 0.4776427219982953, 0.4332463802451051, 1.611799584332137, 1.2778616150639939, 0.34949447928358673, 1.812530882081549, 1.7339777793981865, 2.0258226842712306, 1.3069271799061946, 0.8661187687665314, 0.9176920443522603, 1.6966956279527077, 0.3453338823500697, 1.9903831294233716, 1.8579484788740597, 0.18591247467313…
		[-0.42248002 0.04842853 -0.4076162 ]	[-4.26988998e-01 -4.30323570e-04 -3.94100648e-01]
		[ 0.30862311 -0.02418547 0.20990437]	[ 4.15427867e-01 -9.97101669e-02 2.55854438e-01]
		[ 0.56965393 0.3786494 0.23029298]	[ 5.65972677e-01 3.28224294e-01 1.95160177e-01]
		[-0.20390665 -0.24543803 -0.330761 ]	[-1.96653677e-01 -2.07238834e-01 -3.82781879e-01]
		[-0.4298377 -0.09293046 -0.104414 ]	[-4.23432114e-01 -6.10739079e-02 -6.83933396e-02]
		[ 0.39126561 1.30546758 -0.70077133]	[ 3.91669453e-01 1.37433400e+00 -7.45452217e-01]
		[-0.3761635 -1.07493888 0.51857155]	[-3.79555634e-01 -1.10022387e+00 5.27612788e-01]
		[ 0.08059733 -0.24717821 0.17986655]	[ 9.57865935e-02 -2.50926514e-01 2.23622907e-01]
		[-0.1845256 -1.49438715 -0.98454224]	[-3.45600767e-01 -1.48553354e+00 -9.79294854e-01]
		[-0.38776818 1.47614366 -0.81683686]	[-4.31374733e-01 1.48123655e+00 -7.91538414e-01]
		[ 0.92136055 -0.06788789 1.7557539 ]	[ 1.00873253e+00 -6.54962203e-02 1.75559861e+00]
		[-1.02587708 -0.80952654 -0.08629382]	[-9.96090506e-01 -8.45696468e-01 -2.56873941e-02]
		[ 0.8321171 -0.4328841 0.068521 ]	[ 7.72770037e-01 -3.85267549e-01 6.75063419e-02]
		[ 0.06773779 0.85731831 -0.1186188 ]	[ 6.78770782e-02 9.07673845e-01 -1.16959744e-01]
		[-1.30971649 -0.8893294 -0.44388941]	[-1.28341292e+00 -1.01678683e+00 -4.44715497e-01]
		[ 0.02214746 -0.32226407 -0.28905062]	[ 8.64740962e-03 -2.22044210e-01 -2.64342735e-01]
		[ 1.29553236 1.29688399 0.90779364]	[ 1.25987277e+00 1.29220270e+00 8.39379408e-01]
		[ 0.23075882 -1.60271499 0.98809427]	[ 2.54381307e-01 -1.50914097e+00 1.05344968e+00]
		[ 0.13679096 -0.09781012 -0.02405285]	[ 1.59183894e-01 -7.97040368e-02 -5.35836044e-02]
		[-0.43778643 1.73790302 -1.00424318]	[-4.36673133e-01 1.73352319e+00 -9.62397623e-01]
		[ 0.55267383 -0.56863453 0.26410107]	[ 5.20099741e-01 -4.71974687e-01 1.64187910e-01]
		[ 0.16108863 0.09242807 0.47335089]	[ 1.14995519e-01 6.65803698e-02 4.74566223e-01]
		[-0.65177037 0.4592981 -0.56239431]	[-6.22824109e-01 4.38243914e-01 -5.45931384e-01]
		[ 1.17278427 0.17156789 -0.49438567]	[ 1.25057424e+00 1.05380176e-01 -6.98314063e-01]
		[-1.36429608 0.10341112 0.76047982]	[-1.31347919e+00 1.18136062e-01 8.22781376e-01]
		[ 0.27354876 -0.52409984 0.07031656]	[ 3.02868518e-01 -4.79686215e-01 6.71359053e-02]
		[-0.87330159 1.25154136 1.43036039]	[-9.61978377e-01 1.04196784e+00 1.28545924e+00]
		[-0.00647425 -0.19621997 0.01675214]	[ 8.16389986e-02 -1.66397108e-01 1.29425251e-02]
		[ 0.75395697 -0.80124727 -1.17735585]	[ 8.15384145e-01 -7.36615797e-01 -1.12689949e+00]
		[-0.37138366 -0.21640222 -0.04117786]	[-3.93818952e-01 -4.23546453e-01 -2.14743687e-01]
		[ 0.40140811 0.72303819 0.67044848]	[ 4.14648782e-01 7.46162404e-01 7.41362389e-01]
		[-0.10201783 -0.24722294 -0.4328189 ]	[-7.94323877e-02 -2.06535541e-01 -4.12734869e-01]
		[ 0.57731407 -0.05482282 1.64205949]	[ 6.17976801e-01 -1.10813990e-01 1.68691694e+00]
		[ 0.08233237 0.2217474 0.01318509]	[ 3.49958806e-02 2.19879551e-01 5.28988562e-02]
		[-0.8431312 0.07378735 -1.66303267]	[-7.83513794e-01 4.29638453e-02 -1.63087604e+00]
		[-0.68654448 -0.0217512 -0.39789037]	[-6.42888486e-01 -8.90780599e-02 -5.59700229e-01]
		[-0.12173359 -0.24109512 -0.66425875]	[-1.92134052e-01 -2.02762996e-01 -6.64399101e-01]
		[ 1.0535264 0.21720636 0.86237336]	[ 9.92870087e-01 2.22422019e-01 9.39022700e-01]
		[-1.09666591 0.02803868 2.07301377]	[-1.13191344e+00 -1.15386643e-01 2.07495722e+00]
		[-0.33711652 -0.08424671 -1.08804226]	[-2.41350334e-01 -5.69294022e-02 -1.04325813e+00]
		[ 1.05455448 0.21537255 -0.86398884]	[ 1.12026007e+00 2.70901790e-01 -7.76524686e-01]
		[-0.0508774 0.48715979 0.15668813]	[-2.16662787e-02 5.28221823e-01 2.79269974e-01]
		[ 0.0563444 -0.78252623 -0.65588352]	[ 6.20520650e-02 -7.95097840e-01 -6.14795810e-01]
		[-0.05243539 0.1943733 0.41464113]	[-8.33299716e-02 1.82836275e-01 4.09801200e-01]
		[-0.08666458 0.78773205 -0.73634299]	[-5.06432680e-02 7.96655143e-01 -7.22131082e-01]
		[-0.02243136 -0.46886374 0.40975371]	[-2.14158036e-02 -4.53595003e-01 4.02292522e-01]
		[-0.07838032 -0.33151933 0.19137333]	[-3.87612652e-02 -3.17592241e-01 2.15689049e-01]
		[-0.73727749 1.81756051 1.31379786]	[-7.97103250e-01 1.72278157e+00 1.21235175e+00]
		[ 0.67499517 -1.88793801 -1.24912647]	[ 7.42130455e-01 -1.82306958e+00 -1.21313351e+00]
		[ 0.02643647 0.07665104 0.13922158]	[ 5.26611933e-02 1.37505026e-01 1.04502925e-01]
		[ 0.38049828 0.05814273 0.55377462]	[ 4.03002102e-01 -6.45792996e-02 3.78250952e-01]
		[ 0.18572003 -0.16684251 0.27280519]	[ 1.94309057e-01 -1.58399440e-01 2.51850457e-01]
		[-0.43909805 0.13683071 -0.56971044]	[-4.56773468e-01 1.49715019e-01 -5.42220512e-01]
		[-1.72863449 1.27057489 -1.5819981 ]	[-1.73699815e+00 1.14133201e+00 -1.45026955e+00]
		[ 0.644999 -0.82897593 2.72180659]	[ 6.13834904e-01 -7.59139729e-01 2.65691767e+00]
		[ 1.09532055 -0.24714442 -1.21886368]	[ 1.10111685e+00 -1.88764162e-01 -1.20482091e+00]
		[ 2.1979128 -0.5005012 -0.81886896]	[ 2.14484372e+00 -5.03851845e-01 -9.02720547e-01]
		[ 0.25118276 0.59601208 -0.22647844]	[ 1.87858917e-01 5.38448781e-01 -1.71380853e-01]
		[-2.41982429 -0.16241507 1.0150553 ]	[-2.37320502e+00 -1.37815895e-01 9.53874500e-01]
		[ 0.5606947 -0.28062922 -0.20980662]	[ 4.82383532e-01 -3.69774229e-01 -2.28172254e-01]
		[-0.66018272 -0.03279451 0.73553813]	[-6.33674375e-01 -2.04340324e-02 7.44833868e-01]
		[ 0.27136136 0.4614188 -0.48953189]	[ 2.76840146e-01 5.02572988e-01 -5.00753782e-01]
		[-0.01313671 0.12860189 -0.13691216]	[-3.36194229e-02 2.49897630e-01 -3.33481658e-02]
		[-0.06130298 -0.16840142 -0.28360744]	[-5.71932846e-02 -1.84557581e-01 -2.73758900e-01]
		[ 0.07321903 -0.15773133 0.11874406]	[ 7.03589120e-02 -1.40264191e-01 7.35093261e-02]
		[ 1.54486295 1.783231 1.5771601 ]	[ 1.64797772e+00 1.70139432e+00 1.55118922e+00]
		[ 0.25827865 -0.7748507 -0.02420254]	[ 2.91050737e-01 -7.61778239e-01 -7.57752458e-02]
		[-1.92502765 -0.91676912 -1.65752089]	[-1.89347383e+00 -9.12999623e-01 -1.67090838e+00]
		[-0.52771163 0.68776323 1.02104911]	[-5.57995743e-01 7.72809891e-01 9.10089516e-01]
		[-0.02203556 -0.53330183 0.47730505]	[ 1.05251302e-03 -5.32052023e-01 4.76111726e-01]
		[ 0.53757239 -0.20038891 -1.43995668]	[ 5.49772133e-01 -2.78699521e-01 -1.34785617e+00]
		[-1.39715157 -0.21395607 -0.87924362]	[-1.48884050e+00 -2.17522930e-01 -9.98545114e-01]
		[ 1.03920122 0.32404034 0.82677069]	[ 1.07543965e+00 2.96564749e-01 8.51321020e-01]
		[ 0.33693192 -0.22303295 0.20348473]	[ 3.06660688e-01 -2.00857346e-01 1.77485828e-01]
		[ 1.33886635 -0.06582 0.6701401 ]	[ 1.34558664e+00 -2.06521155e-01 6.96898809e-01]
		[-0.21750677 0.27199637 -0.66472185]	[-2.11181797e-01 2.60577905e-01 -6.35144880e-01]
		[-1.0393412 -0.21708655 -0.14669718]	[-1.02672006e+00 -1.59622777e-01 -1.65869565e-01]
		[ 1.40680109 0.55163752 -0.35195828]	[ 1.14287943e+00 4.19236746e-01 -4.91411457e-01]
		[-0.55233259 -0.377075 -0.03879979]	[-4.73723128e-01 -3.19560198e-01 -1.69624872e-02]
		[-0.74433029 0.09019008 0.55291315]]	[-6.99659960e-01 8.39632126e-02 6.18542481e-01]]
2.50886	2.49226	[[ 0.98402452 2.23720244 0.22043469]	[[ 0.86420613 2.36473528 0.09343051]	[2.453970344473717, 1.4378878277316325, 1.1273270950004173, 2.632937001998967, 1.0683130417757063, 1.5219793972157603, 1.6546237593522066, 1.1592292531005988, 0.6503692826056222, 1.928565995637837, 1.4800124896390137, 1.8292744685946523, 1.3902142868313754, 1.5880777468914422, 0.9479124344297962, 1.6006008189670105, 0.7921170417970573, 1.662757556974308, 1.434590179780612, 0.12360027160054754, 1.…	[2.519435343476826, 1.473777233849046, 1.1364892481132074, 2.600675658515215, 1.0672144718829901, 1.5226746988430675, 1.7397092953078268, 1.20344395056557, 0.6139009398973896, 1.7583598385452535, 1.4761136345699482, 1.775298398282631, 1.3853255718000226, 1.6096088016950685, 0.8637514987906637, 1.50750543485546, 0.8069634965705749, 1.6055006043580247, 1.4828830610534005, 0.1248268061214968, 1.2325…
		[-0.38815452 -1.38182254 -0.08616239]	[-0.39719196 -1.41773619 -0.06543677]
		[-0.650343 -0.86118793 -0.32599957]	[-0.56353918 -0.95557549 -0.2467932 ]
		[ 2.57821804 0.53208858 -0.04506372]	[ 2.56777328 0.40145803 -0.09426411]
		[-1.04793923 0.0845448 -0.18965311]	[-1.04145909 0.0928649 -0.21374236]
		[-1.45631138 -0.43720505 0.06655966]	[-1.46616338 -0.3982637 0.10143578]
		[-0.19580412 -1.38358878 0.88607145]	[-0.35599801 -1.43514551 0.91663037]
		[ 0.45281068 0.95211997 -0.48191545]	[ 0.4544418 0.98779818 -0.51576618]
		[-0.05991942 0.45716897 -0.45867898]	[-0.00861367 0.45979181 -0.40668373]
		[ 1.00902791 1.37905304 0.89411531]	[ 0.87593401 1.2692574 0.84472161]
		[ 0.45749915 -1.2729398 0.60062948]	[ 0.42589505 -1.27034699 0.61947025]
		[-1.20448981 -0.10482147 -1.37275702]	[-1.11952431 -0.05843131 -1.37656656]
		[ 1.20345859 -0.22523819 0.65852179]	[ 1.14067295 -0.32110393 0.71755448]
		[-1.26547104 0.87430396 -0.39517914]	[-1.27446435 0.90390385 -0.38670264]
		[-0.03102631 -0.86124459 -0.39475701]	[-0.01763401 -0.7795532 -0.37155417]
		[ 1.32652617 0.86014329 0.24980958]	[ 1.25820385 0.78510904 0.2703692 ]
		[-0.44862215 0.47010497 0.45297781]	[-0.45072087 0.51344331 0.42943771]
		[-0.8256303 -1.31283688 -0.5996304 ]	[-0.84350693 -1.22475858 -0.60505758]
		[-0.49149097 1.20754238 -0.59860422]	[-0.43531546 1.30841282 -0.54543425]
		[ 0.0788226 -0.07874346 0.05351161]	[ 0.07536277 -0.09167825 0.03869475]
		[ 0.35918494 -1.04326799 0.49459177]	[ 0.35027602 -1.05089904 0.54038791]
		[-0.21805673 -0.14626415 -0.5779459 ]	[-0.22017701 -0.15311045 -0.6719113 ]
		[ 0.0553644 0.35569574 0.59617514]	[ 0.03335702 0.29379811 0.6282645 ]
		[ 0.19389702 -0.04732876 0.14287101]	[ 0.21632535 -0.06576078 0.14119543]
		[-1.0723146 -0.71697115 0.03619449]	[-1.06077755 -0.66914452 -0.15305573]
		[ 1.35140645 -0.43064929 -0.79372391]	[ 1.34742508 -0.41542057 -0.74345976]
		[-0.07744511 0.75962389 1.22464569]	[-0.07050158 0.79393671 1.20392424]
		[-0.00902263 0.58881597 0.70968325]	[-0.127383 0.46816156 0.68432208]
		[-0.02563578 -0.18302947 -0.19569808]	[ 0.05995883 -0.14055105 -0.18018596]
		[-0.16081219 -0.33939097 -0.40695897]	[-0.04576975 -0.28190741 -0.36860906]
		[ 0.22165808 0.92582394 1.29189471]	[ 0.19679285 0.76983545 1.17502482]
		[-0.02921537 -0.28173192 -0.71595258]	[-0.0435511 -0.26044747 -0.68076624]
		[-0.195498 -0.45234855 -0.40005684]	[-0.18940041 -0.4028228 -0.36863435]
		[-0.54723147 -0.68430725 -1.65721503]	[-0.49565126 -0.67290845 -1.67545788]
		[-0.40956211 0.37939851 0.1211718 ]	[-0.45746082 0.32639853 0.16353296]
		[ 0.89071728 0.49663591 1.52833937]	[ 0.92363183 0.47585465 1.5362881 ]
		[ 0.56860944 0.50690902 0.69415994]	[ 0.60653686 0.39456412 0.50119161]
		[ 0.33997225 -0.32098607 -0.08192685]	[ 0.33509136 -0.27622031 -0.08920782]
		[-0.87641438 -0.21632483 -0.6983024 ]	[-0.91119986 -0.17418391 -0.65419925]
		[-0.09555392 -0.29269151 -2.38447729]	[-0.12615153 -0.43615171 -2.35861941]
		[ 0.8276426 0.83474261 1.63610507]	[ 0.8626411 0.8582337 1.63431391]
		[-0.91071391 -0.45766488 0.79615571]	[-0.8407282 -0.39062243 0.87355719]
		[ 0.1320989 -0.84504318 -1.08868375]	[ 0.12187794 -0.64268506 -1.13146832]
		[-0.1181418 1.16004418 1.28824631]	[-0.09958664 1.08727862 1.26109348]
		[ 0.01192746 -0.50192488 -0.15765945]	[-0.05035534 -0.50550524 -0.09141801]
		[-0.77389651 -1.04200466 1.63595893]	[-0.83291395 -1.10630872 1.63979899]
		[-0.50488124 1.28038562 -0.55033057]	[-0.49934481 1.28463026 -0.56972409]
		[ 1.204636 -0.07903734 -1.16288474]	[ 1.21588987 -0.04899064 -1.17572995]
		[ 1.53262536 -2.05922529 -0.95377376]	[ 1.56452387 -2.17900059 -0.91452058]
		[-0.50663165 1.70306937 0.84940542]	[-0.44191456 1.79808099 0.87105154]
		[-1.13589373 0.35838841 0.13604447]	[-1.11372639 0.41623129 0.12788797]
		[ 1.21179088 -0.29584343 -0.60054741]	[ 1.20545033 -0.38447573 -0.71508244]
		[-0.28049156 0.0441534 0.84664508]	[-0.29206072 0.0594184 0.79244139]
		[-0.85447513 0.27039586 0.12394325]	[-0.84926072 0.2859659 0.16552353]
		[ 1.99025146 -0.94058604 0.92939453]	[ 1.86387607 -1.02672451 1.02219583]
		[-0.92255837 0.77237092 -1.81547673]	[-0.938381 0.81738537 -1.79906351]
		[-1.02025094 0.29286553 0.76908099]	[-0.97512752 0.36852059 0.73127636]
		[-1.97714145 0.62266843 0.51471674]	[-1.97991606 0.57058609 0.42492026]
		[-0.07927517 -0.63139636 0.27304189]	[-0.0983822 -0.6305564 0.31423042]
		[ 2.06620271 -0.07177803 -0.85184401]	[ 2.03721097 -0.05627399 -0.87273747]
		[ 0.87275929 -1.10565398 1.85040546]	[ 0.8991897 -1.20372881 1.77160395]
		[ 0.06672987 0.54244684 -1.42416531]	[ 0.08324201 0.53717749 -1.4258719 ]
		[-0.85056859 0.59226927 -0.3552818 ]	[-0.83739935 0.64476613 -0.37080756]
		[-0.67384126 -1.18069623 -1.84211447]	[-0.71632435 -1.08245362 -1.80805006]
		[ 0.29744801 1.29149948 1.32223731]	[ 0.31260303 1.23971601 1.30911438]
		[ 0.40994711 -0.24485064 0.2395502 ]	[ 0.39795858 -0.24577003 0.1891544 ]
		[-0.32033496 -0.91908599 -0.79985157]	[-0.23775458 -0.97161647 -0.77616595]
		[-0.27037663 0.67544866 0.08728108]	[-0.21669474 0.67866569 0.05629157]
		[ 0.49557522 0.27820755 0.56879852]	[ 0.48542454 0.31865487 0.54500036]
		[-0.8025011 1.78714623 0.04495666]	[-0.90705422 1.83993758 -0.08430202]
		[ 1.31441827 -1.36825445 -0.56518822]	[ 1.32764965 -1.35925704 -0.53221137]
		[-0.44523955 -0.40579806 0.72519843]	[-0.39950238 -0.48481058 0.75004663]
		[ 1.76502058 0.15352377 1.65767279]	[ 1.76196854 0.12001665 1.52872086]
		[-1.70313915 -0.8586378 -1.47658682]	[-1.7189966 -0.87793224 -1.47545305]
		[-0.13253686 0.52189142 0.01275032]	[-0.17338402 0.54698563 0.00410547]
		[-0.07673661 1.25281364 -1.05867123]	[-0.08871374 1.16108659 -1.11210459]
		[-0.11359665 -0.97103863 0.79064429]	[-0.10298948 -0.99194155 0.85571225]
		[ 0.28640871 -0.39433196 0.05714232]	[ 0.30378479 -0.33026288 0.07583657]
		[-2.40809274 -1.00230596 1.06981867]	[-2.58650616 -0.95965145 0.84465211]
		[ 0.00276306 0.53964974 0.45020883]	[ 0.08580185 0.59847967 0.47215378]
		[ 2.48201456 0.58597448 -1.34492567]]	[ 2.45819496 0.58954832 -1.2397403 ]]
2.07173	2.07144	[[-4.97171312e-01 -1.99741421e+00 -1.62453273e-02]	[[-0.6894411 -2.00055794 -0.13742137]	[2.058423360626394, 1.4070376192540073, 1.0063030043279773, 1.9506958511160413, 0.7066510910826285, 1.6082550177218327, 0.44835990704099193, 0.8266785962437878, 0.5757058284087085, 1.2318972714607666, 0.9010311416547875, 1.3210913418757348, 1.9256194198987573, 2.0382034391093877, 0.7682510820962147, 1.2173183220569044, 0.9341288140997215, 0.6976222497020089, 0.24016774088706833, 0.180676911498102…	[2.1204824283521515, 1.4848812091585402, 1.0811284587156191, 2.012335347723615, 0.6703486802141532, 1.625079729352016, 0.5833785186388061, 0.7894008553456876, 0.5510345617351389, 1.2905946874932175, 0.8959508821330944, 1.31548885934237, 1.934457316618856, 1.965324563452069, 0.7377468280723501, 1.3001559817342376, 0.910581086359254, 0.6647969401138739, 0.29497745515831714, 0.1616037242078346, 0.18…
		[-2.40087303e-01 1.25386250e+00 -5.91558771e-01]	[-0.25705883 1.34046841 -0.58475415]
		[ 5.46922521e-01 8.26914056e-01 1.72437340e-01]	[ 0.69185672 0.78896235 0.2602142 ]
		[-8.11391415e-01 1.70098292e+00 -5.03503123e-01]	[-0.98747342 1.62341846 -0.66249702]
		[-1.83560664e-01 -5.53795653e-01 3.98712455e-01]	[-0.14754842 -0.54076384 0.36765647]
		[ 1.24992794e+00 -9.62336366e-01 3.13166207e-01]	[ 1.26887146 -0.96221987 0.32400966]
		[-3.22748153e-01 4.66383193e-02 -3.07709446e-01]	[-0.49133203 0.05560819 -0.30956592]
		[ 3.54076873e-01 -4.87197324e-01 5.66273641e-01]	[ 0.34549588 -0.46570545 0.5356349 ]
		[ 1.62414037e-01 4.43943763e-01 -3.28592174e-01]	[ 0.22136154 0.43021826 -0.26372412]
		[ 5.88327663e-02 -8.09898374e-01 -9.26376930e-01]	[-0.0555542 -0.91400081 -0.90947836]
		[-3.06553168e-01 8.25901606e-01 -1.89126440e-01]	[-0.31250496 0.81879046 -0.18614728]
		[ 4.41993733e-01 -3.40936877e-02 1.24449246e+00]	[ 0.48759923 0.01473162 1.22169591]
		[-1.89064332e+00 8.34303312e-03 -3.65251106e-01]	[-1.91517152 -0.02335253 -0.27147341]
		[ 1.82369851e+00 -8.62476874e-01 2.90741535e-01]	[ 1.7781189 -0.78699922 0.28535251]
		[ 1.75795256e-02 7.66738607e-01 -4.48619422e-02]	[ 0.03572527 0.7352456 -0.0490714 ]
		[-1.13183483e+00 4.66984317e-02 4.45682704e-01]	[-1.17310223 0.01161677 0.56044785]
		[ 6.70033656e-01 -4.70288086e-01 -4.49978508e-01]	[ 0.67624019 -0.3954551 -0.46419004]
		[ 4.99725706e-01 4.85948178e-01 -2.83794047e-02]	[ 0.45345311 0.48531919 -0.02829361]
		[ 1.12253714e-01 5.26325443e-02 -2.05692641e-01]	[ 0.19903758 0.07696775 -0.20364603]
		[-8.83228887e-02 1.21502805e-01 1.00400607e-01]	[-0.10666989 0.1036213 0.06324494]
		[-9.09727733e-02 -3.83444457e-02 1.12217308e-01]	[-0.11039316 -0.02994731 0.14926776]
		[-1.38057488e-01 2.16205945e-01 9.50252117e-01]	[-0.16775114 0.19071254 0.91899825]
		[ 2.14225679e-01 -4.92213552e-02 -8.57893723e-01]	[ 0.23050241 -0.11227952 -0.85472739]
		[-4.23570165e-02 2.07349410e-03 9.19643461e-03]	[-0.03602395 -0.02033243 -0.01049322]
		[ 1.13750129e+00 1.41846362e+00 5.08965130e-01]	[ 1.13308335 1.56368273 0.42430465]
		[-1.30998506e+00 -1.00458252e-01 6.57127938e-01]	[-1.39160641 -0.04172719 0.73304709]
		[ 4.54442411e-01 -1.81880894e+00 -5.92150177e-01]	[ 0.52025804 -1.89194069 -0.70802701]
		[ 5.91950299e-01 2.12466785e-01 -3.41768578e-01]	[ 0.4187679 0.02790802 -0.37010091]
		[-1.44899972e-01 -3.48132065e-01 1.08560218e-01]	[-0.07087866 -0.290112 0.13789208]
		[-6.38773533e-01 1.50774229e-01 2.83059482e-01]	[-0.53411721 0.21076937 0.31540828]
		[-5.06236620e-01 -4.15236182e-01 4.24684328e-01]	[-0.54701037 -0.48446111 0.35861796]
		[-9.94732610e-02 -4.60463016e-01 3.09963432e-01]	[-0.13080144 -0.40271277 0.34509354]
		[ 7.32627950e-01 9.34073896e-01 -5.41031500e-01]	[ 0.69891969 0.95027836 -0.50737564]
		[ 4.59653477e-01 2.27339656e-01 1.20977641e+00]	[ 0.47805307 0.2679893 1.17607163]
		[-1.38871500e-01 1.11703292e-01 -7.60898751e-02]	[-0.15322911 0.09205882 -0.07420328]
		[-3.84133616e-01 -3.10337013e-01 -1.18696875e+00]	[-0.31898108 -0.31412895 -1.17872731]
		[-1.58297337e-01 -7.33696965e-01 -1.46053113e-01]	[ 0.00880089 -0.89049853 -0.34882213]
		[-1.21279736e-01 4.66229543e-01 -4.15140023e-02]	[-0.13192066 0.53426812 -0.0583315 ]
		[ 9.64714434e-02 2.81896468e-01 1.99914029e-01]	[ 0.09853507 0.34189242 0.23943672]
		[-3.01304461e-01 2.53268694e-01 3.00800473e+00]	[-0.3214253 0.0989579 2.97595359]
		[-5.12953378e-01 -3.94516565e-01 -2.47715882e+00]	[-0.43467417 -0.33878667 -2.44722114]
		[ 6.01609327e-01 1.16988612e-01 -6.33027676e-01]	[ 0.67466511 0.22321317 -0.58925148]
		[-1.08503294e-01 1.97236366e+00 1.26742159e+00]	[-0.14245892 2.08261648 1.21148273]
		[ 2.10480503e-02 -2.01104662e+00 -9.62393445e-01]	[ 0.04971179 -2.02692639 -0.90224809]
		[ 1.22238810e-01 -8.20809119e-02 -2.76742377e-01]	[ 0.06971157 -0.11336371 -0.27552053]
		[ 5.19818950e-01 8.84589208e-01 -1.45370942e+00]	[ 0.52827448 0.95570427 -1.540597 ]
		[ 7.37587562e-01 -1.00615665e+00 5.75559139e-01]	[ 0.73384616 -0.97257106 0.56017945]
		[-1.42113757e+00 2.51952494e-01 9.61149441e-01]	[-1.37143874 0.24519205 0.91347832]
		[-1.62079439e+00 1.23688641e+00 -2.33376047e-01]	[-1.69686481 1.12507482 -0.11162929]
		[ 4.81000393e-01 -1.35080348e+00 -1.43768480e-01]	[ 0.56381825 -1.30832363 -0.13197723]
		[ 1.11047814e+00 1.41365884e-01 3.26819345e-01]	[ 1.13650591 0.22032583 0.32763248]
		[-7.59054960e-01 8.56757449e-01 8.14635740e-01]	[-0.72368861 0.69053281 0.77404304]
		[-7.15798468e-01 -2.03087442e-01 -7.58763602e-01]	[-0.72214901 -0.17885087 -0.77579515]
		[ 1.45792172e+00 -5.09707202e-01 3.03297428e-01]	[ 1.45539126 -0.47422529 0.33408763]
		[-9.60628586e-01 1.04767693e+00 -7.61411893e-01]	[-1.11152135 0.89285622 -0.6910358 ]
		[ 7.18423515e-01 -4.77793607e-01 1.18798305e+00]	[ 0.68691679 -0.40945218 1.16154467]
		[ 3.44438003e-01 -4.66856945e-01 -5.60276382e-01]	[ 0.37499859 -0.36035263 -0.55624588]
		[ 1.41972233e+00 -1.01470383e+00 -6.69550185e-01]	[ 1.39354368 -1.031079 -0.77947937]
		[ 3.94876982e-01 9.03814910e-01 -5.56257692e-01]	[ 0.35480074 0.86210855 -0.47824514]
		[-1.78837949e+00 2.71488219e-02 1.19034672e+00]	[-1.75829628 0.07617021 1.14528282]
		[ 5.92822470e-02 3.92056685e-01 -2.14857749e+00]	[ 0.12690087 0.37011872 -2.23762936]
		[-1.76559543e-01 -5.39846786e-01 2.02575119e+00]	[-0.14493106 -0.53335092 2.02651734]
		[ 2.02732218e-01 3.03460436e-02 1.98374297e-01]	[ 0.20490063 0.0624072 0.20084924]
		[ 1.23370925e+00 1.73092555e+00 1.46849760e+00]	[ 1.21453876 1.83072211 1.48914993]
		[-2.33086798e-01 -1.84113231e+00 -1.59084610e+00]	[-0.25808874 -1.8853053 -1.60609109]
		[-9.11968915e-01 -3.79198018e-02 -1.30330903e-01]	[-0.95163267 -0.02080474 -0.1523679 ]
		[-2.09545855e-01 1.27482889e-01 -2.92752243e-01]	[-0.1658702 0.11443366 -0.27309277]
		[ 4.97500620e-01 -4.10927111e-01 4.98097939e-01]	[ 0.51794636 -0.3903923 0.46330583]
		[-3.21437969e-01 2.54720392e-01 -3.41906338e-01]	[-0.33444126 0.29589037 -0.33332697]
		[ 2.15161109e+00 -1.07133167e+00 -1.17723485e+00]	[ 2.04977325 -0.91555985 -1.27509192]
		[-1.61292583e+00 1.29713802e+00 1.01731453e+00]	[-1.59763048 1.29387215 1.02931908]
		[-4.88861344e-01 -2.68006891e-01 3.55995124e-01]	[-0.45206062 -0.34778435 0.37880952]
		[-9.45759675e-01 -9.35985770e-01 -1.48097600e+00]	[-1.04049416 -0.95053793 -1.56184629]
		[ 1.15018414e+00 1.59432784e+00 2.14486806e+00]	[ 1.14453758 1.52205569 2.15104775]
		[-1.88543827e-01 -8.56193502e-01 -5.29797515e-01]	[-0.2220188 -0.78640341 -0.47973667]
		[ 5.90249307e-01 -7.06959880e-01 1.14858435e+00]	[ 0.58609335 -0.8726813 1.08988321]
		[-2.82109561e-01 6.08598262e-01 -1.20264504e+00]	[-0.24684774 0.63412337 -1.15985056]
		[-2.38788688e-01 -5.78701956e-02 -1.79032484e-01]	[-0.24458728 0.03515964 -0.14692702]
		[ 2.15234884e+00 2.43016142e+00 -9.44770313e-01]	[ 2.04506388 2.51184764 -1.1027316 ]
		[-8.35215026e-02 -1.07039105e+00 -6.27710012e-01]	[ 0.01872901 -1.02651355 -0.58471601]
		[-2.05473784e+00 -1.29889480e+00 1.62820822e+00]]	[-2.00565831 -1.29745059 1.72476434]]
2.46499	2.50798	[[-5.12056679e-01 -5.44322670e-02 -8.13831498e-01]	[[-0.54031385 -0.02901183 -0.79893678]	[0.9630610680868199, 1.5416725912951454, 1.314730833101384, 1.9238701079913283, 0.8346599102329184, 2.2282880035279002, 0.642311602563063, 0.4492608737010837, 0.5504653490670727, 1.4479953298560646, 0.46337536091253984, 1.061194140574077, 1.471038415206648, 1.4692704987509133, 0.5244033361821305, 0.731620954455846, 1.0707309588637277, 0.36848847369514337, 0.8612403867318125, 0.4933333066014808, 0…	[0.9649252456824376, 1.5734428141505739, 1.2665015663393269, 1.820462772398456, 0.8984216643438425, 2.1172115650646552, 0.6614613343675906, 0.46642163149018373, 0.5925422934808516, 1.4112089732092934, 0.43265744573540305, 1.0217153634173257, 1.4509285948866941, 1.5187972220053239, 0.5067239798513705, 0.7067503554230472, 1.071714222258509, 0.3229039107279271, 0.8464491212860101, 0.5080799473099414…
		[ 8.60278835e-01 -5.17072135e-01 1.17017568e+00]	[ 0.8658584 -0.47228386 1.22595248]
		[-4.98893079e-01 7.24161915e-01 -9.77349671e-01]	[-0.49125752 0.6396158 -0.97651621]
		[ 3.49544939e-01 -1.81718297e+00 5.26251446e-01]	[ 0.11010534 -1.73897736 0.5271805 ]
		[ 8.19741339e-01 -1.28359328e-01 9.05824795e-02]	[ 0.89352289 -0.0732526 0.05841565]
		[-9.52162397e-01 1.98798863e+00 -3.26428228e-01]	[-0.9095534 1.88352947 -0.32804598]
		[ 3.48738743e-01 3.48629163e-01 -4.11586189e-01]	[ 0.23863625 0.47619291 -0.39220422]
		[-4.37985945e-01 -7.86133128e-02 -6.18352009e-02]	[-0.45277906 -0.09113903 -0.06506874]
		[ 2.72400036e-01 -3.30384389e-01 3.45913972e-01]	[ 0.2833264 -0.34701609 0.38783032]
		[ 2.78772265e-01 7.37845341e-01 1.21431493e+00]	[ 0.218539 0.62819079 1.24463963]
		[ 1.14212949e-01 -4.37477997e-01 -1.01415629e-01]	[ 0.11621581 -0.3991781 -0.11976309]
		[-3.34451930e-01 -3.59167920e-01 -9.40889640e-01]	[-0.27983488 -0.28910209 -0.93915638]
		[ 1.43351925e+00 -1.52503812e-01 2.92778365e-01]	[ 1.38803187 -0.21920007 0.36126535]
		[-1.32235913e+00 6.12307956e-01 -1.87619566e-01]	[-1.35289255 0.66024026 -0.20126985]
		[-1.29081449e-01 -4.78359816e-01 -1.71781039e-01]	[-0.09487788 -0.46639866 -0.17389556]
		[ 6.18092636e-01 -2.92927129e-01 -2.59662109e-01]	[ 0.60002544 -0.34226946 -0.14938926]
		[-7.24940806e-01 6.89610262e-01 3.81265393e-01]	[-0.70282058 0.73378712 0.34083877]
		[ 7.27485687e-02 -3.10030537e-01 -1.85398131e-01]	[ 0.03933081 -0.28291566 -0.15059466]
		[-2.63076075e-01 -7.54114991e-01 3.22236812e-01]	[-0.25395624 -0.75358612 0.28998329]
		[ 4.00564217e-01 2.33591918e-01 -1.68406874e-01]	[ 0.39566261 0.21863788 -0.23193492]
		[-1.60489205e-01 6.50024847e-01 -8.48906680e-02]	[-0.17401248 0.67551081 -0.06048933]
		[ 5.46349730e-01 -4.52337189e-01 -6.94277591e-01]	[ 0.55191781 -0.46068149 -0.77230242]
		[ 2.25825275e-01 5.47599287e-01 1.07076839e+00]	[ 0.22741864 0.52495638 1.08215592]
		[-7.22654784e-01 -2.51848570e-02 -3.03319077e-01]	[-0.7125183 -0.02135914 -0.30615005]
		[-6.92691527e-01 -1.39909913e+00 -7.28756276e-01]	[-0.74327774 -1.27163284 -0.80786885]
		[ 1.11548188e+00 -1.93909725e-01 -8.74560660e-02]	[ 1.09699825 -0.19551642 -0.06110487]
		[-2.89749859e-01 1.15405942e+00 1.31533343e+00]	[-0.24516192 1.11870441 1.26204148]
		[-1.80583838e-01 -6.42896867e-01 2.25084951e+00]	[-0.3200899 -0.77529224 2.18292861]
		[-4.17249924e-01 3.05686397e-01 -7.35389266e-02]	[-0.35161099 0.35014698 -0.06215574]
		[ 3.28047048e-01 1.78892924e-01 -2.10632702e+00]	[ 0.40678611 0.23464011 -2.03600436]
		[ 8.21030800e-01 1.56379369e+00 -1.36644557e+00]	[ 0.7986418 1.48667971 -1.3538827 ]
		[ 1.96624299e-02 -3.53193287e-01 5.96842651e-01]	[-0.04728525 -0.32278646 0.60825916]
		[-7.14674740e-01 -1.17280144e+00 9.63460711e-01]	[-0.71948708 -1.11564368 0.96074646]
		[ 2.02236921e-01 -3.24642698e-01 -4.10097107e-01]	[ 0.17102285 -0.29357327 -0.44263939]
		[-7.51180948e-01 -3.40812178e-01 -1.99639281e-01]	[-0.74275795 -0.34847748 -0.19838096]
		[ 5.60080207e-01 6.36454395e-01 5.09710030e-01]	[ 0.57122523 0.65360218 0.49772768]
		[-5.47536141e-01 8.47650129e-01 -3.08535799e-01]	[-0.34961226 0.71941749 -0.44479389]
		[ 2.10129599e-01 -7.47988663e-01 1.17528801e-01]	[ 0.1830908 -0.62997161 0.10177922]
		[ 1.39493348e-01 -1.31691378e-01 1.95594880e-01]	[ 0.15169648 -0.07736025 0.22257976]
		[ 2.04533278e-01 2.40895710e-01 -1.55186124e+00]	[ 0.19182507 0.15773161 -1.62701531]
		[-1.64251247e-01 -2.98365018e-02 1.89953544e+00]	[-0.10030147 0.02676963 1.9272583 ]
		[-2.23769624e-01 -3.72158022e-01 -5.56312046e-01]	[-0.1622911 -0.23620505 -0.54638854]
		[ 2.54494238e-02 -1.97375216e+00 -7.32602599e-01]	[-0.02235436 -1.9942442 -0.73606764]
		[-2.17758790e-02 1.64453351e+00 3.15741221e-01]	[ 0.01462735 1.63890463 0.37350078]
		[ 2.29026405e-02 2.99529472e-01 3.92917080e-01]	[-0.02437569 0.28282631 0.38931233]
		[-5.19762026e-01 -3.76330361e-01 6.74286419e-01]	[-0.56654204 -0.41007103 0.64344901]
		[-1.62249656e+00 7.55190896e-01 -6.46366009e-01]	[-1.50748671 0.7424561 -0.60243677]
		[ 2.05388706e+00 -3.15742095e-03 -2.62638473e-03]	[ 2.04448759 -0.01300087 -0.05625732]
		[ 1.28964798e+00 1.18283817e+00 3.94219294e-01]	[ 1.31754031 1.17128819 0.5111859 ]
		[-2.35634404e-01 -5.80167332e-01 2.58864089e-03]	[-0.16728797 -0.54707545 -0.02828462]
		[-1.12814390e+00 -5.98756685e-01 -3.70414349e-01]	[-1.14493159 -0.57193436 -0.41072209]
		[ 8.52175841e-01 -2.59092506e-01 -5.85670836e-01]	[ 0.86165687 -0.34249344 -0.57360434]
		[ 9.32138007e-01 8.80674750e-02 1.49939463e+00]	[ 0.923519 0.09591936 1.43043778]
		[-1.72657462e+00 3.51879092e-01 -3.78734911e-01]	[-1.70303616 0.36209033 -0.36325085]
		[ 4.80523556e-01 -1.61231020e-01 -9.72679720e-02]	[ 0.3417323 -0.19120601 -0.06771055]
		[-2.24789633e-01 1.24467342e-01 -6.32511038e-01]	[-0.23031993 0.16615362 -0.6240225 ]
		[-1.84637340e-01 3.60140467e-02 6.10431049e-01]	[-0.1373038 0.13048007 0.58990643]
		[-7.96282054e-01 9.93886048e-01 2.08502809e-01]	[-0.80600657 0.94584917 0.14283786]
		[-2.01680739e-01 -8.27956126e-01 4.76985200e-01]	[-0.20701915 -0.82475684 0.51725124]
		[ 1.02181361e+00 -2.40174514e-01 -7.62557629e-01]	[ 1.02233534 -0.21001192 -0.76830392]
		[ 8.35411253e-01 1.79681328e-01 1.26445710e+00]	[ 0.86725713 0.09639463 1.2653931 ]
		[ 5.49427961e-01 5.04058277e-01 -1.74712455e+00]	[ 0.53954089 0.46241658 -1.71155815]
		[-1.29543739e+00 -6.99009249e-01 4.95093704e-01]	[-1.23584886 -0.71386556 0.43526734]
		[-1.05842184e+00 -2.15135681e+00 -2.07347148e+00]	[-1.19193908 -1.99504486 -2.02829108]
		[ 1.89079492e-01 2.14965052e+00 1.21547964e+00]	[ 0.2093707 2.06258777 1.16941631]
		[ 9.76226149e-01 -8.55355527e-02 6.12408898e-01]	[ 0.96503737 -0.10515572 0.59046239]
		[ 1.01039265e+00 4.00849044e-01 1.65438090e+00]	[ 1.04046499 0.3825962 1.73502625]
		[-9.69343453e-02 9.60733847e-02 -8.21682267e-02]	[-0.08193735 0.09416336 -0.10424357]
		[-8.86071039e-01 -4.96287058e-01 -1.76610600e+00]	[-0.93840639 -0.46013862 -1.77270516]
		[-4.09861645e-01 6.28745294e-01 3.19896406e+00]	[-0.47669661 0.74238443 3.12313584]
		[ 9.30479284e-01 -1.35629804e+00 -1.90292735e+00]	[ 0.93779786 -1.32833768 -1.83656577]
		[-5.34826599e-01 7.18324271e-01 -1.21510488e+00]	[-0.45615793 0.63500131 -1.15331453]
		[ 7.47997662e-01 1.56139099e-01 2.24270825e+00]	[ 0.782548 0.13188229 2.20761137]
		[-9.27762499e-01 -8.32155719e-01 -1.95924902e+00]	[-0.91697862 -0.85220776 -1.98037715]
		[ 7.58465971e-03 5.12700844e-01 -8.49188987e-02]	[-0.01437437 0.53265929 -0.07675162]
		[ 4.98010418e-01 3.05905866e-01 -5.90685624e-01]	[ 0.55674046 0.15468477 -0.69974225]
		[ 3.21976770e-01 -8.87120153e-01 2.31364414e-01]	[ 0.37655689 -0.86515928 0.29228632]
		[-9.00376364e-01 3.81507334e-01 9.48754551e-02]	[-0.88167243 0.47106817 0.13897961]
		[-1.34100607e+00 -2.29195085e+00 1.79353867e+00]	[-1.35373339 -2.26513019 1.6580405 ]
		[ 1.32611269e-01 4.13960708e-01 3.54305548e-01]	[ 0.24562524 0.4444275 0.409502 ]
		[ 1.25300977e+00 2.09045147e+00 -2.21812709e+00]]	[ 1.26438527 2.00807695 -2.06442299]]
1.67783	1.87039	[[ 0.33709004 -0.03356656 -0.1887418 ]	[[ 1.23373862e-01 -4.55330199e-02 -2.39854735e-01]	[0.38778844290283065, 1.0178931228423505, 0.5536072218559581, 2.2454976618700577, 0.6791888015011388, 2.1136414809029462, 1.4298097421100937, 1.014945499261627, 0.6827553207608577, 1.1402745537772623, 0.7143964623139387, 0.4103123920174041, 0.7776215024242034, 1.0859862491366712, 0.3649843056108451, 1.817616347796158, 1.2904986707693749, 0.9345185253178142, 2.004172807750771, 0.305626441190281, 1…	[0.27354096503621494, 1.0588498097979084, 0.6558747583820986, 2.374853455344535, 0.6489460583261741, 2.1671089422470677, 1.355348422401517, 1.015520052756663, 0.6867877185220889, 1.0641241593031392, 0.6643015739982449, 0.4076605739621284, 0.7859533366154751, 1.0490042615423059, 0.32668934624421975, 1.8619956582265327, 1.2532536504772451, 0.9583184603065747, 1.946241202183385, 0.27631153490750876,…
		[-0.66146113 0.39928304 -0.66268292]	[-6.90447738e-01 4.53072989e-01 -6.62698806e-01]
		[ 0.30282764 -0.32159825 0.33369289]	[ 3.87211129e-01 -3.40543786e-01 4.05301332e-01]
		[-1.33209359 1.70528864 -0.59981418]	[-1.57480543e+00 1.67069878e+00 -6.07192227e-01]
		[-0.04463507 -0.13426464 0.6642877 ]	[ 2.49325850e-02 -9.59897238e-02 6.41323106e-01]
		[ 1.46620479 -1.4809903 0.35269187]	[ 1.48894642e+00 -1.53536197e+00 3.49375648e-01]
		[ 1.17576331 -0.5790415 0.57153083]	[ 1.12654779e+00 -5.16282093e-01 5.48919140e-01]
		[-0.38176681 0.66497953 -0.66495917]	[-3.94693120e-01 6.59439211e-01 -6.63805879e-01]
		[-0.67664849 -0.08803323 0.02349029]	[-6.76608550e-01 -1.06840192e-01 4.96327874e-02]
		[-0.43161001 0.85757573 0.61522575]	[-4.20364028e-01 6.79091495e-01 7.03199156e-01]
		[ 0.308561 -0.62955278 -0.13717041]	[ 3.10716228e-01 -5.63606307e-01 -1.64620587e-01]
		[ 0.06339633 -0.180344 -0.36306088]	[ 1.32996008e-01 -1.16593973e-01 -3.67294229e-01]
		[-0.77135122 0.07989655 -0.05769778]	[-7.78925319e-01 1.01881532e-01 -2.48625791e-02]
		[ 1.01046752 -0.3886638 0.0852172 ]	[ 9.84081823e-01 -3.59208171e-01 5.44279014e-02]
		[-0.2319333 0.2812214 -0.01830339]	[-1.94392454e-01 2.59088938e-01 -4.25490868e-02]
		[-0.51918486 1.72066159 0.27110872]	[-4.72435061e-01 1.76700317e+00 3.48615487e-01]
		[ 0.85715684 -0.88298062 -0.38860544]	[ 8.52707251e-01 -8.18854202e-01 -4.15948136e-01]
		[-0.41415827 -0.83287141 0.09012775]	[-4.53964483e-01 -8.40238486e-01 7.93082987e-02]
		[ 0.69473766 1.83378213 -0.41387355]	[ 6.22238425e-01 1.78385626e+00 -4.67473008e-01]
		[-0.25265734 0.04748087 0.16527964]	[-2.49255505e-01 2.48579397e-02 1.16626928e-01]
		[-0.43367374 -1.71456062 0.34320598]	[-4.26004185e-01 -1.69815724e+00 3.42577739e-01]
		[-1.22463859 0.23588066 0.4554708 ]	[-1.17830094e+00 3.01781777e-01 3.75374883e-01]
		[ 0.00850434 -0.46961204 -1.00965932]	[ 3.24547289e-03 -4.44946200e-01 -1.00622758e+00]
		[ 1.21325821 0.09463382 0.61693111]	[ 1.18681793e+00 1.04068509e-01 5.88438061e-01]
		[-0.40493114 0.7461639 0.36154054]	[-4.41913460e-01 8.77442487e-01 2.56594881e-01]
		[ 0.04930728 -0.05387794 0.20282956]	[ 9.77635061e-02 -7.14352539e-02 2.57440006e-01]
		[ 0.43290472 -0.96312246 -0.21166635]	[ 4.94909878e-01 -1.01194243e+00 -2.22782967e-01]
		[ 1.2160152 0.34629167 -2.17653179]	[ 1.08533443e+00 3.05273700e-01 -2.23505953e+00]
		[-0.06757705 -0.42211626 -0.29363136]	[ 5.56874026e-03 -3.94869287e-01 -2.72596646e-01]
		[-1.46719765 -0.18278296 2.54837465]	[-1.39786360e+00 -1.25923453e-01 2.60250158e+00]
		[-0.19844145 -0.45699243 2.11424377]	[-2.02035934e-01 -4.69462073e-01 2.16547342e+00]
		[-0.50068205 -0.5238921 -1.05299778]	[-5.54140963e-01 -4.92020208e-01 -1.03276343e+00]
		[ 0.89976922 1.05063946 -1.05950916]	[ 8.36470535e-01 1.02614010e+00 -1.01472064e+00]
		[-0.14666637 -0.62429054 -0.29709186]	[-1.87203970e-01 -5.33883480e-01 -2.63870123e-01]
		[ 0.17450657 0.23410331 -0.07709631]	[ 1.66880046e-01 2.25454835e-01 -7.24430199e-02]
		[-0.04528412 0.21924057 0.16775932]	[-2.79379801e-02 2.77280474e-01 1.61406023e-01]
		[ 0.96574735 0.42545165 0.35605863]	[ 1.12835603e+00 2.76522013e-01 2.62980172e-01]
		[-0.33373351 0.11994538 -0.1332417 ]	[-3.73582080e-01 2.49486482e-01 -1.44260035e-01]
		[-0.80995381 -0.55904307 -0.27135545]	[-7.96161279e-01 -5.18314311e-01 -2.55905812e-01]
		[ 0.14871056 -0.1220867 1.26520694]	[ 1.36647215e-01 -9.36413462e-02 1.19290563e+00]
		[-0.16832357 0.04164868 -1.41235694]	[-9.49723929e-02 1.26078993e-01 -1.38767007e+00]
		[-0.1221699 -0.20431314 0.03460107]	[-6.98800570e-02 -9.66063428e-02 2.52296907e-02]
		[-0.19745862 0.28739113 0.92352347]	[-2.53727386e-01 2.88950271e-01 9.99143715e-01]
		[ 0.15862515 -0.69236016 -0.62914232]	[ 2.01548169e-01 -7.01302319e-01 -5.78890437e-01]
		[ 0.03324826 0.34343692 -0.37223526]	[ 3.98042370e-03 3.16874435e-01 -3.92547719e-01]
		[ 1.41017412 0.95556232 -1.62007314]	[ 1.34920477e+00 9.56622136e-01 -1.72216831e+00]
		[ 0.58586537 -0.51009688 0.99073058]	[ 6.01044588e-01 -4.99557820e-01 1.02749527e+00]
		[-1.89692479 -0.14419605 0.75983822]	[-1.87497131e+00 -1.84090925e-01 7.22794658e-01]
		[-0.37193418 -0.85213403 -0.21199452]	[-1.74886218e-01 -8.80263251e-01 -2.77441758e-01]
		[-0.52957249 0.65338513 -0.07145664]	[-4.66286928e-01 7.09293001e-01 -1.13757782e-01]
		[ 0.62147914 0.21327838 0.47503183]	[ 6.41117747e-01 2.41078286e-01 4.55161495e-01]
		[-0.8559404 2.02174103 1.5650143 ]	[-8.39553329e-01 1.90486578e+00 1.70220138e+00]
		[-0.89105132 -1.07740668 -1.00717651]	[-8.81513094e-01 -9.94007313e-01 -1.03550395e+00]
		[ 1.87606546 -0.83317835 -0.28024433]	[ 1.86186981e+00 -7.87416931e-01 -2.30787063e-01]
		[ 0.8854062 -0.55751327 0.36579345]	[ 7.37800018e-01 -5.28256942e-01 3.57332048e-01]
[truncated: 14,282 more rows]
