# Supplementary material for: Modelling chemical processes in explicit solvents with machine learning potentials
Source: Nat Commun. 2024 Jul 20;15:6114. doi: 10.1038/s41467-024-50418-6 (PMC11271496; doi:10.1038/s41467-024-50418-6)
Supplement: Supplementary file 4 — Source Data [file 41467_2024_50418_MOESM4_ESM.zip › source_data/SI/S3/s3.xlsx]

## Sheet: Sheet1
E_true	E_predicted	F_true	F_predicted	|F|_true	|F|_predicted
13.6422	13.2274	[[ 5.61301688e-01 1.65025021e+00 1.25257756e+00]	[[ 6.64713218e-01 1.79458555e+00 1.13960209e+00]	[2.146470569234797, 1.5957146267313402, 1.3053754649952782, 4.5948755273797355, 1.2377921410554469, 1.4339085834577068, 2.6519985832227464, 1.3191277832956187, 1.66982191965982, 3.0953580966017644, 1.4180525715067085, 1.0757630004060268, 1.2236855467350753, 1.018165178561518, 0.8153505357648667, 4.571797180316005, 1.3660833836500805, 1.1740670359684535, 0.9140302551042473, 1.751857921781234, 1.57…	[2.22734682481542, 1.6539511799408981, 1.2020240753462739, 5.006984049104305, 1.0899072173078987, 1.653600956194826, 2.6951038828263387, 1.1710783028409624, 1.7253492672047892, 2.9149893920897716, 1.451303742071672, 1.1962431630389214, 1.3320583729806896, 0.9253563566455263, 0.7447069887491775, 4.301700049454217, 1.287708427983472, 1.1875912387631564, 1.1749058325532344, 1.8287485989054537, 1.551…
		[-1.03208523e+00 1.26833016e-01 -1.21037954e+00]	[-1.18569057e+00 1.17342282e-01 -1.14713694e+00]
		[ 5.76920540e-01 -1.08960570e+00 4.28867363e-01]	[ 5.16674423e-01 -1.02496071e+00 3.56882271e-01]
		[ 2.35152394e+00 -2.04060765e+00 -3.37922131e+00]	[ 2.80584638e+00 -2.40002583e+00 -3.38186212e+00]
		[-2.19213522e-02 -7.03998068e-01 1.01785832e+00]	[-1.62636899e-01 -5.48836160e-01 9.27483612e-01]
		[ 6.05655323e-01 1.28436286e+00 -1.99217208e-01]	[ 6.93962002e-01 1.49913893e+00 -7.34528857e-02]
		[-2.63541836e+00 -1.58289624e-02 2.95661963e-01]	[-2.56701420e+00 1.37250399e-01 8.09435216e-01]
		[ 9.83338137e-01 -3.41211419e-01 8.10381999e-01]	[ 7.76735929e-01 -2.58861869e-01 8.37314887e-01]
		[ 6.13872372e-01 5.14794495e-01 -1.46507767e+00]	[ 8.55298104e-01 5.07378113e-01 -1.40991585e+00]
		[ 1.31964106e+00 3.54767987e-01 2.77739606e+00]	[ 1.24446721e+00 2.42827534e-01 2.62478557e+00]
		[-5.74095306e-01 -1.28638560e+00 -1.62787465e-01]	[-6.30812113e-01 -1.28853549e+00 -2.19168710e-01]
		[ 2.88637393e-01 5.88711117e-01 -8.52862069e-01]	[ 3.38024970e-01 6.29688380e-01 -9.59285864e-01]
		[-1.91855155e-01 -4.22683699e-01 -1.13222631e+00]	[-1.26957560e-03 -2.94837254e-01 -1.29901843e+00]
		[ 3.68637304e-01 -7.97095244e-01 5.15175739e-01]	[ 2.68785361e-01 -7.90794312e-01 3.98350564e-01]
		[-6.62391455e-02 8.04824811e-01 -1.12542861e-01]	[-2.18935500e-01 7.09820329e-01 5.30174178e-02]
		[-6.51150065e-01 1.30746476e+00 4.33218986e+00]	[-5.56205809e-01 9.06465940e-01 4.16816241e+00]
		[-1.32669633e-01 -1.33402665e+00 -2.62593736e-01]	[-1.22420121e-01 -1.27026301e+00 -1.72157469e-01]
		[-2.53090979e-01 6.94250749e-01 -9.12356432e-01]	[-2.47614504e-01 8.08007246e-01 -8.34376593e-01]
		[-3.38159722e-01 -7.72794230e-01 -3.51977823e-01]	[-5.08184228e-01 -9.52404246e-01 -4.63765736e-01]
		[ 1.68922083e+00 -3.70718511e-01 -2.79476234e-01]	[ 1.80319999e+00 -2.49412981e-01 -1.74883957e-01]
		[-8.21568573e-01 1.20138196e+00 5.93648926e-01]	[-6.74730314e-01 1.25863859e+00 6.05119940e-01]
		[-1.79101986e+00 -2.77586883e-01 -1.41649786e-01]	[-1.76993506e+00 -3.41626968e-01 -1.92760375e-01]
		[ 1.08021355e+00 -2.05895090e-01 -1.09457143e+00]	[ 1.11138626e+00 -2.52885653e-01 -1.03959730e+00]
		[ 6.29177600e-01 -3.02549339e-01 1.14999841e+00]	[ 6.82063050e-01 -2.17768842e-01 1.13690828e+00]
		[ 7.54680994e-01 1.62684137e+00 -2.11358335e+00]	[ 6.64851763e-01 1.72581544e+00 -2.06902833e+00]
		[-1.34702632e+00 -6.63319161e-01 2.70563907e-01]	[-1.36720139e+00 -6.60794678e-01 3.18511165e-01]
		[ 1.04408540e+00 -7.77224451e-01 5.87742376e-01]	[ 1.02733116e+00 -7.72676985e-01 4.78377337e-01]
		[-9.34895261e-03 3.44531488e-01 1.92755042e+00]	[ 1.81210891e-01 3.98108950e-01 1.79111332e+00]
		[ 1.03751854e+00 -3.60872718e-01 -9.20434641e-01]	[ 9.62695750e-01 -2.99553732e-01 -1.06199882e+00]
		[-1.16697624e+00 -5.07457124e-01 -1.04811725e+00]	[-1.12940591e+00 -5.16220794e-01 -8.80611935e-01]
		[-2.11710119e+00 2.30401021e+00 8.91866055e-01]	[-2.33608456e+00 2.40888604e+00 6.41794626e-01]
		[ 3.29483217e-01 -1.11424774e+00 4.77588535e-01]	[ 4.04093655e-01 -1.06722308e+00 5.64189155e-01]
		[ 9.73619305e-01 1.17572890e+00 -1.96687137e-01]	[ 9.76228381e-01 1.05770842e+00 1.96979584e-02]
		[ 1.54931055e+00 -2.22587430e-01 -1.30738146e+00]	[ 1.54672589e+00 -1.05044561e-01 -1.24216532e+00]
		[-1.69795837e-03 -3.85085851e-01 1.30140359e+00]	[ 2.15580271e-02 -4.68014685e-01 1.24908601e+00]
		[-1.28857685e+00 1.66143324e-01 -1.34797583e-01]	[-1.18913654e+00 1.13073452e-01 -6.80326306e-02]
		[ 9.25851602e-01 9.69827541e-01 9.02344340e-01]	[ 1.02275753e+00 8.99999341e-01 1.11789775e+00]
		[ 4.11107706e-01 -4.57857405e-01 1.36664874e-01]	[ 2.77771707e-01 -4.11965476e-01 -5.53932545e-03]
		[-9.15969247e-01 8.88965024e-03 -1.09670761e+00]	[-9.83359092e-01 -3.57137674e-02 -1.08469182e+00]
		[-8.54952687e-01 4.20115961e+00 -1.61296290e+00]	[-8.84196814e-01 3.57205349e+00 -1.88906814e+00]
		[ 7.64260369e-01 -1.20058924e-01 9.61785430e-01]	[ 7.83150596e-01 3.79281472e-02 1.05372427e+00]
		[-9.95104032e-01 -7.15808598e-01 -5.21356575e-01]	[-9.50169679e-01 -5.50584430e-01 -4.83564089e-01]
		[-1.16637064e+00 -2.82420202e+00 -1.33004396e+00]	[-1.24115021e+00 -3.01930049e+00 -1.52333290e+00]
		[ 7.50686267e-01 5.16959161e-01 -1.12971650e+00]	[ 6.59700492e-01 5.45674205e-01 -1.16628569e+00]
		[ 6.67392770e-01 1.46138063e-02 1.13297136e+00]	[ 7.22481487e-01 1.64577923e-02 1.16851823e+00]
		[-9.66484794e-01 -5.30955490e-02 5.21228276e-01]	[-9.41556007e-01 -5.92817443e-02 5.18533120e-01]
		[ 4.11792957e-02 -1.26914618e+00 -5.45033478e-01]	[ 9.75487143e-03 -1.29207037e+00 -5.42811207e-01]
		[ 7.47664343e-01 1.29175135e+00 1.29730704e-01]	[ 7.84108653e-01 1.38569551e+00 1.51057898e-01]
		[-1.46276913e+00 -2.78717655e-01 1.13366129e-01]	[-1.31213654e+00 -3.60685077e-01 1.21632584e-01]
		[ 9.72069854e-01 -3.40586332e-01 7.14610977e-01]	[ 8.74859313e-01 -3.91209199e-01 7.28060722e-01]
		[ 3.15179023e-02 7.49417735e-01 -9.22941161e-01]	[-1.49002021e-02 8.37903625e-01 -9.12613988e-01]
		[-2.01324281e-01 1.57180099e+00 8.83900717e-01]	[-2.77307348e-01 1.57561433e+00 7.41086697e-01]
		[-5.44796422e-01 -7.74566905e-01 -9.24286827e-01]	[-4.71749151e-01 -7.44647038e-01 -8.52935729e-01]
		[ 8.32107999e-01 -7.86278395e-01 4.06736671e-01]	[ 7.46430525e-01 -8.07020255e-01 4.98379188e-01]
		[ 1.14696419e+00 3.63366691e-01 5.87024009e-01]	[ 1.08700249e+00 3.36887385e-01 5.56704519e-01]
		[-1.04815073e+00 9.58842491e-01 2.65170498e-02]	[-9.37926927e-01 9.82389965e-01 8.95794824e-02]
		[-2.91049759e-01 -1.22720533e+00 -4.55281311e-01]	[-2.71630707e-01 -1.25483666e+00 -4.34264491e-01]
		[ 6.92556698e-02 1.08084615e+00 -8.22175302e-01]	[-6.72947788e-02 1.04451063e+00 -9.00373430e-01]
		[-9.15977269e-01 -4.32519516e-01 -6.87501390e-02]	[-8.98497154e-01 -4.68031327e-01 -7.70556906e-02]
		[ 6.72374442e-01 -8.11082266e-01 9.41418363e-01]	[ 6.49677367e-01 -8.82069645e-01 1.04671392e+00]
		[-3.04002477e-01 2.23033990e+00 -5.17727253e-01]	[-2.67505920e-01 2.14799681e+00 -6.33595909e-01]
		[ 9.55775213e-02 -9.77737960e-01 -1.25297197e+00]	[-5.35872363e-02 -8.89302799e-01 -1.17045543e+00]
		[-1.04685536e+00 -4.17085116e-01 9.50761350e-01]	[-9.99176775e-01 -4.19570379e-01 9.23145096e-01]
		[-2.00575318e-01 -1.18780343e+00 1.02740422e+00]	[-2.30808666e-01 -1.21349412e+00 1.05451780e+00]
		[-8.01477385e-01 1.03035307e+00 1.40316050e-01]	[-8.87534912e-01 8.92527911e-01 1.36782707e-01]
		[ 6.63764220e-01 5.24585421e-01 -9.96501994e-01]	[ 6.98576318e-01 5.76923520e-01 -1.03335734e+00]
		[-7.57929792e-01 7.45696316e-02 1.50142591e+00]	[-8.25912925e-01 1.45405694e-01 1.56633529e+00]
		[ 1.33057628e+00 5.28326791e-01 1.13197979e-01]	[ 1.22074566e+00 4.93581508e-01 1.52727940e-01]
		[-6.16220923e-01 -3.45521158e-01 -1.08305169e+00]	[-6.10068129e-01 -2.97150818e-01 -1.07304276e+00]
		[ 6.03232621e-01 -4.03496199e+00 1.42053671e+00]	[ 7.54765127e-01 -3.88364069e+00 1.43045297e+00]
		[ 1.26271364e+00 3.52545728e-01 -4.61528430e-02]	[ 1.06546933e+00 4.36466045e-01 5.51428787e-03]
		[-8.47481464e-01 2.76068285e-01 -5.59533333e-01]	[-7.77084273e-01 2.64670470e-01 -5.47948846e-01]
		[-4.17433038e-01 -9.69712818e-01 -5.87690851e-01]	[-5.06670252e-01 -1.01711087e+00 -6.55481220e-01]
		[ 1.29223374e-01 1.16768756e+00 -5.30256458e-01]	[ 1.98366772e-01 1.17361784e+00 -4.65792878e-01]
		[ 4.44473102e-01 -1.72735228e-01 1.14445911e+00]	[ 4.72807722e-01 -1.12214883e-01 1.10389282e+00]
		[ 2.34906267e-01 -1.03359986e+00 2.69668391e-01]	[ 4.75518805e-01 -9.41203083e-01 2.10479309e-01]
		[ 4.60944584e-01 8.37662616e-01 -1.00093443e+00]	[ 3.91562992e-01 8.16845124e-01 -1.02446525e+00]
		[-1.10819582e+00 1.82484245e-02 4.80346046e-01]	[-1.17867504e+00 -6.18857354e-02 5.69247918e-01]
		[ 4.57430962e-01 8.06263293e-01 9.57753010e-01]	[ 4.55484838e-01 6.95352374e-01 6.85564018e-01]
		[ 5.62312338e-01 -6.97229323e-01 -1.22974249e-01]	[ 5.08738296e-01 -5.58717289e-01 -2.19386971e-02]
		[-1.13130354e+00 2.00270436e-01 -6.89646721e-01]]	[-1.14940727e+00 2.59210680e-01 -5.62546248e-01]]
10.602	9.87454	[[ 3.32916466e-01 1.77554432e+00 -3.01464384e-01]	[[ 0.63839182 1.84098111 -0.37759348]	[1.8314671110602307, 1.3773017702647132, 0.9538626984255398, 2.632700634850397, 0.4687837457259374, 1.7619548604093471, 1.687909361474137, 0.6078505568272451, 0.1617922277808302, 2.26308257896254, 0.24861643123876204, 0.6157108598178989, 1.8153507814819796, 0.9296924527161111, 0.9674156249451046, 3.780250216449846, 2.5087058416071937, 0.8580566021215923, 2.1894729502393173, 0.49068817178095814, 1…	[1.9847751461420997, 1.4731864745930348, 0.9939840015659522, 2.7229861475143435, 0.34308465202073957, 1.9775864510622092, 1.4794372195874856, 0.437839736280792, 0.0733207247242742, 2.1211611194192184, 0.37196623323333794, 0.7148732710172786, 1.954686472479886, 0.8559091632867829, 0.8731329244305949, 3.3106868685001722, 2.531415506941424, 0.6495167243908258, 2.3315032878181885, 0.4087762279915736,…
		[-6.65534015e-01 -7.93902341e-01 9.07603280e-01]	[-0.83933171 -0.69353116 0.99237855]
		[-3.08303371e-02 -7.45251977e-01 5.94561206e-01]	[-0.13668938 -0.76899834 0.61478595]
		[ 1.07258688e+00 -2.03571618e+00 -1.27926919e+00]	[ 1.29912312 -2.14724402 -1.05653953]
		[ 3.70122014e-02 -1.73067055e-01 4.34092262e-01]	[-0.10321172 -0.07561544 0.3183343 ]
		[ 7.40681117e-01 1.52501956e+00 -4.79783026e-01]	[ 0.78799868 1.77885808 -0.35435885]
		[-1.39568568e+00 8.49720383e-01 -4.23172261e-01]	[-1.04307709 1.04293561 -0.11406137]
		[ 3.27419493e-01 -4.81534206e-01 1.74366235e-01]	[ 0.05663698 -0.42531214 0.08720933]
		[ 2.51450048e-02 -1.09048831e-02 -1.59453872e-01]	[ 0.06544171 0.00723223 0.03226463]
		[ 8.12463155e-01 -7.83594109e-01 1.96148583e+00]	[ 0.8503213 -0.91030286 1.71686542]
		[-2.16237929e-01 -5.15064513e-03 -1.22575522e-01]	[-0.34821475 -0.0338837 -0.12632206]
		[ 3.07094334e-01 3.80642620e-01 -3.74037603e-01]	[ 0.25974231 0.4836636 -0.45787252]
		[-1.46805275e+00 -2.53679043e-01 -1.03728806e+00]	[-1.34694069 -0.17491439 -1.40568665]
		[ 8.30661855e-01 -2.92678760e-01 2.97771864e-01]	[ 0.74307975 -0.37011523 0.20839314]
		[ 9.16978715e-01 3.08136661e-01 9.73785810e-03]	[ 0.79817293 0.27739692 0.21984547]
		[-6.06209756e-01 2.85120352e+00 2.40695657e+00]	[-0.40194215 2.60054716 2.0090407 ]
		[-1.31091179e-01 -2.47859257e+00 -3.64690245e-01]	[-0.05537808 -2.50686984 -0.34727702]
		[ 6.91788606e-01 1.10329859e-01 -4.95496700e-01]	[ 0.55511134 0.20092652 -0.27083558]
		[ 1.18639498e+00 -1.56146787e+00 -9.73692376e-01]	[ 1.12651508 -1.73467286 -1.07600251]
		[-4.55694591e-01 4.57099443e-02 -1.76147446e-01]	[-0.38415368 0.13043953 -0.05009473]
		[-4.61964953e-01 1.48667388e+00 1.00029463e+00]	[-0.39841815 1.55510194 1.04369003]
		[-8.84512537e-01 -4.10151460e-01 1.91151083e-01]	[-0.7787957 -0.270276 0.10909754]
		[ 6.13183469e-01 -7.88802964e-02 -9.30138509e-01]	[ 0.55442887 -0.14022581 -0.83408303]
		[ 6.86073912e-04 -3.51768843e-01 5.36331621e-01]	[ 0.04253922 -0.36019435 0.53645962]
		[-5.64884164e-01 1.05092089e+00 -2.02277014e+00]	[-0.68529593 1.02309897 -1.75361105]
		[-3.01030638e-01 -1.42729959e-01 2.01046858e-01]	[-0.25240641 -0.14215301 0.15086851]
		[ 1.18575776e+00 -8.90122279e-01 7.75115116e-01]	[ 1.13692239 -0.88894292 0.68337336]
		[-1.35328974e+00 -2.85215354e-01 1.00104514e+00]	[-1.23012988 -0.35751055 0.90956042]
		[ 1.77310933e+00 -1.74931621e-01 -7.50155796e-01]	[ 1.69992762 -0.06190144 -0.829066 ]
		[-2.37534451e-01 8.87125141e-02 -4.21589128e-01]	[-0.23462053 0.13740597 -0.36203946]
		[-1.24038214e+00 1.59153253e+00 1.00232905e+00]	[-1.37170694 1.61062143 0.71425539]
		[-2.07161874e-01 -5.18033369e-01 2.18207757e-01]	[-0.13189013 -0.49277489 0.32137814]
		[ 8.93669377e-01 8.11717586e-01 -2.38570556e-01]	[ 0.88393721 0.72979558 -0.03707864]
		[ 1.00116048e+00 -2.54125798e-01 7.33300757e-01]	[ 0.7918362 -0.11080836 0.92330548]
		[ 2.00917532e-02 1.07929166e-01 -3.79651664e-01]	[-0.04590801 0.06032435 -0.55037951]
		[-7.45306434e-01 -7.00038617e-02 -4.40420319e-01]	[-0.49863816 -0.10935916 -0.34570366]
		[ 7.59226710e-01 9.78281851e-01 -1.29240754e-02]	[ 0.81825301 0.72998961 0.15826209]
		[ 4.88347637e-02 3.50158919e-02 -1.17983990e-01]	[-0.24450342 0.19831837 -0.25585877]
		[-4.13717121e-01 -2.15883220e-01 -2.30782470e-01]	[-0.38603142 -0.18065128 -0.15636932]
		[ 3.50805244e-01 3.48035880e+00 -2.41086943e+00]	[ 0.26552934 3.18295392 -2.59653369]
		[-1.51813625e-01 -8.30008845e-01 1.54331483e+00]	[-0.10339923 -0.71865897 1.56464781]
		[-9.69350343e-01 -7.24875243e-01 1.53089767e-01]	[-0.97418284 -0.67646766 0.12459858]
		[-4.38477283e-01 -2.23374450e+00 -1.06585557e-01]	[-0.424903 -2.35231427 -0.2521604 ]
		[ 6.55895196e-01 6.97041170e-01 -9.09773653e-01]	[ 0.57002924 0.73220938 -0.96208784]
		[-9.82661782e-02 -2.39699374e-01 -4.37119379e-02]	[-0.03185454 -0.21046103 0.03992584]
		[-1.77707644e+00 -4.63687234e-01 7.29869976e-01]	[-1.65056769 -0.54829343 0.59685812]
		[ 5.96387411e-01 3.28197252e-01 -2.29868031e-01]	[ 0.47228456 0.35820523 -0.15922772]
		[ 9.30082768e-01 -1.96515284e-02 -4.02481542e-01]	[ 0.91468586 0.06906793 -0.3622351 ]
		[-1.28748902e+00 -2.28309632e-01 3.14441887e-01]	[-1.13018239 -0.30670583 0.23736413]
		[ 5.44725819e-01 1.39992502e-01 -1.82048185e-01]	[ 0.46968426 0.07749587 -0.12488889]
		[ 3.94215180e-01 2.06853804e-01 -1.04431073e-01]	[ 0.38885138 0.29972568 -0.11989285]
		[ 1.32187288e+00 9.39610669e-01 2.40224373e+00]	[ 1.16846644 0.79937052 2.23753243]
		[-1.04426327e+00 -1.41733835e+00 -1.99885459e+00]	[-0.90896753 -1.26318746 -1.84406809]
		[-2.32025034e-01 5.26308268e-01 -9.48076293e-02]	[-0.30684061 0.50274114 -0.04278658]
		[ 2.47365229e-01 8.57748559e-01 1.68288711e+00]	[ 0.1876033 0.8067079 1.67063459]
		[-2.92465616e-01 -1.37647448e-01 -5.01456215e-01]	[-0.25309213 -0.05163452 -0.40304837]
		[-9.79015439e-02 -7.19458591e-01 -9.27697759e-01]	[-0.03354302 -0.79048586 -0.92657589]
		[ 1.88561419e+00 -5.95091008e-01 7.38735715e-01]	[ 1.78713541 -0.62873391 0.64048834]
		[-1.47815987e+00 6.44085180e-02 2.48530609e-01]	[-1.48137644 0.02942308 0.22932185]
		[-4.07558500e-01 4.33780746e-01 -8.97833746e-01]	[-0.36186052 0.36438247 -0.74958744]
		[ 1.37953106e+00 2.37872866e+00 -1.21550921e+00]	[ 1.35101597 2.22798432 -1.22852747]
		[ 3.20844661e-01 -3.31640117e-01 -3.55406392e-01]	[ 0.20642923 -0.3322252 -0.24810362]
		[-2.49157249e+00 -1.63926439e+00 1.04977947e+00]	[-2.32456366 -1.63062619 1.00655184]
		[-4.79621714e-01 1.01897145e-01 2.53827138e-01]	[-0.46968433 0.05161369 0.16510992]
		[ 5.64713597e-01 3.06859798e-01 -4.06383813e-01]	[ 0.48199939 0.15639306 -0.36093442]
		[-2.62665521e-01 -1.48260254e-03 1.23974821e-01]	[-0.27112249 0.0475858 0.19388307]
		[-1.95457418e+00 -1.26436835e+00 1.41740556e+00]	[-1.7727574 -1.21099652 1.24802856]
		[ 1.63320347e+00 1.12647603e+00 -2.19999560e-01]	[ 1.43896094 1.00487571 -0.20542752]
		[ 2.35219068e-01 1.30378777e-01 -5.42131162e-01]	[ 0.21571843 0.15977003 -0.47913447]
		[-1.27377062e+00 -1.01505335e+00 3.60850144e-01]	[-1.07505143 -1.00932292 0.37366835]
		[ 1.56279302e+00 3.56330653e-01 -5.23924492e-01]	[ 1.37042404 0.48632973 -0.44977974]
		[ 3.93468171e-01 -1.24713674e+00 4.33992760e-01]	[ 0.47716097 -1.30481522 0.45955038]
		[-1.07290657e+00 1.33224889e-01 -1.08934448e+00]	[-1.06557323 0.08466969 -1.17147904]
		[ 1.42474031e-01 2.54468218e-01 -1.51961978e-01]	[ 0.12196599 0.28569295 -0.10097043]
		[ 9.54818041e-01 -4.32368438e-01 1.22334980e+00]	[ 0.9233247 -0.40072328 1.22171658]
		[-4.17415091e-01 -8.99366022e-01 2.88442144e-01]	[-0.25647632 -0.84475737 0.23642209]
		[-1.00683532e-01 2.74706576e-01 -3.43518987e-01]	[-0.13617741 0.31883719 -0.40225489]
		[ 1.27782629e-01 3.79520178e-01 -1.56192475e-01]	[ 0.10381351 0.30352599 -0.06329072]
		[ 6.34344546e-01 1.43118972e+00 8.07783588e-01]	[ 0.73748506 1.26283861 0.53395096]
		[ 2.65119847e-01 -5.07741386e-01 -2.44966593e-01]	[ 0.25842427 -0.31592152 -0.14360381]
		[-1.01096194e+00 -5.89853254e-01 -4.26100236e-01]]	[-1.06991168 -0.46744798 -0.37218879]]
6.61338	5.9449	[[-1.44575118e+00 5.31301767e-01 7.26625703e-01]	[[-1.35878864 0.61368891 0.66795582]	[1.7030745609500715, 0.6482519589390077, 0.7165112559689447, 0.6433909830392232, 0.28506361186274953, 0.9802935219482685, 2.2249798234580154, 0.5422704590139575, 1.6741472565524063, 0.9925462949558113, 0.678458308495951, 0.40946962152788613, 0.9237486805450169, 0.5944057753616013, 1.2645712165321747, 2.6318375233865026, 2.240857659776061, 1.043303539161631, 1.5304619143268041, 1.56068193094659, 0…	[1.6337336432300045, 0.7626182614156459, 0.6403975456002702, 0.713120159529631, 0.32808764456559214, 0.9070435435000782, 1.9120301426505486, 0.6613045455372105, 1.5997241782870555, 1.0298562540253413, 0.7002866597570824, 0.2468466180732285, 1.165239474491144, 0.5818995676962823, 1.3316569023527172, 2.7999656093754997, 2.152870408025065, 0.8972619851827844, 1.4729466532431081, 1.4557180335966065, …
		[ 1.32295691e-01 -4.21027547e-01 4.74830767e-01]	[-0.00633034 -0.3974869 0.65080773]
		[ 5.85200066e-01 4.38854361e-02 -4.11100147e-01]	[ 0.31682107 0.14321525 -0.5377944 ]
		[-3.32009842e-01 -2.68027614e-01 4.81541919e-01]	[-0.29695889 -0.29345581 0.57813447]
		[-2.26452728e-01 1.30097138e-01 -1.14259177e-01]	[-0.26136303 0.14581593 -0.13441944]
		[ 7.54861949e-01 1.22202095e-02 -6.25307520e-01]	[ 0.70248917 -0.05158105 -0.57146859]
		[-1.24844472e+00 1.58958918e+00 -9.30122157e-01]	[-0.90547466 1.57826194 -0.58742163]
		[-2.96239742e-02 -8.03764230e-02 -5.35461765e-01]	[-0.16114805 -0.09058779 -0.63494004]
		[ 5.48298577e-01 -1.30562313e+00 8.93020687e-01]	[ 0.42059111 -1.26044464 0.89078611]
		[ 2.35811656e-01 -5.12724241e-01 8.16489353e-01]	[ 0.43520011 -0.67774903 0.64176399]
		[-7.52716978e-02 5.44817762e-01 -3.97257415e-01]	[-0.20004918 0.6151429 -0.26829264]
		[ 1.06761215e-01 -1.08481388e-01 3.80130507e-01]	[-0.02702573 -0.01011027 0.24515433]
		[-3.83544987e-01 -3.63286266e-01 -7.57778303e-01]	[-0.16594158 -0.34387855 -1.10090597]
		[ 3.10573195e-01 -5.26685912e-02 -5.04071955e-01]	[ 0.25969522 -0.13814827 -0.50207624]
		[ 2.26150880e-02 9.49856167e-01 8.34507149e-01]	[-0.01290366 0.90490874 0.97687449]
		[ 9.92839813e-01 2.23734632e+00 -9.67015676e-01]	[ 1.01493974 2.3784455 -1.0736395 ]
		[-1.18636135e+00 -1.60989958e+00 1.01104556e+00]	[-1.13340406 -1.46725293 1.09426462]
		[ 1.01407797e+00 2.12976996e-01 -1.21527539e-01]	[ 0.89495928 0.06142651 0.01880805]
		[ 1.11947141e+00 6.55217915e-01 8.12272688e-01]	[ 1.16184812 0.51850006 0.74218494]
		[-1.07004822e+00 -6.70708674e-01 -9.16992239e-01]	[-1.0172275 -0.60946867 -0.84434066]
		[-2.88375243e-03 -1.10538992e-01 -5.44183316e-02]	[-0.07796863 -0.06734716 -0.02088019]
		[ 1.75621963e-03 -1.62220469e+00 -6.83939894e-03]	[ 0.28045142 -1.53513612 0.03737462]
		[-2.92196472e-01 -2.59675736e-01 3.72618558e-01]	[-0.31255062 -0.16149639 0.32271325]
		[ 1.98183829e-01 9.54627419e-01 -5.06071453e-01]	[-0.00406408 0.79595053 -0.53894947]
		[-3.19114152e-01 6.15956253e-02 -1.73010434e+00]	[-0.4185216 -0.09946648 -1.58673972]
		[ 3.93921199e-01 1.09683688e-01 9.47296888e-01]	[ 0.35364289 0.15973572 0.81396055]
		[ 2.10909621e-01 -3.63556901e-01 1.56338463e-01]	[ 0.20214447 -0.28855279 0.13748548]
		[-1.09767954e+00 -1.98765156e-01 1.42882168e-01]	[-1.18164369 -0.5286177 0.05742078]
		[ 5.78199973e-01 -4.95351329e-01 9.16820386e-03]	[ 0.56300077 -0.36054644 0.02111287]
		[ 9.98628298e-01 5.92175168e-01 -1.91798385e-01]	[ 1.10453727 0.81763147 -0.12030344]
		[-8.66760439e-02 3.39438436e-01 5.61849796e-01]	[-0.04126365 0.15166213 0.43253252]
		[-9.87777768e-03 6.83534945e-01 -3.03261073e-01]	[-0.01442602 0.6617704 -0.19711023]
		[-1.03239468e-01 -3.60418969e-01 3.51839240e-01]	[-0.11307568 -0.24688801 0.36017084]
		[ 5.24925733e-02 1.22240661e-01 1.15765105e+00]	[-0.08820829 0.25529156 1.49495251]
		[-6.93140545e-01 -1.38483006e-01 -1.28196911e+00]	[-0.71602019 -0.2098611 -1.41746347]
		[ 7.72609933e-01 -1.89554786e-02 1.58164925e-01]	[ 0.94930923 -0.07323926 0.16448368]
		[-6.40304626e-02 -5.53039645e-01 -4.53780917e-01]	[-0.04835516 -0.87017821 -0.28756706]
		[-2.58760782e-01 -2.29121536e-02 -7.17526251e-02]	[-0.36497763 0.07302964 -0.17845335]
		[ 9.70667984e-01 9.46581143e-01 4.42550686e-01]	[ 0.93172256 1.06399273 0.40543475]
		[-3.12254493e-01 5.18158942e-01 -3.42813681e-01]	[-0.12640504 0.34701341 -0.32290319]
		[ 3.04362637e-01 -5.15645840e-01 9.59524502e-01]	[ 0.1990763 -0.37177837 0.77839926]
		[-1.54062931e-01 1.74117300e-01 -6.62475119e-01]	[-0.16481784 0.2116844 -0.65010579]
		[ 3.26794662e-01 -3.55839521e-02 6.80828598e-01]	[ 0.37181085 0.05792698 0.79463294]
		[-7.24851332e-03 -1.61098403e-01 4.01997866e-01]	[-0.04130099 -0.17325525 0.30655733]
		[-4.45896415e-01 -5.01448861e-01 -1.42368816e+00]	[-0.45232326 -0.48027509 -1.3844355 ]
		[ 6.55253705e-01 -1.22185285e+00 -6.26944594e-01]	[ 0.77262548 -1.28881616 -0.67020042]
		[-2.78919538e-01 7.05424415e-01 2.54387022e-01]	[-0.32941558 0.7624779 0.24076343]
		[-5.48019715e-01 3.19792615e-01 3.77263467e-01]	[-0.59484477 0.35118386 0.38706814]
		[ 6.12441140e-01 -4.57063294e-01 -1.66533155e-01]	[ 0.74767383 -0.57188611 -0.23307841]
		[-6.57975015e-01 1.92946589e-01 7.50876066e-02]	[-0.74744616 0.15681681 0.07340971]
		[-9.46864274e-02 1.88891029e-01 1.42853680e-01]	[-0.13981149 0.20905204 0.11912324]
		[ 1.30581879e+00 1.03672072e+00 2.30522362e+00]	[ 1.23438201 0.87900287 2.22614742]
		[-2.91385546e-01 -1.54304805e+00 -1.24097185e+00]	[-0.24431989 -1.42174145 -1.18476897]
		[-9.55994219e-01 5.00418208e-01 -8.83158387e-01]	[-0.99974537 0.51299964 -0.87900643]
		[-1.26530192e+00 4.87513210e-01 9.56276064e-02]	[-1.20118916 0.5092802 0.01128375]
		[ 4.67852940e-01 -5.57516866e-01 4.04250875e-01]	[ 0.53525235 -0.55949745 0.51172347]
		[ 8.57137407e-01 2.24211083e-01 -2.83391772e-01]	[ 0.7421069 0.24068798 -0.24714978]
		[ 2.19772799e+00 -4.61003976e-01 1.07061926e+00]	[ 2.06127015 -0.42876295 0.95321501]
		[-7.98205807e-01 4.01557178e-01 8.04688337e-01]	[-0.71629498 0.40550502 0.79783463]
		[-1.39732630e+00 2.02623049e-01 -1.65400974e+00]	[-1.25842351 0.18614255 -1.50210611]
		[ 2.19956088e+00 1.34589940e+00 6.59757460e-01]	[ 2.20523171 1.21689838 0.69328111]
		[ 1.07865197e-01 -5.79095335e-03 -1.80443609e-01]	[ 0.09620672 0.01498106 -0.2267927 ]
		[-2.39540999e+00 -1.38038112e+00 -5.94325436e-01]	[-2.31019565 -1.33840797 -0.51834187]
		[-8.01390842e-01 1.43118607e-01 -1.46183479e+00]	[-0.73723045 0.02673048 -1.45811649]
		[ 1.09993522e+00 -3.44489425e-01 -4.08850686e-01]	[ 0.92195952 -0.37308909 -0.31726762]
		[-2.93538898e-01 1.89780838e-01 1.40132828e+00]	[-0.25249582 0.23528606 1.33582356]
		[-1.43144663e+00 -6.93408094e-01 -3.86214001e-01]	[-1.03075991 -0.61284313 -0.35787747]
		[ 1.66226278e+00 2.78029833e-01 8.18686363e-01]	[ 1.45255613 0.15454559 0.67922566]
		[-5.26265176e-01 1.77130637e-01 4.13401904e-01]	[-0.56316193 0.19326939 0.37026277]
		[-1.13546724e-01 1.59593889e+00 -7.83901408e-02]	[ 0.00494808 1.57182046 -0.07521791]
		[ 4.94664844e-01 -4.68294656e-01 -3.99991169e-01]	[ 0.29650076 -0.33294966 -0.37376729]
		[-2.36420134e-01 -1.32388801e+00 2.87504873e-01]	[-0.15911254 -1.43040738 0.31700579]
		[-1.14925798e+00 5.47943301e-01 -1.18089400e+00]	[-1.18930692 0.51038154 -1.26224612]
		[ 1.29759398e-01 -6.33398430e-01 3.87558586e-01]	[ 0.08172138 -0.62408734 0.43092163]
		[ 9.16929350e-01 -1.34581816e-01 6.87564999e-01]	[ 0.9229031 -0.11936576 0.70360829]
		[-1.65900838e+00 7.35963960e-01 -1.91374306e-01]	[-1.58435974 0.83792023 -0.18896696]
		[ 1.09835538e-01 -6.72361998e-01 4.12077476e-01]	[ 0.09339606 -0.66199917 0.42845658]
		[ 1.20868668e+00 -2.56794863e-01 -4.07467071e-01]	[ 1.22056477 -0.33929316 -0.42021891]
		[-2.79661251e-01 5.64133916e-01 7.44445730e-02]	[-0.0702797 0.40763955 -0.05641849]
		[ 5.29997033e-01 -1.99820235e-01 -4.10412273e-02]	[ 0.52432577 -0.01698446 -0.02418568]
		[-1.68731862e-01 -1.43302698e-01 5.02012036e-02]]	[-0.23493298 -0.0107828 0.04281805]]
6.19493	6.13615	[[ 0.28800264 -0.60638259 -0.30133542]	[[ 0.54059676 -0.67581049 -0.31972169]	[0.7358317699329754, 0.9521345644776191, 1.427130739742696, 0.46250670053983856, 1.0309973309810896, 0.49378065113623126, 1.0543101529804781, 1.5282564319469214, 1.178188668046927, 1.3386265007833522, 1.5465355083137713, 1.652453977280286, 1.1544663063156755, 0.41099920437659654, 0.8483719845309304, 2.374038914790198, 0.809719285605873, 0.805469462416758, 1.638806607448843, 1.033107062222794, 2.0…	[0.9225977682181165, 1.0868620121889845, 1.8428395035803735, 0.49118098493533663, 0.9862568635167006, 0.5891815344499891, 0.7504686823186064, 1.8522655948858098, 1.4754894916874826, 1.6572776593110632, 1.7528093420985813, 1.492639029265523, 1.4766932247613067, 0.4154654791977111, 0.9757569522484089, 2.360484443977841, 0.8161724432641086, 0.7893545146370435, 1.5496301100696013, 0.963590394311751, …
		[ 0.57305612 0.24460062 -0.71995656]	[ 0.71153141 0.24716938 -0.78351732]
		[-1.27967697 0.61812488 0.13057809]	[-1.65124732 0.80924394 0.12068129]
		[ 0.12686166 0.4162184 0.1567827 ]	[ 0.23310462 0.42087326 -0.09892772]
		[-0.33357498 -0.33412622 -0.91653854]	[-0.34087769 -0.4339491 -0.81743084]
		[-0.10019543 -0.03854237 0.4819696 ]	[-0.13781828 0.0553488 0.57015569]
		[-0.25061835 -0.95265677 -0.3757731 ]	[-0.35716652 -0.53784023 -0.38257444]
		[-1.36822174 0.47028053 -0.49231413]	[-1.69331909 0.40346179 -0.6330694 ]
		[ 0.97409244 -0.36640229 0.5522878 ]	[ 0.97000651 -0.86494658 0.69858716]
		[ 0.66918015 -0.98330358 -0.61419289]	[ 1.1246453 -1.15100043 -0.39615679]
		[-0.27326897 1.46269616 -0.42144525]	[-0.30526781 1.72126477 -0.12806145]
		[-0.12663592 -0.17561158 1.6382088 ]	[-0.27573992 -0.14494496 1.45977044]
		[ 0.65230902 0.88506666 -0.35205454]	[ 1.08965124 0.91387912 -0.39762796]
		[-0.13808135 0.16735689 0.34906383]	[-0.1766567 0.16762765 0.336608 ]
		[-0.55495044 -0.27957034 0.57758589]	[-0.73132937 -0.29107611 0.57665734]
		[ 1.6599619 1.37042508 -1.00126039]	[ 1.61312394 1.42517351 -0.96881291]
		[-0.14026113 -0.75686335 0.25125686]	[-0.14652124 -0.77133813 0.22294948]
		[-0.64502775 -0.45982811 0.14587108]	[-0.65260247 -0.4348916 0.08977676]
		[-1.21869923 1.09028236 0.1083681 ]	[-1.22473905 0.94819704 0.04785515]
		[-0.89243278 -0.44799917 -0.2648975 ]	[-0.84516383 -0.3826063 -0.26041693]
		[ 1.87824488 -0.70554968 -0.02970455]	[ 1.81830329 -0.73540148 -0.02201529]
		[ 1.24059158 -0.93148808 -1.88169104]	[ 1.31805524 -1.04504363 -1.81714978]
		[-1.22828257 -0.16193273 1.50405219]	[-1.1830904 -0.15983067 1.39169176]
		[ 0.34441965 0.59938959 0.34407373]	[ 0.29929633 0.54518627 0.33985511]
		[ 1.18755414 -0.08516228 -0.08795368]	[ 1.16573271 -0.12237948 -0.05404826]
		[ 0.59144245 0.284886 0.16568747]	[ 0.62973108 0.45222119 0.13340447]
		[-1.42870187 0.15015886 -0.50619003]	[-1.47433587 0.1691403 -0.58255558]
		[ 1.31893441 -1.95840986 1.163093 ]	[ 1.2798777 -2.30065806 1.37007427]
		[-1.81078395 0.38739512 -0.08227205]	[-1.87847778 0.50714027 -0.03999184]
		[ 0.73108601 1.71052383 -0.71075972]	[ 0.84890063 1.92206679 -0.8575011 ]
		[ 0.92746507 -0.55010925 -1.17846878]	[ 1.12314168 -0.62443607 -1.33942491]
		[-0.09948303 1.13125047 -0.60332215]	[-0.14567033 0.98385108 -0.4761017 ]
		[-1.04891116 -0.50179154 1.9473088 ]	[-1.21881735 -0.37312706 1.88123623]
		[-1.96279432 0.05619661 0.8262649 ]	[-1.98239953 0.1331294 0.95289356]
		[-0.00737445 0.09198337 -0.50327681]	[ 0.01663549 0.05093515 -0.46654536]
		[ 1.7516154 -0.11170175 -0.2529796 ]	[ 1.72370006 -0.13030242 -0.25668158]
		[-0.67845428 -1.66174784 -0.13566672]	[-0.69610207 -1.95171948 -0.03606719]
		[ 0.28254778 -0.33286751 0.10121431]	[ 0.34437576 -0.18728268 0.08383913]
		[ 0.88932971 1.82995885 0.34093302]	[ 0.87340241 1.87520952 0.25956059]
		[-0.1838874 -0.61333897 0.32620506]	[-0.18501162 -0.37180649 0.37752482]
		[ 0.0296718 0.81752895 -0.52203154]	[ 0.02523896 0.79924685 -0.74656299]
		[ 0.31147432 -0.37475633 0.2001171 ]	[ 0.29784614 -0.21082247 0.05459102]
		[ 1.02577907 1.9844347 -0.56566146]	[ 0.99102353 2.02574221 -0.51600965]
		[-0.86815989 -1.56201207 1.76929298]	[-0.84900124 -1.51875304 1.6893974 ]
		[-0.1306904 -0.573748 -1.12846534]	[-0.1577056 -0.520186 -1.01626936]
		[ 0.67241116 -0.06972659 -0.20076131]	[ 0.76101834 -0.14344356 -0.2161617 ]
		[ 0.52944291 0.26522783 -0.30220095]	[ 0.50855258 0.2993897 -0.35122022]
		[-1.21792913 -0.32313968 0.51344081]	[-1.32893712 -0.32687102 0.55021163]
		[ 0.3234424 -0.06744474 -0.1475315 ]	[ 0.4373596 -0.10450446 -0.17805657]
		[-1.03528805 0.12309226 -0.33232953]	[-1.11976923 0.13530549 -0.35487951]
		[ 0.71047093 -0.1725569 0.36429111]	[ 0.64478316 -0.14929121 0.42400727]
		[ 0.22600289 -0.33799198 0.44011744]	[ 0.18498878 -0.47362192 0.37987571]
		[-0.03222449 0.10135284 -0.22458826]	[ 0.03634513 0.18977612 -0.16172311]
		[-0.11863422 0.26307109 -0.2141579 ]	[-0.13828601 0.25831918 -0.22791086]
		[ 0.0847742 0.83033229 -0.67818823]	[ 0.06593692 0.88777111 -0.61835867]
		[ 0.7224709 -0.62599868 0.89318292]	[ 0.72882577 -0.70172062 0.87204576]
		[-0.65564606 -0.12819473 -0.26262109]	[-0.65903104 -0.13843421 -0.20478305]
		[-0.12682798 0.0765355 0.17194538]	[-0.23642129 0.09003808 0.13517899]
		[-0.43976623 0.07597279 -0.20318201]	[-0.31619558 0.05998102 -0.22489236]
		[ 0.48750298 -0.10309703 -0.06511732]	[ 0.44022715 -0.08827197 -0.02965344]
		[ 0.57582592 -0.46164341 0.92370812]	[ 0.68992274 -0.4958742 1.0010404 ]
		[ 0.34331325 0.48485263 -0.35945846]	[ 0.43171268 0.56078416 -0.4122235 ]
		[-0.85555057 -0.04758726 -0.4889231 ]	[-0.95107955 -0.06871093 -0.45182127]
		[-1.58088311 -0.49571272 -0.92005576]	[-1.61992872 -0.57253457 -0.78712156]
		[ 1.49995652 -0.08949135 -0.3706387 ]	[ 1.42238712 -0.13689604 -0.32276266]
		[ 0.08826082 0.49345324 0.87484477]	[ 0.14492299 0.47253478 0.75329137]
		[-1.31108853 0.87009306 0.14731213]	[-1.38562101 0.81547365 0.25790068]
		[ 0.37331065 0.13099461 0.31506178]	[ 0.41967581 0.12312584 0.33663046]
		[ 0.44773913 -0.81650617 0.66952956]	[ 0.39283234 -0.70945102 0.60746431]
		[-0.24740637 -0.67361695 -0.11412255]	[-0.05285222 -0.76883688 -0.05516674]
		[-0.7140061 1.3217505 0.29634711]	[-0.85897653 1.29586206 0.29633559]
		[ 0.73399197 -0.58984698 -0.29763477]	[ 0.63398414 -0.74125172 -0.26899413]
		[-0.04339991 0.50031228 -0.00988127]	[ 0.03269052 0.51997049 -0.08198715]
		[ 0.05759817 -0.40659243 0.20324109]	[ 0.02338444 -0.40520827 0.20949114]
		[-0.13222133 -0.21704952 -0.06333374]	[-0.14921176 -0.23321563 -0.01266509]
		[-0.74181791 0.92232332 -0.60528246]	[-0.76590376 0.97063306 -0.59860561]
		[-0.52181017 -1.26918639 1.1630278 ]	[-0.51494628 -1.30783757 1.20678087]
		[ 1.11189611 0.17699303 -0.62093859]	[ 1.10216431 0.13313862 -0.67015253]
		[-0.50194462 0.0231291 0.27237433]	[-0.29369984 0.0023838 0.24081702]
		[-0.07571305 -0.13103991 0.04650298]	[-0.0784458 -0.05731597 -0.03349384]
		[ 0.6792954 0.12408168 -0.24598316]]	[ 0.63873149 0.17284923 -0.25230525]]
6.071	6.10082	[[ 1.33937183 0.96096664 0.31189752]	[[ 1.41376262e+00 5.03479828e-01 1.09766054e-01]	[1.6776930082721166, 1.5177537247859518, 1.6036076737922096, 0.4427058290526166, 0.4021748498652976, 0.9491996349478542, 2.799353623114499, 0.6783203101073901, 1.9097315261514942, 1.8101264549657292, 0.9246695379687612, 1.3235666692611578, 1.0967702670477746, 0.7076463558180017, 1.0205149736197001, 2.3696186159033488, 0.9786204438600903, 0.505070297689417, 1.985222400106732, 0.12299356781344661, …	[1.5047475760478872, 1.4234726624689953, 1.6836990489889603, 0.48337274894509774, 0.2901963366907091, 1.0524996045234762, 2.862665055138432, 0.5010119015425442, 1.9379248370679998, 1.8875725313470426, 1.04927059962259, 1.1810489687103158, 1.3971127449288898, 0.7680397899785034, 1.1953888412626006, 2.269603998802771, 0.9045635387608424, 0.4375139758844699, 1.9667901407974584, 0.12982288244998222, …
		[-0.55001325 -0.69353099 -1.23291385]	[-1.76655778e-01 -7.63120283e-01 -1.18857671e+00]
		[-1.03260742 -1.10333772 -0.53658678]	[-1.47170170e+00 -6.65322332e-01 -4.75691899e-01]
		[ 0.21167206 -0.3605215 -0.14562842]	[ 3.25286480e-01 -1.62315863e-01 -3.18577277e-01]
		[-0.27384423 0.19803239 -0.21803009]	[-2.56147642e-01 1.19034943e-01 -6.65806406e-02]
		[-0.55780498 0.49721929 0.585326 ]	[-8.13776833e-01 3.70398885e-01 5.55272321e-01]
		[-2.07085111 1.26910083 1.39188343]	[-2.00768565e+00 1.28788282e+00 1.58284787e+00]
		[ 0.63227686 -0.0556121 -0.23927329]	[ 3.54823315e-01 -7.50308770e-02 -3.45664155e-01]
		[ 1.2997552 -1.25503585 -0.6185434 ]	[ 1.39411836e+00 -1.22403415e+00 -5.60113442e-01]
		[-0.73296353 1.1707768 -1.16987347]	[-5.98020991e-01 1.19970769e+00 -1.32891024e+00]
		[ 0.6599379 -0.64747719 0.0164016 ]	[ 6.04430455e-01 -8.32892274e-01 2.04751253e-01]
		[ 0.06180682 -0.29749825 1.28821715]	[-7.81433126e-02 -2.06946871e-01 1.16014796e+00]
		[ 0.37960086 -0.58077514 0.84941653]	[ 7.14876110e-01 -6.39679276e-01 1.01571974e+00]
		[-0.10560761 0.66787393 -0.2086979 ]	[-4.52155955e-02 7.24912347e-01 -2.49685318e-01]
		[ 0.10972231 0.84375578 0.56346075]	[ 1.72290702e-01 9.66817988e-01 6.81566853e-01]
		[ 0.20801224 -0.83167374 -2.20910436]	[ 1.07879342e-01 -7.83898175e-01 -2.12719722e+00]
		[ 0.78283337 0.19998124 0.55215704]	[ 7.21302350e-01 3.00857922e-01 4.55458699e-01]
		[-0.07165451 -0.06451877 0.49578117]	[-3.16284493e-02 -3.27740317e-03 4.36356940e-01]
		[-1.85757849 0.64945278 -0.26214734]	[-1.85970511e+00 5.65655615e-01 -2.99656629e-01]
		[ 0.11265979 -0.0235449 -0.04336849]	[ 1.20072218e-01 -3.69894670e-02 -3.26867339e-02]
		[ 1.49478001 -0.46664431 0.0085732 ]	[ 1.46694756e+00 -5.09178034e-01 -4.59340842e-02]
		[ 1.1213767 0.3293544 -0.47827785]	[ 9.74074356e-01 4.29803876e-01 -4.44405688e-01]
		[-0.99713238 -0.61259062 0.96915756]	[-1.01284950e+00 -6.86843209e-01 9.07285544e-01]
		[-0.0937345 0.83827341 -0.28638248]	[-5.98006071e-02 7.93109618e-01 -2.45876363e-01]
		[ 0.54296852 0.13403546 -0.16824145]	[ 5.38457218e-01 1.69021450e-01 -2.29988386e-01]
		[ 0.17555069 0.33077175 0.20311562]	[ 1.06918025e-01 4.42879649e-01 2.04295542e-01]
		[-0.82951638 -0.12419666 -0.30473689]	[-8.25474078e-01 -1.38420843e-01 -2.94360385e-01]
		[ 1.40530635 -0.23049795 0.76529976]	[ 1.43745258e+00 -3.23256070e-01 8.89782970e-01]
		[-2.39526899 0.23767427 -0.08514289]	[-2.55825152e+00 3.30325515e-01 -7.32539230e-02]
		[ 0.9131272 0.71305433 -0.43528058]	[ 1.04434218e+00 7.07146098e-01 -5.40057717e-01]
		[ 0.88107898 -0.61291962 -1.58393147]	[ 9.61186652e-01 -6.10388974e-01 -1.54058203e+00]
		[-0.04417875 0.26591093 -0.29005289]	[-1.23942825e-01 9.18561609e-02 -2.19069083e-01]
		[-0.93317391 -0.02010574 1.59332166]	[-1.07329416e+00 -3.86312988e-02 1.26091794e+00]
		[-0.77968402 -0.0335173 -0.50465117]	[-7.28959681e-01 -6.99787646e-02 -3.73623968e-01]
		[ 0.18393116 -0.01385965 0.25449064]	[ 2.39933102e-01 -8.60685252e-02 3.77336997e-01]
		[ 0.42911265 0.0722562 0.21683592]	[ 4.51042696e-01 7.66822028e-02 1.86276211e-01]
		[ 0.65416824 -0.72344072 0.28408319]	[ 6.97721086e-01 -8.11216170e-01 2.36218224e-01]
		[-0.30797751 0.25196509 -0.2230382 ]	[-2.42573059e-01 3.11354484e-01 -6.58604429e-02]
		[ 0.18496742 -0.0732108 0.49622005]	[ 1.43566353e-01 -4.57299881e-02 5.08081407e-01]
		[-0.99265917 -1.78060138 1.63511632]	[-1.07247825e+00 -1.65907261e+00 1.78714561e+00]
		[ 0.68381365 1.49921743 -1.26086501]	[ 7.64194677e-01 1.54401892e+00 -1.48927850e+00]
		[ 0.12681949 -0.18216363 -0.42013013]	[ 1.79293701e-01 -8.61998771e-02 -4.88740185e-01]
		[ 0.9984493 1.30079984 -1.34163049]	[ 9.35497593e-01 1.27603611e+00 -1.33944253e+00]
		[-0.8549857 -1.17116684 1.48644963]	[-8.41414299e-01 -1.08263096e+00 1.46630471e+00]
		[ 0.0095693 -0.08305063 -0.11658397]	[-1.12660594e-02 -2.27232074e-02 -2.38431889e-02]
		[ 1.52837578 -0.81102544 -0.57535998]	[ 1.56351110e+00 -8.86680068e-01 -6.20847766e-01]
		[-0.5423153 -0.03662859 0.29574064]	[-5.65804206e-01 -2.94618805e-02 2.83316666e-01]
		[-0.92717994 0.68506948 0.43688032]	[-1.00815021e+00 7.14226408e-01 4.93187817e-01]
		[ 0.36018387 -0.7108459 -0.54886653]	[ 3.98400843e-01 -8.07139083e-01 -5.26896276e-01]
		[-0.03939479 0.36698604 0.4039427 ]	[-2.00062229e-01 3.99885312e-01 3.40866562e-01]
		[-0.34164491 0.16823574 0.17603205]	[-3.31005905e-01 2.13134966e-01 2.07869528e-01]
		[-2.00805488 -1.01506985 -0.93733468]	[-2.08554039e+00 -1.07828332e+00 -9.98907184e-01]
		[ 2.12938517 1.65704441 0.3928492 ]	[ 2.19476861e+00 1.71564732e+00 4.07744292e-01]
		[-0.05948855 -0.6445414 0.45531736]	[-4.03678457e-02 -6.83836086e-01 4.69535555e-01]
		[ 0.67280356 0.7383951 -0.35679484]	[ 6.40378742e-01 8.38916244e-01 -2.66384510e-01]
		[ 0.03960069 -0.34013788 0.69100246]	[ 6.02961910e-02 -4.31883146e-01 6.57755986e-01]
		[-0.26491601 -0.51632785 -0.46051439]	[-3.10251887e-01 -6.47753928e-01 -4.55360195e-01]
		[-0.87172694 -1.3030619 -0.9584124 ]	[-8.89920025e-01 -1.13380330e+00 -1.00389060e+00]
		[ 0.71598261 0.23566541 -0.05032292]	[ 8.34287004e-01 2.84153378e-01 -2.01378281e-02]
		[-0.01468256 1.19992892 0.38758713]	[ 3.97823213e-03 1.15821560e+00 4.16847485e-01]
		[-1.8653115 -1.38687538 -1.44735766]	[-1.83750418e+00 -1.32830488e+00 -1.48332117e+00]
		[ 0.50753307 0.89487368 -0.16549561]	[ 6.14795696e-01 8.92229041e-01 -1.45404536e-01]
		[ 1.38530011 0.36608353 1.81735863]	[ 1.35141339e+00 2.84949930e-01 1.85342300e+00]
		[-1.13836858 0.83298783 0.29159242]	[-1.19553819e+00 7.44165821e-01 4.27345931e-01]
		[ 1.50587773 -0.32369998 -0.59892715]	[ 1.55906861e+00 -3.63547516e-01 -5.87214011e-01]
		[-0.25042752 -0.25498054 -0.00987603]	[-2.24760053e-01 -3.29617770e-01 -1.08044911e-01]
		[ 1.67232655 0.87002415 1.44248711]	[ 1.65461287e+00 9.15661855e-01 1.51415149e+00]
		[-2.18681524 0.00695803 -0.64033342]	[-2.08841771e+00 -1.09630348e-03 -6.22552958e-01]
		[-0.04724171 -0.70763603 0.33230537]	[-1.68307775e-01 -6.50620308e-01 2.61012407e-01]
		[ 1.23811062 -2.40218491 -0.39050698]	[ 1.24642390e+00 -2.46186076e+00 -3.36522122e-01]
		[-1.47076352 1.8812665 0.18809471]	[-1.53510828e+00 1.86364577e+00 6.90370723e-02]
		[ 0.15489839 0.72368132 0.1139926 ]	[ 1.24199885e-01 7.29875123e-01 1.38500600e-01]
		[ 0.69230586 0.30452868 0.98685304]	[ 9.28588376e-01 3.28692958e-01 9.16878689e-01]
		[ 0.02223307 0.18686927 0.13943298]	[-2.86305671e-03 1.95415124e-01 1.14711372e-01]
		[-0.90749339 -0.51668806 -1.02167348]	[-1.00861679e+00 -5.30443667e-01 -9.71099200e-01]
		[-0.06873266 0.70290972 -0.56135728]	[-1.58473762e-02 7.57432467e-01 -5.02464981e-01]
		[ 0.00483106 -0.62402587 0.43782916]	[ 2.46010895e-02 -6.83763539e-01 4.51205750e-01]
		[ 0.07685349 -0.23842333 0.18209287]	[-1.28966342e-02 -2.92790988e-01 1.18451633e-01]
		[-0.04105192 -1.63441724 0.11101717]	[ 1.66953480e-02 -1.76690424e+00 2.00228791e-01]
		[-0.54631245 0.71917531 0.39789968]	[-4.87811177e-01 8.05867057e-01 2.97493424e-01]
		[ 0.76388838 0.53690631 -0.54126624]]	[ 8.12269411e-01 6.18539804e-01 -6.08391918e-01]]
6.36089	6.37281	[[-0.66430415 -0.79667451 -0.72499423]	[[-0.32091228 -1.04831916 -0.60563855]	[1.2655460942482588, 1.8641231812462498, 1.1758005656574013, 2.2988624746281068, 1.0446114895747853, 0.8496547458037987, 0.9127707031447447, 0.5145310222840672, 1.0915367464485266, 1.7323754217159677, 1.7999878569016543, 0.46783465941201346, 0.5496703034036827, 0.7910534759792495, 0.6902466128380105, 2.078747796697753, 3.104044713850664, 1.3693809276877853, 1.4185875616726993, 1.1063944736968496,…	[1.2524998225609116, 2.0272313352897235, 1.4752242484282103, 1.9896486116432175, 0.8587627284664543, 0.6607860111252168, 1.0376484252144749, 0.43550668133130094, 1.0955730735163278, 1.738891308781665, 1.8470769854470275, 0.609144171836778, 0.6843041052573446, 0.7843495360111505, 0.6035074982386002, 1.9801334808546875, 2.713622176525973, 1.3431669465880298, 1.4518249644708543, 1.1155384146675678, …
		[ 1.78461914 -0.36023287 -0.40040234]	[ 1.9164825 -0.40768102 -0.52015182]
		[-0.99825415 0.37729211 0.49360539]	[-1.24766075 0.5218489 0.58932416]
		[-2.24655195 0.06359111 0.48345544]	[-1.96901225 0.10736707 0.26488613]
		[ 0.88681368 -0.14625757 -0.53233767]	[ 0.79173394 -0.1378235 -0.30271353]
		[ 0.52368415 0.42466618 0.5170365 ]	[ 0.10353173 0.40024373 0.51548452]
		[-0.8489399 0.32562584 -0.08012003]	[-1.01584916 0.17064316 0.12508257]
		[-0.49913677 -0.1238944 -0.01596364]	[-0.38937668 -0.19256616 0.03114708]
		[ 0.94140993 -0.32981427 0.44319562]	[ 1.05652242 -0.15769538 0.24325483]
		[ 0.31311489 1.69737241 0.14835955]	[ 0.39246383 1.67794487 0.23284356]
		[-0.55214968 -1.66499695 0.40357426]	[-0.6174855 -1.69576337 0.39343566]
		[-0.0238523 0.06427816 -0.46278359]	[-0.0425578 0.12732481 -0.59416652]
		[-0.18062405 0.30102077 0.42296441]	[ 0.15859275 0.32255444 0.58230497]
		[ 0.15165 0.65231858 0.42100873]	[ 0.08429085 0.64848441 0.43309032]
		[ 0.60580254 -0.319407 -0.08615586]	[ 0.42613569 -0.37625564 -0.20263605]
		[-1.06447715 0.78149357 -1.60541228]	[-1.15942912 0.869322 -1.34941913]
		[ 2.00970111 -2.00445312 1.25632906]	[ 1.82250137 -1.73425187 1.01715511]
		[-0.71578499 0.98943084 -0.61958259]	[-0.6252847 0.90867996 -0.76643149]
		[ 0.79184155 -1.17461289 0.07524753]	[ 0.79791647 -1.21233352 0.03704699]
		[-0.27458039 1.07056332 -0.05107373]	[-0.26987361 1.08127014 -0.04948816]
		[-0.61749192 0.21767878 -0.21617627]	[-0.68399495 0.14832863 -0.26361336]
		[-1.02039909 -0.06246584 0.90822976]	[-1.21601882 -0.06127381 0.79477246]
		[ 0.21161261 0.29699765 0.07765259]	[ 0.16856089 0.25422642 0.08554756]
		[-0.31858173 0.39249532 0.14794884]	[-0.40929983 0.63181649 0.27635157]
		[-0.04063283 -0.27383039 -0.12961701]	[-0.0189115 -0.56169867 -0.23642693]
		[ 0.0827351 0.07958077 -0.24472409]	[-0.04333403 0.11480256 -0.10598995]
		[ 0.03475945 0.31303801 0.3349572 ]	[ 0.1032355 0.47647563 0.41117943]
		[ 1.74707236 0.54437476 0.3883093 ]	[ 1.87625541 0.50099574 0.37363341]
		[-0.74706949 0.52485287 -0.41735544]	[-1.01860122 0.53208369 -0.4389863 ]
		[-1.0343097 -0.08568529 0.09111166]	[-0.85872608 -0.06231491 0.10747846]
		[-0.02217661 0.13218344 -0.64124015]	[-0.0368951 0.29402468 -0.67311089]
		[ 0.10155946 -0.44896914 -0.02764109]	[ 0.11598857 -0.57682582 0.05022115]
		[ 0.49679413 -0.1268522 -0.49641196]	[ 0.41668276 -0.21316043 -0.65621848]
		[ 0.81108175 0.20423308 -1.00941774]	[ 0.9432643 0.16123834 -1.03984348]
		[ 0.52242425 -0.25341262 0.80416784]	[ 0.46951786 -0.2884419 0.88252721]
		[-1.48120997 0.11675891 0.05985581]	[-1.48039631 0.11783186 0.0693252 ]
		[ 0.4539882 0.9495754 1.04107649]	[ 0.59086896 0.96279647 1.15493475]
		[-1.11338216 0.16635616 -0.05999948]	[-1.13113401 0.06730357 0.14069911]
		[ 0.71919377 -1.49184191 -0.50504532]	[ 0.60389005 -1.53742971 -0.48307608]
		[-0.35659373 -1.45379376 -1.23206019]	[-0.13003441 -1.60059069 -1.08085831]
		[ 0.11210953 1.50076262 0.41096223]	[ 0.0680949 1.75809286 0.32603068]
		[ 0.21008728 -0.56486853 0.92184083]	[ 0.11581692 -0.48500272 0.84529426]
		[ 0.16920057 -0.33645163 -0.40204816]	[ 0.17857585 -0.5034604 -0.5111847 ]
		[ 0.35573477 0.13429817 -0.34094922]	[ 0.32083624 0.24954538 -0.34861942]
		[-0.33443239 0.27909227 0.6724002 ]	[-0.34655215 0.32143313 0.72646893]
		[-0.08402549 0.97111248 -0.33724847]	[-0.05386196 0.92776547 -0.39197288]
		[-0.04261006 -0.64536215 0.28911927]	[-0.11387138 -0.66574734 0.34327251]
		[ 0.07182456 -0.51862241 0.22590734]	[ 0.04003626 -0.49621892 0.19776326]
		[-0.04918495 0.84049176 0.51945015]	[-0.06724256 0.81627667 0.54312829]
		[ 0.30314743 -0.1875756 -0.18512415]	[ 0.23312934 -0.20391539 -0.20758812]
		[-0.24675644 -0.58597906 -0.08341778]	[-0.21114287 -0.64770176 -0.0968969 ]
		[-2.443279 -0.99468417 -0.08162737]	[-2.33508107 -1.11861115 -0.10940154]
		[ 1.99393905 0.93584739 -0.60580409]	[ 1.91976985 0.96480442 -0.63577507]
		[ 0.49157006 0.16869561 0.59130248]	[ 0.47230126 0.2233591 0.61529556]
		[ 0.77735738 0.11296853 -0.81196045]	[ 0.81235714 0.38736657 -0.87071564]
		[ 0.37468259 -0.03998923 -0.0275186 ]	[ 0.31431559 -0.14209125 -0.09808376]
		[-0.13327976 -0.19274152 0.26476586]	[-0.13351828 -0.2837959 0.20076234]
		[-2.13816688 -1.71021344 -0.33350839]	[-2.05406538 -1.55975507 -0.3555225 ]
		[ 1.8369468 0.57307206 -0.84535012]	[ 1.95981043 0.62150521 -0.78194994]
		[ 0.21755027 1.37672259 0.8768093 ]	[ 0.23626465 1.40218454 0.8641621 ]
		[-0.87224322 -1.16398327 -2.275911 ]	[-0.8907738 -1.167809 -2.46017361]
		[ 0.01638766 0.40660832 -0.4031958 ]	[ 0.11067135 0.40186065 -0.31352793]
		[ 0.95120548 0.60080334 2.87037271]	[ 0.99178113 0.54825515 3.02988314]
		[-0.67695266 1.25879877 0.15908389]	[-0.72799323 1.10594194 0.29294579]
		[ 0.95844921 -0.71255728 -0.28270482]	[ 1.08481501 -0.61179036 -0.31076147]
		[-0.10698341 -0.39913777 -0.09738182]	[-0.08619958 -0.48623038 -0.20271367]
		[ 1.21994128 0.25845971 0.85668834]	[ 1.34769741 0.37510987 0.98367819]
		[-1.99027085 0.61860686 -0.87353618]	[-2.10973152 0.69924053 -1.04475779]
		[ 0.43912134 -0.97679467 0.51740962]	[ 0.4582999 -1.07729649 0.60766113]
		[-1.15870032 -0.42295336 -1.1468215 ]	[-1.19988386 -0.51180508 -1.15547895]
		[ 0.16078252 0.56946161 0.26429462]	[ 0.1129816 0.63114033 0.18551264]
		[ 0.95524387 0.04407544 0.64853592]	[ 0.90369027 0.12802861 0.65518769]
		[ 0.62949626 0.76718377 0.42953158]	[ 0.79483983 0.80344348 0.35773607]
		[-0.11973707 -0.15431886 -0.08465706]	[-0.14251707 -0.14691735 -0.08686765]
		[-0.58408991 -0.63237379 -0.3036019 ]	[-0.62134858 -0.68795948 -0.29577762]
		[ 0.89701953 -0.8268323 0.35231104]	[ 1.0476796 -0.78634263 0.4889697 ]
		[-0.16030301 0.51084852 -0.47160166]	[-0.16979367 0.42033971 -0.52959085]
		[-0.56926147 0.16945079 0.18401308]	[-0.72322095 0.15553651 0.11931958]
		[ 0.72040414 -1.35151341 -0.51608149]	[ 0.86671362 -1.47836333 -0.37777266]
		[-0.83832684 0.88929233 0.6575804 ]	[-0.86425191 1.03030216 0.59300679]
		[ 0.31704678 -0.13828364 -0.16190007]]	[ 0.30692397 -0.14390033 -0.23390316]]
7.02613	6.89944	[[-0.96307911 0.46849294 2.52766963]	[[-0.73934128 0.32710152 3.02736312]	[2.7451995890188265, 1.7517911042714527, 1.0573355727497398, 1.6176630332175737, 1.076582256183823, 0.8596988556115945, 1.1699829096553582, 0.4806487909838238, 1.6078208657055284, 1.5153305350533062, 0.6495245783469175, 1.6810577504751194, 1.3004914612872218, 1.0677783763898694, 0.5485318120510968, 2.3007576931633604, 0.47928084548763583, 1.2425866535569177, 1.3394161462909566, 1.4615827198271805…	[3.133456299345079, 1.9381577462991024, 0.7389898382535451, 1.313264654022221, 0.9709949027791874, 0.9094826142705319, 1.055474846887468, 0.42238728496168754, 1.5550222518773407, 1.730682097170404, 0.6610268827435751, 1.767350705859821, 1.3705342744885756, 1.0549825195757638, 0.6096581205323645, 2.391492604710185, 0.48753203170917286, 1.3673808132830738, 1.3251268409047265, 1.3921202773611134, 1.…
		[ 0.2493764 -0.9804695 -1.43012693]	[ 0.49747268 -0.80522058 -1.69132972]
		[ 0.93062913 0.10497738 -0.49078273]	[ 0.36242721 0.02746589 -0.64342686]
		[-1.35610782 0.05888352 0.87996477]	[-0.98063787 0.20372537 0.84941709]
		[ 0.67775001 0.72565969 0.41605564]	[ 0.5759655 0.60554921 0.49437334]
		[-0.20887696 -0.50437535 -0.66412201]	[-0.48304089 -0.52197246 -0.56689935]
		[ 1.14908515 -0.05317716 -0.21362471]	[ 1.04643289 -0.13754131 0.009367 ]
		[ 0.40124222 -0.1724594 -0.20071297]	[ 0.32821434 -0.14193125 -0.22481523]
		[-1.50733359 -0.17196359 0.5324114 ]	[-1.45425244 -0.11136864 0.53929683]
		[ 0.49673556 0.0123752 1.43154716]	[ 0.57802135 -0.00654116 1.63129061]
		[-0.50060209 -0.38515836 0.15143567]	[-0.53558824 -0.37927689 0.07906213]
		[-0.21255055 0.44594825 -1.60683154]	[-0.22592146 0.48509446 -1.6843905 ]
		[-0.06972721 -0.69890743 1.09450654]	[ 0.04635216 -0.81379565 1.10179504]
		[-0.0365603 0.85024767 -0.6448976 ]	[-0.0590407 0.83610028 -0.64065484]
		[-0.23460992 0.44184512 -0.22498493]	[-0.27497608 0.37391718 -0.39529372]
		[ 1.02165985 -0.38506981 -2.02519588]	[ 1.26615821 -0.10808697 -2.02593126]
		[-0.187617 0.14862854 0.41523433]	[-0.29903584 0.19019214 0.33480143]
		[-0.75650581 0.15743298 0.97310606]	[-0.91739749 0.1143376 1.00749146]
		[ 1.24221868 -0.22011932 0.44997316]	[ 1.22702962 -0.25018084 0.4333232 ]
		[ 0.24146099 1.39737248 -0.35393613]	[ 0.18982184 1.3272629 -0.37461943]
		[-1.57141995 -1.13253782 -0.31127567]	[-1.57115655 -1.09316706 -0.36299041]
		[-2.36863753 -0.78594924 2.13179794]	[-2.20890116 -0.7038603 2.38171369]
		[ 1.08588973 1.16308199 -0.71375495]	[ 1.0063294 1.23477015 -0.694613 ]
		[ 0.2208254 -0.13824672 -0.08473656]	[ 0.06408677 -0.22806197 -0.15037938]
		[-0.4293478 -1.1679041 0.23578142]	[-0.34672365 -1.46909366 0.10157191]
		[-0.11457198 -0.14775117 -0.26458989]	[-0.17318155 -0.14065506 -0.30195832]
		[ 0.52557776 1.15590902 0.26162834]	[ 0.52197845 1.30930039 0.34396989]
		[-0.11636085 1.95043192 -0.75220728]	[-0.00895627 1.82790313 -0.77101349]
		[ 0.48686699 -0.4575843 0.44891181]	[ 0.33928978 -0.38445131 0.37955155]
		[-0.30286903 -0.66298949 0.24860718]	[-0.26120954 -0.59314086 0.29216376]
		[-1.51266591 0.13125033 -1.91308872]	[-1.3467043 0.23331258 -2.09470316]
		[ 0.14183542 -0.50123258 0.31086064]	[ 0.13215376 -0.54892476 0.3432668 ]
		[ 1.91417239 0.10179888 -0.01513461]	[ 1.74702342 -0.00722734 -0.1860116 ]
		[ 1.34411475 0.48681659 -0.27769703]	[ 1.57665035 0.47370232 -0.40194231]
		[ 0.18110623 -0.04759081 1.03079201]	[ 0.12857533 -0.08750792 1.00811074]
		[-1.77265594 -0.22596931 -0.82052023]	[-1.8072405 -0.2418662 -0.75308647]
		[-1.36204991 1.03736962 2.75890493]	[-0.98781937 1.00117525 2.78866007]
		[ 0.87651701 0.39619632 -0.44878618]	[ 0.51299651 0.16527586 -0.28385603]
		[ 0.84352772 -1.48739986 -2.09460052]	[ 0.72339611 -1.36431629 -1.92704827]
		[ 0.13334331 -2.83789707 -0.30827072]	[ 0.39051693 -3.07977669 -0.09447447]
		[-0.38719241 1.73338137 -0.07410426]	[-0.44947763 1.9636414 -0.17576925]
		[ 0.57361646 0.20237735 0.49489907]	[ 0.47272692 0.32069737 0.41188617]
		[-1.57637689 -1.45027304 0.91255302]	[-1.52010194 -1.58258285 0.77461515]
		[ 1.96382631 0.6477 -1.58184419]	[ 1.88809184 0.73625456 -1.54656787]
		[-0.20269298 0.88898133 0.60212694]	[-0.21690898 0.97817917 0.66015204]
		[-1.0546871 0.56915266 -0.0387732 ]	[-1.11375674 0.58687641 -0.16966169]
		[-0.06478112 0.60980838 0.94186347]	[-0.06619295 0.5398756 1.03823095]
		[ 0.94644945 -1.10814656 -1.05298425]	[ 0.93814465 -1.07596541 -0.98369656]
		[ 0.38414817 0.9183704 0.49292004]	[ 0.29216775 0.94350195 0.51356215]
		[ 0.53265648 0.12749991 -0.59631897]	[ 0.53275242 0.09855407 -0.62118859]
		[-0.85053599 -0.8752764 0.55177471]	[-0.81391114 -0.89660894 0.52792356]
		[ 0.79797646 -0.07302177 -1.07167964]	[ 0.8884497 -0.21509678 -1.09673346]
		[-0.64131461 0.07459102 0.63730265]	[-0.70380221 0.13068807 0.57311409]
		[-0.10483479 0.16662083 0.32522547]	[-0.12919172 0.2107721 0.32266382]
		[ 1.09743348 -0.88714833 -0.55129659]	[ 1.09510055 -0.68065694 -0.42353145]
		[ 0.25680376 0.01131883 -0.3469273 ]	[ 0.14557674 0.04430605 -0.4702548 ]
		[-0.73675905 0.64686871 0.4148971 ]	[-0.6454827 0.54562575 0.30177865]
		[-0.79486645 -0.99349622 -0.54385571]	[-0.83854767 -1.10241634 -0.70947968]
		[ 0.8501623 0.51218914 -0.32299323]	[ 1.00343825 0.70190271 -0.22989122]
		[-0.05598532 0.63466496 0.95371812]	[ 0.00855425 0.58045715 0.94570985]
		[ 0.77288118 1.19871763 0.20288628]	[ 0.79961442 1.17443486 0.19744389]
		[-0.67714307 -1.24170724 -0.40282694]	[-0.63379325 -1.21303483 -0.32621547]
		[ 0.02927811 -0.09067756 0.25890831]	[ 0.03097493 -0.11439803 0.25952995]
		[ 0.76709866 0.22405548 0.02666587]	[ 0.71219347 0.12024004 0.19102626]
		[-0.55169311 0.09256079 -0.02422846]	[-0.42455568 0.16185359 -0.04454011]
		[-0.16943521 -0.23661328 -0.29724093]	[-0.11407406 -0.29908781 -0.3757958 ]
		[ 0.45332367 1.39264941 -0.93294451]	[ 0.45781982 1.48700526 -0.8316247 ]
		[-0.36125448 -0.28757979 0.36895627]	[-0.33012589 -0.29180672 0.29392097]
		[-0.32223661 -1.25639782 0.52635064]	[-0.36637636 -1.25222429 0.50928006]
		[ 0.0323207 1.5274814 -0.17418292]	[-0.06062182 1.52466073 -0.17274584]
		[-0.37625621 -1.6150039 -0.45813694]	[-0.32703307 -1.60737672 -0.48235052]
		[ 0.22633333 0.23154933 0.37510333]	[ 0.1961674 0.32904936 0.32742458]
		[ 1.18275373 1.11625984 0.29807798]	[ 1.31400073 1.19349796 0.23559533]
		[ 0.12007265 0.03107829 0.08861507]	[ 0.04620847 -0.00679544 0.05540554]
		[-1.05614178 -1.04100414 -0.49046294]	[-1.1553764 -1.09752153 -0.46651824]
		[ 0.47437074 -1.2376581 0.41307028]	[ 0.63766426 -1.16941979 0.54325808]
		[ 0.60537949 1.03710752 -0.82518252]	[ 0.543925 0.93521523 -0.82989905]
		[-0.89401103 0.15485884 0.49093576]	[-0.98394664 0.15739011 0.4132476 ]
		[ 0.79162136 -1.30215378 -0.88095634]	[ 0.94399903 -1.4058791 -0.78976578]
		[-0.36074735 0.88680123 0.14186951]	[-0.42575757 1.05176571 0.08643578]
		[-0.19934653 -0.01045288 0.70890909]]	[-0.20830362 -0.02379477 0.6868737 ]]
7.55571	7.20528	[[-0.30704044 0.25122898 -0.82316842]	[[ 0.08181679 0.17353273 -0.78130681]	[0.9137811996604986, 0.8958662675019256, 1.5262671549057971, 2.7456359685093705, 0.5681584344371051, 1.448685106140247, 1.0859466609719675, 1.2617202783248156, 1.9590553745753514, 1.4782072163050315, 0.8359500338799897, 1.3611751808519412, 1.9453787346614817, 1.0975853981190353, 2.0650160798339026, 2.0341512045078143, 1.5484489652360693, 0.7141369587398797, 1.8660389283077, 1.041545519705157, 1.6…	[0.8045172059549894, 0.9033657013333963, 1.335829236592484, 2.367771771018091, 0.40262882829754215, 1.192958687894276, 1.2154354769017952, 0.9327870513157804, 1.7224762216947826, 1.4873246201601784, 0.7859559894476547, 1.3704506442852908, 1.8756765485073281, 1.163713779664431, 1.9823458540651533, 2.0374134451610577, 1.593952581433428, 0.6437743574095848, 1.9041607476317226, 1.0100359439431907, 1.…
		[ 0.74315534 -0.40811298 0.28937916]	[ 0.65807504 -0.38131674 0.4874468 ]
		[ 0.22818612 0.28709123 1.48155363]	[-0.22996188 0.173465 1.304403 ]
		[-2.58351627 0.29222491 0.8823634 ]	[-2.15967296 0.41361978 0.87810849]
		[ 0.53961477 0.15719762 0.08311928]	[ 0.38996766 0.0830403 0.05603127]
		[ 1.24298976 -0.42540887 -0.6104853 ]	[ 1.01842268 -0.39871899 -0.47643346]
		[ 1.02900617 -0.34679185 -0.01272245]	[ 1.10510192 -0.46557374 0.19817729]
		[ 1.18354178 -0.33867605 0.27652388]	[ 0.89035177 -0.26185494 0.09379446]
		[-1.95088382 0.14088781 -0.1100041 ]	[-1.71181661 0.12894249 -0.14135787]
		[-0.68067809 -1.08640915 0.73585942]	[-0.58736964 -1.06995969 0.84989275]
		[ 0.54583926 0.54357864 0.32464476]	[ 0.47120401 0.56946899 0.2672053 ]
		[ 0.01015839 0.6649171 -1.18767838]	[-0.033417 0.67942021 -1.18970855]
		[ 0.32878609 1.73605887 0.81393964]	[ 0.37744561 1.70420069 0.68658382]
		[-0.17043316 -0.57314538 0.92040785]	[-0.1605488 -0.68808289 0.92465982]
		[-0.58007796 -0.84647426 -1.79200511]	[-0.50042692 -0.88878305 -1.69980371]
		[-1.22880481 -1.0222979 1.25806076]	[-1.11358336 -0.77373476 1.5206315 ]
		[ 0.81316054 0.5393916 -1.20229815]	[ 0.63268856 0.51944298 -1.36768747]
		[ 0.22053538 0.45668452 -0.50278722]	[ 0.15916744 0.36768257 -0.50390542]
		[ 1.82882638 0.16599117 0.33157548]	[ 1.86622419 0.18061407 0.33228598]
		[-0.45128977 0.81481855 -0.4660744 ]	[-0.42862742 0.77040183 -0.49288149]
		[-1.38786139 -0.83419409 -0.01278976]	[-1.42623929 -0.88581766 -0.05169619]
		[-2.51529027 -1.09248148 1.32758079]	[-2.27435159 -0.99658683 1.23309131]
		[ 0.98527521 1.80714913 -0.74730377]	[ 0.77222779 1.7809199 -0.66258294]
		[ 0.8149543 -0.84066135 -0.13547322]	[ 0.62595943 -0.90567622 -0.10252989]
		[-0.31849961 -0.82557425 1.45854578]	[-0.24109021 -0.95727832 1.34264133]
		[-0.25532255 -0.12264047 -0.73526344]	[-0.37602696 -0.16546421 -0.75275761]
		[ 0.39333082 0.57109678 -0.55314789]	[ 0.35295538 0.63210492 -0.50016997]
		[-1.28944414 1.11984581 -0.74192769]	[-1.23773264 1.03680244 -0.80451177]
		[ 2.18000217 -0.34804079 0.49611443]	[ 2.07236532 -0.30990061 0.49471175]
		[-0.85321997 -0.42457449 0.19847637]	[-0.82776173 -0.44969503 0.28068839]
		[-1.7159159 -0.89736056 -2.08029345]	[-1.25639917 -0.78446757 -2.13192604]
		[-0.06814423 0.12814731 -0.02277301]	[-0.03315984 0.16444321 -0.18760801]
		[ 1.812169 0.81849235 0.70177725]	[ 1.42487187 0.69761748 0.7458769 ]
		[ 0.30149467 0.42664032 0.30385109]	[ 0.52962625 0.41517723 0.25815105]
		[-0.12203785 0.06535931 0.31171605]	[-0.10470255 0.03090158 0.34485585]
		[-0.4124398 -0.31078217 -0.56804241]	[-0.48087205 -0.32421108 -0.57833569]
		[ 0.21539414 -0.63446523 1.26583856]	[ 0.34354616 -0.47562937 1.16197234]
		[ 1.83975677 -0.44216697 0.55015013]	[ 1.34142136 -0.38403347 0.46045805]
		[-2.22828692 0.91364636 -1.82539904]	[-1.84731504 0.65525697 -1.60369292]
		[-0.64838026 -0.6491753 0.28591449]	[-0.4660631 -0.59475857 0.43424757]
		[ 0.47018046 -0.14436184 -0.16263577]	[ 0.40717032 -0.04356497 -0.24882613]
		[ 0.52056401 -0.17238216 0.10738126]	[ 0.4799455 -0.12244873 0.01109039]
		[-1.65483887 0.17062332 1.36059554]	[-1.65429234 0.1016182 1.32494783]
		[ 1.99988092 -0.75110808 -1.65729797]	[ 1.91161075 -0.70252722 -1.66249493]
		[-0.15903658 0.72713329 0.32523616]	[-0.17024496 0.79311736 0.32402216]
		[-2.10164257 0.68765319 0.40516382]	[-2.06569527 0.72484607 0.53597741]
		[ 1.1240723 0.32150579 -0.14042136]	[ 1.029238 0.30827463 -0.09075701]
		[ 1.2425736 -0.84688882 -0.31038566]	[ 1.21272354 -0.82827499 -0.31815112]
		[-0.5505646 1.70194682 -0.57067903]	[-0.64115357 1.79643001 -0.75684168]
		[ 0.49682828 -0.5342825 -0.32391821]	[ 0.53104669 -0.62691294 -0.29435166]
		[ 0.06700585 -0.93756535 1.13399852]	[ 0.07885145 -0.84435545 1.15067076]
		[ 2.68336188 0.5071108 0.17646945]	[ 2.67885216 0.4504206 0.14708121]
		[-2.6144279 -0.0313134 0.52264166]	[-2.51544651 0.00627339 0.4673515 ]
		[-0.03015501 -0.30352698 -0.88153587]	[-0.11140436 -0.2735251 -0.95711231]
		[ 0.79355144 -1.23903344 0.5488472 ]	[ 0.63399515 -1.13195707 0.97436541]
		[ 0.54956778 -0.08414525 -0.6660107 ]	[ 0.61823446 -0.1182894 -0.80301793]
		[-1.04117696 1.02342764 -0.08054092]	[-0.94445101 0.92648416 -0.21315427]
		[ 0.48649078 1.45580225 0.91621695]	[ 0.42322616 1.32982859 0.84395693]
		[-0.65260253 -1.09013581 0.09970044]	[-0.50288421 -0.93901633 0.13227815]
		[-0.11635992 -0.14318319 -0.59017079]	[-0.1143578 -0.21997266 -0.66480914]
		[-0.61157992 0.75113847 3.05409237]	[-0.59985087 0.7885111 3.01600748]
		[-0.63080331 -1.31151004 -1.25835571]	[-0.62754485 -1.32315998 -1.23270372]
		[ 1.3648826 0.45508169 -1.76014118]	[ 1.4048456 0.42880718 -1.73450989]
		[ 0.86291504 -1.65102705 -0.41436411]	[ 0.80150277 -1.7153712 -0.14480387]
		[-0.65525849 1.8765929 0.24765463]	[-0.5678201 1.92146719 0.14542826]
		[-0.17902683 -0.11955576 0.0903408 ]	[-0.10091424 -0.18007104 0.01016457]
		[-2.00858242 -0.22427264 -0.41948072]	[-2.05211289 -0.20094937 -0.36225108]
		[ 1.57236252 0.02917295 0.33171632]	[ 1.70978502 0.02131361 0.29996977]
		[ 0.67734907 0.07729315 -0.15093801]	[ 0.56447455 0.13605736 -0.1956058 ]
		[ 1.38994996 2.463087 0.52104393]	[ 1.28354133 2.3714959 0.62276782]
		[-1.16055095 -2.18102768 -0.31029089]	[-1.12489621 -2.16822401 -0.39251042]
		[-0.39517261 -0.21028536 -0.38422587]	[-0.34560082 -0.07979186 -0.44482952]
		[ 0.91708567 1.11370442 -0.61495023]	[ 0.96327384 1.38833806 -0.62932193]
		[-0.0897208 -0.29474788 0.42608599]	[-0.06613024 -0.36730651 0.43837718]
		[-0.38630836 -0.56564717 0.06199754]	[-0.54205799 -0.7139454 0.02562261]
		[ 0.03203428 -1.2901985 0.06008402]	[ 0.10398977 -1.2544687 0.23616369]
		[ 0.70848917 0.95276414 -0.17099541]	[ 0.73243453 0.94965457 -0.20058431]
		[-0.48123745 0.44055103 0.2610031 ]	[-0.58269119 0.43138466 0.20942105]
		[-0.06272074 -0.0486407 -0.86697862]	[ 0.08695303 -0.15478061 -0.77082647]
		[ 0.13750856 0.14202075 0.3758419 ]	[ 0.04010979 0.26830654 0.32111912]
		[-0.00349712 -0.15278499 0.54045058]]	[ 0.01744456 -0.14922727 0.55366066]]
7.41481	7.10573	[[ 0.67385787 0.28445215 0.92486229]	[[ 0.82139923 0.27412108 1.04666769]	[1.1791385447232903, 1.6862755686948556, 1.6713124522574017, 1.5805843501643728, 1.0538318451979898, 1.2012691393272832, 3.1581125715383513, 1.653454661649705, 1.8268184683904172, 0.5325425935951071, 0.8151656893644271, 0.6179858355394003, 2.0917399340515184, 1.1981689898021965, 1.7842302341379959, 1.1626269656184265, 2.315678902498643, 1.8067963933415638, 0.4455738089351122, 0.33639774507352604,…	[1.3584374571184052, 1.5216212769372413, 1.3618156503246104, 1.4183723603904774, 1.1686963928890097, 1.0600183722252787, 3.141447921029107, 1.411092996811699, 1.7583093519604682, 0.5873211160198022, 0.788585994521588, 0.6460124068585132, 2.105222682223112, 1.1015500227066475, 1.883721538575335, 1.1995155454314075, 2.0772033846644877, 1.569775559078477, 0.4505400582856466, 0.3393469288790722, 0.45…
		[-1.444434 0.72899292 -0.47508423]	[-1.33045654 0.69345946 -0.25363496]
		[ 1.56005083 -0.53073072 0.27901904]	[ 1.22942545 -0.58560327 0.01112408]
		[-1.02378863 -0.36899448 1.14627519]	[-0.77962353 -0.28466233 1.15018897]
		[-0.60567923 0.24024985 -0.82824769]	[-0.85304989 0.24000638 -0.761941 ]
		[ 1.03265735 -0.02998213 -0.61299871]	[ 0.90401307 -0.0820023 -0.54742574]
		[ 1.95108565 1.40939271 -2.04463982]	[ 2.11569527 1.2598146 -1.95074235]
		[-0.13047087 -0.96564404 1.33582231]	[-0.2261908 -0.84883718 1.1043082 ]
		[-1.33534599 -0.90975041 0.85233268]	[-1.29261057 -0.87490443 0.8095381 ]
		[-0.22317102 -0.11885997 -0.46868819]	[-0.22788526 -0.04620831 -0.53933217]
		[ 0.58906269 0.5632184 -0.01689042]	[ 0.52971133 0.58415415 -0.00614052]
		[-0.47080169 -0.24927248 0.31323393]	[-0.48171425 -0.25969758 0.34327916]
		[ 0.98470561 0.0985869 1.84282703]	[ 1.00351729 0.01315333 1.850606 ]
		[-0.73203654 -0.48404438 -0.81574044]	[-0.70417651 -0.51256468 -0.67440741]
		[-0.48952654 0.53851027 -1.62906353]	[-0.45936206 0.41649358 -1.77874293]
		[-0.69788891 -0.83118004 0.416884 ]	[-0.73110166 -0.43146667 0.84744582]
		[-1.25495234 1.40905929 -1.34239164]	[-1.01852236 0.97955942 -1.52244851]
		[ 1.44283904 -1.05000295 0.28323576]	[ 1.20215323 -1.00923795 0.02148664]
		[-0.35929781 0.26346236 0.00535603]	[-0.28300835 0.33499487 -0.10330081]
		[-0.00284822 -0.27067601 -0.19972438]	[ 0.02589363 -0.27822856 -0.19254799]
		[ 0.44004175 0.21382464 0.15371815]	[ 0.39578717 0.10099381 0.19178948]
		[-1.85941102 -0.22817712 0.69378821]	[-1.46925408 0.00324736 0.45711696]
		[ 0.48148453 0.73137279 -0.42911599]	[ 0.29816871 0.66098301 -0.33036528]
		[ 1.06247236 -0.59762946 -0.26323245]	[ 0.91399237 -0.67104134 -0.19935872]
		[-0.27945129 0.2618782 0.06444256]	[-0.19865507 0.17519379 0.08063531]
		[-0.2809176 -0.49435749 -0.05863263]	[-0.40617257 -0.54048114 -0.06362373]
		[ 0.37869496 -0.21768592 0.01790205]	[ 0.33385489 -0.17581965 0.05229839]
		[-1.20748391 0.52661839 -0.81287145]	[-1.3353227 0.51902874 -0.8947943 ]
		[ 1.55656791 -0.30992471 0.35751969]	[ 1.6219722 -0.31093318 0.40174776]
		[-0.37844648 -0.40804187 0.59388377]	[-0.31094417 -0.50716923 0.73888123]
		[-0.88969748 -0.13271278 -0.17581418]	[-0.82198898 -0.02345808 0.02631787]
		[ 0.11561281 0.24585023 -0.90426269]	[ 0.19212189 0.167631 -0.98593605]
		[ 0.36525712 0.28111465 0.17917719]	[ 0.21950806 0.19374511 0.18006156]
		[-0.68310063 0.21422223 -0.27175145]	[-0.46936718 0.18484427 -0.36929137]
		[ 0.49279832 -0.09255472 -0.35501512]	[ 0.46061636 -0.11737255 -0.28579355]
		[ 0.04057745 0.03509313 0.80150762]	[-0.01003721 0.05862696 0.79628329]
		[-0.49684077 -0.13907184 2.38052036]	[-0.41721789 -0.15181928 2.36327882]
		[ 0.64217531 -1.1736098 -1.57588889]	[ 0.45568527 -1.3260468 -1.53661834]
		[-0.37065449 0.59817752 -0.91102126]	[-0.4670026 0.71466586 -0.95946284]
		[-0.23059745 0.04619779 2.22202355]	[-0.16821353 0.12586665 2.32706796]
		[ 0.77110661 -1.20622849 -1.91028364]	[ 0.74198211 -1.04781764 -1.91543318]
		[-0.26306589 0.25552232 -0.12236284]	[-0.29195903 0.22387891 -0.33671046]
		[-1.10900655 0.56964909 1.31364776]	[-1.18461284 0.52351694 1.33492273]
		[ 0.90775683 -0.53189353 -0.92395001]	[ 0.92603106 -0.52768881 -1.00526493]
		[ 0.33038326 0.12964277 -0.26976877]	[ 0.29897832 0.17512273 -0.298232 ]
		[ 0.02453133 -0.29691548 -0.63597519]	[ 0.15420321 -0.19088661 -0.59389149]
		[ 0.57436604 0.61571138 1.1469608 ]	[ 0.42014901 0.42946771 1.04355272]
		[-0.70547255 0.02021275 -0.6921138 ]	[-0.71135499 0.07804207 -0.45002165]
		[-0.08712804 0.34938903 -0.00931393]	[-0.08641381 0.61680935 0.07057594]
		[-0.04724361 -0.24274979 -0.16916365]	[-0.06310372 -0.3233077 -0.11997423]
		[ 0.40335232 0.50559528 0.70511398]	[ 0.38158658 0.40305817 0.46561422]
		[ 2.54190369 0.1234623 -1.10370755]	[ 2.54669902 0.07128382 -1.01079284]
		[-2.26137752 0.23110926 1.12884798]	[-2.24096549 0.26764313 1.0520892 ]
		[-0.34015289 -0.17336386 -0.20381455]	[-0.34779629 -0.12956075 -0.28767167]
		[ 0.10303332 -0.88643141 0.72239685]	[-0.02491017 -0.72749029 1.08157585]
		[ 0.47414166 -0.00498671 -0.25077452]	[ 0.55296724 -0.0725655 -0.30014204]
		[-0.61656576 0.64027141 -0.19124261]	[-0.54999881 0.54497524 -0.31411209]
		[ 2.3714733 2.36859258 2.17687915]	[ 2.46083861 2.37281161 2.17777306]
		[-1.66738987 -1.30681787 0.11370644]	[-1.5211348 -1.18269982 0.13991184]
		[-0.64248657 -0.81549804 -1.52383701]	[-0.67043289 -0.94441356 -1.65661788]
		[-1.69050221 -0.5387986 1.52281288]	[-1.72870366 -0.4431699 1.42926247]
		[-0.03186192 0.19062822 0.49525908]	[ 0.02241427 0.16277406 0.52713639]
		[ 1.81998013 0.2727333 -1.99122499]	[ 1.85515221 0.2310924 -1.92578821]
		[-0.95902566 -1.82088027 -0.47218885]	[-0.99000115 -1.87332882 -0.16258014]
		[ 0.86865102 1.93079556 0.404552 ]	[ 0.81975799 1.89908967 0.28438898]
		[-0.07030422 0.06649045 0.23090943]	[ 0.0346717 0.06263259 0.00321934]
		[-0.42071979 -0.31113226 -0.27039946]	[-0.44661385 -0.24898769 -0.13482335]
		[ 1.73040583 -1.20188641 0.24974458]	[ 1.63171008 -1.08067478 0.1701432 ]
		[-0.85809324 1.29483765 -0.2184371 ]	[-0.73616456 1.19434162 -0.24359807]
		[ 0.73639951 0.30333106 0.77411912]	[ 0.65629164 0.26827935 0.85061637]
		[-0.74700305 -0.51828534 -0.60363515]	[-0.75709887 -0.52553375 -0.66175486]
		[-0.12463189 0.22897262 -0.28818519]	[-0.06755981 0.31619084 -0.34385424]
		[-0.00371926 -0.55716102 0.38275016]	[ 0.01814411 -0.32473014 0.45907395]
		[ 0.05214876 0.0992036 0.02089718]	[ 0.04660088 0.06853087 -0.0570249 ]
		[ 0.37785384 0.79527166 -0.4089126 ]	[ 0.32517008 0.65772174 -0.45558314]
		[-0.00915375 0.25943241 0.03015069]	[-0.03456509 0.30524452 0.22545583]
		[ 0.54588014 0.01816101 0.16518327]	[ 0.55393655 0.03236382 0.11807802]
		[-0.15544089 -0.06790414 -0.0067724 ]	[-0.18920104 -0.08226828 -0.10170135]
		[-0.56965722 0.55714462 0.37737356]	[-0.48801369 0.36055235 0.5527076 ]
		[ 0.19731171 -0.53377635 -0.08111238]	[ 0.21923188 -0.36723796 -0.1495771 ]
		[ 0.18622448 0.10117796 -0.28738506]]	[ 0.20245033 0.16390955 -0.30516263]]
6.59948	6.10627	[[ 3.22974050e-01 -1.30257221e+00 -2.37975540e+00]	[[ 0.42593774 -1.42059994 -2.32712426]	[2.7320765643798945, 1.7517763011259795, 1.5742844754845287, 1.2713641683752757, 0.41434064708687085, 0.639695906826286, 1.137733235028766, 1.8999239659429916, 1.0298784245173163, 2.3433425380584247, 0.3850678977561714, 2.089615020119729, 1.666629463851961, 1.2139135171476705, 0.8862635350857123, 4.908807326852985, 2.489120165197955, 2.2116808085488513, 2.02033530382492, 0.8169172766094093, 2.445…	[2.759535194445568, 1.7810790048045249, 1.2881569715791172, 1.0205537677933534, 0.3341989603956698, 0.6236583558266058, 0.8219233979628976, 1.4537233067232604, 0.8901085182592422, 2.553583380704383, 0.4396162745554443, 2.166596265620923, 1.8345366637708747, 1.3242590494983446, 0.9604175512017238, 4.42731651903246, 2.3321848118184656, 2.046250749877521, 2.0194109883990943, 0.8734269184775628, 2.41…
		[-4.60614299e-01 1.44275317e+00 8.80351048e-01]	[-0.45543454 1.38577325 1.02198547]
		[ 4.05742322e-01 6.15055594e-01 1.39120501e+00]	[ 0.15831478 0.65723587 1.09650619]
		[-9.49947030e-01 -7.98770113e-02 -8.41181997e-01]	[-0.63437093 -0.10318957 -0.79275181]
		[ 2.77888679e-01 -1.04264980e-01 -2.89110477e-01]	[ 0.04483864 -0.1216165 -0.30803875]
		[ 1.86811005e-01 6.04926208e-02 6.08812898e-01]	[ 0.12831143 0.00917639 0.61024726]
		[-1.10789675e+00 9.01165436e-02 -2.42653472e-01]	[-0.82035181 0.04781661 -0.01716265]
		[ 1.65817030e+00 -6.76350709e-01 6.34611735e-01]	[ 1.33480849 -0.48718174 0.3070044 ]
		[-3.46402122e-01 7.27321702e-01 -6.41606017e-01]	[-0.14346927 0.65431924 -0.58615362]
		[ 1.38932528e+00 8.05449230e-01 -1.70654067e+00]	[ 1.34828807 0.92061093 -1.9635129 ]
		[-3.09668937e-01 -2.08422436e-01 -9.45649169e-02]	[-0.32790592 -0.28863485 -0.04929608]
		[-1.32994888e+00 -3.62070596e-01 1.57055143e+00]	[-1.31790141 -0.40860809 1.6704235 ]
		[-9.13403952e-01 1.36143577e+00 -2.99732590e-01]	[-0.8625585 1.54567822 -0.48207512]
		[ 7.84749924e-01 -5.85651861e-01 7.17471589e-01]	[ 0.7917672 -0.63320802 0.85194738]
		[ 3.61169629e-01 -5.84985842e-01 -5.59295197e-01]	[ 0.3508386 -0.66004972 -0.60303277]
		[-2.73576487e+00 -3.79912020e+00 -1.47603038e+00]	[-2.62757406 -3.35981736 -1.18685021]
		[ 8.13796274e-01 2.14104246e+00 9.74367497e-01]	[ 0.78809645 2.0356718 0.82099349]
		[ 1.78113653e+00 1.25187683e+00 3.89729474e-01]	[ 1.75386579 1.02187892 0.25857373]
		[-1.83949153e+00 -6.17454128e-01 5.62828616e-01]	[-1.88746006 -0.59099724 0.40772238]
		[ 7.57047749e-02 -7.59768442e-01 -2.90472957e-01]	[ 0.12085279 -0.8269917 -0.25368074]
		[ 1.96117796e+00 1.44975532e+00 -1.77266648e-01]	[ 1.96465547 1.40484708 -0.1254999 ]
		[-6.23447427e-02 1.12129057e+00 -4.15105776e-01]	[ 0.24499101 1.32493013 -0.53306483]
		[-4.58521265e-01 -1.00721769e+00 3.44882033e-01]	[-0.5866118 -1.0812125 0.38538693]
		[ 4.23465984e-01 -2.94760174e-01 -1.39233101e-01]	[ 0.31898166 -0.37523418 -0.10568869]
		[ 1.56373481e-01 3.78372488e-01 5.62743101e-02]	[ 0.23463666 0.2521003 0.06856893]
		[ 7.37286434e-01 -2.87859479e-02 -6.71162526e-02]	[ 0.65060661 -0.04805863 -0.0422852 ]
		[-9.18452216e-01 -7.39004344e-01 1.02424376e-01]	[-0.95058566 -0.68869715 0.06556542]
		[ 7.10898094e-01 6.96677153e-03 3.46157559e-01]	[ 0.57865549 0.04772609 0.38399289]
		[-4.70747182e-01 -2.17384386e-01 -3.83708664e-01]	[-0.35044337 -0.2261801 -0.34462365]
		[-3.17073002e-01 -3.40884889e-01 3.17498109e-01]	[-0.26489856 -0.5393337 0.36072395]
		[ 1.37318922e+00 5.12630292e-01 -8.53901310e-02]	[ 1.481698 0.67376051 0.18927608]
		[-2.92101496e-01 2.15741140e-01 -2.21328102e-01]	[-0.26396879 0.10165324 -0.20025558]
		[-1.22169971e+00 -7.23649854e-01 1.51190286e-01]	[-1.35840956 -0.79658098 0.09640073]
		[-3.08639158e-01 3.40991178e-01 -1.08128164e+00]	[-0.13182779 0.30522837 -1.10864104]
		[ 7.83407395e-01 -1.41761989e-01 -1.15217685e-01]	[ 0.72806294 -0.14436783 -0.08364593]
		[-5.61373216e-01 -6.06215361e-03 1.31160784e+00]	[-0.64156271 0.00561225 1.33347341]
		[ 4.44760603e-01 9.26708911e-01 5.45424183e-01]	[ 0.37997015 1.13871499 0.52701723]
		[-1.13284188e+00 -9.80211312e-01 -1.05143521e+00]	[-1.22888345 -1.19797967 -1.151231 ]
		[ 3.21894289e-01 -2.01385782e-01 4.05412449e-01]	[ 0.25581103 -0.14467817 0.41504236]
		[-3.86819856e-01 2.05288057e+00 1.06337903e+00]	[-0.45456864 2.2804942 1.19558994]
		[ 5.01394611e-01 -2.13378592e+00 -7.76450600e-01]	[ 0.5420485 -2.22803831 -0.76458078]
		[ 1.45896173e-01 -3.40822411e-01 -2.84923739e-01]	[ 0.11947312 -0.47801192 -0.35532279]
		[ 3.62498685e-01 -1.22719154e+00 -1.01032719e+00]	[ 0.34155204 -1.1828094 -0.89765624]
		[-3.54065561e-01 1.33217556e+00 1.19280238e+00]	[-0.27206526 1.28127201 1.04965225]
		[ 7.94761245e-02 -1.39295321e-02 -2.96458800e-03]	[ 0.0413927 0.04079121 -0.05026131]
		[-1.17520162e-01 1.00530176e+00 -4.00727945e-02]	[-0.0285116 1.08267975 0.11392045]
		[ 2.36406816e-01 -1.02284909e+00 -4.99024411e-01]	[ 0.19268094 -0.97137204 -0.56635373]
		[-3.88901424e-01 -3.73266477e-01 5.61538436e-01]	[-0.42546371 -0.43661467 0.62053269]
		[ 3.74198760e-04 -4.42962474e-01 -4.26957237e-01]	[-0.08488488 -0.38195094 -0.42514479]
		[-4.40637526e-01 -7.19220610e-03 5.62706643e-01]	[-0.45258026 -0.06961036 0.57018975]
		[ 3.84493057e-01 6.41438433e-01 -3.44412498e-02]	[ 0.43898105 0.66479997 -0.17018025]
		[-1.09457431e-01 1.28190200e-02 -7.38963875e-01]	[-0.10527714 -0.06170888 -0.56365553]
		[-8.26085235e-01 -1.27547167e-01 -4.28339566e-02]	[-0.73989443 -0.0736229 -0.12515436]
		[ 8.20414146e-01 2.14619521e-01 6.85492790e-01]	[ 0.75698851 0.25454938 0.6003497 ]
		[-7.48135421e-01 2.47264545e-01 3.08928716e-01]	[-0.78881721 0.49935528 0.495108 ]
		[ 3.89694147e-01 7.98968603e-02 -1.96878993e-01]	[ 0.32959395 0.03622199 -0.18784888]
		[ 2.32597517e-01 -2.47148382e-01 9.06745765e-02]	[ 0.24303679 -0.34148315 -0.04206584]
		[ 1.83491758e+00 1.46622721e+00 9.33135133e-01]	[ 1.97969138 1.64167292 0.95298584]
		[-1.46705115e+00 -5.11804556e-01 -2.34286528e-01]	[-1.42517641 -0.48122935 -0.20686201]
		[-2.06785413e-01 -3.84831209e-01 -1.47702118e-01]	[-0.39243875 -0.54962494 -0.13865642]
		[-1.37214458e+00 -7.13913693e-01 -1.27178897e+00]	[-1.37000421 -0.58511592 -1.24498112]
		[ 5.58441384e-01 3.51652835e-01 1.88978930e+00]	[ 0.57547622 0.3041165 1.92482385]
		[ 9.21818976e-01 2.79926641e-01 -5.81448309e-01]	[ 0.96794055 0.20684013 -0.59956414]
		[-5.49614829e-01 -4.95509555e-01 -7.25718617e-01]	[-0.54987797 -0.5399312 -0.59206812]
		[ 4.87476597e-01 2.39584086e-01 3.72024324e-01]	[ 0.46219962 0.30889582 0.24234397]
		[-8.18632935e-02 3.52418253e-01 4.04142014e-01]	[-0.02253855 0.29752293 0.27613218]
		[-6.01248498e-02 -2.90991796e+00 1.85316112e-01]	[-0.00887654 -2.76955468 0.2904328 ]
		[ 4.03074337e-01 5.63809956e-01 -1.79336954e-01]	[ 0.46097598 0.55067174 -0.20583544]
		[ 1.64826815e-01 2.12006923e+00 -9.93040822e-02]	[ 0.08591423 2.03043243 -0.14069328]
		[-1.22357261e+00 -4.93239371e-01 -1.36701662e+00]	[-1.2654465 -0.47509055 -1.32280136]
		[ 1.40368511e+00 8.29881524e-01 9.80204010e-01]	[ 1.38239103 0.80362436 0.92533765]
		[-2.76138476e-01 -3.55932801e-01 3.37958559e-01]	[-0.25256166 -0.29899571 0.29938338]
		[-3.03191396e-01 -4.52585610e-02 2.31338909e-01]	[-0.20911772 0.09545958 0.27936545]
		[-2.11738700e-01 -2.71956418e-01 -7.94517556e-01]	[-0.18411172 -0.30296186 -0.79211789]
		[ 9.07354654e-01 1.92495000e-01 6.77155002e-01]	[ 0.81199802 -0.00433108 0.62165146]
		[-5.00389154e-02 6.63679476e-01 1.80931451e-01]	[-0.10026019 0.60555737 0.39707199]
		[-5.57003879e-01 -4.90416863e-02 -2.65651552e-01]	[-0.51539145 -0.01653144 -0.31287419]
		[ 9.74546240e-01 -3.50602178e-01 2.85389521e-01]	[ 0.88870492 -0.3393789 0.1473345 ]
		[-4.01045683e-01 1.84721107e+00 5.60027397e-01]	[-0.30687689 1.72164098 0.75400971]
		[-4.38987133e-01 -1.33502296e+00 1.19628829e-01]	[-0.40607367 -1.23211583 0.02701277]
		[ 5.28546261e-01 -3.25979108e-01 -6.54726114e-01]]	[ 0.51000498 -0.2760311 -0.68478684]]
7.3364	6.51947	[[ 8.73211704e-01 1.23379867e-01 9.50793952e-02]	[[ 0.98939907 0.05473154 0.03762812]	[0.8869956950071546, 1.6305324862899944, 1.0838639407604915, 0.7678153701039678, 0.6336979717012136, 0.8060470612709544, 2.3752770474841647, 1.5177904364899444, 1.3209373834391298, 0.7440235439972034, 0.4977268618119782, 0.8230064871355584, 2.375392859891362, 1.268841046981026, 1.6011142454670704, 0.46028282033289963, 2.828434791557664, 1.5392284786632167, 1.6984678804860383, 1.0669264492010895, …	[0.9916259088580295, 1.6392647400318419, 0.8934394650056737, 1.004942080285003, 0.55066446729815, 0.918519889171798, 2.173606113100925, 1.4603774513152614, 1.4982597259504213, 0.8311575021265136, 0.5370046989809153, 0.8213254832255019, 2.3677721494656745, 1.169291524159927, 1.6091328225768966, 0.5383463030246097, 1.6212249927278397, 1.3362212241879985, 1.727513150288097, 1.170558202302834, 1.1578…
		[-1.43670547e+00 1.42077566e-01 -7.57844020e-01]	[-1.52064265 0.13232436 -0.59776676]
		[ 1.03008516e+00 1.58462402e-03 3.37169229e-01]	[ 0.8568897 0.04707881 0.24851098]
		[ 1.98125722e-01 1.26760717e-01 -7.30902429e-01]	[ 0.52470052 0.1842843 -0.83704076]
		[ 1.18156459e-01 -3.60928871e-01 5.07289386e-01]	[ 0.04539166 -0.3786449 0.39723921]
		[-4.44723990e-01 -3.59486635e-01 -5.68068479e-01]	[-0.76026025 -0.27014241 0.43898316]
		[ 1.92526110e-01 1.63810025e+00 -1.70924028e+00]	[ 0.17161498 1.58696459 -1.47534919]
		[-1.12551834e+00 -7.62656051e-01 6.74723662e-01]	[-1.23008168 -0.56448429 0.54859716]
		[ 9.38691345e-01 -7.68823671e-01 5.22153515e-01]	[ 1.18904735 -0.78750099 0.45911957]
		[ 6.81443144e-01 2.90627429e-01 -6.88619821e-02]	[ 0.72845598 0.34615785 -0.20087163]
		[-2.65099535e-01 -1.17656585e-01 -4.04488805e-01]	[-0.27997033 -0.18335765 -0.41996504]
		[-7.19486822e-01 -3.40383575e-03 3.99583289e-01]	[-0.70952399 0.04209176 0.41155745]
		[ 1.31193273e+00 -1.55100326e+00 -1.23114282e+00]	[ 1.35531005 -1.45287568 -1.28787883]
		[-3.12487383e-01 1.04367896e+00 -6.50417917e-01]	[-0.27963746 1.00248182 -0.53298757]
		[-6.95711600e-01 4.26554550e-01 1.37753527e+00]	[-0.79073107 0.28477461 1.37220853]
		[ 2.03872864e-01 3.81104751e-02 -4.10905977e-01]	[ 0.2306082 0.48507935 -0.03653252]
		[-1.91590207e+00 9.59709827e-01 1.84616350e+00]	[-1.35349057 0.39346547 0.80101104]
		[ 1.33171029e+00 -5.03297384e-01 -5.85204026e-01]	[ 1.03724867 -0.62739727 -0.56211655]
		[-1.19113713e+00 4.35411136e-01 1.12977990e+00]	[-1.25470969 0.47714537 1.08735348]
		[ 2.31511944e-01 -7.31258836e-01 -7.41616331e-01]	[ 0.20763685 -0.86211471 -0.76410187]
		[ 1.06268293e+00 3.45637578e-01 -1.50751398e-01]	[ 1.10378641 0.33213629 -0.10973056]
		[ 1.29919454e+00 9.40601471e-01 -1.19963731e+00]	[ 1.42536188 1.03947614 -1.13770908]
		[-7.19964173e-01 -2.02280125e+00 5.03727067e-01]	[-0.75186778 -2.03843563 0.49923138]
		[-5.64849043e-01 9.73799334e-01 4.55579303e-01]	[-0.56960143 0.93465403 0.46380505]
		[-3.73503893e-01 5.34362360e-01 9.26697547e-02]	[-0.40273465 0.40255474 -0.00596881]
		[ 8.38467167e-01 -3.99243183e-01 1.38300149e-01]	[ 0.81119004 -0.38345701 0.20822506]
		[-3.72669518e-01 -4.08102803e-01 -5.88518439e-02]	[-0.3443148 -0.31171423 -0.03190098]
		[ 1.02235416e+00 3.24100863e-01 -2.55220472e-01]	[ 0.97891513 0.12581917 -0.21881894]
		[-1.56148839e+00 -1.07918578e+00 -1.82250120e-01]	[-1.51023411 -0.82324617 -0.12272885]
		[ 4.40869131e-01 3.40548794e-01 3.61497548e-01]	[ 0.40991481 0.31093442 0.24008355]
		[ 1.23552213e+00 1.99847386e-01 -9.15373059e-01]	[ 1.26762261 0.24330762 -0.83324562]
		[ 3.47234801e-01 3.50569165e-01 2.08407626e-01]	[ 0.37413308 0.36719306 0.22882647]
		[-1.52833325e+00 -6.28243980e-01 9.70737095e-01]	[-1.5670105 -0.61022134 0.87382185]
		[-1.68161385e-01 3.44148136e-01 -2.67184959e-01]	[-0.09413943 0.24138333 -0.32549096]
		[ 2.20345631e-01 -2.51708701e-02 7.35112615e-02]	[ 0.13159495 -0.024728 0.12107955]
		[-1.69469615e-01 -1.79526136e-01 1.87807154e-01]	[-0.13923233 -0.13453277 0.24219025]
		[ 7.60914486e-01 1.42138404e+00 2.09024229e-02]	[ 0.65749348 1.61644783 0.02104924]
		[-1.74623880e+00 -3.82684438e-02 1.22550017e-01]	[-1.68088665 -0.23303129 -0.00300412]
		[ 4.37594725e-01 -1.62432025e+00 -2.50347558e-02]	[ 0.42892351 -1.68322242 -0.07855411]
		[ 4.68993791e-01 -7.59843158e-01 -2.13418917e-01]	[ 0.32564534 -0.68286757 -0.13564543]
		[-9.39605527e-03 1.34905518e-01 -4.50597528e-01]	[ 0.01023813 0.15462803 -0.51034158]
		[-2.68485271e-01 3.99528576e-01 5.62073431e-01]	[-0.29693268 0.3450328 0.53297486]
		[-3.43790084e-01 -1.89100580e+00 -1.22873405e+00]	[-0.22905388 -1.83731598 -1.16666289]
		[ 3.35734346e-01 2.84365454e+00 9.23742112e-01]	[ 0.36630132 2.76851086 0.85485301]
		[-1.06002585e-02 -7.82920222e-01 5.12188834e-01]	[-0.07584772 -0.75086164 0.45181771]
		[ 1.37619027e+00 -4.26076222e-01 -1.04003755e-01]	[ 1.5288281 -0.28863156 -0.01659848]
		[-3.01529741e-01 4.28183757e-02 -4.06017430e-01]	[-0.38161927 0.06050924 -0.41822573]
		[-8.98088697e-01 1.92244266e-01 6.01996896e-01]	[-0.99532031 0.09823617 0.5996936 ]
		[ 6.71271181e-01 4.89398705e-02 -3.89411942e-01]	[ 0.64270988 0.21945138 -0.35835769]
		[-8.68840361e-01 -3.88147524e-02 5.81611420e-02]	[-0.89170162 -0.04272963 0.05304809]
		[-7.53391122e-02 1.62395577e-01 5.67301672e-01]	[-0.11435488 0.05052937 0.42800906]
		[-2.29241041e+00 -1.13285993e+00 -8.04876182e-01]	[-2.38698391 -1.241158 -0.57880135]
		[ 1.86276693e+00 1.00195078e+00 -3.59901097e-01]	[ 1.96748296 1.09825038 -0.48969535]
		[ 2.58622662e-01 2.21903876e-01 1.27626928e+00]	[ 0.22107637 0.25279457 1.30987453]
		[-2.65118973e-01 9.20737569e-01 -7.50259515e-02]	[-0.25050502 1.00166119 -0.03770647]
		[-7.61491134e-02 3.94561919e-03 1.04753901e-01]	[-0.15042131 -0.03651995 0.10683606]
		[ 2.30481496e-01 -9.47095776e-01 -5.73908900e-02]	[ 0.18068394 -0.90531352 -0.1154608 ]
		[-1.13963387e+00 -5.90766511e-01 -9.80534449e-02]	[-0.98552687 -0.34774579 -0.02805814]
		[-7.56969587e-03 -7.69943388e-04 2.40819142e-01]	[-0.00878775 0.01535582 0.2156793 ]
		[ 1.32271440e+00 1.06869207e+00 -9.32744274e-02]	[ 1.06665793 0.88874815 -0.21271303]
		[ 1.54482500e+00 7.45116532e-01 -2.62108959e+00]	[ 1.62726431 0.82899666 -2.51638639]
		[ 2.71071649e-01 -3.71568776e-01 2.12598349e+00]	[ 0.26011194 -0.42851379 2.13709011]
		[-1.69950864e+00 -4.50553048e-01 5.48020795e-01]	[-1.66529429 -0.51972825 0.51206304]
		[ 1.92798540e+00 1.38951158e+00 -4.38552873e-01]	[ 1.87613833 1.31697656 -0.29301637]
		[-1.56188264e+00 -1.50377935e+00 -2.80250549e-03]	[-1.51463889 -1.42230027 -0.14838859]
		[-3.65490887e-01 4.41613209e-01 5.27583022e-01]	[-0.35430569 0.44963783 0.39102529]
		[ 2.09727920e+00 -1.16143571e+00 -1.73722003e+00]	[ 2.07556916 -1.03895567 -1.54037695]
		[-6.32872587e-02 -5.99494336e-01 6.13798015e-01]	[-0.09419717 -0.57098626 0.58920531]
		[-1.76096024e+00 1.24052263e+00 1.01179802e+00]	[-1.62906162 1.08965984 0.81711937]
		[-1.74829394e+00 -4.76558859e-01 -1.25882803e+00]	[-1.75278368 -0.45152739 -1.15832096]
		[ 1.63178612e+00 7.36006126e-01 7.61290382e-01]	[ 1.60048419 0.69284759 0.71079316]
		[ 5.80137147e-02 -2.64172497e-01 4.42994562e-01]	[ 0.05179635 -0.23364666 0.37039774]
		[-1.72827469e+00 -1.56947398e+00 -1.10850647e+00]	[-1.71812992 -1.52318256 -0.97799833]
		[ 4.95854392e-01 5.06328358e-01 -4.15821366e-02]	[ 0.46735623 0.47202048 -0.14862446]
		[ 1.23802464e+00 1.04874147e+00 1.22052076e+00]	[ 1.1651959 0.93543457 1.29214667]
		[-2.81950204e-01 1.31971603e+00 8.80307545e-01]	[-0.36964395 1.17965271 1.05509631]
		[-4.09953485e-01 -2.19807859e-01 -8.19957158e-01]	[-0.30600108 -0.14948569 -0.8460418 ]
		[ 1.11014873e+00 -9.53415606e-01 1.25073763e-01]	[ 1.07333525 -0.9035186 -0.02550488]
		[-3.14183799e-01 1.28019767e+00 8.05297637e-02]	[-0.26894417 1.13759532 0.29110336]
		[ 1.85042392e-01 -1.36270420e+00 -6.77428311e-02]	[ 0.31667777 -1.317927 -0.1217714 ]
		[-6.10658232e-02 3.16029699e-01 7.96111590e-02]]	[-0.06966729 0.35500652 0.00711214]]
7.0952	6.51232	[[ 1.44082114e+00 5.58481133e-01 -1.59791381e+00]	[[ 1.39958658 0.46987715 -1.4882911 ]	[2.2228799488965416, 1.0742120543865297, 0.8058408768498851, 0.748794567931651, 0.9522930534809054, 0.62742514257946, 1.8469856872825041, 1.0210526728092661, 1.20656890039486, 0.7465739010571236, 0.5874399921719476, 0.8549427220668958, 3.6242927430722234, 1.1960409383576858, 2.2229900384545216, 1.1743613723987312, 1.0494350186245394, 0.8349515451949018, 1.7004766576237385, 0.2758703007361527, 1.3…	[2.0963390826616406, 1.127214472091609, 0.8829665094411131, 0.77380173971396, 0.9825254664969223, 0.47264944234475853, 1.8735079374236887, 1.0109921074119281, 1.2529193011532354, 0.7046136947731106, 0.631964981848052, 0.8193221439638371, 3.4446684636023357, 1.1953547849755417, 2.080504651748508, 0.7807879723758592, 0.8320716294322982, 0.8126111423435244, 1.749665096505126, 0.3241899638827158, 1.3…
		[-4.39214059e-01 -6.48840030e-01 7.34866766e-01]	[-0.58884137 -0.65173041 0.70648835]
		[-6.14416726e-01 -3.12602312e-01 4.17314510e-01]	[-0.75792697 -0.2710907 0.36288621]
		[-3.41014781e-01 6.63567890e-01 -6.38739337e-02]	[-0.13295885 0.74337917 -0.16875571]
		[ 3.73317693e-01 -7.96260714e-01 3.65328393e-01]	[ 0.30117221 -0.87619697 0.32700225]
		[-8.08235897e-02 -3.27810969e-01 -5.28838184e-01]	[-0.1339468 -0.21444885 -0.39933374]
		[-1.29263498e+00 -1.23508674e+00 4.63693507e-01]	[-1.28514582 -1.19996665 0.64692522]
		[ 6.94252703e-01 4.32508358e-01 -6.11145045e-01]	[ 0.56786092 0.54879034 -0.63124336]
		[ 7.32071563e-01 8.69168074e-01 -4.05495496e-01]	[ 0.78195605 0.8557894 -0.47536935]
		[-7.05157277e-01 2.21474964e-01 1.05236138e-01]	[-0.65012042 0.24348289 0.12058186]
		[-3.22725322e-01 1.16635907e-01 -4.76791544e-01]	[-0.34230445 0.09928988 -0.5218706 ]
		[ 7.47688872e-01 -2.89318891e-01 2.96956207e-01]	[ 0.74114311 -0.22313882 0.26870937]
		[-2.50331082e+00 1.07947606e+00 -2.38823455e+00]	[-2.4584666 1.18557741 -2.10144926]
		[ 7.12939038e-01 1.26649285e-01 9.51941077e-01]	[ 0.64304632 0.01802121 1.0074918 ]
		[ 1.37412917e+00 -1.30057764e+00 1.16702679e+00]	[ 1.28037272 -1.39147334 0.86772534]
		[-4.28143854e-01 -3.28231705e-01 -1.04311141e+00]	[-0.43500878 0.06630722 -0.64498107]
		[ 3.91405732e-01 8.25073504e-01 5.17077483e-01]	[ 0.68228551 0.45350803 0.14546529]
		[ 9.16025400e-02 2.46941100e-01 7.92321368e-01]	[-0.12383575 0.01597832 0.80296094]
		[ 1.57834029e+00 1.40238763e-01 6.17086614e-01]	[ 1.64303178 0.04653564 0.59967405]
		[-7.53006999e-02 7.97512328e-02 -2.53128363e-01]	[-0.10728154 0.05638555 -0.30068334]
		[-1.36983131e+00 -1.10535907e-01 -1.73918297e-01]	[-1.33679387 -0.091456 -0.08978449]
		[ 1.33401477e+00 -2.35818444e-01 -1.47214914e+00]	[ 1.43799416 -0.28173942 -1.39559121]
		[-4.57001896e-01 -8.70182273e-01 3.49689847e-01]	[-0.46433987 -0.81339613 0.34537669]
		[-8.50342694e-01 1.04338128e+00 8.81857562e-01]	[-0.84808623 1.0475266 0.91862428]
		[-6.76155305e-01 -4.62799431e-01 1.92659551e-01]	[-0.60269495 -0.55124851 0.03733506]
		[ 6.44528902e-01 -1.10875910e-01 -8.38499357e-03]	[ 0.55859851 -0.05533559 0.04689467]
		[ 1.52659776e-01 4.76122079e-01 -7.24122680e-02]	[ 0.18850639 0.53433933 0.05375503]
		[ 1.37190501e+00 7.82115518e-01 1.15291265e+00]	[ 1.18901974 0.47125076 1.24926623]
		[-1.35297689e+00 -1.07427769e+00 -9.43994302e-01]	[-1.28045607 -0.7871867 -0.91574779]
		[-1.27065444e-01 7.24953662e-02 -5.34798831e-01]	[-0.10054527 0.1103089 -0.69254864]
		[-1.48082179e-01 9.56233384e-02 -5.01607858e-02]	[ 0.00876451 0.04772324 0.03462399]
		[ 3.34220376e-01 -1.14448153e-01 6.37609593e-01]	[ 0.29321736 -0.03710514 0.59760792]
		[-1.15016214e-01 -5.15131362e-02 3.78923938e-02]	[-0.10625043 0.06193623 -0.06203743]
		[-8.17158663e-01 -5.13892911e-01 5.78602249e-01]	[-0.65400415 -0.60884459 0.51805453]
		[-2.82534205e-01 1.64707310e-01 -5.19242046e-01]	[-0.35150888 0.1608802 -0.53538472]
		[ 9.41908004e-01 4.72021525e-01 -1.64110093e-02]	[ 0.93792705 0.49443569 0.04476319]
		[-4.24761307e-01 2.64135885e-02 -3.44421702e-01]	[-0.60683899 0.04030243 -0.21802873]
		[-3.25379114e-01 -8.30599377e-02 3.39820554e-01]	[-0.2285286 -0.1792952 0.23095589]
		[ 3.64449229e-01 5.70299068e-02 8.44984200e-02]	[ 0.36219019 -0.0138623 0.04357986]
		[ 9.32013566e-01 -1.41860303e+00 -1.22390171e+00]	[ 0.83105864 -1.50610016 -1.24929832]
		[-5.23732431e-01 1.91576020e+00 9.70945920e-01]	[-0.47501426 1.99976595 0.84886275]
		[-2.20693502e-01 -3.46023912e-01 1.30086185e-01]	[-0.28847087 -0.36275332 0.26370901]
		[-3.77991141e-02 -2.92235502e-02 -9.68851497e-01]	[ 0.08582476 -0.01496375 -0.9573015 ]
		[ 2.79503385e-02 5.25663537e-01 2.95371788e-01]	[-0.02384715 0.45751314 0.32091661]
		[-2.32299423e-03 -3.04461213e-01 8.78436243e-01]	[-0.02397725 -0.25191341 0.78541823]
		[ 4.76831242e-01 -2.47574363e-02 -6.16896095e-01]	[ 0.56938041 -0.11456569 -0.35325997]
		[ 9.21962444e-01 6.40163987e-01 -1.32818243e-01]	[ 0.85544185 0.68957595 -0.32114324]
		[-7.78700369e-01 -6.04283792e-01 1.01094282e+00]	[-0.68974137 -0.5800541 0.93624644]
		[-1.42008507e-01 -7.21154801e-01 -2.41760835e-01]	[-0.22627211 -0.54292484 -0.34188861]
		[-5.97729683e-02 4.63436551e-01 4.90009240e-01]	[-0.05069916 0.43582398 0.47067058]
		[ 1.19642456e-01 4.05456878e-01 -2.03736030e-01]	[ 0.05337035 0.29245261 -0.13218984]
		[-2.00715834e+00 -1.79082404e+00 5.01245332e-01]	[-2.04886178 -1.92100189 0.70454793]
		[ 1.68170471e+00 1.67225430e+00 -7.03675343e-01]	[ 1.78797966 1.87335645 -0.85597531]
		[ 1.41654208e-01 1.16758498e-01 3.99197160e-01]	[ 0.08917487 0.143202 0.40901419]
		[ 4.50845897e-01 -2.25691372e-01 -2.86525384e-01]	[ 0.51262727 -0.19936869 -0.2252282 ]
		[-5.46806153e-01 2.27902883e-01 5.80950851e-01]	[-0.58644446 0.18592489 0.47702366]
		[-6.13950790e-02 -2.09168776e-01 -3.29839315e-01]	[-0.11801734 -0.10106399 -0.31556923]
		[-1.78309417e+00 -9.96056061e-01 1.89896106e+00]	[-1.81904947 -0.77543358 2.06194829]
		[ 9.27896145e-01 -2.21573026e-01 -1.24864372e+00]	[ 0.89770807 -0.41307786 -1.32622851]
		[ 6.12389615e-01 1.29308914e+00 -8.68368255e-01]	[ 0.50534032 1.32072958 -1.01771665]
		[ 2.18144152e+00 6.22042883e-01 -2.41421295e-01]	[ 2.35733613 0.58260223 -0.10327187]
		[ 7.97852229e-02 -6.25807188e-05 1.34401838e-01]	[ 0.01596233 -0.06735234 0.17452455]
		[-2.11838376e+00 -7.46103991e-01 2.16952543e-01]	[-2.1000208 -0.74800084 0.1588489 ]
		[ 1.18655516e+00 1.22659217e+00 -4.30381847e-01]	[ 1.12418463 1.1521917 -0.2336958 ]
		[-1.24244473e+00 -1.26675053e+00 2.55758605e-01]	[-1.19784151 -1.15978439 0.11074524]
		[-4.68350089e-02 3.74943198e-01 4.41140486e-01]	[-0.03018141 0.41956455 0.29092109]
		[ 2.23441181e+00 -1.97471391e+00 -9.77059033e-01]	[ 2.34505546 -1.95570854 -0.89122941]
		[-3.55578811e-01 2.72220470e-01 5.48961305e-01]	[-0.37069419 0.24924288 0.49369677]
		[-1.66716701e+00 1.05565347e+00 2.53685419e-01]	[-1.67002959 1.01261194 0.18661129]
		[ 2.45519689e-01 -2.93743301e-01 1.99469228e-01]	[ 0.25979958 -0.24902098 0.33208524]
		[-1.53317619e-01 6.28908970e-02 -6.71470030e-02]	[-0.19583012 0.00602196 -0.11421552]
		[-1.49076940e-01 2.43082332e-01 -1.85653081e-01]	[-0.14217278 0.26705431 -0.28170738]
		[-1.40904834e-02 -2.15650637e-01 -1.63042390e+00]	[ 0.10625283 -0.26854306 -1.58908065]
		[-1.06240155e-02 -2.43027774e-01 -1.07316574e-01]	[-0.10816632 -0.19441656 -0.15341196]
		[-1.52347798e-02 5.28156687e-01 1.77017528e+00]	[-0.04776806 0.51578629 1.744322 ]
		[-1.36237659e-01 4.72696235e-01 -6.57009616e-02]	[-0.18907069 0.33819196 0.04063576]
		[-2.46942899e-01 2.14647443e-01 -1.73570529e-01]	[-0.15247537 0.30859318 -0.17242093]
		[ 8.15831613e-01 -5.21291217e-01 4.49673678e-01]	[ 0.80902365 -0.46454486 0.34185745]
		[ 8.95849212e-01 1.34510930e+00 -8.43611898e-01]	[ 0.95948527 1.25085805 -0.70523271]
		[-3.36319684e-01 -1.25551058e+00 2.92059844e-01]	[-0.17856198 -1.24919677 0.23782645]
		[-8.07755357e-01 4.64112392e-02 6.48911866e-01]]	[-0.85258649 0.11461575 0.61398573]]
7.04776	6.55207	[[-6.45704669e-01 -8.29449784e-01 8.08613901e-01]	[[-5.44548458e-01 -8.85580729e-01 7.45107182e-01]	[1.3261892414323821, 1.0268493057349517, 0.6395588244218121, 1.6387893744623816, 0.2817992135873641, 1.7293045573952361, 1.6172561571518178, 1.9437105889887576, 1.097799578049377, 2.252543259153458, 0.19414699874085073, 1.9146074245550126, 2.721136519483822, 1.322267886872289, 2.45133309901837, 2.704160150420227, 1.040207711656486, 1.6157039126349693, 1.618375051915307, 1.227948578535358, 2.07813…	[1.2790508050658644, 0.9217998241258338, 0.5129812190053135, 1.655492875688271, 0.2866621403227174, 1.6327689602698081, 1.635470032024893, 2.205561923092521, 1.090330580564469, 2.168993100206331, 0.125029394022879, 1.9186289281889242, 2.426664494526998, 1.477481881888951, 2.085417494689368, 3.0421597552697266, 1.1650519961932786, 1.8888445662885964, 1.7257241149815825, 1.3519820523384356, 1.92478…
		[ 5.93267014e-01 1.56096830e-01 -8.23460701e-01]	[ 5.80858046e-01 1.67316945e-01 -6.95933823e-01]
		[ 4.60059609e-01 2.02829766e-01 -3.95272984e-01]	[ 2.03772599e-01 1.90424683e-01 -4.30540241e-01]
		[-9.07928988e-01 -9.16541318e-01 1.01056795e+00]	[-8.39145738e-01 -9.17275462e-01 1.09320484e+00]
		[ 1.33175832e-01 -2.34162497e-01 -8.27219401e-02]	[ 8.42090371e-02 -2.47158113e-01 -1.18308444e-01]
		[ 8.17848234e-01 1.09816584e+00 -1.05624349e+00]	[ 7.21785141e-01 9.98337340e-01 -1.07157979e+00]
		[ 1.58729632e+00 2.65265012e-01 -1.60132232e-01]	[ 1.62650762e+00 1.67970374e-01 3.19553236e-02]
		[-1.57045764e+00 7.99165241e-01 -8.20371003e-01]	[-1.73306764e+00 9.59816816e-01 -9.69397563e-01]
		[ 4.17596457e-02 -9.60111331e-01 5.30665881e-01]	[ 1.73281251e-01 -9.79753821e-01 4.45956090e-01]
		[-2.01074524e+00 9.47239449e-01 -3.65502611e-01]	[-1.93933385e+00 9.31170572e-01 -2.76471772e-01]
		[ 1.37379590e-01 -4.94953836e-02 1.27945740e-01]	[ 1.06647319e-01 2.39218343e-03 6.52148464e-02]
		[ 1.67227919e+00 -9.31577917e-01 3.69659215e-02]	[ 1.66849301e+00 -9.47233747e-01 4.03461105e-03]
		[-9.38800205e-01 -1.50639483e+00 -2.06252582e+00]	[-9.03258644e-01 -1.31989377e+00 -1.82502187e+00]
		[-1.21891351e+00 4.22448288e-01 2.90137325e-01]	[-1.40134751e+00 3.92504934e-01 2.55181766e-01]
		[ 1.32593435e+00 1.19791811e+00 1.67807158e+00]	[ 1.16024606e+00 1.04689901e+00 1.38086845e+00]
		[ 1.02243607e+00 7.47458089e-01 2.38922854e+00]	[ 1.16422791e+00 8.65718321e-01 2.67391869e+00]
		[-8.29258802e-03 5.51409666e-03 -1.04016004e+00]	[ 1.91584130e-02 9.18395019e-03 -1.16485826e+00]
		[-8.50374318e-01 -4.71448837e-01 -1.29038701e+00]	[-1.02673943e+00 -6.45777340e-01 -1.44793355e+00]
		[ 1.58609644e+00 -2.27927977e-01 -2.26902466e-01]	[ 1.67420453e+00 -2.76236262e-01 -3.14414434e-01]
		[ 9.68578960e-01 -1.03197457e-01 7.47705018e-01]	[ 1.06481700e+00 -1.18436551e-01 8.24616892e-01]
		[-2.00885881e+00 3.18516833e-01 -4.26260622e-01]	[-1.87427249e+00 2.94316742e-01 -3.24437314e-01]
		[-4.62906183e-01 -1.05420085e+00 9.87962888e-02]	[-3.76652599e-01 -1.09447609e+00 4.08807504e-02]
		[ 4.52584787e-01 4.58295728e-01 -4.48011869e-01]	[ 3.97713817e-01 5.12484895e-01 -4.22789967e-01]
		[ 6.25261600e-02 4.89310927e-01 1.57806976e-01]	[ 2.89590719e-02 5.45228471e-01 2.46106308e-01]
		[-6.02302755e-01 -5.09139451e-01 -7.62304889e-01]	[-5.92444722e-01 -5.26483583e-01 -7.67262469e-01]
		[-3.10716611e-01 2.40849224e-01 3.76578267e-01]	[-3.06364516e-01 2.63889527e-01 4.34861653e-01]
		[ 8.55964982e-01 3.36920346e-01 5.41949539e-01]	[ 8.39462046e-01 3.24165559e-01 6.01689554e-01]
		[-3.58096540e-01 -3.57861593e-01 -2.29469869e-01]	[-5.63736163e-01 -5.53026070e-01 -2.09938838e-01]
		[-2.51902820e-01 -3.51596939e-01 3.09556888e-01]	[-1.63629450e-01 -2.11088353e-01 4.99671873e-01]
		[ 7.10152782e-01 6.52285363e-01 -3.66957651e-01]	[ 7.98820543e-01 7.70636262e-01 -4.78874235e-01]
		[-1.14520427e+00 1.53847514e+00 1.06259165e+00]	[-1.03945484e+00 1.37715905e+00 1.07694412e+00]
		[ 5.89942523e-01 -5.39982129e-01 -6.28650831e-02]	[ 5.61741385e-01 -5.24363753e-01 -1.75521945e-02]
		[ 5.18757752e-01 -9.35808209e-01 -5.66237800e-01]	[ 5.92198306e-01 -7.78190823e-01 -6.35560758e-01]
		[-1.10797162e+00 -9.51460948e-01 -5.38287256e-02]	[-1.00475361e+00 -1.09880226e+00 -6.89832533e-02]
		[-1.21470307e-01 -1.39537005e-02 -7.88827133e-01]	[-1.71011316e-01 6.12846604e-02 -8.36552628e-01]
		[ 1.09526733e+00 1.03312195e+00 9.88731494e-01]	[ 1.07995024e+00 1.10856094e+00 9.53906057e-01]
		[-9.56788743e-01 -2.59012524e+00 -1.36617170e+00]	[-1.10598491e+00 -2.66790451e+00 -1.34381085e+00]
		[ 1.09265997e+00 8.31999961e-01 7.88848164e-01]	[ 1.13605754e+00 7.86030206e-01 7.35910467e-01]
		[-4.76468304e-01 1.78656609e+00 6.44422098e-01]	[-4.81878452e-01 1.75735510e+00 6.29741937e-01]
		[ 3.70676859e-01 -1.54948487e+00 -6.01288608e-02]	[ 2.34360449e-01 -1.69552074e+00 7.07086752e-02]
		[-4.38663997e-01 1.58684556e+00 3.05353850e-01]	[-3.34249796e-01 1.67434305e+00 1.36294253e-01]
		[ 3.41102970e-01 2.50090344e-01 -2.00772727e-01]	[ 2.65017764e-01 3.62642821e-01 -1.78459593e-01]
		[ 8.87458716e-01 1.91976511e+00 5.07886139e-01]	[ 9.58775722e-01 1.90892441e+00 5.16401837e-01]
		[-6.55078612e-01 -1.64178762e+00 -2.54259753e-01]	[-7.23768890e-01 -1.59980191e+00 -1.88968306e-01]
		[-1.33034524e-01 -9.11839126e-02 -1.09169364e-01]	[-1.23476895e-01 -3.35655539e-02 -1.93001461e-01]
		[ 2.67977786e-01 -1.38746385e+00 1.11024340e+00]	[ 4.40448548e-01 -1.44972176e+00 1.52978983e+00]
		[-5.80403617e-01 7.88843896e-01 -5.56713138e-01]	[-6.44466521e-01 8.59037455e-01 -8.17064418e-01]
		[ 4.28011082e-01 5.36825428e-01 -4.30276638e-01]	[ 3.25546738e-01 5.48989931e-01 -5.33788860e-01]
		[-8.33385170e-01 -2.48964097e-01 6.30541468e-01]	[-8.24919878e-01 -8.13628039e-02 6.49803632e-01]
		[ 6.26454850e-01 -6.69100499e-02 1.23869354e-01]	[ 5.93987455e-01 -1.26362601e-01 8.86674354e-02]
		[ 4.13254888e-02 1.88244911e-01 -7.09982780e-01]	[ 5.84799613e-03 4.52695269e-02 -7.35218005e-01]
		[-2.53408202e-03 4.28410426e-01 1.47294443e+00]	[-2.06466835e-02 3.21082782e-01 1.54331827e+00]
		[ 6.59135201e-01 9.07970640e-02 4.08225290e-02]	[ 6.73089993e-01 1.48766238e-01 -8.23933577e-02]
		[-7.81178658e-01 -7.35707004e-01 -1.16838912e+00]	[-7.49510754e-01 -6.54931852e-01 -1.18746527e+00]
		[-1.13564259e-01 -8.53638697e-01 -9.32873652e-01]	[-1.47807451e-01 -7.64009287e-01 -9.50568631e-01]
		[-5.29542770e-01 4.03561407e-01 7.01877729e-01]	[-5.74996402e-01 3.84885437e-01 5.74605128e-01]
		[ 5.82685628e-01 2.68563227e-01 2.61866832e-01]	[ 6.60660093e-01 2.79610181e-01 3.98233927e-01]
		[-9.00670190e-01 -3.62140273e-03 1.45306546e+00]	[-8.81782067e-01 -1.19644505e-02 1.57975268e+00]
		[ 4.71317556e-01 -4.21654331e-01 -1.01258179e+00]	[ 4.20164668e-01 -5.28393020e-01 -9.92974091e-01]
		[ 3.69346363e-01 4.30334128e-01 -7.04914410e-01]	[ 3.16698190e-01 4.99096973e-01 -8.43615678e-01]
		[-5.18338662e-01 -2.66101264e+00 1.42560688e+00]	[-4.05869426e-01 -2.76016762e+00 1.56269668e+00]
		[ 4.24430920e-01 2.34660814e+00 -1.51142921e+00]	[ 3.57335457e-01 2.33457530e+00 -1.53954104e+00]
		[ 2.66278953e-01 1.03742840e-01 1.78312985e-01]	[ 3.13547872e-01 1.64020142e-01 1.63744366e-01]
		[-7.43978766e-01 -1.99037848e-01 1.20792666e-01]	[-7.07420617e-01 -3.04457898e-01 3.04285195e-01]
		[ 6.44787709e-01 5.54745316e-01 -4.35973694e-02]	[ 6.14585220e-01 6.17446406e-01 -1.68109658e-01]
		[-1.39627457e-01 -2.22767150e-01 4.38072231e-02]	[-4.21018496e-02 -1.39605624e-01 -1.15127039e-01]
		[ 5.85499806e-01 -3.63834735e-01 -1.39936195e-01]	[ 6.24730297e-01 -3.73655199e-01 -1.57564630e-02]
		[-2.07008122e-01 -2.03230910e-01 -1.30552106e+00]	[-2.39121687e-01 -1.84029531e-01 -1.31630494e+00]
		[-1.20919627e-02 4.34263497e-01 1.44176936e+00]	[ 3.71438278e-02 4.06539078e-01 1.32611394e+00]
		[ 1.92920158e+00 -1.69207516e-01 5.87604205e-01]	[ 1.91567239e+00 -7.95041876e-02 6.76232537e-01]
		[-1.89432905e+00 -1.35634786e-01 -4.87416073e-01]	[-1.91700252e+00 -1.96164063e-01 -5.07369612e-01]
		[-9.06566302e-02 3.30079096e-01 -1.40560460e-01]	[-9.47879570e-02 3.53324384e-01 -2.42772498e-01]
		[ 1.64194940e-02 -1.87460466e-01 3.97879674e-02]	[ 1.89316862e-01 -2.46286933e-01 -3.98630369e-02]
		[-4.52484822e-02 -1.16103226e-01 2.27301398e-01]	[-1.43276986e-01 -4.04727133e-02 3.07492607e-01]
		[-1.39348697e-01 2.27068199e-01 -2.10574246e-01]	[-1.44215436e-01 2.62134784e-01 -2.71677646e-01]
		[ 7.20797777e-01 5.16098457e-01 -1.40867964e-01]	[ 7.13022838e-01 3.58817357e-01 -3.40858484e-02]
		[-2.32205063e-01 -1.64345709e-01 3.14060592e-02]	[-1.84339230e-01 -1.11872114e-01 8.04874423e-02]
		[-2.51347718e-02 -1.87055877e-01 1.97504440e-01]	[-6.42034241e-02 -1.00932709e-01 7.95216597e-02]
		[ 4.78885658e-01 8.62616331e-01 -1.66530687e-01]	[ 5.30745444e-01 7.44264756e-01 -1.14905457e-02]
		[-8.67827448e-02 -1.05913413e+00 -3.69909281e-01]	[-3.94720006e-02 -9.86252021e-01 -4.14619399e-01]
		[-7.79051428e-01 4.07731638e-01 5.59472758e-01]]	[-7.98747887e-01 4.54098262e-01 4.72536152e-01]]
6.70646	6.35471	[[-8.93925459e-01 -8.24745483e-01 -1.36447461e-01]	[[-8.83623835e-01 -1.07356566e+00 -4.24528228e-02]	[1.2238977683722636, 1.75862654832355, 0.585004276180438, 2.094336288687401, 0.3352519202081605, 1.8652978542832703, 1.9891930715896868, 1.526362040571417, 1.086072813120994, 1.421891726239706, 0.3706487385393509, 1.515612802989899, 2.682011246675861, 1.453916827427253, 1.4850842625925729, 1.7591999941449064, 1.4972873166872922, 1.8104949730250204, 2.2306571099518417, 1.1447077966225772, 1.353057…	[1.3910918584618501, 1.817374648176758, 0.6236902357145138, 1.9138315291341093, 0.24622466006923463, 1.650048782363453, 2.1237822555068835, 1.6643049705426503, 1.0365555748567123, 1.3488942618911821, 0.4696578075746063, 1.4535235066728616, 2.9581433161851964, 1.450186585482443, 1.6949229595597246, 1.9763098293311891, 1.5250166605158304, 1.9118427340083401, 2.2841056103124098, 1.186495982843228, 1…
		[ 1.52130303e+00 7.98888899e-01 3.74407482e-01]	[ 1.55182688e+00 8.92824269e-01 3.12327966e-01]
		[-2.63215429e-01 -3.60865364e-01 -3.77788075e-01]	[-3.84644315e-01 -2.98478068e-01 -3.89806496e-01]
		[-1.13019354e+00 -1.76302231e+00 -2.56783550e-02]	[-8.62825069e-01 -1.70750078e+00 5.22026248e-02]
		[ 3.16707083e-01 4.22111319e-02 -1.01531740e-01]	[ 1.47550764e-01 9.41014747e-02 -1.73205854e-01]
		[ 9.98798865e-01 1.57527244e+00 -1.59260473e-02]	[ 8.64559289e-01 1.40424357e+00 5.74300787e-02]
		[ 6.48801566e-01 -1.30030290e+00 1.35836592e+00]	[ 6.03409855e-01 -1.38027437e+00 1.49706054e+00]
		[ 1.31437662e-01 1.07949205e+00 -1.07107522e+00]	[ 3.63230435e-02 1.19691345e+00 -1.15585027e+00]
		[-7.87072353e-01 3.58153516e-01 -6.57112871e-01]	[-6.32499269e-01 4.03791725e-01 -7.15083476e-01]
		[-1.00503796e+00 6.25242419e-01 -7.87874795e-01]	[-1.02133695e+00 6.42415508e-01 -6.03066235e-01]
		[-2.24481101e-01 2.49134510e-01 -1.57862974e-01]	[-2.23880567e-01 3.26738175e-01 -2.52384852e-01]
		[ 1.08121505e+00 -7.46391800e-01 7.55615951e-01]	[ 1.03473420e+00 -7.62179892e-01 6.79071081e-01]
		[-2.09667535e+00 6.22628838e-01 1.55224680e+00]	[-2.22804967e+00 6.02704808e-01 1.85017660e+00]
		[ 1.37536325e+00 -4.16877936e-01 -2.20142822e-01]	[ 1.30929019e+00 -4.61615933e-01 -4.19179036e-01]
		[ 4.06104642e-02 -3.19779246e-01 -1.44967834e+00]	[-2.26761222e-02 -3.80921157e-01 -1.65140810e+00]
		[ 5.88380884e-01 1.83897530e-01 1.64765720e+00]	[ 5.96490097e-01 2.30343646e-01 1.87001121e+00]
		[ 4.50365048e-01 1.29112636e+00 -6.09945367e-01]	[ 4.95975536e-01 1.22459303e+00 -7.61614067e-01]
		[-1.03863928e+00 -1.12019574e+00 -9.71741729e-01]	[-1.08063057e+00 -1.17296513e+00 -1.05429267e+00]
		[ 1.93248051e+00 2.58135078e-01 -1.08384339e+00]	[ 2.04880621e+00 2.43836566e-01 -9.79834321e-01]
		[-4.11125652e-01 -5.09818634e-01 9.38837898e-01]	[-4.48861209e-01 -5.65393332e-01 9.41608577e-01]
		[-1.31803468e+00 3.05196395e-01 2.00806974e-02]	[-1.24438214e+00 2.68660148e-01 1.82234152e-02]
		[-2.84860644e-01 -1.11283173e-01 1.02109478e+00]	[-3.06132429e-01 -6.78461486e-02 1.06102053e+00]
		[ 5.30604843e-01 1.14478734e+00 -2.00769025e-01]	[ 4.66411677e-01 1.09653306e+00 -2.01436674e-01]
		[ 3.16310824e-02 -1.22012285e+00 -9.40387606e-01]	[ 1.64704762e-02 -1.13652192e+00 -9.16903072e-01]
		[ 1.91980162e-01 2.99117735e-01 -1.32518380e+00]	[ 1.03169520e-01 2.88400157e-01 -1.38204244e+00]
		[-9.16025966e-01 2.14004718e-01 6.40870167e-01]	[-9.12602892e-01 2.72729310e-01 7.09636813e-01]
		[ 6.19980754e-01 -3.92070260e-01 7.69499101e-01]	[ 6.96171177e-01 -3.63182243e-01 8.30237385e-01]
		[-9.58925949e-01 -2.66034698e-01 -2.72712117e-01]	[-1.09919552e+00 -3.63041008e-01 -1.61254745e-01]
		[ 1.57443092e+00 7.01602158e-01 2.81413306e-01]	[ 1.48679685e+00 6.61851814e-01 3.09943152e-01]
		[-4.39060307e-01 1.16252041e-02 -2.46177635e-01]	[-2.65858515e-01 2.31015134e-01 -3.54332665e-01]
		[-7.17626524e-02 3.37432459e-02 1.25543869e+00]	[ 1.28760604e-02 -2.43450493e-01 1.20424952e+00]
		[-5.92130842e-01 8.82895672e-02 1.01445042e-02]	[-6.02937015e-01 1.17492738e-01 9.86479206e-02]
		[ 4.06553146e-01 -7.01161161e-02 -1.13717430e+00]	[ 4.80347852e-01 1.04775457e-01 -1.22204339e+00]
		[-8.63444587e-01 -1.00911512e+00 -2.16065614e-01]	[-7.59021078e-01 -1.20212299e+00 -2.22277432e-01]
		[ 3.41575179e-01 1.78912002e-01 -7.63510429e-01]	[ 3.04131114e-01 3.07148905e-01 -8.22734936e-01]
		[ 4.26690356e-01 8.62386474e-01 1.08595293e+00]	[ 3.99889723e-01 9.79426530e-01 1.08106872e+00]
		[-1.95366514e-02 -1.37227576e+00 -1.14941842e+00]	[-5.81220663e-02 -1.45755760e+00 -1.19004484e+00]
		[ 5.69594328e-01 7.55626750e-01 5.46896604e-01]	[ 5.73642896e-01 7.96689630e-01 5.66253285e-01]
		[-8.44070378e-01 7.03270857e-01 5.50308667e-01]	[-8.21253947e-01 7.06716631e-01 5.41436062e-01]
		[-4.63582538e-01 7.15723803e-01 -1.86624600e-01]	[-6.59155321e-01 4.88074393e-01 3.78345514e-02]
		[-6.38931656e-02 -3.92919188e-01 3.38899944e-01]	[ 9.88173101e-02 -3.32718436e-01 2.25783805e-01]
		[ 7.57615243e-01 -1.78662553e-01 -1.76868949e-01]	[ 7.79156220e-01 3.42805462e-03 -2.64018204e-01]
		[ 3.48593476e-01 2.06601301e+00 8.11413373e-01]	[ 3.35982109e-01 2.02668638e+00 9.00455605e-01]
		[-6.38171071e-01 -2.22148326e+00 3.73259586e-01]	[-6.61081612e-01 -2.15915308e+00 3.97433780e-01]
		[ 4.60928231e-01 3.21194897e-01 -1.04973222e+00]	[ 4.79183743e-01 3.67970403e-01 -1.12373564e+00]
		[-1.33247103e+00 7.06290518e-01 -7.30031236e-01]	[-1.34388414e+00 7.82213558e-01 -5.70292007e-01]
		[ 8.40763061e-01 1.59524269e-01 -9.08952288e-02]	[ 8.94480472e-01 1.53790566e-01 -2.09115459e-01]
		[ 7.03457210e-01 -9.25375793e-01 1.00418662e+00]	[ 7.13656428e-01 -9.72469960e-01 8.83466712e-01]
		[-1.00819482e+00 -3.19370748e-01 8.60345684e-01]	[-1.03010343e+00 -8.08391072e-02 9.77766648e-01]
		[ 5.11768509e-01 -5.10556901e-01 7.15973817e-02]	[ 5.81811464e-01 -6.16709668e-01 4.11711728e-03]
		[ 4.35426923e-01 4.12734959e-01 -9.15144591e-01]	[ 3.77521881e-01 2.94102387e-01 -9.31874467e-01]
		[ 1.58639011e+00 2.29359790e+00 1.38041881e+00]	[ 1.66305570e+00 2.28859971e+00 1.41866265e+00]
		[-8.11508658e-01 -1.70187082e+00 7.20880876e-01]	[-8.75203365e-01 -1.74415655e+00 6.28832150e-01]
		[-9.47247677e-01 -9.43939486e-01 -1.68797158e+00]	[-9.11492475e-01 -9.08496856e-01 -1.72129788e+00]
		[-6.53475991e-01 4.34575013e-02 -4.70868281e-01]	[-6.75127595e-01 1.40545338e-01 -5.53186189e-01]
		[ 5.41670831e-02 -1.00886701e-01 -1.72406024e-02]	[ 4.66890662e-02 -1.52517298e-01 -4.39284227e-02]
		[ 4.77529246e-01 -7.48172805e-02 6.36427039e-01]	[ 5.48422673e-01 -1.50134634e-01 7.51111450e-01]
		[ 5.89583596e-01 -1.62875808e-01 -1.72931095e-01]	[ 7.12856242e-01 -1.05052543e-01 -1.84190600e-01]
		[-1.81571502e-04 4.57842287e-01 1.33827196e-01]	[-1.57377858e-01 3.69462535e-01 2.35517599e-01]
		[-5.58469563e-01 -4.07158641e-01 -1.69498566e-01]	[-5.55123421e-01 -4.50630610e-01 -2.58174640e-01]
		[-1.46459425e+00 -2.77818920e+00 -6.83588269e-01]	[-1.40863835e+00 -2.83643824e+00 -5.83594404e-01]
		[ 4.88889677e-01 2.39026392e+00 -3.30800086e-01]	[ 3.97952287e-01 2.38391816e+00 -4.08191643e-01]
		[ 1.27459178e+00 2.03172340e-01 1.13470228e+00]	[ 1.32250204e+00 2.61933956e-01 1.14256219e+00]
		[-7.72350354e-01 -2.05796457e+00 6.77714938e-01]	[-7.50607903e-01 -2.22693597e+00 8.83751887e-01]
		[ 1.93577127e-01 2.05040799e+00 5.37923187e-02]	[ 2.28326018e-01 2.08932472e+00 -2.13555430e-02]
		[ 2.80440090e-01 1.89895509e-01 -4.58118835e-01]	[ 4.16526466e-01 3.06662659e-01 -6.12074680e-01]
		[ 1.48294778e+00 -1.52962189e-01 1.55376123e+00]	[ 1.46250071e+00 -2.11036725e-01 1.70080927e+00]
		[-1.23259575e+00 6.19231225e-01 -9.09178442e-01]	[-1.27765716e+00 6.51501607e-01 -9.64779140e-01]
		[ 5.72385263e-02 -4.33460901e-01 -6.38451116e-01]	[ 9.09724200e-02 -3.71979883e-01 -7.32303081e-01]
		[ 1.34088924e+00 7.08130401e-02 -1.18097067e-02]	[ 1.31704719e+00 1.89968755e-01 4.96324039e-02]
		[-1.69568767e+00 1.30331983e-01 -1.91333169e-01]	[-1.70410158e+00 6.37141230e-02 -1.98138985e-01]
		[ 3.15487864e-01 -1.48235005e-01 1.67592913e-01]	[ 2.95806492e-01 -1.04171351e-01 5.78290451e-02]
		[-4.37132389e-01 8.90913974e-01 2.06810573e+00]	[-2.60686890e-01 8.89383922e-01 2.05314478e+00]
		[ 6.97659315e-02 -4.97524017e-01 -1.39635119e-01]	[-4.33627525e-02 -4.31394176e-01 -1.25020279e-01]
		[ 1.49946848e-01 -5.55420592e-01 -1.80389195e+00]	[ 1.30750676e-01 -5.41261170e-01 -1.85663081e+00]
		[ 1.02147551e+00 7.89989632e-01 5.44838948e-02]	[ 1.07640429e+00 7.40459398e-01 1.15187716e-01]
		[-1.99690034e-01 -7.93143454e-01 2.43032761e-01]	[-2.53378055e-01 -8.66087320e-01 3.14854733e-01]
		[-4.44841541e-01 1.14956564e-01 -3.44167625e-01]	[-4.66867608e-01 2.10492240e-01 -4.36546477e-01]
		[ 8.96958593e-02 1.46510873e-01 1.66744757e-01]	[ 1.39657675e-01 -1.26850229e-03 2.92172044e-01]
		[-1.55150098e-01 -1.25923513e-02 -1.83164354e-01]	[-1.37071248e-01 5.01252526e-02 -2.49295822e-01]
		[-2.72216100e-01 1.68156500e-02 1.99760534e-02]]	[-3.09499055e-01 5.37649410e-02 -3.25388729e-02]]
6.08995	5.67147	[[-1.26053298e+00 -9.57887479e-01 3.48540717e-01]	[[-1.38859938e+00 -1.09233354e+00 3.59360599e-01]	[1.6211022301101787, 1.6266315779267788, 0.5185070223574262, 0.5016614131552658, 0.45742933180375933, 0.6306211616481012, 2.267244242425318, 1.254322618666254, 1.2760780023602578, 1.250555225578735, 0.38312083813349407, 0.8111112413252758, 2.7928574235205925, 1.8572950263996904, 1.6262135066172148, 1.3243708072886493, 0.5707301969334725, 0.7237968356355654, 1.4191785154706809, 1.346917444363361, …	[1.8029256350907825, 1.6619336583104987, 0.41657404602001863, 0.33940364957447106, 0.3942697362170163, 0.44759499167593275, 1.9817876635618208, 1.1184117361583599, 1.1626480247962203, 1.2907083838424465, 0.4330262290319245, 0.7560185456859063, 2.7665792691485023, 1.8670255199852264, 1.4689820761058843, 1.4232604215536313, 0.5585938076789699, 0.7301865106276758, 1.3729689642864122, 1.2810153522085…
		[ 1.35065219e+00 8.95017305e-01 -1.43572150e-01]	[ 1.35376866e+00 9.33826798e-01 -2.39377150e-01]
		[ 2.37942589e-01 -1.71890466e-01 -4.27418442e-01]	[ 2.27097847e-01 -1.09741180e-01 -3.31537897e-01]
		[-2.00828469e-01 -3.43254369e-01 -3.05791658e-01]	[-3.19738689e-02 -3.00098221e-01 -1.55285437e-01]
		[ 3.74215781e-01 -2.05583626e-01 -1.64132616e-01]	[ 2.50749893e-01 -1.23998823e-01 -2.77844216e-01]
		[-1.06753090e-01 5.71551196e-01 2.44163997e-01]	[-5.64563749e-02 3.84682523e-01 2.21750560e-01]
		[ 1.77606548e-01 8.76944384e-01 -2.08322368e+00]	[ 1.05469179e-01 7.22602819e-01 -1.84233650e+00]
		[-8.72800584e-01 -4.53795675e-01 7.78211962e-01]	[-7.70853525e-01 -3.76038842e-01 7.17791365e-01]
		[ 5.27235871e-01 -2.44139314e-01 1.13613089e+00]	[ 6.98682007e-01 -1.13006252e-01 9.22400927e-01]
		[-1.16472493e+00 5.47685162e-02 -4.52000683e-01]	[-1.25572175e+00 4.03073830e-02 -2.95747077e-01]
		[ 3.45108547e-01 8.13558601e-02 1.45130600e-01]	[ 4.11209609e-01 1.13365917e-01 7.46092579e-02]
		[ 7.16743503e-01 1.33852084e-01 3.55336201e-01]	[ 6.87573912e-01 1.20232009e-01 2.90431439e-01]
		[ 2.06657310e+00 -1.38385803e+00 -1.27053736e+00]	[ 2.08800448e+00 -1.46214955e+00 -1.07532174e+00]
		[-1.73712176e+00 2.32254942e-01 6.14825532e-01]	[-1.74973487e+00 1.59698091e-01 6.31433838e-01]
		[-3.53485570e-01 9.08260917e-01 1.30179892e+00]	[-4.40810347e-01 8.66027963e-01 1.10163068e+00]
		[ 3.47358985e-01 2.04597144e-01 1.26152280e+00]	[ 2.72021045e-01 1.76981717e-01 1.38576775e+00]
		[-1.65557934e-01 3.52251697e-01 -4.17423370e-01]	[-1.15920075e-01 2.66266982e-01 -4.77170276e-01]
		[-1.88445971e-01 -2.90033864e-01 -6.35806836e-01]	[-1.48302181e-01 -2.54065882e-01 -6.68303323e-01]
		[-1.54566302e-01 1.02567155e+00 -9.68594233e-01]	[-1.67970498e-01 9.34650956e-01 -9.91593303e-01]
		[-4.29039216e-01 -1.01933959e+00 7.68803462e-01]	[-3.90463732e-01 -9.68323879e-01 7.42217806e-01]
		[ 3.78118257e-01 -7.80390820e-02 -1.87060351e-01]	[ 4.04679157e-01 -8.83805884e-02 -1.28728583e-01]
		[ 1.20773583e+00 4.24180391e-01 2.21384918e+00]	[ 1.06274613e+00 3.79208273e-01 2.22270757e+00]
		[ 3.81208829e-01 4.68086190e-01 -4.67369263e-01]	[ 3.60394339e-01 5.10823905e-01 -4.52053926e-01]
		[-1.08093254e+00 -9.40972841e-01 -1.79987912e+00]	[-1.03084722e+00 -8.90305744e-01 -1.75525871e+00]
		[ 1.02557616e+00 1.02796606e+00 -3.59387853e-01]	[ 8.40309422e-01 9.49220005e-01 -2.72988808e-01]
		[-6.65235664e-01 -4.96709850e-01 3.55917785e-01]	[-6.84773540e-01 -3.67708240e-01 3.27711037e-01]
		[-3.52509167e-01 -4.62728108e-01 7.65641413e-02]	[-2.46853038e-01 -4.41634752e-01 1.22845286e-01]
		[-1.39381644e+00 1.46684073e+00 -2.06891214e+00]	[-1.39404774e+00 1.46875398e+00 -1.92000852e+00]
		[ 1.52234695e+00 -6.88687235e-01 1.47018384e+00]	[ 1.45818127e+00 -6.39239583e-01 1.41615092e+00]
		[ 4.17556142e-01 -5.98199527e-01 1.46565535e-01]	[ 4.47212326e-01 -4.62637497e-01 7.23056461e-02]
		[-1.90212526e-01 1.03144697e+00 9.01366085e-01]	[-7.26861665e-02 8.36592898e-01 9.13908026e-01]
		[ 7.35161466e-03 -2.82421179e-01 -3.77801599e-01]	[-1.14042635e-01 -3.22106043e-01 -3.53435519e-01]
		[-1.37608676e-02 -7.70258657e-01 -3.36114150e-01]	[ 6.31290978e-02 -6.08950232e-01 -4.03598555e-01]
		[-7.55782353e-01 -1.52820778e-01 -2.34119766e-03]	[-6.77523173e-01 -3.88948108e-01 -2.81676404e-04]
		[ 5.38514902e-01 2.28277133e-01 -1.07426154e-01]	[ 4.91683267e-01 3.76382432e-01 -1.43969207e-01]
		[ 1.37460014e-01 -4.31325649e-02 5.35074916e-02]	[ 1.24226003e-01 1.18564089e-01 8.24795552e-02]
		[-2.69188468e-01 -1.44838729e-01 -1.89412913e-01]	[-2.25301303e-01 -2.23554849e-01 -1.31331750e-01]
		[-3.17352122e-02 4.52099979e-01 4.38679989e-01]	[-3.55099664e-02 5.51302659e-01 3.24009629e-01]
		[ 1.37282402e-01 -2.73258015e-01 -3.19460480e-01]	[ 1.41000164e-01 -2.09678662e-01 -3.68915639e-01]
		[-9.54285102e-01 1.36705030e+00 -1.14317284e-01]	[-1.15783700e+00 1.04462912e+00 6.32170192e-02]
		[ 8.51041623e-01 -1.12779161e+00 9.23130909e-02]	[ 9.54066270e-01 -1.06704023e+00 1.73378510e-02]
		[ 2.71403836e-01 -7.08921788e-02 -1.19900132e-01]	[ 3.42562631e-01 8.22200476e-02 -2.00763388e-01]
		[-4.07677285e-01 1.31629250e+00 1.08562820e+00]	[-4.55292117e-01 1.19389822e+00 1.12033035e+00]
		[-1.43413667e-01 -8.59877589e-01 4.05389875e-02]	[-1.59437339e-01 -7.90160546e-01 1.13456227e-01]
		[ 7.33555194e-01 -3.66573682e-01 -1.02559179e+00]	[ 7.86668754e-01 -2.44102121e-01 -1.11946764e+00]
		[ 9.31799650e-02 4.52055448e-02 3.34715829e-02]	[-1.40217107e-02 3.48970692e-02 3.27727661e-01]
		[-9.35916247e-01 -1.32890902e-01 3.52541563e-01]	[-9.39202477e-01 -5.67356373e-02 2.20473521e-01]
		[ 7.23593907e-01 3.23703782e-02 -7.07848402e-01]	[ 8.42070366e-01 -1.42300438e-02 -9.41093995e-01]
		[ 8.73375895e-02 1.43911228e-01 -3.63559524e-01]	[ 2.66378832e-02 2.61053590e-01 -2.09713115e-01]
		[ 7.43359695e-02 -1.48223075e-01 -1.61541147e-01]	[ 1.80886002e-01 -1.23472108e-01 -2.22285360e-01]
		[-2.77600047e-01 -2.84714040e-01 3.46555103e-01]	[-3.39052507e-01 -3.49783819e-01 2.59416827e-01]
		[ 1.47896519e+00 -7.60271401e-02 -4.30497907e-01]	[ 1.52613914e+00 -1.98539368e-01 -3.47893586e-01]
		[-1.68409738e+00 2.99888039e-01 1.02522983e+00]	[-1.78977891e+00 4.56755719e-01 9.35270866e-01]
		[-3.25117787e-01 -1.86093409e-01 -1.85929475e-01]	[-2.93255703e-01 -1.82503960e-01 -2.64754440e-01]
		[-6.39729573e-01 8.88249126e-01 -5.08344156e-02]	[-5.41079422e-01 8.72932585e-01 -6.83635058e-02]
		[ 5.61456623e-01 -1.08857391e+00 -2.54169558e-01]	[ 4.46364337e-01 -1.06153372e+00 -2.02614087e-01]
		[-5.27438731e-02 2.73782726e-01 5.58782004e-01]	[ 5.36122367e-03 1.68023539e-01 5.30563903e-01]
		[ 2.49453435e+00 2.31505157e-01 -3.66178915e-01]	[ 2.65412390e+00 2.97513208e-01 -3.42123114e-01]
		[-8.94544479e-01 4.39400413e-01 7.71573058e-01]	[-9.48046956e-01 4.20311845e-01 7.97644888e-01]
		[-1.38579577e+00 -8.15592705e-01 -5.36614597e-01]	[-1.47152380e+00 -9.19122798e-01 -5.75168613e-01]
		[-8.81981901e-02 6.22265953e-01 -7.78561272e-01]	[-1.31776369e-01 5.99888748e-01 -6.90209684e-01]
		[-2.41635211e-01 -7.59967085e-01 -2.34005608e-01]	[-2.61397514e-01 -7.53775986e-01 -3.09757410e-01]
		[ 6.55125098e-01 -5.78871649e-02 1.11467388e+00]	[ 6.79667645e-01 -8.84903585e-03 1.13081112e+00]
		[-2.49970120e-02 -1.78312929e+00 1.50041382e+00]	[-4.32629874e-02 -1.98259017e+00 1.56718099e+00]
		[-1.04811551e+00 1.36169000e+00 -1.39334351e-01]	[-9.52252931e-01 1.48036460e+00 -2.08397648e-01]
		[ 6.18926292e-01 1.83113343e-01 -1.07412255e+00]	[ 7.31671470e-01 2.34384424e-01 -1.16500690e+00]
		[ 1.40162812e-01 2.33521875e+00 1.40232032e+00]	[ 1.51788356e-01 2.22910335e+00 1.57544780e+00]
		[-4.61477831e-01 -3.81079142e-01 -2.71703832e-01]	[-5.65572815e-01 -3.68618073e-01 -3.52469348e-01]
		[ 5.24843971e-01 -1.95627718e+00 -1.05176936e+00]	[ 5.45509116e-01 -1.85940631e+00 -1.09169574e+00]
		[-2.14666675e-01 8.55638092e-01 -2.46015039e-01]	[-2.18838448e-01 9.82291600e-01 -2.21832484e-01]
		[-8.55154981e-03 -5.12417816e-02 2.02565611e-02]	[-6.05583369e-02 -8.34385303e-02 2.10596698e-02]
		[ 2.08074668e-01 -7.58597457e-01 1.89441606e-01]	[ 2.28951822e-01 -7.50985586e-01 1.07395683e-01]
		[-4.38064466e-01 -5.83035812e-02 1.09391904e+00]	[-3.36200261e-01 -1.14495302e-01 1.09189454e+00]
		[-4.24120382e-02 -4.28853428e-01 3.11526201e-01]	[-1.24711421e-01 -3.87130718e-01 2.90333844e-01]
		[ 1.95007948e-01 3.70444894e-01 -1.29327802e+00]	[ 1.64068592e-01 4.23741893e-01 -1.29607888e+00]
		[ 1.35106820e+00 4.30879305e-01 -1.54298187e-01]	[ 1.34581216e+00 4.22854177e-01 -6.04105502e-02]
		[-2.72845403e-01 -5.71317483e-01 3.64426243e-01]	[-3.23682719e-01 -6.42658228e-01 4.09773843e-01]
		[-9.08791748e-01 2.03588911e-01 -1.56800953e-01]	[-9.24448867e-01 3.02837846e-01 -2.09837287e-01]
		[-9.05478210e-01 -1.00695709e+00 3.75872961e-01]	[-8.81760616e-01 -1.25346619e+00 5.49056393e-01]
		[-1.81321642e-01 1.14573279e+00 2.97520616e-01]	[-1.53097421e-01 1.16461317e+00 1.65521422e-01]
		[ 9.65305120e-01 -8.94060956e-03 -7.87565182e-01]]	[ 9.83992572e-01 7.37328042e-02 -8.38401697e-01]]
6.89298	6.41468	[[ 0.41231083 0.0831652 0.23331933]	[[ 2.94016337e-01 1.82700595e-01 1.43221843e-01]	[0.48099332564422786, 0.20486879223098844, 0.5798292997780379, 1.3017061906829874, 0.7214551328574149, 1.2438832579534036, 2.312091497774738, 2.397247352604595, 0.6380109429884802, 2.385583761876631, 0.9975629616925905, 1.5933217163012412, 2.1965835348238723, 1.339577707387486, 2.1412110658581596, 0.36869943459797544, 0.6890805199478476, 0.7554456825010208, 0.5063261852902325, 0.5694523360244285,…	[0.37461661748278746, 0.28565504256461605, 0.44312241871315305, 1.2212534532375192, 0.6482182133793568, 1.3260216612704925, 2.3948535312806976, 2.2923026922868224, 0.8347316267016842, 2.5517535986523368, 1.0618656864105842, 1.6490136318208413, 2.3905951932940566, 1.4115129035911225, 2.146162834551648, 0.5425309930569001, 0.7234935710541714, 0.7071636591443963, 0.4577798198213348, 0.50846422451033…
		[-0.17000096 0.05693493 -0.09914287]	[-2.34842858e-01 5.09405462e-02 -1.54443181e-01]
		[-0.04453716 0.01463273 -0.57793109]	[ 2.52923922e-02 4.43955949e-03 -4.42377738e-01]
		[-0.59312668 0.78998464 -0.84768155]	[-6.35598120e-01 7.42808564e-01 -7.31922443e-01]
		[-0.07139169 0.33135436 0.63687127]	[-5.39828456e-02 3.41611049e-01 5.48246838e-01]
		[ 0.7172514 -1.00432006 0.15536155]	[ 7.74857198e-01 -1.06964976e+00 1.17384689e-01]
		[-1.80956082 -0.51457605 -1.34404918]	[-1.89667847e+00 -7.58462983e-01 -1.25006725e+00]
		[ 1.60882373 0.27414525 1.75594005]	[ 1.53713379e+00 3.55741145e-01 1.66292501e+00]
		[ 0.01106522 0.45953001 -0.44245643]	[ 2.34268784e-01 6.55448838e-01 -4.60740542e-01]
		[-0.41736881 -1.53992668 1.77353855]	[-5.81313150e-01 -1.60400136e+00 1.89755134e+00]
		[ 0.70175704 0.64848578 -0.28659223]	[ 7.48881766e-01 6.71931348e-01 -3.39474743e-01]
		[-0.45744906 0.97335731 -1.17558071]	[-4.26024830e-01 9.81114085e-01 -1.25505536e+00]
		[ 0.57214183 -1.66297441 1.31611134]	[ 4.97137186e-01 -1.88044005e+00 1.38987237e+00]
		[ 0.6773719 0.03398488 -1.15519729]	[ 6.20582872e-01 5.46377294e-02 -1.26659397e+00]
		[-1.51529055 1.51172427 -0.05804411]	[-1.43768032e+00 1.58873423e+00 -1.22530604e-01]
		[ 0.14238358 0.02202312 0.33938352]	[ 9.89165042e-02 -2.34096682e-02 5.32923438e-01]
		[ 0.02530621 -0.47320896 -0.50026476]	[ 3.66548459e-02 -4.92520957e-01 -5.28698853e-01]
		[-0.22528154 0.64189707 0.32850352]	[-1.03780970e-01 6.51065145e-01 2.55781407e-01]
		[-0.08911356 0.49744647 -0.03117672]	[-1.19891611e-01 4.37982611e-01 -5.79620375e-02]
		[-0.19802442 0.16950993 -0.50628912]	[-1.48979829e-01 1.63130128e-01 -4.57962269e-01]
		[-0.04403955 -0.83910855 0.6696844 ]	[-3.45552543e-02 -7.46469698e-01 6.20090131e-01]
		[ 2.40389125 0.4615382 0.42686025]	[ 2.30070931e+00 4.77379566e-01 5.21991337e-01]
		[ 0.15896372 -0.1321262 0.24357609]	[ 1.50196707e-01 -1.02122804e-01 2.44403348e-01]
		[-2.26106076 -0.23908601 -0.57675414]	[-2.12915055e+00 -1.74020987e-01 -5.79647811e-01]
		[-0.42024979 -0.43050115 0.72217013]	[-5.60836960e-01 -6.19303226e-01 7.19967469e-01]
		[ 0.29514815 0.05309138 -0.1822512 ]	[ 2.91173422e-01 1.78286212e-01 -2.65263079e-01]
		[ 0.24362854 0.37157639 -0.40571378]	[ 2.90088964e-01 4.59163616e-01 -3.88749225e-01]
		[ 0.31862837 0.07349044 -0.52029317]	[ 3.04373106e-01 1.10526870e-01 -3.53355302e-01]
		[ 1.10241027 0.1074477 0.72740079]	[ 1.06803518e+00 1.21144507e-01 6.35016897e-01]
		[-0.79689789 -0.53510155 -0.54184937]	[-8.25355295e-01 -5.55567535e-01 -5.58294916e-01]
		[ 0.5650227 0.03856119 -0.10444892]	[ 6.58632272e-01 -1.51143570e-01 1.14751162e-02]
		[-0.25381588 -0.18588438 0.23473102]	[-2.96183213e-01 -1.72935704e-01 2.30257439e-01]
		[-0.40554491 0.03651181 0.19845405]	[-3.58504091e-01 1.81899850e-01 1.46317139e-01]
		[ 0.00632703 0.80983646 1.11510274]	[ 5.55275004e-02 5.34578706e-01 1.18026716e+00]
		[-0.27636396 -0.08850307 0.2398594 ]	[-2.53362234e-01 3.98092325e-02 1.80254195e-01]
		[ 0.15547267 -0.72726056 -1.45334381]	[ 1.19184362e-01 -5.47048852e-01 -1.37688725e+00]
		[-2.03723441 -0.56694084 0.45832108]	[-2.02493971e+00 -6.00239073e-01 6.75952034e-01]
		[ 0.36548574 -0.34139566 0.21628796]	[ 3.70900667e-01 -2.22447871e-01 3.42338705e-02]
		[ 1.80617771 0.91942152 -0.85714399]	[ 1.87827879e+00 1.01192635e+00 -9.86942963e-01]
		[-0.24722243 1.98121973 0.15925204]	[-3.80543898e-01 1.60018244e+00 2.70802301e-01]
		[ 0.34667564 -1.41433535 -0.10409025]	[ 4.36557951e-01 -1.37227566e+00 -1.79328636e-01]
		[-0.21801544 -0.43012983 -0.42350712]	[-9.39311688e-02 -2.67519955e-01 -4.64550142e-01]
		[-0.93689646 -1.51847054 0.78070861]	[-1.02444915e+00 -1.65479371e+00 8.56972554e-01]
		[ 0.75607998 1.63510249 -0.62365522]	[ 7.98535664e-01 1.73507875e+00 -6.27771735e-01]
		[ 0.39222813 -0.05769809 -0.07564934]	[ 4.59135277e-01 3.88489687e-03 -2.08526658e-01]
		[ 0.31320164 1.49265541 -1.82732804]	[ 3.67684660e-01 1.53418343e+00 -1.62572730e+00]
		[ 0.00765855 -1.17259668 0.67994743]	[-3.39518131e-02 -1.18021557e+00 5.59509824e-01]
		[-0.04866415 -0.46754472 0.8154588 ]	[-8.40869946e-02 -5.82027912e-01 7.51501259e-01]
		[ 0.53312134 0.51185505 -2.04415815]	[ 5.17490910e-01 5.82266946e-01 -1.87876314e+00]
		[-0.1926668 -0.19164833 0.47193375]	[-1.03409513e-01 -1.14794665e-01 3.58395403e-01]
		[-0.26179057 -0.30248707 1.41641677]	[-4.04273143e-01 -3.66610012e-01 1.32946657e+00]
		[-1.28073611 -1.0020616 -0.19188884]	[-1.37907580e+00 -1.10436371e+00 -1.52660055e-01]
		[-0.29890187 0.13421497 -0.24891077]	[-1.20301928e-01 2.48844028e-01 -2.99412065e-01]
		[ 1.2026833 0.88027145 0.62097942]	[ 1.17690335e+00 9.00067456e-01 5.18128182e-01]
		[-1.0091344 1.09977268 -0.64282369]	[-9.68470172e-01 1.06792128e+00 -5.80643713e-01]
		[ 0.9300586 -1.01630121 0.59221389]	[ 8.50624049e-01 -1.00092832e+00 5.94183747e-01]
		[-0.03088592 0.02564308 0.16921636]	[ 5.63744619e-02 5.10629103e-02 1.77398457e-01]
		[ 0.97569542 0.2509131 -0.17722171]	[ 1.14353117e+00 3.96983759e-01 -1.65292323e-01]
		[-0.51895809 -0.26116523 0.2125126 ]	[-6.06171211e-01 -3.99217724e-01 1.55022343e-01]
		[-0.29119899 -0.27178014 -0.02682142]	[-3.24836617e-01 -3.23356257e-01 4.65949705e-02]
		[ 0.28591326 1.82560925 1.7234803 ]	[ 2.01947084e-01 1.74001241e+00 1.74504913e+00]
		[ 0.08794694 -2.2876226 -1.84558485]	[ 1.14736010e-01 -2.18237092e+00 -1.77913136e+00]
		[-0.10867808 0.24239513 0.12165409]	[-7.63599329e-02 2.22190779e-01 8.93212919e-02]
		[-0.48012863 0.40393833 0.30032487]	[-5.66407694e-01 2.94832470e-01 2.83367890e-01]
		[-0.05968447 -0.59958978 0.41625712]	[-5.74026549e-02 -5.88859522e-01 3.98519987e-01]
		[ 0.04643315 0.0145863 -0.45912023]	[ 7.96587898e-02 2.31033710e-03 -5.48248761e-01]
		[-0.55260477 1.04145413 -0.16180546]	[-4.99090530e-01 9.34484635e-01 -9.78293782e-03]
		[ 0.87694552 0.28029719 1.23783052]	[ 8.43964618e-01 3.72496296e-01 1.26313880e+00]
		[-0.14660045 -1.48592733 -1.13681954]	[-2.00845072e-01 -1.47071311e+00 -1.27661376e+00]
		[-2.73357784 0.1161998 0.79043562]	[-2.73305754e+00 1.71837499e-01 8.29316739e-01]
		[ 2.12984673 0.69883678 -0.79285775]	[ 2.10895469e+00 6.96530172e-01 -7.96669999e-01]
		[ 0.59754605 -0.79830017 -0.04014551]	[ 6.02013886e-01 -7.79664479e-01 -1.01030896e-01]
		[-0.22170868 0.43680468 0.01445759]	[-1.74633159e-01 4.69250832e-01 1.50779121e-02]
		[-0.05631586 0.24385377 -0.32570343]	[-1.13845274e-01 2.74100997e-01 -3.98159246e-01]
		[ 0.04103007 -0.59697619 0.39548716]	[ 2.60280773e-02 -6.16867589e-01 4.58148394e-01]
		[ 0.42328102 -0.01677204 -0.30624602]	[ 4.49805481e-01 -1.24160217e-01 -2.28366557e-01]
		[ 0.03062352 -0.21555283 0.22628339]	[ 3.41176657e-02 -2.17286426e-01 2.50807413e-01]
		[-0.75939594 0.30591322 0.2377985 ]	[-8.76888238e-01 4.32379718e-01 2.20807490e-01]
		[-0.37044916 -0.19319115 0.40683905]	[-2.96680088e-01 -3.84562035e-01 4.89132025e-01]
		[-0.43968385 0.94189463 0.58404261]	[-5.05420054e-01 1.03936019e+00 5.57422760e-01]
		[ 1.08371478 -0.36201696 -1.04446572]]	[ 1.12288619e+00 -3.16890815e-01 -1.06856969e+00]]
7.38331	6.56462	[[ 1.78026081e+00 1.45557718e+00 -7.50610419e-01]	[[ 1.69083896e+00 1.60740677e+00 -7.34738823e-01]	[2.4189769460353907, 1.7484316718748214, 0.5503649945034671, 2.0094267692732677, 0.5025850524395837, 1.713803923128371, 3.9899788622983983, 2.272994655789131, 1.5172583377999267, 1.0497903557349577, 1.0383724113584447, 1.5958348624790346, 2.8346799700599505, 0.9948520372759071, 1.924147362172966, 2.4453581243005558, 1.2697405859144177, 2.0388799496946266, 2.240223061801109, 1.7234472464275923, 0.…	[2.4459219177392817, 1.7050996348937117, 0.5000416384180729, 2.002364373375015, 0.4986933993018556, 1.6429099243233412, 3.5887738904910877, 2.0899850275288263, 1.2807082847623281, 1.1797826865408778, 1.0753366675459999, 1.7172425343788826, 3.013822688184524, 1.0331822304531735, 2.021998927182179, 2.0864575769596527, 1.3272394961915053, 1.850450028537575, 2.3030037762125906, 1.7353833524779079, 0.…
		[-1.09895697e+00 -1.22415265e+00 5.92247571e-01]	[-1.09411904e+00 -1.20424060e+00 5.09973406e-01]
		[-4.39801711e-01 2.13522070e-01 -2.52753650e-01]	[-4.18961697e-01 2.59334887e-01 -8.51947934e-02]
		[-1.65428844e+00 9.48200220e-01 6.34067843e-01]	[-1.58231407e+00 9.20565778e-01 8.11359300e-01]
		[ 4.05729723e-01 -2.96134070e-01 1.67254042e-02]	[ 3.74730361e-01 -3.26285083e-01 -4.25477120e-02]
		[ 1.52342224e+00 -5.24014841e-01 -5.84565672e-01]	[ 1.44460124e+00 -4.93788947e-01 -6.07003080e-01]
		[-3.68947996e-01 3.55328606e+00 -1.77706693e+00]	[-5.12817797e-01 3.14291695e+00 -1.65480785e+00]
		[ 1.32898770e-01 -2.01593897e+00 1.04155301e+00]	[ 2.13864963e-01 -1.82873994e+00 9.88943594e-01]
		[ 1.70885112e-01 -1.38457274e+00 5.96514424e-01]	[ 3.05843145e-01 -1.14090907e+00 4.94974930e-01]
		[-2.20929272e-01 -6.44454803e-01 7.98703985e-01]	[-3.37694439e-01 -7.42301808e-01 8.52547758e-01]
		[-8.09596886e-01 -6.43665422e-01 9.20052781e-02]	[-8.69847985e-01 -6.30379141e-01 4.83277405e-02]
		[ 9.79084242e-01 1.15414180e+00 -5.06003627e-01]	[ 1.08655834e+00 1.21352093e+00 -5.43764527e-01]
		[ 2.09266324e-01 -2.75511759e+00 -6.33202357e-01]	[ 2.91000200e-01 -2.92180416e+00 -6.79342733e-01]
		[-3.07020904e-02 9.91010625e-01 8.17673399e-02]	[-1.90529158e-01 1.01334459e+00 6.55507303e-02]
		[-2.84526966e-01 1.67642654e+00 9.00545131e-01]	[-2.13711459e-01 1.84587179e+00 7.97222936e-01]
		[-7.99926391e-01 -3.38069579e-01 -2.28595780e+00]	[-7.85080890e-01 -3.95763107e-01 -1.89217462e+00]
		[ 1.02540673e+00 -5.85643736e-01 4.66694348e-01]	[ 1.11190661e+00 -6.52929316e-01 3.14502276e-01]
		[-1.43751254e-01 9.10509504e-01 1.81860921e+00]	[-1.60508138e-01 8.48324155e-01 1.63668829e+00]
		[-2.14467502e+00 6.46158932e-01 -3.80403353e-02]	[-2.20587599e+00 6.61137213e-01 -2.88979736e-02]
		[ 1.66535155e+00 -2.52299233e-01 -3.64992761e-01]	[ 1.67948483e+00 -2.75256269e-01 -3.39293473e-01]
		[ 1.48958874e-01 -5.22857278e-01 5.04767131e-01]	[ 1.60568369e-01 -4.63466894e-01 4.10715257e-01]
		[ 1.78059911e+00 1.16457216e-01 -6.35179898e-02]	[ 1.64684354e+00 1.25224133e-01 5.06662622e-02]
		[-4.43616255e-01 -4.15397082e-01 4.52864780e-01]	[-4.02972301e-01 -4.07169549e-01 4.44433112e-01]
		[-1.12659080e+00 3.21941700e-01 -2.57328213e-01]	[-1.05444013e+00 3.95002522e-01 -2.65992565e-01]
		[-8.41676575e-01 -7.40126272e-02 4.42563953e-02]	[-8.67729501e-01 -2.48015171e-01 5.07614927e-03]
		[ 9.90048518e-01 -4.51260719e-01 5.95958602e-01]	[ 8.95921637e-01 -2.66514998e-01 4.53721446e-01]
		[-5.22144824e-02 3.95880896e-01 -6.04668069e-01]	[-3.83873410e-03 4.28172551e-01 -4.83445676e-01]
		[ 1.27361209e+00 8.17413203e-02 2.04909482e-01]	[ 1.27301244e+00 6.45354902e-02 3.51887934e-01]
		[-1.51661672e-01 1.36999992e-01 -9.69689524e-02]	[-9.22244895e-02 2.09363075e-01 -1.65820469e-01]
		[-9.22012940e-01 -4.90101645e-01 -6.53361216e-02]	[-9.75259269e-01 -5.11413925e-01 -4.94559193e-02]
		[ 5.52491845e-01 3.23596978e-01 -1.29347764e-01]	[ 4.76319781e-01 1.84772769e-01 1.47567986e-02]
		[ 3.31133969e-01 4.89928867e-02 1.83247092e-01]	[ 3.75170963e-01 1.25188764e-01 1.42521126e-01]
		[-9.44256401e-01 -5.95865734e-01 2.23015673e-01]	[-8.31453152e-01 -4.25357000e-01 1.58203447e-01]
		[ 5.93565982e-01 2.66321633e-01 1.16852657e+00]	[ 6.83952815e-01 -6.31660764e-02 1.31890243e+00]
		[-1.26879754e+00 2.03996997e-01 1.24728618e-01]	[-1.15612829e+00 3.68941137e-01 2.99630622e-02]
		[ 4.97992112e-01 -4.52548586e-01 -1.28168608e+00]	[ 3.70872963e-01 -2.84234258e-01 -1.23957905e+00]
		[-1.57779244e+00 -2.80340434e-01 2.12654271e-01]	[-1.64662509e+00 -2.44221553e-01 4.13364415e-01]
		[ 6.11067963e-01 -4.38891694e-01 -3.96480993e-02]	[ 5.75102919e-01 -3.68218976e-01 -1.05134619e-01]
		[ 9.24004930e-01 9.22892824e-01 -4.12670270e-01]	[ 9.90003447e-01 9.54887949e-01 -5.61333501e-01]
		[ 6.64933764e-01 3.02097801e-01 2.12215074e-01]	[ 7.13509474e-01 2.61000867e-02 2.14526726e-01]
		[ 2.11020590e-01 -6.24901542e-01 -8.62899152e-03]	[ 2.34307561e-01 -6.49557285e-01 -5.42712352e-02]
		[-1.01916346e+00 2.94573974e-01 -6.35364503e-01]	[-1.02341648e+00 3.75021549e-01 -6.58593219e-01]
		[-4.36672469e-01 -1.69013331e+00 -3.46824195e-02]	[-5.67384680e-01 -1.74548683e+00 7.22596419e-02]
		[ 1.09106275e+00 1.40346050e+00 -1.29350340e+00]	[ 1.19813041e+00 1.46292723e+00 -1.36112701e+00]
		[-5.18382679e-01 3.94382867e-01 1.41168002e+00]	[-4.76262353e-01 4.14738919e-01 1.28308965e+00]
		[ 1.60138665e+00 -1.22301391e-01 -1.29060751e+00]	[ 1.76493709e+00 -1.08480192e-01 -1.04466263e+00]
		[-8.34581146e-01 -5.03178393e-01 8.64754925e-01]	[-8.92800563e-01 -4.81907979e-01 7.04979472e-01]
		[-5.27537925e-01 6.15859785e-01 -1.15706298e-01]	[-6.24416387e-01 6.10309335e-01 -2.90753365e-01]
		[ 8.25484830e-01 4.52954203e-01 -1.45809666e+00]	[ 8.24246133e-01 4.62125608e-01 -1.33870602e+00]
		[-4.43992768e-01 -1.00968822e-01 5.10709059e-02]	[-4.12159235e-01 -9.70562913e-02 -6.29982409e-02]
		[-3.40063935e-01 -1.32016109e-01 1.15857598e+00]	[-3.72378054e-01 -2.02969604e-01 1.09505342e+00]
		[-2.82732807e+00 -1.79012573e+00 -1.40132571e+00]	[-3.01651297e+00 -1.89090128e+00 -1.27507218e+00]
		[ 1.70721816e+00 2.67867228e-01 -4.59379963e-01]	[ 1.90430042e+00 4.20737117e-01 -5.82692687e-01]
		[ 8.68994679e-01 1.55065884e+00 1.76373569e+00]	[ 9.01865775e-01 1.58518012e+00 1.62832723e+00]
		[-4.39541515e-01 4.69952299e-01 -3.70900134e-01]	[-4.23373892e-01 5.58989756e-01 -2.51479848e-01]
		[ 2.27547196e-01 -7.30141279e-01 4.91814310e-01]	[ 1.66242017e-01 -7.33611063e-01 4.49178778e-01]
		[-4.88355864e-04 4.20139281e-01 -9.48796203e-02]	[ 4.97591294e-03 3.20530096e-01 -1.04483122e-01]
		[-1.13108638e+00 -7.20309319e-01 -1.13291274e+00]	[-1.02655729e+00 -7.14930956e-01 -1.05691975e+00]
		[ 2.89021414e-01 -1.79268717e-01 -2.45800197e-01]	[ 2.19478913e-01 -3.13085359e-01 -3.43737113e-01]
		[ 1.00980659e+00 6.19686311e-01 1.35343562e+00]	[ 9.92210566e-01 6.24097295e-01 1.42351994e+00]
		[-7.60845221e-01 1.16031353e+00 2.89053661e+00]	[-7.74357609e-01 9.71297815e-01 2.85227929e+00]
		[ 1.00723245e+00 -1.83860949e+00 -2.48651862e+00]	[ 1.00430925e+00 -1.74161396e+00 -2.36639239e+00]
		[-4.15634703e-02 4.68648080e-01 -3.94524844e-01]	[ 7.42137132e-03 4.52114437e-01 -4.28575171e-01]
		[-1.46247530e+00 1.35449651e+00 -1.59648510e+00]	[-1.59637006e+00 1.31756037e+00 -1.53257134e+00]
		[ 1.39949925e+00 -1.17512701e+00 1.20810417e+00]	[ 1.39339124e+00 -1.18176745e+00 1.17890785e+00]
		[-3.78166953e-01 -4.75165782e-01 7.62788411e-01]	[-2.57206666e-01 -5.50521108e-01 6.05015500e-01]
		[-1.19398530e+00 8.90865277e-01 -1.10261102e+00]	[-1.31852396e+00 8.73325977e-01 -9.73701020e-01]
		[ 8.79350477e-01 -3.48250799e-01 1.30604716e+00]	[ 8.93291392e-01 -3.38064197e-01 1.27756759e+00]
		[ 4.46181550e-01 -6.87987277e-01 -2.71114226e-01]	[ 4.99547769e-01 -6.99041776e-01 -3.23222371e-01]
		[-1.39803243e+00 3.60618744e-01 6.50210995e-01]	[-1.44495688e+00 3.30798004e-01 7.53388857e-01]
		[ 1.52626758e+00 1.98768447e-01 -9.09602778e-01]	[ 1.57151988e+00 2.31148748e-01 -9.89628256e-01]
		[-1.46232885e-01 -5.46385674e-01 1.94936265e-01]	[-1.44470687e-01 -5.13153074e-01 1.54958801e-01]
		[-5.87969713e-01 6.83060627e-01 -1.66464326e+00]	[-5.41918242e-01 7.34534618e-01 -1.72786963e+00]
		[ 1.23364749e-01 3.93402967e-01 5.98292189e-01]	[ 7.23507284e-02 4.26961574e-01 6.18964989e-01]
		[ 2.99552149e-01 -9.85801051e-01 1.23319544e+00]	[ 2.92297715e-01 -1.02633017e+00 1.30380666e+00]
		[-1.42730581e+00 6.30634028e-01 1.96337364e-02]	[-1.48088726e+00 5.05981932e-01 1.07287920e-01]
		[ 6.77828375e-02 -7.85220899e-03 7.17253199e-02]	[ 1.13860355e-01 -4.63595969e-02 1.00271276e-01]
		[ 4.53133512e-01 -3.90680989e-01 7.35405207e-02]	[ 3.63187466e-01 -3.11423995e-01 1.40018009e-02]
		[ 6.18333086e-01 -1.29393756e+00 3.62598444e-01]	[ 6.27794096e-01 -1.51029086e+00 4.32084241e-01]
		[-4.75470510e-02 1.26533724e+00 -6.02764937e-03]	[-1.30463742e-02 1.48059569e+00 -6.93308600e-04]
		[ 3.74729745e-01 1.63047969e-01 -3.15573019e-01]]	[ 3.99358210e-01 1.97141135e-01 -3.37094758e-01]]
6.79128	5.88888	[[-5.99310039e-01 1.77379993e+00 -1.75716004e+00]	[[-0.61772334 1.92959265 -1.59158727]	[2.5677130102249808, 2.0327318087376, 1.0112447394781372, 0.896332466238126, 0.6692189501633464, 0.8867461311386414, 0.6029244265562471, 1.4336270501641308, 1.8657070865714602, 1.8535763987484994, 1.0875428471502169, 0.717524704791987, 1.2793689261169283, 0.8219436568523073, 1.060711477260171, 1.5180360901291814, 1.565160612421476, 2.2791602371493687, 1.1572332638846596, 1.0935529868416751, 0.284…	[2.5764432777642208, 1.910238355493073, 1.0313356956219306, 0.7022987791297652, 0.6035666166697619, 0.7674361305936802, 0.733240981963846, 1.223430187546989, 1.645527295172991, 2.1473277032804368, 1.2571894378964088, 0.9374018150036441, 1.012162798964015, 0.8121198464432468, 0.9970770234228238, 1.4219694764170012, 1.6111353318403385, 2.124247779452098, 1.2767484073327966, 1.1321239970806003, 0.26…
		[ 5.21188013e-01 -1.89468022e+00 5.20142807e-01]	[ 0.52130847 -1.77653486 0.47028922]
		[ 2.69418993e-01 4.30366626e-01 8.74536389e-01]	[ 0.32241208 0.43904409 0.87575342]
		[ 5.71176895e-01 6.90480170e-01 -2.01489346e-02]	[ 0.41359092 0.56196916 0.07972944]
		[-6.39157862e-01 -3.50561040e-02 -1.95198107e-01]	[-0.58710461 -0.05104133 -0.13036726]
		[ 5.30933841e-01 -6.03960861e-01 3.73710096e-01]	[ 0.50298626 -0.49422784 0.30282319]
		[ 4.63866337e-01 -2.61677342e-01 2.82614321e-01]	[ 0.31616925 -0.54380488 0.37676995]
		[ 1.11691378e+00 -5.62961645e-02 8.97006621e-01]	[ 1.00349143 0.16246863 0.68072779]
		[-1.43312458e+00 3.97044065e-01 -1.12666449e+00]	[-1.17252488 0.4317585 -1.07076145]
		[-2.91495795e-01 -8.79240382e-01 1.60552546e+00]	[-0.42555084 -1.13133933 1.77482226]
		[ 1.49464817e-01 9.41405301e-03 -1.07718201e+00]	[ 0.0669203 0.06349098 -1.25380056]
		[ 1.96330576e-01 3.18963331e-01 -6.12011765e-01]	[ 0.32679516 0.5733403 -0.66573868]
		[ 8.70301315e-01 8.85523239e-01 3.08559659e-01]	[ 0.73724406 0.67386038 0.16388078]
		[ 1.47371165e-02 -6.27631028e-01 5.30521899e-01]	[-0.10208312 -0.59770196 0.54024998]
		[-8.10335668e-01 -3.83492074e-01 -5.66920429e-01]	[-0.76285496 -0.26634779 -0.5841864 ]
		[-7.11681613e-02 -8.78898219e-01 -1.23568062e+00]	[-0.19137669 -0.94345436 -1.04654958]
		[ 1.55304539e+00 -7.51653054e-02 -1.79242697e-01]	[ 1.59980367 -0.09386153 -0.16605805]
		[-1.80144369e+00 5.97259530e-01 1.26200360e+00]	[-1.64148719 0.61234694 1.20124088]
		[-1.05826711e+00 -1.11838532e-01 4.54699573e-01]	[-1.18000868 -0.03263817 0.48641625]
		[ 8.64792463e-01 -1.14321449e-01 -6.59486722e-01]	[ 0.9045231 -0.13655263 -0.66700531]
		[-1.60682346e-01 1.50815881e-01 1.80411728e-01]	[-0.16003446 0.17611022 0.10749964]
		[-2.97191977e-01 -2.10033645e-03 -1.15711358e+00]	[-0.39590548 -0.07163984 -1.06342857]
		[-2.44134018e-01 -4.35209561e-01 6.89823201e-01]	[-0.19090666 -0.42439871 0.67364562]
		[ 7.39107291e-01 4.44279446e-01 5.40974627e-01]	[ 0.81089731 0.53816736 0.51735532]
		[-1.16210204e+00 3.31437411e-01 -5.06217080e-01]	[-1.23192304 0.12267206 -0.61549005]
		[ 1.18209789e+00 -5.00138060e-01 7.35179619e-01]	[ 1.18327489 -0.30711765 0.62182672]
		[ 4.87272400e-02 2.45528791e-02 -2.97939449e-01]	[ 0.1096832 0.06932963 -0.14016236]
		[ 1.96844864e+00 -1.05878004e+00 2.14166991e+00]	[ 1.92185459 -1.11986156 2.46011472]
		[-7.12477319e-01 1.39154054e+00 -1.16052133e+00]	[-0.74651932 1.49166289 -1.32417651]
		[-1.09784661e+00 -2.97160661e-01 -9.91945685e-01]	[-1.05392234 -0.31017322 -0.96600917]
		[ 6.96155732e-01 -4.81078503e-01 4.04166028e-01]	[ 0.74759573 -0.56789802 0.55148591]
		[-2.46154547e-01 1.90359491e-01 -1.52822321e-01]	[-0.21924785 0.28452856 -0.19403859]
		[-5.19524250e-01 1.66167235e-01 -8.65768507e-02]	[-0.42453485 0.2598306 -0.08672238]
		[ 4.84271868e-01 -8.97144227e-02 6.52196197e-01]	[ 0.50217515 -0.33363607 0.68933697]
		[-9.26224823e-01 1.94368771e-01 -8.21923437e-02]	[-0.71849461 0.29756004 -0.12543698]
		[ 2.39718246e-01 -8.88751623e-02 -4.70303718e-01]	[ 0.09756427 0.03557999 -0.41342384]
		[-7.91094385e-01 1.50875942e+00 -2.51725825e-01]	[-0.83468886 1.51607816 -0.08895714]
		[ 6.33183845e-01 -5.62427267e-01 -6.13200593e-01]	[ 0.66914836 -0.52354641 -0.66949958]
		[-1.16293282e-01 -3.82001604e-01 4.46542842e-01]	[-0.10757886 -0.43239179 0.37575184]
		[ 1.23912276e+00 -8.82784960e-01 -1.04713339e+00]	[ 1.28231642 -1.03482905 -1.18776361]
		[-4.07875877e-01 4.29892823e-01 2.15885019e-01]	[-0.41928969 0.32707456 0.21623171]
		[-7.78175503e-01 6.13415589e-01 1.29787454e+00]	[-0.77351926 0.76460263 1.25067807]
		[ 3.38014300e-01 -1.23069385e+00 -2.00218741e+00]	[ 0.24759897 -1.26918983 -1.90645918]
		[-1.16573584e-01 3.87237867e-02 1.91260304e-01]	[-0.07372744 0.08398393 0.20847627]
		[-2.83791681e-01 1.37202739e+00 1.86452731e+00]	[-0.24851709 1.37749291 1.71728088]
		[ 4.74680820e-01 -1.23729846e-02 -1.48027188e+00]	[ 0.46797415 0.1614043 -1.37940795]
		[ 8.48688444e-01 1.90785369e-01 5.25588564e-02]	[ 0.82710028 0.08928735 -0.05973789]
		[-1.12317478e+00 -2.40974437e-01 1.04682615e+00]	[-1.04395696 -0.35652359 0.93786574]
		[ 3.67418342e-01 1.51555949e-01 1.63353674e-01]	[ 0.4172559 0.13396221 0.24081023]
		[-3.45045092e-01 1.34857747e-01 1.47212322e-01]	[-0.40269929 0.14930538 0.11712408]
		[ 4.61728462e-02 2.38264388e-02 -4.70081214e-01]	[ 0.13215552 0.00788116 -0.51957511]
		[-7.28563134e-01 -8.20324466e-01 -2.13096897e+00]	[-0.75923736 -0.89215835 -2.1296267 ]
		[ 1.98703810e-01 3.63392916e-02 -6.92990187e-03]	[ 0.21096506 0.09752398 -0.14278251]
		[ 4.02600842e-01 6.52072887e-01 1.86901816e+00]	[ 0.48356503 0.69437192 1.81167006]
		[-1.30502653e-01 -4.21647235e-01 -9.04854459e-02]	[-0.12472453 -0.21026461 0.02602675]
		[-1.30039751e-01 3.51684099e-01 -3.60790340e-01]	[-0.0838003 0.29407214 -0.34342854]
		[ 1.71574888e-01 2.74411361e-01 5.22913996e-01]	[ 0.11542132 0.17936123 0.4601655 ]
		[-1.52444651e+00 -1.40703578e+00 -9.77633367e-01]	[-1.50234921 -1.45704277 -0.89167252]
		[ 8.91352193e-01 -8.03004211e-02 -1.83012504e-01]	[ 0.80781661 -0.17028063 -0.30676385]
		[ 8.12846970e-01 1.14955217e+00 1.00707963e+00]	[ 0.84752283 1.13718537 1.02143895]
		[-6.74100991e-01 2.98271070e-01 1.45821184e+00]	[-0.70807886 0.20483778 1.48470101]
		[ 9.82114805e-01 -2.30226546e-01 -1.57456184e+00]	[ 1.05247855 -0.22425987 -1.55658961]
		[-2.43092411e-01 -2.43172732e-01 2.88080029e-01]	[-0.1816922 -0.2727252 0.25816824]
		[ 6.45397730e-01 -5.64778595e-01 -5.88359236e-01]	[ 0.53143725 -0.67371487 -0.45619941]
		[ 6.37657930e-02 -2.42444492e-01 3.42585830e-01]	[ 0.09444753 -0.20786235 0.24030485]
		[-6.92530833e-01 5.11982014e-01 4.32284157e-01]	[-0.58643357 0.49135549 0.31072957]
		[ 3.08902285e-01 -3.00666570e-01 4.74854730e-01]	[ 0.24969903 -0.38894978 0.64590641]
		[-1.57402181e-01 1.38392349e-02 -3.33717931e-01]	[-0.15279527 0.07086963 -0.45436856]
		[-2.19844985e-01 2.81226180e-01 -2.27258204e-01]	[-0.20618155 0.32548838 -0.25901391]
		[ 1.77254929e+00 -2.25745931e-01 -7.80842820e-01]	[ 1.74505968 -0.31671371 -0.69651473]
		[-7.66238938e-01 -3.19393220e-01 9.56382765e-01]	[-0.78133941 -0.26170694 0.90531845]
		[-1.05476660e+00 5.80446811e-01 -2.56395005e-01]	[-1.01796592 0.60763864 -0.27765444]
		[-4.34856600e-01 2.28527610e-02 -6.10389037e-01]	[-0.44235479 0.0453446 -0.64354575]
		[ 1.96310573e-01 1.16452649e+00 6.62859859e-01]	[ 0.16431914 1.14867783 0.71394407]
		[-2.36435818e-02 -1.09442529e+00 2.01887713e-01]	[-0.07586966 -1.13359053 0.22238898]
		[-2.28194729e+00 8.81133590e-01 7.87467583e-01]	[-2.28032682 0.87717034 0.90512926]
		[-5.10667922e-02 3.74526833e-01 -5.67420869e-01]	[-0.02021255 0.36382998 -0.53725739]
		[ 1.22672900e+00 -7.21350514e-01 -5.53412558e-02]	[ 1.24017238 -0.65111703 -0.09078063]
		[ 1.51590206e+00 -9.99202478e-01 -8.27077630e-01]	[ 1.56154332 -1.09818218 -0.88306771]
		[-3.51428120e-01 7.45062436e-01 1.18163916e-01]	[-0.43983697 0.81120838 0.11453485]
		[-1.19591599e-01 5.91394992e-02 7.69539673e-01]]	[-0.14690782 0.09395799 0.82699591]]
6.46149	5.84578	[[-1.39425291e+00 9.78616455e-01 1.88382053e-01]	[[-1.29449342 0.9835419 0.17693804]	[1.7138025359265077, 2.0891579968695484, 0.6967133999625634, 1.5023368363646932, 0.25629308214159535, 1.1945318122557598, 2.8452837165182507, 1.0838948190014868, 1.7608820490254162, 2.302793306226889, 0.835927004756293, 1.6463864305688576, 1.6142233559557915, 0.6906417360064824, 1.877752142983893, 2.3263580588307913, 0.6377330262988959, 1.9206104586739057, 0.7771994939971083, 1.1470713677070732, …	[1.635351629158304, 1.9904551783407052, 0.6971082338541094, 1.4416099658306616, 0.3510579202850318, 1.1314259411563787, 2.776496870632304, 1.1350019499066224, 1.7258249593153792, 2.1729427465813242, 1.0614467845351019, 1.4674469777877348, 1.5630797738615907, 0.639693593103914, 1.7492156011795141, 2.3098233217002657, 0.6711232278065242, 1.952475724334485, 0.8069553298961947, 1.195742727819118, 0.4…
		[ 1.31141141e+00 -1.35937940e+00 -8.92675130e-01]	[ 1.3252384 -1.17251175 -0.91152136]
		[ 2.87441418e-01 4.64690274e-01 4.32261429e-01]	[ 0.33774595 0.4222704 0.4399719 ]
		[ 8.59437518e-01 6.52077926e-01 1.04555129e+00]	[ 0.58209095 0.55167446 1.19794186]
		[ 2.16674246e-01 -1.31157257e-01 -3.91942476e-02]	[ 0.32964196 -0.09929362 -0.06869219]
		[-7.50827112e-01 -4.58869187e-01 -8.07839073e-01]	[-0.68794235 -0.38026164 -0.81379424]
		[ 1.39321382e+00 1.07853575e+00 2.23413413e+00]	[ 1.26863458 0.80339641 2.33539191]
		[-5.50266913e-01 5.76128279e-03 -9.33809997e-01]	[-0.48534813 0.16312401 -1.01294481]
		[-7.65509053e-01 -1.05106091e+00 -1.18742260e+00]	[-0.73035751 -0.96498768 -1.23038549]
		[ 2.27479679e+00 4.50684020e-02 3.55141414e-01]	[ 2.09761458 -0.26025113 0.50394702]
		[-6.57328227e-01 -8.92565601e-02 -5.08651969e-01]	[-0.69115971 -0.12417685 -0.79595706]
		[-1.30077752e+00 -9.22116402e-01 4.10204168e-01]	[-1.19700981 -0.73492258 0.42480224]
		[-3.04786561e-01 6.62033094e-01 -1.44032440e+00]	[-0.32524748 0.60443908 -1.40430975]
		[-9.34096161e-02 5.32806686e-01 4.29392229e-01]	[-0.13971514 0.48093486 0.39798145]
		[ 6.46310987e-01 -1.43962588e+00 1.01769963e+00]	[ 0.60774591 -1.37734574 0.89068447]
		[ 3.20716671e-01 -7.02917792e-01 -2.19430837e+00]	[ 0.27877082 -0.70086019 -2.18320077]
		[ 2.62300938e-01 4.03878836e-01 4.18071186e-01]	[ 0.33261313 0.40322988 0.42092821]
		[-9.01676675e-01 1.41383522e-01 1.68989183e+00]	[-0.86347291 0.14312495 1.74530548]
		[ 1.19078818e-01 -5.40565410e-01 -5.45571559e-01]	[ 0.09521129 -0.53655205 -0.59516688]
		[-6.60059153e-01 5.87041955e-01 7.31762516e-01]	[-0.72452174 0.60302316 0.73568471]
		[ 3.75104201e-01 -8.07156547e-02 -2.93133383e-01]	[ 0.34817016 -0.05721406 -0.34174246]
		[-1.16485606e+00 -1.38164060e+00 -7.73807863e-01]	[-1.20668966 -1.47781057 -0.7129313 ]
		[-2.11192185e-02 -3.74754222e-01 -2.89871627e-03]	[-0.00908897 -0.37486734 -0.02621733]
		[ 1.41865800e+00 1.77602512e+00 7.93981531e-01]	[ 1.51644192 1.82480107 0.75815371]
		[ 5.56365730e-01 5.51648214e-01 -2.85184449e-01]	[ 0.52851228 0.37023966 -0.3520591 ]
		[ 1.09958591e-01 -6.27192654e-01 2.62318216e-01]	[ 0.12343736 -0.46382945 0.22724567]
		[-5.50476201e-01 -8.87983890e-02 1.93399104e-02]	[-0.51017315 -0.04549343 0.09520254]
		[ 4.00111394e-02 8.28436048e-02 6.44324499e-01]	[-0.13328707 -0.04598532 0.83887358]
		[-1.57196441e-01 3.92703009e-02 -3.39499268e-01]	[-0.09081131 0.12515507 -0.43807573]
		[ 2.40231953e-01 -2.70208220e-01 -7.67982868e-01]	[ 0.34180362 -0.17227828 -0.84450056]
		[-7.62002578e-01 -3.64524357e-01 -2.30933188e-01]	[-0.75813161 -0.45079067 -0.17743835]
		[ 3.92711031e-01 4.50721198e-01 -2.50322875e-04]	[ 0.41935888 0.4804448 -0.02995046]
		[ 4.82802790e-01 -2.33407929e-01 3.68664763e-01]	[ 0.54290883 -0.17220807 0.39153163]
		[-1.57528782e-01 5.03405267e-01 -7.09747215e-01]	[-0.14138358 0.37637959 -0.68979779]
		[ 4.17287770e-01 -4.22344570e-01 2.49303792e-01]	[ 0.52972141 -0.33736114 0.25630084]
		[-4.39078613e-01 8.80644926e-02 4.76138946e-01]	[-0.54987679 0.13178073 0.51815699]
		[ 1.25265125e+00 1.66713065e+00 -5.59867731e-01]	[ 1.2256564 1.78870985 -0.43251213]
		[ 3.29278197e-01 2.18520197e-01 -3.21170522e-01]	[ 0.23349458 0.19283147 -0.37065547]
		[-1.71293948e+00 -1.24698433e+00 3.05704549e-01]	[-1.62181183 -1.2833937 0.19209454]
		[-1.20208207e+00 -9.19576715e-01 1.22222643e+00]	[-1.21687294 -1.14265555 1.29057315]
		[ 4.11551273e-01 4.38868759e-01 -5.29275787e-01]	[ 0.46637842 0.42564112 -0.60284871]
		[ 3.54625599e-01 1.30936080e+00 -4.45992780e-02]	[ 0.40856893 1.5594903 -0.08300843]
		[ 1.30090428e+00 1.86803703e-02 -1.90029181e+00]	[ 1.33399751 0.05381081 -1.88588367]
		[-1.15842824e+00 -4.85891562e-01 1.33645049e+00]	[-1.17660742 -0.49384589 1.3758548 ]
		[-2.47497744e-01 5.97228060e-01 5.38328394e-01]	[-0.28851062 0.56088913 0.46106397]
		[ 1.71162138e+00 -1.44723713e+00 -3.40474180e-01]	[ 1.85712352 -1.39585339 -0.16232362]
		[-3.36067459e-01 8.93248538e-01 -1.96842586e-01]	[-0.49829356 0.82294225 -0.30750647]
		[-1.37043588e+00 5.35249237e-01 4.00212747e-01]	[-1.39209975 0.51500146 0.36084404]
		[ 6.73434149e-01 1.00384625e+00 1.64639880e+00]	[ 0.71822261 1.04431552 1.74579079]
		[-2.46981055e-01 -2.11027069e-01 5.77309445e-02]	[-0.25168864 -0.29075398 -0.02011921]
		[-5.81527550e-01 -7.15977211e-01 -1.78474564e+00]	[-0.5251718 -0.68336018 -1.78194123]
		[ 4.71778607e-01 1.13962394e+00 -6.29264709e-01]	[ 0.4374578 1.07630884 -0.72321046]
		[-6.39420989e-01 -1.47518155e+00 -4.76374510e-02]	[-0.62035244 -1.48638128 -0.12973365]
		[-5.35409160e-02 1.52940643e-01 3.60212406e-01]	[ 0.02212465 0.19861025 0.40018324]
		[-2.01431496e-01 6.08460039e-01 1.35911221e+00]	[-0.16204112 0.74199325 1.45904789]
		[ 5.66459892e-02 -7.47393966e-01 -8.54300551e-01]	[ 0.05422005 -0.74114432 -0.81258444]
		[ 7.78443464e-02 2.41191747e-01 -3.46095184e-01]	[ 0.04044719 0.15312774 -0.40717688]
		[-1.61928561e-01 -2.05299571e-01 2.50258135e-01]	[-0.13151916 -0.2052255 0.33167699]
		[ 3.40286695e-01 -7.32381587e-02 -3.94535231e-01]	[ 0.23543147 -0.12454787 -0.45953704]
		[ 1.12223633e-03 1.93482922e-02 -7.69707874e-02]	[ 0.09876997 -0.03542612 -0.17580286]
		[ 1.27934478e+00 1.23780198e+00 -2.10973230e-01]	[ 1.21006227 1.20884408 -0.2027685 ]
		[-1.03462013e+00 -2.72676070e-02 6.22770095e-01]	[-0.95664002 -0.00290676 0.61375685]
		[-2.77319642e-01 -1.31858613e+00 -1.86988051e-01]	[-0.23075086 -1.34043041 -0.19223131]
		[ 6.98898742e-01 -1.25221853e+00 9.71579801e-01]	[ 0.54201354 -1.32119075 1.07421059]
		[-3.48312454e-01 8.07819069e-01 -1.13594788e+00]	[-0.27274665 0.76640397 -1.17796676]
		[-9.16950484e-02 2.06840023e-01 3.14745586e-01]	[-0.07305007 0.18711122 0.30942144]
		[ 1.60687437e-02 -1.21158894e-01 6.80461033e-01]	[-0.05683591 -0.17124581 0.76775896]
		[ 6.72845314e-01 -1.03524861e-01 -1.68870208e+00]	[ 0.62597302 -0.01403924 -1.60255545]
		[-7.59717277e-01 4.93737755e-01 9.62685368e-01]	[-0.70125553 0.53054961 0.82769686]
		[ 1.19637036e+00 4.16623756e-01 -2.05922442e+00]	[ 1.1349889 0.33433049 -1.95845166]
		[-6.61281046e-01 -4.14353830e-01 1.94643622e+00]	[-0.62688947 -0.35439209 1.90872592]
		[-5.90529712e-01 6.69952563e-02 2.49407562e-02]	[-0.56012758 0.06541722 -0.00294712]
		[-7.15691767e-01 -8.59598984e-01 -4.35717201e-01]	[-0.77024737 -0.78903172 -0.47677796]
		[ 2.79705423e-01 3.68490133e-01 8.38082529e-01]	[ 0.30630917 0.39929216 0.8845959 ]
		[ 1.06205393e-01 4.02112075e-01 -1.14659961e-01]	[ 0.04087429 0.27759292 -0.09314139]
		[-9.94965912e-01 -9.51119968e-02 7.53501885e-01]	[-0.98023706 -0.10742265 0.7948285 ]
		[ 1.36418614e-01 4.32478944e-01 -7.10820138e-01]	[ 0.11910805 0.45013551 -0.65737398]
		[ 9.34664890e-02 4.14254534e-02 1.22337849e-01]	[ 0.26615051 0.18923513 0.18496739]
		[ 1.28693165e+00 -1.01560495e+00 -7.42711622e-01]	[ 1.18318588 -1.13996901 -0.81952098]
		[ 5.75084924e-02 4.39647085e-01 -1.55937576e-01]	[ 0.02212063 0.51507186 -0.10622105]
		[-5.12455612e-01 4.72226905e-01 9.40248612e-01]]	[-0.53588124 0.54700161 0.935352 ]]
6.3031	5.83434	[[-6.20573291e-01 7.06242335e-01 -4.99227734e-01]	[[-0.56163678 0.48793032 -0.47361908]	[1.0644800495377469, 1.3852325040067304, 1.7713193558693308, 2.957253122095082, 0.9554380300910392, 1.7281121475455645, 2.287722084817938, 1.5216739863305415, 1.1749141703155734, 2.131186163229271, 1.102997428299449, 2.3349898706774037, 2.8991654115449346, 0.6407119314857087, 2.3394124192806984, 0.7162190125279484, 0.5639235876999897, 0.4389184837923776, 2.01724289472186, 1.988332737825477, 0.682…	[0.8819449537010298, 1.3368410942400586, 1.7245517448810506, 2.5657872362790686, 0.7604231134400415, 1.6108167630826273, 2.533400013369807, 1.6381944656285328, 1.2154730610284739, 2.230124236147212, 0.8442877858560225, 2.006254709070792, 2.6703535613213525, 0.7663438191693206, 2.059655838116761, 0.661811646110213, 0.5822044052409239, 0.3980343988685829, 1.9946643104937751, 2.026450965662776, 0.73…
		[ 8.45848606e-02 -9.17408861e-01 -1.03444452e+00]	[ 0.07320052 -0.8171612 -1.05547779]
		[ 7.08902556e-01 -2.37308246e-01 1.60583755e+00]	[ 0.73230262 -0.2722789 1.53742505]
		[ 2.91989714e+00 -4.49168250e-01 -1.33396330e-01]	[ 2.54733179 -0.30541896 0.03292618]
		[-8.55863269e-01 1.99906573e-01 3.74696218e-01]	[-0.71442922 0.14774057 0.21449225]
		[-1.68826941e+00 3.61380460e-01 -7.43111326e-02]	[-1.56765986 0.36237141 -0.07655176]
		[-1.83110566e-01 -2.27505549e+00 -1.55773436e-01]	[-0.33406257 -2.51026765 -0.07123302]
		[ 2.05754605e-01 1.36878698e+00 6.32122596e-01]	[ 0.22284284 1.54385578 0.50053123]
		[ 7.11184875e-02 1.10470323e+00 -3.93695611e-01]	[ 0.10561217 1.15349857 -0.36832306]
		[ 1.51107157e+00 -2.67566254e-01 1.47885952e+00]	[ 1.37434587 -0.72264481 1.60075358]
		[-6.88052635e-02 6.85840507e-01 8.61099275e-01]	[ 0.00563692 0.72427596 0.43383686]
		[-7.08493853e-01 -1.14427677e+00 -1.90809980e+00]	[-0.47277739 -0.98646899 -1.68179024]
		[-1.59117566e+00 1.55046029e+00 -1.86263066e+00]	[-1.38818196 1.46266657 -1.75052721]
		[ 7.57670985e-02 -1.67111962e-01 6.13876794e-01]	[ 0.02864977 -0.10304766 0.75884334]
		[ 1.76593137e+00 -1.21457847e+00 9.37622536e-01]	[ 1.55255298 -1.15347845 0.70798933]
		[-1.86510957e-01 -5.75436652e-02 6.89109616e-01]	[-0.1558089 -0.16348684 0.62208544]
		[ 2.87651117e-01 1.78694126e-01 -4.50926886e-01]	[ 0.30687684 0.27201014 -0.41327843]
		[-2.79483742e-01 -2.34095854e-01 -2.44412366e-01]	[-0.24348207 -0.27001144 -0.16199286]
		[-4.62228903e-01 -1.59885920e+00 -1.13985200e+00]	[-0.48097663 -1.58455024 -1.11200168]
		[ 2.43782805e-01 1.16084112e+00 1.59577095e+00]	[ 0.22977188 1.17292251 1.63644773]
		[ 2.75977936e-01 4.27858050e-01 -4.54255183e-01]	[ 0.28788096 0.43366155 -0.5248582 ]
		[-5.55102032e-01 -2.16027222e+00 -1.11755126e+00]	[-0.47302452 -2.29482812 -1.09993935]
		[ 1.81681031e-01 1.78245622e-01 -1.65065002e-03]	[ 0.15301778 0.17889486 0.02174633]
		[ 5.02521835e-01 1.97955777e+00 1.06850854e+00]	[ 0.58872541 2.02078658 1.0673164 ]
		[ 8.50226788e-01 -5.14039927e-01 -7.57704923e-02]	[ 0.69710803 -0.54684738 -0.0289862 ]
		[-4.91654079e-01 7.76067762e-01 -1.79583523e-01]	[-0.42849695 0.81088035 -0.18850103]
		[-1.96801705e-01 -3.85367747e-01 4.79243350e-01]	[-0.13600666 -0.32027392 0.50162084]
		[-6.56363034e-01 5.62896854e-01 -1.20923931e+00]	[-0.84646344 0.4521691 -1.16314843]
		[ 4.93567444e-01 -1.07885375e+00 9.51819360e-01]	[ 0.59044178 -0.93348118 0.84054406]
		[-2.14017317e-02 2.65551742e-01 -2.32182746e-01]	[ 0.04063361 0.44698409 -0.15208661]
		[ 1.14351840e-01 -1.73771127e-01 -6.46612578e-03]	[ 0.21063572 -0.34152852 0.09288516]
		[-3.55022578e-01 -3.55355742e-01 -3.47003761e-01]	[-0.35291893 -0.29210264 -0.35767028]
		[ 1.71916845e-01 2.74781035e-01 3.58698745e-01]	[ 0.1857774 0.31259185 0.36862999]
		[-2.62896766e-01 9.63617394e-01 -1.34298721e+00]	[-0.2028683 0.85241284 -1.34480155]
		[ 9.74921827e-01 -6.80450852e-01 4.72598996e-01]	[ 1.04139582 -0.6295902 0.49585035]
		[-8.65659697e-01 -1.44877758e-01 7.53129795e-01]	[-0.95353092 -0.11786957 0.80392642]
		[ 9.44639238e-02 2.20435512e+00 7.46139369e-01]	[-0.00447716 2.22915028 0.77254747]
		[ 6.53111511e-01 -1.75801169e-01 2.59197613e-01]	[ 0.59334513 -0.13671914 0.18354395]
		[-6.47515550e-01 -1.41816121e+00 -1.68968707e+00]	[-0.60898872 -1.4888983 -1.66450842]
		[ 2.97745536e-01 6.97455324e-01 1.05461161e-01]	[ 0.30609708 0.67465267 -0.03325209]
		[-5.70524142e-01 2.84564196e-01 1.68478094e-01]	[-0.62353123 0.26356436 0.22751773]
		[-5.83631795e-01 -2.44687114e-01 6.07769337e-02]	[-0.70079687 -0.08041507 -0.01282194]
		[ 8.80291758e-01 1.18572737e+00 -3.07503397e-01]	[ 0.86529667 1.22515885 -0.31699058]
		[-1.02521287e+00 -6.40453750e-02 1.27374918e+00]	[-1.02233519 -0.07216384 1.3148482 ]
		[ 2.49675471e-02 -1.06345004e+00 -8.89493490e-01]	[ 0.01917909 -1.07946168 -0.92001002]
		[-8.29166962e-01 -4.98277968e-01 5.70900706e-01]	[-0.72159427 -0.36591532 0.70894057]
		[ 8.01137279e-01 9.41519561e-01 -1.01469308e+00]	[ 0.67940094 0.9966504 -1.14549711]
		[-3.87701694e-01 -4.43967211e-01 4.97985582e-01]	[-0.40270784 -0.5722533 0.46354478]
		[ 3.73073027e-01 3.38035023e-01 5.77683233e-01]	[ 0.27161218 0.37808852 0.68018881]
		[ 3.52471886e-02 -1.86645220e-01 5.47362026e-01]	[ 0.10665732 -0.28425111 0.4561972 ]
		[-4.32256801e-01 -3.11428653e-01 -1.08952558e+00]	[-0.29675213 -0.25058622 -1.12132097]
		[-4.56206447e-01 2.51193452e+00 1.20590438e+00]	[-0.587697 2.45741774 1.16965994]
		[ 4.07940309e-01 -2.05072676e+00 -1.03174368e-02]	[ 0.48247309 -1.96481776 -0.05874652]
		[-3.17232822e-02 -4.63779074e-01 -1.45449233e+00]	[ 0.05567914 -0.46245328 -1.51062349]
		[ 1.86901868e-01 -1.36901107e-03 7.21740191e-01]	[ 0.17975422 0.04686061 0.75420624]
		[-2.23292633e-01 -3.22954561e-02 -4.67663398e-01]	[-0.22892895 -0.02873636 -0.45836682]
		[-1.44820525e-01 1.71241570e-01 3.70056194e-02]	[-0.1313649 0.1300963 0.00500512]
		[ 2.64062392e+00 7.74995251e-01 9.16668691e-02]	[ 2.71199543 0.76024396 0.17106893]
		[ 1.14259126e-01 6.07887300e-01 6.47638449e-02]	[-0.05022312 0.58476659 0.07319035]
		[-2.62873199e+00 -1.57451376e+00 -2.10360433e-01]	[-2.54874898 -1.56616311 -0.33065145]
		[ 4.25219771e+00 5.26660149e-01 -9.71496754e-01]	[ 4.15014698 0.49279401 -0.98075176]
		[-3.53034763e+00 1.81368128e-01 1.37081368e+00]	[-3.44195919 0.23062528 1.34126008]
		[-6.11950264e-01 -6.93675592e-01 -2.42457811e-01]	[-0.54329816 -0.72314671 -0.21951329]
		[ 1.83933207e+00 -1.13139563e+00 9.25133903e-01]	[ 1.73716293 -1.18647335 0.99941838]
		[-1.13520848e+00 7.87371938e-01 -1.29754029e+00]	[-1.03085563 0.72846002 -1.26537431]
		[-3.82311679e-01 7.28835003e-02 4.03074440e-01]	[-0.34972857 0.11294507 0.27751316]
		[ 7.65047488e-02 -2.80230566e+00 -1.69401481e-01]	[-0.04586214 -2.94194962 -0.01397267]
		[ 6.62911744e-01 1.51202982e+00 -8.95260994e-01]	[ 0.69704445 1.63959349 -0.9460655 ]
		[-8.13319745e-01 1.61387205e+00 9.66150036e-01]	[-0.83513698 1.64893252 0.9164577 ]
		[-2.18922010e-01 -9.24853550e-02 -1.37495408e+00]	[-0.32931294 -0.19373634 -1.29532658]
		[-4.49927703e-01 -1.37547535e-01 1.35492692e+00]	[-0.38752842 -0.08456831 1.35079727]
		[ 6.16167803e-01 3.14964644e-01 -5.12003354e-02]	[ 0.66437918 0.32293407 -0.10140373]
		[-3.79169273e-01 -9.36723112e-01 1.54836052e+00]	[-0.34522287 -0.86112243 1.56668775]
		[-9.26504200e-02 -2.55229420e-01 -5.24383641e-01]	[-0.12697671 -0.25284261 -0.51930122]
		[ 1.54729105e-01 9.14356907e-01 -9.58901832e-01]	[ 0.10338798 0.81631008 -0.97779937]
		[ 2.21194919e-01 5.32344042e-01 -1.74550018e-01]	[ 0.17560516 0.5892915 -0.30574625]
		[-3.21586785e-01 -1.04850112e-01 3.52403701e-01]	[-0.35710516 -0.11141516 0.44998953]
		[-3.74304587e-01 -4.73645127e-01 -2.79868894e-01]	[-0.20497282 -0.43273501 -0.19976031]
		[ 7.71738688e-01 9.90481749e-01 -2.21830599e-01]	[ 0.65541263 0.74337688 -0.14537275]
		[ 6.62955041e-02 -4.17489859e-01 2.68791746e-01]	[ 0.11997863 -0.22598049 0.32078991]
		[-2.90562689e-01 -2.79022537e-01 1.67579955e-01]]	[-0.31091786 -0.17542504 0.12674031]]
6.38049	5.97673	[[ 1.28115947e-01 4.65793432e-01 -3.02926469e-01]	[[ 0.21929911 0.30224803 -0.21798099]	[0.5702119457652598, 0.3067255748540522, 0.9955130758935554, 1.5409154036295105, 0.8420520905393618, 1.7412150358251162, 0.8951712840229692, 1.0035857173971943, 1.4163597943416686, 2.6689653613052897, 1.5059743470043823, 2.279408347838751, 2.0491117030766848, 0.27134452720758795, 1.9901034937961637, 1.3085107853958058, 1.0347875079633573, 1.932253923558602, 1.1155399936737926, 1.372928406858782, …	[0.43239066242390406, 0.4043259768245617, 0.9279821516097332, 1.3028116866179495, 0.7862833849417956, 1.6393376618260778, 0.6678670844291976, 1.0856051225040946, 1.3593794856377688, 2.5710777497961286, 1.339782112347308, 2.130246820034498, 1.7879499666791585, 0.35229568992147353, 1.7544742129206887, 1.316294667534528, 0.9302826541038025, 1.8274710724756444, 1.059016750527515, 1.337589181370378, 0…
		[-2.16119299e-01 -2.17458793e-01 9.20327375e-03]	[-0.2921807 -0.27790035 -0.02968717]
		[ 1.43745289e-01 -9.46828947e-01 2.71842826e-01]	[ 0.10255165 -0.87450377 0.29304811]
		[ 1.36765605e+00 -3.81252538e-01 5.98818598e-01]	[ 1.09380905 -0.23580693 0.66730439]
		[ 2.51848415e-01 3.29968796e-01 7.32628619e-01]	[ 0.39781661 0.29217434 0.61206018]
		[-1.20592526e+00 2.36646494e-01 -1.23352037e+00]	[-1.10891543 0.23503027 -1.18426994]
		[ 2.42063095e-01 8.61094596e-01 3.54003237e-02]	[ 0.09899473 0.65465361 0.08760783]
		[-3.90699090e-01 4.47080512e-01 -8.09109096e-01]	[-0.39489583 0.51696229 -0.8691063 ]
		[ 1.59504317e-01 -1.18239331e+00 7.63268951e-01]	[ 0.13274566 -1.12412824 0.75274622]
		[ 2.41085102e+00 1.03269998e+00 4.94675848e-01]	[ 2.39065188 0.84247114 0.43065851]
		[-6.78021568e-01 -1.15024256e+00 6.96554048e-01]	[-0.66842367 -1.03510347 0.52610523]
		[-1.69490606e+00 -1.07463590e-01 -1.52034452e+00]	[-1.60327723 -0.02154577 -1.402494 ]
		[-3.18272526e-01 -2.35860044e-01 -2.01045552e+00]	[-0.27088181 -0.18765891 -1.75731962]
		[-9.05227784e-02 1.16168172e-01 -2.27900055e-01]	[-0.0724214 0.09372452 -0.33178774]
		[ 5.23630769e-01 2.52038934e-01 1.90336521e+00]	[ 0.46361691 0.30101266 1.66512177]
		[-7.62618050e-01 -4.79686249e-01 9.48954840e-01]	[-0.7428777 -0.61562142 0.89541869]
		[-5.01156012e-01 -7.98056837e-01 -4.27472949e-01]	[-0.50353054 -0.67843146 -0.38937587]
		[ 1.27249597e+00 1.29877787e+00 -6.53861811e-01]	[ 1.28077987 1.17299754 -0.56862133]
		[-5.95908826e-01 -8.19188191e-01 -4.67175402e-01]	[-0.54882671 -0.80864367 -0.40792295]
		[ 4.49987507e-01 3.59478356e-01 1.24628206e+00]	[ 0.39500743 0.40210322 1.21302389]
		[ 2.42967044e-01 4.24781104e-01 -6.90243166e-01]	[ 0.24308045 0.41495025 -0.75800319]
		[-2.84283688e-01 6.75741871e-01 -1.91952960e-01]	[-0.1765602 0.69382032 -0.15095083]
		[-2.77418475e-01 -3.94105188e-01 -1.62912986e-01]	[-0.34841319 -0.4236632 -0.12837778]
		[ 1.01004200e-01 -3.18133532e-01 -1.34656943e-01]	[ 0.09974738 -0.2861562 -0.19399509]
		[-1.06111805e-01 -1.94988906e+00 -1.22077782e+00]	[-0.14572857 -1.96589534 -1.10005635]
		[ 2.05894062e-01 1.50832146e+00 1.10190124e+00]	[ 0.19203231 1.53481153 1.00603198]
		[ 4.66532317e-02 4.37406314e-01 4.27671747e-01]	[ 0.07839364 0.46346113 0.40112599]
		[-8.17965425e-01 1.34142866e+00 -2.53802214e+00]	[-1.0042854 1.14323939 -2.54213029]
		[ 2.92009604e-01 -1.44773911e+00 1.63057282e+00]	[ 0.26243792 -1.33746288 1.52474154]
		[-7.88238349e-02 -7.56326811e-03 6.33823125e-01]	[ 0.04878003 0.26322857 0.89355277]
		[ 4.07140386e-01 5.61312590e-01 -8.30604519e-01]	[ 0.38620261 0.50837994 -0.7090341 ]
		[-4.49869596e-01 -4.66108136e-01 6.67920155e-01]	[-0.47365744 -0.43253917 0.7025948 ]
		[-9.59577878e-02 -5.05130736e-01 1.84394217e-01]	[-0.03046628 -0.49672658 0.24070288]
		[-4.50832373e-01 8.60150537e-01 -5.62287553e-01]	[-0.43959851 0.81928573 -0.6439361 ]
		[ 7.99759629e-01 -7.10691480e-01 1.43109506e-01]	[ 0.90491553 -0.74436202 0.23949309]
		[-5.18920349e-01 -2.08118737e-01 2.16688027e-01]	[-0.55668309 -0.19147517 0.28388433]
		[-7.27353532e-02 1.40838293e+00 9.25471438e-01]	[-0.23998508 1.36307455 0.95110791]
		[ 3.17419947e-01 3.61524236e-02 7.36459926e-01]	[ 0.44381763 0.02028734 0.63674918]
		[ 1.64591559e-01 -1.18507647e+00 -1.77155299e+00]	[ 0.24592088 -1.19871815 -1.76858911]
		[-5.08334797e-01 1.36199972e+00 -4.54875797e-01]	[-0.56289941 1.1638526 -0.34583411]
		[ 3.41879135e-01 -9.30438455e-01 1.04008949e+00]	[ 0.3291436 -0.77067476 0.85370357]
		[ 2.46940483e-01 2.04947535e-01 -1.19899926e-02]	[ 0.2370219 0.24502291 -0.01530773]
		[-1.23386038e+00 1.77622042e+00 1.07772128e+00]	[-1.25747517 1.79654668 0.99454027]
		[ 2.14937721e-01 1.86953907e-01 -3.33404770e-01]	[ 0.17918347 0.19099757 -0.20184668]
		[ 9.95644375e-01 -1.99517745e+00 -5.74616983e-01]	[ 1.05836086 -2.02133753 -0.63982729]
		[-1.38126764e+00 -1.58072838e+00 7.76521408e-01]	[-1.35238285 -1.49986729 0.9929436 ]
		[-6.09564998e-02 1.04057281e+00 -1.07457111e-01]	[-0.09462859 1.08144241 -0.24655957]
		[ 6.26042599e-01 8.13088294e-01 -7.10138229e-01]	[ 0.63687438 0.71150545 -0.74279739]
		[ 1.46946007e-01 -1.56053996e-01 -4.47053464e-01]	[ 0.05023239 -0.14317814 -0.20723961]
		[-2.81102562e-01 -3.04389274e-01 -2.36210897e-01]	[-0.24741093 -0.33083782 -0.34713758]
		[ 2.17163065e-01 2.05145716e-01 7.62805226e-01]	[ 0.27154146 0.20733451 0.65047699]
		[-7.47952050e-01 9.22645844e-01 1.96837809e+00]	[-0.81650421 0.85225128 1.92451689]
		[ 9.42484395e-01 -1.54188093e-01 2.38740197e-01]	[ 0.95624692 -0.08158078 0.24525441]
		[ 4.21441649e-01 -7.18266061e-01 -1.99482289e+00]	[ 0.55723727 -0.71379119 -2.04375407]
		[-5.61151844e-01 1.19710282e-01 -5.71124804e-01]	[-0.54453256 0.10692397 -0.56548599]
		[ 1.44026208e-01 5.18305597e-01 2.25358876e-01]	[ 0.11349413 0.53642597 0.22169066]
		[ 3.23589368e-01 -4.60542360e-01 6.51186472e-01]	[ 0.2770642 -0.47956615 0.55810311]
		[ 2.39338288e+00 1.16315892e+00 2.67601067e-01]	[ 2.42985708 1.12790807 0.35904152]
		[ 6.85970553e-02 2.24902711e-01 4.82663436e-02]	[-0.11766413 0.192119 0.13886215]
		[-2.25557366e+00 -1.54138995e+00 -2.24915103e-01]	[-2.18286627 -1.47579743 -0.32518767]
		[ 1.29959281e+00 -9.71333489e-02 -3.55829905e-01]	[ 1.30705127 -0.1875906 -0.46068071]
		[-1.73152668e+00 -7.58383695e-02 -6.99812359e-02]	[-1.73444766 -0.04296686 -0.05978744]
		[ 5.46666747e-01 5.10660620e-01 4.26865911e-01]	[ 0.63405949 0.52234115 0.47477778]
		[ 1.33616442e+00 -3.98761564e-02 -2.33402221e-01]	[ 1.34643844 -0.11130884 -0.29437231]
		[-1.29769168e+00 2.92052645e-01 -3.19973416e-01]	[-1.21652797 0.30120668 -0.31730131]
		[-1.00550811e-03 -2.17121773e-01 6.12589184e-01]	[ 0.03094176 -0.12384155 0.49909243]
		[ 3.23516040e-01 -3.05358427e-01 -1.57252722e+00]	[ 0.25209398 -0.46621597 -1.4169452 ]
		[ 5.45163525e-01 3.28559830e-01 -4.61155929e-01]	[ 0.52299098 0.41688644 -0.45662883]
		[-7.12643566e-01 -5.33748740e-02 2.04819036e+00]	[-0.68407796 0.04758614 1.97197291]
		[-1.11739118e+00 -1.50447684e+00 1.29277105e+00]	[-1.2481324 -1.59391539 1.36546885]
		[-1.50746873e-01 3.10082937e-01 -1.21902201e+00]	[-0.07988611 0.36307934 -1.25727674]
		[ 1.20659452e+00 1.27769300e+00 -1.64894743e-01]	[ 1.25982327 1.29295208 -0.18368763]
		[ 3.19513908e-01 4.53888081e-01 1.01929464e+00]	[ 0.43286684 0.5046168 1.01895806]
		[-1.25255417e+00 -1.71572975e+00 -7.17352341e-01]	[-1.3451367 -1.80943247 -0.67273701]
		[ 6.43686608e-01 1.01973024e+00 -3.62967089e-01]	[ 0.65171193 1.05722286 -0.40121371]
		[ 6.54586400e-01 5.38646388e-01 -1.32689533e-01]	[ 0.70829991 0.5739722 -0.21331534]
		[-3.63608169e-01 -5.78809634e-01 8.58832177e-01]	[-0.40719814 -0.61881575 0.92316476]
		[-3.04234493e-01 7.15605635e-02 -7.50406736e-01]	[-0.25144901 0.10173939 -0.76646445]
		[-4.75825528e-01 7.50486903e-01 1.06186110e+00]	[-0.50620484 0.55914918 1.10106649]
		[-5.36014398e-02 -6.72540124e-01 -3.80091581e-01]	[-0.04340793 -0.47303798 -0.41462189]
		[ 6.12199301e-01 -1.32017909e-01 -5.83398338e-01]]	[ 0.59130479 -0.1108999 -0.56706469]]
5.67982	5.31343	[[-1.41694461 -0.41179316 -0.04810128]	[[-1.31396609e+00 -5.81669166e-01 1.68178900e-01]	[1.4763534062724666, 1.3359209820116313, 0.24599814940964315, 1.2563701067767168, 0.67898875791494, 0.9997730690262071, 3.5395031827419445, 1.182705858272944, 2.6044022649727214, 1.4192943940116531, 2.2426602298592173, 1.3208605328239589, 2.0521022302821064, 0.6230651853855927, 1.1326952389585714, 2.0098348609251757, 0.8869810204126378, 1.5991973451279744, 0.6866703820800875, 0.8164923236041485, …	[1.4467653709077413, 1.2514812733859677, 0.29945980947894907, 1.2801960614822245, 0.7756294297695617, 0.9921019864251236, 3.4689030563076617, 0.9859571762681282, 2.6265221300551893, 1.3646771451773243, 1.9846049658094167, 1.1768266702041952, 1.9405629851690716, 0.5453016477271814, 0.9904358221432782, 2.1083504761371903, 0.7877959143335794, 1.6455577831064423, 0.7273806392076191, 0.900476678210481…
		[ 1.21825448 -0.16603714 0.52246776]	[ 1.17520637e+00 -1.42132506e-01 4.06071059e-01]
		[ 0.02597275 0.17748077 0.1683481 ]	[ 2.38611873e-02 2.91978911e-01 6.20897496e-02]
		[ 0.53883295 -1.10080816 0.27630832]	[ 3.30557580e-01 -1.13063706e+00 5.01291807e-01]
		[ 0.01109802 0.37229259 -0.56771541]	[ 2.06928869e-01 4.57292241e-01 -5.91325005e-01]
		[-0.52137169 0.66130979 -0.53887578]	[-4.85320315e-01 6.02663233e-01 -6.20908666e-01]
		[-0.88525512 1.31714277 -3.16378588]	[-1.05496467e+00 1.07864083e+00 -3.12359919e+00]
		[ 0.0328014 -0.85171217 0.81994122]	[ 2.53003264e-02 -6.73813110e-01 7.19338126e-01]
		[ 0.88395816 -0.38931285 2.41867001]	[ 8.86473634e-01 -3.41237091e-01 2.44874258e+00]
		[ 0.33940938 1.18666618 -0.70072906]	[ 4.22993522e-01 1.09688851e+00 -6.93004890e-01]
		[ 0.13319198 -2.00614877 0.9935552 ]	[ 6.20594280e-02 -1.84169582e+00 7.36859564e-01]
		[-0.48392009 0.88842813 -0.84922868]	[-4.32683008e-01 7.95625359e-01 -7.51456396e-01]
		[-0.4276771 0.34684836 -1.97684397]	[-5.50868590e-01 3.76132672e-01 -1.82232069e+00]
		[ 0.33644834 -0.00926102 0.52433479]	[ 3.06607119e-01 -2.29110409e-02 4.50356576e-01]
		[ 0.18247993 -0.44290714 1.02641748]	[ 1.31404189e-01 -4.17873477e-01 8.88300520e-01]
		[-1.427828 -1.09466091 0.8958018 ]	[-1.42280635e+00 -1.14068456e+00 1.05811273e+00]
		[ 0.78949176 -0.05720176 -0.4002075 ]	[ 6.72314186e-01 1.40074042e-03 -4.10626443e-01]
		[ 0.94664439 1.17528297 -0.52915638]	[ 1.04882874e+00 1.13522964e+00 -5.64864909e-01]
		[-0.08780224 -0.29280942 0.61487366]	[-8.85199844e-02 -2.93858317e-01 6.59465008e-01]
		[-0.12272387 0.00430218 -0.80720509]	[-1.43353405e-01 -1.60553347e-02 -8.88847723e-01]
		[ 0.16289504 0.23646564 0.11542543]	[ 1.67600247e-01 2.51636799e-01 2.88588260e-02]
		[-0.72760571 2.09088033 0.01339798]	[-5.03399908e-01 1.96439075e+00 1.01950706e-01]
		[ 0.06717585 0.28513915 0.30938766]	[-4.25048656e-02 1.38707837e-01 2.69231421e-01]
		[ 0.23527455 -2.15814088 -0.92548841]	[ 1.92472151e-01 -1.94440796e+00 -8.93036190e-01]
		[-0.25841029 -0.81146145 0.20901477]	[-2.11848291e-01 -9.46327708e-01 2.26080059e-01]
		[ 0.4852151 1.16517163 0.03244093]	[ 4.74043256e-01 1.29740108e+00 -1.94131804e-03]
		[-0.09457309 -0.37989206 0.01452001]	[-8.78709154e-02 -3.46255702e-01 5.21886973e-02]
		[-1.03450299 0.52384782 -1.97481511]	[-9.82078129e-01 5.45843282e-01 -1.82987072e+00]
		[ 0.68462396 -0.7615443 1.52088291]	[ 6.62644737e-01 -7.57117225e-01 1.43492670e+00]
		[ 0.1872953 0.36518724 0.30925458]	[ 1.83670892e-01 4.68639235e-01 4.53385694e-01]
		[ 0.43874817 0.71964973 0.43083015]	[ 4.21340236e-01 5.74211414e-01 5.57378741e-01]
		[ 0.2245787 -1.03411573 0.03525341]	[ 1.63119130e-01 -1.00575089e+00 -8.02131060e-02]
		[-0.28373064 -0.07192006 -0.38552242]	[-2.41010481e-01 6.31671489e-03 -3.15587251e-01]
		[-0.66266816 0.3732781 0.44310049]	[-6.18324155e-01 2.99822229e-01 3.68953962e-01]
		[ 0.26775888 -0.2904439 -0.30896173]	[ 3.12783255e-01 -2.51381053e-01 -2.27353394e-01]
		[ 0.16892248 0.01525931 -0.48520245]	[ 1.39876387e-01 3.13615656e-02 -4.19805794e-01]
		[-0.54823065 1.35321194 -0.66804156]	[-5.65449814e-01 1.35675731e+00 -5.08824844e-01]
		[ 0.5413027 -0.36946402 0.94237353]	[ 6.05848846e-01 -3.56016648e-01 8.47216512e-01]
		[ 0.46175099 -0.78089116 0.01521915]	[ 4.31554655e-01 -9.75870631e-01 -5.58132385e-02]
		[-0.58168135 0.81362401 -0.4135988 ]	[-6.70090907e-01 7.02460252e-01 -4.02688069e-01]
		[ 0.43567899 -0.75977189 0.84916621]	[ 3.88841910e-01 -7.34349567e-01 7.05561439e-01]
		[-0.13346097 0.3085685 0.0542799 ]	[-1.16031835e-01 4.14859474e-01 3.12334935e-02]
		[-2.67831932 -0.3886746 2.06853264]	[-2.71706394e+00 -3.89610249e-01 1.97789848e+00]
		[ 0.93857647 1.47001651 -1.15528522]	[ 8.76587205e-01 1.42193605e+00 -1.06777443e+00]
		[ 1.73891645 -0.98273511 -0.68286347]	[ 1.82867651e+00 -9.83521764e-01 -6.99904076e-01]
		[-0.85311969 1.9893704 -0.01826056]	[-8.09802329e-01 1.98659154e+00 2.21760675e-01]
		[-0.40144066 -0.90787782 -0.13867975]	[-3.45286766e-01 -8.83694979e-01 -1.91131261e-01]
		[ 0.7504505 -1.04619319 0.12112557]	[ 7.71026724e-01 -1.00417571e+00 7.89910607e-03]
		[-1.49659203 -0.27519426 -0.69964061]	[-1.58506061e+00 -3.25461725e-01 -5.35847430e-01]
		[ 0.18320868 0.03132569 -0.21738655]	[ 2.27338658e-01 4.05032844e-02 -3.41715523e-01]
		[ 1.2892151 -0.05050382 1.01698096]	[ 1.37677408e+00 -3.31766713e-02 9.01224535e-01]
		[ 0.64424022 -1.32341554 1.90733232]	[ 5.59717214e-01 -1.49001374e+00 1.89692106e+00]
		[-0.31477844 1.52275606 -0.61353777]	[-1.69140725e-01 1.69758992e+00 -6.82969783e-01]
		[ 0.30242032 -0.48684863 -0.96366342]	[ 3.12819339e-01 -4.47198680e-01 -1.05364643e+00]
		[-0.11044859 -1.22400157 1.26710724]	[-4.91304484e-02 -1.19777817e+00 1.30815110e+00]
		[ 0.03735946 0.84754605 -0.74690474]	[-1.21673181e-02 9.43766111e-01 -6.82524556e-01]
		[-0.01439716 0.37763098 -0.08574957]	[-9.46244253e-02 2.69702748e-01 -2.49799113e-01]
		[-1.35495402 -0.43404171 0.65407177]	[-1.40675029e+00 -4.23155595e-01 6.97147906e-01]
		[ 0.78956566 -0.16729071 -0.64949823]	[ 7.27673891e-01 -2.02596583e-01 -5.89753863e-01]
		[ 0.5968481 0.37381171 0.10398586]	[ 6.58678553e-01 4.18752354e-01 9.59123694e-02]
		[-1.93280761 -0.61510301 -2.23531859]	[-1.77226826e+00 -7.34979626e-01 -2.33275477e+00]
		[ 1.50168852 -0.09243023 0.53311733]	[ 1.37849351e+00 -5.99006044e-02 5.30379016e-01]
		[ 0.24986224 1.12272139 1.82026099]	[ 2.59125737e-01 1.19548019e+00 1.88938744e+00]
		[-0.67989153 0.53120252 -0.02325771]	[-6.27010439e-01 4.69349603e-01 -1.30369527e-01]
		[ 0.32363385 -0.13331621 0.16187647]	[ 3.68336392e-01 -1.07744344e-01 1.82749837e-01]
		[ 0.34059919 -0.20828149 0.02804012]	[ 2.88637602e-01 -9.59683527e-02 -5.46720754e-03]
		[ 1.33256112 0.21205711 -2.48201929]	[ 1.33030799e+00 1.03050709e-01 -2.34861633e+00]
		[-0.98280453 -0.5132216 0.50109467]	[-1.06180433e+00 -4.96625559e-01 4.71339984e-01]
		[-0.09446151 0.24499642 1.85586803]	[-6.43327053e-02 2.94458628e-01 1.85220489e+00]
		[ 0.3970471 -1.63549494 2.57113362]	[ 2.79825208e-01 -1.69321751e+00 2.64020181e+00]
		[-0.8277598 0.76281381 -2.42829726]	[-7.74280342e-01 7.99101492e-01 -2.50528748e+00]
		[ 0.3614378 0.96594054 -0.26398254]	[ 4.12571886e-01 9.73780371e-01 -2.65647093e-01]
		[ 0.66686477 1.78319197 1.22034299]	[ 7.79367203e-01 1.86815882e+00 1.24569740e+00]
		[-0.67602685 -1.48410817 -1.38773958]	[-7.11307994e-01 -1.56231796e+00 -1.39470618e+00]
		[-0.20656815 -0.37791879 0.03005175]	[-2.57304928e-01 -4.00255681e-01 1.84365085e-02]
		[ 1.47654743 -0.74904909 0.30685738]	[ 1.55232474e+00 -7.03720570e-01 3.49008813e-01]
		[-0.23667699 0.03183595 0.15223307]	[-2.56370153e-01 -3.32191055e-02 1.76899939e-01]
		[-1.06503451 0.95644637 -0.31334356]	[-1.06623091e+00 1.08122411e+00 -3.70366428e-01]
		[-0.01600452 1.25723523 0.79987307]	[ 3.09439073e-02 1.14703069e+00 8.96480444e-01]
		[-0.71221512 -1.03700401 -0.22927009]	[-7.19235039e-01 -9.06464860e-01 -2.97217742e-01]
		[ 0.63184044 -0.48793353 -0.59697337]]	[ 5.74706460e-01 -5.03893824e-01 -5.87887135e-01]]
5.30411	4.75555	[[-8.04360983e-01 -6.37851843e-01 1.01695843e+00]	[[-8.36446995e-01 -6.94086405e-01 1.10038072e+00]	[1.44501073281757, 0.5894880464431408, 0.5691231937024517, 0.4983751287428487, 0.4461706576383596, 0.33645107434504906, 1.873287128450836, 1.058017407475251, 1.2707453977707754, 3.261461517784025, 2.384196896444572, 1.1463625719564707, 0.602131314357504, 0.5268928198900047, 0.7217880644866886, 1.4366395549820226, 0.6355538973395131, 1.1008565434862407, 1.894979021102407, 2.0376365042649462, 0.808…	[1.5466858887616615, 0.5153890790345231, 0.7162018391084819, 0.2589974643689382, 0.47914206976479706, 0.36388155062343047, 1.8011123659065411, 1.072111657344847, 1.2788559635597114, 3.2188090558617852, 2.2756417510366185, 1.1464674743451722, 0.7316554041371093, 0.5439335045549163, 0.7774852968813336, 1.4768771216804162, 0.7698186406264791, 1.0544681251650807, 1.8812925331363104, 2.151251544159688…
		[ 5.33998188e-01 9.53998578e-03 2.49501664e-01]	[ 4.80654239e-01 1.14980330e-01 1.46208513e-01]
		[ 2.80572245e-01 2.91079018e-02 -4.94300672e-01]	[ 4.03680412e-01 9.26916817e-02 -5.84290554e-01]
		[ 8.60881863e-02 8.44603677e-02 -4.83562860e-01]	[ 6.94668813e-02 9.57406290e-02 -2.30407836e-01]
		[ 3.83042130e-01 1.25705278e-01 -1.91167898e-01]	[ 3.55158881e-01 1.89708607e-01 -2.59711257e-01]
		[-1.53255398e-01 1.41477573e-01 2.64000388e-01]	[-2.20302142e-01 1.22239582e-01 2.62553297e-01]
		[-3.48279184e-01 1.83733077e+00 -1.10099539e-01]	[-5.53981746e-01 1.71325197e+00 -4.33318745e-02]
		[-5.48592763e-02 -9.13721278e-01 -5.30570184e-01]	[ 5.02851088e-03 -8.59505381e-01 -6.40818711e-01]
		[ 5.01338972e-01 -7.91517641e-01 8.58459624e-01]	[ 5.19198694e-01 -7.61657148e-01 8.86444403e-01]
		[ 1.28367082e+00 1.58200694e+00 -2.54687544e+00]	[ 1.16354018e+00 1.64230438e+00 -2.51192004e+00]
		[-1.76480358e+00 -6.29209378e-01 1.47443506e+00]	[-1.75677790e+00 -5.74059253e-01 1.32767946e+00]
		[ 2.69297277e-01 -6.64106331e-01 8.94756338e-01]	[ 3.07907202e-01 -6.81550201e-01 8.68947724e-01]
		[ 7.99153722e-02 3.04715702e-01 5.13151044e-01]	[ 5.22336735e-02 3.42055291e-01 6.44662277e-01]
		[ 4.37968770e-01 -1.77463492e-01 -2.33036713e-01]	[ 3.84375961e-01 -2.11676264e-01 -3.21421744e-01]
		[-4.70583866e-01 -2.71388461e-01 -4.75265335e-01]	[-4.55483459e-01 -2.87856256e-01 -5.60497084e-01]
		[ 3.59837745e-01 1.34787519e+00 3.43048783e-01]	[ 3.24064227e-01 1.35500323e+00 4.90014949e-01]
		[ 1.10915454e-02 -4.54917963e-01 -4.43683875e-01]	[-1.20355627e-02 -5.72790436e-01 -5.14185766e-01]
		[-4.85379963e-01 -9.87808262e-01 -2.29403329e-02]	[-4.26849596e-01 -9.62653981e-01 -5.47700891e-02]
		[ 1.30086823e+00 4.61891728e-01 1.29820775e+00]	[ 1.23648622e+00 4.61839850e-01 1.34054741e+00]
		[-8.54623945e-01 -4.23958402e-02 -1.84926554e+00]	[-8.71249089e-01 -1.37921643e-01 -1.96208712e+00]
		[-5.38400230e-01 -4.74408848e-01 3.72722122e-01]	[-5.34522489e-01 -4.61190415e-01 2.46591712e-01]
		[-1.86170522e+00 9.90001312e-01 1.50900281e+00]	[-1.54975486e+00 9.25378382e-01 1.54693858e+00]
		[ 5.08558843e-01 -6.89565474e-02 -4.61089388e-01]	[ 4.94107074e-01 -6.42911138e-02 -3.93339702e-01]
		[ 9.36481325e-01 -6.81698764e-01 -1.94753614e+00]	[ 9.69110537e-01 -6.81351352e-01 -1.88765068e+00]
		[-9.60604367e-01 2.57865729e-01 -9.02426307e-02]	[-9.37845745e-01 2.08339366e-01 -9.70330206e-02]
		[ 4.95430159e-01 -2.78696778e-01 -1.03847998e-02]	[ 4.80214658e-01 -1.68784142e-01 7.76130326e-02]
		[ 5.62082224e-01 -3.39790677e-02 2.32403244e-01]	[ 5.62875477e-01 -6.54743967e-02 2.01400582e-01]
		[-2.61151345e-01 -1.99912384e-01 -1.77706102e-02]	[-6.84250974e-02 -8.92682834e-02 1.43711319e-01]
		[-2.38667641e-01 3.67442408e-01 -2.32789064e-01]	[-2.47633667e-01 2.94698223e-01 -3.19193912e-01]
		[ 5.88605342e-01 1.66016003e-01 6.09663214e-02]	[ 5.71719084e-01 1.63697826e-01 3.42122249e-02]
		[-7.67636951e-01 -5.96914231e-01 -1.71861412e-01]	[-7.85347435e-01 -7.85145132e-01 -7.80741709e-02]
		[ 1.04281599e+00 1.60494090e-02 2.07445724e-01]	[ 9.82974573e-01 -7.44206294e-02 1.66879303e-01]
		[ 1.23343820e-01 -5.60341689e-02 -8.70771879e-02]	[ 1.54366214e-01 1.65412349e-02 -4.57470210e-02]
		[-3.89460176e-01 3.55281231e-01 7.23205155e-01]	[-3.85059531e-01 2.67812331e-01 6.69340643e-01]
		[-9.82525256e-01 -6.79560375e-01 -4.22327704e-01]	[-9.51289750e-01 -6.39440970e-01 -3.38031146e-01]
		[ 1.08819905e+00 5.76627588e-01 -4.73213798e-01]	[ 1.12164814e+00 6.00917438e-01 -4.37925467e-01]
		[-2.32178786e-01 -8.55871137e-01 -1.12126357e+00]	[-3.36999026e-01 -7.83040166e-01 -1.05358130e+00]
		[ 5.32194249e-02 -4.28730375e-02 7.30420604e-01]	[ 1.08175048e-01 3.23326256e-02 7.68288468e-01]
		[ 9.26241433e-02 7.12028609e-01 4.21887222e-01]	[ 8.52342266e-02 4.76850901e-01 3.26848788e-01]
		[ 1.21589590e+00 3.68453521e-01 -1.20289038e-01]	[ 1.24418909e+00 3.00357024e-01 -2.05650511e-02]
		[-8.72737798e-01 -1.38937423e-03 -2.61458849e-02]	[-8.29650581e-01 1.26511591e-02 -7.59637030e-02]
		[-7.74709498e-01 -4.09790940e-01 1.17517591e-01]	[-8.24631823e-01 -3.18733743e-01 4.67631007e-02]
		[-1.09856323e+00 7.24322558e-01 6.14664684e-01]	[-1.16640449e+00 7.56264574e-01 5.47873581e-01]
		[ 3.95996596e-01 1.07811100e-01 -1.20382780e-01]	[ 4.11847785e-01 -7.62899887e-04 -1.44229166e-01]
		[ 7.43992753e-01 -6.58880455e-01 -3.08996130e-01]	[ 8.33370724e-01 -6.60109482e-01 -3.33756002e-01]
		[ 7.22604082e-01 9.94695329e-01 -4.60726657e-01]	[ 7.29172115e-01 1.02130360e+00 -1.01792189e-01]
		[-2.04834339e+00 1.79390690e-01 3.21192480e-01]	[-1.99307679e+00 1.17578757e-01 2.31126252e-01]
		[ 1.43022751e+00 -1.04784472e+00 2.48129876e-01]	[ 1.40588905e+00 -9.99565861e-01 1.26152660e-01]
		[-9.04721944e-01 2.71479992e-02 -3.67551268e-01]	[-9.78629031e-01 -1.18115571e-01 -2.62250776e-01]
		[-1.04609559e-01 3.80250578e-01 -3.54804496e-01]	[-4.87320534e-02 4.63236868e-01 -3.78689554e-01]
		[ 8.90496632e-01 -6.92039083e-01 9.75076865e-01]	[ 9.23104569e-01 -6.65435711e-01 8.89080539e-01]
		[ 8.03070494e-01 -2.93034483e+00 5.46888428e-01]	[ 6.93559095e-01 -3.02007251e+00 5.49767595e-01]
		[ 1.55413225e-01 2.30757129e+00 -7.28258356e-01]	[ 1.30193375e-02 2.27436137e+00 -8.30442985e-01]
		[-5.91491511e-01 1.86750789e-01 8.27469209e-01]	[-6.21460595e-01 2.40502412e-01 6.86675581e-01]
		[-1.65755190e-01 -5.02322626e-01 3.01369921e-01]	[-1.90569896e-01 -4.75854130e-01 2.69599452e-01]
		[ 5.05855943e-01 8.64596082e-01 9.23602450e-02]	[ 5.13439784e-01 8.60545261e-01 1.05223549e-01]
		[-4.91263476e-01 -4.48516063e-01 -2.24036145e-01]	[-5.18992361e-01 -5.16865802e-01 -2.69512201e-01]
		[-2.66713038e+00 -1.41056745e+00 -4.86892905e-02]	[-2.81206520e+00 -1.34106506e+00 3.39471653e-02]
		[ 9.15770809e-01 -1.30499825e-01 -7.87259941e-01]	[ 9.76694170e-01 -1.88910039e-01 -8.03253579e-01]
		[ 1.50236493e+00 1.26827057e+00 9.62266638e-01]	[ 1.47140497e+00 1.25396059e+00 9.98569989e-01]
		[-3.13566821e+00 9.73065540e-01 -2.24380529e+00]	[-3.01804999e+00 1.15745438e+00 -2.22175697e+00]
		[ 2.41106576e+00 -1.00838323e+00 8.00844122e-01]	[ 2.41130739e+00 -9.83982568e-01 7.75994470e-01]
		[ 4.75710959e-01 5.89880456e-01 1.54605429e+00]	[ 4.63790307e-01 5.66073530e-01 1.53583310e+00]
		[-8.12801719e-01 2.03288914e-01 3.86415010e-01]	[-7.23339314e-01 1.83077800e-01 4.19888399e-01]
		[ 1.42956062e+00 -1.11923584e-01 3.34863616e-01]	[ 1.48507892e+00 -4.21487453e-02 3.05582555e-01]
		[ 2.38979156e-03 2.27791914e-01 -4.70041002e-01]	[-7.92902737e-02 2.67372423e-01 -5.42207811e-01]
		[ 2.79315391e+00 6.37323429e-01 -8.70328054e-01]	[ 2.75325885e+00 5.58292662e-01 -8.88231491e-01]
		[-1.37412233e+00 -7.94369511e-01 -2.76359180e-01]	[-1.41552761e+00 -7.41522281e-01 -2.71900473e-01]
		[-1.29572118e+00 2.72236411e-01 7.82871011e-01]	[-1.22706201e+00 3.13273121e-01 8.17145896e-01]
		[ 4.26646339e-01 1.47731156e+00 8.05295580e-02]	[ 3.49424764e-01 1.39795912e+00 1.63127210e-01]
		[-1.63946519e-01 2.30605115e-01 -2.51300307e-01]	[-1.20712727e-01 2.47393947e-01 -3.32106962e-01]
		[-2.82714491e-01 -1.58931151e+00 1.80680871e-02]	[-2.50477412e-01 -1.54863150e+00 -3.23908718e-04]
		[ 6.61624442e-01 2.63151048e-01 -1.17933318e+00]	[ 7.43404322e-01 3.69001755e-01 -1.14254937e+00]
		[-3.21057908e-01 -2.24241936e-01 2.01654771e-01]	[-3.51394008e-01 -3.33042386e-01 1.96556000e-01]
		[-2.87956359e-01 -4.72272568e-02 7.48159178e-01]	[-2.86978687e-01 -1.81301468e-02 7.20517021e-01]
		[ 7.09423873e-01 -1.22170342e+00 4.46656742e-01]	[ 7.78417761e-01 -1.13147638e+00 5.46640789e-01]
		[ 2.72909424e-01 4.81104677e-01 -2.73910818e-01]	[ 2.78389973e-01 4.03698467e-01 -2.95630895e-01]
		[-7.20036164e-01 9.80144155e-01 9.19864576e-03]	[-7.25035639e-01 1.10670214e+00 -3.16168433e-02]
		[ 8.84876452e-02 4.18783177e-01 -1.79844028e-01]	[ 1.10232614e-01 3.20187655e-01 -1.08116442e-01]
		[-2.01855214e-01 -1.14383788e+00 -6.36325583e-02]	[-1.47080289e-01 -1.03912753e+00 -1.00042894e-01]
		[-8.80292170e-02 3.83108928e-01 2.39195900e-01]]	[-1.62050842e-01 3.92083414e-01 2.73629455e-01]]
5.58141	5.28786	[[-0.4437987 -0.62032127 1.08108336]	[[-5.37880874e-01 -6.15446578e-01 1.08583125e+00]	[1.3230634874639973, 0.467402747630105, 0.8650956108687241, 1.3463535810250344, 0.5730688655722668, 1.5891542884637084, 0.43791444905456406, 0.9405836492978169, 0.8358849111606607, 2.850758981696771, 1.8577259149258418, 1.346936834569352, 1.8046918083339982, 0.7850625993669678, 1.5951677147701315, 1.249795386163309, 0.6229492155980513, 1.8774973114503333, 0.6407651915558911, 1.1287453989866545, 0…	[1.3590878632418268, 0.5490965577270163, 0.8832261852241098, 1.4456085142765565, 0.5460473837681945, 1.6322183292325265, 0.4038034682337653, 0.9312698340493099, 0.8048971399583859, 2.911985046335531, 1.7145221852951607, 1.3751296491645737, 2.0048258460601085, 0.7688711543957797, 1.7619335673309349, 1.2662345390508878, 0.45728062121083385, 1.8032335736412486, 0.6123810855391014, 1.2017165613303693…
		[ 0.30155401 0.15564339 0.32141195]	[ 3.60537080e-01 3.28349094e-01 2.52402291e-01]
		[-0.01181799 0.30821652 -0.80824089]	[-6.87836137e-02 3.36606216e-01 -8.13666740e-01]
		[-0.95209483 0.6832441 0.66284304]	[-9.97080006e-01 7.73522774e-01 7.05179380e-01]
		[ 0.38813014 -0.20180744 0.37018465]	[ 2.91208981e-01 -1.71739102e-01 4.28801534e-01]
		[ 1.02762158 -0.22942138 -1.19028193]	[ 1.11685305e+00 -2.67775271e-01 -1.15977254e+00]
		[ 0.1324641 0.26284236 0.32424716]	[-4.93788383e-02 3.18178909e-02 3.99507939e-01]
		[ 0.51160041 -0.71317579 0.3381463 ]	[ 6.11190372e-01 -6.30977027e-01 3.09156633e-01]
		[-0.47690694 0.63864719 -0.25177992]	[-3.99035173e-01 6.52651653e-01 -2.50352065e-01]
		[-1.19068374 2.04789972 -1.58594001]	[-1.18337905e+00 2.17992822e+00 -1.52551103e+00]
		[ 0.18910078 -0.58404729 1.75336113]	[ 1.86056201e-01 -5.76826277e-01 1.60382071e+00]
		[ 0.75690392 -1.11224413 -0.06517882]	[ 7.77630800e-01 -1.13239885e+00 -6.28070880e-02]
		[ 0.09209763 0.92464262 1.54708325]	[ 2.14647671e-01 9.08952278e-01 1.77399515e+00]
		[ 0.354349 -0.68002107 -0.16831941]	[ 2.55039576e-01 -6.78152832e-01 -2.57344911e-01]
		[-0.43053267 -0.65290279 -1.39029479]	[-3.49368500e-01 -7.15704817e-01 -1.57166096e+00]
		[-0.39253614 0.95548082 0.70353414]	[-4.04375774e-01 8.75564728e-01 8.20497745e-01]
		[-0.3943821 0.27834978 0.39376374]	[-2.71698747e-01 1.90774272e-01 3.14468655e-01]
		[ 0.48333681 -1.39577742 -1.15895948]	[ 4.74977082e-01 -1.32430808e+00 -1.12794335e+00]
		[ 0.56128688 0.107556 0.28977367]	[ 5.17366363e-01 1.14931227e-01 3.06811755e-01]
		[-0.2049608 0.20572864 -1.09074881]	[-2.16275589e-01 1.44328173e-01 -1.17325059e+00]
		[-0.45605228 -0.37690855 0.55789518]	[-4.35545810e-01 -3.73193016e-01 4.46234484e-01]
		[-0.772446 -0.45988817 -0.60665754]	[-5.52218494e-01 -4.73467069e-01 -5.74867737e-01]
		[-0.30363599 1.04778954 0.34985162]	[-2.84613315e-01 1.05646270e+00 3.82435180e-01]
		[ 0.43579644 -0.53268512 -0.59606818]	[ 3.49459366e-01 -3.95929710e-01 -4.71849542e-01]
		[ 1.40464943 -0.05999383 0.98457906]	[ 1.39385592e+00 -1.46862043e-01 8.87037248e-01]
		[-1.07590109 0.22734336 -0.4696813 ]	[-1.08987862e+00 2.21870537e-01 -4.07052373e-01]
		[-0.36032065 -0.20635861 -0.44574205]	[-3.29676861e-01 -1.30329583e-01 -3.85382227e-01]
		[ 1.42007324 -1.83341385 0.9803737 ]	[ 1.57646716e+00 -1.72542594e+00 1.17778671e+00]
		[-1.53826009 1.69630813 -0.77217197]	[-1.66024657e+00 1.68193347e+00 -9.21314872e-01]
		[ 0.05731659 0.27319327 -0.30754212]	[ 4.83409413e-02 2.66071467e-01 -3.24389674e-01]
		[-0.23381658 -0.63108392 0.03045367]	[-3.61948543e-01 -6.90718184e-01 1.80843107e-03]
		[ 0.5902236 -0.421062 -0.19859711]	[ 5.46478227e-01 -4.35524299e-01 -1.97004284e-01]
		[-0.29445401 0.6587683 -0.13612391]	[-2.48992415e-01 7.47588824e-01 -1.01742356e-01]
		[ 0.14866124 1.45724073 1.11369105]	[ 1.68812366e-01 1.43335204e+00 1.20817474e+00]
		[-0.71714717 -1.53312482 -0.87217509]	[-7.20146849e-01 -1.55417658e+00 -8.79578039e-01]
		[ 0.50989294 0.2353721 -0.25977375]	[ 5.60674231e-01 1.99644087e-01 -2.74138783e-01]
		[-1.73177422 -1.6912772 0.11688011]	[-1.86116196e+00 -1.77250533e+00 2.81854505e-01]
		[-0.0474438 -0.26835034 -0.39496594]	[-5.52386535e-02 -2.24077962e-01 -4.13733677e-01]
		[ 1.63313246 1.70239636 0.04426925]	[ 1.68720808e+00 1.64736611e+00 -5.70605130e-02]
		[-0.90055747 -1.2245252 0.17601251]	[-1.09318234e+00 -1.23194061e+00 3.37082337e-01]
		[ 0.76378471 0.16738399 -0.15741658]	[ 8.40568304e-01 1.87530292e-01 -3.24384869e-01]
		[ 0.07297683 1.04140847 -0.14524625]	[ 1.41439489e-01 9.87198697e-01 -2.37531933e-01]
		[ 2.6495162 1.25095119 -1.6357065 ]	[ 2.54798648e+00 1.27237086e+00 -1.68709535e+00]
		[-0.83821715 -1.67329704 0.37780057]	[-7.48318978e-01 -1.72347807e+00 3.16150034e-01]
		[-1.75484044 0.63235189 1.28594558]	[-1.70736299e+00 6.33640086e-01 1.30033713e+00]
		[ 2.31030073 2.08139167 -1.03091074]	[ 2.41152138e+00 2.03272058e+00 -6.15553287e-01]
		[-1.66621483 -0.51208095 0.52311896]	[-1.83176397e+00 -5.18409081e-01 4.61939258e-01]
		[-0.35080452 -1.29553576 0.55240942]	[-2.93053954e-01 -1.18261610e+00 4.21686836e-01]
		[-0.44413896 -0.51496182 0.2136841 ]	[-4.97680470e-01 -6.85473192e-01 2.14530818e-01]
		[ 0.64494162 0.31980074 -0.12163558]	[ 6.50786922e-01 4.11547708e-01 -1.32974423e-01]
		[-0.00734575 -0.0691663 0.02001709]	[ 3.77067991e-02 -9.76646581e-02 1.78390410e-02]
		[-0.19739033 -2.8125113 1.01539335]	[-2.64803106e-01 -2.84391303e+00 1.07555575e+00]
		[ 0.58234249 1.18379647 -1.13789565]	[ 5.12875741e-01 1.21022348e+00 -1.22707476e+00]
		[ 0.15511606 1.32357701 0.79243887]	[ 1.59352603e-01 1.30092999e+00 6.63124213e-01]
		[ 0.57158873 -0.40477867 0.78231663]	[ 5.35487378e-01 -4.61708481e-01 7.04498800e-01]
		[-0.28038846 0.14835405 -0.18417444]	[-2.79345569e-01 2.81310916e-01 -1.64941105e-01]
		[-0.49014175 0.20605671 -0.41426379]	[-4.96477447e-01 1.43813502e-01 -4.68676080e-01]
		[-1.60223142 -1.57459686 -1.17226172]	[-1.71148244e+00 -1.53360016e+00 -1.03771419e+00]
		[ 0.17334484 -0.13265966 -0.03783403]	[ 2.24993249e-01 -1.63790069e-01 -1.01788566e-01]
		[ 0.99868877 1.34773944 1.41903821]	[ 9.30062432e-01 1.35391150e+00 1.44035388e+00]
		[-1.50036044 1.89418374 -0.33110486]	[-1.50677481e+00 1.87431977e+00 -3.05748080e-01]
		[ 1.48426979 -1.7673427 1.18305496]	[ 1.48618218e+00 -1.65380855e+00 1.09831437e+00]
		[ 0.04876437 0.25186955 -0.63772241]	[ 7.37320073e-02 1.99472690e-01 -6.38933898e-01]
		[-0.14796206 -0.1919635 0.3251581 ]	[ 3.66434641e-02 -2.42291894e-01 3.84024976e-01]
		[ 0.87429069 0.01757593 0.25000133]	[ 8.45762336e-01 7.39003643e-02 2.34542227e-01]
		[-0.18855967 0.13404456 -0.52476314]	[-2.61003099e-01 1.52125230e-01 -6.14526792e-01]
		[-0.72827568 0.9622725 0.26888204]	[-8.23746386e-01 8.74094927e-01 2.38352683e-01]
		[ 0.0418321 0.13172943 0.15479462]	[ 8.49691433e-02 2.10862160e-01 1.70872168e-01]
		[ 0.56433698 -0.81400608 -0.70543218]	[ 5.86701712e-01 -7.34617767e-01 -6.80882564e-01]
		[-1.04715468 3.25837234 -0.16122943]	[-1.05987284e+00 3.14127353e+00 -4.31102908e-02]
		[ 1.23037596 -0.66627557 0.50137445]	[ 1.24915971e+00 -6.50385482e-01 4.06361272e-01]
		[-0.14339737 -2.47166431 -0.48102178]	[-1.35613999e-01 -2.42144423e+00 -4.87040053e-01]
		[ 0.2305087 -1.43703647 -0.50266669]	[ 2.84645946e-01 -1.26483180e+00 -4.19984808e-01]
		[-0.18856625 1.6422495 0.50695272]	[-2.25364891e-01 1.47878782e+00 4.76081825e-01]
		[ 0.14432914 -0.24049796 -0.28077896]	[ 1.57275227e-01 -2.26691667e-01 -2.90536555e-01]
		[ 0.85611092 -0.13562836 0.24784623]	[ 8.52270258e-01 -1.22281516e-01 2.49646513e-01]
		[-0.10838137 0.40507209 -0.29283961]	[-4.14105078e-02 3.18190972e-01 -3.27642146e-01]
		[-0.4210259 -0.08503892 0.19764626]	[-3.76422494e-01 -5.37156914e-02 1.43404777e-01]
		[ 0.43258966 -0.29649917 -1.51233352]	[ 3.26229837e-01 -3.89906467e-01 -1.50981446e+00]
		[-0.16150793 -0.32364809 0.46248642]	[-2.79912567e-02 -2.97923201e-01 4.53576896e-01]
		[-0.63177231 0.58073539 1.01668266]]	[-6.54560271e-01 6.06089448e-01 1.07229742e+00]]
5.7081	5.5485	[[-9.62528119e-01 1.62939109e-01 9.80017759e-01]	[[-1.05228003e+00 1.36935747e-01 1.19326481e+00]	[1.383273054104912, 0.6821168593520326, 0.5667829112274431, 1.490777362988996, 0.7785830557582595, 1.2922116635369125, 2.9166224302185935, 0.7124593321808038, 1.8941378436061338, 1.4020873001843892, 1.4121211445290236, 1.447790111468536, 2.74762716308672, 0.6256527427098472, 2.7135818267028453, 2.7378310691948444, 1.4882190147177115, 1.8184332314569243, 0.7014099669233318, 0.5052865722000451, 0.2…	[1.5968486391854273, 0.8910768521889493, 0.580066758968464, 1.3831633967993842, 0.8914197475993564, 1.2203130898777443, 2.70946618222698, 0.622059203425211, 1.796471811755329, 1.1940162664602734, 1.3761266644372985, 1.3414288309580622, 2.9066280754679292, 0.5269471799782075, 2.874247196074682, 2.7153383839733856, 1.3325086659300045, 1.7981502808276204, 0.6677843091944449, 0.4611647618654851, 0.25…
		[ 2.98119426e-01 -1.66418432e-02 -6.13295415e-01]	[ 2.93015402e-01 7.25514783e-02 -8.38389059e-01]
		[ 5.30635233e-01 -1.99170568e-01 -4.49994963e-04]	[ 5.56577544e-01 -1.57128640e-01 -4.48271485e-02]
		[ 2.04743440e-01 1.20168967e-01 1.47175293e+00]	[ 4.02142366e-02 9.88402092e-02 1.37904112e+00]
		[-4.15259271e-01 -2.45105793e-01 -6.11289181e-01]	[-4.65631331e-01 -2.78852132e-01 -7.07147876e-01]
		[ 4.77844720e-01 1.08117679e-01 -1.19573658e+00]	[ 5.28655335e-01 1.10476148e-01 -1.09429548e+00]
		[ 2.23063881e+00 6.85846009e-01 1.74944338e+00]	[ 2.03044776e+00 4.48953044e-01 1.73693122e+00]
		[-5.62855510e-01 -1.28110342e-01 -4.17587973e-01]	[-4.55828995e-01 -1.82730762e-03 -4.23289783e-01]
		[-1.56728962e+00 -3.57874140e-01 -1.00164241e+00]	[-1.47607717e+00 -3.25634991e-01 -9.70808433e-01]
		[ 5.31171155e-01 -1.28352391e+00 -1.90453079e-01]	[ 5.05243903e-01 -1.06837942e+00 -1.70202373e-01]
		[-4.71755004e-01 7.82285108e-01 -1.07683023e+00]	[-4.48798780e-01 7.44919959e-01 -1.06648887e+00]
		[-2.80034010e-01 5.74599140e-01 1.29904311e+00]	[-2.57138305e-01 5.04419946e-01 1.21608870e+00]
		[ 1.57324996e-01 2.10996010e+00 1.75293247e+00]	[ 3.47514707e-01 2.10455489e+00 1.97447943e+00]
		[ 4.28661726e-01 -4.41232377e-01 1.14037136e-01]	[ 3.11580176e-01 -4.24740640e-01 -1.36569968e-02]
		[-6.76445428e-01 -1.52237621e+00 -2.14203609e+00]	[-6.90767696e-01 -1.58764704e+00 -2.29423490e+00]
		[ 1.89884777e+00 1.42373336e+00 1.36494667e+00]	[ 1.80569122e+00 1.38295634e+00 1.48323077e+00]
		[-1.39903691e+00 -5.00435177e-01 -8.40011167e-02]	[-1.23555796e+00 -4.96453024e-01 -5.01026299e-02]
		[-5.64788056e-01 -1.09177921e+00 -1.34004926e+00]	[-5.31190316e-01 -1.05540057e+00 -1.35547442e+00]
		[-2.16051781e-01 -1.69509056e-01 -6.45417887e-01]	[-2.34173537e-01 -1.06388597e-01 -6.16263016e-01]
		[-4.09027475e-02 -4.04849428e-02 5.01998461e-01]	[-2.58342432e-02 -1.09612112e-01 4.47203214e-01]
		[ 6.41506875e-02 1.61910306e-01 -1.29910425e-01]	[ 8.61560149e-02 1.36693195e-01 -2.00749607e-01]
		[ 2.12224947e-01 -9.46158711e-01 -1.36871139e+00]	[ 2.43109268e-01 -1.04831956e+00 -1.26308766e+00]
		[-1.25335018e+00 3.61873289e-01 -1.43782570e-01]	[-1.31164532e+00 4.35197867e-01 -2.14787251e-01]
		[ 1.99385718e-01 7.53474374e-01 1.44514425e+00]	[ 2.34433080e-01 8.93913446e-01 1.53231149e+00]
		[ 4.11813217e-01 -3.22610445e-01 4.24994043e-01]	[ 2.48317883e-01 -4.11628651e-01 3.57730011e-01]
		[-7.57328822e-01 1.67131297e-01 -6.02055260e-01]	[-6.78185477e-01 1.69898060e-01 -5.82114780e-01]
		[ 2.82275603e-01 7.21562887e-02 2.19249003e-01]	[ 3.20311120e-01 1.43510871e-01 2.67315024e-01]
		[ 1.56876343e+00 -1.49686436e+00 8.93670251e-01]	[ 1.55388426e+00 -1.45253143e+00 1.05776185e+00]
		[-1.32734399e+00 1.41349218e+00 -5.18735332e-01]	[-1.42463506e+00 1.43699880e+00 -6.08221432e-01]
		[-4.00318728e-01 -1.85302434e-01 -2.29604904e-01]	[-3.24831303e-01 -1.75266282e-01 -2.11500343e-01]
		[-9.97951994e-01 -8.97198888e-01 -1.07643125e+00]	[-1.02302453e+00 -9.79520119e-01 -1.04508365e+00]
		[ 3.80355325e-01 2.34571149e-01 4.02749709e-01]	[ 3.44066868e-01 3.45775384e-01 3.97041072e-01]
		[ 6.66064125e-01 3.59305886e-01 6.55109569e-01]	[ 7.21675612e-01 3.85427494e-01 6.69312956e-01]
		[ 4.98263724e-01 4.80791310e-01 3.22927668e-01]	[ 4.42726090e-01 4.78628398e-01 3.67742749e-01]
		[-2.69066032e-01 -5.69540077e-01 -2.87415141e-01]	[-3.01927145e-01 -5.57145186e-01 -2.23892842e-01]
		[-2.32647962e-01 -1.87010420e-02 -6.01070578e-02]	[-1.68131834e-01 3.80892329e-02 -1.50036029e-02]
		[-6.90682208e-01 3.67502572e-01 -7.16777236e-01]	[-6.40475799e-01 3.77627364e-01 -5.96137003e-01]
		[ 4.94548219e-01 -1.03509368e+00 2.86290539e-01]	[ 4.97987660e-01 -1.12235051e+00 2.02627092e-01]
		[ 2.31935354e-01 8.13859574e-01 3.64580870e-01]	[ 1.89838813e-01 6.37610491e-01 1.30885675e-01]
		[ 1.41579106e+00 6.02837442e-02 2.23881210e-01]	[ 1.16033472e+00 -3.02769189e-02 3.90991126e-01]
		[-6.73361233e-01 7.65555744e-01 -5.12274040e-01]	[-5.35074198e-01 7.69905415e-01 -5.98209812e-01]
		[-4.36310098e-01 -9.27211048e-01 2.18531562e-01]	[-3.79961563e-01 -9.20683087e-01 1.86223419e-01]
		[ 2.52129149e+00 1.39092204e+00 -8.66874545e-01]	[ 2.48538581e+00 1.42266579e+00 -9.49474418e-01]
		[-4.71509772e-01 -1.29304050e+00 -5.63684178e-01]	[-4.33172628e-01 -1.39197984e+00 -5.79276078e-01]
		[-2.04087963e+00 1.18870867e-01 1.36391432e+00]	[-2.03386697e+00 1.52675223e-01 1.41629511e+00]
		[-3.90263544e-01 -2.00823069e-01 -2.91486642e-01]	[-2.30670908e-01 -1.19159426e-01 1.32537146e-01]
		[ 1.48084133e-01 8.56068495e-01 -1.63712137e-01]	[ 1.19073387e-01 8.36000058e-01 -1.95214326e-01]
		[ 7.16432142e-01 -5.17935410e-01 7.20808268e-01]	[ 6.02183230e-01 -4.04543051e-01 5.46889793e-01]
		[ 1.26619291e+00 -1.27113946e+00 1.12879974e+00]	[ 1.24633036e+00 -1.31720337e+00 1.10514906e+00]
		[ 2.37745128e-01 6.79341625e-01 -2.29016069e-01]	[ 2.57642055e-01 7.20759394e-01 -2.60586894e-01]
		[-1.29509342e+00 3.17648210e-01 -8.77896722e-01]	[-1.26592597e+00 2.94409693e-01 -8.94721729e-01]
		[ 1.94513935e-02 -1.25690062e+00 -1.22478931e+00]	[-1.75168859e-01 -1.27644992e+00 -1.22688492e+00]
		[ 2.31627953e-01 3.84840002e-01 4.21118872e-01]	[ 3.12002423e-01 4.90402087e-01 3.94329802e-01]
		[ 3.54212319e-01 7.55239027e-01 1.15026256e+00]	[ 4.20128379e-01 7.04499272e-01 1.10880446e+00]
		[ 2.35746401e-01 8.49039554e-01 -2.54913328e-01]	[ 2.23832024e-01 6.71677402e-01 -3.00992755e-01]
[truncated: 6,182 more rows]
