# Supplementary material for: Modelling chemical processes in explicit solvents with machine learning potentials
Source: Nat Commun. 2024 Jul 20;15:6114. doi: 10.1038/s41467-024-50418-6 (PMC11271496; doi:10.1038/s41467-024-50418-6)
Supplement: Supplementary file 4 — Source Data [file 41467_2024_50418_MOESM4_ESM.zip › source_data/SI/S3/s1.xlsx]

## Sheet: Sheet1
E_true	E_predicted	F_true	F_predicted	|F|_true	|F|_predicted
10.5806	10.9509	[[ 0.90759253 2.34089324 0.20485904]	[[ 9.49391158e-01 2.71306746e+00 7.31566553e-02]	[2.5190221471391285, 1.7190830195731661, 1.507094405375056, 3.0602576802676817, 1.5550103664576096, 1.469628104854499, 2.052151800465575, 1.2961682480567804, 0.8066869545127878, 2.018885387224824, 1.3431688089542995, 1.4334267836699268, 1.878105256827382, 1.5718880608041506, 1.5989877639530607, 3.070853539951035, 1.1393899744144311, 1.3969068517741317, 2.5178855137856604, 1.671503898832175, 1.309…	[2.875313988620162, 1.8493799140426794, 1.6043164932963498, 3.1275910160835516, 1.5891281275503617, 1.4070336412521425, 2.274489351960896, 1.286939192061403, 0.8877017988725484, 2.216752722158257, 1.1540542334606954, 1.5513641303949979, 2.1576530945622925, 1.7903842298314623, 1.6495319416187098, 3.131397089494553, 1.2271033395088944, 1.3822550149137385, 2.4077628798850146, 1.6536125786826559, 1.3…
		[-1.65100262 0.16059858 0.45127028]	[-1.72273328e+00 1.16980863e-01 6.62353064e-01]
		[ 0.63697309 -1.25932466 0.52886693]	[ 7.83366493e-01 -1.27408936e+00 5.80400421e-01]
		[ 1.98079221 -0.91656333 -2.1451226 ]	[ 2.09167276e+00 -6.20543154e-01 -2.24090535e+00]
		[-1.25218172 -0.27094808 -0.88129752]	[-1.21065660e+00 -5.92265298e-01 -8.41938602e-01]
		[ 0.15259617 0.70637614 1.27966946]	[ 5.44894021e-02 6.12066967e-01 1.26576009e+00]
		[ 0.34816976 -1.52324005 1.33035506]	[ 2.44276619e-01 -1.85418377e+00 1.29446255e+00]
		[-0.24681769 0.33075422 -1.22871266]	[-1.65478183e-01 5.59880326e-01 -1.14689297e+00]
		[-0.54062969 0.59243706 -0.08649689]	[-5.86238724e-01 6.59770760e-01 -9.50851517e-02]
		[ 1.67782764 0.78791655 -0.79998758]	[ 1.78965235e+00 7.02254141e-01 -1.10361960e+00]
		[-1.14184224 0.68609818 -0.17195356]	[-9.84201555e-01 5.98823158e-01 -6.78181322e-02]
		[-0.20902099 -1.19565647 0.76251438]	[-2.24061158e-01 -1.22925482e+00 9.19488908e-01]
		[ 0.95144151 -0.42673026 -1.56203063]	[ 9.93922116e-01 -4.54701732e-01 -1.86033116e+00]
		[ 0.79915501 0.90913473 1.0028247 ]	[ 7.69592261e-01 1.00331507e+00 1.26750239e+00]
		[-1.31635781 -0.35834702 -0.83399725]	[-1.40329470e+00 -4.13327811e-01 -7.62154667e-01]
		[-0.60177912 3.00470939 0.19931085]	[-7.45067366e-01 3.03934517e+00 1.13592515e-01]
		[ 0.79486409 -0.43534953 0.69055874]	[ 8.46153743e-01 -5.06190166e-01 7.30464212e-01]
		[ 0.15440638 -0.95343098 -1.00919611]	[ 1.14099756e-01 -1.05595288e+00 -8.84631955e-01]
		[-2.07655048 -1.38102323 0.34707405]	[-1.92983704e+00 -1.34749015e+00 5.07268550e-01]
		[ 0.81251437 -0.74513972 -1.25638866]	[ 7.75688596e-01 -7.81131281e-01 -1.23392694e+00]
		[ 0.81733314 0.29398925 0.9797138 ]	[ 8.24911043e-01 2.78119629e-01 1.03159258e+00]
		[-0.58690142 -0.31063171 1.22722214]	[-8.14967389e-01 -5.29121071e-01 1.01665419e+00]
		[-1.27311427 1.18955698 0.03036846]	[-1.23069886e+00 1.37170866e+00 7.09967948e-02]
		[ 0.80168986 -1.21156878 -0.65750682]	[ 9.88951340e-01 -1.19445798e+00 -6.48801006e-01]
		[ 0.83050965 -0.50735402 -1.68943335]	[ 8.39869947e-01 -3.83623385e-01 -1.92194156e+00]
		[-0.99852746 0.77855016 -0.01320386]	[-1.05540028e+00 7.05639597e-01 -1.32633401e-02]
		[-0.02135514 -0.06686197 1.24696638]	[-4.05483697e-02 -1.28721653e-01 1.30696169e+00]
		[ 1.67614979 -0.65232357 0.8707654 ]	[ 1.79163982e+00 -8.04351241e-01 7.77707746e-01]
		[-0.15516393 -0.08533367 -1.4004432 ]	[-1.79960670e-01 -5.38114291e-02 -1.33834303e+00]
		[-0.82681749 0.80041058 0.74964451]	[-8.44491716e-01 9.01064949e-01 8.50752783e-01]
		[ 0.18328216 -0.98459577 -0.83940043]	[ 3.44394514e-01 -9.83416953e-01 -9.83746539e-01]
		[-0.72377615 0.93061715 -0.50395384]	[-6.95608012e-01 9.11949916e-01 -4.78286551e-01]
		[ 0.51120467 0.15023409 1.41516716]	[ 4.65091782e-01 2.40991699e-01 1.33028180e+00]
		[-1.67642752 0.43253571 0.47951856]	[-1.90501707e+00 4.58037124e-01 4.48396873e-01]
		[ 0.49917945 -0.89381115 0.84581405]	[ 4.70213632e-01 -9.04403687e-01 8.92171609e-01]
		[ 0.84910615 0.32217012 -1.02816907]	[ 9.12020314e-01 3.15441411e-01 -9.76579924e-01]
		[ 0.20450947 -1.33046562 -0.1088939 ]	[ 1.06399557e-01 -1.24415379e+00 -4.64752180e-02]
		[ 0.83016471 0.72712892 -0.95098951]	[ 9.10815903e-01 7.56252068e-01 -1.00774296e+00]
		[-1.22563407 0.24014078 0.39303263]	[-1.17738634e+00 1.95392750e-01 3.43610564e-01]
		[ 0.15853336 -1.56919054 -0.75933346]	[ 4.05575279e-02 -1.67880430e+00 -9.59421682e-01]
		[-1.10593217 0.67995041 0.30109399]	[-9.75724398e-01 6.51513325e-01 3.66927909e-01]
		[ 1.20303935 0.38592095 0.48012946]	[ 1.19766087e+00 4.35182911e-01 5.56050832e-01]
		[-2.87375921 0.11788649 1.60678443]	[-2.93301989e+00 6.98777639e-02 1.58125162e+00]
		[ 0.90633701 0.96992776 0.92224151]	[ 8.97767305e-01 8.94357097e-01 8.49835734e-01]
		[ 0.72532071 -1.23884899 -0.29932985]	[ 6.75361229e-01 -1.22893653e+00 -2.26538734e-01]
		[ 0.13467741 -0.51289512 1.30291673]	[ 1.16733137e-01 -4.76541594e-01 1.23893429e+00]
		[ 1.20128678 0.11648293 -0.95544364]	[ 1.29585267e+00 7.15811367e-02 -9.29131415e-01]
		[-1.31529404 0.39240862 -0.36232745]	[-1.36622920e+00 3.49798118e-01 -3.47781363e-01]
		[-0.08930166 -1.01913055 -2.50322392]	[-8.59109406e-02 -1.06879531e+00 -2.71652804e+00]
		[-0.37260395 -0.06458639 1.21315295]	[-3.14396614e-01 3.50602635e-02 1.24246551e+00]
		[ 1.18029421 0.21241372 -0.15010117]	[ 1.25971281e+00 2.60958719e-01 1.13129866e-02]
		[ 1.02223347 1.22103467 -0.29873752]	[ 1.01772575e+00 1.19322109e+00 -1.60050494e-01]
		[-0.59620126 -0.43954203 -0.96890431]	[-6.67387881e-01 -4.00896861e-01 -1.01171948e+00]
		[-0.54429464 -0.74442043 0.9880357 ]	[-5.08592019e-01 -7.22403284e-01 9.24388517e-01]
		[ 0.49722129 1.45756886 2.14073896]	[ 3.68299812e-01 1.34070367e+00 2.17964998e+00]
		[-0.14248468 -1.45274603 -0.0242354 ]	[-1.74626100e-01 -1.43525527e+00 2.68580072e-04]
		[-0.13518315 1.39994786 -1.27461215]	[-7.26839623e-02 1.45824794e+00 -1.31601928e+00]
		[-0.48249868 -0.64823057 1.56522847]	[-4.91761749e-01 -6.80990741e-01 1.56032509e+00]
		[-0.60316382 -0.6355722 -1.31175856]	[-5.48261146e-01 -6.03369717e-01 -1.27690013e+00]
		[ 0.96706962 0.9060816 -0.14008491]	[ 1.01247221e+00 1.03133902e+00 -1.60699347e-01]
		[ 0.95185952 1.0542299 -0.03905865]	[ 8.69170223e-01 1.18782231e+00 -5.21782892e-02]
		[-0.51100674 -0.45056421 -1.17464426]	[-4.99932252e-01 -4.77627904e-01 -1.13054429e+00]
		[-0.41741725 -0.51701074 1.0827465 ]	[-3.90232948e-01 -5.55766717e-01 1.06359318e+00]
		[-0.72488944 0.31347448 1.26106782]	[-7.45313499e-01 2.79164047e-01 1.42965213e+00]
		[-0.64452345 -0.56404629 -0.96498548]	[-5.92373152e-01 -5.04139282e-01 -1.02706433e+00]
		[ 1.24734053 0.34615663 0.00657416]	[ 1.18499515e+00 2.93059389e-01 -1.67856913e-01]
		[ 0.50339262 -0.51356237 -0.92930398]	[ 4.96940065e-01 -5.52859998e-01 -1.01726464e+00]
		[-0.16410655 1.36995776 -0.62169892]	[-1.97004050e-01 1.36550001e+00 -4.61594435e-01]
		[-0.2905813 -0.57513763 1.41870119]	[-3.50300334e-01 -5.26115290e-01 1.43598474e+00]
		[ 0.0579065 0.4848751 1.08996262]	[-1.78614704e-01 5.58955385e-01 1.02736743e+00]
		[-0.02347913 0.78834088 -1.07186522]	[ 1.22885601e-01 7.04383885e-01 -1.04985008e+00]
		[ 0.30419351 -1.28298465 -0.25540544]	[ 3.40805187e-01 -1.19747582e+00 -1.94464070e-01]
		[ 1.31875552 0.0351752 -0.51833511]	[ 1.53404684e+00 -7.08346947e-03 -5.19096379e-01]
		[-0.55262673 0.94872524 0.79192105]	[-6.98543825e-01 8.70862075e-01 7.02598162e-01]
		[-0.73044539 -0.9512331 -0.47899688]	[-7.68646798e-01 -8.23856775e-01 -3.99222971e-01]
		[ 2.24346231 0.29701159 1.05624606]	[ 2.51880755e+00 3.40101753e-01 1.10393102e+00]
		[-0.69336413 -1.15903723 0.06192164]	[-6.58901340e-01 -1.30574706e+00 1.06520934e-01]
		[-0.74832357 0.86828295 -0.42280094]	[-9.31168342e-01 9.58575891e-01 -4.71286544e-01]
		[-1.62225514 -0.48961668 1.09007729]	[-1.78398233e+00 -3.04632922e-01 9.80133991e-01]
		[ 0.63595879 -0.68599616 -1.07706271]	[ 6.28827480e-01 -7.30941756e-01 -1.10112791e+00]
		[ 0.22929154 1.27294607 0.35437013]]	[ 2.04020259e-01 1.14706470e+00 5.04056847e-01]]
7.51673	7.79153	[[ 0.88364772 1.60589817 0.34863621]	[[ 8.66817188e-01 1.81914568e+00 3.94741250e-01]	[1.8658213845568985, 1.747705205874737, 0.8351705361455214, 1.9381652027929208, 1.3362258046954885, 0.5407556010726632, 1.070174161965603, 1.8673899107010787, 0.655182510494632, 1.894513507285143, 1.4436513126937238, 1.6544361692377503, 1.592545602695034, 0.5560188216537175, 1.5398917468388518, 1.5902004062356652, 0.8563239042216728, 0.7330364809604033, 2.1351106247545215, 2.526461380097581, 1.46…	[2.0534078285486297, 1.576480740791677, 1.0841966436817123, 2.1022595407640443, 1.3634587304151662, 0.6896082068549315, 1.041217332243322, 1.6540647527277794, 0.6288172354541114, 1.9733774366291872, 1.1424938153102286, 1.721641440580942, 1.5260732238111336, 0.44027222729875426, 1.4929701596534353, 1.4162979594453606, 1.012484576585602, 0.8029668080268133, 2.305547424806864, 2.696400834801628, 1.5…
		[-1.7289583 0.21553946 -0.13681899]	[-1.56044554e+00 2.16624537e-01 -5.80952703e-02]
		[ 0.75153005 -0.14306467 0.33502971]	[ 9.45844809e-01 -2.51191103e-01 4.66650822e-01]
		[ 1.23902897 -1.04759265 -1.06011378]	[ 1.46716739e+00 -9.33524493e-01 -1.18129042e+00]
		[-1.2991207 -0.14021531 -0.27950755]	[-1.28546927e+00 -2.69345201e-01 -3.66116973e-01]
		[-0.00537937 0.10003957 0.53139417]	[-8.55387926e-02 -4.71238288e-02 6.82657995e-01]
		[-0.0960433 0.64572462 0.84799065]	[-1.84996072e-01 3.49450753e-01 9.63220721e-01]
		[-0.56573988 -1.04433449 -1.44098888]	[-5.10182830e-01 -7.48994093e-01 -1.38370934e+00]
		[ 0.31519301 -0.04404356 0.57269333]	[ 3.66864718e-01 4.38922532e-02 5.08817123e-01]
		[ 1.16921742 -0.06608745 -1.48920935]	[ 1.10494971e+00 -1.35116882e-01 -1.62943183e+00]
		[-0.83821561 1.17090906 0.10244844]	[-5.56525024e-01 9.72584357e-01 2.22826581e-01]
		[-0.09097817 -1.01351541 1.30448017]	[-1.12768953e-01 -1.02465496e+00 1.37891792e+00]
		[ 1.46295373 -0.61641484 -0.12649358]	[ 1.40936907e+00 -5.44333976e-01 -2.15125141e-01]
		[ 0.02489638 0.31526839 -0.45732148]	[-3.61445765e-03 2.91161557e-01 -3.30229492e-01]
		[-1.37583973 0.62266905 -0.30102308]	[-1.33673401e+00 6.36192459e-01 -1.93290589e-01]
		[-0.06388041 1.57526226 0.20785916]	[-2.34637291e-01 1.39507725e+00 6.78580888e-02]
		[ 0.45747097 -0.0568272 0.721652 ]	[ 5.22900882e-01 -1.35870979e-01 8.56293619e-01]
		[-0.18460453 -0.37626876 -0.60140292]	[-2.92758227e-01 -3.29788586e-01 -6.71034875e-01]
		[-1.80152591 1.1411665 0.1045982 ]	[-1.67130905e+00 1.54769124e+00 3.56267901e-01]
		[ 0.55944072 -2.19686302 -1.1152695 ]	[ 5.59602665e-01 -2.37916361e+00 -1.13886031e+00]
		[ 1.04840491 -0.09251389 1.02263271]	[ 1.07885577e+00 -1.54690941e-01 1.04033137e+00]
		[ 0.30675783 -2.11988195 2.8972783 ]	[-5.00075360e-02 -1.91614661e+00 2.60613517e+00]
		[-0.57317423 0.56164215 -1.84701793]	[-3.55484778e-01 4.32590942e-01 -1.68844405e+00]
		[-0.37298417 1.19278886 -0.28409893]	[-2.41087622e-01 1.11808844e+00 -3.82987957e-01]
		[-0.3344797 0.11576646 -0.50486458]	[-3.55004959e-01 2.17587520e-01 -7.96608240e-01]
		[ 0.07470991 -0.01480073 -0.02597187]	[ 1.01255104e-01 -2.08723793e-03 5.77024321e-02]
		[ 0.20433083 -0.18710252 0.12453028]	[ 1.63431752e-01 -2.89387427e-01 1.95743678e-01]
		[ 2.01320548 -0.718969 -0.43667206]	[ 2.15270742e+00 -8.17223281e-01 -4.88254821e-01]
		[-0.33165344 -0.16621423 0.1082812 ]	[-3.57417257e-01 -1.37762648e-01 2.17086687e-01]
		[-1.3633641 0.86506233 0.2270901 ]	[-1.42470249e+00 9.10168930e-01 2.54154777e-01]
		[ 2.43571886 0.68742662 -0.61690134]	[ 2.39992965e+00 5.55179414e-01 -8.15932950e-01]
		[-2.06873236 -0.79179403 0.70274121]	[-2.02431095e+00 -6.83703655e-01 6.41779546e-01]
		[-0.06427631 -0.07881833 0.06002895]	[-7.74307967e-02 7.99484890e-02 6.66127924e-02]
		[ 0.05803182 -0.96263174 1.56028315]	[-1.55973285e-01 -9.56110255e-01 1.49564396e+00]
		[-0.83178512 0.7168213 -0.91283563]	[-8.18299523e-01 7.31092437e-01 -9.07567269e-01]
		[ 0.54494987 0.18291557 -0.48920037]	[ 6.18825450e-01 1.32200204e-01 -4.47055530e-01]
		[ 0.09710656 -1.37439384 0.04485294]	[-1.29123183e-01 -1.32925251e+00 1.10299974e-01]
		[ 0.03858166 0.73633235 -0.48196841]	[ 2.55347420e-01 8.41028436e-01 -6.07084315e-01]
		[-0.17478836 0.33035035 -0.18186152]	[-2.40147236e-01 3.51368049e-01 -1.58042588e-01]
		[-0.46527978 -0.66545858 -0.17906827]	[-6.53251863e-01 -7.42573338e-01 -3.69037198e-01]
		[-0.41796865 -0.03982227 -0.01764961]	[-2.93548328e-01 -2.97184698e-02 3.05703386e-02]
		[ 1.0461157 0.45770895 0.17416913]	[ 1.03525101e+00 4.78950018e-01 2.54252768e-01]
		[-1.12326071 -0.04287581 1.14821164]	[-1.04070795e+00 -9.01578997e-02 1.11613503e+00]
		[ 0.6285233 0.01567156 0.09682574]	[ 5.54305964e-01 -4.90860680e-02 -3.28964623e-02]
		[ 0.13245124 -0.09527429 -0.07659211]	[ 7.28940560e-02 -3.76061982e-02 1.37564876e-03]
		[-1.18732331 -0.00624126 0.3660465 ]	[-1.23543770e+00 2.86098518e-02 2.59122127e-01]
		[-0.21142276 0.18442029 -0.67821995]	[-1.74060027e-01 1.86600560e-01 -6.22298314e-01]
		[ 1.38448954 -0.14886056 0.29018417]	[ 1.39656943e+00 -2.09797120e-01 3.31394689e-01]
		[ 0.86937978 -1.39977266 -2.5687122 ]	[ 8.98774009e-01 -1.54492004e+00 -2.87413474e+00]
		[-1.09426855 0.42531641 1.52109215]	[-1.09330397e+00 5.11505281e-01 1.61047746e+00]
		[ 0.86626874 -0.09500864 -0.14559787]	[ 8.93686787e-01 -4.66556159e-02 1.35257940e-02]
		[ 0.78598544 0.88350862 -1.45341225]	[ 7.99154102e-01 9.12017589e-01 -1.35327271e+00]
		[ 0.19779965 -0.15152227 -0.15809165]	[ 1.66541771e-01 -1.48446262e-01 -1.71680931e-01]
		[-1.03766905 -0.651768 1.32578919]	[-1.01652823e+00 -6.69181494e-01 1.28300494e+00]
		[-0.34509199 1.88181106 2.35751379]	[-5.54341198e-01 1.74363806e+00 2.21777252e+00]
		[ 0.27962443 -0.8055945 -0.76866519]	[ 2.54877909e-01 -6.96049408e-01 -7.31349164e-01]
		[ 0.17794465 0.27265339 -0.7697249 ]	[ 2.77464441e-01 1.51453859e-01 -5.69959945e-01]
		[-1.29856467 -0.97036248 1.84363713]	[-1.31102207e+00 -9.48851891e-01 1.85453468e+00]
		[-0.59169365 -0.46459586 -1.32027355]	[-5.43819975e-01 -4.40318302e-01 -1.29846791e+00]
		[ 1.80787731 1.13672888 -0.35128393]	[ 1.86723938e+00 1.18629090e+00 -3.63881000e-01]
		[ 0.70454628 0.84811987 -0.73701858]	[ 6.55998610e-01 9.43761777e-01 -7.54648423e-01]
		[-0.20849288 -0.26553117 -0.49612847]	[-2.06449419e-01 -2.77239439e-01 -4.55043026e-01]
		[-0.50304336 -0.4899989 1.11048879]	[-4.72219578e-01 -5.31858569e-01 1.11116273e+00]
		[ 0.23114371 0.70149227 1.53508313]	[ 2.00223667e-01 6.52143645e-01 1.63965635e+00]
		[-0.7341087 -0.91442905 -1.2443004 ]	[-6.43358010e-01 -8.23561407e-01 -1.28330325e+00]
		[ 0.38969975 0.38785956 0.04393028]	[ 3.63896113e-01 3.31094277e-01 -7.13374153e-02]
		[ 0.82055381 -1.46207637 -0.8174801 ]	[ 7.21875485e-01 -1.48287875e+00 -9.17334759e-01]
		[-0.72470694 1.80429448 -0.80273553]	[-7.44290584e-01 1.75549344e+00 -6.71979951e-01]
		[-0.07896571 -0.12638863 1.5457435 ]	[-6.60021630e-02 -3.81507166e-02 1.50806848e+00]
		[ 0.26297349 1.07633658 0.85852812]	[ 1.89153206e-02 1.10406159e+00 7.10718342e-01]
		[-0.07814059 0.34840794 -0.66151661]	[ 4.11499479e-02 2.65782396e-01 -6.13242510e-01]
		[-0.03600798 -1.39291105 -0.48557789]	[ 1.79410417e-03 -1.28620969e+00 -3.85932818e-01]
		[ 0.95384555 0.56896189 0.39789186]	[ 1.21801114e+00 4.71395781e-01 3.89306649e-01]
		[-0.22836157 0.61725142 0.1960149 ]	[-3.84893296e-01 6.24141974e-01 1.44821231e-01]
		[-0.7996228 -1.13830954 -0.83092483]	[-8.71771281e-01 -1.03098327e+00 -6.76652791e-01]
		[ 0.42644687 1.21541218 0.23869037]	[ 5.69130604e-01 1.11335609e+00 3.13562517e-01]
		[-0.37797278 -0.80984731 -0.24571936]	[-3.56637443e-01 -8.45711986e-01 -3.55954315e-01]
		[ 0.63809563 -0.34539728 0.5314096 ]	[ 4.99842607e-01 -1.99311652e-01 4.82110776e-01]
		[-2.28584699 -0.53349014 0.5249389 ]	[-2.35228653e+00 -3.73443417e-01 3.19656250e-01]
		[ 1.24149779 -0.43396731 -0.54967813]	[ 1.15810276e+00 -3.87546156e-01 -4.27719733e-01]
		[ 0.4628976 1.09431278 0.21722323]]	[ 3.98330521e-01 9.14359388e-01 2.84317597e-01]]
5.10229	5.31903	[[-0.35275383 0.38644293 2.23338779]	[[-4.01786296e-01 6.60448709e-01 2.15610359e+00]	[2.2938601582959595, 1.319339076612684, 1.3453355623291858, 2.873786242441237, 0.38736444902367745, 1.685168349751298, 1.8001595703054256, 1.6155264393513729, 0.43479754710456714, 1.109354823595975, 1.6717382290780387, 1.1683547978410707, 1.7380626155413532, 0.9346804701543548, 0.9778478674321381, 2.039784699848508, 0.21906568647707417, 1.222637277911473, 0.7533999756968225, 1.6398912789867774, 0…	[2.2905037438429674, 1.4630192263493105, 0.915279640727628, 2.6664749701749297, 0.19268101129655862, 1.4458232252180707, 1.9240355178417947, 1.4466176979519376, 0.5736510108113133, 1.1476637079903402, 1.622268504473473, 1.083267513482159, 1.8669984215038256, 1.056498864888437, 1.0477071159094762, 1.9184897375220937, 0.1859026998132413, 0.8510836705779612, 0.7194856169270026, 1.707183111355168, 0.…
		[-0.12936206 -0.5797432 -1.17805725]	[-6.27587577e-02 -5.46243433e-01 -1.35576720e+00]
		[ 0.61359927 0.79052699 -0.89916116]	[ 4.77875863e-01 6.05526784e-01 -4.92654842e-01]
		[ 0.5696223 -1.89966209 2.07977444]	[ 2.70834107e-01 -1.93875050e+00 1.81052040e+00]
		[-0.23901099 0.1433244 -0.26904104]	[-3.17700579e-02 7.82911780e-02 -1.73167916e-01]
		[-0.06784141 0.22393927 -1.66884425]	[-2.17659743e-02 4.79851669e-01 -1.36369843e+00]
		[ 0.71384299 1.44335033 0.8048245 ]	[ 6.59370919e-01 1.60897669e+00 8.23611975e-01]
		[-0.48782673 -1.29077674 -0.84014651]	[-4.90699274e-01 -1.16880010e+00 -6.97010268e-01]
		[ 0.24366824 -0.1012882 -0.34556533]	[ 3.24575297e-01 -3.11282769e-01 -3.56131151e-01]
		[ 0.01038629 -1.09289425 -0.19011158]	[-1.18117844e-01 -1.12779265e+00 -1.76815982e-01]
		[ 0.50476723 1.47939986 -0.59270127]	[ 6.86514872e-01 1.39761654e+00 -4.55104872e-01]
		[-0.84255836 -0.16419833 0.79258264]	[-7.22271482e-01 -1.46090380e-01 7.94008824e-01]
		[-0.77396568 0.91925599 1.25570984]	[-9.36310105e-01 9.74809289e-01 1.28792598e+00]
		[ 0.70834679 -0.45949705 -0.40091754]	[ 7.94699883e-01 -5.42175038e-01 -4.36678572e-01]
		[ 0.05830646 -0.17455228 -0.96037405]	[ 1.34458658e-01 -1.82584144e-01 -1.02287541e+00]
		[ 1.45343092 1.05341682 0.96879987]	[ 1.17709708e+00 1.28786503e+00 7.97777551e-01]
		[-0.12908736 -0.11484662 -0.13467175]	[-2.90378186e-02 -1.81503408e-01 -2.78052487e-02]
		[-0.97939874 0.50028214 -0.5341702 ]	[-6.55449938e-01 -5.93363945e-03 -5.42856874e-01]
		[ 0.45347732 0.18432418 -0.57270799]	[ 3.92332336e-01 3.83254768e-01 -4.65672282e-01]
		[-1.16395782 -0.95037363 0.6566853 ]	[-1.07334620e+00 -1.12941168e+00 6.97733011e-01]
		[ 0.3338288 0.13804592 0.29992846]	[ 3.71210854e-01 1.33444948e-01 1.85434164e-01]
		[-0.78954545 -4.34329909 0.51626542]	[-8.59635735e-01 -3.76727321e+00 5.98337702e-01]
		[ 0.08924545 1.73726827 -1.22619077]	[ 1.32074709e-01 1.76613412e+00 -1.35551522e+00]
		[ 0.15896279 2.32724514 1.33177061]	[ 2.36131997e-01 1.72604081e+00 1.23896289e+00]
		[-1.42700741 -0.39716424 -0.77550844]	[-1.36185312e+00 -3.89015967e-01 -8.03058372e-01]
		[ 0.7554657 0.227267 1.28439469]	[ 6.02736866e-01 1.51026274e-01 1.33139515e+00]
		[ 0.60224125 0.20875771 -1.29992247]	[ 5.60569476e-01 2.12682074e-01 -1.34927381e+00]
		[ 0.56550848 0.27802752 -0.85922191]	[ 5.88250044e-01 2.68561672e-01 -7.91735750e-01]
		[-0.39890565 -0.22250731 0.60337372]	[-4.00819221e-01 -1.96408123e-01 5.77120221e-01]
		[-0.14277691 -0.10877809 0.16094933]	[-1.44539600e-01 -9.88532475e-02 1.82265158e-01]
		[ 0.97888853 2.05273726 0.79551921]	[ 1.03016309e+00 1.95190023e+00 7.14091945e-01]
		[-0.73098162 -2.14067006 0.34804624]	[-7.48645117e-01 -2.10271822e+00 3.18149363e-01]
		[-0.3037955 -0.19331246 -1.13369595]	[-3.95426552e-01 -1.35981795e-01 -1.19365622e+00]
		[ 2.47697596 -0.76283341 1.01867213]	[ 2.34027167e+00 -6.93821364e-01 8.08772057e-01]
		[-1.74508962 1.38394339 -1.70523064]	[-1.62971049e+00 1.42023317e+00 -1.69107976e+00]
		[-0.78309079 -0.69593302 0.62911481]	[-7.68862777e-01 -7.88684651e-01 7.42249169e-01]
		[-0.50590006 0.66695316 -1.22396974]	[-7.97876684e-01 6.92347770e-01 -1.18091188e+00]
		[-0.17710868 -0.52599295 0.88563709]	[ 6.40947747e-02 -4.41358049e-01 7.46368488e-01]
		[ 0.67592113 -0.4135773 0.04225042]	[ 6.81393878e-01 -4.08888405e-01 1.45689124e-01]
		[-0.44729756 -0.02186895 0.44935584]	[-5.69639001e-01 -8.59502542e-02 2.98542574e-01]
		[ 0.47809623 -0.18203944 -0.41130491]	[ 5.15113758e-01 -1.79931094e-01 -3.62575297e-01]
		[-0.03914396 0.14219363 0.02876373]	[-1.86516117e-03 1.10500893e-01 6.48061238e-02]
		[ 0.76503499 -0.0386627 0.10847712]	[ 5.63195494e-01 -1.08018036e-01 -3.56662287e-02]
		[-0.16668176 -0.75448189 -0.43749929]	[ 1.02821729e-01 -7.98366038e-01 -4.47750216e-01]
		[-0.66700201 0.80702521 0.38559673]	[-6.68414287e-01 9.27025567e-01 5.13440998e-01]
		[-2.22026898 -0.69960878 -1.06308042]	[-2.42588125e+00 -5.84227256e-01 -1.32965949e+00]
		[-0.30927998 0.72198954 0.30575741]	[-3.87546509e-01 6.90735719e-01 3.33941878e-01]
		[ 2.46761904 -0.02314792 0.96062602]	[ 2.77087840e+00 -1.22331568e-01 1.11553366e+00]
		[-0.47981465 -0.7343311 -0.4724309 ]	[-6.65990037e-01 -7.45808619e-01 -6.16670871e-01]
		[-0.11778715 0.05287916 -0.21326655]	[ 1.25547781e-03 -3.77668232e-02 -1.85225503e-01]
		[ 0.87036672 0.01931399 0.10361495]	[ 9.03770529e-01 1.78608217e-01 2.22425017e-01]
		[ 0.2775911 0.69495492 -1.5103042 ]	[ 2.97262856e-01 7.54920559e-01 -1.43267511e+00]
		[ 0.17196138 -0.5660027 1.0728931 ]	[ 1.59374468e-01 -6.09734194e-01 1.07952640e+00]
		[-0.63582807 -0.06715765 0.19534003]	[-6.08243573e-01 -1.08865731e-01 1.27177943e-01]
		[ 0.62862903 1.06654422 -0.93080972]	[ 5.59469130e-01 1.04056482e+00 -1.04453581e+00]
		[-0.20808398 0.12817755 0.38670544]	[-3.41210979e-01 2.53816997e-01 4.17762153e-01]
		[-0.00461745 -0.4436143 0.58861347]	[ 9.74816150e-02 -5.67703479e-01 7.31447283e-01]
		[-0.97658019 -0.341379 0.76235225]	[-1.05250052e+00 -2.82154392e-01 7.18311586e-01]
		[-0.62021411 -0.27240888 -0.63540466]	[-5.69171452e-01 -3.04609772e-01 -6.35962099e-01]
		[ 1.64389146 0.49979111 0.02497156]	[ 1.67818924e+00 5.26294060e-01 8.14590129e-02]
		[-0.40966043 -0.06490757 -0.74747115]	[-3.67607670e-01 -3.08865372e-02 -8.04504046e-01]
		[ 0.4225573 0.24297687 0.3914895 ]	[ 3.89476802e-01 2.67349951e-01 4.28683968e-01]
		[-0.08665753 -0.06136531 0.22418383]	[-9.21950139e-02 -1.08452862e-01 2.68848413e-01]
		[ 0.60410885 0.84653057 0.63582843]	[ 5.08137909e-01 8.41872944e-01 6.80564619e-01]
		[-0.34235572 -0.65257831 -0.58978887]	[-2.09549137e-01 -5.58115062e-01 -5.79819528e-01]
		[-0.33673857 0.03175815 0.26423492]	[-3.00002747e-01 -4.91917492e-02 2.02105082e-01]
		[ 0.6321499 -0.22336833 0.601037 ]	[ 5.33337330e-01 -3.36939065e-01 4.90960249e-01]
		[-0.74969665 0.59985861 -0.70583286]	[-7.62977658e-01 6.35488004e-01 -5.70408955e-01]
		[ 0.06593606 -0.40939016 0.0961029 ]	[ 1.15553753e-01 -2.55997914e-01 1.05128413e-01]
		[ 0.25162468 -0.019287 -0.39089074]	[ 9.97342210e-02 7.90688790e-02 -5.25356924e-01]
		[-0.04180803 -0.00914368 0.29148628]	[ 8.14308917e-02 -9.80145305e-02 3.80789094e-01]
		[-0.0731729 -0.01339207 -0.01630261]	[-3.87561532e-02 -6.74117998e-02 3.54822645e-02]
		[-0.62243534 1.03297694 0.67072749]	[-3.96787959e-01 9.47638967e-01 6.25799171e-01]
		[ 0.56984254 -0.66552394 -0.41758813]	[ 4.65507789e-01 -6.85712378e-01 -5.03094267e-01]
		[-0.08788446 -0.29605904 -0.43473967]	[-1.71605835e-01 -1.99781539e-01 -2.46967481e-01]
		[-0.75394057 1.23708038 -0.41319066]	[-8.78448793e-01 1.18363404e+00 -5.41319207e-01]
		[-0.34584759 0.24799788 -0.09419658]	[-3.42415828e-01 2.37673366e-01 -1.32951545e-01]
		[ 1.54050893 -1.46307493 0.97930927]	[ 1.54689580e+00 -1.40275716e+00 9.89689910e-01]
		[-1.00013173 0.27915582 -0.441338 ]	[-1.11227215e+00 3.06323973e-01 -4.21393673e-01]
		[ 0.69634805 -0.52474267 0.36186306]	[ 7.42627492e-01 -4.33385179e-01 3.31358979e-01]
		[-0.13985808 0.38372394 0.13863285]]	[-4.24062888e-02 2.85155143e-01 1.47704757e-01]]
4.69733	4.53836	[[ 2.69719504e-01 -2.55694841e-01 -8.01967438e-01]	[[ 0.29918675 -0.17709189 -0.78266819]	[0.8839005794855888, 1.5366448062528908, 0.3786556748361135, 1.1013258148091314, 1.1327984846207357, 0.6557247930920106, 0.9496041029671312, 0.5936525322145155, 0.5150645905259804, 1.2820049306387313, 0.37139847455361974, 0.8645283964758127, 1.1467741256921256, 0.7107523823208788, 0.8981307521687407, 0.994282441622376, 1.0088539491695776, 0.6066012629409326, 1.02382778538393, 1.0368331741300942, …	[0.8564133039521578, 1.5441491328630652, 0.3232567716675318, 1.2904651962143132, 1.385696987778925, 0.5631268704347725, 0.8918507264153706, 0.44816794191536824, 0.3953571520246815, 1.4378567554497648, 0.3652826238951983, 0.8462533272251515, 1.0445923881739734, 0.6782300946793625, 0.944241000745066, 0.6798899079237781, 1.0240042761513743, 0.3232292240929118, 0.9623157751556214, 1.1136413070772042,…
		[-4.12749563e-01 1.03265154e+00 1.06044607e+00]	[-0.37776769 1.04903432 1.0682767 ]
		[ 1.98878336e-01 -2.76839668e-01 -1.64885796e-01]	[ 0.08988403 -0.25857655 -0.17191268]
		[-6.55677937e-01 -8.28511124e-01 3.10764074e-01]	[-1.0248354 -0.76499866 0.17259745]
		[ 1.02189454e+00 -2.81477120e-01 3.99668084e-01]	[ 1.25429199 -0.36631506 0.4612169 ]
		[-5.13320737e-01 1.31408300e-01 -3.86275399e-01]	[-0.438671 0.26130239 -0.23748828]
		[ 8.99884717e-01 -2.19504211e-01 2.09220816e-01]	[ 0.7522508 -0.32938231 0.34788466]
		[-1.00235440e-01 -1.60030262e-01 -5.62820132e-01]	[-0.048854 -0.11394382 -0.43067923]
		[-4.56089873e-01 4.02913385e-02 2.35902879e-01]	[-0.3695648 0.10855307 0.08913679]
		[-9.91088376e-01 -7.66604035e-02 8.09570044e-01]	[-1.2597031 0.04426455 0.69182425]
		[ 1.93151455e-01 2.70819372e-01 -1.65185381e-01]	[ 0.30333726 0.20089605 -0.03253737]
		[ 4.22937004e-01 -9.00910897e-02 -7.48610202e-01]	[ 0.48892749 -0.09032752 -0.68478868]
		[ 8.56930484e-01 -2.11473721e-01 -7.32147462e-01]	[ 0.70016241 -0.18990468 -0.75158637]
		[-3.59680599e-01 6.12341741e-01 2.89207253e-02]	[-0.29157889 0.61078 0.04388164]
		[-2.74595555e-01 -5.08680148e-01 6.87372269e-01]	[-0.17665092 -0.60367303 0.70424739]
		[ 8.65442028e-01 1.30129637e-01 4.71883405e-01]	[ 0.52798976 0.30355457 0.30221139]
		[-5.07069864e-01 7.28941293e-01 -4.78864318e-01]	[-0.52881931 0.72942764 -0.48669313]
		[-5.39804466e-01 1.74178544e-01 -2.15030384e-01]	[-0.06579338 -0.3150113 -0.0302695 ]
		[-4.73075987e-01 -7.17593665e-01 5.56310863e-01]	[-0.50804994 -0.70494762 0.41350424]
		[ 9.19998068e-01 4.73495592e-01 -6.65470611e-02]	[ 0.99104803 0.50656772 0.0375487 ]
		[-5.26716251e-01 1.18452445e-01 -6.05276907e-01]	[-0.56922735 0.145599 -0.66095564]
		[ 3.39715550e-01 -6.66466246e-01 2.87249001e+00]	[ 0.41071002 -0.53379515 2.81297803]
		[-6.45608252e-01 -1.12600012e+00 -1.49020257e+00]	[-0.67811537 -1.15778 -1.55541743]
		[ 9.22031504e-02 1.59544796e+00 -7.36327874e-01]	[ 0.03779669 1.45641309 -0.64475523]
		[-1.47820785e+00 -1.09990149e+00 -1.35279208e+00]	[-1.50214143 -1.17160076 -1.2146068 ]
		[ 9.16435286e-01 8.40978212e-01 1.30205793e+00]	[ 0.92216399 0.84171408 1.29780004]
		[ 6.80419227e-01 7.51265846e-02 -1.83344023e-02]	[ 0.71899209 0.07593383 -0.10671978]
		[-1.55146673e+00 9.03541653e-01 -9.87407580e-01]	[-1.54929257 0.88925106 -1.01598566]
		[-5.38512485e-02 2.87711898e-03 6.66176123e-02]	[-0.04485989 -0.01066621 0.07922625]
		[ 1.28525776e+00 -9.36209045e-01 9.35807181e-01]	[ 1.28859301 -0.89716452 0.97681686]
		[-1.31580821e-01 7.98202465e-01 8.79330268e-01]	[-0.16440696 0.98426308 0.64174683]
		[ 4.52370665e-03 -1.00561641e+00 -2.18902418e-01]	[ 0.02221099 -1.0366717 -0.13940049]
		[-3.21779052e-03 4.94557886e-02 -4.82419078e-01]	[-0.11248633 0.05233384 -0.49294267]
		[ 8.58153251e-01 1.37304478e+00 -6.95582376e-01]	[ 0.9282245 1.35624149 -0.82621435]
		[-1.66382385e-01 4.00683568e-01 -7.03128520e-01]	[-0.21080986 0.41412884 -0.64613295]
		[-6.13428701e-01 -1.85381254e+00 1.13991782e+00]	[-0.65624758 -1.87009353 1.17751729]
		[ 2.03502008e-01 3.11903588e-01 -8.33521490e-01]	[-0.09110804 0.28314944 -0.67159143]
		[-7.58768384e-01 -2.33172107e-01 1.39400721e+00]	[-0.58167272 -0.23076881 1.22863551]
		[ 1.22793022e+00 -2.77297171e-01 -6.86903196e-01]	[ 1.30910567 -0.30535404 -0.61874704]
		[ 4.56408536e-01 1.97419038e+00 1.84002791e-01]	[ 0.33129654 1.99032009 -0.02351252]
		[ 3.18318292e-01 -3.56904524e-01 -5.16903059e-01]	[ 0.34338076 -0.36650153 -0.42943433]
		[-9.06041385e-01 -1.44989863e+00 4.12245626e-01]	[-0.82385809 -1.43726444 0.43822403]
		[-1.80905776e+00 -1.19313334e+00 9.53140806e-01]	[-1.83756205 -1.07936008 0.8776185 ]
		[ 1.44991499e+00 3.13649266e-01 -1.05150294e+00]	[ 1.54717356 0.25329184 -1.03095885]
		[ 2.26032352e-01 8.76386300e-01 -4.76929355e-02]	[ 0.23685686 0.86916714 0.06133867]
		[ 2.92349865e-01 -2.46764778e+00 8.88080564e-02]	[ 0.27513794 -2.33400492 -0.08182084]
		[-4.61418233e-01 2.32433017e+00 4.02780305e-01]	[-0.40833713 2.27479085 0.21067608]
		[ 1.40337648e-02 -2.87815359e-01 1.95051914e-01]	[ 0.03728522 -0.36826666 0.35979576]
		[-2.09466870e-01 1.30686785e+00 1.21786059e+00]	[-0.49471085 0.9575703 0.84290295]
		[-5.02980058e-01 -8.77766315e-01 -1.65452699e+00]	[-0.44976488 -0.537141 -1.15112987]
		[ 5.84959205e-01 -7.46153459e-02 -2.32678352e-01]	[ 0.7737942 0.01765644 -0.20995891]
		[-1.55917706e+00 -7.18675535e-04 4.31425356e-01]	[-1.56046005 0.02179251 0.47526667]
		[ 9.04276989e-02 1.08617965e-01 2.15322101e-01]	[ 0.05464952 0.05360326 0.23654914]
		[ 1.33750762e+00 9.54443894e-02 -5.83175218e-01]	[ 1.37982794 0.07200413 -0.64633161]
		[ 8.59185704e-01 7.27141519e-01 -5.97851399e-01]	[ 0.82364347 0.73082277 -0.71394455]
		[-8.04512833e-01 7.89445226e-02 -2.45328965e-01]	[-0.9053042 0.12934797 -0.27517004]
		[ 3.06604385e-01 -7.22491982e-01 4.42849911e-01]	[ 0.44564544 -0.81097893 0.54261002]
		[-2.66272063e-01 -1.92432265e-01 -2.18780702e-01]	[-0.2060783 -0.10367807 -0.3331227 ]
		[ 1.31338880e-01 4.34687678e-01 9.57532975e-01]	[ 0.15241419 0.37031614 0.93072932]
		[ 2.26329829e-01 -2.11678844e-01 -5.14448527e-01]	[ 0.15739166 -0.20318186 -0.41944607]
		[-1.96823637e+00 -3.15262378e-01 1.32094990e-01]	[-1.92735607 -0.34595017 0.12114114]
		[ 9.72590245e-01 6.93612394e-01 1.28784301e+00]	[ 0.94382754 0.73467045 1.3126117 ]
		[ 8.90908781e-01 -2.73026101e-01 -1.49028593e+00]	[ 0.87504097 -0.26720065 -1.48444922]
		[ 1.75036985e-01 7.23771467e-02 -2.00666232e-01]	[-0.02046889 0.11797822 -0.16100149]
		[ 2.31075988e-01 3.75618113e-01 2.23841924e-01]	[ 0.3525318 0.45445103 0.261774 ]
		[-4.21053978e-01 -1.82206463e-01 1.75965566e-01]	[-0.37023716 -0.29229117 0.1254716 ]
		[-6.97969802e-01 6.57835301e-01 -3.14822256e-01]	[-0.69036074 0.55598189 -0.45428107]
		[ 7.84660193e-01 -1.32967675e-01 6.53996794e-01]	[ 0.866919 -0.07978422 0.8273032 ]
		[-2.44085372e-03 -6.27659773e-01 -5.44610634e-01]	[-0.05425433 -0.60418011 -0.48066709]
		[-2.91968467e-01 -1.27549435e+00 -7.36110873e-01]	[-0.28627114 -1.15375679 -0.80204266]
		[-1.25324651e-01 -4.37225514e-01 5.57971180e-01]	[-0.05070356 -0.46507729 0.55409253]
		[ 8.62654280e-01 1.68347389e+00 9.72440093e-02]	[ 0.93097712 1.56498108 0.14296025]
		[-1.50229937e+00 1.64703145e-01 -9.43724953e-02]	[-1.35854368 0.02511774 -0.23388948]
		[ 3.82686186e-01 -8.57422645e-01 -6.07525648e-01]	[ 0.28698891 -0.88183188 -0.67379288]
		[ 9.22098044e-01 7.67774917e-01 6.26613076e-01]	[ 0.94428 0.88921008 0.82162161]
		[ 7.28833461e-01 1.90591970e-01 -1.20398747e+00]	[ 0.54656125 0.2287177 -1.15329396]
		[-8.69723742e-01 3.71552989e-01 8.19834722e-01]	[-0.79940224 0.36548659 0.82216607]
		[ 4.33117247e-01 -4.14491024e-01 7.94184752e-01]	[ 0.4213413 -0.4138351 0.70486887]
		[ 3.03888114e-01 3.30450621e-01 6.35429758e-01]	[ 0.24702641 0.3264385 0.43758346]
		[-2.32658863e-01 5.73574965e-01 -5.58943007e-01]	[-0.22480146 0.6514217 -0.40789583]
		[-3.94717882e-01 -1.00990656e+00 -3.18981689e-01]]	[-0.29973568 -1.09619442 -0.28611962]]
4.04261	3.76251	[[ 2.14040457e-01 -1.61373670e+00 -1.45193233e+00]	[[ 7.16328574e-02 -1.40345247e+00 -1.41577656e+00]	[2.1812993707053403, 2.0979686836140985, 0.6109755075872674, 2.8880184260014783, 1.5076299288563622, 1.205956332298972, 1.1436186859061792, 1.183042403257737, 0.4159745064873379, 2.1858483782336635, 1.242506511512998, 1.8978322897789266, 2.442884938855834, 1.1750893189261662, 1.9113954073858967, 2.106406745892428, 1.6604883284738547, 0.7708931994820689, 2.187884259762593, 2.051322451350055, 1.396…	[1.9948015828164833, 2.0372877103931195, 0.7065850062872505, 3.1648425304559504, 1.5722245725770663, 0.9575966251912825, 1.0707704518080654, 1.119330198715401, 0.31560425718949003, 2.3393670286977453, 1.0435984857819263, 1.8578090873291135, 2.3568938690405545, 1.1404762401290458, 2.0223138912493823, 2.0214713891017624, 1.6111479855413673, 0.6643567699132608, 2.23328767030739, 2.1602987070134128, …
		[-8.22800492e-01 1.46616705e+00 1.25492077e+00]	[-8.64408818e-01 1.38466914e+00 1.21902829e+00]
		[ 4.48680305e-01 4.11498977e-01 -5.14358487e-02]	[ 6.29491061e-01 3.17708593e-01 -4.54381453e-02]
		[-2.81588125e+00 2.81548957e-01 -5.76362198e-01]	[-3.10815535e+00 2.69823202e-01 -5.31783769e-01]
		[ 1.48607317e+00 8.45436715e-02 -2.39555649e-01]	[ 1.55886590e+00 7.83438563e-02 -1.88916504e-01]
		[ 4.92081551e-01 -5.98555625e-01 9.24076613e-01]	[ 5.70601842e-01 -3.60685909e-01 6.79198431e-01]
		[ 8.07207609e-01 -4.19581197e-01 -6.92987153e-01]	[ 6.95098651e-01 -5.37147874e-01 -6.12257615e-01]
		[-3.63008176e-01 3.76384817e-01 1.06120161e+00]	[-2.81570477e-01 3.53736343e-01 1.02395740e+00]
		[-2.40502433e-01 -1.89097592e-01 -2.81842989e-01]	[-6.91176490e-02 -1.38496914e-01 -2.75040729e-01]
		[-1.63718755e+00 1.40044125e+00 3.69207729e-01]	[-1.81023909e+00 1.40515186e+00 4.70341153e-01]
		[ 3.47470931e-01 -3.39296562e-01 1.14366264e+00]	[ 4.48878382e-01 -3.08937842e-01 8.90035621e-01]
		[ 1.14970057e+00 -1.03093589e+00 -1.10323488e+00]	[ 1.15796800e+00 -1.05570400e+00 -9.98024944e-01]
		[ 3.19742942e-01 2.30066787e+00 -7.56557079e-01]	[ 7.92805390e-02 2.22168406e+00 -7.82804717e-01]
		[-4.34879483e-01 -1.09070459e+00 4.55877140e-02]	[-4.23948924e-01 -1.05341896e+00 1.06121896e-01]
		[ 6.17893787e-01 -1.63176771e+00 7.80367731e-01]	[ 8.10550152e-01 -1.69718844e+00 7.43177859e-01]
		[-1.03510149e+00 -1.81110940e+00 -2.92227686e-01]	[-8.94105745e-01 -1.78884593e+00 -2.94875800e-01]
		[ 4.84418987e-01 1.58567745e+00 -9.04806637e-02]	[ 5.81305482e-01 1.49787680e+00 -1.19360170e-01]
		[ 4.13727251e-01 6.46620497e-01 -7.06259150e-02]	[ 4.81979975e-01 4.15361199e-01 1.91155160e-01]
		[-1.68055589e+00 -7.86770351e-01 1.15912115e+00]	[-1.80681257e+00 -8.26446835e-01 1.01979791e+00]
		[ 2.03935352e+00 2.12248447e-01 -6.25429236e-02]	[ 2.14731044e+00 2.36508445e-01 3.48539991e-03]
		[-2.58741602e-01 7.23792962e-01 -1.16650146e+00]	[-2.27129095e-01 7.48186443e-01 -1.15575302e+00]
		[ 5.99638472e-03 1.59600373e-01 3.02525531e-01]	[-5.79983778e-02 2.42388070e-01 1.46282744e-01]
		[ 1.20601787e-01 7.76473328e-01 -3.75858769e-01]	[ 1.78440459e-01 7.78746123e-01 -3.22706015e-01]
		[-1.34696744e-01 -1.03284879e+00 4.03738402e-01]	[-3.07859003e-02 -1.09406459e+00 4.43001421e-01]
		[ 6.88092538e-01 -1.08492670e+00 -9.39235339e-01]	[ 6.41235277e-01 -1.18068745e+00 -8.04096687e-01]
		[ 5.39454538e-02 9.26001446e-01 1.24267186e+00]	[ 5.83698542e-02 9.55982916e-01 1.20445648e+00]
		[-6.74717800e-01 -7.83323937e-02 -2.04047390e-01]	[-5.59184835e-01 -1.23518869e-01 -2.06220431e-01]
		[-7.51506296e-01 1.97589801e-01 -1.04735045e+00]	[-8.78637660e-01 2.91086495e-01 -1.05742572e+00]
		[-8.82876131e-02 2.61874597e-01 2.07137860e-01]	[-3.70497522e-02 1.71521358e-01 1.98991756e-01]
		[ 6.03335928e-01 -5.00253914e-01 9.19529458e-01]	[ 6.29908760e-01 -5.54634694e-01 8.91272763e-01]
		[-1.30175722e+00 -1.07133912e+00 -7.95260811e-01]	[-1.45161877e+00 -1.01412417e+00 -8.90445778e-01]
		[ 7.87887188e-01 1.05032830e+00 -2.71117980e-03]	[ 7.83621133e-01 1.12585422e+00 7.71303232e-02]
		[ 5.55487955e-01 2.80723632e-02 8.86756856e-01]	[ 4.04748305e-01 9.21026534e-02 8.24255289e-01]
		[-6.55053930e-01 1.52438368e+00 -1.62114468e+00]	[-7.40578082e-01 1.62089305e+00 -1.68269546e+00]
		[ 1.13992811e+00 -5.65763894e-01 1.09353815e+00]	[ 1.21641113e+00 -5.59369697e-01 1.16408840e+00]
		[-4.43343204e-01 -1.17820339e+00 2.84028480e-01]	[-3.71453195e-01 -1.25624073e+00 2.84724339e-01]
		[ 6.91663496e-02 4.80167817e-01 1.54854009e-01]	[-2.93004269e-01 4.43381718e-01 2.51242650e-01]
		[ 1.12848566e-01 -2.38965169e-01 1.39702430e-01]	[ 2.75984830e-01 -1.36297453e-01 1.68567291e-01]
		[ 9.17362941e-01 -5.10864714e-01 -2.35844875e-01]	[ 1.02506641e+00 -5.08596183e-01 -2.54582160e-01]
		[ 5.03156178e-01 1.39588160e+00 -5.20638156e-01]	[ 3.67894908e-01 1.46365285e+00 -7.75015494e-01]
		[ 2.59879162e-02 5.24574519e-02 -2.82556779e-01]	[ 6.55092682e-02 4.43741359e-04 -2.20634360e-01]
		[-6.76137050e-01 -1.26049703e+00 8.09866184e-01]	[-6.03012815e-01 -1.23345594e+00 8.89595257e-01]
		[ 4.33269456e-01 2.75494568e-01 6.00370157e-01]	[ 3.92772939e-01 4.28714144e-01 5.07272535e-01]
		[-3.87200329e-01 -1.13005557e-01 -6.57387054e-01]	[-2.93297080e-01 -1.99754167e-01 -5.46387534e-01]
		[-8.18313604e-02 -1.60257857e-01 -2.02881137e-01]	[-1.10820948e-02 -1.97902927e-01 -1.23634313e-01]
		[ 1.48271278e+00 -1.53904176e+00 1.50493120e+00]	[ 1.46602902e+00 -1.46235252e+00 1.41321566e+00]
		[ 5.10073996e-02 9.76695016e-01 -3.01185419e-01]	[ 5.74785595e-02 8.67110097e-01 -2.39694682e-01]
		[-1.85196936e+00 5.50492142e-01 -1.14659519e+00]	[-1.88036316e+00 5.41175475e-01 -1.10979630e+00]
		[ 8.30185943e-02 -5.58158203e-01 -7.44021960e-01]	[-1.45917332e-02 -4.45290095e-01 -7.42760325e-01]
		[ 2.67788552e-01 8.46249699e-02 3.40539589e-01]	[ 3.10312217e-01 6.93867056e-02 3.40699164e-01]
		[-4.16124962e-01 6.58042223e-01 4.91968628e-01]	[-4.12665987e-01 6.40307600e-01 4.55083705e-01]
		[-1.60557493e+00 -2.54987684e-01 3.62046119e-01]	[-1.60705004e+00 -2.96720604e-01 4.35307554e-01]
		[-1.71608415e-01 3.27891651e-01 4.79597495e-01]	[-1.06369888e-01 3.59223442e-01 4.11699004e-01]
		[ 1.72538451e+00 2.38051398e-01 -8.81853140e-01]	[ 1.69703652e+00 2.67302455e-01 -9.17748647e-01]
		[-4.77420128e-01 -1.43719835e-01 -2.74718608e-01]	[-4.91041570e-01 -1.31633961e-01 -3.33305301e-01]
		[ 5.61310841e-01 -1.87764319e-01 -2.39445040e-02]	[ 4.56586978e-01 -1.16253420e-01 6.38744265e-03]
		[-2.45811201e-01 -4.23178328e-03 1.31729739e-01]	[-1.57430332e-01 -6.93235650e-02 2.40250445e-01]
		[ 2.02249627e+00 -1.54894859e+00 1.38869032e-02]	[ 2.11478689e+00 -1.62038864e+00 7.93045106e-02]
		[-6.20634792e-01 9.01048502e-01 1.14756619e+00]	[-5.61526252e-01 8.94685541e-01 1.17452381e+00]
		[-1.29422064e+00 7.07475541e-01 -8.21559265e-01]	[-1.43480378e+00 7.52986960e-01 -1.01799970e+00]
		[-2.10511547e+00 5.02251869e-01 5.41650931e-01]	[-2.05679376e+00 4.24608653e-01 5.12423135e-01]
		[ 7.84595863e-01 3.21261797e-01 5.83817017e-01]	[ 7.46920726e-01 3.74328471e-01 6.14438308e-01]
		[ 1.32199362e+00 -6.97766839e-01 -1.22944250e+00]	[ 1.29055719e+00 -6.61027456e-01 -1.21860804e+00]
		[-3.16801751e-01 -1.18177666e+00 -1.33485182e+00]	[-5.54919958e-01 -1.07435774e+00 -1.20605033e+00]
		[ 5.20410973e-01 1.29100002e+00 1.05680080e+00]	[ 6.58848681e-01 1.36461392e+00 1.03891263e+00]
		[-1.41165081e-01 3.59834505e-02 4.84308892e-01]	[-1.36723823e-01 -7.50171052e-02 3.70933839e-01]
		[-2.01115625e+00 1.01949575e+00 -1.28892765e+00]	[-1.95297965e+00 8.24164462e-01 -1.46035160e+00]
		[ 1.99537830e+00 4.86236502e-01 1.39687127e+00]	[ 2.03202394e+00 6.44805772e-01 1.50797199e+00]
		[ 2.53879280e-01 -1.53485486e+00 -5.21792994e-01]	[ 1.67976523e-01 -1.48573980e+00 -4.31336256e-01]
		[-7.21807811e-01 -1.48226284e+00 -4.55193688e-01]	[-7.92063896e-01 -1.36274029e+00 -4.96895880e-01]
		[ 2.73471571e-02 7.94864089e-02 1.22467896e-01]	[ 2.17508868e-02 2.23409911e-02 1.61522142e-01]
		[ 9.57747868e-01 1.33074880e+00 1.64366021e-01]	[ 1.02170680e+00 1.23800462e+00 2.05009301e-01]
		[-1.68434215e+00 -5.54684844e-01 -8.15372722e-01]	[-1.43073478e+00 -6.83892649e-01 -9.33827691e-01]
		[ 3.00905065e-01 2.72103588e-01 2.55101533e-01]	[ 1.60667975e-01 2.81916972e-01 1.97539093e-01]
		[ 1.18181476e+00 3.34405496e-01 5.80202402e-01]	[ 1.18807629e+00 4.30609096e-01 7.79024881e-01]
		[ 2.05515898e+00 -3.96983541e-01 4.30288002e-01]	[ 1.95869138e+00 -2.01531265e-01 4.16428434e-01]
		[-1.43229216e+00 2.08678775e-01 7.51082526e-01]	[-1.43522079e+00 7.75176823e-02 7.43851001e-01]
		[-6.37125711e-01 5.01668279e-01 -8.00847619e-01]	[-5.27056606e-01 4.24422514e-01 -7.63802064e-01]
		[ 3.94299512e-01 3.79966779e-02 1.67257096e+00]	[ 1.13245268e-01 -2.21046780e-02 1.46132786e+00]
		[ 9.62414322e-02 8.01963838e-01 -1.44056691e+00]	[ 2.20182611e-01 8.31377895e-01 -1.37490564e+00]
		[-7.04588908e-01 -8.93524212e-01 -4.92582042e-01]]	[-5.90278464e-01 -9.37360792e-01 -4.12075914e-01]]
4.01517	3.86149	[[ 3.33961672e-01 -5.22023982e-01 -5.69564863e-01]	[[ 1.70050765e-01 -6.50773023e-01 -4.16221608e-01]	[0.8416908987837958, 1.1466302545864029, 0.35482235112394506, 3.0253119003356788, 1.3845670161620522, 1.9019190978135683, 2.881046924446529, 2.8819126027292055, 0.6625008949755086, 1.0935737489326207, 0.745613550803336, 1.1524957816829289, 1.8543544595772918, 1.0195099550619948, 1.932179231857492, 1.0760989421019775, 1.0132401916236413, 0.4932774761697292, 0.2972359729419289, 0.743901028193915, 0…	[0.7909887590789656, 1.0058966589053344, 0.3942181690093675, 3.1829279894112825, 1.5868398774640142, 1.7851981464987383, 3.2446729625866784, 3.2169683046626583, 0.7671385839048996, 1.2000635169274505, 0.7335560107406898, 1.0767870120816245, 1.394842394848928, 0.8367819691836315, 1.6810281122885489, 1.1733908393418175, 1.1861172875202246, 0.5050536529400436, 0.29877919039327644, 0.8334421430253105…
		[-1.08386781e+00 3.27258850e-01 1.81364682e-01]	[-9.18443533e-01 3.66446840e-01 1.84407916e-01]
		[ 3.40773251e-01 8.28639166e-02 5.39079157e-02]	[ 3.86078040e-01 2.28796887e-02 -7.63428545e-02]
		[-1.52537443e+00 2.11724708e+00 -1.53068931e+00]	[-1.91075518e+00 2.06014802e+00 -1.49527100e+00]
		[ 9.90030263e-01 -5.57531264e-01 7.91217284e-01]	[ 1.23536622e+00 -5.41256355e-01 8.36045850e-01]
		[-6.07241284e-01 -1.55595932e+00 9.09694926e-01]	[-4.89655052e-01 -1.51048580e+00 8.15844967e-01]
		[ 1.49301536e+00 8.06784971e-01 -2.32818267e+00]	[ 1.73122680e+00 9.61944370e-01 -2.57010105e+00]
		[-1.23364091e+00 -3.57126719e-01 2.57992459e+00]	[-1.33068087e+00 -4.49414815e-01 2.89416652e+00]
		[-2.30445141e-02 -6.31258241e-01 -1.99723356e-01]	[ 4.08022142e-02 -7.25786065e-01 -2.45094624e-01]
		[-7.59524958e-01 3.24811106e-01 7.16605281e-01]	[-9.25500185e-01 3.63666888e-01 6.71824566e-01]
		[ 2.42619842e-01 3.12910330e-01 6.31792929e-01]	[ 3.42501957e-01 1.88236591e-01 6.20776784e-01]
		[ 1.87069298e-01 -5.63066032e-01 -9.88032513e-01]	[ 2.88450786e-01 -4.99610165e-01 -9.09206300e-01]
		[ 4.25806256e-01 1.51667108e+00 9.78278252e-01]	[ 1.21538320e-01 1.15915318e+00 7.66275185e-01]
		[-3.25535900e-01 3.00145201e-01 -9.18335333e-01]	[-2.08531323e-01 1.41276630e-01 -7.97972221e-01]
		[-3.35110236e-02 -1.92935353e+00 9.89370311e-02]	[ 1.58528970e-01 -1.66375167e+00 1.80705454e-01]
		[ 6.89263523e-01 -7.89211153e-01 2.45052005e-01]	[ 6.27851177e-01 -9.78299218e-01 1.59936241e-01]
		[-6.12343695e-01 7.48857799e-01 -3.01501048e-01]	[-5.88899678e-01 9.48742956e-01 -3.99947738e-01]
		[-1.37490251e-01 -4.72720815e-01 -3.08890098e-02]	[-1.59301718e-02 -4.74588811e-01 1.72020005e-01]
		[ 1.27439952e-02 -2.24993111e-01 -1.93816703e-01]	[-8.92824637e-02 -2.32720695e-01 -1.64738351e-01]
		[ 5.57410885e-01 -6.20143556e-02 4.88708568e-01]	[ 6.53402995e-01 -5.10444591e-02 5.14863861e-01]
		[-4.63154089e-01 5.14475781e-01 -3.43068169e-01]	[-4.24048890e-01 6.03203566e-01 -3.89610944e-01]
		[ 2.15821683e+00 2.08377303e+00 -7.65434285e-01]	[ 1.96931645e+00 2.21810097e+00 -7.60926172e-01]
		[ 3.47032454e-03 -1.43155292e+00 3.48188989e-01]	[ 3.98130175e-02 -1.46258539e+00 3.00313626e-01]
		[-2.14305687e+00 -5.65967937e-01 4.16325303e-01]	[-1.98939075e+00 -5.86119530e-01 4.39457422e-01]
		[-9.12007276e-02 -3.81793807e-03 1.31452420e-01]	[ 3.60885755e-02 -1.12465772e-01 3.08934890e-01]
		[ 3.65708454e-01 -5.38323097e-01 1.42438241e-01]	[ 3.77068705e-01 -5.25486818e-01 1.04881305e-01]
		[-1.99075591e-01 6.18529981e-01 -2.64687181e-01]	[-1.58756431e-01 5.41256976e-01 -2.92684551e-01]
		[ 7.62767431e-02 -7.12083065e-01 2.63478659e-01]	[-6.61119510e-02 -5.69940952e-01 3.27927063e-01]
		[-1.19288929e-01 1.94408777e-01 2.27936153e-01]	[-2.63618048e-02 8.75082845e-02 2.29010238e-01]
		[-1.96056805e-01 4.24325607e-01 -5.52771273e-01]	[-1.82399272e-01 3.59771673e-01 -6.47086745e-01]
		[-1.41711379e+00 -5.39518353e-01 -1.14303148e+00]	[-1.68641757e+00 -5.75125825e-01 -1.01736957e+00]
		[ 1.49096783e+00 1.23540643e+00 9.41555454e-02]	[ 1.53015030e+00 1.30372518e+00 1.11854649e-01]
		[ 3.18886712e-01 -1.06505647e-01 7.18172627e-01]	[ 2.71440035e-01 -6.12443040e-02 6.23456795e-01]
		[-8.04459662e-01 -1.83182819e+00 -1.65126009e+00]	[-8.75609632e-01 -1.86653624e+00 -1.62121546e+00]
		[ 1.04430682e+00 7.51488812e-01 1.61947510e+00]	[ 1.07499685e+00 7.49097840e-01 1.59189026e+00]
		[-2.40935202e-01 1.02590958e+00 1.15580108e-01]	[-1.49001281e-01 1.06503856e+00 1.55684365e-01]
		[ 1.30181064e+00 5.09849641e-01 7.97271981e-01]	[ 1.18186074e+00 4.42956181e-01 7.29702491e-01]
		[-4.35019557e-01 -2.34029983e-01 -7.87663141e-01]	[-3.48975997e-01 -1.53564408e-01 -8.18396876e-01]
		[-6.57667819e-02 -1.70947281e-01 -2.10830688e-06]	[-2.20953708e-01 -9.28132962e-02 9.98033458e-02]
		[ 2.72031186e-01 6.21239721e-01 -3.49860465e-01]	[ 1.56657185e-01 6.45342851e-01 -4.94669048e-01]
		[-1.29284360e-01 -2.68161517e-01 4.05132918e-01]	[-1.37735675e-01 -2.98128531e-01 4.29768828e-01]
		[-2.37046198e-01 -1.66635331e-01 -1.75358322e-01]	[-1.37133023e-01 -1.13293167e-01 -9.53066490e-02]
		[ 1.26048485e+00 -3.47074621e-01 -8.09221556e-01]	[ 1.24269859e+00 -1.04839010e-03 -9.16819358e-01]
		[-1.08825983e+00 6.36706621e-01 1.18289298e+00]	[-9.43179691e-01 4.86753301e-01 1.21531467e+00]
		[-2.67003696e-02 -1.28374549e-01 -6.66581278e-01]	[ 3.78408065e-02 -3.24839637e-01 -6.00309145e-01]
		[ 4.88310664e-01 -1.16717967e+00 2.06394615e+00]	[ 4.18348673e-01 -1.04909224e+00 2.02854345e+00]
		[-2.33030028e-01 -6.23343760e-01 3.83123583e-02]	[-2.22788832e-01 -7.28326428e-01 6.65307135e-02]
		[-5.24801342e-01 1.44931576e+00 -1.84100591e+00]	[-5.19055953e-01 1.47238191e+00 -1.80156015e+00]
		[ 1.74668443e-01 2.99847518e-02 -1.30469075e-01]	[-6.87075278e-02 2.07202853e-01 -2.71082988e-01]
		[-4.71294108e-01 -3.77313758e-01 -3.83685832e-01]	[-3.75390937e-01 -4.48666060e-01 -3.62372515e-01]
		[ 4.70053086e-01 7.46898308e-01 7.33411263e-01]	[ 4.94769577e-01 7.05028757e-01 9.12736720e-01]
		[-4.65470296e-01 -1.86524429e-01 -5.88557519e-02]	[-4.74590423e-01 -3.39546419e-01 -6.52240619e-02]
		[ 7.61057029e-01 5.85048834e-01 -6.37577711e-03]	[ 7.63910402e-01 6.77619049e-01 -4.12052268e-02]
		[-2.47883667e-01 -1.77114799e-01 -2.36237174e-01]	[-2.75305823e-01 -1.20329526e-01 -2.24101358e-01]
		[ 4.14128601e-01 -1.22755577e+00 8.93289625e-02]	[ 4.08563719e-01 -1.26067342e+00 9.33145082e-02]
		[-2.92524700e-01 3.06236254e-01 6.02207161e-01]	[-2.92302302e-01 3.29143097e-01 4.37539664e-01]
		[-4.81001678e-01 5.11657849e-01 -4.60109591e-01]	[-4.07920966e-01 5.54770272e-01 -3.70307394e-01]
		[ 6.42780601e-01 -6.50944171e-01 6.57758168e-01]	[ 5.97727054e-01 -7.54742364e-01 7.01169635e-01]
		[-5.30922066e-02 -2.42229034e-02 8.56943905e-01]	[-8.15998045e-02 2.42527193e-02 9.74459456e-01]
		[-4.11761229e-01 6.98092598e-01 -1.29724626e+00]	[-3.54296641e-01 7.26067011e-01 -1.54250966e+00]
		[ 8.75948492e-01 2.90432128e-03 1.28660559e-01]	[ 9.30127639e-01 -1.04667209e-01 1.46240546e-01]
		[-4.48916127e-01 2.66135691e-02 -1.13603391e-01]	[-4.71026882e-01 7.22280635e-02 -1.25192604e-01]
		[-1.91447480e-01 -9.00820394e-02 -1.10839812e-01]	[-2.05935646e-01 -4.41494448e-02 -1.07161359e-01]
		[-4.77945816e-01 -6.85791244e-01 -3.68394591e-01]	[-7.17101957e-01 -5.92719665e-01 -2.11262202e-01]
		[ 6.65062988e-01 1.11314592e+00 3.31029120e-01]	[ 8.29182969e-01 1.19300156e+00 2.56814308e-01]
		[-8.61743697e-02 -5.34347550e-01 3.64663299e-01]	[-1.08455483e-01 -5.45090040e-01 3.10735129e-01]
		[-1.88388286e+00 4.78599546e-01 -4.59188621e-01]	[-1.63513508e+00 1.70235974e-01 -3.60860052e-01]
		[ 1.47038515e+00 4.25022480e-01 3.80848566e-01]	[ 1.36258569e+00 4.96852358e-01 3.52017911e-01]
		[ 5.69548253e-01 -1.00550431e+00 -3.12516437e-01]	[ 4.86429204e-01 -7.55229504e-01 -3.39811086e-01]
		[ 3.77995358e-01 -9.68916649e-02 2.22116969e-01]	[ 2.99855629e-01 -5.77237596e-02 2.34159431e-01]
		[ 3.52704314e-03 2.57458877e-01 -3.38795300e-01]	[-5.20082918e-02 2.15940751e-01 -3.07722316e-01]
		[-3.25807718e-01 -3.22571930e-01 5.13028197e-02]	[-2.97564692e-01 -3.85932901e-01 6.32694241e-02]
		[ 2.44950909e-01 -4.23173340e-01 -6.14886056e-01]	[ 4.72826016e-01 -5.30560875e-01 -6.49573003e-01]
		[-6.77041102e-02 7.29371490e-01 9.33435027e-01]	[-1.57772541e-01 8.01692337e-01 8.81002882e-01]
		[-3.73106091e-01 -2.58554168e-01 -2.00813968e-01]	[-4.28685215e-01 -2.08504423e-01 -1.40521600e-01]
		[-3.31826317e-01 -4.08474996e-01 1.53712767e+00]	[-4.77646806e-01 -3.69694628e-01 1.60775896e+00]
		[ 4.95633945e-01 3.74240669e-01 3.01973823e-02]	[ 6.28626076e-01 2.81617011e-01 3.23001510e-03]
		[-3.97555098e-01 2.62865553e-01 -1.36602998e+00]	[-3.72408884e-01 2.94770710e-01 -1.41421930e+00]
		[ 3.53396662e-01 1.39909147e-01 4.47633505e-01]	[ 1.39905474e-01 1.73204909e-01 2.73200597e-01]
		[ 9.09577067e-02 -2.25723613e-01 -4.05850874e-01]	[ 1.31277135e-01 -1.81857402e-01 -4.29453878e-01]
		[ 9.99590972e-02 -9.56371195e-02 -3.32328814e-01]]	[ 1.81590062e-01 -1.12830234e-01 -3.34159640e-01]]
4.21428	4.11709	[[-0.65269628 -0.78247902 0.4889719 ]	[[-0.74104652 -1.01076458 0.44473378]	[1.1302120897252013, 0.32905742658866827, 0.8481597243493832, 2.0803048857299764, 1.1162740421572654, 1.1345506511406382, 1.201219225321721, 1.2529320219141786, 1.119188701441578, 1.3393719276974885, 1.1196327951040692, 1.1043988475646496, 0.8638077519108451, 0.7901964440154644, 0.4412754391281027, 1.7002409818380742, 0.5340578704265971, 0.6520278429571925, 1.5723823016941278, 1.070144619935816, …	[1.3298808702008262, 0.5905640015705579, 0.937693648409432, 2.1592155632296293, 1.205493264025394, 1.2485174524626232, 1.0933965184232044, 1.1032701580379354, 1.247481903309956, 1.158368714436962, 0.954206050261782, 1.0857603538559912, 0.8259507068367292, 0.809529102021814, 0.40740017123728106, 1.6371006911621124, 0.6715978503387694, 0.5955072651767197, 1.5400385907530334, 1.0626300755256235, 0.6…
		[ 0.31921365 -0.04347915 0.0670149 ]	[ 0.49956281 0.13429243 0.28490065]
		[-0.07060776 -0.06599155 -0.84263549]	[-0.18222735 -0.10923605 -0.91330721]
		[-1.37279348 1.51545515 -0.38275602]	[-1.48096805 1.47701885 -0.53606043]
		[ 0.9182056 -0.23338962 0.59033508]	[ 0.9852485 -0.18356246 0.66992852]
		[ 0.0239607 -1.12101885 -0.1730543 ]	[ 0.03572933 -1.23888404 -0.15061736]
		[ 0.09190932 1.03344791 -0.60536412]	[ 0.0194036 0.9655868 -0.51262225]
		[-0.33751335 -0.61064034 1.04069293]	[-0.18305761 -0.53241577 0.94880367]
		[ 0.11340125 -0.93337383 -0.60707231]	[ 0.18345366 -0.99668607 -0.7274426 ]
		[-0.33496862 -0.66455905 -1.1135863 ]	[-0.37540745 -0.41808587 -1.01296176]
		[ 0.7533994 0.71633475 0.41573004]	[ 0.7045552 0.54025712 0.34961895]
		[-0.56830826 -0.01996088 0.94674395]	[-0.56466711 0.01603099 0.92723762]
		[-0.41863081 0.27163477 0.70507207]	[-0.61699389 0.01221036 0.54896631]
		[ 0.21245501 -0.07795871 -0.75709691]	[ 0.29920622 -0.24656093 -0.7106481 ]
		[ 0.14371696 -0.37409982 0.18471267]	[ 0.23391698 -0.22308776 0.24797096]
		[-0.38349387 -1.31739607 1.00410131]	[-0.41529759 -1.36770808 0.79812354]
		[ 0.45054683 0.28664972 0.0075699 ]	[ 0.47056297 0.47434577 -0.06789891]
		[ 0.18972242 0.22542357 -0.58166135]	[ 0.15359376 0.20241918 -0.53857621]
		[ 0.92316814 -0.13050985 1.26614133]	[ 0.83402587 -0.16772957 1.28373927]
		[-0.4755695 -0.14226989 -0.94805192]	[-0.46228017 -0.12615029 -0.94845444]
		[-0.22947537 0.38854023 -0.46675317]	[-0.13014916 0.42735194 -0.46180116]
		[ 0.12381135 5.25340838 0.55589964]	[ 0.09909904 5.34567556 0.70114761]
		[ 1.13990877 -2.36291471 -0.8692974 ]	[ 1.04342299 -2.38131883 -0.86389778]
		[-1.04486789 -1.93301823 0.44838144]	[-0.88515629 -1.80250889 0.38737374]
		[ 1.07838082 1.03238126 1.35883263]	[ 1.05403589 0.97157811 1.34404908]
		[-0.70736879 -0.97722729 -0.9567148 ]	[-0.65393343 -0.92434851 -0.91416101]
		[-0.22755398 0.01827208 -0.31226205]	[-0.15332658 -0.01613728 -0.28958697]
		[-0.15734227 -1.12490688 1.20421943]	[-0.29686927 -0.97215885 1.27553788]
		[ 0.23115559 0.15251934 0.16849949]	[ 0.32280561 0.06523158 0.12193327]
		[-0.291872 0.80854242 -1.57666825]	[-0.27304461 0.73858254 -1.62415185]
		[-0.27295956 0.31239518 -0.36191273]	[-0.34527116 0.23858363 -0.12490816]
		[ 1.0508888 0.30470459 0.42749727]	[ 0.99899683 0.35460846 0.31924535]
		[-0.365296 0.29964821 -0.57749796]	[-0.22572962 0.26875002 -0.59089062]
		[ 1.18587562 -1.14324627 0.55107779]	[ 1.04038444 -1.21808278 0.41302486]
		[ 0.43745871 -0.47247846 0.56588715]	[ 0.42632281 -0.42521474 0.62792983]
		[-1.60569547 1.55036588 -1.02396567]	[-1.48551365 1.58829866 -0.95649146]
		[ 0.54374726 0.29897771 -0.08997812]	[ 0.554831 0.24136455 -0.19907443]
		[-0.78829687 -0.25525626 -0.71962438]	[-0.8215594 -0.15663152 -0.70060539]
		[-0.29251179 0.64159388 1.02600312]	[-0.4559102 0.72084761 1.15186858]
		[-0.0257199 -1.58752397 0.32063609]	[-0.10961738 -1.63570292 0.25141678]
		[ 0.07491961 0.4435239 0.27884534]	[ 0.08301706 0.46107608 0.3657062 ]
		[-0.23136807 1.27510086 -0.8919617 ]	[-0.18468311 1.34367184 -0.95777862]
		[ 0.37487512 0.19326124 -0.83560913]	[ 0.30958916 0.43958345 -0.98509754]
		[ 0.2648886 0.4384346 1.59174218]	[ 0.26189126 0.28689603 1.55725157]
		[-0.89437695 -0.58960324 -0.74208715]	[-0.55344825 -0.62261713 -0.63189379]
		[ 0.53684029 1.77775023 0.77653087]	[ 0.38972296 1.85948772 0.78772478]
		[-0.95648088 -2.05086215 0.24767638]	[-0.90177773 -2.11416344 0.29071215]
		[ 0.29840065 0.13663932 -0.65698879]	[ 0.35751138 0.17790122 -0.62693087]
		[-1.91478287 -1.47719792 -0.50988394]	[-1.85091361 -1.05338097 -0.54323084]
		[ 0.9683852 0.04854726 0.50808159]	[ 0.80995054 -0.01573816 0.49512999]
		[ 0.9562269 1.7447851 0.20719448]	[ 0.98603084 1.45241417 0.28802738]
		[ 1.35862123 -0.65001893 -1.41808367]	[ 1.28788317 -0.72253522 -1.44118234]
		[ 0.1189751 0.3361322 0.21429428]	[ 0.05080462 0.33753378 0.18518114]
		[-1.30271007 0.38042536 0.87685218]	[-1.27052403 0.42290123 0.88558857]
		[ 0.2303533 -0.71102495 -0.15518532]	[ 0.21520288 -0.72131776 -0.00562695]
		[-0.11307349 0.62558242 1.07751533]	[-0.10144136 0.65329829 0.9724211 ]
		[-0.38466332 -0.13668642 -0.58344786]	[-0.37133118 -0.0940019 -0.63458404]
		[-0.01920842 -0.23929299 0.66582337]	[-0.03177869 -0.2085864 0.62466332]
		[ 0.63499015 -0.05067213 -0.87919976]	[ 0.63786456 -0.0715794 -0.86983978]
		[-0.41657665 0.21300024 0.01087681]	[-0.38403829 0.21147001 -0.0491969 ]
		[ 1.04074512 -1.26628176 -0.58488207]	[ 1.43553346 -1.36064473 -0.40157063]
		[ 0.11680241 -0.81469781 -0.53972342]	[ 0.01103443 -0.77771186 -0.62347157]
		[-0.48464663 1.68991456 1.10576407]	[-0.5395871 1.64823455 1.03198999]
		[ 0.15228018 0.02416582 -0.06012248]	[-0.07751632 0.03889803 0.00600777]
		[-0.30703412 0.01687335 0.04951261]	[-0.22670191 0.08495884 0.00895237]
		[ 0.10012241 -0.05880541 0.312535 ]	[ 0.17074328 -0.0264662 0.3570615 ]
		[ 1.76710724 0.04160121 -0.11731859]	[ 1.81610493 0.0674929 -0.07547054]
		[-0.95541248 0.03206647 0.16422091]	[-0.97447188 -0.00722402 0.18151295]
		[-0.70931913 -0.1201412 -0.04923915]	[-0.65466978 -0.12759095 0.01447607]
		[ 1.13534927 0.69891659 0.27281728]	[ 1.06618828 0.6443508 0.26494673]
		[-0.39492588 0.37392041 -0.67006549]	[-0.36935556 0.33033092 -0.60375629]
		[-1.00757472 -1.13235301 0.39005297]	[-0.93436913 -1.10617142 0.33617543]
		[ 1.2620289 -0.1571155 0.56908124]	[ 1.33842935 -0.3334733 0.52867157]
		[-0.23856896 0.21327668 0.81753831]	[-0.29654595 0.34478338 0.76792952]
		[-1.12888263 -0.01847484 -1.24170883]	[-1.13647987 0.02958466 -1.21138263]
		[-1.27165358 0.6737722 1.51769016]	[-1.33473782 0.55533515 1.5946954 ]
		[ 1.88104821 -0.65270306 -0.34078559]	[ 1.91119947 -0.59479062 -0.35163356]
		[-0.43427229 -0.16521793 -1.13811429]	[-0.42393564 -0.08111463 -1.21564179]
		[ 0.14232069 -0.3154981 -1.34128848]	[ 0.03887006 -0.37670639 -1.33247889]
		[-0.40905206 0.27678578 0.26541084]	[-0.39492171 0.2087987 0.36395644]
		[ 0.85191822 0.21557525 0.45757268]]	[ 0.73452626 0.18675438 0.39859344]]
4.29552	4.39372	[[-6.03902497e-01 -1.96093150e+00 8.64425926e-01]	[[-6.90339037e-01 -1.88178434e+00 5.01329657e-01]	[2.226473162919575, 1.0698033850365578, 1.427943954095711, 0.8076170463210484, 0.5780733072189962, 1.1435331820668364, 1.1762503505624946, 0.6486206582508351, 0.37464557586547603, 1.7192539407792444, 0.5220753099159036, 1.36344701981045, 1.4477233544080141, 1.6458452050343335, 0.3087752651432942, 1.3439917492160678, 0.7750762353047516, 0.5114519071568671, 1.5150188452713607, 1.810795423383355, 0.…	[2.0661586894091033, 1.1455483343933763, 1.31997842575294, 0.8588449244645293, 0.4763047856296729, 1.1440577978040825, 1.2463470445785643, 0.5899965493895981, 0.35016873911479357, 1.7927751232495792, 0.6072426185245698, 1.4854103995115562, 1.3751753446445003, 1.7081905381590374, 0.20613101584642005, 1.3167781523122144, 0.7103237386176274, 0.5268250925001569, 1.5210428413296841, 1.785373443496604,…
		[ 7.60832417e-01 7.36341656e-01 1.53017262e-01]	[ 7.69647185e-01 7.77461897e-01 3.39819357e-01]
		[-5.42861048e-01 -6.51351177e-01 -1.14894189e+00]	[-7.13143893e-01 -7.18164741e-01 -8.47353667e-01]
		[-3.69350580e-01 -7.09980775e-01 -1.08410065e-01]	[-2.29495077e-01 -7.94704340e-01 -2.31066280e-01]
		[ 3.16659980e-01 -4.49731219e-01 1.77868030e-01]	[ 2.32472483e-01 -3.78382850e-01 1.72189466e-01]
		[ 6.94105018e-02 1.12846318e+00 -1.71525986e-01]	[-7.34368224e-03 1.14093998e+00 -8.40849815e-02]
		[-4.77383412e-02 -1.16229899e+00 1.74203895e-01]	[-3.11158998e-01 -1.12399598e+00 4.39538473e-01]
		[-1.55836480e-01 5.41324041e-01 -3.21546315e-01]	[ 5.11330632e-04 5.06779192e-01 -3.02110108e-01]
		[-4.08181067e-02 3.52510504e-01 1.20122996e-01]	[ 1.69200977e-02 3.46750170e-01 -4.57840138e-02]
		[-1.49968928e+00 -5.72562721e-01 -6.15579483e-01]	[-1.64928831e+00 -4.10623337e-01 -5.70332510e-01]
		[ 4.06846406e-01 2.93822183e-01 1.43899812e-01]	[ 5.80177007e-01 1.74849541e-01 3.95711527e-02]
		[ 1.08140536e+00 1.98599783e-01 8.06292964e-01]	[ 1.24674898e+00 1.61234540e-01 7.91242344e-01]
		[ 1.15337211e+00 7.76850098e-01 4.02665634e-01]	[ 1.20222864e+00 5.34257227e-01 4.00403229e-01]
		[-1.14711872e+00 -1.14841707e+00 -2.72145754e-01]	[-1.17178732e+00 -1.22151308e+00 -2.29641405e-01]
		[-1.18795379e-03 -1.77333497e-01 2.52771802e-01]	[ 1.54967738e-02 -5.68258039e-02 1.97536512e-01]
		[ 8.48976974e-01 -9.48881872e-01 -4.30319781e-01]	[ 8.54134691e-01 -8.94355069e-01 -4.52203099e-01]
		[-5.14242736e-01 2.54410779e-01 5.21126409e-01]	[-4.58222582e-01 3.30137909e-01 4.30814160e-01]
		[-1.41718537e-01 -2.31455380e-01 4.33505844e-01]	[-6.35830344e-02 -2.64695579e-01 4.51041158e-01]
		[ 7.14013606e-02 2.44542926e-01 1.49344659e+00]	[-1.14719365e-02 2.53312866e-01 1.49975742e+00]
		[ 1.21402995e-01 7.50365547e-01 -1.64353063e+00]	[ 1.63492032e-01 7.33105014e-01 -1.61968692e+00]
		[-1.00262282e-01 -9.79725682e-01 7.56660026e-02]	[-7.37564328e-03 -9.13146808e-01 8.98994708e-02]
		[ 1.64150413e+00 1.44059087e+00 -1.43321869e+00]	[ 1.57885161e+00 1.30442797e+00 -1.49106370e+00]
		[-5.44422378e-01 2.99100252e-01 1.88443503e-01]	[-5.43951115e-01 4.20639053e-01 2.48109885e-01]
		[-6.20176929e-01 2.79364288e-01 9.86430560e-01]	[-4.74154895e-01 3.39743112e-01 9.17062045e-01]
		[-3.23085688e-02 1.14320853e+00 1.72636600e+00]	[-4.13463302e-02 1.00559536e+00 1.66115946e+00]
		[-6.00849720e-01 -5.73184928e-01 -1.62688215e+00]	[-5.90544763e-01 -5.25828627e-01 -1.57725801e+00]
		[ 7.16988633e-01 -4.02662034e-01 8.99310641e-02]	[ 7.30172065e-01 -2.92590593e-01 1.25218954e-01]
		[-6.45748840e-01 -7.00736723e-01 7.01849961e-01]	[-6.84191591e-01 -5.85464653e-01 7.43992571e-01]
		[ 4.77448770e-01 1.20965547e-01 1.88937515e-01]	[ 5.31943977e-01 5.71747997e-02 1.60641984e-01]
		[-1.08969641e-01 4.38660911e-01 -1.23550429e+00]	[-1.47188348e-01 3.86070459e-01 -1.25830324e+00]
		[-1.12250269e+00 -2.18806927e-01 6.54431928e-01]	[-1.05955045e+00 -2.02843273e-01 9.20270855e-01]
		[ 1.49572983e+00 3.28504397e-01 3.07288659e-01]	[ 1.51205867e+00 2.99371582e-01 2.33475464e-01]
		[-5.28300566e-03 7.16959836e-01 -1.16373295e+00]	[ 6.91286278e-02 6.51278355e-01 -1.23164595e+00]
		[ 1.34463421e+00 -2.41054846e+00 1.34859289e-01]	[ 1.28789172e+00 -2.40154183e+00 1.16685793e-01]
		[-6.07525442e-01 4.79117212e-01 -1.85021206e-01]	[-6.94502645e-01 5.15526034e-01 -2.28077269e-01]
		[-8.07290604e-01 1.88574130e+00 2.27166004e-01]	[-7.36849173e-01 1.88004284e+00 2.73491281e-01]
		[-4.85802293e-01 7.45635638e-02 -5.80654454e-01]	[-6.07061929e-01 5.18357807e-02 -7.37211602e-01]
		[-2.38855434e-01 1.41195986e-01 1.06697554e-01]	[-2.79988167e-01 2.00712554e-01 1.36918848e-01]
		[-2.07185528e-01 6.59571260e-01 7.60739754e-01]	[-3.69160436e-01 6.58316152e-01 8.33788323e-01]
		[-7.36341398e-01 -5.64126562e-01 1.45786227e+00]	[-8.62544737e-01 -6.07224513e-01 1.36051828e+00]
		[ 1.53386473e-01 4.55662195e-02 7.61572381e-02]	[ 2.22627314e-01 1.04251306e-01 1.09479828e-01]
		[ 2.06118056e-01 8.27942961e-01 -1.84246404e+00]	[ 2.67939463e-01 8.61644235e-01 -1.78201158e+00]
		[-7.03322793e-01 1.42249681e+00 -1.57414579e+00]	[-8.56753525e-01 1.28588628e+00 -1.70960654e+00]
		[ 8.57658776e-01 -8.08476398e-01 1.13209251e+00]	[ 8.60957886e-01 -9.01157254e-01 1.20064089e+00]
		[-5.94131780e-01 -7.11662175e-01 5.61835244e-01]	[-2.63658584e-01 -3.89303726e-01 4.99101758e-01]
		[-5.81415553e-01 2.10851684e+00 -2.06807246e+00]	[-6.90204148e-01 2.04781162e+00 -2.12499037e+00]
		[ 4.84316348e-01 -1.82829076e+00 1.60373531e+00]	[ 4.98405814e-01 -1.76786428e+00 1.63080099e+00]
		[ 2.37910758e-01 8.76270960e-02 5.29865496e-01]	[ 2.82635078e-01 1.88339077e-01 6.12635841e-01]
		[-2.70674002e-01 1.17666252e+00 2.02238823e-01]	[-3.50903488e-01 1.10123243e+00 2.47373748e-01]
		[ 2.05514104e-01 -8.95203813e-01 -3.95312836e-01]	[ 2.26496329e-01 -9.04574596e-01 -3.95740051e-01]
		[-2.80663571e-01 -2.68350390e-01 2.27479267e-01]	[-2.88923850e-01 -2.38344019e-01 1.91007935e-01]
		[ 1.02101260e+00 1.17977048e+00 -1.12341795e+00]	[ 9.15636314e-01 1.06547064e+00 -1.15853913e+00]
		[ 3.66431963e-02 -4.54755675e-01 -3.82803120e-01]	[ 3.30900758e-02 -4.27929045e-01 -3.28385878e-01]
		[-9.43057700e-01 -7.58717785e-01 1.43736537e+00]	[-8.52385667e-01 -6.79090352e-01 1.41187337e+00]
		[ 7.45969367e-01 -1.26145976e+00 1.27096606e-01]	[ 6.97716488e-01 -1.27341598e+00 3.00910569e-01]
		[-5.59704003e-01 8.86753205e-01 4.18863138e-01]	[-5.82547374e-01 9.38486805e-01 2.54173303e-01]
		[-3.85107345e-01 1.00861607e-01 -3.01341793e-01]	[-3.93180300e-01 1.06570995e-01 -3.14137203e-01]
		[-6.31977688e-01 1.28924128e+00 9.13521143e-02]	[-4.92454460e-01 1.34182739e+00 1.06117012e-01]
		[ 7.50732907e-01 -7.36221276e-02 -7.05049445e-01]	[ 7.60172428e-01 -1.02698575e-01 -7.52212424e-01]
		[ 1.85263096e-01 -1.47346719e+00 3.33929893e-01]	[ 1.64926859e-01 -1.52277196e+00 2.90314674e-01]
		[ 3.00587133e+00 -1.88016632e+00 1.42894895e+00]	[ 3.33854560e+00 -1.91105947e+00 1.52451780e+00]
		[-7.87463624e-01 -2.04291851e-02 -7.80538093e-01]	[-8.31754235e-01 -9.73643329e-02 -8.61431816e-01]
		[-1.39281370e+00 1.40503361e+00 -5.89449539e-01]	[-1.41288421e+00 1.39843003e+00 -5.69601461e-01]
		[ 8.97664567e-01 6.94882521e-01 1.76363007e-01]	[ 9.16495031e-01 6.18561126e-01 1.20218467e-01]
		[-5.41473628e-01 -6.16628186e-01 1.36825157e-01]	[-5.75263803e-01 -5.58326610e-01 1.16755106e-01]
		[-3.00240949e-01 4.93568010e-02 -1.23687371e-01]	[-3.45524038e-01 8.96781147e-02 -1.55831545e-02]
		[ 1.03111093e+00 1.84425121e-01 -2.18082837e+00]	[ 1.03508750e+00 2.96606638e-01 -2.13214690e+00]
		[-7.84129465e-01 -1.48680177e+00 1.73208610e+00]	[-7.91352340e-01 -1.50684096e+00 1.70849955e+00]
		[-2.28142921e-01 1.34178743e+00 5.70740064e-01]	[-2.13181149e-01 1.25283087e+00 6.15909040e-01]
		[ 6.68963202e-01 7.96955530e-01 -3.35021379e-01]	[ 5.26237325e-01 7.18600431e-01 -3.52477021e-01]
		[-4.51605350e-01 6.37183252e-01 -7.12305877e-01]	[-4.09190745e-01 6.11548032e-01 -6.51336727e-01]
		[-4.71149663e-01 -1.30352315e+00 8.02753579e-01]	[-4.46781968e-01 -1.26023181e+00 7.45794913e-01]
		[-2.59119143e-02 2.58663234e-01 1.34371566e+00]	[ 1.87045532e-02 3.81168942e-02 1.31724409e+00]
		[ 2.44056370e-01 -5.40046252e-01 4.20668929e-03]	[ 2.01772454e-01 -3.80433836e-01 -5.58728238e-02]
		[-1.99485066e-01 2.80731500e-01 -1.29631341e+00]	[-2.40013317e-01 3.62956091e-01 -1.27312209e+00]
		[-1.40361235e+00 1.84532964e+00 3.27401341e-01]	[-1.41085779e+00 1.83071479e+00 4.06870479e-01]
		[ 1.70218948e+00 -1.72117597e+00 -4.20500881e-01]	[ 1.68455088e+00 -1.78199891e+00 -3.93991512e-01]
		[-1.34799485e-01 -1.51653805e-01 -1.69416907e-01]	[-1.13171189e-01 -1.11119952e-01 -2.61039049e-01]
		[ 2.01900054e-01 -1.12140123e+00 -1.87269963e+00]	[ 4.87735655e-02 -1.07648537e+00 -1.92009822e+00]
		[-1.17581905e+00 6.43707536e-01 1.02870566e+00]	[-1.15828862e+00 6.74278358e-01 9.40233714e-01]
		[ 1.63179543e+00 6.90297622e-01 3.66608084e-01]]	[ 1.63087203e+00 5.01291926e-01 5.23197495e-01]]
4.25688	4.29487	[[-3.22775803e+00 -1.85910362e+00 1.02136752e+00]	[[-3.12145987e+00 -1.75159097e+00 8.48212032e-01]	[3.86236711825301, 2.225829555600543, 1.279292061379912, 1.94831311163497, 0.8186152511524398, 2.0273587719147095, 2.17512938790068, 2.0308149196004464, 1.2712426371143928, 0.5737648570531804, 1.2341262090906238, 1.4737130695192568, 1.5900536360496562, 1.1346717247186193, 0.6743832047868417, 0.8358211103353973, 0.6861263773458749, 0.7234454871594941, 2.063916721900822, 1.4615692665623294, 1.87714…	[3.678457056160765, 2.1018636202425163, 1.1089240553176711, 2.129203680267166, 0.9068132319317044, 2.0133229285136283, 2.097953141722372, 1.968796719034092, 1.2915692410498676, 0.5770667793809295, 1.1384669220072152, 1.4616910159904748, 1.6923915634079065, 1.1405914828270474, 0.72852646789772, 0.821073730974801, 0.7415312649444233, 0.6789733203083425, 2.0312183198160865, 1.4341689278841192, 1.769…
		[ 2.05226412e+00 8.61534409e-01 1.69600433e-02]	[ 1.89406999e+00 9.09236811e-01 -6.01494581e-02]
		[ 6.30991618e-01 -1.76910396e-01 -1.09869944e+00]	[ 5.65963551e-01 -2.04919963e-01 -9.31346138e-01]
		[-2.18203231e-01 -1.86002829e+00 -5.37220710e-01]	[-3.02320878e-02 -2.02589610e+00 -6.54476367e-01]
		[ 2.07611972e-01 4.42969879e-01 -6.56358046e-01]	[ 1.12308868e-01 6.42699514e-01 -6.29789084e-01]
		[ 2.16746288e-02 1.80371783e+00 9.25373324e-01]	[-4.74580466e-02 1.73242683e+00 1.02465322e+00]
		[ 1.68916565e+00 -1.36925903e+00 5.51086736e-02]	[ 1.57171044e+00 -1.37592902e+00 1.94815337e-01]
		[-1.12610111e+00 1.25950618e+00 -1.12683171e+00]	[-1.04808626e+00 1.24719448e+00 -1.10552324e+00]
		[-6.81470089e-01 2.65267017e-01 1.03985084e+00]	[-7.52757306e-01 2.64281327e-01 1.01570809e+00]
		[-5.49162623e-01 -6.72292784e-03 1.66076269e-01]	[-5.36848560e-01 1.37601841e-01 1.60827315e-01]
		[-4.64852819e-01 -6.39642104e-01 9.47542788e-01]	[-3.55908279e-01 -6.91210326e-01 8.31663703e-01]
		[ 1.21355378e+00 4.52432269e-01 -7.03151814e-01]	[ 1.19796850e+00 4.28800637e-01 -7.19403991e-01]
		[ 6.55485773e-01 -1.30532154e+00 -6.28287071e-01]	[ 6.11346631e-01 -1.44566696e+00 -6.32844006e-01]
		[-9.15882241e-01 3.18383032e-01 5.89297792e-01]	[-9.18486486e-01 2.63142699e-01 6.22966633e-01]
		[-1.08811929e-01 6.49545490e-01 -1.45063186e-01]	[-1.44782182e-01 6.94238806e-01 -1.66797526e-01]
		[ 8.09623266e-02 -7.49977207e-01 3.59966969e-01]	[ 1.32663043e-01 -7.17021488e-01 3.77415917e-01]
		[ 4.56973973e-01 -4.05521258e-01 -3.12244620e-01]	[ 5.17196617e-01 -4.56607900e-01 -2.71818878e-01]
		[-3.94044664e-01 5.54321290e-01 2.46637555e-01]	[-2.80897387e-01 5.64077776e-01 2.52819481e-01]
		[-3.74838091e-01 1.24599301e+00 1.60210800e+00]	[-4.63674122e-01 1.23118446e+00 1.54759135e+00]
		[ 5.11809287e-01 6.01074897e-01 -1.23001827e+00]	[ 5.41858523e-01 5.58805247e-01 -1.20456073e+00]
		[-8.55684629e-02 -1.83574990e+00 -3.82586016e-01]	[ 2.16828707e-03 -1.72832237e+00 -3.79588993e-01]
		[-7.20260879e-01 -5.33228451e-01 1.08644072e+00]	[-7.56902767e-01 -3.59915037e-01 1.07760808e+00]
		[ 9.78966074e-01 1.44617516e+00 -7.46530897e-03]	[ 9.17899936e-01 1.26605577e+00 1.37136921e-02]
		[ 4.54300177e-01 4.49841006e-01 -1.32970056e+00]	[ 5.71550464e-01 4.53193255e-01 -1.36815434e+00]
		[ 5.20259638e-01 5.82845036e-02 4.05628576e-01]	[ 5.16169128e-01 -1.14234074e-01 3.66240527e-01]
		[-4.03504740e-01 1.62939263e-01 -2.71226738e-01]	[-3.65849668e-01 2.04626540e-01 -2.28140631e-01]
		[-1.44581515e-01 -1.04286783e-01 -3.63231965e-02]	[-1.45009558e-01 1.12307791e-02 -4.16577351e-02]
		[-5.80807538e-01 8.73790357e-03 -8.71011094e-01]	[-6.46616123e-01 1.05850632e-01 -8.90159556e-01]
		[ 3.09974076e-01 -2.58983903e-02 1.45687245e-01]	[ 3.80318370e-01 -5.92472073e-02 1.52398588e-01]
		[-1.10215136e-01 -1.47467016e-01 3.58679873e-01]	[-1.44266060e-01 -2.06695526e-01 3.42093541e-01]
		[-3.86460724e-01 3.14712007e-01 -5.68138876e-01]	[-4.07732389e-01 2.73131854e-01 -3.96389891e-01]
		[ 1.12469281e+00 -3.14944281e-01 7.70418220e-01]	[ 1.06594458e+00 -2.92645539e-01 6.50681191e-01]
		[-3.79996295e-01 3.21035437e-01 -1.20861263e-01]	[-2.25091694e-01 2.76457438e-01 -1.05380399e-01]
		[ 1.70071645e+00 -5.36481877e-01 8.73337534e-01]	[ 1.63532156e+00 -5.45996930e-01 8.78352179e-01]
		[-1.28933461e+00 -2.32484542e-03 -7.44809850e-01]	[-1.33120958e+00 -1.54786534e-02 -7.83694407e-01]
		[-4.79415100e-01 3.32613589e-01 -1.90940612e-02]	[-4.31359708e-01 3.04858680e-01 2.98175292e-02]
		[-1.28030417e+00 2.10510277e-01 -5.28483475e-01]	[-1.49289886e+00 1.57358917e-01 -7.67262076e-01]
		[ 3.77664662e-01 3.55577834e-01 6.24469442e-01]	[ 4.87842830e-01 3.79252042e-01 8.43233237e-01]
		[ 1.26452339e-01 -2.05906609e-01 1.73223635e-02]	[ 9.96357247e-02 -1.79073304e-01 2.89349459e-02]
		[-1.04753181e+00 1.75235495e+00 1.13938648e+00]	[-1.06039298e+00 1.63545928e+00 1.15917286e+00]
		[-2.14797904e-01 -3.29791081e-01 -2.10371745e-01]	[-1.82790543e-01 -2.99317261e-01 -2.47895430e-01]
		[ 1.21523024e+00 -1.55553777e+00 -4.75849388e-01]	[ 1.11217926e+00 -1.35518506e+00 -5.21207529e-01]
		[-8.89477754e-01 6.29793791e-01 1.87663841e-01]	[-7.57192819e-01 7.42780252e-01 1.32663998e-01]
		[ 5.34954845e-01 -3.22474999e-01 -3.59733255e-01]	[ 4.44066632e-01 -3.70863266e-01 -2.71084408e-01]
		[ 3.89682063e-01 -2.71741885e-01 2.97537585e-01]	[ 3.29211433e-01 -2.69646940e-01 2.51494687e-01]
		[-1.67425277e-02 1.43294965e+00 -2.36022065e+00]	[ 4.42031650e-02 1.47857838e+00 -2.32249923e+00]
		[-2.95779000e-02 -1.11609107e+00 1.36922370e+00]	[-2.34112664e-03 -1.12036429e+00 1.39033464e+00]
		[ 5.80445269e-01 4.03774706e-02 1.17504463e+00]	[ 5.68750182e-01 6.75309186e-02 1.19068046e+00]
		[ 1.40431390e-01 -1.03013952e+00 -1.03269669e+00]	[ 1.36947074e-01 -7.83758872e-01 -9.89369629e-01]
		[ 1.16346504e-01 1.69221555e-01 -9.56314373e-01]	[ 6.29350738e-02 9.78914417e-02 -7.89821738e-01]
		[-5.36074768e-01 7.77565997e-01 2.09815831e+00]	[-4.99507345e-01 5.70207190e-01 1.85416534e+00]
		[-2.46316629e-01 -4.23257775e-01 -4.65518838e-01]	[-2.90494329e-01 -4.78492636e-01 -4.48838134e-01]
		[ 8.43627685e-02 8.44463808e-02 2.25852220e-01]	[ 1.28086558e-01 6.58967392e-02 2.28614070e-01]
		[ 6.88097372e-02 1.73958972e-01 2.21218059e-01]	[ 1.09261598e-01 2.47228671e-01 1.72487872e-01]
		[ 6.93284321e-02 -5.60158780e-01 -5.41739480e-01]	[-4.69857268e-02 -5.48734549e-01 -2.86427905e-01]
		[-3.03104492e-01 6.51868844e-01 4.33435036e-01]	[-2.33542664e-01 6.39374694e-01 2.55439666e-01]
		[ 8.60605212e-02 -3.45640663e-01 2.40661739e-01]	[ 5.31707702e-02 -3.17408725e-01 2.31539688e-01]
		[ 8.17543866e-01 1.13886542e+00 -1.67990355e+00]	[ 8.27856751e-01 1.34230122e+00 -1.63039923e+00]
		[-3.38174326e-01 6.43259136e-01 -1.11014184e-01]	[-3.05663334e-01 5.41477337e-01 -1.43724388e-01]
		[-9.12042243e-02 -1.96163310e+00 1.52554761e+00]	[-5.89129484e-02 -2.07914219e+00 1.48282143e+00]
		[ 2.80711805e-01 2.82627485e-01 -2.32953718e-01]	[ 4.61587560e-01 2.41300449e-01 -1.22822856e-01]
		[ 2.48934478e-01 -1.05925390e+00 -5.72537472e-02]	[ 1.91806516e-01 -1.03393667e+00 -1.37819657e-01]
		[-6.07377501e-03 5.69072393e-01 4.28949484e-01]	[-9.23851695e-03 4.89144684e-01 3.88353092e-01]
		[ 4.87374216e-01 8.28714088e-01 -2.20390883e-01]	[ 6.02599078e-01 7.21682058e-01 -2.26012020e-01]
		[-1.88831843e-01 -9.57915658e-01 9.06238691e-01]	[-2.64347991e-01 -8.88315492e-01 8.51104629e-01]
		[-3.73254547e-01 1.77604903e-01 -5.73381772e-01]	[-4.22548658e-01 2.45840943e-01 -5.03517273e-01]
		[-5.39112375e-01 -2.90364765e-01 -2.39980715e+00]	[-4.85865749e-01 -1.27971387e-01 -2.31212642e+00]
		[ 6.59415091e-01 -1.19628382e+00 1.86758107e+00]	[ 6.25480938e-01 -1.23265531e+00 1.85003730e+00]
		[-1.18071870e-01 1.56615715e+00 6.94223649e-01]	[-9.09856733e-02 1.48768980e+00 6.69361336e-01]
		[ 9.07611456e-01 5.59351967e-01 -5.46565189e-02]	[ 7.95198168e-01 5.03675470e-01 -8.45416524e-02]
		[-5.73882984e-01 -6.85814230e-02 -2.65965844e-01]	[-5.34022931e-01 -7.27741980e-02 -2.09933903e-01]
		[-4.88594154e-01 -3.49163439e-01 1.11965339e-01]	[-4.84371434e-01 -3.74772883e-01 5.84938092e-02]
		[-3.25474194e-01 3.70160838e-01 4.83782844e-01]	[-3.71814586e-01 2.44342684e-01 4.76627340e-01]
		[ 6.56695889e-01 -3.39598924e-01 -8.37846193e-01]	[ 6.45160049e-01 -2.36047454e-01 -9.20088508e-01]
		[-2.53185596e-01 -3.58063527e-02 4.54479898e-01]	[-2.84541476e-01 2.59298697e-03 5.04844002e-01]
		[-1.85624696e-01 2.23399688e+00 -2.05968449e+00]	[-1.97363166e-01 2.22813223e+00 -2.03230168e+00]
		[-6.90410802e-01 -1.83918207e+00 6.65076358e-01]	[-6.79700674e-01 -1.84216929e+00 7.21947925e-01]
		[ 6.77290140e-01 -2.53168627e-01 8.08328406e-01]	[ 6.95380608e-01 -2.60260463e-01 7.65374194e-01]
		[ 8.33489711e-01 -9.67572732e-01 -6.29102832e-01]	[ 8.02344237e-01 -8.02041733e-01 -7.10096840e-01]
		[-1.21735079e+00 1.05041680e+00 4.77841069e-01]	[-1.12114098e+00 1.01913847e+00 4.26714079e-01]
		[ 6.26206121e-01 1.04196074e-01 -2.22489111e-01]]	[ 5.73129944e-01 -5.36622178e-02 -7.43531381e-02]]
4.20751	4.1498	[[-0.30901536 -0.32931887 -1.38099119]	[[-0.55028624 -0.27132514 -1.50175403]	[1.4529549512123934, 2.2320071366144445, 1.097503748495874, 0.9690052142034908, 0.7837937954416286, 0.5133247211696751, 1.5879994607893073, 2.2898929626938482, 1.9581636267976612, 1.9549419957623766, 1.9057479093301393, 0.5047019053913037, 1.723745051012218, 0.6461676396789711, 1.8696695804924157, 1.5849716635043112, 0.9743154978139514, 0.9050917829254669, 1.222911388498106, 0.40382983965942765, …	[1.6222507362145167, 2.064999692805255, 0.94223216309646, 0.9266261806654698, 0.7765478002865721, 0.35076445791050526, 1.5447497703914108, 2.481160025255715, 1.9489299878130324, 1.8581518657077423, 1.78900962593949, 0.46258696814665684, 1.7696780217418113, 0.6464369295669918, 1.9318418048226844, 1.488083569729673, 1.0421090600851186, 0.8699295792899889, 1.256006881672285, 0.33228754185692777, 1.4…
		[ 0.28303866 0.23563235 2.20141372]	[ 0.3650855 0.20969362 2.02162432]
		[-0.42793935 -0.33834078 -0.95231713]	[-0.34969439 -0.34377476 -0.80457082]
		[-0.70533324 -0.07590105 0.66008723]	[-0.60379533 -0.07055112 0.69934957]
		[ 0.14139206 0.22338576 -0.73786164]	[ 0.12168332 0.28557959 -0.71180331]
		[ 0.45585549 0.23403312 0.03043912]	[ 0.33056805 0.11029138 0.03995352]
		[ 1.45977106 -0.37881724 -0.49730095]	[ 1.43813068 -0.48671999 -0.28484318]
		[-0.56929479 2.10216075 -0.70741317]	[-0.62201238 2.2796738 -0.75653355]
		[-0.94683491 -1.36072471 1.04227478]	[-0.97001691 -1.36411773 0.99828759]
		[-0.71667002 1.2304676 -1.33945205]	[-0.63581609 1.20710877 -1.26148907]
		[ 0.35387288 -1.1692363 1.46271513]	[ 0.3407575 -1.11652431 1.3556597 ]
		[ 0.38391245 -0.32695962 -0.0208002 ]	[ 0.33521552 -0.31511831 -0.0481426 ]
		[-1.07273703 -0.76479537 1.11158459]	[-1.15859599 -0.78634015 1.08216672]
		[ 0.61308268 -0.13381218 -0.15413158]	[ 0.62746138 -0.13164276 -0.08272309]
		[ 0.42755872 1.18331665 -1.3829749 ]	[ 0.46621004 1.19782631 -1.44217651]
		[ 0.25599761 0.87033294 -1.29966187]	[ 0.32423572 0.81214065 -1.20403134]
		[ 0.1594332 -0.85377692 0.44151638]	[ 0.21420032 -0.90619697 0.46788521]
		[-0.30937228 -0.14942085 0.83734899]	[-0.22612665 -0.13540521 0.8290414 ]
		[ 0.46149166 1.12428971 0.13605275]	[ 0.36927912 1.18858627 0.16866798]
		[-0.00633397 0.3772124 0.1440459 ]	[ 0.05538357 0.30153113 0.12816648]
		[-0.36156141 -1.49111706 -0.26946558]	[-0.29799517 -1.41625633 -0.32067783]
		[-1.73145674 -1.54417132 1.0601525 ]	[-1.64952438 -1.50298348 1.31802205]
		[ 1.54973504 0.72426527 1.18680405]	[ 1.36054127 0.62837257 1.10619155]
		[ 0.93074395 1.31084746 -2.22300155]	[ 0.99078204 1.37595561 -2.48195049]
		[-0.55322235 0.59726935 -1.93913191]	[-0.58754484 0.42300532 -2.03466506]
		[ 0.74634871 -0.60111665 1.35698169]	[ 0.80837731 -0.53910843 1.44913763]
		[-0.27126849 0.12532841 0.66813819]	[-0.25157922 0.20111608 0.66475147]
		[-0.07394753 0.29821739 -1.52772452]	[-0.12301446 0.3422463 -1.53892828]
		[-0.03484784 0.05335081 -0.2364731 ]	[-0.00458715 0.03798294 -0.17381812]
		[-0.30656916 -0.4862509 1.49420856]	[-0.33266588 -0.52557223 1.4213602 ]
		[ 0.27490676 0.93521536 -0.45014933]	[ 0.35923046 0.91058938 -0.3099444 ]
		[ 0.62425995 -0.28069921 -0.01846152]	[ 0.48513636 -0.16270633 -0.13118824]
		[-0.34752883 -0.78217851 0.52981587]	[-0.27866755 -0.84357052 0.54970625]
		[ 0.4568177 1.25016427 0.18870298]	[ 0.48513295 1.26143131 0.22673941]
		[-0.52190108 0.81696506 -0.36140576]	[-0.54956228 0.74810133 -0.33484489]
		[ 0.11679208 -2.2828516 0.12809625]	[ 0.09730721 -2.27476593 0.09805141]
		[-1.28782609 0.49878098 0.01946101]	[-1.37216319 0.48170544 -0.06351635]
		[ 0.03354157 0.34267834 0.13135451]	[ 0.06492003 0.39743453 0.34969272]
		[ 0.65134264 -0.7565434 -0.39774814]	[ 0.76506191 -0.805801 -0.44463623]
		[ 1.12786849 0.15941587 -0.4312372 ]	[ 0.77834361 0.37987793 -0.14016478]
		[-0.37624685 -0.15970599 -0.21540268]	[-0.3634033 -0.05917284 -0.17681253]
		[-0.50397595 -0.43039043 1.25476275]	[-0.16828736 -0.69832736 0.92769737]
		[ 0.37874036 0.00737589 1.00768481]	[ 0.4703594 0.14060507 0.84715084]
		[-0.50954378 -0.1801376 -0.48422003]	[-0.50277836 -0.21800067 -0.40550238]
		[ 0.25851406 0.17615475 -0.47741529]	[ 0.22276022 0.13838832 -0.46056523]
		[-0.12044608 -0.25451712 0.51457549]	[-0.07463562 -0.38085732 0.61034265]
		[ 0.26618819 0.51174748 -0.08877294]	[ 0.25468762 0.57276506 -0.11194782]
		[ 0.035018 0.01497973 -0.06935702]	[ 0.04848219 0.10383538 -0.08678177]
		[-0.70337823 0.90224227 -2.51553854]	[-0.72564091 0.87508366 -2.47274756]
		[-0.13735912 -0.29547993 0.40225914]	[-0.06224366 -0.23415304 0.40139407]
		[ 0.5870582 -0.6632228 2.26515581]	[ 0.58750276 -0.69615997 2.19093373]
		[ 0.88223608 -1.15776037 1.55349096]	[ 0.85013496 -1.21578009 1.54935795]
		[-0.19668827 0.29750735 -0.0565435 ]	[-0.16203744 0.28112983 -0.08529589]
		[-0.79513843 0.66695018 -1.42135838]	[-0.77463254 0.71559315 -1.41026172]
		[-0.02428086 0.05570239 0.54950309]	[-0.15005814 0.06724887 0.64709014]
		[-0.1085089 -0.70031172 -0.26814234]	[-0.00928555 -0.78944037 -0.34427096]
		[ 0.05084023 0.40011031 -0.14684424]	[ 0.09187167 0.48029602 -0.10811629]
		[-0.35225365 1.19723651 -2.36123603]	[-0.34396 1.29598781 -2.34852048]
		[-0.62278814 -0.04171115 0.8957041 ]	[-0.58265657 -0.04938608 0.83238343]
		[ 1.31958943 -1.28949649 1.28552855]	[ 1.26230243 -1.33376381 1.29792856]
		[-0.13772222 1.43146941 0.564531 ]	[-0.20973267 1.28335239 0.49799934]
		[-0.05472486 0.6007696 -0.6874601 ]	[-0.06556181 0.58923115 -0.67081544]
		[ 0.35858042 -1.99875267 0.33673168]	[ 0.4024666 -1.90140739 0.30999814]
		[ 0.35033365 0.78404117 0.09237145]	[ 0.37841928 0.73664134 0.14749874]
		[-0.04757862 -0.69410584 0.36950428]	[-0.07000272 -0.64978007 0.30413435]
		[-0.52002603 -0.30541674 -0.42772158]	[-0.58980153 -0.31749811 -0.42213698]
		[-1.03240379 -0.19031604 -0.55996194]	[-0.95158486 -0.17256533 -0.50415177]
		[ 1.08945935 -0.46664185 0.52899199]	[ 1.09322386 -0.45946254 0.5636241 ]
		[-0.14001909 0.70642673 0.1110399 ]	[-0.22196948 0.69728014 0.05335649]
		[-1.49965514 -1.10876275 -0.44530388]	[-1.51600335 -1.083128 -0.41891536]
		[ 0.49424514 0.00279011 0.26534122]	[ 0.50365016 -0.06000761 0.2860116 ]
		[ 0.84884708 1.11773946 -0.07412169]	[ 0.84528321 1.06411835 -0.15226107]
		[ 0.31354719 1.98764452 -0.84135046]	[ 0.38950382 1.79311514 -0.81252602]
		[ 0.29863864 -0.48108354 0.07565083]	[ 0.26160177 -0.34233146 -0.00281109]
		[-0.51396341 -1.5258689 0.95077878]	[-0.61683676 -1.43966916 0.98242264]
		[-0.74220331 -0.09666798 -1.51612245]	[-0.7991241 0.02798663 -1.60769724]
		[-0.40508962 0.47796243 0.69666553]	[-0.35737475 0.33798645 0.76429141]
		[ 0.97644346 -0.13678335 0.57286801]	[ 0.97403347 -0.12776461 0.55910833]
		[ 0.83288864 -0.12163733 0.47476587]	[ 0.96216975 0.04128065 0.46719703]
		[-0.40061158 0.59185471 -0.17634881]	[-0.37549417 0.57848017 -0.16787489]
		[-0.35066517 -0.21923188 -0.4381742 ]]	[-0.52474328 -0.37351933 -0.37196144]]
3.59489	3.70323	[[-1.89905614 -0.12911071 -2.16571777]	[[-1.96166534 -0.1661924 -2.30873764]	[2.8832997156937705, 1.9050332233202316, 0.9629247108894229, 1.94787643929462, 0.2667569302268546, 1.8268279268710792, 1.6749805309662102, 2.273029906511353, 1.0891888938652423, 1.6596481017878926, 1.690440575478078, 0.5549129880424987, 1.7420132890057451, 1.2280953134491341, 1.817286020572671, 0.2803385813551567, 0.6347137754181302, 0.7327003399203298, 1.024897492734389, 1.0480173187975934, 0.36…	[3.0341424314757095, 2.055735505809828, 0.9403315730364179, 2.0867710493685285, 0.2782330511771252, 2.0211864890985978, 1.5318977943199834, 2.3234715962575194, 1.1111881335600484, 1.6419997673167097, 1.6604577413753574, 0.6562515695216711, 1.536206472651749, 0.8376410462646576, 1.7285328924730947, 0.2945519480901704, 0.6951906953581245, 0.7045497603151831, 1.1690136077591342, 1.1461125589588514, …
		[ 1.33855926 0.21923491 1.33766466]	[ 1.39478829 0.30258334 1.47954636]
		[ 0.49859956 0.08746465 0.81912906]	[ 0.5042122 0.08261398 0.78941019]
		[ 0.78239525 1.10261822 1.40225295]	[ 0.84969075 1.23015201 1.45580393]
		[ 0.25265338 0.08534293 0.00648968]	[ 0.26740626 0.07528475 0.01548326]
		[-0.94347674 -0.90091373 -1.27886918]	[-1.10237283 -1.0639649 -1.31831243]
		[ 1.0192912 -0.31502815 -1.29126392]	[ 0.87314884 -0.44953963 -1.17568536]
		[-0.99877439 1.37953302 1.50532499]	[-0.98597017 1.54521688 1.42782627]
		[-0.44874777 -0.97090936 -0.20565238]	[-0.36642579 -0.99156969 -0.34243358]
		[ 0.52047988 -0.28178432 -1.55052575]	[ 0.55259004 -0.20452553 -1.5326372 ]
		[-0.25214301 -0.28565944 1.64694017]	[-0.22629824 -0.32901306 1.6117256 ]
		[-0.44723745 0.23888788 -0.22547653]	[-0.56571566 0.2462283 -0.2236147 ]
		[ 1.00790984 -0.45576715 1.34573562]	[ 1.06066868 -0.35711616 1.0523214 ]
		[ 0.44936684 0.24762126 -1.1157828 ]	[ 0.29258601 0.20458442 -0.75774743]
		[-1.59155778 0.73863246 -0.47317482]	[-1.46818828 0.7177487 -0.56310384]
		[ 0.2739246 0.01172517 -0.05845985]	[ 0.27710016 0.06729419 -0.07380952]
		[ 0.44557549 -0.36721594 -0.26358397]	[ 0.4700231 -0.45644514 -0.23243542]
		[-0.59341105 0.31142809 0.29618518]	[-0.53069034 0.34297669 0.31164902]
		[ 0.9157866 0.08780687 -0.45170758]	[ 1.01532494 0.24067025 -0.52705399]
		[-0.91995348 -0.25792646 0.43069691]	[-0.97747009 -0.36301008 0.47576243]
		[ 0.1288267 0.34031925 0.0299142 ]	[ 0.14369637 0.29366269 0.03380317]
		[-0.47617036 -1.36534375 1.24948442]	[-0.4407143 -1.37586899 1.27573823]
		[ 1.22309906 1.29996449 -0.45231935]	[ 1.22002889 1.23989056 -0.43221189]
		[-0.31145467 -0.13705224 -0.82339683]	[-0.30061763 -0.12753064 -0.85789467]
		[-0.01014322 0.20182318 -1.32460545]	[-0.05934506 0.106126 -1.43851873]
		[ 0.15549637 -0.39202511 1.37587531]	[ 0.21157468 -0.34493988 1.46087452]
		[-0.27784132 0.34762869 0.07678582]	[-0.2185803 0.38705041 0.08498698]
		[ 0.15758725 0.05263887 -0.30045831]	[ 0.06119147 0.13847721 -0.38216185]
		[-0.32372224 0.06560321 -0.06939312]	[-0.31049258 -0.01143044 0.02161416]
		[-0.20316735 -0.16277574 0.26996967]	[-0.22183301 -0.21912331 0.25538707]
		[ 0.80930846 1.00412517 0.67259689]	[ 0.91563548 0.88889594 0.88511287]
		[-0.43074561 0.25308712 -0.67558606]	[-0.51702495 0.31136309 -0.71103126]
		[-0.01845848 -1.44705982 0.16003921]	[-0.01099612 -1.41735962 0.09856457]
		[ 1.64083153 3.62406233 -0.07616547]	[ 1.51230763 3.55729705 -0.08668949]
		[ 0.01522887 -0.54011799 -0.37731263]	[ 0.01031302 -0.50250123 -0.35736109]
		[-1.53905518 -3.28105685 0.16766506]	[-1.42247214 -3.34028238 0.12088763]
		[-1.93903174 0.85578886 -0.0037064 ]	[-1.78850304 0.95714706 0.04546067]
		[ 0.44901095 -0.25328304 -0.42712714]	[ 0.36528209 -0.2985814 -0.36163947]
		[ 0.91146004 -0.63175482 0.20398856]	[ 0.96888082 -0.67214911 0.15117434]
		[ 0.42999423 -0.64674442 -0.75712627]	[ 0.40292487 -0.58932884 -0.57581706]
		[ 0.29700886 0.50994976 -0.31435791]	[ 0.28097654 0.48877213 -0.30579491]
		[-0.2964589 0.22697533 0.99932568]	[-0.22757904 0.16543612 0.8158333 ]
		[ 0.81249216 -1.36784384 0.47600124]	[ 0.94759551 -1.17127392 0.40942235]
		[-0.6907705 0.28592786 -0.67086711]	[-0.81741993 0.17759147 -0.62225824]
		[-0.00859048 1.0458338 0.18497081]	[ 0.06725916 1.02854098 0.219147 ]
		[-0.21920401 -1.87187096 2.31027815]	[-0.27804974 -1.9855149 2.48180433]
		[ 1.17152823 1.71951334 -1.77265743]	[ 1.1845454 1.78745564 -1.88555674]
		[-0.8793605 0.41097288 -0.49984398]	[-0.8653681 0.47312945 -0.5356182 ]
		[-1.86672972 -0.8619028 -0.54854191]	[-1.69963736 -0.6305018 -0.47434681]
		[-0.51240774 0.51014331 -0.3347474 ]	[-0.41364049 0.36378351 -0.31590416]
		[ 2.24088848 0.32685205 1.05067952]	[ 1.99347158 0.2199682 0.96151835]
		[ 0.70435864 -0.70461195 0.33303654]	[ 0.71093851 -0.70295738 0.28895281]
		[-0.03521212 -0.21877597 0.25322529]	[ 0.01450916 -0.24415306 0.22881241]
		[-0.71497412 0.73933771 -0.47904969]	[-0.71822298 0.75065955 -0.44742084]
		[ 0.27511682 0.91468899 -1.32790696]	[ 0.13159797 0.96803263 -1.08800978]
		[-0.23484471 -1.00463404 1.04093369]	[-0.15550902 -1.04428786 0.92114686]
		[-0.10057097 -0.15945408 0.47485653]	[-0.02791608 -0.1228867 0.41163586]
		[ 0.99104893 -0.59671384 -1.08050959]	[ 0.97663345 -0.52014371 -1.09622694]
		[-0.69590104 0.21370925 -0.1994952 ]	[-0.68568989 0.21711698 -0.13884457]
		[-0.11121833 0.51256334 1.11587901]	[-0.1240615 0.45660199 1.03739151]
		[ 0.72589757 0.78336142 -2.87333616]	[ 0.52700271 0.55859097 -2.5580849 ]
		[-0.27870706 0.91629624 1.39480929]	[-0.256037 1.00979773 1.27717624]
		[-0.33515261 -1.51111579 1.7514653 ]	[-0.23696823 -1.39190855 1.50298999]
		[-0.80895704 -0.41257529 -0.04592551]	[-0.96696383 -0.50069566 -0.03378375]
		[ 0.41886165 -0.01924987 0.46347579]	[ 0.54511737 0.08237688 0.42803024]
		[ 0.30725421 -0.08764515 -0.24475648]	[ 0.22853682 -0.10439383 -0.17677263]
		[ 0.03663625 -0.0172406 0.76576056]	[ 0.07300797 -0.03864712 0.69399632]
		[-0.4047382 0.08072944 -0.29978823]	[-0.43554142 0.10418695 -0.23623994]
		[ 0.3151168 -0.25754645 -0.56267507]	[ 0.29717308 -0.2698668 -0.52733111]
		[-1.0804286 -1.19021431 -0.45330249]	[-1.11834239 -1.1126349 -0.42369838]
		[ 0.51830441 -0.81367188 0.64806638]	[ 0.51728959 -0.89375239 0.62443673]
		[ 0.4307978 1.84257609 -0.32669768]	[ 0.48429112 1.81812852 -0.38064637]
		[ 1.10405531 0.57113565 -0.12755509]	[ 1.25762627 0.43514601 -0.09775818]
		[-0.24542029 0.2143855 0.11532917]	[-0.30975252 0.34573846 0.05828669]
		[-0.65276045 -0.80503508 0.17664141]	[-0.7288558 -0.75805482 0.20247059]
		[-0.73238066 -1.13057951 1.63990917]	[-0.74208427 -0.94690154 1.59326153]
		[ 0.4167827 1.19990347 -1.52241626]	[ 0.37815323 1.0631938 -1.49843999]
		[ 0.13597222 0.10692247 -0.18542137]	[ 0.13720537 0.06175536 -0.15874978]
		[ 0.08275053 1.67748532 0.24357588]	[ 0.15061437 1.75166926 0.21168678]
		[ 0.70507994 -0.6602325 0.28093477]	[ 0.73647835 -0.63533748 0.29721224]
		[-0.58640082 -0.85215702 -0.47862968]]	[-0.72638268 -0.90855124 -0.45796201]]
3.85252	4.14455	[[ 1.49283610e+00 6.13841673e-01 2.58121554e-02]	[[ 1.41782355 0.59739021 -0.01852634]	[1.614319514448833, 1.1436344208059968, 0.4916191046283001, 2.6720402209189125, 0.3331518024892559, 2.53569150235398, 1.028445774980617, 0.7785511712063415, 0.640076657886412, 0.8347005375923444, 0.391779639345362, 0.59833565054882, 0.8337772755787063, 0.502758959327483, 0.9102462810890618, 0.5071136766927562, 0.4700307178880178, 0.2675136035511198, 2.3896535286466163, 0.6392811251287542, 2.55115…	[1.538649378741453, 1.0903005788876308, 0.4731102419566423, 2.715334657807181, 0.3554238432054568, 2.4711693864310376, 0.9550409240937207, 0.7470802850742239, 0.6944224756100176, 0.8618310473691144, 0.41208481147530185, 0.5860021771704108, 0.9617913811745364, 0.5256281998213688, 1.0586416059409447, 0.5026298310012768, 0.46294594213019713, 0.22695576801171774, 2.4836157109539694, 0.752682694825843…
		[-1.08734354e+00 6.24063978e-03 3.54322980e-01]	[-1.0024844 0.02252251 0.42810411]
		[-1.08741892e-01 -2.23697016e-01 -4.24056824e-01]	[-0.09437737 -0.23069167 -0.40212879]
		[ 1.38880982e+00 -9.95948537e-01 2.05404302e+00]	[ 1.34468714 -0.96553422 2.15234813]
		[-5.37473758e-02 -7.26952954e-02 -3.20650491e-01]	[-0.05251128 -0.09139931 -0.33943312]
		[-1.68059430e+00 1.09787057e+00 -1.54919798e+00]	[-1.60661696 1.0505452 -1.55621813]
		[ 1.22303602e-01 8.80646674e-01 -5.16917766e-01]	[-0.05763017 0.86258727 -0.40586343]
		[-5.79862039e-02 -3.95344615e-01 6.68193207e-01]	[-0.00538428 -0.31972333 0.67518661]
		[-4.22760935e-01 -4.45436701e-01 -1.80436873e-01]	[-0.29180261 -0.50852428 -0.37212481]
		[-6.14269607e-02 -2.63375557e-01 -7.89674003e-01]	[-0.15031872 -0.26301274 -0.80683414]
		[ 3.13092005e-01 1.95117374e-01 1.31885908e-01]	[ 0.34450649 0.19504865 0.11439053]
		[-4.48154309e-01 7.27805532e-02 3.89700215e-01]	[-0.45037387 0.07921377 0.36645206]
		[ 1.77779378e-01 1.87524641e-01 7.92725392e-01]	[ 0.2787323 0.44183585 0.80754693]
		[ 3.93811773e-01 -3.07936629e-01 5.34218224e-02]	[ 0.35331201 -0.33751979 0.19374215]
		[-2.66956954e-01 5.26056711e-01 -6.93214696e-01]	[-0.25025053 0.56572354 -0.85910046]
		[ 4.25605041e-01 -2.61418483e-01 -8.76641714e-02]	[ 0.44249265 -0.21315232 -0.10678523]
		[-3.98812934e-01 1.95137788e-01 -1.54267180e-01]	[-0.36968808 0.22810539 -0.160055 ]
		[ 1.46730086e-01 -2.16544714e-01 5.60553033e-02]	[ 0.10030845 -0.17150558 0.1096949 ]
		[-3.19737697e-01 -1.30598869e+00 -1.97550129e+00]	[-0.27570003 -1.29707264 -2.09998549]
		[-6.10889426e-01 -1.20687713e-03 1.88395886e-01]	[-0.72166107 -0.04407691 0.20926961]
		[ 9.99613855e-01 1.54668313e+00 1.76548034e+00]	[ 1.06501235 1.58218145 1.85592144]
		[-4.92521056e-02 -1.03101127e+00 -1.86320350e+00]	[-0.08494979 -1.07097042 -1.75361574]
		[-5.51223673e-01 5.07761595e-01 1.36472298e-01]	[-0.48145499 0.42590147 0.05157849]
		[ 4.23536329e-01 7.57513633e-02 1.86497947e+00]	[ 0.42383448 0.08962566 1.8126419 ]
		[-2.17304476e-01 1.32647573e-01 1.18963170e-01]	[-0.21876729 0.07437394 0.04438131]
		[-3.55450255e-03 1.81727825e-02 -3.53473589e-01]	[ 0.01907987 0.04806994 -0.25164352]
		[ 6.01928299e-02 3.61609597e-02 3.89917113e-01]	[ 0.06158602 0.04733248 0.35168077]
		[-5.37373125e-01 -8.14826104e-01 9.67219616e-01]	[-0.62289142 -0.73255947 0.97625145]
		[-2.49454921e-01 2.33777449e-01 -1.87590924e-01]	[-0.23367255 0.17780672 -0.12734746]
		[ 5.70255822e-01 5.63851557e-01 -7.23316330e-01]	[ 0.58150431 0.54878138 -0.81783003]
		[ 1.47716187e+00 -7.43937680e-02 2.71046503e-01]	[ 1.60857415 -0.15196442 0.50236246]
		[-1.64304747e+00 7.56342340e-01 2.24618501e-01]	[-1.74876397 0.8314189 0.10194674]
		[ 2.87209504e-01 -5.32090633e-01 -3.05166365e-01]	[ 0.25660901 -0.60371433 -0.33634443]
		[-1.32120892e+00 7.05050062e-01 -3.26541254e-02]	[-1.35585851 0.69084127 -0.08004122]
		[ 1.01213468e+00 -2.26967463e-01 -2.16693941e-01]	[ 1.04327683 -0.35107483 -0.17821884]
		[ 4.89910920e-01 -5.25757280e-01 -1.70857858e-01]	[ 0.55670341 -0.44101658 -0.16605247]
		[ 8.49989629e-01 -7.46181227e-03 1.08362238e+00]	[ 0.83282218 0.15140544 1.10961104]
		[-1.27132705e-01 -5.97286424e-01 -3.28487736e-01]	[-0.107507 -0.661732 -0.3264277 ]
		[-8.18354073e-01 4.62007119e-01 -5.03083210e-01]	[-0.78848418 0.39982904 -0.49674178]
		[ 6.87911738e-01 1.41839713e+00 -2.58587952e+00]	[ 0.77779644 1.23538878 -2.44339934]
		[ 1.54855552e-01 -1.44599821e-01 8.91383458e-01]	[ 0.24302083 -0.20884144 0.93707485]
		[-4.48254993e-01 -1.17946246e+00 1.40274789e+00]	[-0.52664044 -1.11048866 1.31807327]
		[ 3.15363474e-01 -8.76530642e-02 -3.97006527e-02]	[ 0.53151609 -0.09921038 -0.22736887]
		[ 3.54887595e-01 2.96638264e-02 2.98581917e-01]	[ 0.24010949 0.08105934 0.37798378]
		[-6.34075659e-01 -1.01270207e-02 -2.82936017e-01]	[-0.64439184 -0.02590612 -0.1517779 ]
		[-4.89964399e-01 -1.71360957e+00 1.22954544e+00]	[-0.4577469 -1.74542997 1.31352712]
		[ 9.00597068e-01 1.20772339e+00 -7.35547955e-01]	[ 0.80181796 1.19324517 -0.80905369]
		[-4.05285179e-01 6.58059707e-01 -5.23316529e-01]	[-0.4039471 0.68191015 -0.52919199]
		[-1.49208770e+00 1.72050429e+00 1.32324333e-01]	[-1.39219612 1.68602266 0.26173766]
		[ 6.43600270e-02 -5.10341905e-01 1.69936579e-01]	[ 0.089763 -0.47752044 0.09841827]
		[ 1.15279017e+00 -1.16200141e+00 -1.31196749e-01]	[ 1.04042204 -1.13755028 -0.14896625]
		[-1.64894023e-01 1.17522250e+00 3.74734167e-01]	[-0.26162612 1.23578543 0.38286591]
		[-2.92826702e-01 -1.05022320e+00 -4.19434798e-01]	[-0.26143541 -1.06323226 -0.40746952]
		[ 5.40694480e-01 -3.14249105e-01 8.71405913e-02]	[ 0.63551275 -0.34422084 0.08115421]
		[-7.00480847e-02 -4.69269516e-02 2.96675030e-01]	[-0.18294875 -0.05827326 0.3282865 ]
		[ 5.49627890e-02 -4.68656102e-01 -5.00602042e-02]	[ 0.08382002 -0.51684877 0.01483723]
		[-2.99019622e-04 3.58429859e-01 -3.24510749e-01]	[ 0.08058356 0.42930913 -0.33610492]
		[-9.07214220e-01 7.03619139e-03 2.69499932e-01]	[-0.89504145 0.04885574 0.27176217]
		[ 4.90447716e-01 -1.59865969e-01 4.14137240e-01]	[ 0.49100538 -0.16532039 0.36301183]
		[ 7.69197818e-01 2.10500352e-01 -7.73510797e-01]	[ 0.69567296 0.18208074 -0.76209536]
		[-2.18233930e-01 -7.58573957e-02 9.95640210e-03]	[-0.39911898 -0.01469873 0.11649611]
		[ 1.57842714e-01 1.02901116e+00 1.94145907e-01]	[ 0.23010846 1.1532453 0.14120207]
		[-1.18104780e-02 -7.82133412e-01 -1.20421347e-02]	[ 0.01156493 -0.93502962 -0.09217395]
		[-1.75679453e-01 -4.52720798e-01 -2.17437710e-01]	[-0.39830601 -0.56045207 -0.29691792]
		[ 1.54591859e-01 5.58836717e-01 -4.59287506e-01]	[ 0.31126536 0.59008036 -0.56138353]
		[-2.09860250e-01 -2.43975946e-01 5.35066329e-01]	[-0.30142188 -0.23676678 0.60876237]
		[ 1.19109085e+00 9.20478299e-01 1.51907234e+00]	[ 1.33310101 0.81284978 1.47884496]
		[-1.91503993e+00 -5.03137101e-01 -4.23917161e-01]	[-1.99899506 -0.49927416 -0.39931609]
		[ 5.58662036e-01 -8.07444562e-01 -1.03396640e+00]	[ 0.5518025 -0.7125198 -1.14271638]
		[-9.87658520e-01 -3.40041875e-01 -7.80087995e-01]	[-1.00246107 -0.2425353 -0.7604485 ]
		[ 7.46724244e-01 -9.99043326e-02 5.32097575e-01]	[ 0.73342776 -0.18819972 0.52484129]
		[ 1.99283285e-01 2.86686747e-01 2.70151244e-01]	[ 0.24700786 0.25222642 0.22108971]
		[ 3.54572994e-02 -2.87802607e-01 1.03077232e-01]	[ 0.19946665 -0.41786425 0.13363503]
		[-5.56386402e-01 4.04264245e-02 -1.53581209e-01]	[-0.61993206 0.14139039 -0.14587224]
		[ 7.86303952e-01 2.46719882e-01 1.51387541e-01]	[ 0.70405334 0.2934083 0.15428828]
		[ 1.61580948e-01 -2.58237017e+00 1.43220073e+00]	[ 0.12108263 -2.31084416 1.29934967]
		[ 2.61052306e-01 1.60962473e+00 -1.44724355e+00]	[ 0.23044448 1.4772221 -1.36280215]
		[-6.14781103e-01 8.72115384e-01 -1.03048024e-01]	[-0.5882568 0.76643408 -0.04687023]
		[-1.00373472e+00 1.21829351e+00 -4.54423333e-01]	[-0.95653157 1.23928496 -0.40743008]
		[ 1.53884394e+00 -7.47754743e-01 9.91278329e-01]	[ 1.59538657 -0.70268034 0.99768813]
		[-2.75281835e-01 -3.10905125e-01 -5.14777937e-01]]	[-0.44847065 -0.38138632 -0.59536402]]
4.43317	4.86899	[[-4.30670942e-01 -1.67611940e-01 9.54436438e-01]	[[-0.51846942 -0.18341863 0.80547175]	[1.0604339378212893, 2.1180967215977278, 1.1741111635904722, 1.082734257016307, 0.4321750508751305, 1.7582095844358248, 1.3866118588137348, 1.6767980845636101, 0.3988213712148178, 2.024610563578564, 2.130662706877444, 0.3893337709803787, 1.5758681392401541, 1.0563475312804789, 0.5512628608371211, 1.3676605412270242, 1.2050872737368041, 0.740105740253585, 1.086438353234444, 0.27009318104887065, 1.…	[0.9753141370612802, 1.9612581613662314, 1.1742380200606533, 0.9779931643219781, 0.3861234908776864, 1.6365492574084781, 1.5066887512927745, 1.6205280889758436, 0.2732023942072294, 1.9872846951518206, 2.1548217739002262, 0.37432136950665656, 1.739814567498179, 1.1992019410099757, 0.4724305027962308, 1.3203322531328878, 1.1135606012003392, 0.6338684880196025, 1.2401187882930098, 0.2415467541635758…
		[ 4.55925579e-01 -9.20070264e-02 -2.06639790e+00]	[ 0.54071688 -0.05832617 -1.88434521]
		[ 1.52327229e-01 6.93302422e-01 9.35235367e-01]	[ 0.158045 0.73774978 0.89976773]
		[ 7.23777741e-01 -6.31788352e-01 4.99302245e-01]	[ 0.59762323 -0.508959 0.58333339]
		[ 2.26501064e-01 2.50330589e-02 3.67213682e-01]	[ 0.20748046 -0.05874291 0.32030061]
		[-1.39422210e+00 7.61431227e-01 -7.53437556e-01]	[-1.2448102 0.754988 -0.74748522]
		[-8.95914981e-01 8.84124198e-01 5.81681354e-01]	[-1.02728618 0.89608423 0.64173761]
		[ 6.69116645e-01 -1.15479321e+00 -1.01507998e+00]	[ 0.70499329 -1.09592517 -0.96335028]
		[-9.36505802e-02 2.92448955e-01 2.54483130e-01]	[-0.00429226 0.22373367 0.15673024]
		[ 7.07703083e-02 2.07677072e-01 2.01268719e+00]	[-0.05226794 0.23655711 1.97246274]
		[ 9.71172023e-02 9.83939621e-02 -2.12617272e+00]	[ 0.16085214 0.07335181 -2.14755744]
		[-3.36695632e-01 1.43573847e-01 -1.32677757e-01]	[-0.28792507 0.17833056 -0.15941722]
		[ 1.26487861e+00 2.68840752e-01 -9.00648181e-01]	[ 1.38304979 0.43843583 -0.96015729]
		[-7.76646210e-01 2.98601560e-02 7.15401386e-01]	[-0.8026906 0.05910721 0.88897662]
		[-2.98892301e-01 1.10960140e-01 4.49713222e-01]	[-0.30110945 0.11447489 0.3455708 ]
		[ 2.12643575e-01 -2.99600898e-01 1.31739036e+00]	[ 0.14336235 -0.21559964 1.29469737]
		[-7.32174973e-01 1.42607831e-01 -9.46476705e-01]	[-0.58577122 0.16731292 -0.93214574]
		[ 6.40041191e-01 2.41158425e-02 -3.70839867e-01]	[ 0.50633143 0.05878375 -0.37677873]
		[-5.19156839e-01 -3.05264118e-01 -9.04233537e-01]	[-0.55819724 -0.32759951 -1.05782277]
		[-1.21000154e-01 -1.31557012e-01 -2.02489609e-01]	[-0.13458389 -0.15990738 -0.12108527]
		[ 7.54122910e-01 5.42308209e-01 1.04790786e+00]	[ 0.7971589 0.59271576 1.09453054]
		[-1.87028860e+00 -2.56206131e-01 -1.90393933e+00]	[-1.93910104 -0.32800363 -1.81518723]
		[-3.29645402e-01 -8.31567450e-01 3.60070841e-01]	[-0.40692757 -0.84338122 0.18773253]
		[ 1.66432332e+00 4.76214948e-01 1.96300237e+00]	[ 1.70638145 0.42979445 1.95109835]
		[ 1.44951394e-01 -1.62079125e-01 1.77937753e+00]	[ 0.18389304 -0.2312771 1.75319135]
		[-1.58539792e-01 3.96380617e-01 -1.64778355e+00]	[-0.1928101 0.41782999 -1.55752761]
		[-7.79236393e-02 -7.92476046e-02 -1.25355299e-02]	[-0.10126707 -0.03024893 -0.07107725]
		[-5.48432634e-01 -7.52701808e-01 4.47360351e-01]	[-0.67329493 -0.69523136 0.48686699]
		[ 1.30218135e-01 1.75088201e-01 7.51290425e-01]	[ 0.32560646 0.09822238 0.78649209]
		[ 2.01243497e-01 5.97536233e-01 -1.11569312e+00]	[ 0.23760203 0.61353007 -1.19378182]
		[ 2.26442947e+00 -5.80012192e-01 1.21171081e-03]	[ 2.3927644 -0.61495111 0.19297728]
		[-2.08983981e+00 2.02682185e-01 3.53444124e-01]	[-2.15676979 0.25392258 0.1834128 ]
		[-1.44267686e-01 4.96280681e-01 -4.47102469e-02]	[-0.19035522 0.48530397 -0.07767921]
		[-7.31049188e-01 -1.12011563e+00 -1.21205637e+00]	[-0.71266564 -1.22313286 -1.12579682]
		[ 2.66814000e-01 -9.40821198e-01 4.35873884e-01]	[ 0.20825357 -0.9726175 0.36823839]
		[ 5.62737034e-01 2.06170245e+00 4.95417304e-01]	[ 0.65251975 2.20283236 0.50208867]
		[ 9.65292213e-01 9.37552756e-02 1.29422161e+00]	[ 0.91757344 0.11059527 1.34357189]
		[ 2.02590962e-01 -9.58038146e-01 -7.50160784e-02]	[ 0.23162293 -0.87904252 -0.11164563]
		[-1.18609370e+00 8.03135851e-01 -7.91964499e-01]	[-1.14104963 0.70617285 -0.78489028]
		[-3.34664972e-01 -1.43533913e+00 -5.47150115e-01]	[-0.30554516 -1.37876854 -0.55802798]
		[ 2.26601029e-01 5.97849496e-01 -6.61911172e-02]	[ 0.35243045 0.4919809 0.12040083]
		[ 6.17722757e-01 5.08218635e-01 3.12278095e-01]	[ 0.61097866 0.36217754 0.43144325]
		[ 7.20355701e-01 3.93797941e-01 -1.91131116e+00]	[ 0.79651323 0.48895174 -1.99517365]
		[-6.17118290e-01 -3.77948461e-01 1.21694738e+00]	[-0.73895529 -0.44364864 1.16976675]
		[-1.91457970e-01 -3.70628522e-02 6.88391249e-01]	[-0.11424272 -0.12634166 0.83815909]
		[ 3.68116089e-01 9.55179847e-01 -2.47734337e-01]	[ 0.33822213 0.91877957 -0.16038734]
		[-3.78919876e-01 -8.96738609e-01 3.28194475e-02]	[-0.4351216 -0.90759048 -0.01664127]
		[-9.24310018e-02 -4.27150173e-02 3.18240696e-02]	[-0.08905597 -0.05159324 -0.00728149]
		[ 2.16754516e-01 -1.02933075e+00 -3.81637844e-01]	[ 0.34334704 -0.93417097 -0.34044866]
		[-4.97789252e-01 1.96225726e-01 8.26850756e-01]	[-0.50492022 0.13060748 0.78973754]
		[-1.23937591e-02 8.85108057e-01 -2.13932984e-01]	[-0.11117906 0.88754077 -0.17675082]
		[-8.59340279e-01 1.50447529e+00 6.93952192e-01]	[-1.01341898 1.49702186 0.72371175]
		[-3.25911796e-01 -7.53711276e-01 -2.80044654e-01]	[-0.20342986 -0.85918463 -0.28911433]
		[ 1.26723842e+00 -8.26381992e-01 -4.54973036e-01]	[ 1.27084021 -0.7280436 -0.42080392]
		[ 5.12867708e-01 -4.36282021e-01 2.01653382e-02]	[ 0.48245992 -0.40558141 0.11582973]
		[-7.44109429e-02 9.93885533e-01 -7.28468621e-01]	[-0.09856842 1.04349499 -0.7645786 ]
		[-2.57940548e-02 -6.91898187e-01 2.35443268e-01]	[ 0.03010053 -0.75014676 0.18452724]
		[-1.30295324e+00 -5.92453053e-01 2.35289285e+00]	[-1.29409336 -0.4859788 2.32027956]
		[ 8.34785909e-01 -9.02526066e-02 -2.52593779e-01]	[ 0.8064232 -0.14544445 -0.29029073]
		[ 5.90765637e-01 6.49958615e-01 -2.27507051e+00]	[ 0.587737 0.58315103 -2.18770401]
		[-3.68736960e-01 -4.46872509e-01 -2.55119428e-01]	[-0.43181077 -0.33427446 0.11322088]
		[-4.28741019e-01 -8.46646832e-01 2.54785235e-01]	[-0.32861278 -0.81851692 0.05289323]
		[ 6.69350924e-01 1.37898234e+00 8.20238848e-02]	[ 0.60744314 1.25528463 -0.11075447]
		[-1.13680071e+00 -7.29093348e-01 -9.51747626e-01]	[-1.33951815 -0.81509855 -0.96895494]
		[ 8.14797719e-01 9.06175545e-01 2.61579589e-01]	[ 0.93771771 0.97038675 0.0941458 ]
		[ 1.69229011e-01 -5.95364780e-02 6.84801369e-01]	[ 0.10030433 -0.02788722 0.67119081]
		[ 4.82401286e-01 6.38038608e-01 8.80598543e-01]	[ 0.62847991 0.54064559 0.85787221]
		[-1.27760882e+00 -5.39604793e-01 2.40118721e-01]	[-1.29817862 -0.51745833 0.22317043]
		[ 8.87107195e-01 -3.61425300e-01 -1.13678287e+00]	[ 0.8407683 -0.32794806 -1.19797551]
		[ 9.02952715e-01 6.02736346e-01 9.80375657e-01]	[ 0.85180243 0.66760687 0.95450734]
		[-3.92899648e-01 -8.13045408e-03 -4.05949193e-01]	[-0.39713934 -0.03709625 -0.4007192 ]
		[-4.95334103e-01 -6.44450843e-01 -4.27204320e-01]	[-0.46221942 -0.66205328 -0.41805746]
		[-7.28165179e-01 -1.19287895e+00 -1.60487390e+00]	[-0.69702098 -1.24283503 -1.58656063]
		[ 2.61300932e-01 1.66675748e-01 1.05967926e-01]	[ 0.25186827 0.1814119 0.14690632]
		[ 7.24601677e-01 1.02033990e+00 1.56880909e+00]	[ 0.71368635 1.06693025 1.55459736]
		[ 4.79675502e-01 -1.97743733e+00 4.92034500e-01]	[ 0.41348549 -1.8696906 0.35404157]
		[ 6.31498588e-02 9.06705398e-01 -8.13526976e-01]	[ 0.10425971 0.79703486 -0.70944113]
		[-6.92469486e-01 7.34240702e-01 2.26374000e-01]	[-0.72661283 0.72678969 0.27709398]
		[-8.20973259e-01 -1.83474738e-01 -4.58866050e-01]	[-0.74467482 -0.32290402 -0.39908777]
		[ 7.73255281e-01 -4.23660771e-01 2.38653860e-01]	[ 0.82343776 -0.3255049 0.2319935 ]
		[ 5.37167848e-01 5.20690350e-01 1.90921586e-01]]	[ 0.41782651 0.48449956 0.10174602]]
4.01171	4.49711	[[ 1.73139977 0.42908863 2.88100783]	[[ 1.62440979 0.44960026 2.72199279]	[3.3885200784415606, 3.0274117125826927, 0.4595006204181071, 1.0129963214136963, 0.7876196718619082, 0.8774098892367413, 1.853270808679377, 1.836534735106736, 1.3170245005795682, 1.5765214282297242, 2.070754077355752, 0.39504825575354413, 1.691632457153172, 1.5905021763868181, 0.864720333912039, 0.7486286445995782, 0.320059854965287, 1.064561717860686, 0.4118096654067866, 0.8261613311018533, 0.70…	[3.201576530443688, 2.7686642505113266, 0.5475498471976619, 1.0214827494842507, 0.7623385526183807, 0.8614608520897498, 2.118117159899371, 1.9293321983109177, 1.3430073859063767, 1.514743217950045, 2.068733443860209, 0.3860353137158862, 1.7381145246553227, 1.629824719841281, 0.9054907248020259, 0.8079420282902258, 0.254395929364504, 1.0341148142873329, 0.4801197775257515, 0.8123230908470217, 0.68…
		[-1.22765923 -0.51533402 -2.71891621]	[-1.11481305 -0.55289072 -2.47325806]
		[-0.16208494 0.22376623 -0.36714843]	[-0.17788285 0.24921997 -0.45393604]
		[ 0.41980272 -0.24636903 -0.88838591]	[ 0.40437284 -0.20506914 -0.91534489]
		[-0.64410266 -0.17068852 0.41993087]	[-0.60922111 -0.15290401 0.43200702]
		[ 0.11010458 0.68275472 0.53997323]	[ 0.22199075 0.64664292 0.52410671]
		[-1.73449224 0.6527514 -0.00805975]	[-2.00059257 0.69562039 0.01272526]
		[ 0.74894151 -1.38789842 -0.94110808]	[ 0.89367953 -1.40047237 -0.98098765]
		[ 0.66643961 0.84024221 0.76446374]	[ 0.77874922 0.82227651 0.72185859]
		[-0.94048315 0.27853999 1.23423123]	[-0.893768 0.35096814 1.17151489]
		[ 0.80410619 0.01437423 -1.90820048]	[ 0.77680393 -0.02149242 -1.91723024]
		[-0.06908932 0.19977432 0.33373644]	[-0.07026459 0.22555731 0.30530321]
		[-0.7486137 0.76305725 -1.31108411]	[-0.85300812 0.76138976 -1.30908551]
		[-0.02709329 0.04852392 1.58953092]	[ 0.00541877 0.07371829 1.62814768]
		[ 0.66420419 -0.53124669 0.15604808]	[ 0.72072099 -0.53394995 0.12398451]
		[-0.73013264 -0.05011667 0.1576055 ]	[-0.76888773 0.1030439 0.22575191]
		[-0.29420116 0.00563571 0.12590562]	[-0.23788994 -0.04762241 0.07653608]
		[ 1.00775115 0.31371442 -0.13896956]	[ 0.97648726 0.31076787 -0.13888629]
		[-0.26313182 0.3153228 -0.03033776]	[-0.34153488 0.33316357 -0.0535814 ]
		[ 0.70415629 -0.12031552 0.41500679]	[ 0.67711336 -0.15682246 0.42046761]
		[-0.46162814 -0.16192434 -0.50616643]	[-0.40561572 -0.12935847 -0.54133242]
		[-2.36727839 0.3391605 -0.84057948]	[-2.44996055 0.28989078 -0.7869255 ]
		[ 0.23449808 -1.26455084 0.59942646]	[ 0.19296008 -1.23775929 0.54168797]
		[ 1.51230436 0.43496263 0.60553659]	[ 1.54001914 0.41959748 0.5696906 ]
		[-1.41906027 0.34150946 1.09168043]	[-1.30651588 0.20395345 1.17767621]
		[ 0.87081554 0.21118159 -1.36562786]	[ 0.77624896 0.24439781 -1.35483538]
		[ 0.27688605 -0.63955499 0.22829564]	[ 0.26294417 -0.51860755 0.17063545]
		[-1.44678651 0.17995705 0.01347511]	[-1.48312259 0.14511845 0.07251646]
		[ 1.02678062 -0.43558289 0.35717182]	[ 1.05259629 -0.50096732 0.32332678]
		[ 0.14726277 0.22214335 -0.3674909 ]	[ 0.21117606 0.28801268 -0.4311438 ]
		[ 1.06836338 -1.89756201 0.56901814]	[ 1.25090755 -1.90060395 0.66541265]
		[-1.34214759 1.00109635 -0.41257766]	[-1.37250356 1.03854907 -0.52524972]
		[ 0.28963164 0.89010058 0.30974535]	[ 0.21527938 0.93126442 0.24493313]
		[-0.32942645 -1.4461025 -2.23285063]	[-0.41665365 -1.69256239 -2.32962399]
		[ 0.19240465 -0.2218432 0.69911106]	[ 0.20995318 -0.26983424 0.67649312]
		[ 0.19356473 1.80826262 1.61937807]	[ 0.3305154 2.10194462 1.72621605]
		[ 0.83238249 -0.1238709 1.1509312 ]	[ 0.83353496 -0.13147345 1.31394766]
		[ 0.30781527 -0.25543948 -0.09562118]	[ 0.25825717 -0.16434931 -0.16257141]
		[-1.11070527 0.45476323 -0.78962315]	[-1.07091923 0.38666001 -0.8152587 ]
		[ 2.67731181 -0.78722256 0.81054994]	[ 2.19822196 -1.02702843 0.69651567]
		[-0.62254898 -0.81501441 -0.65099534]	[-0.51420568 -0.54756098 -0.51432599]
		[-1.71535128 1.44335028 -0.5171269 ]	[-1.40090029 1.39904841 -0.36573706]
		[-0.25751081 0.64480329 -0.69962359]	[-0.20409006 0.72273255 -0.69036781]
		[ 0.25090744 -0.74058228 0.74606892]	[ 0.2161756 -0.81007148 0.7538611 ]
		[ 0.06476405 0.17101516 -0.13480051]	[ 0.00823219 0.09732752 -0.11126173]
		[-0.80628052 1.77127433 -1.98028617]	[-0.86274319 1.59771453 -1.71872069]
		[-0.22176025 -1.74272174 1.38322286]	[-0.21445906 -1.60183057 1.18389085]
		[ 0.64860796 -0.03247605 0.14070172]	[ 0.60250792 0.03978325 0.06658777]
		[-0.08674824 -0.9999844 -1.21085623]	[-0.03041961 -1.07819088 -1.14967232]
		[-0.307876 -0.52075067 -0.01218236]	[-0.37121652 -0.51609394 0.00854926]
		[ 0.21042404 1.43908214 1.49392245]	[ 0.19088164 1.47748369 1.53305977]
		[-1.16192047 -0.26498039 0.23533652]	[-1.23065093 -0.2689991 0.20285331]
		[ 0.2008333 0.80124701 0.35841788]	[ 0.28876775 0.72594861 0.38244497]
		[ 1.14437098 -0.5570138 -0.6927755 ]	[ 1.06098464 -0.53777312 -0.59679204]
		[ 0.41567116 0.98208452 0.86621994]	[ 0.35662301 0.96284542 0.87006164]
		[-0.0348211 -0.27453956 -1.06137907]	[ 0.03263191 -0.24732211 -1.06995463]
		[ 0.14347615 -0.94973692 -0.28141187]	[ 0.18526865 -0.97383441 -0.2758517 ]
		[-1.69913846 -0.37612591 1.27577305]	[-1.83722199 -0.48282071 1.5894902 ]
		[-0.40204409 -0.19783925 0.52130479]	[-0.38024288 -0.18901654 0.43923546]
		[ 1.93526847 0.62412625 -1.9068017 ]	[ 2.07609983 0.69500252 -2.07805756]
		[ 0.03313857 -0.46852354 3.16975182]	[ 0.03676404 -0.46305021 3.16265794]
		[-1.13910443 -0.80560236 -1.65208459]	[-1.04950197 -0.72013167 -1.62482547]
		[ 1.00183205 1.33230864 -1.43250793]	[ 0.94472736 1.25246265 -1.44681294]
		[-0.82613866 -1.06261377 -0.46923213]	[-0.77825371 -1.26302587 -0.32238517]
		[ 1.1746531 0.46902593 0.31915976]	[ 1.15557214 0.57906048 0.20900481]
		[ 0.16326698 0.42902641 0.38731803]	[ 0.10326577 0.52447267 0.24226417]
		[-0.29546101 -0.33049274 -0.07605352]	[-0.20540186 -0.32633065 -0.01145342]
		[ 0.6168963 0.38867234 -0.02955327]	[ 0.59729166 0.37961396 -0.15501009]
		[-0.06818311 -0.16749213 -0.04096152]	[-0.09345877 -0.22971358 -0.09896964]
		[ 0.29470274 0.35937227 1.00007357]	[ 0.31416987 0.41352549 1.02376025]
		[-1.06642111 0.99032702 -0.30165871]	[-0.97859097 0.88382847 -0.29996459]
		[ 0.8708866 -1.1674901 -0.3504151 ]	[ 0.79598316 -1.13937213 -0.3227545 ]
		[-0.82386334 0.19804514 -1.54932001]	[-0.82756053 0.14339232 -1.61141579]
		[ 0.44037466 -0.11952871 -0.31539494]	[ 0.44443804 -0.08043398 -0.19669325]
		[ 0.62461563 -0.10085194 1.89573123]	[ 0.6093887 -0.05543639 1.89957127]
		[-0.1548466 1.55988103 -0.24128276]	[-0.31501956 1.60686829 -0.42226375]
		[ 0.0934542 -1.62311306 0.11343539]	[ 0.14992162 -1.72103974 0.1558291 ]
		[-0.02087049 -0.25716952 0.01805482]	[ 0.01430874 -0.2662013 0.1003622 ]
		[ 1.62204184 -0.92029935 -1.46385881]	[ 1.63062385 -1.06914815 -1.48008539]
		[-0.88338413 0.20493766 0.25688125]	[-0.8259542 0.26742757 0.25489037]
		[-0.52472375 0.2913025 1.14017581]]	[-0.53394302 0.39126933 1.13080408]]
4.10325	4.41824	[[ 0.40108014 0.28201824 1.74867127]	[[ 0.40022754 0.25313336 1.48027135]	[1.8161086934588395, 2.5962012527572584, 0.8503220857982775, 1.393121761399199, 0.47514871958746013, 1.47984550745033, 1.7175626490607965, 0.6875130140919401, 1.4723895498116937, 0.7060136227154847, 1.1590528621849525, 0.5233139892918507, 0.7601455191999029, 0.6262880279766059, 0.9360587867447797, 1.0425364444121576, 1.2423728525569615, 0.5560815482706025, 2.1358930836915846, 0.9374581995761034, …	[1.5541756232316892, 2.516596061977313, 0.9435474916789173, 1.3766243767082849, 0.42026486796800655, 1.6366969956301558, 1.9332674423454306, 0.811151716468463, 1.4795891185697851, 0.5715365439064609, 1.106762697605923, 0.4624111302412579, 0.6864061608127188, 0.6017781995471456, 0.8143087375086283, 0.9027043823244411, 1.0028305688975487, 0.48111653121760417, 2.1504765510913626, 0.888248297670722, …
		[-0.45238707 -0.59181748 -2.48703819]	[-0.43805679 -0.56273604 -2.41343948]
		[ 0.59000145 -0.2957772 0.53615463]	[ 0.4758515 -0.46395045 0.66977399]
		[-1.11610429 -0.77929522 0.29630798]	[-1.071175 -0.83353481 0.22999678]
		[ 0.20204049 0.34913932 0.25109297]	[ 0.19515229 0.30059826 0.21949676]
		[ 1.30873761 0.66090947 -0.20086626]	[ 1.4334211 0.77011691 -0.17607089]
		[-1.57762429 -0.057178 -0.67664891]	[-1.75777241 0.11170645 -0.79704505]
		[ 0.57029069 -0.28270421 -0.25984805]	[ 0.65304592 -0.40364567 -0.2618555 ]
		[ 1.02475773 0.5103237 0.92594401]	[ 1.07489533 0.43326877 0.91981637]
		[-0.29178067 0.02276524 0.64249593]	[-0.13780695 0.11419156 0.54279237]
		[ 0.31943312 0.00399889 -1.11415889]	[ 0.33073955 0.01610976 -1.05606605]
		[-0.3963889 0.31584936 0.13027876]	[-0.39882665 0.19632306 0.12735232]
		[ 0.17483155 0.18400331 -0.71651791]	[ 0.02399276 0.16551307 -0.66572005]
		[-0.46446864 0.33435922 0.25438059]	[-0.40003707 0.32973848 0.30558121]
		[ 0.02784261 -0.39542478 0.84798 ]	[ 0.0606253 -0.37363705 0.7209845 ]
		[-0.93234035 -0.455375 0.10127838]	[-0.83820355 -0.33066083 0.05434552]
		[ 0.42532654 0.96618958 0.65503079]	[ 0.45447967 0.72198424 0.52712061]
		[ 0.13002288 0.08542654 -0.5338755 ]	[ 0.10897989 0.0499963 -0.46593655]
		[-0.01197472 1.3477669 1.65693097]	[-0.00879288 1.32979463 1.69000542]
		[ 0.71946368 -0.58955321 0.11673433]	[ 0.67789141 -0.56133613 0.11979154]
		[-0.89328515 -0.82550668 -1.96837361]	[-0.97385858 -0.79875397 -1.98298356]
		[ 0.76379011 0.7219413 0.29568001]	[ 0.56838598 0.52127605 0.29169262]
		[-0.32543768 -0.73763302 0.11587964]	[-0.26991486 -0.68898787 0.09435603]
		[-1.02325929 -0.21681288 -0.22737185]	[-0.98455066 -0.11677025 -0.22099695]
		[-0.16918556 0.22739715 0.47587685]	[-0.19438279 0.10848365 0.52518866]
		[ 0.12081961 0.05496299 -0.29597199]	[-0.00901738 0.08844079 -0.29526607]
		[-0.24633159 -0.28581895 -0.29068333]	[-0.06291033 -0.22447827 -0.31147914]
		[ 0.11716576 0.931563 -0.10925478]	[ 0.17691316 0.83451869 -0.13885557]
		[ 0.21081485 -0.7636955 -0.22225715]	[ 0.16036885 -0.73947541 -0.20529498]
		[-0.40951156 -0.33308924 0.39748388]	[-0.36132792 -0.27207755 0.40585635]
		[ 0.93705838 -0.19422787 1.1832643 ]	[ 1.07531348 -0.15406173 1.21491043]
		[-0.82272938 0.20261431 -1.11650836]	[-0.7506496 0.19489318 -1.06039922]
		[-0.24038766 -0.13335252 0.2003 ]	[-0.27062754 -0.06197358 0.09471584]
		[ 0.36728002 -1.32033819 -0.84568364]	[ 0.32320362 -1.48338839 -0.764191 ]
		[-0.25917843 0.06572986 0.19567973]	[-0.20898968 0.05948812 0.12135808]
		[-0.0711498 1.60233447 0.64987007]	[-0.04055396 1.69347087 0.64500285]
		[-0.24729226 0.38757885 0.03511421]	[-0.2222908 0.25196901 0.06718528]
		[ 0.13947288 -0.33522259 -0.03017357]	[ 0.10360105 -0.30277137 -0.0154307 ]
		[ 0.0602422 -0.05653697 0.06826965]	[ 0.11744226 -0.01769501 0.03440981]
		[ 1.50988315 -2.4204486 -0.78821572]	[ 1.45804557 -2.40159483 -0.72893875]
		[-0.69956584 0.40034902 -0.32387121]	[-0.7621894 0.37934222 -0.32766431]
		[-0.6534384 2.08710266 0.82899645]	[-0.60698739 2.09116448 0.8184989 ]
		[-0.34245229 0.87919261 0.5576411 ]	[-0.39789713 0.76624293 0.54600785]
		[-0.14498389 -0.26756697 -0.67679037]	[-0.14822578 -0.24677569 -0.70034204]
		[ 0.52112044 -0.62831062 0.01471048]	[ 0.56768029 -0.57621236 0.0381918 ]
		[-0.68865438 0.97584377 -2.51213172]	[-0.78990181 0.92840023 -2.2765093 ]
		[-0.34093626 -0.66191076 1.81600206]	[-0.36994358 -0.66022316 1.62902708]
		[ 0.50709408 -0.30867952 0.26170403]	[ 0.54631222 -0.19613432 0.21070059]
		[-0.9143223 -2.38487329 0.16826202]	[-0.9060053 -2.28713097 0.26916403]
		[-0.02323431 0.58528913 -0.17950552]	[-0.0709502 0.57072299 -0.2232822 ]
		[ 0.7994006 1.63019754 0.292015 ]	[ 0.83758527 1.53530798 0.25454197]
		[ 0.24107733 -1.68304097 -0.7320169 ]	[ 0.04392244 -1.70056293 -0.61861189]
		[ 0.23288049 1.59697489 0.39996901]	[ 0.30718926 1.55860012 0.42184363]
		[-0.21111377 -0.0245773 0.13881668]	[-0.16932161 -0.05313442 0.1209515 ]
		[ 0.57946701 0.07523724 -0.80844627]	[ 0.57048664 0.04931714 -0.7609773 ]
		[-0.43849492 0.08543173 -0.15605024]	[-0.40686287 0.10212719 -0.17253284]
		[ 0.19062478 -0.5081343 0.63741203]	[ 0.17804178 -0.46799838 0.64901903]
		[ 0.9314852 -0.70810346 0.7455548 ]	[ 1.08303521 -0.72683515 0.82247196]
		[-0.82186384 0.72011895 -0.39956071]	[-0.76847228 0.71307028 -0.52339626]
		[-0.24772025 0.53984154 -0.21006491]	[-0.39648937 0.74624962 -0.12690744]
		[ 0.63955813 -0.49344136 1.37626164]	[ 0.57376603 -0.5526288 1.51553683]
		[-2.44152961 -0.40400698 -0.79268395]	[-2.35029943 -0.3236677 -0.86361316]
		[ 1.73352268 0.99295752 -0.52405798]	[ 1.68013464 0.97942461 -0.59297322]
		[ 0.59319605 0.39738931 0.32083962]	[ 0.55160404 0.22288317 0.31036362]
		[ 0.49075959 -0.46656651 -0.4760487 ]	[ 0.44005768 -0.31114541 -0.46917244]
		[-0.33302887 -0.35953528 0.31608678]	[-0.31381946 -0.17916763 0.3163968 ]
		[-0.97246035 -1.40133692 -0.29488765]	[-0.9624299 -1.3414141 -0.29924307]
		[ 1.3292517 0.86599991 -0.23026573]	[ 1.28207438 0.85951467 -0.22628762]
		[-0.2991364 0.50871445 0.39304327]	[-0.24258348 0.45097346 0.30023068]
		[ 0.05698162 0.39068665 2.54542379]	[ 0.06417105 0.39101868 2.52860719]
		[-0.27595768 0.04253324 -0.84680706]	[-0.22222917 0.04283734 -0.812338 ]
		[ 0.5490315 -0.09171119 -1.25019127]	[ 0.55460144 -0.0984522 -1.20625634]
		[ 0.83620094 0.41429505 -0.48662124]	[ 0.76247444 0.35822688 -0.51153791]
		[-0.12999157 -0.25653456 0.21318664]	[-0.04376781 -0.23134635 0.32799557]
		[-0.49673453 -0.18379705 0.2965619 ]	[-0.52677811 -0.13055317 0.24869236]
		[-2.18451909 0.95211062 0.13629309]	[-2.35558104 1.13589852 -0.01267115]
		[ 2.09235574 -1.3892283 0.21316057]	[ 2.04094563 -1.49003275 0.24362659]
		[ 0.25564589 0.2543863 -0.48757661]	[ 0.30389351 0.1688603 -0.39750944]
		[ 1.92294042 0.22906466 0.192466 ]	[ 1.77534487 0.18657395 0.23172341]
		[-2.1367304 0.30985997 -1.16216683]	[-1.9950028 0.36018901 -1.14027923]
		[ 0.12473669 -0.89928503 0.78808665]]	[ 0.16958627 -0.77701632 0.91647863]]
4.4576	4.70039	[[ 2.51118406e+00 -6.26621098e-01 -2.64845253e-01]	[[ 2.27182856 -0.7018223 -0.40437983]	[2.601699907283174, 0.5209397819169769, 1.2776942825636597, 2.0482371927282594, 0.4461266070355611, 2.6653704919957546, 1.3088539573357638, 1.197580064446619, 0.3006285665394092, 1.053104594046821, 0.8287331214704083, 0.28233784995232125, 1.7529630806311727, 1.2543937333201127, 0.34995717732715675, 1.2011714757817709, 1.5483971086937462, 0.4643620576555401, 1.4165338318782295, 0.24241083481590178…	[2.4119043531847466, 0.4091063605276318, 1.2799477661809726, 2.119666441982887, 0.39882969249597855, 2.703835818182315, 1.2047870818932642, 1.0086807061144318, 0.2964692703135851, 1.171357223731368, 0.7966347730693091, 0.32190875568667937, 1.8625013536947919, 1.2877252401962713, 0.271957270119923, 1.211006760858703, 1.583934933147007, 0.39426624404726973, 1.6037666268615585, 0.23592003760774216, …
		[-5.15295192e-01 -7.41001991e-02 1.89283277e-02]	[-0.40584948 -0.0426164 -0.02894916]
		[-1.22963044e+00 -7.14659468e-03 -3.47074312e-01]	[-1.25239809 0.24382013 -0.10157287]
		[-8.23920415e-01 -1.74454686e+00 -6.87740503e-01]	[-0.95595131 -1.78899652 -0.61533273]
		[-4.76687671e-02 -3.97853757e-01 1.96135223e-01]	[ 0.14353247 -0.35719306 0.10429129]
		[ 1.39594649e+00 2.15376789e+00 7.18899941e-01]	[ 1.42010276 2.20494824 0.65744929]
		[ 1.14671223e+00 -6.06200551e-01 1.75130368e-01]	[ 1.1212082 -0.40023931 0.18496642]
		[-9.16459814e-01 7.55608855e-01 -1.52822372e-01]	[-0.73883538 0.6467496 -0.2308116 ]
		[-2.01097458e-01 1.85762199e-01 -1.24216556e-01]	[-0.19161592 0.04229829 -0.22223461]
		[ 7.08933152e-01 1.31867396e-01 -7.67498575e-01]	[ 0.78119391 0.16009819 -0.85801072]
		[-7.17639585e-01 -1.58332818e-01 3.83044033e-01]	[-0.63549245 -0.15850774 0.45348826]
		[-2.67951458e-01 -8.87933497e-02 5.69376555e-03]	[-0.29856349 -0.10126819 0.06503723]
		[-3.63156220e-01 5.33260332e-01 1.62991734e+00]	[-0.40658507 0.44306498 1.76275163]
		[ 3.72769894e-01 -4.37885311e-01 -1.11481061e+00]	[ 0.36930665 -0.43907883 -1.15284807]
		[-7.13175940e-02 -3.12282415e-01 -1.40938001e-01]	[-0.0697113 -0.14310387 -0.22050481]
		[-1.12932898e-01 -5.29179936e-01 -1.07239343e+00]	[-0.22888382 -0.55659778 -1.05087986]
		[-5.99825134e-01 1.11281492e+00 8.94084096e-01]	[-0.48118339 1.2564618 0.83583262]
		[ 2.56191116e-01 -1.09255085e-01 3.71566359e-01]	[ 0.14147382 -0.11258176 0.35036606]
		[ 7.98231210e-01 5.35799145e-01 1.04034336e+00]	[ 0.81151 0.62000748 1.23657173]
		[ 1.53003275e-01 -9.05708581e-02 1.64772359e-01]	[ 0.16519736 -0.13111805 0.10571733]
		[-1.33223721e+00 -4.87815880e-01 -1.27614309e+00]	[-1.4544156 -0.56134579 -1.32344123]
		[ 1.80484547e+00 -2.04412776e+00 8.34377154e-01]	[ 1.75712391 -2.23319983 0.79450266]
		[ 3.93037459e-01 7.01160904e-01 -3.48486466e-01]	[ 0.44929765 0.73894602 -0.26666378]
		[-2.80240367e+00 1.18772733e+00 -7.74010466e-01]	[-2.89251097 1.35024666 -0.75593262]
		[ 1.39811697e+00 -1.26787868e-01 -5.86685651e-01]	[ 1.43094645 -0.13051251 -0.52932883]
		[-1.39400695e+00 -1.01339730e-01 5.91571576e-01]	[-1.49393103 -0.09191066 0.57994248]
		[-6.04888156e-02 3.86633914e-01 -1.03503470e-02]	[ 0.06002776 0.45229362 -0.04377777]
		[ 3.62140684e-01 3.69691663e-01 2.78542563e-01]	[ 0.48045138 0.32366927 0.35705629]
		[ 1.30447580e-01 3.58257595e-01 -1.56174375e-01]	[ 0.11676241 0.32868407 -0.19221084]
		[-3.36382368e-01 -8.12398518e-01 7.26433076e-02]	[-0.35861605 -0.73746082 0.09185351]
		[-3.27685396e-01 4.06098934e-01 4.73959213e-02]	[-0.26406072 0.47358386 0.11421355]
		[ 6.83534687e-02 3.07358644e-01 -5.28730969e-02]	[ 0.1036635 0.27988705 -0.08534957]
		[ 1.56098784e-01 -7.53329210e-01 3.39872490e-01]	[ 0.07489262 -0.73725016 0.27450649]
		[ 3.00017777e-01 -1.23446263e+00 3.87703391e-01]	[ 0.32992058 -1.28812965 0.40889578]
		[-6.87006863e-01 8.23248945e-01 6.50443525e-02]	[-0.6377416 0.77623423 0.03005788]
		[ 6.17871161e-01 9.03471101e-01 -8.56921434e-01]	[ 0.62594811 0.98836499 -0.82440963]
		[-1.08166684e+00 -9.76526609e-02 -8.10270053e-01]	[-1.0873939 -0.16591642 -0.78948058]
		[-1.34325373e-02 5.09876021e-02 3.79619166e-02]	[-0.05098862 0.0657528 0.00452847]
		[ 1.14925361e+00 2.42558650e-02 7.36234286e-01]	[ 1.14615842 0.04565102 0.675559 ]
		[ 1.32620766e+00 6.97300389e-02 -3.31032616e-01]	[ 1.17639859 0.03006196 -0.3025123 ]
		[-6.82286158e-02 -6.21338092e-01 -1.03008480e-01]	[-0.05062062 -0.53635946 -0.10196996]
		[-1.24622585e+00 8.36432959e-01 2.57445302e-01]	[-1.17028811 0.81833391 0.22778879]
		[ 4.63145450e-01 -9.21451154e-01 -6.78240780e-02]	[ 0.35275588 -0.93284318 0.07296755]
		[-1.20695787e-01 3.32232140e-01 5.22463333e-01]	[-0.12273099 0.34112988 0.41027444]
		[-4.10661773e-01 5.18338096e-01 -5.34470809e-01]	[-0.31646572 0.50493879 -0.56003667]
		[-1.07678730e+00 -8.91021395e-02 -1.68675354e+00]	[-1.20058272 0.0090072 -1.60071496]
		[ 2.44551565e-01 4.93964989e-02 1.20258051e+00]	[ 0.25359784 0.00794062 1.2481136 ]
		[ 6.28134399e-01 1.06452065e-01 4.35578824e-01]	[ 0.62256529 0.09147379 0.29560203]
		[ 4.26762039e-01 5.33574162e-01 -2.29588551e-01]	[ 0.35133716 0.65019098 -0.08324274]
		[-4.54933132e-01 -1.39580200e-03 2.84823003e-02]	[-0.48970124 0.00936905 -0.07489958]
		[-6.30814674e-02 -5.78772662e-01 4.35705939e-01]	[-0.05914538 -0.63349156 0.35311913]
		[ 1.39493872e+00 -1.45857483e+00 -1.02861500e+00]	[ 1.41708439 -1.57530714 -0.86388137]
		[-3.33192757e-01 1.10617277e+00 -1.44787255e-01]	[-0.25357355 1.08424574 -0.1066407 ]
		[-9.60425572e-01 1.27276532e-01 8.74643964e-01]	[-1.01655725 0.16712967 0.81889314]
		[ 1.87092695e-02 2.97715300e-01 -4.33584108e-01]	[ 0.11490126 0.30094282 -0.44465102]
		[ 3.31181175e-01 -8.51014164e-01 9.48463759e-01]	[ 0.33555945 -0.80143221 0.88964381]
		[-2.36499221e-01 1.39348492e-01 -6.27794139e-01]	[-0.29042008 0.12391266 -0.56635672]
		[ 2.01485289e+00 2.37851083e+00 -1.02766076e+00]	[ 1.90929856 2.12959383 -1.00166912]
		[-1.64517032e+00 -5.91374937e-03 1.31745783e-01]	[-1.35721455 -0.05939725 0.1053735 ]
		[-7.15606817e-01 -1.58167907e+00 1.68367706e+00]	[-0.81606414 -1.47026612 1.57793932]
		[ 1.13036992e+00 -1.30199633e+00 6.10891997e-01]	[ 1.07269673 -1.25449179 0.70673199]
		[-1.31011634e+00 1.05400514e+00 -4.12010061e-01]	[-1.2346941 1.05994814 -0.45294019]
		[ 1.15946542e-01 3.48418949e-01 -1.70219504e-01]	[ 0.10958833 0.27267037 -0.20163176]
		[ 2.68106444e-01 -7.71616458e-01 -5.70624158e-01]	[ 0.24690202 -1.01272341 -0.47044363]
		[-2.94879113e-02 1.76365270e-01 6.74267033e-01]	[-0.00315701 0.1896122 0.47079662]
		[ 3.79409672e-01 1.69724514e-01 3.11827843e-02]	[ 0.37785449 0.02967443 0.12446173]
		[-1.92490989e-01 -1.03030072e+00 -8.75888431e-01]	[-0.2318149 -0.9603692 -0.88709186]
		[ 1.08999543e+00 1.40164304e-01 -3.15156294e-01]	[ 1.02107948 0.14014681 -0.29758491]
		[-9.54384553e-01 1.01300155e+00 1.19678127e+00]	[-0.88524327 0.94856187 1.07048438]
		[-3.26992381e-01 3.13333740e-01 -6.00411603e-01]	[-0.38282155 0.36161372 -0.50409484]
		[ 2.44941551e-02 -1.82687516e-01 4.61251574e-01]	[ 0.16402906 -0.20075336 0.43596 ]
		[ 4.56508912e-01 -2.28341976e-02 3.23865247e-01]	[ 0.45718006 -0.02686364 0.30091225]
		[ 6.91677123e-01 -1.82910503e+00 1.86307973e+00]	[ 0.75002096 -1.85883861 1.84988526]
		[-6.00969071e-01 3.14278107e-02 -6.36110330e-01]	[-0.53407 0.00315487 -0.53004179]
		[ 8.07396174e-02 1.80207628e+00 -1.24062346e+00]	[ 0.01189183 1.87761279 -1.32493886]
		[-1.29380880e+00 6.38940295e-01 -1.31977013e+00]	[-1.43692506 0.75488739 -1.36524874]
		[ 1.19908709e+00 -3.64243335e-01 9.94531344e-01]	[ 1.22032922 -0.44200359 1.01036114]
		[ 1.95789050e-01 -2.17547445e-01 2.48444425e-01]	[ 0.25010326 -0.2796908 0.25984526]
		[ 2.24477866e+00 -4.83712447e-01 1.79621524e-01]	[ 2.269135 -0.58139439 0.21947596]
		[-2.58873201e+00 1.11969391e+00 -2.53620987e-01]	[-2.57099474 1.18951069 -0.26269296]
		[ 8.21563482e-02 -1.07613660e+00 5.92431148e-02]]	[ 0.04295778 -1.03135113 0.16318596]]
3.95979	4.14936	[[-1.72662584 -1.58671253 -1.45436243]	[[-1.76936843 -1.69403788 -1.40552093]	[2.759359260435717, 2.075128804876217, 1.0769247573620515, 0.6649361567103198, 0.6159163438229034, 0.2625597620313721, 1.7435778572703615, 1.663722868195919, 1.4309745802045588, 2.125890650034786, 1.9246505822399407, 0.7765482838949822, 1.9693213976490953, 1.9830236801713785, 0.7148412522292954, 1.7366180994500922, 1.4933221389399347, 1.0109815242598637, 0.5406398689995814, 0.49298602323135055, 0…	[2.8241667959379924, 2.1046537310601066, 1.0691451718220024, 0.6634105873546555, 0.7058800307207294, 0.4058522410875603, 1.8493014568771664, 1.6543440542716747, 1.5972624713058463, 2.164295085839116, 1.9329424782224534, 0.76641151546177, 2.0773441032497724, 2.0372297109549793, 0.6623201883536254, 1.6589892248838276, 1.4365295387845431, 1.058197316226572, 0.5210971292174357, 0.47938865636038386, 0…
		[ 1.8488394 0.7254304 0.60141763]	[ 1.89622588 0.73625139 0.54021164]
		[ 0.90709256 0.47223554 0.33755536]	[ 0.79105942 0.59432203 0.40506508]
		[ 0.32020589 -0.39674062 0.42685496]	[ 0.26402627 -0.38889111 0.46815323]
		[ 0.13025696 0.58625129 -0.13673147]	[ 0.28557878 0.6421339 -0.06614702]
		[ 0.02010888 -0.02899822 -0.26017756]	[-0.04927799 -0.07586025 -0.39564244]
		[ 1.64234627 0.30252173 -0.50124153]	[ 1.73952693 0.34786658 -0.52244693]
		[-0.55616148 0.82575233 1.33296335]	[-0.51132389 0.849282 1.32443279]
		[-0.57137652 -0.96078008 -0.89337493]	[-0.56744521 -1.08681702 -1.02375882]
		[-0.23145564 0.85498786 -1.93257215]	[-0.25631219 0.88434764 -1.95867469]
		[-0.18266438 -0.49712015 1.8503473 ]	[-0.16521591 -0.56817315 1.84014934]
		[ 0.40582362 -0.65181634 -0.11605983]	[ 0.46571669 -0.60280556 -0.08438023]
		[-0.35949563 0.29575103 1.91351012]	[-0.27751819 0.22619464 2.04625955]
		[ 0.1258707 -0.24424555 -1.96389501]	[ 0.06175021 -0.22965528 -2.02330182]
		[ 0.58931682 0.10597441 0.39047808]	[ 0.50192366 0.13627069 0.41008654]
		[-0.72545786 0.06815066 -1.57635935]	[-0.70438262 0.0508932 -1.5011663 ]
		[ 0.33566405 0.60661435 1.32263362]	[ 0.35586757 0.59436927 1.25845165]
		[ 0.04067145 -0.99072621 0.19720815]	[-0.08965309 -1.03091517 0.22126406]
		[ 0.19201153 -0.50516216 -0.01530482]	[ 0.20206167 -0.43267681 0.20857632]
		[-0.08697429 0.46490974 0.13903101]	[-0.12012534 0.46402864 0.00779792]
		[-0.41540958 0.01375866 -0.09796186]	[-0.44144884 -0.06960901 -0.15063053]
		[-0.10522339 -1.11692879 -0.01529762]	[-0.09638788 -1.26111043 -0.02992442]
		[-0.06255727 0.72612809 0.26904335]	[-0.07541176 0.84382871 0.30716302]
		[-0.54333675 0.19358263 -0.57329353]	[-0.61057672 0.23758762 -0.54837555]
		[ 1.33653168 -0.28094608 0.10513936]	[ 1.38179777 -0.25517332 0.12001178]
		[-1.43478814 0.18612339 -0.1342704 ]	[-1.52360095 0.16397266 -0.12273812]
		[ 0.18631 0.25152312 0.09424183]	[ 0.2346743 0.27453355 0.03025193]
		[ 0.57729469 0.24967727 -0.78999092]	[ 0.76933404 0.38254442 -0.52495669]
		[-0.02524641 0.03674465 0.31311885]	[-0.05571291 -0.04610441 0.22616128]
		[-0.38851355 -0.39120313 0.53363037]	[-0.48177285 -0.36342326 0.46827874]
		[-1.96040756 1.23886107 -0.56289397]	[-1.85602767 1.29690306 -0.43007586]
		[ 1.43724632 -0.66089173 1.09610263]	[ 1.36387557 -0.78470181 0.9667911 ]
		[ 0.23537868 -0.70777549 -0.01791603]	[ 0.11176727 -0.64324335 -0.09021121]
		[ 1.15633901 1.29432389 -0.75379201]	[ 1.29473195 1.30323388 -0.76127755]
		[-0.48841479 -0.01009936 0.3889891 ]	[-0.52222812 -0.04002695 0.36407165]
		[-0.44518 -0.69771094 -0.02439702]	[-0.47596897 -0.60050461 0.03920795]
		[-0.76117309 -0.52891789 -0.35565805]	[-0.77618754 -0.62432337 -0.1671897 ]
		[-0.13548381 0.29247451 -0.45425745]	[-0.16984407 0.28662315 -0.49127734]
		[ 0.98398739 0.12973965 0.80065484]	[ 0.95431974 0.20437169 0.62763591]
		[-1.31320625 0.67038004 -0.84604355]	[-1.2830692 0.7498039 -0.77519279]
		[ 0.72635116 -0.08321333 0.94498073]	[ 0.79302671 -0.07072097 0.89884087]
		[ 0.34417117 -0.37080228 -0.0766801 ]	[ 0.33516273 -0.40359432 -0.11704422]
		[-0.05070648 -0.48906683 1.37316027]	[-0.10161181 -0.60612645 1.44657625]
		[-0.3087004 0.32041091 -0.35897108]	[-0.34497068 0.40371848 -0.43874572]
		[ 0.30967783 0.12599458 -1.124038 ]	[ 0.35981441 0.11897523 -1.12698541]
		[-0.18046644 0.08749726 0.460305 ]	[-0.25768622 0.20907633 0.71295165]
		[-0.07458881 -0.25444204 -0.64021438]	[-0.10381491 -0.24207234 -0.81121595]
		[-0.06380205 0.23848417 0.34490651]	[-0.02910989 0.18518303 0.25773464]
		[ 0.6675149 0.83059747 -0.5571709 ]	[ 0.59284758 1.05959924 -0.43151331]
		[ 1.11603266 0.39257461 -0.0586187 ]	[ 1.0240683 0.26460875 -0.16868938]
		[-1.90285911 -1.12050494 0.82434141]	[-1.80379686 -1.18730328 0.77654491]
		[ 1.29516624 0.35249564 -0.6752908 ]	[ 1.21808319 0.22542094 -0.56458828]
		[-0.22479586 -0.30443159 -0.26948492]	[-0.10615261 -0.33420547 -0.25340454]
		[-1.00942633 -0.16210036 0.45052744]	[-0.96898803 -0.05127608 0.44926972]
		[ 1.13837685 -0.67652215 -0.48643365]	[ 1.29693485 -0.56793963 -0.34176511]
		[ 0.13644391 -0.00749781 0.72885897]	[ 0.06208434 -0.02739946 0.6205099 ]
		[-1.24504217 0.49905712 -0.09421843]	[-1.32298847 0.45408462 -0.10138263]
		[ 0.78623895 1.03347141 0.30144433]	[ 0.73304714 1.06676822 0.21665707]
		[ 0.50362021 0.95593421 -0.31024348]	[ 0.42225446 0.78768267 -0.22402876]
		[-1.76396195 -1.58394118 0.73391186]	[-1.54461817 -1.51483822 0.66942704]
		[ 1.47149932 0.86761235 -0.66421303]	[ 1.46974778 0.84379526 -0.54486943]
		[-0.04142211 -0.06770272 0.05619018]	[ 0.02965857 -0.0559034 -0.00826714]
		[-1.49667795 -0.71499849 0.65039853]	[-1.52699195 -0.73289967 0.60820064]
		[ 1.2935938 -0.01190448 -0.71048955]	[ 1.27522414 -0.00766961 -0.64983096]
		[-0.90136382 0.0174519 0.76106335]	[-0.95083378 0.02209297 0.66232381]
		[-0.31928564 -0.09659784 -0.08280386]	[-0.27377054 -0.1637067 -0.03700995]
		[ 0.35051003 -0.82915642 -1.47979453]	[ 0.3992609 -0.81305208 -1.53755621]
		[ 0.09004301 -0.02836362 0.17312521]	[ 0.00781029 0.0164778 0.18258572]
		[-0.56336433 1.02254483 1.20624937]	[-0.57429835 1.02845978 1.16291586]
		[ 0.12922898 0.10129746 -0.64132716]	[ 0.0625786 0.13440462 -0.5982065 ]
		[ 0.8741552 -0.38298335 -0.22774749]	[ 0.96372847 -0.39302744 -0.23928479]
		[-1.08598898 0.25386606 0.85242837]	[-1.06171344 0.21711425 0.79504424]
		[ 1.05921811 -1.40445747 1.09732411]	[ 1.16712205 -1.38584372 1.07513815]
		[-0.51677363 -0.23159273 -0.65543497]	[-0.48816587 -0.2987649 -0.60594373]
		[-0.40514927 1.66754141 -0.50008741]	[-0.48783219 1.72324261 -0.53414517]
		[ 1.00982582 -1.31620313 0.62288415]	[ 0.94375056 -1.16970155 0.56083111]
		[-0.18886614 0.91249995 -0.80869289]	[-0.18156578 0.8585138 -0.72706098]
		[-0.82277977 0.40542063 0.04603591]	[-0.71556848 0.26152898 0.06254887]
		[ 0.86497522 -0.86834686 -2.9440296 ]	[ 0.94509699 -0.85348939 -2.95478723]
		[-0.91773102 0.83127501 1.74843309]	[-0.9559402 0.88072256 1.65411303]
		[-0.03503466 -0.24631843 1.35234758]]	[-0.09626119 -0.35324531 1.39697935]]
3.6135	3.747	[[ 0.79300076 -1.44889081 -0.68044154]	[[ 0.29294996 -1.35491699 -0.73267302]	[1.786374954506812, 2.537777953339638, 0.9745314235890273, 2.4602193280956848, 0.5064534704650397, 1.6600329037824577, 2.986068457959916, 1.8566593567401617, 1.662529610266957, 1.815114777319406, 2.231597400898286, 1.0769414948037537, 0.8803823794294828, 0.44368076116950084, 0.30620195050028104, 0.6385799885953216, 0.43994803708021957, 1.2355716793269231, 1.7271875817359015, 0.7975424424719113, 1…	[1.5679379683997767, 1.8168666167200687, 0.29899744939661344, 2.414478420539034, 0.41961577707530723, 1.6605068145593476, 3.069735173666605, 1.7708855644082964, 1.7910113892048465, 1.7833089876097568, 2.174879702183429, 1.0637477858569155, 0.9395375896425003, 0.4173232004706172, 0.2917846237262012, 0.6548258831139675, 0.4455279532285345, 1.3304212682545355, 1.6735476087440155, 0.8865198616070007,…
		[-0.17134776 2.18836382 1.27358576]	[ 0.14902642 1.61726982 0.81439166]
		[-0.30199095 -0.72410191 -0.57809116]	[-0.1056158 -0.26985341 -0.07364721]
		[ 1.09400255 2.13915979 0.5289924 ]	[ 1.1149683 2.0511461 0.61591512]
		[-0.34164018 -0.36933556 0.05803747]	[-0.33524856 -0.2500984 -0.03371348]
		[-0.51426613 -1.44662263 -0.63128642]	[-0.52750338 -1.43580259 -0.64613775]
		[ 2.72196893 -0.7139066 -0.99891307]	[ 2.85453198 -0.67190561 -0.9074492 ]
		[-0.5703021 0.60664664 1.6594937 ]	[-0.51274834 0.56172866 1.59924536]
		[-1.62315132 -0.29054047 -0.21206302]	[-1.70509578 -0.33293398 -0.43534484]
		[-1.08417912 -0.11770389 -1.45098004]	[-1.15509351 -0.16235372 -1.34892224]
		[ 0.58519549 -0.02236158 2.15338644]	[ 0.62468294 -0.05928067 2.08239255]
		[ 0.79403465 -0.12194406 -0.71724585]	[ 0.82149541 -0.01348186 -0.67566477]
		[-0.18334438 0.52986997 0.67874575]	[-0.15256422 0.47035495 0.79888752]
		[ 0.09009885 -0.33386382 -0.2779744 ]	[-0.00570997 -0.34911289 -0.22857436]
		[ 0.24186553 -0.14278976 -0.12194992]	[ 0.21685699 -0.11307179 -0.1591417 ]
		[ 0.40840547 0.29951029 0.3889511 ]	[ 0.3631137 0.35606943 0.41250447]
		[ 0.40909515 -0.05526474 -0.15212247]	[ 0.41714456 -0.11217356 -0.10909934]
		[-0.79167489 -0.77071179 -0.55307466]	[-0.86881754 -0.84446548 -0.54959521]
		[-1.49557186 -0.23674852 -0.83089824]	[-1.50012047 -0.24326005 -0.70087426]
		[-0.25127665 0.75137717 -0.09146766]	[-0.25641893 0.82813273 -0.18537255]
		[ 1.61733851 -0.45088601 0.82371539]	[ 1.63319507 -0.51381354 0.79411129]
		[-1.7936122 0.9046535 -1.9291027 ]	[-1.91018839 1.00711432 -1.89741133]
		[ 0.0691718 -0.12454705 0.63194827]	[ 0.09070599 -0.21713107 0.57402196]
		[ 1.34737841 -0.80893231 1.24381811]	[ 1.36594728 -0.85691239 1.31342664]
		[ 0.06074382 0.19869985 -0.13447506]	[ 0.0247844 0.21868439 -0.14933657]
		[ 0.32690378 -0.32648886 0.28675704]	[ 0.32726561 -0.31104386 0.28081726]
		[-0.20753417 0.18041985 -0.03917682]	[-0.14598271 0.17888355 -0.06554554]
		[-0.05729951 0.02951522 0.24506424]	[ 0.09796859 0.067439 0.3906376 ]
		[-0.03590025 -0.10152079 -0.22547442]	[-0.09759462 -0.08795475 -0.27790248]
		[ 0.2182833 -0.04323633 -0.12395076]	[ 0.1537238 -0.00682177 -0.15902401]
		[-1.92598086 0.89189974 -0.79411914]	[-1.88126955 0.89277762 -0.80033177]
		[ 1.76403898 -0.87830635 0.9638817 ]	[ 1.74896363 -0.98368261 0.91719625]
		[-0.03719249 0.0566447 -0.17654422]	[-0.16551249 0.15712279 -0.19695405]
		[ 0.04853631 2.2984395 0.73968584]	[ 0.20070266 2.32763798 0.69381808]
		[ 0.19854862 0.02704999 -0.51377994]	[ 0.16843426 0.07587006 -0.58037632]
		[ 0.08638314 -1.7894143 0.00756311]	[ 0.03524357 -1.90845781 0.0304858 ]
		[-0.16006137 -0.51638112 -0.30971599]	[-0.14655135 -0.58213104 -0.25344803]
		[ 0.26341644 -0.03528005 -0.09087852]	[ 0.19160034 0.02070477 -0.24273285]
		[-0.24219957 0.22418476 0.12895855]	[-0.23189347 0.2206822 0.02807419]
		[-2.91195489 0.87531579 -0.01543075]	[-2.89436823 0.98823866 0.18170381]
		[ 1.17308216 0.8595473 0.43735376]	[ 1.23915151 0.83753865 0.34815675]
		[ 1.64626819 -1.41368085 -0.37854691]	[ 1.59553813 -1.4530114 -0.44767687]
		[ 0.39653951 -0.04163916 -0.93498643]	[ 0.31279879 -0.08103191 -0.76479574]
		[ 0.27966177 -0.31755807 0.65162479]	[ 0.27225314 -0.25930841 0.52256568]
		[-0.57125562 0.4372846 0.1725209 ]	[-0.50921107 0.38596005 0.13093431]
		[ 0.60915485 1.15348431 1.06416152]	[ 0.69014496 1.22936036 1.20551837]
		[-0.08166789 -0.96456449 -1.34878017]	[-0.13663482 -1.00327317 -1.41089921]
		[-0.78137761 0.00818563 0.06925372]	[-0.81773332 -0.05572098 0.03096848]
		[ 0.69581547 2.64438062 0.48493593]	[ 0.71819396 2.65762537 0.45727297]
		[ 0.41580157 -1.53123655 -1.32093072]	[ 0.35064642 -1.46670024 -1.23438555]
		[-1.33381366 -1.17257416 0.88894224]	[-1.29618229 -1.19643246 0.83146031]
		[-0.85308694 0.94843825 0.53059713]	[-0.86802982 0.97522877 0.57307509]
		[ 0.53499177 -1.02965512 -0.21141705]	[ 0.62768635 -1.08002318 -0.23001197]
		[ 0.35814544 0.21164969 -0.2099363 ]	[ 0.34354067 0.19364691 -0.13151844]
		[ 0.8332725 -0.69404516 -0.18507834]	[ 0.94195658 -0.65848616 -0.12967987]
		[ 0.32102366 0.26443732 0.44965527]	[ 0.24063801 0.3245574 0.38735519]
		[-1.09340662 0.30397558 -0.10266843]	[-1.12054811 0.27933216 -0.05400189]
		[-2.39216171 1.36185918 -0.805244 ]	[-2.35976753 1.36005715 -0.81105816]
		[ 2.09884475 -0.15972718 0.47916195]	[ 2.1402566 -0.17389938 0.46643382]
		[ 0.20119285 -1.21119525 0.5309107 ]	[ 0.12124666 -1.14868504 0.50324613]
		[ 1.20113076 1.90702075 0.71215958]	[ 1.2356156 2.05821963 0.94263585]
		[ 0.8974742 -1.68187045 -1.36722282]	[ 1.00365209 -1.82215369 -1.55476781]
		[-2.16778376 -0.15819434 0.69214584]	[-2.28063394 -0.17489084 0.69707411]
		[ 0.78377655 0.59437069 -1.06925534]	[ 0.78421792 0.66119145 -1.07187456]
		[-0.35269604 -0.27913597 1.48855336]	[-0.43476288 -0.28418478 1.57922202]
		[-0.63744535 -0.36120501 -0.40428276]	[-0.59916 -0.43192504 -0.47373079]
		[ 0.51349917 0.24853966 -0.82981869]	[ 0.6414731 0.23209819 -0.87735562]
		[-0.54677391 -0.29230549 0.13985536]	[-0.60589556 -0.21581808 0.17192927]
		[-0.19588511 0.1998697 0.54285092]	[-0.23586671 0.20937582 0.51825124]
		[-0.35179209 0.67288743 -1.70372947]	[-0.37140394 0.71851499 -1.67338564]
		[ 0.40077248 -0.47083547 0.39853808]	[ 0.47810327 -0.49051863 0.36262247]
		[-0.40640418 -0.24418822 1.22169673]	[-0.46876361 -0.26516921 1.16836038]
		[-1.13314614 0.58244903 -0.07968264]	[-1.02880092 0.7049072 -0.08764856]
		[ 0.62222744 0.39349913 0.12864344]	[ 0.65759457 0.25296066 0.14273548]
		[ 0.6511876 -0.89816403 -0.08003087]	[ 0.55958115 -0.93029684 -0.09216612]
		[ 1.27442811 -1.25322276 -0.518841 ]	[ 1.34392006 -1.19131433 -0.52656532]
		[-1.14919684 1.64454138 -0.4401176 ]	[-1.14853964 1.58670713 -0.36542013]
		[-0.18352781 -0.36226806 0.6630964 ]	[-0.1854389 -0.44108909 0.63551118]
		[-1.42947156 -0.51571166 0.05342193]	[-1.41765971 -0.32381309 0.07719261]
		[ 0.66624014 0.29548949 0.33871549]	[ 0.53367528 0.46921643 0.37664151]
		[ 0.64843174 -0.01090365 -0.31165363]]	[ 0.75813977 -0.34794955 -0.31057766]]
4.44136	4.5416	[[-2.90530087e-01 1.43003679e-01 -5.68719329e-01]	[[-3.73811898e-01 1.17665252e-01 -7.73231738e-01]	[0.654445917269959, 1.5456681175415958, 1.048921580336749, 2.1015634295188126, 0.5072017375728877, 2.5929036760928366, 2.9331804175863856, 1.464870566173051, 1.756354458433722, 0.9644085861416126, 0.8362804084234324, 0.3384650154170797, 1.516043123978676, 1.4795127211097412, 0.5562712027596117, 2.436721290141115, 1.4873984855561928, 1.7495219016775507, 2.6514793760533344, 0.6173861231152594, 2.76…	[0.8668724054577972, 1.4777025977393945, 0.9559757049592095, 2.082105503205674, 0.3952743118649358, 2.545183579094644, 2.8602823475567147, 1.4214741962995097, 1.7859730471203605, 1.0292005825008237, 0.9084780413592869, 0.5231214902004548, 1.5270024192767377, 1.5508087375075417, 0.49183354398627077, 2.1848331755472117, 1.4269670308510092, 1.513646229021086, 3.1100985876832294, 0.6725789018154453, …
		[ 2.48900745e-01 8.99337637e-01 1.23220541e+00]	[ 3.07464232e-01 8.19703198e-01 1.19044419e+00]
		[ 1.72538590e-01 -1.01035480e+00 -2.22822995e-01]	[ 1.66709421e-01 -9.38066297e-01 -7.82888191e-02]
		[ 1.37625409e+00 1.82518029e-01 1.57771376e+00]	[ 1.29930028e+00 1.79095596e-01 1.61706737e+00]
		[ 2.07622051e-01 2.00732926e-02 4.62324291e-01]	[ 1.94080424e-01 1.06279419e-01 3.27535122e-01]
		[-1.29908008e+00 1.71447155e-01 -2.23744191e+00]	[-1.22684913e+00 1.19965153e-01 -2.22674853e+00]
		[ 1.12409549e+00 -2.69302461e+00 -2.95931004e-01]	[ 1.09076828e+00 -2.63539759e+00 -2.14753835e-01]
		[ 7.57732537e-01 9.29530391e-01 8.41225552e-01]	[ 8.03119187e-01 8.97813187e-01 7.54665451e-01]
		[-1.36092628e+00 1.05704213e+00 -3.39591777e-01]	[-1.40956228e+00 1.02172980e+00 -3.98625274e-01]
		[-4.25494381e-01 -7.98709692e-01 -3.33318587e-01]	[-5.85838068e-01 -7.86728048e-01 -3.11619280e-01]
		[ 4.85668493e-01 4.65148753e-01 4.97119376e-01]	[ 6.25226054e-01 3.72881684e-01 5.43492394e-01]
		[ 5.96998460e-02 2.89631177e-01 -1.64645912e-01]	[ 2.81442657e-01 3.48462671e-01 -2.70221930e-01]
		[ 2.56725803e-01 -4.41057491e-01 -1.42756678e+00]	[ 1.87053864e-01 -4.95727742e-01 -1.43213171e+00]
		[-1.02776669e-01 2.41759910e-01 1.45600378e+00]	[-1.43745842e-01 2.54881399e-01 1.52295120e+00]
		[-3.34183764e-01 2.96274144e-01 3.31633073e-01]	[-2.61466747e-01 2.47583772e-01 3.35018882e-01]
		[ 2.29977452e+00 -6.84431129e-01 4.24501882e-01]	[ 2.08469812e+00 -4.43114471e-01 4.80811123e-01]
		[-7.33031048e-01 7.35731841e-01 -1.06476213e+00]	[-7.89552115e-01 6.61888259e-01 -9.87292408e-01]
		[-1.73636432e+00 -1.90933516e-01 9.70063877e-02]	[-1.47950465e+00 -2.79361047e-01 1.55397236e-01]
		[-2.47527260e+00 5.03354462e-01 -8.06227452e-01]	[-2.91812920e+00 6.53854503e-01 -8.54230360e-01]
		[-2.00150314e-03 6.17302844e-01 9.94071836e-03]	[ 2.59799748e-02 6.70306110e-01 -4.87559120e-02]
		[ 2.46262081e+00 -1.01297605e+00 7.55439162e-01]	[ 2.92150292e+00 -1.24475280e+00 8.87103505e-01]
		[-5.37602673e-01 1.38089565e+00 -1.21885010e+00]	[-5.19703031e-01 1.34863329e+00 -1.29134131e+00]
		[-3.32333390e-01 3.77030627e-01 -4.74618959e-02]	[-3.10272869e-01 3.92507997e-01 -7.95603823e-02]
		[ 9.22347904e-01 -1.71441036e+00 1.43076595e+00]	[ 8.13411903e-01 -1.76012834e+00 1.46305248e+00]
		[-1.09034561e+00 6.37535545e-02 -1.62358548e+00]	[-1.11577764e+00 5.67380714e-02 -1.69011787e+00]
		[ 1.31451746e+00 -1.62035314e-01 1.68502920e+00]	[ 1.28390271e+00 -1.68817094e-01 1.69190686e+00]
		[-1.43105752e-01 -6.89410179e-02 1.27454916e-01]	[-1.04669044e-01 -3.03560339e-02 7.70335686e-02]
		[ 5.54605037e-02 1.35688574e-02 5.51005180e-01]	[ 2.48880895e-02 1.06698056e-01 5.59092763e-01]
		[-6.97348623e-01 6.02074852e-02 -4.17983614e-01]	[-7.59002713e-01 4.87622975e-02 -4.42591641e-01]
		[ 7.39125598e-01 -1.07768060e-01 -2.49255866e-01]	[ 7.74813444e-01 -1.03186149e-01 -2.47557287e-01]
		[-1.82929252e+00 3.59554717e-01 -1.74430785e+00]	[-1.71156611e+00 3.07703314e-01 -1.67058536e+00]
		[ 1.70709870e+00 -5.12991327e-01 1.05053255e+00]	[ 1.73017548e+00 -5.91035229e-01 1.01575098e+00]
		[-1.66308029e-01 4.11224228e-01 5.07089353e-01]	[-2.63321159e-01 4.59677189e-01 5.00377453e-01]
		[ 3.60511735e-01 4.23506566e+00 1.39838123e+00]	[ 4.29058612e-01 4.52824524e+00 1.55677429e+00]
		[ 3.55472315e-01 -5.56342128e-01 -9.66391618e-01]	[ 3.20984017e-01 -3.91261869e-01 -9.59809618e-01]
		[-3.56675130e-01 -3.04933592e+00 2.00098892e-03]	[-3.94754045e-01 -3.39023547e+00 -4.95255528e-02]
		[ 7.18619948e-01 -5.34263989e-02 -5.02169594e-01]	[ 7.47674205e-01 -8.98607604e-02 -5.73160054e-01]
		[ 2.52582929e-01 6.07495772e-02 4.43479987e-01]	[ 1.59484864e-01 1.29286849e-01 4.00480881e-01]
		[-8.39798125e-01 -5.22642642e-01 -4.39459805e-01]	[-8.37567720e-01 -5.39035441e-01 -4.95591981e-01]
		[-1.53936551e+00 1.74754266e-01 6.63125557e-01]	[-1.72253017e+00 2.76220127e-01 7.59988554e-01]
		[ 5.52643283e-02 6.30874530e-01 -6.33871719e-01]	[ 1.53801461e-01 6.04463564e-01 -5.91207246e-01]
		[ 1.42795167e+00 -7.03204882e-01 5.34090697e-03]	[ 1.44228187e+00 -7.23736530e-01 -6.68365575e-02]
		[-1.07319011e+00 6.45542020e-01 7.97792322e-01]	[-1.04670961e+00 7.06995606e-01 7.16686089e-01]
		[ 3.34976179e-01 -2.11306343e-02 -1.05320969e+00]	[ 3.10062404e-01 -4.07392037e-03 -1.05232414e+00]
		[ 9.25696101e-01 -5.50191631e-01 2.23931501e-01]	[ 9.53149228e-01 -6.01535222e-01 2.84462513e-01]
		[ 8.65611206e-01 3.79579879e-01 2.36602323e-01]	[ 8.57046514e-01 4.27018449e-01 2.03258424e-01]
		[-3.17313555e-02 -4.55330780e-01 -4.97505505e-01]	[-9.87240981e-02 -4.08598451e-01 -4.79476747e-01]
		[-8.51468941e-01 -5.69530821e-03 -2.84398360e-01]	[-8.23880050e-01 -3.95159089e-02 -2.09964678e-01]
		[ 9.97000942e-01 3.95577660e-01 7.95096209e-01]	[ 1.01342002e+00 5.73022556e-01 7.49217691e-01]
		[-6.29190301e-01 -8.25637502e-01 -1.82472495e+00]	[-6.20348000e-01 -8.97942209e-01 -1.72358293e+00]
		[-2.60886110e-01 1.91563694e-01 1.09166233e+00]	[-2.62422864e-01 1.19675814e-01 9.90027555e-01]
		[-9.90540576e-01 7.95464700e-01 -2.05689350e-01]	[-1.06925171e+00 8.25545188e-01 -2.20593998e-01]
		[ 1.74117455e-01 -6.09259293e-01 1.43321570e-01]	[ 2.98370379e-01 -6.50855786e-01 1.84018881e-01]
		[ 6.23261228e-01 6.83186045e-02 2.34055745e-01]	[ 6.23010117e-01 5.53775102e-02 3.03822656e-01]
		[-4.21400049e-01 -7.00467374e-01 3.43803660e-01]	[-3.73560645e-01 -6.39567952e-01 3.92819617e-01]
		[-5.39728207e-01 4.14230365e-01 -2.56658235e-01]	[-5.33765384e-01 3.85232893e-01 -3.12938299e-01]
		[ 9.70724394e-01 1.75715603e-01 4.08035028e-02]	[ 9.32056759e-01 1.30683355e-01 7.21935207e-02]
		[-2.08561666e+00 2.73936941e-02 7.12158296e-02]	[-1.95215922e+00 1.80740193e-01 -5.28553337e-02]
		[ 2.28456175e+00 2.84310325e-02 -1.62370843e-01]	[ 2.23006125e+00 -3.00157490e-03 -1.00955215e-01]
		[-2.13239506e-01 -1.25916417e-01 7.15783041e-02]	[-3.56230265e-01 -2.02109244e-01 1.33103066e-01]
		[-1.76485546e-01 1.36658410e+00 1.78332978e+00]	[-2.64543331e-01 1.33976342e+00 1.89817611e+00]
		[ 5.94668524e-02 -1.19764424e+00 -1.68357699e+00]	[ 1.29286381e-01 -1.21372716e+00 -1.74252191e+00]
		[ 3.74633277e-02 -1.15468471e-01 -7.17262455e-02]	[ 9.05907695e-02 -6.22641228e-02 -4.36483111e-02]
		[-1.52272680e+00 1.44658134e+00 -8.99352035e-01]	[-1.47966171e+00 1.41708175e+00 -8.67959975e-01]
		[ 9.38750789e-01 -7.58970113e-01 6.05072504e-01]	[ 8.87528140e-01 -6.75533420e-01 6.98408050e-01]
		[ 4.54878933e-01 -6.34490019e-01 3.58546793e-01]	[ 5.32316038e-01 -8.04587419e-01 2.83980351e-01]
		[-9.05503818e-01 1.80134043e+00 6.89889433e-02]	[-7.97234880e-01 1.69932192e+00 2.45105029e-01]
		[-1.70301419e-01 -8.63646830e-02 1.81943490e-01]	[-1.85834290e-01 3.04407943e-02 1.90137078e-01]
		[ 7.47478710e-01 -1.43744774e+00 -3.26584963e-01]	[ 7.64701303e-01 -1.29408259e+00 -4.84604317e-01]
		[ 2.66830918e-02 -5.51172251e-01 4.33030138e-01]	[-3.86022760e-02 -5.17369494e-01 3.80199218e-01]
		[-3.07738345e-01 2.78755090e-01 -3.29807844e-01]	[-2.55004516e-01 2.73572851e-01 -3.10439414e-01]
		[-1.31037906e-01 2.57518115e-01 -8.43823089e-02]	[-1.41836729e-01 2.14551852e-01 -1.59340034e-01]
		[-1.93128886e+00 1.41422803e+00 1.19535138e+00]	[-1.82574795e+00 1.52635495e+00 1.17560065e+00]
		[ 9.69220297e-01 4.23939890e-01 6.19899815e-02]	[ 9.74415868e-01 3.07390512e-01 2.69567309e-02]
		[ 1.16386927e+00 -1.75509909e+00 -1.23056057e+00]	[ 1.06751145e+00 -1.79108860e+00 -1.20654229e+00]
		[-3.95915144e-01 -2.30774628e+00 1.28158509e+00]	[-2.68539917e-01 -2.18280008e+00 1.16366798e+00]
		[ 2.39913496e-02 1.86352505e+00 -1.11175984e+00]	[-3.75202911e-02 1.81774119e+00 -9.84480486e-01]
		[ 3.17307179e-01 4.19133773e-01 -3.92404401e-01]	[ 3.05120952e-01 2.62303708e-01 -4.31998191e-01]
		[ 7.69968636e-01 1.23230995e+00 1.81899514e+00]	[ 7.35214206e-01 1.84889695e+00 1.97127012e+00]
		[-4.87365731e-01 -2.54582951e+00 -1.40856579e+00]	[-8.76856769e-01 -2.58912627e+00 -1.37852585e+00]
		[-6.28422054e-01 1.02087921e+00 -2.60372351e-01]]	[-3.35624897e-01 3.15822866e-01 -3.85518832e-01]]
4.04906	4.22856	[[-5.44869647e-01 2.15178012e+00 1.42100238e+00]	[[-0.75477994 2.13620335 1.08905587]	[2.6355812213772345, 0.5094037471337288, 1.9799092477295683, 1.7759945043469738, 0.4925714550393123, 1.5412853930437787, 1.4847863324119155, 0.9487382540356706, 1.6089702424826287, 1.4267043950209664, 0.8768452137610182, 0.4217231373517572, 0.8237191079476158, 1.5917273908282699, 0.8635389754281673, 2.227963742079377, 1.1441367233874669, 1.8161498714269835, 0.3260227564528512, 0.2688629813250474,…	[2.5137820528535757, 0.3089342888933446, 1.8447710145960659, 1.6761352414369752, 0.5433126530449109, 1.4654932364363775, 1.3994297053364066, 0.9062552617973094, 1.5712698135036924, 1.510694790454519, 0.9952160012350701, 0.37315860581734556, 0.7613764372491801, 1.6200215011573655, 0.787931760003536, 1.9564145120723109, 0.9927364755430772, 1.6096783412911275, 0.31985450512520214, 0.2826548365303203…
		[-2.40033824e-01 -3.63755750e-01 -2.63737929e-01]	[-0.05860373 -0.29268806 -0.07962221]
		[ 6.80964301e-01 -1.71375015e+00 -7.20686243e-01]	[ 0.70193131 -1.60864816 -0.56808769]
		[ 5.62947144e-01 1.24775515e-01 1.67978512e+00]	[ 0.45972411 0.05895543 1.61077849]
		[ 2.25752204e-01 -2.63477322e-01 -3.49631637e-01]	[ 0.2547384 -0.23355698 -0.41922324]
		[-4.75783825e-01 2.22657158e-01 -1.44900456e+00]	[-0.351191 0.24791626 -1.40102564]
		[ 7.45532742e-01 -1.28279598e+00 5.66203296e-02]	[ 0.64335821 -1.23666469 0.12310221]
		[ 6.07276045e-01 3.48379097e-01 6.40275007e-01]	[ 0.65652421 0.26616442 0.56518233]
		[-1.29401942e+00 7.53640108e-01 -5.88494322e-01]	[-1.26961568 0.73810292 -0.5587208 ]
		[ 4.33127994e-01 -2.11588341e-01 1.34280153e+00]	[ 0.33203154 -0.05545917 1.47271113]
		[-3.93624905e-01 6.13484392e-02 -7.81123122e-01]	[-0.24321067 -0.04962714 -0.96376377]
		[-2.79514647e-01 2.82420922e-01 -1.41281244e-01]	[-0.2126015 0.1848415 -0.2447071 ]
		[ 3.11377077e-01 -1.62160886e-01 -7.45158595e-01]	[ 0.12185234 -0.18815334 -0.72762931]
		[-2.12882430e-01 -5.27223221e-01 1.48671209e+00]	[-0.19067763 -0.52141066 1.5219207 ]
		[-1.98648068e-01 6.97887886e-01 -4.68178390e-01]	[-0.10577551 0.65671979 -0.42233532]
		[ 2.14087785e+00 -4.77391743e-01 3.90591309e-01]	[ 1.93032598 -0.18888483 0.25636281]
		[-4.46816357e-01 5.92147658e-01 -8.71071258e-01]	[-0.38272133 0.37934303 -0.83375593]
		[-1.79314025e+00 1.73835713e-01 2.29846793e-01]	[-1.57803688 -0.01114944 0.31739512]
		[ 2.32026217e-01 1.40571464e-01 -1.80815751e-01]	[ 0.21955687 0.15042805 -0.17740656]
		[-1.97898128e-01 8.70638695e-02 1.59823391e-01]	[-0.21752334 0.08801282 0.15757886]
		[ 5.02559168e-02 -1.48831399e-01 6.39744639e-02]	[ 0.08623016 -0.19692413 0.08927422]
		[ 1.49057394e+00 -7.15993357e-01 -9.32981278e-01]	[ 1.46979658 -0.70062652 -0.8994243 ]
		[-3.09098563e-01 9.20379517e-01 5.28305811e-01]	[-0.25928605 0.84978271 0.42238831]
		[-3.74305204e-01 -9.65480623e-02 5.00767518e-01]	[-0.42720462 -0.14213632 0.51431441]
		[ 5.12904784e-03 3.91454943e-01 -1.58392098e+00]	[-0.09228864 0.29694306 -1.62008117]
		[ 4.21941112e-02 -6.82819920e-01 2.18895250e+00]	[ 0.0547369 -0.62604404 2.13798749]
		[-7.97362690e-02 1.96124373e-01 -4.84809281e-01]	[-0.01901694 0.23622907 -0.45557542]
		[-1.60469202e-01 -1.33449737e+00 3.66960377e-01]	[-0.27142397 -1.33423948 0.39520754]
		[-2.91890305e-01 8.44124988e-01 -3.17676647e-01]	[-0.37985204 0.98547642 -0.32920548]
		[ 4.08551101e-01 3.65840609e-01 -1.60342909e-01]	[ 0.48751406 0.35921506 -0.17548171]
		[ 5.09266257e-01 -3.77938125e-01 -2.52070765e-01]	[ 0.4230198 -0.29837774 -0.22466296]
		[-1.74076677e-01 -7.20653230e-02 -4.49182648e-01]	[-0.0867374 -0.1415034 -0.38371611]
		[-5.00613098e-01 3.40795363e-01 4.23136831e-01]	[-0.40206482 0.26834122 0.32888787]
		[-2.87385008e-01 1.93150334e+00 7.17165062e-01]	[-0.14919658 2.07639686 0.6157671 ]
		[ 1.29110656e-03 5.02586473e-01 -1.58235887e-01]	[-0.05155878 0.48892044 -0.15298262]
		[ 3.41003005e-01 -2.21809629e+00 -4.64867166e-01]	[ 0.27315796 -2.28247721 -0.36651789]
		[ 8.07407281e-01 -1.53033100e-01 -9.43738426e-01]	[ 0.81243674 -0.27812852 -1.05459234]
		[-2.12395309e-01 3.47838085e-01 7.73412170e-01]	[-0.20521794 0.39845431 0.75738016]
		[-4.55629593e-01 -7.49502993e-01 -4.32834785e-01]	[-0.5524947 -0.73621979 -0.46567736]
		[ 1.66679538e+00 3.78673718e-01 -3.51402203e-01]	[ 1.53672603 0.30361097 -0.2698775 ]
		[-5.45790103e-01 -5.52117389e-01 1.71234371e-01]	[-0.43590863 -0.48927436 0.21682258]
		[-1.27316528e+00 1.65749379e-01 1.61323683e-01]	[-1.33918566 0.22845889 0.06145056]
		[-8.51860469e-01 6.02938281e-01 -1.51088218e+00]	[-0.90366427 0.58707687 -1.33634961]
		[ 7.82134389e-01 -3.75122970e-01 3.07660543e-01]	[ 0.71597067 -0.33441694 0.22759875]
		[ 2.20535173e-01 -1.58931320e-01 1.19674394e+00]	[ 0.32987439 -0.15992886 1.06214637]
		[ 1.16175474e+00 -1.15304650e+00 -2.35508934e-01]	[ 1.00400257 -1.10004683 -0.31167864]
		[-4.79696431e-01 1.21316560e+00 2.32109778e-01]	[-0.5385825 1.26081244 0.28108973]
		[-4.91056554e-02 -1.22698010e-01 -6.00921299e-01]	[ 0.07747625 -0.12163654 -0.55502292]
		[ 1.29987136e+00 4.58187021e-02 2.19437198e+00]	[ 1.35507556 0.22380552 2.13726849]
		[-1.55394059e+00 -4.08529915e-01 -8.47259886e-01]	[-1.52166546 -0.52605892 -0.87790608]
		[ 7.55357709e-01 -8.08922382e-02 -1.27343818e+00]	[ 0.72658257 -0.12219596 -1.2131582 ]
		[-6.50191763e-01 -6.14118941e-01 -5.60797597e-01]	[-0.72003288 -0.65602699 -0.54266088]
		[-8.64690956e-01 8.82863173e-01 4.41008999e-01]	[-0.76665785 0.8944141 0.48189917]
		[ 9.46464878e-01 1.97721544e-01 1.90452308e-01]	[ 0.92779542 0.21323595 0.24357885]
		[-5.59343482e-01 -8.00776347e-01 1.88336113e+00]	[-0.59152706 -0.62611926 1.88674051]
		[-5.54160801e-01 2.35521790e-01 -9.62144665e-01]	[-0.54729748 0.14213765 -0.95728422]
		[ 1.12878755e+00 4.41621437e-01 -7.38860568e-01]	[ 1.14065326 0.36021945 -0.75401322]
		[-1.34578252e+00 -5.06463186e-01 3.63392967e-01]	[-1.1714879 -0.40641962 0.2063382 ]
		[ 1.25439061e+00 -3.21722693e-01 -2.96820606e-01]	[ 1.16706841 -0.34049335 -0.22776178]
		[-3.78441805e-01 5.51873648e-01 -3.23882731e-02]	[-0.47770256 0.471661 0.03219966]
		[-1.44699519e+00 5.71690910e-01 -3.82727941e-01]	[-1.50329052 0.49728392 -0.29566157]
		[ 6.81312223e-02 1.17595290e-01 6.56516786e-01]	[ 0.1208237 0.13448138 0.63832996]
		[ 1.31134271e+00 -6.59441162e-01 -2.66730285e-01]	[ 1.35949068 -0.59139896 -0.25161874]
		[ 3.23103223e-01 -1.77512086e-01 7.71954918e-01]	[ 0.34023215 -0.1268815 0.92548746]
		[-1.35443856e-01 3.90696673e-01 -3.50430120e-01]	[-0.18047855 0.44506089 -0.42902952]
		[-3.60502067e-01 5.71102281e-02 -4.41229086e-01]	[-0.26664801 -0.01703528 -0.47760902]
		[-1.78486432e+00 1.48803420e+00 -5.60955669e-02]	[-1.59961642 1.59661354 0.06585218]
		[ 4.28370934e-01 1.69564489e-01 -3.00641373e-01]	[ 0.26321703 0.18965202 -0.21078338]
		[ 1.07348821e+00 -1.52122492e+00 5.83880678e-02]	[ 1.16294325 -1.56562897 0.04156954]
		[-3.14634617e-01 -4.80362553e-01 4.51745475e-01]	[-0.40176302 -0.43008063 0.44952492]
		[-5.92181030e-01 4.66228052e-01 2.64385899e-01]	[-0.57684518 0.45764726 0.24068465]
		[ 5.98272289e-01 2.62443069e-03 -6.32943807e-01]	[ 0.65549059 -0.02648302 -0.72571561]
		[-4.93267242e-01 8.39908426e-01 1.31712672e+00]	[-0.47874083 0.88579244 1.25797581]
		[-7.37146360e-02 3.39168984e-02 1.94861960e-01]	[-0.06371007 0.02983881 0.20541124]
		[ 7.21109395e-01 -8.90075999e-01 -1.45428880e+00]	[ 0.68361594 -0.92741268 -1.43320517]
		[ 7.68914945e-03 2.61609413e-01 2.74739640e-02]	[ 0.10934044 0.27876627 0.03155824]
		[-6.88858008e-01 7.47399314e-01 9.22980242e-02]	[-0.73145239 0.69565699 0.14658323]
		[ 5.15161649e-01 -9.95238963e-01 -2.31128849e-01]	[ 0.47002287 -1.04643051 -0.29699353]
		[ 1.08776510e+00 1.62217374e+00 2.03290657e+00]	[ 0.97793115 1.71984336 2.01995096]
		[-3.95894318e-01 -1.99787371e+00 -1.13820937e+00]	[-0.46145502 -1.88880569 -1.07841441]
		[-6.30723348e-01 4.05963180e-01 -5.74757314e-01]]	[-0.51247618 0.14317808 -0.46641674]]
4.51315	4.50802	[[ 8.97498988e-01 7.20058276e-01 2.66781969e+00]	[[-5.99987021e-02 1.35039828e+00 1.91670870e+00]	[2.905382982642188, 1.6058412932790933, 3.096440291321296, 0.6808506116183246, 0.8561357833619208, 0.35620860692588086, 0.8563630885084, 0.5375594492366519, 0.710265716582254, 1.4203628742368215, 1.047921895360462, 0.6847340511107927, 1.1089457265043943, 0.15250445308653787, 0.9842638504538698, 1.9702231297367028, 0.6003809850206588, 1.235059386651363, 1.703140801939922, 0.6034332143751691, 2.056…	[2.3454099036526332, 0.6803321933381469, 1.8549100573547281, 0.7326675086005469, 0.949924503594198, 0.38026012286505984, 0.8825531304956885, 0.5226952731521873, 0.8080809972587563, 1.4139460467041876, 1.4667210965930184, 0.8215287587842355, 1.1762219830261158, 0.08206927404362686, 1.0557694246385751, 1.7924785933599274, 0.4567555108611216, 1.2244589388691611, 1.6519527243309606, 0.647245881650419…
		[-1.35257384e+00 8.59343621e-01 1.03917315e-01]	[-4.95841152e-01 -1.58641305e-02 -4.65555340e-01]
		[ 2.56441130e-01 -1.12241471e+00 -2.87443310e+00]	[ 4.82622162e-01 -8.54960317e-01 -1.57378843e+00]
		[ 2.33233351e-01 5.99373288e-01 -2.23408641e-01]	[ 1.90706353e-01 6.62883000e-01 -2.47020027e-01]
		[-2.28113302e-01 -8.11485826e-01 1.49744964e-01]	[-1.83050811e-01 -9.25642436e-01 1.09704346e-01]
		[-2.12071504e-02 3.55059139e-01 -1.91790620e-02]	[ 2.27981628e-02 3.78812270e-01 -2.40680110e-02]
		[ 7.71942834e-01 3.64634966e-01 6.71069452e-02]	[ 8.35447543e-01 2.58527873e-01 -1.18704551e-01]
		[-3.77985125e-01 -2.67829587e-01 -2.72698953e-01]	[-3.83607960e-01 -3.38989017e-01 -1.05554385e-01]
		[-6.63853900e-01 -7.97257789e-02 2.39623012e-01]	[-7.33190372e-01 1.89264467e-02 3.39217580e-01]
		[-6.92316968e-01 -2.81438914e-02 1.23989348e+00]	[-8.13611124e-01 2.20407777e-02 1.15619832e+00]
		[ 1.95274314e-01 -3.01090956e-01 -9.84556995e-01]	[ 5.51815922e-01 -3.50703396e-01 -1.31292692e+00]
		[-1.88469677e-01 1.80472766e-01 6.33063569e-01]	[-2.85854282e-01 1.60779289e-01 7.53224303e-01]
		[-2.00306997e-01 -1.06019832e+00 2.56158669e-01]	[-3.76039563e-01 -1.06993144e+00 3.11992170e-01]
		[-2.12404719e-02 -3.62633411e-02 -1.46599525e-01]	[ 1.67492937e-03 -4.53163273e-02 -6.84031493e-02]
		[ 2.94119917e-01 9.39178004e-01 -1.46109266e-02]	[ 3.65981526e-01 9.90089323e-01 -2.07300212e-02]
		[ 1.83264344e+00 -5.72046905e-01 -4.42673174e-01]	[ 1.65919647e+00 -4.42705070e-01 -5.13866517e-01]
		[-4.19263614e-01 2.72957298e-01 3.31918157e-01]	[-2.71916748e-01 1.81883743e-01 3.18755679e-01]
		[-1.18259705e+00 3.08302600e-01 1.78284652e-01]	[-1.17083812e+00 2.49452119e-01 2.57315835e-01]
		[ 1.29781751e+00 -8.29215299e-01 -7.27159053e-01]	[ 1.24815398e+00 -7.90612580e-01 -7.38912175e-01]
		[ 1.07878618e-01 -5.92560629e-01 3.69560485e-02]	[ 1.23653519e-01 -6.35194727e-01 1.28334687e-02]
		[-1.23952920e+00 1.45212660e+00 7.65460305e-01]	[-1.21054807e+00 1.45113624e+00 8.03296488e-01]
		[ 2.21564911e+00 -3.29098579e-01 8.71784792e-01]	[ 2.10725868e+00 -5.67690281e-02 1.00400759e+00]
		[-8.41362489e-01 1.27820763e+00 -5.67525307e-01]	[-7.07517551e-01 9.89894756e-01 -5.12271587e-01]
		[ 6.24336516e-02 -1.70986825e-01 -7.13639818e-01]	[ 3.11495100e-02 -8.45336909e-02 -9.32567372e-01]
		[-5.03718582e-01 -3.93883199e-01 -6.97933292e-01]	[-5.34055883e-01 -3.71164227e-01 -6.85503674e-01]
		[-1.17535280e-01 -5.14858310e-02 6.51091238e-01]	[-8.68756299e-02 -2.70320974e-02 6.56206663e-01]
		[ 6.89144686e-01 4.00704188e-01 1.90750608e-01]	[ 6.62722661e-01 3.67372122e-01 1.77116035e-01]
		[-5.08474871e-01 4.20057160e-01 -6.90516269e-01]	[-6.67599032e-01 3.50059329e-01 -6.50435646e-01]
		[ 2.86421409e-01 -1.11885481e-01 9.20574150e-01]	[ 3.96109255e-01 -5.74004351e-02 9.10767893e-01]
		[ 4.98537701e-01 -5.09203780e-01 -7.35312648e-02]	[ 5.01058443e-01 -4.39741872e-01 -8.61441110e-02]
		[ 1.54854641e+00 1.05162501e-01 -3.01517091e-01]	[ 1.39948271e+00 3.18580435e-01 -2.95216237e-01]
		[-1.98470142e+00 -7.15999528e-02 -1.09593957e-01]	[-1.94786140e+00 -2.92687738e-01 -3.74842825e-02]
		[ 2.40548199e-01 -1.38596546e-01 1.58877173e-01]	[ 3.69750087e-01 -2.17950342e-01 6.60983560e-02]
		[ 9.94510929e-01 1.22195353e+00 -6.65822853e-01]	[ 1.15620798e+00 1.23427373e+00 -7.03010352e-01]
		[-8.78598480e-01 -3.98169489e-01 4.65687297e-01]	[-9.60384105e-01 -3.69277871e-01 4.68392601e-01]
		[-4.80961158e-01 -6.38703136e-01 4.73392542e-02]	[-5.14579628e-01 -6.26208472e-01 4.75696820e-02]
		[ 6.15302421e-01 3.19564713e-01 -3.49156754e-01]	[ 5.27856008e-01 1.17009078e-01 -4.26406328e-01]
		[-1.94428215e-01 -2.90673504e-01 -2.80768061e-01]	[-1.17230272e-01 -1.66112654e-01 -2.79900258e-01]
		[-1.83056470e-01 -2.17057084e-01 1.26961366e-01]	[-8.93156301e-02 -1.54397425e-01 -7.91373192e-02]
		[ 2.34424632e+00 7.49242282e-01 -9.68334962e-01]	[ 2.18773233e+00 4.80196485e-01 -7.52514606e-01]
		[-2.04264957e-01 -8.70697060e-01 6.60666654e-01]	[-9.05864224e-02 -7.12012290e-01 5.48999627e-01]
		[-2.36970855e+00 5.26069360e-02 3.42760665e-01]	[-2.35235566e+00 1.57902797e-01 2.21387612e-01]
		[ 2.06148241e-01 -7.40018286e-02 1.01689133e+00]	[ 1.43527628e-01 -7.30822645e-02 9.85516339e-01]
		[-3.91886118e-01 1.30854843e-01 -4.55831785e-01]	[-4.30413869e-01 1.39658202e-01 -4.41405529e-01]
		[ 2.77559372e-01 3.70889232e-02 -6.64104068e-01]	[ 3.85492381e-01 4.54064712e-02 -6.74921923e-01]
		[ 2.17801779e+00 -1.16322387e+00 -1.00536994e+00]	[ 1.97953150e+00 -1.09729720e+00 -7.89221263e-01]
		[-1.12511072e+00 1.17455247e+00 2.73147148e-01]	[-1.13730235e+00 1.29109904e+00 3.45992561e-01]
		[ 1.98841775e-01 1.22044383e-01 3.90299025e-03]	[ 2.59909172e-01 2.59372486e-02 -1.09218761e-01]
		[-1.40396156e+00 -4.61986704e-01 1.56378963e+00]	[-1.36479881e+00 -3.53343563e-01 1.69428317e+00]
		[ 1.09174517e+00 5.32464781e-01 8.14747017e-01]	[ 1.11958741e+00 4.73474936e-01 7.21310989e-01]
		[ 8.23233364e-01 -5.23978691e-01 -2.13303356e+00]	[ 8.76379756e-01 -6.00018964e-01 -2.17886591e+00]
		[-4.21601315e-01 -1.63627096e+00 1.41084251e+00]	[-3.65366862e-01 -1.58627230e+00 1.54794110e+00]
		[-7.78989464e-01 1.56183050e+00 -1.22737096e+00]	[-6.81955389e-01 1.52476642e+00 -1.32018264e+00]
		[ 6.53515277e-01 5.66334062e-01 -3.20322520e-01]	[ 5.01935093e-01 5.94428606e-01 -3.24272809e-01]
		[-7.29891831e-01 -4.87255379e-01 8.50068819e-01]	[-8.28427980e-01 -2.95005828e-01 8.73453676e-01]
		[-4.21720357e-01 -1.88577612e-01 -1.17709344e-01]	[-3.95225131e-01 -2.44847355e-01 -1.14178999e-01]
		[ 1.13307539e+00 4.98216570e-01 -6.43973697e-01]	[ 1.22184748e+00 4.17183347e-01 -7.54972086e-01]
		[ 1.16565768e-01 -1.43615360e+00 -5.33603215e-02]	[ 2.74977228e-01 -1.23709401e+00 -1.72656295e-01]
		[-1.42489643e+00 8.94778552e-01 7.86042419e-01]	[-1.39992993e+00 9.24604441e-01 7.86006493e-01]
		[ 6.25367786e-01 -4.34516391e-02 -2.23790502e-01]	[ 3.28101376e-01 -2.76521289e-01 4.37901057e-02]
		[-1.11918874e+00 8.05178646e-01 -1.88733955e+00]	[-1.16128249e+00 7.15290433e-01 -1.81251283e+00]
		[ 1.62940754e-02 1.74963760e-01 2.49292962e+00]	[ 8.56355850e-02 1.97172646e-01 2.47692284e+00]
		[ 1.06981590e+00 -9.53957543e-01 -6.17629117e-01]	[ 1.09425728e+00 -8.82710393e-01 -6.09441009e-01]
		[ 1.12791544e+00 6.90005441e-01 3.09170143e-01]	[ 1.07481094e+00 6.33684728e-01 5.16882458e-01]
		[-1.30304462e+00 -4.25521377e-01 -3.42022706e-01]	[-1.24832289e+00 -2.89958393e-01 -4.12355660e-01]
		[ 1.42656065e-01 -1.36206909e-03 -1.53329446e-02]	[ 1.45126153e-01 2.08055853e-02 -7.10437952e-02]
		[-9.17721096e-01 1.00331172e+00 6.57574179e-01]	[-8.09903426e-01 9.79971679e-01 9.71984969e-01]
		[-2.18413188e-01 -2.98879188e-01 -4.69127334e-01]	[-4.04323311e-01 -2.70826322e-01 -5.60861474e-01]
		[ 4.64585578e-01 -1.09018764e+00 -3.44687143e-01]	[ 6.08057492e-01 -1.17806795e+00 -5.66136672e-01]
		[ 5.09050182e-02 -9.08728756e-01 9.36242366e-01]	[-7.30591294e-02 -8.23960637e-01 9.44103081e-01]
		[-3.89066129e-01 6.08929317e-01 7.85971662e-03]	[-4.03642445e-01 5.83620640e-01 -3.36450378e-02]
		[ 1.07563246e-02 2.81324345e-01 -1.00513680e+00]	[ 6.47906804e-02 2.27046195e-01 -1.04169231e+00]
		[ 8.90109732e-01 6.21136620e-01 -1.35433746e+00]	[ 8.57003708e-01 6.84030710e-01 -1.39966788e+00]
		[-8.47619687e-01 -9.78096577e-01 8.02542646e-01]	[-8.39604427e-01 -1.00544203e+00 8.32922223e-01]
		[ 4.14920450e-02 3.19724327e-01 5.54754675e-01]	[ 3.62622482e-02 2.97944371e-01 5.69926225e-01]
		[-8.05639800e-01 1.45058543e+00 6.39572787e-01]	[-7.20321336e-01 1.46352712e+00 4.98115746e-01]
		[ 9.62760393e-02 -1.13820855e+00 8.63536787e-03]	[ 4.48508148e-02 -1.21499318e+00 9.82402546e-02]
		[ 4.93426548e-01 -1.78499082e-01 -7.92445913e-01]	[ 4.49370066e-01 -1.49775688e-01 -7.53678816e-01]
		[ 3.79758674e-01 -1.66253300e+00 -4.79911941e-01]	[ 3.73397173e-01 -1.72139303e+00 -4.02539268e-01]
		[ 1.98621328e-01 6.31482390e-01 1.15468312e+00]	[ 1.02812912e-01 6.36437668e-01 1.23635454e+00]
		[-5.15854871e-01 8.40077347e-01 -1.13339904e-01]]	[-5.32304425e-01 7.29509415e-01 -4.99474721e-02]]
4.37552	4.37107	[[-1.11119785e+00 1.46221073e+00 1.14778139e+00]	[[-1.32175136 1.50710265 1.19505995]	[2.165692271338172, 0.25572385427343386, 1.8648558271799116, 1.8608163743618327, 0.7536714302062165, 1.3973896557159144, 2.7136077331966577, 1.1677113102126813, 1.7140131579139222, 3.148563344780536, 1.9351715889529304, 0.6154007367914893, 1.7122558267434387, 1.5425389618047347, 0.7178968491262053, 1.370181169925742, 1.4288373912723265, 0.4767096000966165, 2.2560552187592795, 0.8086300722684083, …	[2.333785194812421, 0.23671953939483548, 1.982643137776524, 1.8563659783795292, 0.8178315294225843, 1.4208273153899436, 2.777343102026608, 1.1006173313156105, 1.7725894587640687, 2.889394753948725, 2.2045653039247974, 0.6585461694382788, 1.9176857256257278, 1.4728836317584504, 0.8111786180488216, 1.3940582517332027, 1.4321408038064447, 0.41107925010093943, 2.1729324060285813, 0.7200521214034428, …
		[ 9.12140973e-03 -2.07974395e-01 -1.48519832e-01]	[ 0.15584374 -0.15496434 -0.08794841]
		[ 1.20285042e+00 -1.09885716e+00 -9.07386947e-01]	[ 1.31263505 -1.11481522 -0.98236961]
		[ 5.30570801e-01 7.82086824e-01 -1.60295739e+00]	[ 0.55422305 0.86425689 -1.54660644]
		[-1.39939332e-01 -6.90309397e-01 2.68161414e-01]	[-0.13271446 -0.78191772 0.19959951]
		[-3.38039292e-01 -1.23192999e-02 1.35583020e+00]	[-0.33360224 -0.04222309 1.38046261]
		[-2.46994316e+00 1.10048019e+00 2.28015446e-01]	[-2.58271689 1.02124318 -0.0164489 ]
		[ 3.52763090e-01 -5.98597842e-01 -9.38503346e-01]	[ 0.45043823 -0.61302056 -0.79540538]
		[ 1.52584170e+00 -8.45143095e-02 7.76212310e-01]	[ 1.55543085 -0.08609498 0.84575168]
		[-2.47921771e-01 -4.87197478e-01 3.10074581e+00]	[-0.2651366 -0.44268752 2.84294432]
		[ 7.78993681e-03 1.23320577e-01 -1.93122252e+00]	[ 0.28756819 0.02234334 -2.18561513]
		[-5.06989183e-01 -2.60351783e-01 -2.32157240e-01]	[-0.58612103 -0.26393558 -0.14311955]
		[-5.92988666e-01 -4.60960782e-01 1.53873312e+00]	[-0.73175085 -0.45638674 1.71282526]
		[ 2.93971358e-01 -3.17587995e-01 -1.48058946e+00]	[ 0.28172478 -0.32970929 -1.40758983]
		[ 4.45526998e-01 5.40058285e-01 -1.58803742e-01]	[ 0.50762525 0.59805732 -0.2065304 ]
		[-3.79228717e-01 -2.58033931e-01 -1.29112374e+00]	[-0.53908241 -0.12818655 -1.27920162]
		[ 3.79208406e-01 8.10234675e-02 1.37521361e+00]	[ 0.45739447 -0.00507264 1.35712632]
		[-7.66025022e-03 3.97515863e-01 -2.63010460e-01]	[ 0.04509929 0.3481861 -0.21381918]
		[ 1.97086646e+00 -2.86942777e-01 -1.05978036e+00]	[ 1.88104844 -0.31343872 -1.04165646]
		[-4.35742912e-01 -6.73646728e-01 -1.01048475e-01]	[-0.37325684 -0.60220807 -0.12845166]
		[-1.32209765e+00 1.02072526e+00 1.17873674e+00]	[-1.2806471 1.00796417 1.16515686]
		[ 1.95067530e+00 7.94162229e-01 1.81854103e+00]	[ 1.8644154 0.89792181 1.83721276]
		[-2.70341043e-01 5.92320024e-01 -5.39173208e-01]	[-0.26078346 0.5424734 -0.52133954]
		[-1.65711841e-01 -5.09325239e-01 -1.27883910e+00]	[-0.18205342 -0.66235664 -1.45845229]
		[-1.91093665e+00 -1.93026808e-02 1.24506778e+00]	[-1.95398378 -0.01101678 1.30817987]
		[ 1.07031963e+00 -1.82274957e-02 -1.44881296e+00]	[ 1.13842753 -0.00996995 -1.48321647]
		[ 1.03615297e+00 -1.29950380e-02 3.66351590e-01]	[ 0.99539643 -0.0292365 0.33612579]
		[-2.66212824e-01 1.09951855e+00 -3.88223937e-01]	[-0.4280527 0.89510171 -0.44044088]
		[ 6.69302022e-01 -7.28438899e-01 2.66430648e-01]	[ 0.81762736 -0.53256303 0.34936911]
		[-5.55667418e-03 -4.88023677e-01 1.28606463e-01]	[ 0.00788056 -0.38532423 0.1386425 ]
		[ 2.21322831e+00 2.75470657e-01 1.39668646e+00]	[ 2.13248774 0.43550263 1.4864539 ]
		[-2.28465816e+00 -2.54211313e-01 -8.35824070e-01]	[-2.28345769 -0.45717786 -0.78950114]
		[-1.91631726e-01 -5.05227461e-03 -7.81301505e-01]	[-0.05743934 -0.06480459 -0.89280593]
		[ 2.51115804e-02 -2.16917946e+00 -3.05709125e-02]	[ 0.01006985 -2.14932032 0.01232737]
		[-1.00842128e+00 7.40775631e-01 1.41631891e-01]	[-0.99910679 0.75105047 0.02861243]
		[ 5.69478473e-01 1.49757568e+00 -2.28321407e-01]	[ 0.60099295 1.44776469 -0.23445757]
		[-3.28251091e-01 -5.16223105e-01 9.75055936e-02]	[-0.38093169 -0.65375721 -0.04857512]
		[ 3.64566471e-01 -5.72359038e-03 -5.36537875e-01]	[ 0.48072641 0.02331201 -0.64894102]
		[ 3.68390015e-01 4.73570359e-01 -4.86422392e-03]	[ 0.292915 0.50389212 -0.00889156]
		[ 1.01344795e+00 -9.08758118e-01 1.32536311e+00]	[ 0.95838239 -0.99166136 1.37187853]
		[-3.40461479e-01 3.01393935e-01 -4.35648038e-01]	[-0.3267167 0.34856205 -0.44618765]
		[-9.49486287e-01 5.11401767e-01 -6.23754160e-01]	[-0.96869746 0.57889256 -0.66341627]
		[ 1.23935509e+00 -4.42678419e-01 -1.01685693e+00]	[ 1.20686609 -0.4217149 -0.816862 ]
		[ 5.98338006e-02 2.76057435e-01 8.66055391e-01]	[ 0.02149931 0.2494574 0.78056432]
		[-1.21609203e+00 3.18938854e-01 -3.81089324e-04]	[-1.16368298 0.30908547 -0.09407326]
		[ 1.54586053e+00 -4.62752585e-01 -9.53081979e-01]	[ 1.23483006 -0.35670945 -0.68283861]
		[-4.48761604e-01 4.22643693e-01 -4.13357218e-02]	[-0.38583295 0.54509017 0.05485349]
		[ 2.10565298e-01 9.83139493e-03 3.85166224e-01]	[ 0.24837095 -0.14695503 0.25683478]
		[-3.53964645e+00 -5.90998425e-01 5.27628325e-01]	[-2.73912267 -0.39283335 0.67363103]
		[ 3.25505752e+00 7.60873966e-01 1.15162350e+00]	[ 2.69087101 0.64168592 0.97390787]
		[ 7.09292541e-01 -2.39585063e-01 -1.33329461e+00]	[ 0.49954748 -0.28500586 -1.31602507]
		[ 3.88977477e-03 5.63306225e-01 1.22381758e+00]	[-0.02988733 0.70883724 1.2353385 ]
		[-2.47991602e-01 -5.38169294e-01 -1.28832447e+00]	[-0.14716969 -0.66599302 -1.25881208]
		[-1.17947994e-01 -3.80799817e-02 -2.14187112e-01]	[-0.15214899 -0.07106152 -0.1625955 ]
		[-1.91484041e-01 -1.95563512e-01 2.01113810e-01]	[-0.29497692 -0.09250497 0.23281971]
		[ 1.34502883e-01 -3.32288705e-02 -1.05216238e-01]	[ 0.14896703 -0.00678811 -0.1187717 ]
		[ 2.46418394e-02 1.05751645e-02 -1.20827839e-01]	[ 0.15207498 -0.07055257 -0.17488647]
		[ 3.37237364e-01 -2.99497174e+00 -9.34324527e-01]	[ 0.55216726 -3.07612022 -1.17048067]
		[-1.16086174e+00 1.91363127e+00 1.43921600e+00]	[-1.26352192 2.16821375 1.62346827]
		[ 1.01378399e-01 6.06188827e-01 -3.87663899e-01]	[-0.06316385 0.48704913 -0.1741747 ]
		[-2.49869075e-01 1.17387323e+00 -2.11969554e+00]	[-0.25324398 1.16536056 -2.04677819]
		[-3.37488612e-01 -2.87434270e-01 2.69088179e+00]	[-0.29708809 -0.29953209 2.67605611]
		[ 5.82414376e-01 -8.39392919e-01 -5.87961691e-01]	[ 0.5858919 -0.84232136 -0.58754077]
		[-5.72296303e-02 1.15878357e-01 -4.69187961e-01]	[-0.16938509 -0.00616929 -0.35687211]
		[-4.05951353e-01 -2.06804850e-01 -2.53720283e-01]	[-0.28290852 -0.07681624 -0.25372133]
		[ 2.39801653e-01 2.51857568e-01 5.78015934e-01]	[ 0.25286622 0.33949883 0.49515133]
		[ 1.79157542e-01 1.00691904e+00 -9.27916765e-01]	[ 0.22224187 0.60100342 -0.50605248]
		[ 3.72016354e-01 -1.02357718e+00 5.38150987e-02]	[ 0.08249881 -0.74966981 -0.04718998]
		[-1.20289855e+00 -4.83689615e-01 6.21995267e-01]	[-0.82134065 -0.39003213 0.36378013]
		[-5.76471162e-01 4.26861078e-01 1.20466444e-01]	[-0.62561518 0.50477501 0.23620224]
		[ 3.68863252e-01 -2.26312345e-01 2.39942652e-01]	[ 0.30856036 -0.23669821 0.15628435]
		[-3.63908680e-02 -2.26202816e-01 -5.09907183e-01]	[ 0.03668019 -0.26260295 -0.55970117]
		[-1.11264199e-01 5.41122672e-01 -3.38426222e+00]	[-0.13103125 0.63938682 -3.50213995]
		[-4.85632960e-01 -1.09270069e+00 6.77335391e-01]	[-0.49912465 -1.124241 0.61564429]
		[ 6.78621407e-01 5.25571594e-01 2.68386489e+00]	[ 0.6662893 0.47291151 2.84607229]
		[-5.32328255e-01 1.63803360e-01 -2.35845163e+00]	[-0.67188655 0.11751134 -2.33612395]
		[ 4.98210450e-01 -1.50820304e-01 1.46862945e+00]	[ 0.53697603 -0.13697253 1.43172425]
		[-2.24347403e-01 2.29187562e-01 8.22294550e-01]	[-0.15390377 0.28508354 0.79375781]
		[ 2.26451046e+00 -1.77331373e+00 8.40407220e-01]	[ 2.22100801 -1.74385496 0.91753264]
		[-2.06014960e+00 1.79256869e+00 3.15781227e-01]	[-2.06910721 1.75408575 0.26976132]
		[-3.28169021e-01 1.57313632e-02 -4.10093045e-01]]	[-0.25441475 -0.04566385 -0.36448552]]
3.32345	3.25589	[[ 2.49651817e-02 7.04762972e-01 1.02146347e+00]	[[-1.75011745e-01 7.34133776e-01 9.93006790e-01]	[1.2412500690149015, 0.4577432030676404, 1.35783038403526, 1.7337237417381777, 0.7634205214806936, 1.2534899876159493, 1.6019489902639295, 1.1811728642315327, 1.5351484431103057, 1.8703195800995547, 1.2876236400223207, 0.4279739835073017, 0.4157549583734185, 0.35440377482913926, 0.12996287224803615, 2.3832295723107113, 1.8612893311382026, 0.390693448856127, 0.9064057161180024, 0.742822398500368, …	[1.2472545843902518, 0.3672491864139207, 1.4358698540453436, 1.6328705245018733, 0.7557839874319835, 1.2190256607085501, 1.6162331506389445, 1.2843222717627936, 1.4527686514419351, 1.861299770191511, 1.705780703911819, 0.5208895084582587, 0.5660834006232074, 0.362731626924929, 0.10086604867404678, 2.349170194450538, 1.859686812671841, 0.3763154525227031, 0.9398421062722534, 0.7327412297171079, 0.…
		[-3.75180974e-01 2.35244573e-01 1.15879539e-01]	[-1.86391543e-01 2.63957294e-01 1.74518493e-01]
		[ 5.18721808e-01 -8.12778476e-01 -9.56045076e-01]	[ 5.80114574e-01 -8.17154592e-01 -1.02832276e+00]
		[ 1.87589381e-01 3.78872928e-01 -1.68138739e+00]	[ 1.49931155e-01 4.00875020e-01 -1.57578108e+00]
		[ 7.14117993e-02 -5.76423699e-01 4.95426046e-01]	[ 1.05809769e-01 -6.12792060e-01 4.29534189e-01]
		[-1.47873148e-01 1.33692676e-01 1.23753665e+00]	[-1.16502795e-01 1.60917320e-01 1.20272868e+00]
		[-1.57915867e+00 2.68480128e-01 2.04176666e-02]	[-1.56916147e+00 3.25384630e-01 2.09920773e-01]
		[-2.06877355e-02 -5.62135086e-01 -1.03862674e+00]	[-1.33440267e-02 -5.30906440e-01 -1.16937761e+00]
		[ 8.14933114e-01 5.85169110e-01 1.16195606e+00]	[ 8.21528817e-01 5.14279892e-01 1.08219377e+00]
		[-1.16459627e+00 1.30225899e-01 1.45768723e+00]	[-1.12028905e+00 1.45808684e-01 1.47923260e+00]
		[ 7.50269542e-01 -1.18026259e-01 -1.03977885e+00]	[ 1.03887029e+00 -1.84665688e-01 -1.34027420e+00]
		[-1.15232649e-01 -3.49290091e-01 2.18814075e-01]	[-2.23775684e-01 -3.47711504e-01 3.16775998e-01]
		[ 1.09792806e-01 -3.57225861e-01 1.82174118e-01]	[-5.53495990e-02 -4.18744699e-01 3.76881566e-01]
		[ 5.69137442e-02 1.13835356e-01 -3.30763319e-01]	[ 5.33333402e-02 1.40409783e-01 -3.30174016e-01]
		[-1.20826039e-02 -1.23975952e-01 3.70718511e-02]	[ 5.13754702e-02 3.63966601e-02 -7.88023094e-02]
		[-8.03102530e-01 4.29343635e-01 -2.20237907e+00]	[-9.06341175e-01 5.56744003e-01 -2.09456019e+00]
		[ 4.40642771e-01 -5.89433752e-01 1.70961977e+00]	[ 5.45756239e-01 -7.25594831e-01 1.62299024e+00]
		[ 2.32574737e-01 3.09326209e-01 -5.35505319e-02]	[ 3.01426329e-01 2.08383505e-01 -8.56259460e-02]
		[ 1.98388901e-01 6.86847917e-01 5.57183188e-01]	[ 1.95737209e-01 6.83251863e-01 6.14944731e-01]
		[-3.70010531e-01 -5.00078102e-01 -4.05954695e-01]	[-3.53145526e-01 -4.65018088e-01 -4.42669318e-01]
		[ 3.44757231e-01 -1.29916595e-01 -1.76458292e-01]	[ 3.56570243e-01 -1.27536153e-01 -2.23062853e-01]
		[ 8.54291861e-01 1.73289492e+00 2.31322320e+00]	[ 7.76656341e-01 1.75944643e+00 2.34909355e+00]
		[ 3.87036292e-02 -6.39490100e-02 2.50061394e-01]	[ 7.49728743e-02 -4.42901468e-02 2.56705403e-01]
		[-4.92976296e-01 -1.44557450e+00 -2.24211489e+00]	[-4.96567110e-01 -1.55673505e+00 -2.34160858e+00]
		[-1.40154719e+00 5.62697901e-01 1.73402327e-01]	[-1.42091967e+00 5.51538413e-01 2.33978347e-01]
		[ 1.77299733e+00 -3.94901408e-01 -6.85815207e-01]	[ 1.78314623e+00 -4.03051588e-01 -6.95945477e-01]
		[-1.25419731e-01 -1.83677598e-01 5.88014553e-01]	[-9.09625519e-02 -2.14140414e-01 5.81193830e-01]
		[ 4.71037769e-01 -1.72108675e+00 -3.54560396e-01]	[ 4.04977597e-01 -1.75761170e+00 -3.14086772e-01]
		[-1.15069024e-01 9.67461403e-01 -8.37440215e-01]	[-1.28147547e-01 1.05052270e+00 -8.84245499e-01]
		[-4.59469386e-01 1.06023508e+00 9.49522746e-01]	[-3.81405049e-01 1.07117860e+00 1.01626459e+00]
		[ 1.53227229e+00 -1.50212114e+00 5.51992896e-01]	[ 1.47248632e+00 -1.41034176e+00 5.43066863e-01]
		[-1.93556635e+00 1.28691196e+00 -4.26017189e-01]	[-1.78316304e+00 1.06651707e+00 -4.03700594e-01]
		[ 4.36334009e-01 4.41903847e-01 -4.89483140e-01]	[ 5.22044272e-01 3.22967300e-01 -3.93644767e-01]
		[ 1.44714354e+00 -1.81462611e+00 -1.16629325e-01]	[ 1.36999453e+00 -1.75291174e+00 1.54097633e-02]
		[-2.93474106e-01 -2.79244783e-01 -1.20941687e-01]	[-3.63449988e-01 -2.65569698e-01 -2.01055327e-01]
		[-1.33643069e+00 2.10612098e+00 5.24032685e-01]	[-1.19019442e+00 2.03524289e+00 5.18877480e-01]
		[ 1.47015067e-01 -2.22666671e-01 -9.67282969e-02]	[ 2.60333815e-02 -2.21959237e-01 -8.05016039e-03]
		[ 1.41972562e-01 -4.90311190e-01 -3.69460932e-01]	[ 2.97863359e-01 -4.88910475e-01 -5.02530994e-01]
		[ 2.45419776e-02 6.78535635e-01 3.51186796e-01]	[ 2.87749810e-02 5.85879049e-01 3.24707912e-01]
		[-2.34726485e+00 2.47135578e-01 -5.99458597e-01]	[-2.44668951e+00 8.13861483e-02 -3.93070251e-01]
		[ 1.20626002e+00 7.90955803e-01 3.39159779e-01]	[ 1.22036246e+00 8.10145547e-01 2.24720028e-01]
		[ 9.79918257e-01 -9.36484462e-01 6.82730394e-01]	[ 9.71666576e-01 -8.38379483e-01 6.39194571e-01]
		[ 1.34689694e+00 1.18558622e+00 1.80584506e-01]	[ 1.36187827e+00 1.17124493e+00 2.46377070e-01]
		[-3.56715857e-01 -1.46903687e-01 1.66941806e-01]	[-4.03196525e-01 -1.67213201e-01 1.78520768e-01]
		[-8.09348672e-01 -1.08996442e+00 -4.13050999e-01]	[-8.05884222e-01 -1.05371137e+00 -4.70381940e-01]
		[ 5.14000486e-01 1.08327543e+00 1.68881552e-01]	[ 1.45491535e-01 1.36463912e+00 3.04644240e-01]
		[ 2.84925025e-01 -9.43561431e-01 -9.63562784e-01]	[ 4.52929502e-01 -9.16097118e-01 -9.60017632e-01]
		[ 2.42923232e-02 -9.86754468e-02 3.47376057e-01]	[ 2.41664056e-02 -3.35345311e-01 2.12909254e-01]
		[-8.64386948e-01 -1.18615119e+00 -1.39070211e+00]	[-8.74451705e-01 -1.06703851e+00 -1.36938581e+00]
		[ 2.27688370e+00 8.60840519e-01 8.50646701e-01]	[ 2.25475302e+00 8.12681630e-01 8.46710986e-01]
		[-1.01276655e+00 2.58974647e-01 7.39322956e-01]	[-1.01643064e+00 2.38462451e-01 7.34443458e-01]
		[ 6.60438443e-02 -3.99594653e-01 -8.24919084e-01]	[-4.24252249e-02 -3.53677167e-01 -8.69653783e-01]
		[ 2.99640801e-01 1.79939878e-01 5.56772891e-01]	[ 4.55447085e-01 9.02953857e-02 6.32308600e-01]
		[-6.47262245e-01 1.47888729e-01 2.26268945e-01]	[-6.81967745e-01 1.49315617e-01 2.55494223e-01]
		[-3.45809637e-02 -6.37769927e-01 -1.58530690e+00]	[-9.32553627e-02 -4.92338519e-01 -1.54034371e+00]
		[ 2.89350464e-01 3.80694813e-01 1.16931893e-01]	[ 3.54909792e-01 3.95112432e-01 5.19302200e-02]
		[-1.53142527e-01 -5.41773676e-02 1.44795884e+00]	[-1.76805756e-01 -1.63907080e-01 1.47754100e+00]
		[-1.08974269e-02 -3.00527576e-01 3.45826863e-01]	[-7.24334251e-02 -3.38526074e-01 3.73320825e-01]
		[ 2.61441366e-02 -2.71502361e-01 -1.85572297e-01]	[ 5.14631969e-02 -1.81079149e-01 -2.21020685e-01]
		[ 1.41464820e-02 -7.39093202e-02 -4.43326389e-01]	[ 5.03651830e-02 -5.71479035e-02 -4.18817557e-01]
		[-1.35397576e-01 9.91428379e-01 -1.69304653e-01]	[-1.07396647e-01 1.01562721e+00 -5.79097961e-02]
		[ 5.15043944e-04 -2.88230593e-01 2.21231017e-01]	[-2.59992343e-03 -3.02167013e-01 1.71785073e-01]
		[ 1.07998483e-01 -6.35778554e-01 -4.75835092e-02]	[ 8.88180525e-02 -6.76043189e-01 -6.85812595e-02]
		[-7.13656376e-01 -7.13658279e-02 -1.03944049e+00]	[-8.72856218e-01 -1.07787032e-01 -9.54639318e-01]
		[ 5.82308652e-01 2.76065971e-01 4.73608360e-01]	[ 6.41258317e-01 3.51050674e-01 4.08925843e-01]
		[-2.99971240e-01 2.58949964e-02 2.76246411e-01]	[-1.88126026e-01 1.24834407e-01 2.25737997e-01]
		[-1.32698707e+00 -3.90506246e+00 -3.21041607e-01]	[-1.23713358e+00 -3.37509810e+00 -3.43595325e-01]
		[ 2.53185288e-01 1.77948552e+00 4.07914187e-01]	[-9.43623001e-04 1.68960576e+00 9.17985520e-01]
		[ 8.99360880e-01 1.97121469e+00 9.75540847e-02]	[ 1.15300055e+00 1.57631377e+00 -3.52737916e-01]
		[-2.16665607e-01 7.39678385e-02 -8.83643864e-02]	[-3.02492032e-01 1.80302389e-01 -4.35672712e-02]
		[ 2.12809874e-01 -4.58245899e-01 -5.26474927e-01]	[ 1.71722827e-01 -4.94125246e-01 -6.13244011e-01]
		[-1.75823743e-01 3.82761417e-01 4.58544559e-01]	[-1.09808791e-01 3.64778471e-01 4.61054295e-01]
		[-5.28827797e-01 -9.34597527e-01 6.16694675e-02]	[-5.32451033e-01 -8.12796010e-01 1.38933871e-01]
		[ 4.11263875e-01 8.21054403e-01 -3.83969940e-01]	[ 3.88688622e-01 7.93232654e-01 -4.71023688e-01]
		[ 2.67274074e-01 1.56113182e-01 2.90256470e-01]	[ 1.89861593e-01 7.46868900e-02 2.65816970e-01]
		[-1.82668696e-01 -1.98040619e-01 -1.31507339e-01]	[-5.06989077e-01 -3.01529290e-01 -2.44121475e-01]
		[ 9.49654952e-01 -5.65008297e-01 -2.02528792e-01]	[ 1.01060371e+00 -5.46484139e-01 -1.46719647e-01]
		[-9.18296767e-01 1.00928651e+00 7.95701756e-02]	[-7.73090936e-01 1.08186868e+00 9.08342807e-02]
		[ 2.10108711e+00 6.69438342e-02 -7.24633662e-01]	[ 2.01192327e+00 7.54117150e-02 -6.19868319e-01]
		[-2.08800234e+00 2.33849594e-01 3.57584273e-02]	[-1.98257877e+00 2.58036189e-01 -1.89024564e-02]
		[-1.60690574e-01 -3.02926315e-01 1.17646110e+00]]	[-1.52584553e-01 -3.86730205e-01 1.08990563e+00]]
4.61894	4.2544	[[ 1.80449189e+00 -3.48388970e-01 -2.33308993e-01]	[[ 8.24453209e-01 -5.16504045e-01 -1.50551976e-01]	[1.85256550006643, 2.327911278711925, 1.5323159520234488, 0.38092136411175176, 0.48369473419095715, 0.7558287721726598, 1.870853905441404, 0.5113027470212703, 0.8923986045826923, 2.1939029719742997, 1.543825371025807, 0.9230255964708992, 1.8522160883252174, 0.878683688497477, 1.251457082021934, 2.6863853117046568, 1.1091137890614609, 1.5964121592948606, 2.2774713358729644, 0.3475812169615138, 2.4…	[0.9844619946833626, 1.121364361821497, 0.49064536960358995, 0.48379177229813874, 0.4720494618881431, 0.8024407477195553, 1.907900569563693, 0.47741115677871293, 0.9136173728467274, 2.2293158965478224, 1.8135066751822493, 0.8096033327096563, 1.6394889800816985, 0.9449204252678961, 1.058160013732188, 2.708415957591071, 1.0885838129961112, 1.4448974088025652, 2.516126679552908, 0.2732748882453383, …
		[-1.07742673e+00 1.42921707e+00 1.48850970e+00]	[-3.34589691e-01 9.20541383e-01 5.45995725e-01]
		[-7.47811668e-01 -8.16451198e-01 -1.05932872e+00]	[-3.73587201e-01 -1.34466665e-01 -2.88243296e-01]
		[-1.09248811e-01 2.66478060e-01 2.49309500e-01]	[-2.50564214e-01 2.78993944e-01 3.05670464e-01]
		[ 1.28794925e-02 -2.02522673e-01 4.39066375e-01]	[ 9.07877575e-02 -2.37384633e-01 3.97789911e-01]
		[ 1.86961569e-01 -9.04333039e-02 -7.26735387e-01]	[ 2.09176263e-01 -7.18444674e-02 -7.71359072e-01]
		[-1.68514254e+00 6.98008574e-01 -4.16140594e-01]	[-1.66040793e+00 8.74118477e-01 -3.45031846e-01]
		[ 2.88500559e-01 -3.65663460e-01 2.10922168e-01]	[ 2.58602418e-01 -3.64777039e-01 1.67283931e-01]
		[ 8.41773712e-01 1.45046063e-01 2.58367814e-01]	[ 9.03385072e-01 2.11853199e-02 1.34697061e-01]
		[-1.14974628e+00 -5.46534644e-01 1.78678304e+00]	[-1.20128407e+00 -4.95031063e-01 1.81154911e+00]
		[ 7.81922170e-02 3.79582656e-03 -1.54183927e+00]	[ 3.16296795e-01 3.55501184e-03 -1.78570719e+00]
		[ 7.97282060e-01 6.30841928e-02 -4.60801425e-01]	[ 6.73671745e-01 1.45720654e-02 -4.48789027e-01]
		[ 2.24230572e-01 7.01248939e-01 -1.69961025e+00]	[ 1.19814886e-01 5.78185028e-01 -1.52946742e+00]
		[-2.55461590e-01 2.19840872e-01 8.11476673e-01]	[-3.31062470e-01 2.45883274e-01 8.50184490e-01]
		[ 7.37781423e-02 -1.14103486e+00 5.08665956e-01]	[ 1.87258382e-01 -9.74527531e-01 3.67332281e-01]
		[-2.19339028e+00 -1.44403589e+00 -5.66096698e-01]	[-2.29029302e+00 -1.38064762e+00 -4.28820534e-01]
		[ 7.20905918e-01 -1.04541682e-02 8.42804108e-01]	[ 8.10537379e-01 -3.21843635e-02 7.25953196e-01]
		[ 1.38734748e+00 5.88903230e-01 -5.26300040e-01]	[ 1.30090531e+00 4.06842784e-01 -4.79429716e-01]
		[-7.40332629e-01 1.00070369e+00 1.90719045e+00]	[-8.77197851e-01 1.04057101e+00 2.11627725e+00]
		[-3.47154479e-01 -1.71960194e-02 8.75718687e-04]	[-2.69409709e-01 4.57806683e-02 -1.30516611e-03]
		[ 1.25671648e+00 -9.39981269e-01 -1.92477316e+00]	[ 1.39912089e+00 -1.00569914e+00 -2.14352007e+00]
		[-2.72122465e+00 3.37527333e-01 4.03117171e-01]	[-3.06439452e+00 2.46854628e-01 2.93702996e-01]
		[ 2.39037741e+00 3.57996473e-01 1.01099162e+00]	[ 2.60157147e+00 3.50304284e-01 1.05509653e+00]
		[ 5.22293434e-02 -7.83869886e-01 -1.50070739e+00]	[ 1.37069308e-01 -7.44624699e-01 -1.33508675e+00]
		[-1.23442602e-01 -7.31345585e-01 1.06613973e+00]	[-2.66631958e-02 -7.08788356e-01 1.12621159e+00]
		[ 2.97993905e-01 -1.30447272e-01 -4.50057698e-01]	[ 2.77709835e-01 -1.54011841e-01 -4.14996779e-01]
		[ 3.73193972e-02 8.34973342e-01 -6.68326647e-01]	[-2.50233650e-02 8.13517077e-01 -7.21418057e-01]
		[-1.16507661e-01 1.85259882e+00 -3.67533373e-01]	[-7.63077144e-02 1.79031498e+00 -2.95628455e-01]
		[ 1.71869485e-01 -8.21232118e-01 2.54576204e-01]	[ 2.17312898e-01 -7.19988158e-01 1.61615493e-01]
		[-1.33891885e-02 -6.31530007e-01 -3.01926000e-02]	[-1.93573298e-02 -5.57339981e-01 -1.13408098e-01]
		[-1.07065994e-02 -5.24157332e-01 -6.98327288e-01]	[-5.50695641e-02 -5.44347324e-01 -7.22523297e-01]
		[ 1.97108850e-01 6.45385183e-01 3.85250710e-01]	[ 3.14449603e-01 5.86012707e-01 3.91640890e-01]
		[ 6.20502482e-02 4.03611081e-01 1.85869929e-01]	[ 1.27989375e-01 3.10193305e-01 1.57677671e-01]
		[-5.85749769e-01 -1.30420851e+00 -1.91684788e+00]	[-6.48739604e-01 -1.33376851e+00 -1.78321742e+00]
		[ 8.39171650e-01 1.42972928e-01 1.35485698e+00]	[ 8.57939595e-01 1.32209615e-01 1.28587675e+00]
		[-3.19415691e-01 1.25793631e+00 1.09356582e+00]	[-2.74013118e-01 1.24528524e+00 1.09547200e+00]
		[ 1.45784330e-01 -2.19289524e-01 -1.73519673e-01]	[ 4.37760344e-02 -1.74680420e-01 2.03877588e-02]
		[-7.52787426e-02 8.33597286e-02 4.03935966e-01]	[ 8.64210775e-02 7.05067676e-02 3.21927472e-01]
		[ 4.29984406e-01 1.43102564e-01 -8.32362127e-02]	[ 4.20663148e-01 1.09573216e-01 -2.77290345e-01]
		[-2.86081267e+00 -6.90278596e-01 -9.16831905e-01]	[-3.25063499e+00 -6.37183188e-01 -8.68364381e-01]
		[ 2.10910495e-01 1.52244753e+00 5.93090379e-02]	[ 3.53178594e-01 1.50943055e+00 -4.60335519e-02]
		[ 2.57368446e+00 -8.80642920e-01 1.42983912e+00]	[ 2.71247990e+00 -1.00371682e+00 1.48739272e+00]
		[-6.10418965e-01 -4.93985455e-01 -4.76170930e-01]	[-5.71330024e-01 -4.03880197e-01 -3.88607769e-01]
		[ 4.22128700e-01 4.19104925e-01 -2.72427599e-01]	[ 3.39441429e-01 3.44237275e-01 -2.41270022e-01]
		[ 1.70420410e-01 -8.41412420e-02 8.42109755e-01]	[ 1.74334304e-01 -1.20366410e-01 7.54726546e-01]
		[ 3.89451435e-01 5.46891873e-01 1.03788405e+00]	[ 9.00251447e-02 6.51677484e-01 1.45610375e+00]
		[ 2.70344746e-01 -3.59575081e-01 -1.00395429e+00]	[ 3.39588818e-01 -4.30841764e-01 -1.09996452e+00]
		[-8.96457227e-03 -8.21860702e-02 -1.29573661e-01]	[ 1.44577010e-01 -1.31647708e-01 -2.25971807e-01]
		[ 9.57238172e-03 -2.23246404e-01 -5.35626521e-01]	[ 1.69956927e-01 -1.39175597e-02 -7.36182095e-01]
		[-1.41665850e+00 -3.35171943e-01 -6.68608749e-01]	[-1.38681718e+00 -3.74118901e-01 -4.84881595e-01]
		[ 1.54279413e+00 5.50508700e-01 1.24263247e+00]	[ 1.40644040e+00 4.44333056e-01 1.18414396e+00]
		[-6.23382173e-01 -8.83001756e-01 -9.97668453e-01]	[-7.95945033e-01 -9.16986558e-01 -9.48548381e-01]
		[ 8.14018212e-01 7.92795480e-01 8.30624419e-01]	[ 9.03770494e-01 7.92814540e-01 7.95711229e-01]
		[-2.29774648e-01 -6.05372552e-02 2.85050546e-01]	[-1.67285534e-01 -3.11891698e-03 2.94189597e-01]
		[-4.26043260e-01 -3.52611549e-01 -1.71902370e+00]	[-5.22019822e-01 -3.22377319e-01 -1.71881813e+00]
		[ 7.66392176e-02 1.84726558e-01 -2.80492233e-03]	[ 1.57384172e-01 2.04342043e-01 -4.81164785e-02]
		[ 1.77960641e-01 -1.16894304e-02 1.78087556e+00]	[ 2.21421385e-01 -5.13058955e-02 1.85370317e+00]
		[-1.23689341e+00 -2.00825440e+00 7.96933058e-01]	[-9.73981734e-01 -1.46701225e+00 7.57264250e-01]
		[ 1.00427887e+00 4.98665485e-01 -1.64350065e+00]	[ 7.34765913e-01 3.62708602e-01 -1.31668096e+00]
		[ 6.74396720e-01 1.05874867e+00 5.16869121e-01]	[ 6.46707252e-01 7.06468354e-01 3.13007753e-01]
		[-2.19663841e+00 -1.03817864e+00 2.00364091e+00]	[-2.13252345e+00 -1.00286976e+00 2.16388716e+00]
		[ 1.94705467e+00 4.88537384e-01 -2.43121840e+00]	[ 1.95617643e+00 4.26114925e-01 -2.61024393e+00]
		[ 1.87736911e-01 5.98080536e-01 4.33297327e-01]	[ 1.44397924e-01 6.18806740e-01 4.61158486e-01]
		[-8.23485486e-01 6.09675247e-01 -1.28535911e+00]	[-9.59537571e-01 5.76238520e-01 -1.23404218e+00]
		[ 3.08065955e-01 -4.66514011e-01 7.46445588e-01]	[ 4.13399921e-01 -4.82278680e-01 6.88395996e-01]
		[ 4.70182773e-02 -1.09976537e-01 1.97841152e-01]	[ 1.30886640e-01 3.75127521e-02 1.84136871e-01]
		[-3.06616366e-01 8.99691421e-01 -8.29934283e-01]	[-7.62128852e-01 5.60876445e-01 -3.54187798e-01]
		[ 5.44337788e-01 -7.04280993e-01 -1.72841070e+00]	[ 6.53042254e-01 -2.78375433e-01 -1.14109673e+00]
		[-5.01791178e-01 1.29055943e-01 3.06555045e+00]	[-8.89019801e-02 7.47950350e-02 2.12233558e+00]
		[-1.52977374e+00 -1.08636528e-01 -5.33971706e-01]	[-1.63563926e+00 -4.51169053e-02 -4.84677234e-01]
		[ 5.50515487e-01 -2.98799947e-01 -2.42758527e-01]	[ 5.48312251e-01 -3.48179340e-01 -2.93558772e-01]
		[ 7.40365231e-01 4.12052896e-01 6.14816430e-01]	[ 7.97255109e-01 4.26790884e-01 6.12528462e-01]
		[ 1.03934701e+00 -2.60160518e+00 2.02571195e+00]	[ 9.42406314e-01 -2.56371380e+00 2.12964061e+00]
		[ 6.63585579e-01 2.10405694e+00 -9.53574603e-01]	[ 6.12811887e-01 2.18009585e+00 -1.09323529e+00]
		[-1.54821140e+00 5.66061268e-01 -1.09618624e+00]	[-1.50865167e+00 4.40513543e-01 -1.08333670e+00]
		[-5.23544226e-01 -3.04586632e-01 -1.68644912e+00]	[-8.09471829e-01 -3.71568577e-01 -1.59508216e+00]
		[ 2.75686527e-01 9.49662665e-02 9.20503958e-01]	[ 2.85058021e-01 1.33426753e-01 8.26654407e-01]
		[-7.05793266e-02 4.26912088e-01 7.17121970e-01]	[ 3.80510564e-02 4.18641148e-01 6.77077829e-01]
		[ 1.91093644e-01 8.18131004e-01 -1.71613563e+00]	[ 2.41803522e-01 8.50740808e-01 -1.71969895e+00]
		[-3.20897008e-01 -7.21870391e-02 -2.20268909e-01]	[-3.49846800e-01 -3.07524830e-02 -2.46769849e-01]
		[ 3.77558424e-01 -6.58036258e-01 1.92480946e+00]]	[ 3.56094782e-01 -6.95621769e-01 1.92076283e+00]]
4.36239	4.16602	[[-2.0544564 -1.23996819 -1.98102577]	[[-2.3715369 -1.10641981 -1.7341792 ]	[3.111715817160301, 2.0032314910028135, 1.43280796371451, 1.2836058233050225, 0.43266247445831174, 1.4546858675248158, 1.3570309370097986, 0.16899449678503364, 1.1566369053272858, 1.0680876981807086, 1.8296050922608362, 0.945705055182382, 1.7664992020964556, 0.6883620778326319, 1.493560957994244, 2.126376015514079, 0.763562044476969, 1.71948959630406, 1.1585787369727603, 0.9548950313988893, 1.089…	[3.139383631004083, 2.12439001891219, 1.3302175665256235, 1.224371321429487, 0.380791540632069, 1.4579796055113328, 1.4865568158620877, 0.2118585560703522, 1.1711074847319016, 1.1415848841201377, 1.8607465540602584, 0.8249599088586779, 1.6219616761720772, 0.7905751600856036, 1.264828100694852, 2.3614165625779227, 1.0804020433470534, 1.4006895709231328, 1.1937776576912131, 0.9947850255295666, 1.14…
		[ 1.72360762 0.51960025 0.87870857]	[ 1.91732037 0.4807734 0.77831387]
		[ 0.20369032 0.56582226 1.30049763]	[ 0.34978238 0.59365362 1.13785167]
		[ 0.93250249 0.32996149 0.81805161]	[ 0.70375487 0.31968686 0.94953385]
		[-0.11407406 0.38297703 0.16586899]	[ 0.00764625 0.36649371 0.10308294]
		[-0.81688582 -0.66532797 -1.00306891]	[-0.73314464 -0.65244375 -1.0782025 ]
		[ 1.21644165 0.56718464 0.20026051]	[ 1.28270827 0.73757029 0.14318082]
		[ 0.03103628 -0.03489752 -0.16241321]	[ 0.09808769 0.02661415 -0.18588852]
		[-1.10971951 -0.22461979 -0.23638419]	[-1.09461187 -0.31349173 -0.27393527]
		[-0.64769193 -0.57668158 0.62349407]	[-0.77547912 -0.64899166 0.52977166]
		[ 1.04344267 0.21585638 -1.48730905]	[ 1.16614911 0.19574758 -1.43671739]
		[ 0.07931435 0.30018546 0.89328381]	[ 0.12352694 0.21164405 0.7877225 ]
		[-0.04154676 0.71866674 -1.61316813]	[-0.12966601 0.64281311 -1.48348836]
		[-0.30176947 0.35437008 0.50714828]	[-0.36527285 0.36490391 0.59869021]
		[ 0.33696925 -1.18691589 0.84166902]	[ 0.33169224 -0.9471945 0.7698006 ]
		[-1.55029888 -1.17773617 0.85497711]	[-1.75035584 -0.87861419 1.31931032]
		[-0.24303996 -0.37455501 -0.61940868]	[-0.24664791 -0.58836064 -0.87193185]
		[ 1.25035094 1.17984129 0.03523567]	[ 1.06313064 0.91156101 0.02722207]
		[-1.1243815 0.21860962 0.17401368]	[-1.15443384 0.16974092 0.25214209]
		[ 0.66406231 0.1306091 0.67363716]	[ 0.71925094 0.15049388 0.67054226]
		[ 0.60737642 -0.31370146 -0.84815761]	[ 0.61642321 -0.28914016 -0.92022072]
		[-0.68917585 -0.09026695 -1.40790831]	[-0.77808476 -0.18928661 -1.3531386 ]
		[ 1.1930253 0.11117848 0.68994883]	[ 1.07574471 0.01898763 0.60050564]
		[-0.69235615 0.00717477 0.66146781]	[-0.57965055 0.12956506 0.74104795]
		[ 0.86339255 -1.98964232 0.79667965]	[ 0.88960039 -1.94235253 0.74495038]
		[-1.2153606 0.88494032 -0.19903929]	[-1.21324608 0.80086869 -0.15447422]
		[ 0.49973039 1.06284959 -0.57298443]	[ 0.44287391 1.08259958 -0.56495174]
		[ 0.00968145 1.71917328 0.84525432]	[ 0.130663 1.77153075 1.23719602]
		[ 0.48269593 -1.17388763 -0.64378904]	[ 0.45169473 -1.09043597 -0.75373724]
		[-0.21963647 -0.20205334 -0.03240175]	[-0.31324748 -0.22253197 -0.34431119]
		[-0.19736545 2.27000625 -0.91899554]	[-0.28947873 2.35445402 -0.97023448]
		[ 0.64388602 -1.85167538 0.36816088]	[ 0.75803021 -1.855654 0.37943177]
		[-0.24536491 -0.16148391 0.50660964]	[-0.18334635 -0.25184853 0.46182293]
		[-0.42964024 1.90773737 -1.13093145]	[-0.50121457 1.6995295 -1.03863718]
		[ 0.13815241 -1.95943177 1.52024373]	[ 0.20688791 -1.81969452 1.43870384]
		[-0.00839548 -0.24196462 -0.21780615]	[ 0.01037756 -0.24640794 -0.22430714]
		[ 1.17475507 -0.3571045 -0.87718118]	[ 0.8914091 -0.23243544 -0.6981563 ]
		[-0.29267264 0.54414187 0.79335367]	[-0.10943447 0.53299904 0.58639747]
		[-0.33143001 0.07280426 0.54199129]	[-0.22995099 -0.00626995 0.46133556]
		[-0.89736334 1.32890331 -0.83827541]	[-0.99240818 1.14307054 -0.76963737]
		[ 0.34759979 -0.47673781 0.55030846]	[ 0.39033203 -0.42024815 0.44389503]
		[ 0.44572292 -1.11364096 0.66720194]	[ 0.49409864 -1.07435739 0.69508042]
		[ 0.0993645 0.33147341 1.33010803]	[ 0.06475516 0.35603847 1.43904272]
		[-0.45061249 -0.74377483 -0.36583799]	[-0.46772195 -0.76657718 -0.41466759]
		[ 0.34921008 0.30844848 -0.95041055]	[ 0.36843587 0.25107973 -0.99619327]
		[-0.32765315 -0.29739458 -0.34458193]	[-0.44306627 -0.26654604 -0.07544269]
		[ 0.2838268 -0.10200801 -0.03559784]	[ 0.27175251 -0.12065649 -0.07563733]
		[ 0.57860461 0.31657087 0.39797475]	[ 0.77518409 0.26851472 0.38027689]
		[ 0.42854068 2.79395239 -2.49386072]	[ 0.29794638 2.9637574 -2.68016149]
		[-1.66377356 -1.5100676 1.85987418]	[-1.70809672 -1.52033678 1.93427816]
		[ 1.02774839 -1.53965244 0.55347601]	[ 1.22930332 -1.64860376 0.54100732]
		[-0.3112314 0.45652696 0.45319265]	[-0.40992125 0.50341174 0.58906209]
		[ 0.17267306 0.31267842 -0.15935478]	[ 0.2294271 0.23595371 -0.20653031]
		[ 0.14886559 -0.60525999 -0.03953348]	[ 0.22372235 -0.61545552 -0.07532507]
		[-0.17558149 0.06223244 -0.72423576]	[-0.27066218 0.09733946 -0.65394273]
[truncated: 6,182 more rows]
