# Supplementary material for: Modelling chemical processes in explicit solvents with machine learning potentials
Source: Nat Commun. 2024 Jul 20;15:6114. doi: 10.1038/s41467-024-50418-6 (PMC11271496; doi:10.1038/s41467-024-50418-6)
Supplement: Supplementary file 4 — Source Data [file 41467_2024_50418_MOESM4_ESM.zip › source_data/SI/S3/s6.xlsx]

## Sheet: Sheet1
E_true	E_predicted	F_true	F_predicted	|F|_true	|F|_predicted
0.386803	0.355961	[[ 0.06322452 -0.01113783 0.00810217]	[[ 0.11211203 0.0980949 0.07702645]	[0.06470731601338822, 0.01282730622877147, 0.025255200062597537, 0.02550770143680772, 0.059772722000530056, 0.03983453941026484, 0.08756404156112631, 0.01545643145070064, 0.033727319367625845, 0.04830257607818148, 0.029061370730720952, 0.04420016670073734, 0.04083687170141528, 0.019704220809007605, 0.032145420241135834, 0.02996676014632594, 0.04302449082214026, 0.05447612336396938, 0.073339988653…	[0.1677044721987962, 0.19082891325271123, 0.13016382755918002, 0.08817967039486906, 0.16003149453734816, 0.033695175618430405, 0.11223469568029149, 0.04852746952056985, 0.07261994358805114, 0.0469720419669421, 0.030770500638087298, 0.24129846343117015, 0.19997072355371337, 0.05926274603002801, 0.028354163608001692, 0.1558027277690169, 0.07117172666934825, 0.15919733744473252, 0.06688435197156953,…
		[ 0.01194634 0.00039672 -0.00465483]	[-0.08283953 -0.11112359 -0.1311672 ]
		[-0.01916472 -0.00867774 0.01397268]	[ 0.07475319 0.00266899 0.10652445]
		[ 0.0071939 0.01741472 -0.01719355]	[ 0.01939838 0.07719291 -0.0379554 ]
		[ 0.03299577 -0.00150651 0.04981754]	[ 0.01053929 -0.10249122 0.12245225]
		[-0.03455047 0.00787196 -0.01819582]	[ 0.02489133 -0.02242199 -0.00361126]
		[ 0.05738642 0.06227275 -0.02227925]	[ 0.03027357 0.10324801 -0.03193722]
		[-0.01517374 0.00166047 0.00242934]	[-0.04048822 -0.0120093 -0.02390389]
		[-0.00073431 0.03328873 -0.00537155]	[-0.06716909 -0.02760177 0.00033495]
		[ 0.0464822 -0.01307464 0.00126396]	[-0.02910913 -0.01950136 -0.03128463]
		[ 0.00491364 0.01900968 0.02142549]	[-0.02682286 0.01224762 -0.0087951 ]
		[-0.02144431 0.01954169 -0.03334544]	[-0.02681461 0.001978 -0.23979577]
		[-0.00157845 0.03306324 0.02391612]	[-0.05683099 0.03363959 0.18875091]
		[ 0.00793541 -0.00192987 -0.01793213]	[ 0.02298806 -0.03972727 -0.03748821]
		[-0.03047486 -0.00112738 0.01016564]	[-0.00703266 -0.01475321 0.02316987]
		[ 0.00610237 -0.02844764 -0.00717632]	[ 0.01531765 -0.15466715 0.01085959]
		[ 0.04198883 -0.00830328 0.00437037]	[ 0.04878132 -0.00777741 0.05123777]
		[-0.02797913 0.04237964 0.01971755]	[ 0.00190873 0.14909297 -0.05578024]
		[-0.05049138 0.05302597 0.00419769]	[-0.04774303 0.04591559 -0.00926704]
		[ 0.00309623 -0.00917833 0.00939168]	[-0.02432874 -0.01033443 0.03787819]
		[-0.07993877 0.0416804 0.01120946]	[-0.00047284 -0.02228634 -0.00972105]
		[ 0.02577338 0.01660179 0.01418623]]	[ 0.04868817 0.02061647 0.00247258]]
0.634009	0.606688	[[ 0.13480941 -0.12752752 -0.23829915]	[[ 0.27928093 -0.16325621 -0.28716474]	[0.30203200333156316, 0.9375886043585423, 1.4424806135561996, 0.14971898747377327, 0.997512380653468, 0.2253217805289195, 0.47812673479237894, 0.12088445637175066, 0.2320655512119312, 0.2737149822594867, 0.8028902826343837, 1.5480491111951287, 0.365431361926894, 0.17222544154505262, 0.19772089917759972, 1.1844696623451016, 0.16177698540954275, 0.8708492187227709, 1.0411444064709827, 0.47203401657…	[0.43256677539818117, 0.9829078657648097, 1.2838445331013217, 0.1820465860010074, 0.7268059227521259, 0.34320123810128095, 0.5778142579495664, 0.15124453886146375, 0.1636722165117371, 0.3179795485707029, 0.6946181357261675, 1.6297039938637452, 0.3927313679984108, 0.19624111579869924, 0.22443607103167929, 1.157159079333891, 0.23467452519363763, 0.6918189192775593, 1.0841992342464764, 0.43398445566…
		[-0.2122396 0.7355496 0.54128877]	[-0.32258041 0.8467476 0.38087827]
		[-0.71215917 -0.8079847 0.95955217]	[-0.45952323 -0.78600541 0.90514677]
		[-0.07354073 -0.05553357 -0.11799813]	[-0.02988669 0.03209621 -0.17668497]
		[ 0.57775003 0.46982621 -0.66370112]	[ 0.57865102 0.20674429 -0.38815801]
		[ 0.13488109 -0.14544638 0.10687537]	[ 0.23989241 -0.20620524 0.13310943]
		[-0.28493901 0.29635878 -0.24410327]	[-0.42111882 0.36643506 -0.14917644]
		[-0.07377778 0.01503089 -0.09457253]	[-0.09966139 0.00721632 -0.11353608]
		[-0.00588356 0.22956865 0.03343708]	[-0.08497211 0.13935784 -0.01215438]
		[-0.0826628 -0.11164009 0.2358458 ]	[-0.18436467 -0.10538237 0.23667534]
		[ 0.73616985 -0.08920303 -0.30778169]	[ 0.61768466 -0.05485001 -0.31297202]
		[ 0.52700663 -1.44753882 -0.15281173]	[ 0.60169478 -1.49781137 -0.2246321 ]
		[-0.21777854 0.29334586 0.00779719]	[-0.29534399 0.25777263 -0.02373025]
		[-0.0870089 -0.0333184 0.14484798]	[-0.11637444 -0.06465789 0.14417671]
		[ 0.08812502 -0.04066981 -0.17225998]	[ 0.12790511 -0.12258534 -0.13778486]
		[ 0.12258982 0.47126989 -1.07974294]	[ 0.01323503 0.43437934 -1.07245352]
		[ 0.15755722 0.0355893 -0.00899543]	[ 0.23190107 0.00263241 0.03587615]
		[-0.34051681 -0.30982428 0.73921281]	[-0.28413004 -0.17486566 0.60605737]
		[-0.40181573 0.87912309 -0.38686999]	[-0.39796624 0.90699583 -0.44098687]
		[ 0.42107969 -0.21326594 -0.00506446]	[ 0.40259272 -0.16031702 0.02366568]
		[-0.10662232 -0.18916516 0.52363622]	[-0.03609156 -0.26116354 0.52442628]
		[-0.33364923 0.40691182 0.35544825]]	[-0.36082416 0.39672255 0.34942224]]
0.682397	0.649461	[[ 6.98256223e-01 -1.17733461e-01 -1.07875584e-01]	[[ 0.78064757 -0.16634239 -0.13062187]	[0.716282110978595, 0.8763180667185059, 1.2533792625616553, 0.343224780694955, 0.9815549104501786, 0.10153037822742336, 0.4519223924524749, 0.1200897020755446, 0.3300636856988357, 0.38551543969974095, 0.8187063051098794, 1.4769051927423182, 0.3048864752279421, 0.4683407297896374, 0.6901381488821221, 0.5283854931653122, 0.19073161537502478, 0.5455225072315646, 1.8792901968759002, 0.425239606957182…	[0.8087907582757066, 0.8435872871597037, 1.0368640250470593, 0.34004807326167896, 0.543019256768356, 0.19560439867718815, 0.5042514408752926, 0.09930902648998162, 0.2512480813155952, 0.4230253613430921, 0.7160559583905052, 1.533441443391577, 0.4835511670510561, 0.4542967887347629, 0.5905871053051521, 0.5427219649130164, 0.29602600196114304, 0.5211909930834415, 1.931855471386249, 0.387859618006045…
		[-8.17031136e-02 2.58005648e-01 8.33481278e-01]	[-0.1092142 0.4410199 0.71078352]
		[-5.71486456e-01 -6.87869726e-01 8.78178824e-01]	[-0.24851301 -0.6775738 0.74446091]
		[-3.40010816e-01 4.99334487e-03 4.65935820e-02]	[-0.32197883 0.10825314 -0.01560714]
		[ 7.26198591e-02 6.36135218e-01 -7.43981440e-01]	[ 0.05579506 0.34204349 -0.41804674]
		[ 6.31255876e-02 -1.02175750e-04 7.95208618e-02]	[ 0.16787394 -0.04478618 0.08985332]
		[-7.70317741e-02 4.05208406e-01 -1.84678375e-01]	[-0.26172582 0.42025823 -0.09566678]
		[-3.60252053e-02 7.59350431e-04 -1.14556294e-01]	[-0.02291826 -0.02081988 -0.09435873]
		[ 1.36920134e-02 3.29185071e-01 1.97927850e-02]	[-0.06493453 0.24076396 -0.03068908]
		[-1.99794010e-01 -3.27357118e-01 3.92660843e-02]	[-0.29981966 -0.29542507 0.0422215 ]
		[ 6.87416440e-01 2.78309878e-02 -4.43806363e-01]	[ 0.56237936 0.0679488 -0.43800519]
		[ 1.03614798e-01 -1.47254308e+00 -4.61496549e-02]	[ 0.20005758 -1.52021314 -0.01927802]
		[-2.68491801e-01 -9.11192235e-02 -1.12094614e-01]	[-0.3787855 -0.12396149 -0.27381896]
		[ 2.84049203e-01 -3.36988943e-01 1.58422036e-01]	[ 0.23719297 -0.36099565 0.14073808]
		[ 2.23714603e-01 4.71840931e-01 -4.51230071e-01]	[ 0.25259204 0.36803854 -0.38670147]
		[ 3.05858764e-03 -1.77183756e-01 -4.97782876e-01]	[-0.13239163 -0.18934148 -0.49109 ]
		[ 1.62754503e-01 -6.83962519e-02 7.21905358e-02]	[ 0.24283248 -0.12436167 0.11488235]
		[-2.90144987e-01 2.88254453e-01 3.60998702e-01]	[-0.2462617 0.40236441 0.22158093]
		[-1.67643513e-01 1.72891958e+00 7.17261735e-01]	[-0.15053487 1.80298051 0.6772489 ]
		[ 3.12670138e-01 -2.48460366e-01 -1.46060107e-01]	[ 0.30529059 -0.19915178 -0.13255681]
		[-4.96332412e-01 -9.19603351e-02 -5.13812127e-01]	[-0.44035017 -0.18070829 -0.53539554]
		[-1.05610285e-01 -2.65653609e-01 3.42350162e-01]]	[-0.12723341 -0.28999019 0.3200668 ]]
0.49168	0.454463	[[ 0.71351934 -0.60019722 -0.65364023]	[[ 0.60364788 -0.56368297 -0.46323325]	[1.1386799839987047, 1.3550949555358114, 0.45370463574029346, 0.290754616812906, 0.8478065688156251, 0.21883565584578804, 0.942344701600188, 0.20772195045535832, 0.36677153282381886, 0.46684795450082534, 0.17779413823089246, 1.0765266566114282, 1.9766790616676724, 0.6094872477521074, 0.678386001253199, 0.6093383317328281, 0.177184369123298, 0.47696372326278413, 0.4608700699929382, 0.3198005219648…	[0.9469499999613799, 1.264523986359715, 0.528736912983684, 0.28624237539467895, 0.8014956030429357, 0.14524136034392834, 0.7810231688664458, 0.1527053100679868, 0.38192702440695736, 0.49049029817900586, 0.14696864215773137, 0.9648419476896013, 1.885683661968188, 0.5422847437009958, 0.7030721809963479, 0.5243171027154133, 0.23536399865811325, 0.5510840031923993, 0.4623015442867187, 0.3194589529641…
		[-0.47692766 -0.66001421 1.08314523]	[-0.37658345 -0.53349164 1.0828631 ]
		[-0.03216639 0.45248045 0.00864066]	[ 0.18566268 0.48063089 -0.11868463]
		[ 0.23268956 -0.14508211 -0.09666952]	[ 0.22730173 -0.06952714 -0.15948228]
		[-0.73565995 0.26628518 -0.32660774]	[-0.79571849 0.06328417 -0.07226616]
		[-0.17613253 0.08881418 0.09475451]	[-0.092036 0.09751892 0.05580761]
		[ 0.72998367 0.58103909 -0.1324045 ]	[ 0.56539363 0.50692486 -0.18263192]
		[-0.10618025 0.15377456 -0.09070584]	[-0.06737209 0.13111932 -0.03984517]
		[-0.20252663 0.11194518 0.28455684]	[-0.27196941 0.03117363 0.26632517]
		[ 0.28596437 0.27078327 0.25069466]	[ 0.25378257 0.33019468 0.25912664]
		[ 0.17326909 0.01329282 -0.03757497]	[ 0.11452342 -0.02919767 -0.0873594 ]
		[-0.9183469 -0.528452 0.1904917 ]	[-0.75109446 -0.570954 0.20196195]
		[ 1.50867761 -0.42120526 -1.20571062]	[ 1.30089762 -0.48378873 -1.27648608]
		[-0.25101394 0.55503071 -0.02018961]	[-0.24025856 0.48099255 -0.07067344]
		[-0.26161198 -0.56532285 0.26865743]	[-0.22250044 -0.60725057 0.27577308]
		[-0.05131388 -0.1456078 0.58945607]	[-0.15267474 -0.10824652 0.48977703]
		[ 0.09249641 -0.13467751 0.06856152]	[ 0.11240159 -0.18409209 0.09419235]
		[-0.1462462 0.42735103 -0.15322382]	[-0.17488129 0.48300727 -0.19953469]
		[-0.07537722 -0.15059343 -0.42900013]	[-0.07348253 -0.0822988 -0.44894314]
		[-0.02574047 0.20804237 -0.24151226]	[-0.02391594 0.21288922 -0.2369815 ]
		[ 0.50878469 0.00162468 0.74234524]	[ 0.57816676 -0.08037728 0.7802219 ]
		[-0.69984969 0.49205913 -0.10756155]]	[-0.69929048 0.49517192 -0.14992715]]
0.483655	0.451267	[[ 0.58507532 0.0988309 0.031299 ]	[[ 0.41701092 0.16573496 0.30221821]	[0.5941887739867152, 0.9336303099598675, 0.9124946123555607, 0.4789243605323572, 0.7058796773684466, 0.3244108341366838, 1.224044268955251, 0.34859941192290506, 0.5116602217073659, 0.6722564791000526, 0.6664026399447673, 0.7618513022776381, 1.2619747695786327, 1.0072287195746226, 0.9608114895399513, 1.1295863463963516, 0.13822839096857065, 0.3490712518044814, 0.8724898117010459, 0.391431615439017…	[0.5410194346416672, 0.9341909915535787, 0.9057018712035251, 0.41987757227884254, 0.6606056681664859, 0.2995804494495671, 0.9077293109380978, 0.3282138147955607, 0.4554933955553342, 0.7139428339649516, 0.6338471977149042, 0.8068198791228449, 1.337385969028158, 1.0169874619740207, 0.9478251224649367, 1.0683516147187846, 0.15619006737278232, 0.4318149118847237, 0.8313652149960591, 0.405644455256491…
		[ 0.57390633 -0.73451144 0.0528207 ]	[ 0.68151348 -0.63007346 0.10611136]
		[-0.08319893 0.90284766 -0.10290996]	[ 0.23081528 0.86159947 -0.15705587]
		[-0.21384418 -0.0723989 0.42237141]	[-0.24237015 -0.03043656 0.34150769]
		[-0.58967132 0.07665922 -0.38036458]	[-0.64183464 -0.15561095 0.01527652]
		[-0.26137714 0.19197193 0.00843544]	[-0.20828432 0.2000787 -0.07959022]
		[ 0.81639443 0.10571508 0.90587462]	[ 0.5876471 0.08773125 0.6862555 ]
		[-0.24892347 0.24299677 -0.02261031]	[-0.23532584 0.22625925 0.03395304]
		[ 0.40315743 0.15775478 -0.27271541]	[ 0.35558008 0.12408674 -0.25620211]
		[-0.00484731 -0.32641239 -0.58767357]	[-0.06121929 -0.27091344 -0.65770242]
		[-0.26701398 -0.04785584 0.6086919 ]	[-0.24328925 -0.09584318 0.57739648]
		[-0.70088358 0.14433397 -0.26143319]	[-0.73889628 0.22716578 -0.23105479]
		[-0.59137231 -1.092607 -0.22151533]	[-0.57402266 -1.13392107 -0.41631984]
		[ 0.85863862 -0.49630362 -0.17587532]	[ 0.82825972 -0.55096353 -0.21139661]
		[ 0.09027924 0.90032926 -0.32313402]	[ 0.0954714 0.89004421 -0.311575 ]
		[ 0.01492563 0.7685879 0.82765644]	[-0.02253125 0.80078219 0.70683477]
		[-0.01860123 0.07427082 -0.11508661]	[-0.09656104 0.06504904 -0.10411496]
		[-0.07488572 -0.32979345 -0.08648208]	[-0.11616057 -0.41239478 -0.05386448]
		[ 0.03422954 -0.08087316 0.86805895]	[-0.01571867 -0.07159899 0.82812718]
		[-0.37477829 0.10180664 -0.04894234]	[-0.39051276 0.04717743 -0.09910349]
		[-0.28186376 0.23623584 -0.91066192]	[-0.21318597 0.23548044 -0.91155762]
		[ 0.52929682 -0.57442698 -0.08193287]]	[ 0.60361468 -0.5794335 -0.10814332]]
0.456097	0.41479	[[-0.21301746 -0.78458095 0.21389159]	[[-3.47152748e-01 -7.77496778e-01 3.67052861e-01]	[0.8406505345436829, 0.6956248598633042, 0.5194857851852576, 0.5915949777857537, 0.4372654547325057, 0.1459706776538366, 1.5510896895856658, 0.23132599688021288, 0.4202200811674687, 0.7327106978583636, 0.8979355607892454, 1.466274049184963, 0.6452112181353633, 1.3023877493800904, 1.2644677303026315, 0.6209966137060418, 0.3436745437718387, 0.49837459927821504, 2.173990894541111, 0.4071911410206958…	[0.9272238527144745, 0.6450859147056844, 0.5428375113760854, 0.56444027268205, 0.10896170271945968, 0.16230487387942, 1.3101815756703308, 0.20018085098627825, 0.4517212893865157, 0.7401440775288645, 0.7902637036907871, 1.6336861878344426, 0.6614438191940112, 1.0895364920607098, 1.2309708398120554, 0.5113029215805714, 0.4419291111887522, 0.6929108254250427, 2.1836879888333436, 0.31117782738207966,…
		[-0.06891587 0.58049839 -0.37704929]	[ 1.17323068e-01 5.92346490e-01 -2.26929000e-01]
		[-0.30511361 0.34003961 0.2472736 ]	[-1.44424929e-01 4.69375715e-01 2.31301624e-01]
		[ 0.49317324 -0.2436345 0.21773148]	[ 5.05664852e-01 -2.41719050e-01 6.68414530e-02]
		[-0.06209061 0.19770422 -0.38504399]	[-1.05801905e-01 -4.53959717e-03 2.56515433e-02]
		[-0.10176227 0.09997663 -0.03092819]	[-4.02064105e-02 9.38243276e-02 -1.26187607e-01]
		[ 1.52339627 0.19054009 0.22099211]	[ 1.28233018e+00 2.67811570e-01 -2.19553808e-02]
		[ 0.0991204 -0.20698915 -0.02902336]	[ 1.86582695e-02 -1.99309015e-01 -3.98183083e-04]
		[-0.02418182 -0.25658352 0.33191121]	[-8.52329444e-02 -2.69393313e-01 3.52441075e-01]
		[ 0.37976181 0.51427498 0.35800444]	[ 3.28894064e-01 5.47846159e-01 3.73505739e-01]
		[-0.86650348 0.21884914 0.08697722]	[-7.84292565e-01 6.25944096e-02 7.40529124e-02]
		[ 0.63978794 0.5297718 -1.20829335]	[ 5.67586139e-01 6.81360100e-01 -1.37205137e+00]
		[-0.07312904 -0.48113558 -0.42362508]	[-1.08229809e-01 -4.04302184e-01 -5.12185493e-01]
		[-0.61243322 1.14846968 -0.04644132]	[-5.27987068e-01 9.52894781e-01 -1.76340412e-02]
		[-0.4529449 -1.0156376 0.60183039]	[-4.32284347e-01 -1.00224303e+00 5.69147046e-01]
		[ 0.16907516 0.29214819 0.52124833]	[ 1.73289450e-01 3.02827163e-01 3.73760824e-01]
		[-0.31430099 0.11827242 -0.07306651]	[-3.99831308e-01 1.70312826e-01 -8.01860711e-02]
		[-0.01509507 -0.49591985 -0.04704126]	[-6.42621172e-02 -6.85287759e-01 7.98528595e-02]
		[-0.09511112 -2.07447688 -0.64322309]	[-1.98853693e-01 -2.03961931e+00 -7.54256922e-01]
		[-0.08360846 0.27777565 0.28575328]	[-9.38868527e-02 1.93999582e-01 2.24457259e-01]
		[ 0.14846558 0.28324013 0.72017171]	[ 2.54478056e-01 2.93169075e-01 7.40586766e-01]
		[ 0.03603477 0.98277568 -0.36364483]]	[ 8.42226211e-02 9.95547839e-01 -3.66867899e-01]]
0.266872	0.249619	[[-0.5399883 1.27905019 0.6040744 ]	[[-0.5384939 1.2962901 0.63863039]	[1.5140880496304103, 1.6443303485011538, 0.6283136291296875, 0.671047219174463, 0.8868400236947747, 0.16074787191412046, 0.6050885131306138, 0.09085917293106556, 0.5183452063323799, 0.9482874357575705, 0.592203610196794, 1.0761559994839627, 2.3444365976041084, 1.010849902312864, 1.060181802168911, 1.2257520355282294, 0.33915188296754395, 0.11215332432321866, 0.9788967367313541, 0.4971583399028101…	[1.5421389273972728, 1.6557722917152389, 0.47974950053807713, 0.5239242176654906, 1.0214677667340373, 0.22117392900746222, 0.3929052653568807, 0.17225672026107622, 0.5153350012035317, 1.0718694428507463, 0.7802160944942055, 1.2341955665670135, 2.285132793270033, 1.0994749547731386, 1.09366611197444, 1.4208893371478624, 0.47958251332091706, 0.33108446266134917, 1.0153387952132709, 0.48962173591526…
		[ 0.50309596 1.34399642 -0.80273928]	[ 0.6074258 1.34981376 -0.74203679]
		[-0.08983331 -0.53792298 0.31200458]	[ 0.01215091 -0.32727424 0.35057597]
		[-0.40633542 0.12561174 0.51905451]	[-0.35623504 0.10226791 0.3703167 ]
		[ 0.79569564 -0.36391382 -0.1446389 ]	[ 0.85535384 -0.52883183 0.17917339]
		[ 0.06693849 -0.14482017 0.01965292]	[ 0.1457394 -0.16045083 -0.04397121]
		[ 0.44218847 -0.02268584 0.41241583]	[ 0.22434781 0.04850431 0.3188886 ]
		[-0.04799021 -0.07485672 0.01867621]	[-0.14490042 -0.08950925 0.02577481]
		[ 0.45084379 0.07537814 -0.2444172 ]	[ 0.4407317 0.06093164 -0.26002514]
		[-0.42744261 -0.74595173 -0.40012235]	[-0.56718838 -0.81828047 -0.39701199]
		[ 0.07237098 -0.20938197 0.54920556]	[ 0.1096725 -0.47588044 0.60847917]
		[ 0.62280686 0.40200558 -0.78013772]	[ 0.41272694 0.81509862 -0.82976467]
		[-2.04373078 0.21610433 1.12820494]	[-1.97885311 0.37799099 1.07846886]
		[ 0.23173805 -0.95834961 -0.22289241]	[ 0.29256838 -1.03252862 -0.23902629]
		[ 0.18324694 0.90876521 -0.51434599]	[ 0.23912017 0.83955587 -0.65884221]
		[ 0.5443473 -1.05186454 -0.31580858]	[ 0.5910526 -1.23622354 -0.37594507]
		[-0.16483551 0.20307849 -0.21589901]	[-0.31622032 0.20862015 -0.29407776]
		[ 0.05195799 -0.09455664 -0.03062316]	[ 0.05949784 -0.31635022 0.07745623]
		[ 0.27976255 0.76558763 0.54207686]	[ 0.23072215 0.89464204 0.42106505]
		[-0.24744113 -0.03855219 0.42947995]	[-0.2932769 -0.13089546 0.36957338]
		[-0.79699579 -0.09063097 -0.81617012]	[-0.72670852 -0.06290661 -0.80507335]
		[ 0.67934378 -0.80310232 0.22073649]]	[ 0.70076653 -0.81458388 0.20737193]]
0.203499	0.14738	[[-1.27854825e-01 -3.88078824e-01 2.45998944e-01]	[[-0.2494547 -0.47153912 0.21570086]	[0.4769355409942662, 1.3264224989745195, 1.1633448843210143, 0.6001902174305842, 0.6605385899092243, 0.08503385658720716, 0.5387046702832948, 0.16565062885014567, 0.5856985551076735, 1.1897623767854226, 0.9068234854167314, 1.6056544067741594, 2.428290839035595, 1.5042503556567086, 1.1820789572601842, 1.5781226271364979, 0.251411337376083, 0.22841959662754902, 0.9065085762978018, 0.380093465481908…	[0.5754160689346416, 1.1649858367599768, 0.6752144581526468, 0.6914487202012, 0.8115190814748133, 0.17995490529221758, 0.3701748170312579, 0.10638969585135966, 0.5659819686223636, 1.2410302097325336, 0.8334194006992094, 1.5342677581942494, 2.363842130582544, 1.4050296309657455, 1.1872545106060215, 1.4913709061353166, 0.3000314314052196, 0.27581520543492616, 0.8699251621805445, 0.3584998288532159,…
		[-7.92523663e-01 9.78553257e-01 4.16817001e-01]	[-0.77401283 0.72778078 0.47794486]
		[ 4.24329515e-01 -1.08215607e+00 -4.74764484e-02]	[ 0.2216809 -0.63743888 0.02106696]
		[ 5.36508359e-01 2.40048633e-01 -1.21506096e-01]	[ 0.61589589 0.17859853 -0.25860425]
		[ 5.10995069e-01 -3.23839793e-01 2.65184948e-01]	[ 0.72170259 -0.31512074 0.19597833]
		[ 7.09099708e-02 -4.42852431e-02 -1.55354449e-02]	[ 0.16460182 0.04427258 -0.0577057 ]
		[ 1.29045916e-01 1.94332672e-01 -4.85576653e-01]	[ 0.09460747 0.07641385 -0.34962801]
		[ 1.49711180e-01 -7.08632795e-02 -2.25588836e-03]	[ 0.05257654 -0.09126799 -0.01498763]
		[-3.18949653e-01 -9.49915148e-02 4.81965277e-01]	[-0.29235269 -0.13965108 0.46407227]
		[ 2.39505667e-01 8.69385641e-01 7.76105763e-01]	[ 0.20562767 0.87840901 0.85221526]
		[-1.29234275e-01 4.13031510e-01 -7.96889144e-01]	[-0.09321806 0.19841659 -0.80407036]
		[-1.24427593e+00 -1.68628915e-01 1.00073362e+00]	[-1.21757234 -0.08291511 0.92984958]
		[ 1.81934763e+00 3.37345967e-01 -1.57250383e+00]	[ 1.71754041 0.56352631 -1.52323427]
		[-1.18927663e+00 9.07684784e-01 1.56520188e-01]	[-1.12964638 0.81057389 0.20242847]
		[-4.51659703e-01 -8.91792058e-01 6.30889133e-01]	[-0.36265691 -1.03751715 0.44901158]
		[ 3.60168183e-01 -1.09864283e+00 -1.07412003e+00]	[ 0.29413442 -1.0852119 -0.97978939]
		[ 1.76811665e-01 -6.21694961e-02 -1.67571625e-01]	[ 0.07270959 -0.10569549 -0.27122065]
		[-1.72001846e-03 1.43418912e-01 1.77773927e-01]	[-0.07177082 0.03782694 0.26361354]
		[ 4.56596072e-01 -7.33324977e-01 -2.74795022e-01]	[ 0.46024322 -0.58579599 -0.44920933]
		[ 2.08208571e-01 3.17674898e-01 -1.42440298e-02]	[ 0.19131524 0.28902693 -0.09156441]
		[ 1.44758407e-01 -5.70898650e-02 8.74779513e-01]	[ 0.2364139 -0.0190161 0.90712912]
		[-8.00834249e-01 7.56859441e-01 -1.55902557e-01]]	[-0.85836494 0.76632414 -0.17899683]]
0.190697	0.12118	[[ 0.61640013 1.73027265 -0.2328772 ]	[[ 0.30770142 1.72143363 -0.28200166]	[1.8514924626263656, 1.004491261203114, 0.9185555859215249, 0.9842779947169128, 0.4140355916192437, 0.21465574503344684, 1.2438573764557244, 0.34756443634895995, 0.47472980919136176, 0.9720930827312875, 1.051505901066337, 0.8873886806472859, 0.8082501768083779, 1.0901696228662026, 1.182737336624284, 0.9609191845926387, 0.4880078080508249, 0.19275103685341916, 2.3272948622658287, 0.571710124849835…	[1.7713099228957125, 1.2134143535552748, 0.8345877193114747, 0.9298408783075706, 0.4173375853440955, 0.10395664944517496, 1.3339527074856017, 0.2910415541033872, 0.4849084946302406, 1.0070900598853079, 1.0716836225005006, 0.9082025974592565, 0.871334120330824, 1.135851218710018, 1.152729519690978, 0.7839746838194334, 0.49347563079661205, 0.18884668402268057, 2.4139506697862214, 0.6241003899048939…
		[ 0.53461921 -0.63221418 0.56876201]	[ 0.47718162 -0.93541062 0.60801239]
		[ 0.54632551 -0.46551282 -0.57321079]	[ 0.57749725 -0.10726226 -0.5928983 ]
		[-0.78235319 0.4226765 0.42198487]	[-0.76483995 0.40467923 0.34038013]
		[ 0.06787416 -0.18226071 0.36551279]	[ 0.17557487 -0.20348352 0.31927822]
		[-0.04424128 -0.15773642 0.13870479]	[ 0.05020623 -0.04061887 0.08146427]
		[-1.09141375 -0.2490131 0.54220814]	[-0.98291517 -0.38115484 0.81733015]
		[-0.08753279 0.32856189 0.07201483]	[-0.1015419 0.25723408 0.0906921 ]
		[ 0.17639355 0.36927288 -0.240606 ]	[ 0.22017187 0.35169279 -0.25094378]
		[-0.39897296 -0.73045089 -0.5022221 ]	[-0.38818584 -0.76816619 -0.52293676]
		[ 1.02718177 0.22417601 0.01753263]	[ 1.06650047 0.10349878 -0.01924934]
		[-0.42580379 -0.62598053 0.46292351]	[-0.5581377 -0.56882348 0.43560774]
		[-0.74661286 0.21176256 0.22581895]	[-0.75576525 0.39504595 0.17883158]
		[ 0.13084348 -1.04708531 -0.27379214]	[ 0.25194743 -1.0865738 -0.21456438]
		[ 0.44475747 1.02732421 -0.38165872]	[ 0.53588999 0.86647737 -0.53928122]
		[-0.30640348 -0.26626569 -0.87096795]	[-0.33486871 -0.18866263 -0.68329032]
		[ 0.28505996 -0.36456647 0.15486681]	[ 0.17349285 -0.45252126 0.09296741]
		[ 0.07848985 0.12731746 0.12158359]	[-0.00727971 0.09751426 0.16155818]
		[-0.21979074 1.94337028 1.26146953]	[-0.19642811 2.12801512 1.1225531 ]
		[-0.08058581 -0.42164559 -0.37758892]	[-0.08117319 -0.43219832 -0.44285079]
		[-0.30602733 -0.11371462 -0.92763646]	[-0.25470431 -0.08453183 -0.955478 ]
		[ 0.616117 -1.04781469 0.28215558]]	[ 0.58967586 -1.07618362 0.25481925]]
0.0892967	0.0183199	[[ 1.63446208 -0.90165929 -0.61036718]	[[ 1.36663392 -0.97212432 -0.67634053]	[1.9639256276928798, 1.2082386299575645, 0.4414234981173698, 0.6884822673536048, 1.0884793111780517, 0.18809847188932083, 0.6015191877182119, 0.23394631125237247, 0.6374271935943165, 1.0548838187388638, 0.5414057301603658, 1.7134254730490317, 0.4705800875601826, 0.8906266428822038, 1.138166715169853, 1.1411148234764579, 0.35438245180380007, 0.345194945508762, 1.394309095882523, 0.6492697324142899…	[1.8083557361648248, 1.4058107501470105, 0.3259228252641294, 0.7343697959784826, 0.9752093461345901, 0.08119840989672751, 0.4849974959397969, 0.2319903698061389, 0.6034230426454498, 1.1234537247329341, 0.6130398462023272, 1.8438574774244187, 0.5501065932117428, 0.8559154068802317, 1.2445147617103614, 1.36081639655399, 0.31927076939340115, 0.1665185962144742, 1.3640208136609953, 0.6738636937013278…
		[-0.87820865 -0.34614465 0.75417109]	[-0.96459209 -0.62178224 0.81194385]
		[ 0.28894207 -0.19295605 -0.2722777 ]	[ 0.17884871 0.0636196 -0.26493655]
		[ 0.5964447 -0.26016137 -0.22489469]	[ 0.63178826 -0.27140433 -0.25784158]
		[-0.84888966 0.61364647 0.2959925 ]	[-0.65381151 0.7153156 0.1090292 ]
		[-0.05746648 -0.10420137 0.14567331]	[ 0.03473341 0.05209874 0.05169616]
		[-0.3474191 0.48400082 0.08287646]	[-0.22951446 0.19924781 0.37794973]
		[ 0.23127386 0.03504304 -0.00390685]	[ 0.22530377 0.01366761 0.05358117]
		[-0.52778825 -0.09189421 0.34541055]	[-0.47554583 -0.08437796 0.36174009]
		[ 0.39183614 0.91990304 0.33618851]	[ 0.4515654 0.96380141 0.35961618]
		[-0.09212406 0.34130192 -0.41005648]	[-0.20492706 0.16850974 -0.5526547 ]
		[ 1.04532344 -1.24027611 -0.55212402]	[ 1.1026411 -1.32897234 -0.64639424]
		[-0.43973815 -0.11805336 -0.11890913]	[-0.53503497 0.01291324 -0.12723244]
		[-0.40988463 0.77120014 -0.17453007]	[-0.27880804 0.80842482 -0.03614652]
		[-0.22076482 -0.80709381 0.77154776]	[-0.15041233 -0.98884919 0.74052035]
		[-0.9145086 0.67557917 0.09700433]	[-0.97476288 0.94033049 0.13204985]
		[ 0.28041145 0.21659346 -0.00660409]	[ 0.29478928 0.11174097 -0.0504684 ]
		[ 0.27549513 -0.0304495 -0.20575424]	[ 0.11817839 0.02186976 -0.11525635]
		[-0.41825461 -1.26854372 -0.3999472 ]	[-0.36130539 -1.17126032 -0.59846508]
		[ 0.47983609 0.40194691 -0.17247375]	[ 0.48879629 0.41004732 -0.21686784]
		[ 0.64775703 0.05487964 0.65991368]	[ 0.73050479 0.07381955 0.67716887]
		[-0.77163492 0.90081808 -0.10609283]]	[-0.79506875 0.88336404 -0.1326912 ]]
0.107584	0.0194583	[[ 1.04698967e+00 -1.23397967e-01 -8.95885927e-02]	[[ 0.77964851 -0.18255569 -0.18687588]	[1.0580361728616587, 1.5161948772553728, 0.6804595189385233, 0.9098100009976336, 0.8451143805059308, 0.058957557898062285, 0.8998249793478411, 0.28631944222175215, 0.43246048013688665, 0.88663371378527, 0.9807172296060842, 1.0729798885861406, 1.551161539876715, 0.7512143065785323, 1.0356204805134284, 1.2626030526188994, 0.3104689151197992, 0.8721166486225614, 1.4682754572661958, 0.935079902889636…	[0.8222535987096422, 1.549264843833122, 0.5883815526382754, 0.8926101979577951, 0.7238252375804691, 0.10573767913643466, 0.8651410091832091, 0.32786983457262064, 0.43660106631056833, 0.96494604986086, 0.8974267950133799, 1.0859123712010705, 1.6217591872403818, 0.7516883327314978, 1.055603742649704, 1.3417491024182917, 0.23820121129461566, 0.7636573170047273, 1.4904641506914929, 0.8835730876313937…
		[ 7.18824402e-01 3.33629176e-01 -1.29260588e+00]	[ 0.79374628 0.33554437 -1.28747752]
		[-2.39442469e-01 -3.18231234e-01 5.51743910e-01]	[-0.23272809 -0.24385034 0.48225253]
		[-6.72952632e-01 -2.63379003e-01 5.52739083e-01]	[-0.665775 -0.26008786 0.53465028]
		[-7.22800566e-01 3.68873382e-01 2.36029840e-01]	[-0.59160087 0.37960653 0.17271441]
		[ 2.40161865e-02 -4.65491019e-02 2.70628442e-02]	[ 0.08551221 -0.00915672 -0.06151644]
		[-3.34315456e-01 7.49369347e-01 3.69274629e-01]	[-0.27654696 0.55007303 0.60779142]
		[-7.97594604e-02 2.74985592e-01 4.19090270e-04]	[-0.10999971 0.30086364 0.06985529]
		[ 1.56168667e-01 1.26893952e-01 -3.82794121e-01]	[ 0.21274571 0.1446093 -0.35277175]
		[ 1.43206179e-01 -6.78782050e-01 -5.52146957e-01]	[ 0.11144559 -0.73774151 -0.61191358]
		[ 2.61762446e-01 -2.38324552e-02 9.44837934e-01]	[ 0.097346 -0.15958236 0.8777426 ]
		[ 5.85704466e-01 -5.95887588e-01 -6.73167217e-01]	[ 0.65262238 -0.50527628 -0.70568094]
		[-9.14765661e-01 -1.14675593e+00 5.04238768e-01]	[-1.02489569 -1.10410779 0.60053116]
		[ 6.86635596e-01 -2.49903271e-01 -1.74364127e-01]	[ 0.71043022 -0.22564312 -0.0970022 ]
		[-6.23474167e-02 1.01520921e+00 -1.94866228e-01]	[ 0.00179994 1.02497978 -0.25241329]
		[-5.44742223e-01 7.13150331e-01 8.88166079e-01]	[-0.60565716 0.85024588 0.84294247]
		[-1.61883773e-01 1.55471897e-01 2.14506598e-01]	[-0.10984591 -0.02051938 0.21036313]
		[ 4.58618710e-01 1.19321016e-01 -7.32133064e-01]	[ 0.37946996 0.18956754 -0.63501118]
		[-5.83451149e-01 1.34725175e+00 -1.81738624e-02]	[-0.47422185 1.39780407 -0.20673853]
		[-3.31867352e-01 -7.62459053e-01 4.27661874e-01]	[-0.28563102 -0.76022417 0.34810276]
		[-2.78847085e-01 -2.24004726e-01 -7.62947254e-01]	[-0.2598117 -0.17007775 -0.79410748]
		[ 7.93621680e-01 -7.68525320e-01 4.53954364e-01]]	[ 0.81194715 -0.79447117 0.44456274]]
0.160108	0.0430096	[[ 0.56311699 -1.70655291 0.8634359 ]	[[ 3.94089877e-01 -1.82934229e+00 7.73620796e-01]	[1.993726441024108, 0.8535581298639952, 1.0529740575018598, 1.0697475560247702, 0.827114937696328, 0.18357549683301963, 1.658881004976222, 0.2745312843961077, 0.5292510151648091, 0.8899479008994939, 0.6698285494538398, 1.5240903182245593, 2.782815859214861, 0.5869034938629757, 1.3213859780677528, 0.7854441576656093, 0.5737341615539098, 0.668160391539666, 2.6678091297502693, 1.2314966182256526, 0.…	[2.024917076231574, 0.8262239698012674, 1.0645357313067185, 1.031153357667482, 0.7756734716469549, 0.19177686260154692, 1.5561735940294799, 0.18450457069532558, 0.5332687492363912, 0.8998245633682332, 0.8740401582500392, 1.285967300747521, 2.234597297227388, 0.5211691439648193, 1.158069800709668, 0.6239994042537331, 0.28404967211822163, 0.5654950037966645, 2.5857308415824702, 1.1621254102262724, …
		[-0.38959902 0.54737714 -0.52645261]	[-2.73011186e-01 5.59125072e-01 -5.43590006e-01]
		[-0.61056012 0.11707855 0.84986077]	[-7.11754731e-01 1.76472886e-01 7.71685717e-01]
		[ 0.69239806 -0.51022127 -0.6360967 ]	[ 6.98973282e-01 -4.83833125e-01 -5.83625827e-01]
		[-0.48717681 0.61214541 0.26843225]	[-3.52424136e-01 6.70241027e-01 1.68058111e-01]
		[-0.03540907 -0.16791852 0.06518844]	[ 7.76335210e-03 -1.91084215e-01 1.43149582e-02]
		[ 0.99358847 1.0355123 -0.83209519]	[ 1.07199222e+00 8.81994783e-01 -7.03273878e-01]
		[ 0.12424309 -0.20492738 -0.1339248 ]	[ 4.25691741e-02 -1.52028076e-01 -9.54843767e-02]
		[-0.36998035 -0.33950765 0.16719969]	[-3.26891995e-01 -3.70057691e-01 2.01431099e-01]
		[ 0.37861181 0.73611298 0.3267997 ]	[ 3.12803878e-01 7.75039179e-01 3.33395035e-01]
		[-0.63815318 0.15231905 -0.13501746]	[-8.41543286e-01 4.83495828e-02 -2.31113422e-01]
		[-1.47246142 0.20294757 0.33692868]	[-1.21723695e+00 2.40022953e-01 3.38282570e-01]
		[ 2.33139429 -0.16502752 -1.51044057]	[ 1.86445347e+00 -5.76209051e-02 -1.23041383e+00]
		[-0.20381471 0.55019893 -0.01401469]	[-1.92157656e-01 4.84448702e-01 -1.47217559e-03]
		[-0.72814898 -0.74024989 0.81724541]	[-5.63757789e-01 -7.07802282e-01 7.22716229e-01]
		[ 0.56867727 0.21706022 0.4964006 ]	[ 4.25896430e-01 3.32118568e-01 3.12545588e-01]
		[-0.43210212 0.36872169 0.08064094]	[-2.16802952e-01 1.83303436e-01 8.97479009e-03]
		[ 0.32605681 -0.02583494 -0.58263009]	[ 2.97488138e-01 6.23706919e-02 -4.76859837e-01]
		[-0.58701126 -2.53598367 -0.58430316]	[-3.90779248e-01 -2.46157536e+00 -6.88434687e-01]
		[ 0.41115337 1.09469155 0.38624763]	[ 3.70263554e-01 1.05843519e+00 3.05213553e-01]
		[ 0.15501655 -0.02370169 0.67068451]	[ 1.87811171e-01 5.17287241e-02 6.43317440e-01]
		[-0.60150823 0.76763891 0.00256828]]	[-5.87744614e-01 7.29693142e-01 -3.92878543e-02]]
0.107014	0.029915	[[-9.51542041e-01 1.17772197e+00 7.95852577e-01]	[[-1.03853128 1.26755213 0.6052133 ]	[1.7105094644079204, 1.5820520057514214, 0.5877074063530999, 0.8829103944127854, 0.6193814109661748, 0.26223373844259557, 1.07950738845223, 0.41396738509700165, 0.7566185654294122, 0.9481114039250758, 0.7826578015237039, 1.1943050318513335, 0.4329093011214033, 0.7058467808048584, 1.019283688766033, 1.5858620753512047, 0.749953662592166, 0.44559941537931425, 1.135438193238614, 1.1708118526211158, …	[1.7468596869343516, 1.610141044109207, 0.39823754800474853, 0.9262302879210493, 0.45673223832578874, 0.17704336144869418, 1.008393088842714, 0.45139554500913975, 0.7634574724098082, 1.0276166682288843, 0.6528881141569325, 1.4513841064213227, 0.38444251172149213, 0.746843004413556, 1.1310407794791435, 1.7066544391063645, 0.5184042359386343, 0.5080154207738764, 1.2058791839404805, 1.16510349931825…
		[ 1.05742548e+00 -9.28463897e-01 -7.22976275e-01]	[ 1.08285084 -0.9924257 -0.65960554]
		[-2.47537853e-01 2.58786956e-01 4.65998195e-01]	[-0.11847174 0.29147475 0.24413124]
		[-7.99649843e-01 3.46776989e-01 1.40842510e-01]	[-0.81331628 0.38046608 0.22729878]
		[ 4.01371133e-01 4.27710160e-01 1.98993882e-01]	[ 0.27199621 0.25738021 0.26149154]
		[-1.45334901e-01 2.15429625e-01 -3.51337000e-02]	[-0.09044324 0.15203703 -0.00700811]
		[ 4.64068169e-01 -8.08479535e-01 -5.44369156e-01]	[ 0.56145122 -0.70203011 -0.45692764]
		[-4.03218164e-01 6.31988127e-02 -6.92099556e-02]	[-0.44124238 0.07990196 -0.05175687]
		[ 4.77993382e-01 2.86158744e-01 -5.11964016e-01]	[ 0.52913687 0.26495373 -0.48237019]
		[-1.84914814e-01 -9.13043586e-01 -1.76275795e-01]	[-0.2871015 -0.95449625 -0.2500113 ]
		[ 4.23302204e-01 5.97784190e-02 6.55587537e-01]	[ 0.2894974 0.02472578 0.58467323]
		[-9.76018044e-01 6.84064438e-01 -7.62176591e-02]	[-1.0307911 1.01828341 -0.08416913]
		[ 4.09257127e-01 3.31724090e-04 1.41134536e-01]	[ 0.16060921 0.04100545 0.3468707 ]
		[ 3.99293628e-01 -5.51497958e-01 1.86102871e-01]	[ 0.39748235 -0.59817831 0.20485352]
		[-2.00282726e-01 7.26070704e-01 -6.86765899e-01]	[-0.06696279 0.80761714 -0.78900176]
		[ 1.47626481e+00 -2.95892283e-01 -4.98044666e-01]	[ 1.49351306 -0.46475739 -0.68270688]
		[-6.87113358e-01 2.07952386e-01 2.16936705e-01]	[-0.47575376 0.11236664 0.1725545 ]
		[ 7.80019038e-02 -4.33837002e-01 6.52686558e-02]	[ 0.09105176 -0.46057926 0.19405151]
		[-1.44942601e-01 9.60083049e-01 5.88601794e-01]	[-0.0371887 1.06976798 0.55529999]
		[-7.51867639e-01 -7.96955324e-01 4.12744060e-01]	[-0.76281348 -0.82018599 0.32074397]
		[-3.24160822e-01 -1.80628112e-01 -4.88196764e-01]	[-0.30038085 -0.1110966 -0.50714772]
		[ 5.32511369e-01 -5.70995992e-01 3.11677125e-01]]	[ 0.58540817 -0.66378268 0.25352289]]
0.0867102	0.0569909	[[-0.51746896 -0.00687154 0.44455085]	[[-0.55132967 0.15659024 0.24907389]	[0.6822366176027713, 1.5976744318725535, 0.8466489080572519, 1.0189470237724796, 0.6763386546007887, 0.3267535965263637, 1.6493825149576813, 0.632090845504587, 0.8687217246796618, 1.1348915671636637, 0.3830369576249333, 1.070871981795175, 1.4534311125855266, 0.5060817943960993, 1.1116221312892591, 1.0831013553451707, 0.47035599387955973, 0.15019964918999962, 2.2520229367801354, 1.235968356435451,…	[0.6249181608459669, 1.9083062685833196, 0.7576367793722788, 0.9299417876677163, 0.6947991310665523, 0.3065413796044283, 1.601968295597492, 0.6461622163231189, 0.8877137664978847, 1.0583610244130757, 0.47141917770363234, 0.9446213387144579, 1.5112792336070557, 0.524780747523454, 1.070898930120806, 1.248059346251944, 0.431052785994227, 0.2417540480159592, 2.1638868406706173, 1.22828942883973, 0.48…
		[-0.98223719 -0.42400946 1.1865874 ]	[-1.04864928 -0.88223812 1.32801484]
		[ 0.81250846 -0.00914897 -0.23782488]	[ 0.67790162 0.23329673 -0.24502147]
		[ 0.34643195 0.27266435 -0.918636 ]	[ 0.36127701 0.29538803 -0.8043734 ]
		[ 0.29115955 0.57561719 0.20328537]	[ 0.26808562 0.6385436 -0.05601791]
		[-0.30245904 0.05618962 0.1101325 ]	[-0.24075607 0.074423 0.17454326]
		[ 0.628666 -0.49886665 -1.44096281]	[ 0.75083705 -0.53907306 -1.30841369]
		[ 0.21247434 -0.58480756 -0.11132657]	[ 0.22130718 -0.5974227 -0.10786502]
		[-0.60140405 -0.34762299 0.52167889]	[-0.56942298 -0.36545357 0.57466242]
		[-0.04234637 0.92109989 0.66163483]	[-0.08600889 0.89262777 0.56209091]
		[ 0.13525365 0.11767294 -0.33849201]	[ 0.08537274 0.15580605 -0.43666006]
		[ 0.9267663 -0.29615839 -0.44739383]	[ 0.77809777 -0.09793107 -0.52657653]
		[-0.80526396 1.20885005 0.05189921]	[-0.81052279 1.26921308 0.12694832]
		[-0.36987349 0.3452315 0.01129585]	[-0.38203453 0.35702254 0.04448989]
		[-0.26860899 -0.91865405 0.56535627]	[-0.19288193 -0.88332259 0.57390094]
		[ 0.71521303 -0.57442055 -0.57586448]	[ 0.73789793 -0.77126127 -0.64677262]
		[-0.24757215 0.34665846 -0.19942593]	[-0.10628777 0.37440208 -0.18529029]
		[ 0.09625341 -0.10245873 0.05289068]	[ 0.15667864 -0.14907278 0.1080469 ]
		[-0.36429347 -1.96757909 1.03321348]	[-0.29212207 -1.86430166 1.05898549]
		[ 0.5574422 1.07471828 -0.24870987]	[ 0.53734129 1.05137958 -0.33846749]
		[ 0.06471124 0.17464721 0.39002798]	[ 0.12716327 0.22556098 0.40643934]
		[-0.46956617 0.52759295 -0.47346361]]	[-0.42194416 0.42582313 -0.55173771]]
0.0484612	0.0473881	[[ 3.12282569e-01 1.00652684e+00 2.29150795e-01]	[[ 2.06149437e-01 1.03073885e+00 8.16036808e-02]	[1.0784835494626381, 0.8664852082611831, 1.059085001656303, 0.9283373728136832, 1.4773400644687544, 0.10724236196055689, 2.038580354838344, 0.578585805763977, 1.0010174753644587, 0.6711652523517049, 0.44723844003139573, 0.8548722424674904, 1.8865411672990648, 0.36435704691261966, 0.941955094287447, 0.7033150662477652, 0.5547136035172732, 0.1646685660116246, 1.8974277375348474, 1.360580131630973, …	[1.0543146280112026, 0.6595022316078742, 0.8804523060572572, 1.0025928722943436, 1.4914987587010022, 0.07087857747061119, 2.0646322660203147, 0.5550658334597479, 1.0207070565325314, 0.7860903281936876, 0.5350420393619209, 0.6593985811688639, 1.4673608026456835, 0.3819111561597877, 0.8932654042469568, 0.8263327492889009, 0.5243525456681707, 0.17995631285537433, 1.9470029429595794, 1.30710651194765…
		[-2.24001127e-01 7.91510030e-01 -2.72271893e-01]	[-2.93397483e-01 5.37041776e-01 -2.45860207e-01]
		[ 9.82475376e-01 -3.49221803e-01 -1.85599860e-01]	[ 8.58065182e-01 -1.47287009e-01 -1.31251453e-01]
		[-8.32188217e-01 1.53420309e-01 3.81752875e-01]	[-8.32848478e-01 1.39206433e-01 5.40534410e-01]
		[ 1.15630245e+00 -9.19342024e-01 -1.75656416e-02]	[ 1.17475974e+00 -8.36220388e-01 -3.81108340e-01]
		[-9.01789701e-04 -8.05625710e-02 -7.07798214e-02]	[ 6.33128315e-02 -3.18598263e-02 4.57797968e-04]
		[-1.83822418e+00 -7.88897015e-01 3.92916308e-01]	[-1.79697258e+00 -8.15411389e-01 6.07206885e-01]
		[-4.79571372e-01 2.99473216e-01 1.22835769e-01]	[-4.62405017e-01 2.66686175e-01 1.52178066e-01]
		[ 6.37316950e-01 4.34761881e-01 -6.37844181e-01]	[ 6.72399417e-01 4.54418232e-01 -6.19052493e-01]
		[-2.06456722e-01 -6.29845316e-01 1.05514434e-01]	[-2.07922639e-01 -7.58073538e-01 -5.53996880e-03]
		[ 4.33951057e-01 1.00096908e-01 -4.11012369e-02]	[ 4.74413482e-01 2.38081667e-01 -6.72231489e-02]
		[ 7.94095689e-01 -5.86943893e-02 -3.11084485e-01]	[ 5.76242351e-01 5.06756079e-02 -3.16517336e-01]
		[-1.59963624e+00 4.09743888e-01 9.12311026e-01]	[-1.16894202e+00 4.64792839e-01 7.55440196e-01]
		[ 2.46995864e-03 -2.75022359e-01 2.38982550e-01]	[ 2.78045442e-02 -2.72801158e-01 2.65824315e-01]
		[ 4.94856083e-01 2.81914260e-01 -7.50280752e-01]	[ 4.83361231e-01 2.64175346e-01 -7.03204372e-01]
		[-6.64587591e-01 -1.96935146e-01 -1.19130034e-01]	[-7.68898334e-01 -2.97693508e-01 -5.47698804e-02]
		[ 8.05892591e-02 -5.28279586e-01 1.48772418e-01]	[ 8.10151378e-02 -4.64334296e-01 2.29729845e-01]
		[ 8.62802479e-02 1.36860433e-01 -3.06704658e-02]	[ 1.64480238e-01 7.05429837e-02 1.88205544e-02]
		[ 5.93663273e-01 1.77934853e+00 2.85857925e-01]	[ 6.97028618e-01 1.79610698e+00 2.81018265e-01]
		[-2.53706554e-01 -1.31764213e+00 -2.25012240e-01]	[-2.73723876e-01 -1.24533681e+00 -2.87643723e-01]
		[-2.14760263e-01 4.73892365e-02 -2.54620325e-01]	[-1.87016332e-01 6.50886642e-02 -2.97425046e-01]
		[ 4.91136978e-01 -3.94682761e-01 2.11370055e-01]]	[ 5.13094555e-01 -5.08537644e-01 1.76781953e-01]]
0.1038	0.142158	[[ 0.83534502 -0.43271183 -0.00744505]	[[ 0.68142616 -0.53373732 -0.18156273]	[0.9407955491456144, 1.7813873765734105, 0.608744681096175, 0.9873424111779199, 0.9023597176974041, 0.47185133595899736, 0.7421461459439022, 0.7839582100466819, 1.1055949112754628, 0.3762267380891496, 0.21243478695416365, 1.8765730300187315, 1.3781385021940393, 0.1873781971612738, 0.5014604431480968, 1.4200947614661708, 0.9061525693665237, 0.1414323633326405, 1.76924945649812, 1.2985693103771898,…	[0.8844106333035295, 1.6641241616295706, 0.7451897700850522, 0.9893425056302431, 0.38879204924497035, 0.4366068245010739, 0.5587211623845726, 0.7438869896764017, 1.0629328281681754, 0.32591335650107095, 0.25786874857244396, 2.0631834257118866, 1.9925630854837246, 0.23042848765027252, 0.567103735674117, 1.820509242192339, 0.8582841530437691, 0.17549645251363852, 2.00127618465056, 1.335221200985439…
		[-1.23057013 1.26945091 -0.21801955]	[-1.24926488 1.08064388 -0.20212692]
		[ 0.32806664 0.50839491 0.06691026]	[-0.00524777 0.72686024 0.1641781 ]
		[ 0.74896203 -0.53155163 -0.36242762]	[ 0.77570524 -0.57348894 -0.21952315]
		[-0.44522186 -0.623958 0.47613756]	[-0.23189016 -0.30957117 -0.03939423]
		[ 0.29101721 -0.31548504 -0.19601495]	[ 0.35389741 -0.2288361 -0.1140885 ]
		[-0.45353604 0.56022681 -0.17672543]	[-0.4472537 0.318644 0.10295369]
		[ 0.66140158 -0.33998079 -0.24809573]	[ 0.65406199 -0.31325501 -0.16565648]
		[-0.85781973 -0.45002129 0.53288485]	[-0.81274994 -0.41281483 0.54666959]
		[ 0.16427084 0.24082696 0.23783193]	[ 0.23261156 0.13626243 0.18315002]
		[-0.13114507 0.06473721 -0.15407337]	[-0.06864962 0.20483791 -0.1408011 ]
		[-1.4284805 -0.17563184 1.20421064]	[-1.55660384 -0.28315911 1.32420967]
		[ 1.07779718 -0.09125467 -0.85398569]	[ 1.65706348 -0.11172975 -1.1008927 ]
		[-0.12807815 0.02382875 0.13468024]	[-0.12944175 0.04562939 0.18509478]
		[-0.08710552 -0.34830736 0.35008168]	[-0.14353021 -0.38816963 0.38772421]
		[-1.33618114 0.35975526 0.31916336]	[-1.68151227 0.52726386 0.45690614]
		[ 0.74218933 -0.06357013 -0.51597124]	[ 0.74989077 -0.07452169 -0.41080657]
		[-0.11320945 -0.029936 0.07931312]	[-0.11094218 -0.05246994 0.12545016]
		[ 0.90344153 -1.31622529 -0.76261918]	[ 1.19139315 -1.32484857 -0.91129852]
		[ 0.82580493 0.99011341 -0.15493191]	[ 0.75022237 1.08447837 -0.20949637]
		[-0.10636444 0.04411555 0.40071581]	[-0.06355175 0.06506169 0.34729436]
		[-0.54534633 0.53016328 -0.1034449 ]]	[-0.54563405 0.41692028 -0.12798346]]
0.0329429	0.0725405	[[ 0.05148439 0.01808434 0.02001529]	[[-0.0283776 -0.05666188 -0.0464639 ]	[0.05812312393286669, 2.0365261252441353, 1.1576535697823356, 0.9261477023807373, 1.3451150840997106, 0.3148556204266799, 1.6761135606931177, 0.7736829336427872, 0.9556178696860521, 0.5546728008440742, 0.39618911659727807, 0.808639552255082, 1.1185740345918684, 0.2844651782052919, 0.6284451475330991, 0.5938295640673836, 0.7282921861541501, 0.3942116770530278, 2.26785409503348, 1.2699011813340333,…	[0.07857958261413293, 2.0888778217042114, 1.275822246454635, 0.963103866906688, 1.0131645946942163, 0.30328492499329274, 1.8855999144447064, 0.7897892003759928, 0.9568230120056189, 0.6416134679143318, 0.4442295181191967, 0.5887175832512193, 1.0556024356364493, 0.288406679916877, 0.6071524044013851, 0.8021178162238762, 0.7717847303696312, 0.414649869815566, 2.253912866905499, 1.1782505621233728, 0…
		[ 1.10747494 -0.41503425 -1.65791571]	[ 1.16508019 -0.45429873 -1.67320392]
		[ 0.11462751 1.1512801 0.03970446]	[-0.10363996 1.2709594 -0.04053837]
		[-0.71041447 0.04135773 0.59274817]	[-0.68366216 0.01925476 0.67808875]
		[-0.41122269 -1.18419849 0.48775448]	[-0.3553271 -0.93250219 0.17517082]
		[ 0.17275384 -0.18355151 -0.18867701]	[ 0.24194895 -0.16124801 -0.0862643 ]
		[-1.0643815 -0.42502742 1.22302918]	[-1.0640272 -0.67092946 1.40470169]
		[-0.14857136 0.75922203 -0.00968207]	[-0.09166331 0.77759099 0.10352326]
		[ 0.50618715 0.46143911 -0.66637379]	[ 0.52439492 0.49572563 -0.6283123 ]
		[ 0.43731751 -0.23277173 -0.24946469]	[ 0.46949526 -0.31362058 -0.30476906]
		[-0.15443636 0.00782706 0.36476563]	[-0.133337 0.14369446 0.39863895]
		[ 0.16785018 0.54550111 -0.57284621]	[-0.01242826 0.41499116 -0.41739223]
		[-0.27719844 -0.96325785 0.49649089]	[ 0.18637637 -0.99094516 0.31239085]
		[ 0.21493021 -0.17693122 0.05848747]	[ 0.22677202 -0.15554454 0.08694113]
		[ 0.17618977 0.5458297 -0.25684706]	[ 0.14439943 0.49967967 -0.3132141 ]
		[-0.25204557 0.45145278 0.29205645]	[-0.42201267 0.55132636 0.40166845]
		[ 0.23222291 -0.58635501 0.36423871]	[ 0.18892909 -0.61471834 0.42670696]
		[-0.34344962 -0.16317251 0.10401892]	[-0.38544831 -0.1201507 0.09448771]
		[-0.13734524 2.09203306 -0.86469425]	[ 0.01369862 2.05580879 -0.92389707]
		[-0.1422126 -1.21752974 0.3317317 ]	[-0.15174274 -1.13407909 0.28127059]
		[-0.07523971 -0.2210983 -0.2325987 ]	[-0.06146904 -0.22683628 -0.28878835]
		[ 0.32479223 -0.2978509 0.40579251]]	[ 0.3320405 -0.39749628 0.35925446]]
0.0317213	0.0461221	[[-0.64364655 0.32095491 0.04095355]	[[-5.24494899e-01 3.70096472e-01 -5.62018451e-02]	[0.7203958137371098, 0.9519339226539593, 1.0327680530519896, 1.2661641390872729, 1.7375914189570973, 0.5529019412523946, 1.1785989822760152, 0.48021807793701016, 0.9889954167071718, 0.5023363062558279, 0.37331796351609087, 2.0590536817174314, 1.1618812252180672, 0.35938827034218734, 0.5365611713186077, 0.9588169314421336, 0.6566955041536378, 0.4661289508416179, 1.980011089844659, 1.20883586798029…	[0.6443795036329764, 1.0016005626658733, 0.7533437737600929, 1.2486483831253343, 1.8319618822257322, 0.5187523888369862, 1.1191305923135841, 0.49170004389545824, 0.9822500813115925, 0.504529576027223, 0.3699362167161631, 1.8702332976940053, 1.0676171402721943, 0.31224826186722, 0.5349545320773845, 1.0063507227886552, 0.5356150315245246, 0.5568413824611219, 1.9576966001197036, 1.2204533832662263, …
		[-0.85436462 -0.41975814 0.00651055]	[-7.52488487e-01 -6.61032094e-01 -1.15555403e-03]
		[ 0.8151895 -0.61599842 -0.15040569]	[ 5.70768208e-01 -4.42468451e-01 -2.14411202e-01]
		[ 1.07726012 0.16826073 -0.64371623]	[ 1.09036662e+00 1.79652175e-01 -5.81333403e-01]
		[-1.25946077 1.00994065 0.64265261]	[-1.24881826e+00 1.28341652e+00 3.86496216e-01]
		[-0.27719865 0.46471095 -0.11360108]	[-1.93644735e-01 4.81249750e-01 2.10600754e-03]
		[ 1.11556359 -0.00510637 -0.38024646]	[ 1.05721882e+00 -2.86661888e-01 -2.29274108e-01]
		[ 0.34758257 -0.28711844 -0.16540485]	[ 4.25917608e-01 -2.39408096e-01 -5.51986233e-02]
		[-0.73655845 -0.39241731 0.53066208]	[-7.12459541e-01 -3.68814781e-01 5.66738284e-01]
		[ 0.46408282 -0.145239 -0.12599417]	[ 4.48975939e-01 -1.85305600e-01 -1.36501040e-01]
		[-0.20677934 -0.0774884 0.30100524]	[-1.94936781e-01 -4.19170971e-02 3.11601368e-01]
		[ 1.74566066 -0.74296863 -0.8002303 ]	[ 1.55816241e+00 -7.83195261e-01 -6.75653526e-01]
		[-1.05715999 0.14181752 0.46072609]	[-9.59561371e-01 1.35673630e-01 4.47929682e-01]
		[ 0.30041002 -0.15009448 -0.12800544]	[ 2.77889169e-01 -8.79476515e-02 -1.11990167e-01]
		[-0.15679679 -0.19669475 0.47394497]	[-1.89515478e-01 -2.58445970e-01 4.28329214e-01]
		[ 0.88551815 0.10322255 0.3528918 ]	[ 9.23117972e-01 1.69811027e-01 3.62986505e-01]
		[-0.15777257 0.60452378 -0.20225677]	[-8.13064184e-02 4.74796602e-01 -2.34181372e-01]
		[-0.44116131 -0.01318581 -0.14993008]	[-5.02910887e-01 8.57689120e-02 -2.23151650e-01]
		[-1.46057027 -1.31249415 0.25404234]	[-1.43765031e+00 -1.30455566e+00 2.52729292e-01]
		[ 0.55232318 1.06818093 -0.12334001]	[ 5.57896060e-01 1.07147959e+00 -1.73752517e-01]
		[ 0.27643811 0.07056915 0.17623625]	[ 3.02584884e-01 6.88537441e-02 1.83202805e-01]
		[-0.50258282 0.44762985 -0.14398157]]	[-4.15110515e-01 3.38954132e-01 -2.49314366e-01]]
0.0815062	0.0771141	[[-0.5619206 0.10046257 0.26987351]	[[-0.45645131 0.07646317 0.24005079]	[0.6314104904731733, 1.4202633102704012, 1.2055347407143377, 1.3565673029201755, 0.6399667766429548, 0.7068131958310835, 0.26509721567816846, 0.7777424953533385, 1.0104192486891594, 0.156163907420354, 0.1315535315701662, 0.9614944206198862, 0.8366064002876875, 0.30945261727716683, 0.2576063566935633, 1.220540634330115, 0.9317320101143555, 0.45587069629304305, 0.915168756125959, 1.1856810016008266…	[0.5213624476191655, 1.554438800225579, 1.1143303864238625, 1.3950960571993112, 0.7036977235010022, 0.7147550676498279, 0.28330377884427616, 0.7498710106383868, 0.9786995108568317, 0.15537535040031758, 0.13550359812633117, 0.6563073949273439, 0.9890907946742901, 0.28920183573838065, 0.2593190839642186, 1.3725527179980312, 0.703352422174365, 0.5276483615389497, 0.884300375640373, 1.229479507556981…
		[ 1.21973894 0.03508644 -0.72674187]	[ 1.30397736 -0.07115282 -0.84312532]
		[ 0.60300749 -1.00401096 -0.28575858]	[ 0.48638946 -0.93804027 -0.35388974]
		[-1.11244658 0.41393649 0.65680593]	[-1.13148179 0.44698022 0.68282549]
		[ 0.53872943 0.32365442 0.12073065]	[ 0.43495108 0.55284707 0.01918744]
		[-0.53645411 -0.29041866 0.35701385]	[-0.4240758 -0.33393668 0.46853049]
		[-0.22868764 -0.03467692 -0.12952224]	[-0.23246678 -0.14083068 -0.07991837]
		[-0.71340703 0.21738711 0.22062784]	[-0.65379591 0.25174658 0.2673595 ]
		[ 0.73958655 0.31742997 -0.61089853]	[ 0.74668027 0.29425303 -0.56012183]
		[ 0.04147816 -0.0813518 0.12668312]	[ 0.0099221 -0.10656767 0.11263385]
		[-0.11875589 0.04680503 -0.03182232]	[-0.12960433 0.02808512 0.02784186]
		[ 0.83055582 -0.34774126 -0.33723073]	[ 0.56475268 -0.25926216 -0.21113252]
		[ 0.48961308 -0.66911238 0.11170463]	[ 0.59368621 -0.77387837 0.1641632 ]
		[-0.08104337 0.18666553 -0.23312845]	[-0.08275428 0.20512105 -0.18631905]
		[ 0.05319027 0.25181664 -0.01096412]	[ 0.02773869 0.23437663 -0.10744557]
		[ 1.20399677 0.17812149 -0.09156387]	[ 1.3029113 0.37394412 -0.21561286]
		[-0.75980007 0.45364393 0.29160861]	[-0.62243066 0.22570416 0.23736541]
		[-0.43441545 -0.00431288 -0.13814017]	[-0.5071295 0.0803001 -0.12159093]
		[-0.66733194 0.58865476 0.21374637]	[-0.65924105 0.53757016 0.24167482]
		[-0.78475825 -0.87629107 0.14868721]	[-0.8352397 -0.8983556 0.08337698]
		[ 0.05464845 0.3094074 -0.07653735]	[ 0.04267941 0.37438231 -0.06097455]
		[ 0.11596372 -0.03311194 0.26858498]]	[ 0.22098256 -0.15974947 0.19512089]]
0.113153	0.110768	[[-0.07725536 0.61538778 0.41631168]	[[ 1.62874527e-02 5.30505664e-01 4.63317800e-01]	[0.746984553387098, 1.4120050991668895, 1.9992776541661952, 1.2907913569286444, 0.5611571808750745, 0.4401244364079605, 2.5909618864949753, 1.0086971089458134, 0.6955035397582011, 0.8878871210529772, 0.31705402599426075, 1.4628608927878632, 1.7793736609969177, 0.5854157943303546, 0.2589820353253363, 0.9037949087690847, 0.6180520989813794, 0.41609000683338754, 1.7616965718702533, 0.846487786428366…	[0.7045317057336715, 1.2841287301875097, 1.9513253760782392, 1.2795193765180388, 0.6070390201966573, 0.3721683768005582, 2.5149619323911057, 1.0199862057429523, 0.7473501580883298, 0.9239141133887431, 0.29804774752722346, 1.6583272584019773, 1.8657822808154185, 0.5765287901417201, 0.21316046018941734, 1.08314464961198, 0.4368952017469437, 0.48283114015716083, 1.8196724779641433, 0.860675266444358…
		[-0.55895777 0.30321402 1.26070848]	[-6.19308319e-01 2.97617925e-01 1.08483518e+00]
		[-1.17491037 -1.32764301 0.92415411]	[-1.14908301e+00 -1.32134193e+00 8.61007821e-01]
		[ 0.97691449 -0.05219011 -0.84205499]	[ 9.64864602e-01 -5.40777786e-02 -8.38618941e-01]
		[ 0.38090523 0.26633768 0.3144405 ]	[ 3.07032017e-01 4.45101476e-01 2.75884738e-01]
		[-0.01649467 0.33472159 -0.28530493]	[ 9.51983518e-02 2.98561304e-01 -2.00767832e-01]
		[ 0.52457858 1.76064527 -1.82702737]	[ 4.44546585e-01 1.74507673e+00 -1.75559649e+00]
		[ 0.4886644 -0.85855028 -0.20388325]	[ 4.77946275e-01 -8.80614012e-01 -1.90940255e-01]
		[-0.19570575 -0.53787747 0.39511044]	[-1.95358165e-01 -5.83902851e-01 4.23585773e-01]
		[-0.66430703 -0.56789138 -0.15664957]	[-7.11096054e-01 -5.60351910e-01 -1.84297119e-01]
		[ 0.29528998 0.11030286 -0.03406412]	[ 2.82498787e-01 9.50033576e-02 -1.12120359e-03]
		[-0.91358979 -0.1473 1.13296884]	[-1.07047322e+00 -1.59187236e-01 1.25650141e+00]
		[ 1.42070367 0.08093641 -1.06827946]	[ 1.55629257e+00 -1.89609576e-02 -1.02894968e+00]
		[ 0.34064536 -0.47199108 -0.0624244 ]	[ 3.42607739e-01 -4.63399518e-01 -1.63177671e-02]
		[-0.04699678 -0.08965724 0.23837906]	[-7.08605522e-02 -8.56684742e-02 1.81871043e-01]
		[ 0.69647815 0.13816676 -0.55917204]	[ 7.61994065e-01 3.97628026e-01 -6.59135290e-01]
		[-0.38316179 0.46783222 -0.12770457]	[-2.81467840e-01 2.90499412e-01 -1.65116214e-01]
		[-0.26802221 0.19373993 -0.25250708]	[-3.13392197e-01 2.95804715e-01 -2.17740239e-01]
		[-0.40368703 -1.33926019 1.07097793]	[-3.99529344e-01 -1.40281428e+00 1.08797810e+00]
		[ 0.07022287 0.84188108 0.05335323]	[ 2.57812926e-02 8.60231332e-01 -9.96470485e-03]
		[-0.32664549 0.01826673 -0.17742194]	[-3.85811964e-01 7.29735846e-02 -1.78330967e-01]
		[-0.14602308 0.32819777 -0.15255729]]	[-7.86690733e-02 2.01315413e-01 -1.88085167e-01]]
0	0	[[-0.05476625 -0.56842391 -0.61743505]	[[-0.07315065 -0.78046326 -0.50525219]	[0.8410297995258825, 1.6510584236258092, 1.9240947369233679, 1.2331939865917698, 1.3402422621225352, 0.652784009215527, 0.4377000471232948, 0.6960017004820676, 0.8654959762833767, 0.9434297654014618, 0.25239966163265687, 0.5384169112343191, 1.1898379025557235, 0.640778722543152, 0.3679958496768922, 0.6651424918518988, 0.41784259304610094, 1.0517774039903127, 0.7671796244151244, 0.73602141333761, …	[0.9326058554507298, 1.532843717621491, 1.6319253124100352, 1.2574771680248462, 1.1013670978119798, 0.7448964295707209, 0.43545055146087747, 0.7008132741499175, 0.8441474314350156, 1.007660116239416, 0.25880331909787824, 0.4912707373917424, 1.371184683966263, 0.6097162876353084, 0.3625303195931085, 0.5409742736046375, 0.4898700891889418, 1.067041541587584, 0.7043841179432748, 0.664984023452234, 0…
		[ 1.59628321 -0.3972966 -0.14152468]	[ 1.47458319 -0.25149113 -0.33461396]
		[-1.62241671 0.93975398 0.43216553]	[-1.30717789 0.93990879 0.26652891]
		[-1.03285738 -0.0154868 0.67359721]	[-1.051236 -0.01780414 0.68980773]
		[ 1.08357327 -0.78532297 -0.07339021]	[ 0.85184127 -0.6973319 0.03322899]
		[ 0.13643353 -0.63807111 -0.01944527]	[ 0.23568577 -0.70639808 0.01801857]
		[-0.17916166 -0.13739517 -0.37497333]	[-0.17717754 -0.21944975 -0.33176364]
		[-0.52277181 0.45919407 0.01639517]	[-0.57237351 0.40346068 0.02733674]
		[ 0.51162802 0.45560614 -0.52890745]	[ 0.48792594 0.45981533 -0.5129162 ]
		[-0.12355331 0.65710578 0.66558719]	[-0.15804083 0.73209927 0.67411621]
		[ 0.21193775 0.06886126 -0.11851626]	[ 0.19457741 0.11338179 -0.12752788]
		[ 0.29635806 0.40495124 0.19513882]	[ 0.16567879 0.35196128 0.30003455]
		[ 0.50815708 -1.00925694 0.37268088]	[ 0.77496094 -1.08243978 0.32849216]
		[-0.3137354 0.47612306 -0.29235989]	[-0.31068093 0.4588462 -0.25434518]
		[ 0.2162152 0.15024772 -0.25709445]	[ 0.18252676 0.18613658 -0.25192338]
		[-0.49031901 -0.43091304 0.12773316]	[-0.44892322 -0.2782796 0.11696822]
		[-0.15630447 -0.33371233 0.19697063]	[-0.17952984 -0.40209494 0.2146192 ]
		[ 0.00814002 0.73097421 -0.75620509]	[ 0.00683918 0.81607162 -0.68742853]
		[ 0.4887243 0.52300219 -0.27601059]	[ 0.44956758 0.46791919 -0.27403943]
		[-0.38392232 -0.50435766 0.37410497]	[-0.37520719 -0.45064487 0.3135961 ]
		[-0.2339855 -0.00546679 0.49623641]	[-0.27947373 0.01898588 0.49144861]
		[ 0.10133803 0.05010556 -0.1712119 ]]	[ 0.10878453 -0.06218916 -0.19438562]]
0.104506	0.0949187	[[ 1.10767214 1.00042746 0.31286775]	[[ 1.15799277 0.92423119 0.31474963]	[1.5250176708463947, 2.101358702884588, 0.3314281748848938, 1.1866103137041155, 1.412331401852867, 0.7193972593041723, 1.550425189709933, 0.7913028421992497, 0.956684926025679, 1.1809100822821448, 0.3301958102477467, 1.854669838744168, 2.5021152815690026, 0.6515841559407821, 0.37619905137144954, 1.038368159780195, 0.8435811649238854, 0.344084975694107, 0.9545369949812367, 0.2189060635122173, 0.57…	[1.5146675837299894, 2.154963976783891, 0.03547673866393241, 1.2230815031736302, 1.4917207070988665, 0.7352316425858917, 1.409932303843618, 0.7735199257494917, 0.9675475718634191, 1.149200941247753, 0.2970256561848551, 1.7203066906322473, 2.209665404145013, 0.6679939567750345, 0.4120770328121501, 1.1343837219973014, 0.7608698996006217, 0.40711745469326655, 0.937154670363216, 0.24280269575313929, …
		[-1.5656437 0.32898339 1.3624383 ]	[-1.70224422 0.35605387 1.27258005]
		[-0.25481979 -0.06826667 0.20062695]	[ 0.03034452 -0.00433385 0.01786133]
		[ 0.89104289 -0.45071143 -0.64105056]	[ 0.91423146 -0.50133616 -0.63935222]
		[-1.05003664 0.94236952 -0.06358258]	[-1.16264224 0.9256913 0.12879946]
		[ 0.17042643 0.46584845 -0.5210302 ]	[ 0.23692345 0.45757395 -0.5244606 ]
		[ 1.33882845 -0.78166861 -0.01873066]	[ 1.12646809 -0.84787921 0.00892137]
		[ 0.654373 -0.28027225 -0.34554831]	[ 0.61594133 -0.36475433 -0.29309321]
		[-0.83348642 -0.13173442 0.45076876]	[-0.85064497 -0.07985133 0.4540652 ]
		[-0.4436777 -0.66270827 -0.87092851]	[-0.47348548 -0.598337 -0.8593411 ]
		[-0.00948296 -0.32992113 0.00956014]	[ 0.01578656 -0.29594335 0.01981315]
		[ 1.78697772 -0.26489529 -0.41993015]	[ 1.66867766 -0.3196104 -0.26985025]
		[-2.25716759 0.82607793 0.69524859]	[-1.95996841 0.84291868 0.57500707]
		[ 0.35911475 -0.50762306 0.19472374]	[ 0.35737392 -0.52094373 0.21706552]
		[-0.01014975 -0.30913903 0.2141396 ]	[-0.0401483 -0.29182359 0.28815723]
		[-0.91890113 -0.33037621 0.35310155]	[-0.97614077 -0.3512324 0.45892421]
		[ 0.60332528 -0.00773132 -0.58954899]	[ 0.51436127 -0.00919772 -0.56059869]
		[-0.161489 0.27646598 -0.12602512]	[-0.07112628 0.37480151 -0.14216014]
		[ 0.51820671 0.75117714 0.27988494]	[ 0.5109359 0.74241188 0.25695911]
		[ 0.21380685 -0.02312129 0.04088891]	[ 0.23830185 0.04609934 0.00634258]
		[-0.05760424 -0.40858951 -0.40487355]	[-0.03633377 -0.43569681 -0.4145165 ]
		[-0.12178989 0.05305374 -0.27144713]]	[-0.11460435 -0.04884182 -0.31587318]]
0.217744	0.191706	[[ 0.01245012 -0.55609849 -0.9314744 ]	[[-0.01339354 -0.74194775 -0.88543794]	[1.084917094539274, 0.2841307044341117, 1.7221769993586056, 1.0844700843217319, 0.8935442148096828, 0.6568260427588224, 2.2287473103849607, 0.9273894464733754, 0.8365655364962815, 1.3246354556379933, 0.6250226784472986, 1.2237243570966336, 1.0548273414543134, 0.9569664374422553, 0.18707393893803204, 0.7714742721356539, 0.7451916023106073, 2.0579176858019483, 1.1622986539463622, 0.3793035109549429…	[1.1552775405082107, 0.3201339192956175, 1.8761976686125523, 1.1014641948760715, 0.7376846038748259, 0.5849040218351663, 2.145295887051475, 0.8683454948673626, 0.8117249382543751, 1.3354549226614107, 0.5516267965137083, 1.009404998200714, 0.8935366797301914, 0.8897712074426112, 0.14774086448444285, 0.6658597501142283, 0.6608493250316161, 1.9155136587455597, 1.2227244563811634, 0.32084687044371857…
		[-0.06872674 0.00562265 -0.27563613]	[-0.01168537 0.01562335 -0.31953887]
		[ 0.96693037 1.04639657 -0.96746757]	[ 1.03207392 1.12434385 -1.09123418]
		[-0.88991016 0.03729903 0.61866311]	[-0.89322389 -0.00394169 0.64448346]
		[-0.18179128 -0.36421654 -0.79543667]	[-0.15418705 -0.4569135 -0.55824276]
		[-0.26653349 -0.53325601 0.27571429]	[-0.19150948 -0.50820155 0.217182 ]
		[-0.19688475 -0.97192808 1.99597264]	[-0.42368543 -0.89025925 1.90531456]
		[-0.49980572 0.76624279 0.1520441 ]	[-0.49856805 0.68263363 0.19865831]
		[ 0.44917175 0.39099544 -0.58754507]	[ 0.40008793 0.42166421 -0.56659184]
		[ 0.98129498 0.69136113 0.56012412]	[ 0.9431724 0.74966063 0.5760856 ]
		[-0.36218835 -0.45876418 -0.22137834]	[-0.27984443 -0.42264595 -0.21759967]
		[ 0.46824575 0.71967811 -0.87195793]	[ 0.3132355 0.66944961 -0.68747305]
		[-0.39126468 -0.50173153 0.84133117]	[-0.10323854 -0.48687326 0.74209435]
		[-0.73200415 0.60464118 -0.11984881]	[-0.69319176 0.5492567 -0.09744259]
		[ 0.05463595 -0.01700581 -0.17810776]	[ 0.04697917 0.03191988 -0.1363871 ]
		[ 0.28697543 0.42265639 -0.57808237]	[ 0.04046959 0.42556904 -0.51051191]
		[ 0.46703589 -0.56302155 0.14210816]	[ 0.38348518 -0.51886954 0.14295225]
		[-0.79037664 -1.11786827 1.53645713]	[-0.57169235 -1.04167057 1.50242566]
		[ 0.26245484 0.20047391 -1.11439034]	[ 0.33159761 0.11234418 -1.1715276 ]
		[ 0.24109075 -0.2201132 -0.19312322]	[ 0.23536138 -0.11897826 -0.18273454]
		[ 0.43765993 0.30954666 0.58005405]	[ 0.46304406 0.28042735 0.60564172]
		[-0.36824953 0.21228552 -0.0640859 ]]	[-0.35528684 0.12740888 -0.11011585]]
0.200085	0.184308	[[-0.14795049 0.41404247 0.92539569]	[[-0.0904081 0.36183602 0.92852004]	[1.0245377989384, 1.3841242768926751, 0.7043270465318885, 1.1128215614930033, 0.8392827038274956, 0.7012595747799398, 1.697417527701998, 0.7465195917719356, 1.2051380828792613, 1.258545986533635, 0.3511477289149436, 1.5641539447137032, 1.485488638266297, 0.8419141946754913, 0.20812095052754323, 1.0330256583035888, 0.2699231242661596, 1.1986123886617068, 1.262732271631528, 0.7270385838795546, 1.16…	[1.0006240053161073, 1.3010175208560608, 0.5654329932305558, 1.0692609341761168, 0.6874785207884613, 0.7335490729140302, 1.698416320938641, 0.7596353567766527, 1.2093666896074622, 1.2350488251115743, 0.33224465466557385, 1.6206040767178094, 1.4446135289293578, 0.9572251929490766, 0.1604556495793514, 0.9514589307458211, 0.25263471899410206, 1.1065454780530988, 1.2665709375409, 0.6554351434171639, …
		[-1.20390128 0.03723686 0.68193484]	[-1.10356721 -0.16925137 0.66793711]
		[ 0.55625538 -0.37230098 -0.21919974]	[ 0.46204649 -0.21010046 -0.24916923]
		[ 0.9104731 0.08018529 -0.63480776]	[ 0.88179466 0.04372662 -0.60319575]
		[-0.64663803 -0.29791986 -0.444408 ]	[-0.51926628 -0.2939111 -0.34147548]
		[-0.09452105 0.65847011 -0.22191863]	[-0.00952892 0.68813017 -0.25392974]
		[ 0.5124243 1.54570581 0.47900018]	[ 0.20138672 1.62475982 0.45190367]
		[ 0.48677412 -0.54368473 -0.15731934]	[ 0.48185889 -0.58417388 -0.05998969]
		[-0.50449948 -0.83999836 0.70159876]	[-0.51583637 -0.83528081 0.70624825]
		[ 0.22847948 -0.38954348 -1.17473018]	[ 0.22944184 -0.36540182 -1.15723098]
		[-0.19202444 -0.25673259 -0.14324706]	[-0.09891132 -0.27795844 -0.15278144]
		[-1.42939838 0.63070376 0.07490393]	[-1.48271582 0.64510277 0.10841487]
		[ 0.52594955 0.81246182 -1.12692474]	[ 0.44142758 0.90362932 -1.03706509]
		[ 0.2156114 -0.60469959 0.54467388]	[ 0.26744085 -0.69358608 0.60307032]
		[-0.1175849 -0.13682423 0.10376536]	[-0.12632645 -0.05939238 0.07912135]
		[ 0.81844494 -0.38561534 0.49858871]	[ 0.68988203 -0.46003807 0.46658532]
		[ 0.13979463 0.14684645 -0.17819111]	[ 0.11051136 0.14527112 -0.17466494]
		[-0.49145986 -0.67967489 0.85625984]	[-0.32364387 -0.61751285 0.85928774]
		[ 0.41491896 1.18045393 -0.16989282]	[ 0.52404972 1.12387745 -0.25782419]
		[-0.14532801 -0.71168686 -0.03109161]	[-0.11713271 -0.64458384 -0.019668 ]
		[-0.06265569 -0.15659413 -1.15122472]	[-0.04862782 -0.19238635 -1.11837332]
		[ 0.11204468 -0.0568596 0.60063267]]	[ 0.14612473 -0.13275583 0.55427918]]
0.126051	0.10919	[[-1.36459767 -0.81596459 -0.69133774]	[[-1.33574305e+00 -8.75399382e-01 -6.68857063e-01]	[1.733745331439665, 1.4848972036197658, 0.689407184773145, 0.5457742546891092, 1.4125879043866763, 0.7957229498906538, 1.4569256116062717, 0.5237075862449592, 1.332585732322302, 1.0346693676937886, 0.186765057050242, 0.708276973134859, 1.1690378047176886, 0.940664115930701, 0.2035930217801639, 1.5191521654088256, 0.6951654614218028, 0.6828414191792931, 2.0964903563866457, 0.624668820137678, 1.068…	[1.731445451929406, 1.4890096408427136, 0.7765412961056012, 0.5940948266983929, 1.2860486499862893, 0.8099113925162088, 1.4361154046549025, 0.5437772161254499, 1.3331537794198698, 1.091783797743196, 0.15642937971462384, 0.7649427152846028, 0.9293104734026528, 0.8787985229291381, 0.24469018177354657, 1.4757067221589377, 0.6174032504194857, 0.7237886572877861, 2.145367338311896, 0.6655161914436347,…
		[ 1.39114588 -0.02481421 -0.51866859]	[ 1.38459977e+00 -5.65463616e-02 -5.44826298e-01]
		[-0.35091256 0.58266773 -0.11243199]	[-3.09116091e-01 6.96557091e-01 -1.49237549e-01]
		[-0.4059024 0.20253923 0.3034644 ]	[-4.56569415e-01 1.68904622e-01 3.40535257e-01]
		[ 0.70172722 -0.98950319 -0.72378653]	[ 6.16648813e-01 -9.25478269e-01 -6.45875643e-01]
		[-0.18116532 -0.70031846 0.33152406]	[-6.66191933e-02 -7.27856275e-01 3.48917742e-01]
		[-0.7602515 0.04272561 1.24210483]	[-8.19425696e-01 6.04302976e-02 1.17784429e+00]
		[-0.48264364 0.16803879 0.11440156]	[-4.84847961e-01 1.59424857e-01 1.87616178e-01]
		[ 0.97711735 0.5320533 -0.73344782]	[ 9.70832856e-01 5.14929501e-01 -7.54738481e-01]
		[ 0.32744248 0.85151846 0.48809675]	[ 3.48039288e-01 8.49958061e-01 5.90281127e-01]
		[ 0.05547896 0.16692242 0.06277083]	[ 7.47919017e-02 1.19400768e-01 6.79689552e-02]
		[-0.5818964 0.25074063 -0.31651538]	[-5.76182024e-01 3.12198002e-01 -3.94568169e-01]
		[ 1.09243998 -0.39518557 -0.13058575]	[ 8.55856668e-01 -3.37380208e-01 1.31536746e-01]
		[-0.57183047 0.64712299 -0.37294869]	[-5.44079982e-01 6.03112561e-01 -3.35438602e-01]
		[ 0.11022491 -0.042246 -0.16587907]	[ 1.05875842e-01 3.75862418e-02 -2.17372642e-01]
		[ 0.27874275 -0.75358786 1.28927542]	[ 2.13723712e-01 -8.39076080e-01 1.19498278e+00]
		[-0.56005624 0.26275098 0.31710242]	[-4.88952503e-01 2.12334344e-01 3.11490529e-01]
		[ 0.32048594 0.27545492 -0.53636345]	[ 4.63528615e-01 2.92683056e-01 -4.72596945e-01]
		[-0.08626965 -1.88537631 -0.91278997]	[-8.00089202e-02 -1.92905464e+00 -9.35386440e-01]
		[ 0.1594496 0.60170502 0.05232612]	[ 1.80228343e-01 6.40647623e-01 -4.10102884e-04]
		[ 0.28945413 0.50073996 0.89808751]	[ 3.23738235e-01 5.09202996e-01 8.95267556e-01]
		[-0.41783948 0.579244 -0.08333597]]	[-3.76319206e-01 5.13421191e-01 -1.27133218e-01]]
0.295133	0.283384	[[-4.64429101e-01 7.50489629e-01 8.62248663e-02]	[[-0.22899892 0.8937988 0.13289466]	[0.8867715603144132, 1.0555397157117623, 2.1234599490914245, 0.7258734680964068, 0.6230386635782043, 0.796164150263854, 1.9120528774537444, 0.6463942901425003, 1.3007227664467753, 1.3625821092052677, 0.4021579693868058, 1.1780948273236551, 1.5124071167483146, 0.8453108752248483, 0.20495223385377848, 0.7374497888094353, 0.6444896886238135, 0.832665162459904, 1.5896646804252585, 1.3509217637127793,…	[0.9321897857027205, 0.9854209358308089, 2.069714502780269, 0.6983905002004306, 0.7935022900476286, 0.7179998703899371, 1.9120380398864947, 0.5587309717386099, 1.290396295065434, 1.3850641143486173, 0.367340343100455, 0.9823422005638729, 1.5647892836189814, 0.8150424899697651, 0.1544842044879349, 0.505248466853054, 0.5548574810038593, 0.8534492851736198, 1.5185679399610785, 1.2479395019220545, 1.…
		[ 5.99139009e-01 7.62395546e-01 4.17072620e-01]	[ 0.46510381 0.81502748 0.3007708 ]
		[-8.55753278e-01 -1.76038410e+00 8.23295996e-01]	[-0.6868004 -1.78787128 0.78456334]
		[ 6.48571195e-01 1.68859954e-03 -3.25952214e-01]	[ 0.62606518 -0.0607772 -0.3034762 ]
		[-2.30111257e-01 5.62321851e-01 -1.37913455e-01]	[-0.37060376 0.6938596 -0.10419973]
		[ 5.40060805e-02 7.46595278e-01 -2.71212443e-01]	[ 0.16637165 0.67557333 -0.17732728]
		[ 1.36028119e+00 -2.87307617e-01 -1.31264451e+00]	[ 1.31042071 -0.39351339 -1.33560258]
		[ 3.24434130e-01 -3.94786582e-01 -3.95868195e-01]	[ 0.28618035 -0.35420317 -0.32376105]
		[-4.93418835e-01 -2.25982781e-01 1.18209532e+00]	[-0.52051344 -0.26958106 1.1495714 ]
		[-1.20609948e+00 -4.55116298e-01 -4.41387826e-01]	[-1.25525812 -0.47536636 -0.34169648]
		[ 1.42529207e-01 3.31493873e-01 1.77562017e-01]	[ 0.14901998 0.26820276 0.20198825]
		[ 7.65641979e-01 -8.89896999e-01 9.89096231e-02]	[ 0.66012852 -0.72610352 -0.04472377]
		[-1.17968363e+00 8.95486172e-01 -3.06310867e-01]	[-1.28917581 0.88420024 -0.06914601]
		[ 7.67628775e-01 -3.48615793e-01 6.13479249e-02]	[ 0.7410343 -0.33277903 0.06648716]
		[ 6.77646341e-02 -1.77574667e-01 7.66851376e-02]	[ 0.01138635 -0.1224158 0.09354193]
		[-3.26158725e-01 6.38471582e-01 -1.72646216e-01]	[-0.14629458 0.41256482 -0.25231762]
		[-4.11546182e-01 4.89173939e-01 -8.18874619e-02]	[-0.32879452 0.43810237 -0.08847204]
		[ 7.17417904e-01 1.21064123e-01 -4.04952221e-01]	[ 0.76825878 0.10725496 -0.35587989]
		[ 2.53350867e-01 1.15830462e+00 1.05885671e+00]	[ 0.11419521 1.12299324 1.01582194]
		[-8.83370761e-01 -8.11224705e-01 6.21739647e-01]	[-0.82321578 -0.7447534 0.57009749]
		[-2.89508844e-01 -6.49585085e-01 -1.00733170e+00]	[-0.28746038 -0.63752979 -1.03421044]
		[ 6.04108751e-01 -3.35086171e-01 1.13829185e-01]]	[ 0.63895087 -0.40668362 0.11507611]]
0.213085	0.22703	[[-0.3276674 -0.3055381 -1.14873353]	[[-0.33863579 -0.24912912 -1.01608804]	[1.233007771883321, 1.1582439941637297, 0.47657596696127497, 0.26796474862660047, 0.5647359947836622, 0.7646872879289369, 0.7923653364837725, 0.686422696154844, 1.258543968495115, 0.9082887759457674, 0.45348050100323045, 0.9137271379339568, 0.7541226857182508, 0.7300367256795885, 0.20767535356005304, 1.6439403890037447, 0.21990625712055986, 0.8995591229451042, 2.480765708391041, 1.042918634415951…	[1.0996246741491527, 1.1299241155955, 0.24890103632037547, 0.30427236010553876, 0.40802956737390905, 0.8140101594905431, 1.057189489431305, 0.6755135933471448, 1.253265919554157, 1.0286046070174715, 0.4010562231809386, 0.8285640003633812, 0.8538305323503291, 0.7471837328332127, 0.23675672406461565, 1.5812864391470622, 0.2530879951849743, 0.8865335431083411, 2.503728918578801, 1.1358977781876123, …
		[ 1.13135794 0.20209916 0.1439246 ]	[ 1.06140294 0.38580365 -0.03616429]
		[-0.4264857 0.11069362 0.18160817]	[-0.20770474 0.00614315 0.13701361]
		[-0.13915365 0.04308022 0.22491212]	[-0.16976017 0.01582914 0.25201705]
		[ 0.03262672 -0.52525663 0.20486022]	[-0.14920657 -0.33164803 0.18502733]
		[-0.32218837 -0.6547942 0.22844225]	[-0.19580052 -0.72562962 0.31262814]
		[-0.06819293 -0.77884101 0.12883802]	[-0.00349854 -1.04238309 0.17628067]
		[-0.3527724 0.55264781 -0.20324407]	[-0.36113088 0.54316851 -0.17570166]
		[ 0.76389676 0.84986544 -0.52737404]	[ 0.74783394 0.83412854 -0.56182688]
		[-0.17814684 0.26100798 0.85154391]	[-0.21014168 0.34433697 0.94620292]
		[-0.23904189 0.25875837 -0.28556549]	[-0.22635128 0.22555326 -0.24235701]
		[ 0.61311122 -0.66063667 0.15017023]	[ 0.54303354 -0.62247338 0.06449625]
		[ 0.09439162 -0.48556627 0.5692246 ]	[ 0.14616966 -0.5283103 0.65463672]
		[-0.32158591 0.5524668 -0.35258553]	[-0.33070238 0.56159424 -0.36541945]
		[-0.13921443 0.07295883 -0.1357402 ]	[-0.18450335 0.12603835 -0.07827256]
		[-0.58974126 0.92283477 -1.22601845]	[-0.46400291 0.7905991 -1.28845689]
		[-0.0212035 -0.01326506 0.21847932]	[-0.04314149 0.00672158 0.24929333]
		[ 0.82491101 0.16693713 -0.31758532]	[ 0.83721967 0.11024131 -0.26991072]
		[-0.37643567 -2.2984397 0.85420701]	[-0.50865731 -2.32420761 0.77973406]
		[ 0.28513555 1.00259999 0.03420908]	[ 0.35939759 1.07650671 -0.04722752]
		[ 0.01124946 0.28623135 1.21660126]	[ 0.01464814 0.32194423 1.21467831]
		[-0.28771771 0.53821516 -0.89100494]]	[-0.31646787 0.4751724 -0.89058336]]
0.134149	0.136474	[[ 0.4993351 0.69803794 -0.68941594]	[[ 0.37174771 0.66436809 -0.52605993]	[1.1008573212234978, 1.09772191556994, 0.5924886061934015, 0.5127370867936637, 1.0376104275929414, 0.7134300358941718, 2.2834373938536126, 0.43760707741876104, 1.1677555460128988, 0.7564242310118271, 0.45237131369987554, 0.768942741927118, 0.34736477891208895, 0.6495625372277902, 0.3675178727526338, 0.9745447142471682, 0.5931058378258321, 1.3722848851084064, 2.7070933657792624, 1.4030535667859072…	[0.9253758014544726, 0.8558575771977147, 0.5806307685851982, 0.48965847766839826, 1.067399282419817, 0.700770432207549, 2.1074388405878883, 0.43491981800956364, 1.1862151595972243, 0.7145208097845863, 0.48886677043578525, 0.8992643232123279, 0.41037780717911804, 0.6243564860928013, 0.399339198927865, 0.9496573550576244, 0.5268491089924747, 1.3713261427928374, 2.698840743438973, 1.33107393923021, …
		[-0.47115655 -0.66232841 0.73778451]	[-0.42782928 -0.51818703 0.53003443]
		[-0.12983026 -0.41361777 0.40386531]	[ 0.04146541 -0.44758735 0.36752997]
		[ 0.45805872 0.08076466 -0.21577441]	[ 0.44339452 0.09944652 -0.18242015]
		[-0.84371418 -0.42916726 0.42496736]	[-0.92970161 -0.27775734 0.44479996]
		[-0.12236665 0.62684741 -0.31791689]	[ 0.00561152 0.62945298 -0.30795562]
		[ 0.79288794 2.00155029 -0.76105945]	[ 0.72590902 1.86519124 -0.65986074]
		[ 0.30954686 -0.11926013 -0.28540798]	[ 0.3004051 -0.19317818 -0.24818182]
		[-0.58909154 -0.64022029 0.77893655]	[-0.61222204 -0.64705976 0.78332895]
		[-0.02511101 -0.73632489 -0.17138468]	[-0.07770349 -0.69291283 -0.15612166]
		[ 0.05998375 -0.43199815 -0.12008062]	[ 0.11313338 -0.46950353 -0.07588142]
		[-0.32283274 -0.2550209 0.64962782]	[-0.4565184 -0.30109873 0.71386751]
		[-0.08652589 0.10065479 -0.32100494]	[ 0.12531065 0.03391587 -0.38930309]
		[ 0.5318039 -0.24085046 0.28479318]	[ 0.51183856 -0.23280246 0.27137672]
		[-0.35323185 0.01577307 0.10023899]	[-0.35910892 0.04577925 0.16857296]
		[-0.74829097 -0.04132837 -0.62296869]	[-0.69363756 -0.05959694 -0.64588252]
		[ 0.5219832 -0.27967889 0.03298163]	[ 0.46234913 -0.24030092 0.07783785]
		[ 0.83570698 0.69706272 -0.83598039]	[ 0.82893696 0.65256145 -0.87610643]
		[ 0.07617776 2.00807015 1.81389242]	[-0.00206322 2.04654092 1.75937698]
		[-0.53900866 -1.25278366 -0.32948759]	[-0.50295361 -1.17139745 -0.38291449]
		[-0.28292856 -0.148103 -1.15859562]	[-0.32681241 -0.13560052 -1.2341705 ]
		[ 0.43296956 -0.53340318 0.51208306]]	[ 0.45844855 -0.65027327 0.56813305]]
0.140241	0.145349	[[ 0.92016216 -0.78744023 -0.26989563]	[[ 0.86723595 -1.01423237 -0.12726171]	[1.2408078623731669, 1.2090831620735591, 1.3300128247142102, 0.061342486181328613, 0.5619325239142566, 0.6254179372739235, 1.7604033480650434, 0.5674385511717861, 1.0432511314390265, 0.6525692491587646, 0.4646212268748609, 0.4610916486947171, 0.8784352738632618, 0.616648818366714, 0.43090129151821527, 0.5390977370331349, 0.6090690655714665, 0.6071996103331833, 2.0228540999205245, 1.60127790426216…	[1.3405077524147708, 1.0556491046666618, 1.5077749218077774, 0.0966462610299412, 0.5321037168796954, 0.5157349454543214, 1.8809868312701787, 0.49301238586448354, 0.9968040831959841, 0.6154459045394115, 0.44626472562752423, 0.6300651177841593, 0.9340505549707149, 0.6309440461167506, 0.36693625823881365, 0.5899174409453641, 0.5417003824133809, 0.6640743838001675, 2.015211211053139, 1.66409998020232…
		[-0.72634005 -0.95999712 0.11277298]	[-0.63920775 -0.83964782 0.0282849 ]
		[ 0.49676719 1.19485356 -0.30737834]	[ 0.66763331 1.29120375 -0.40055442]
		[ 0.00888703 0.03681957 0.04825184]	[ 0.00847459 0.05501133 0.07900908]
		[-0.25774304 0.08581385 -0.49190718]	[-0.35774056 0.19156973 -0.34417597]
		[-0.28437219 -0.52743102 0.17915518]	[-0.1482612 -0.48605382 0.0880502 ]
		[-0.909327 0.39345768 1.45510667]	[-1.0428366 0.2953066 1.53733448]
		[-0.33936285 0.3045727 0.33772006]	[-0.33075091 0.1355724 0.3395367 ]
		[ 0.67889235 0.27652363 -0.74230235]	[ 0.6428205 0.30444543 -0.69836464]
		[ 0.61702141 0.06776181 -0.20134434]	[ 0.56946253 0.10687909 -0.20751613]
		[-0.32160771 -0.0749879 -0.3268305 ]	[-0.28744722 -0.03924078 -0.33909654]
		[-0.00643332 -0.22153065 0.40433685]	[-0.13211532 -0.29045284 0.54329066]
		[ 0.23952258 -0.39118158 0.74916916]	[ 0.50741738 -0.49071551 0.61169954]
		[-0.40614604 0.41015871 -0.21695851]	[-0.42321826 0.40647702 -0.23184721]
		[-0.07169292 0.06117823 -0.42046792]	[-0.07123644 0.09456351 -0.34731157]
		[-0.39257399 -0.36470115 0.05920393]	[-0.50987987 -0.29422958 0.0381321 ]
		[ 0.51036998 -0.33166567 -0.02203381]	[ 0.45140015 -0.29582869 0.04650376]
		[ 0.2840601 0.36643839 -0.39207669]	[ 0.34625196 0.35033011 -0.44539105]
		[-0.02558286 -1.95063427 -0.5350796 ]	[-0.01023664 -1.8908358 -0.69693 ]
		[ 0.87780226 1.31290929 -0.26424104]	[ 0.84563919 1.41036655 -0.25492996]
		[ 0.1453168 0.42870122 1.05223467]	[ 0.13329692 0.4064662 1.01450237]
		[-1.11143907 0.69945266 -0.24944623]]	[-1.0867017 0.59304548 -0.2329646 ]]
0.175977	0.183636	[[ 0.37789298 -0.48383848 -0.15429351]	[[ 0.46571488 -0.65181534 -0.21754404]	[0.6330160071132822, 1.2248394449819189, 0.41607801980877845, 0.3635264055725848, 1.9229111645255428, 0.5074676961161874, 0.6407486600693029, 0.38933750332710293, 1.0722354203233788, 0.8058141441015261, 0.7172640591338865, 0.7744542032648226, 1.6417569611959884, 0.5971016947181735, 0.3671679467066176, 0.6671762465095508, 0.09954017110496456, 1.1769018384989736, 3.3361929717623573, 1.6510362178387…	[0.8301078234804756, 1.1658527897049704, 0.30351507187778487, 0.374022623960952, 1.7743614082143422, 0.5833945167418102, 0.5825487035886777, 0.48489815398552016, 1.019112593881906, 0.823494100907915, 0.686160396801096, 0.7956195514470894, 1.6193721735149698, 0.6100021450269333, 0.3227729501042826, 0.5474279980924736, 0.0942215158219592, 0.9994775845070556, 3.3297673106791557, 1.5635525050305763, …
		[-1.19675063 -0.17489563 0.19347125]	[-1.12611674 -0.1605953 0.25550531]
		[ 0.07478108 -0.37871511 0.15525325]	[ 0.26215213 -0.15285932 -0.00562909]
		[ 0.17508702 -0.20210873 -0.24626824]	[ 0.18239102 -0.23894016 -0.22256244]
		[-0.34004249 1.81161478 -0.54773201]	[-0.44327858 1.69519387 -0.27960733]
		[ 0.10242309 0.46483642 -0.17595477]	[ 0.18625759 0.47822076 -0.27742058]
		[ 0.52700771 -0.11142613 0.34699558]	[ 0.32581029 -0.04283581 0.48101532]
		[ 0.20722178 -0.32612196 0.04782566]	[ 0.16917026 -0.45099368 0.05578842]
		[-0.78646999 -0.67899597 0.26479846]	[-0.75425868 -0.61826909 0.29568169]
		[ 0.37173214 0.31769171 -0.64048702]	[ 0.3387629 0.33083537 -0.67374342]
		[ 0.37743933 -0.2260125 0.56650298]	[ 0.35277168 -0.169214 0.56367975]
		[ 0.66752271 -0.38231667 -0.08959188]	[ 0.70196567 -0.36476612 -0.08485487]
		[-0.99590627 1.2636779 -0.32658044]	[-1.02204056 1.20845409 -0.34269234]
		[ 0.32155562 -0.44084213 0.24246779]	[ 0.31972199 -0.46590433 0.22981214]
		[ 0.03267649 -0.35666742 0.08082637]	[ 0.02054115 -0.30142656 0.11358904]
		[ 0.60553402 0.2795562 0.01735023]	[ 0.4756037 0.21023075 0.17111856]
		[-0.00509398 -0.09591398 -0.02613056]	[-0.04317889 -0.08188201 0.01756739]
		[-0.44346811 -0.59634643 0.91258146]	[-0.31392026 -0.59574706 0.7385763 ]
		[-0.46929003 3.19083741 -0.85352624]	[-0.45469901 3.17595467 -0.89101689]
		[-0.35658802 -1.58833217 0.27562019]	[-0.29343063 -1.51419532 0.25652962]
		[ 0.14107998 -0.49811023 -0.90639234]	[ 0.12685657 -0.49589778 -0.99462422]
		[ 0.52147202 -0.751463 0.81877779]]	[ 0.52320352 -0.79354762 0.81083168]]
0.102565	0.100022	[[ 6.55787981e-01 -1.14119875e-01 1.07379787e+00]	[[ 0.73232902 -0.18026846 0.99876893]	[1.2633776515343982, 0.709584306199924, 0.42489697550687444, 0.28229626055956697, 0.9126412197170285, 0.5291755732993176, 1.528931062622073, 0.3574370372622201, 0.6968511331430842, 0.36056976176984823, 0.40395288763220755, 0.085414605386804, 0.25917056932969385, 0.7108215275480876, 0.4994490773128184, 1.0720093360899785, 0.45487234137307614, 1.913588736072417, 2.7395440656452394, 2.00613620202755…	[1.2515358151679299, 0.6891621506031242, 0.5259184471797821, 0.27799595251398473, 0.6868525889068791, 0.558309539298671, 1.529086138805719, 0.2850488294091524, 0.7212043110346241, 0.3917992821490696, 0.5096231616275952, 0.06178307145126915, 0.26425868284716975, 0.6760015049023862, 0.508079831505349, 1.0415484980829273, 0.444784605761934, 1.8092964121391348, 2.743993944582469, 2.0051385238127146, …
		[-5.66399111e-01 3.98245543e-01 1.55249548e-01]	[-0.53942038 0.37870481 0.20137724]
		[-3.31629216e-01 2.40821662e-01 -1.12091169e-01]	[-0.147978 0.44145002 -0.24457024]
		[-5.29678165e-02 -1.34474498e-01 -2.42491647e-01]	[-0.0528134 -0.16612372 -0.21655347]
		[ 6.32746243e-01 4.48037940e-01 -4.81464632e-01]	[ 0.50311761 0.41890173 -0.20775101]
		[ 1.76616981e-02 -4.85572179e-01 2.09605607e-01]	[ 0.06763538 -0.52960652 0.16325419]
		[-1.84219433e-01 -1.51779193e+00 1.03281326e-03]	[-0.2534439 -1.50474085 0.09811001]
		[-9.58209536e-02 3.04990244e-01 1.59876613e-01]	[-0.13152374 0.21297688 0.13636419]
		[ 2.55594157e-01 4.08070458e-01 -5.03737660e-01]	[ 0.29551583 0.46051792 -0.46981837]
		[-1.00739891e-01 1.60943725e-01 -3.06527560e-01]	[-0.13448158 0.1574026 -0.33263464]
		[-2.53831149e-01 3.01419544e-01 -8.88478571e-02]	[-0.36304944 0.33967753 -0.11193771]
		[-4.15166762e-02 -6.10520421e-02 4.29496050e-02]	[-0.01319442 0.04855525 -0.03585308]
		[ 2.20687023e-01 1.44942498e-02 1.35116760e-01]	[ 0.06555197 -0.06690048 0.24710305]
		[-5.23521806e-01 3.94086573e-01 -2.75477650e-01]	[-0.49787155 0.37432646 -0.26264358]
		[ 3.12985972e-01 -7.21199847e-02 -3.82475973e-01]	[ 0.27595085 0.00274355 -0.42660135]
		[ 8.90800177e-01 5.95799399e-01 2.64978693e-02]	[ 0.83225163 0.58211957 0.2309054 ]
		[-3.15032778e-01 2.48807825e-01 -2.13910873e-01]	[-0.30797419 0.22566064 -0.22817213]
		[-6.47401187e-01 -1.04901308e+00 1.46364788e+00]	[-0.56226753 -1.11807678 1.3066419 ]
		[-4.16046235e-01 -2.53889046e+00 -9.41298292e-01]	[-0.40735447 -2.50463235 -1.04421353]
		[ 9.62226117e-01 1.73598359e+00 2.91657929e-01]	[ 1.02527916 1.70753904 0.23171872]
		[ 3.30788670e-01 -2.27761883e-01 7.21683472e-01]	[ 0.29882225 -0.19031329 0.67641761]
		[-7.29704448e-01 9.57826852e-01 -6.79452851e-01]]	[-0.68508112 0.91008647 -0.70991212]]
0.209061	0.189795	[[-0.27542073 1.11759733 0.50372177]	[[-0.29638784 1.18271478 0.45007837]	[1.2564298588786045, 0.5231077672544286, 1.1901167455810535, 0.30344308229435446, 1.8869944658935864, 0.5961043556265033, 2.0572291779105534, 0.35311477233142563, 0.6817176048801582, 0.6909941111986, 0.38834780314210365, 1.2131835122547827, 1.3342135166363371, 0.5987535331893223, 0.35643966222988954, 1.1276091420950265, 0.5452182447521411, 0.26046839592117427, 2.03240435574829, 1.860118167615565,…	[1.2997040237454136, 0.5165643283387562, 1.0722184791996912, 0.28651284544811567, 1.910998937296463, 0.5317161239199723, 2.0471241744813136, 0.34847316909777004, 0.6786531876240469, 0.6592258581469792, 0.3383208409283346, 1.2951459765822855, 1.17431846649657, 0.6807478141224295, 0.22673934913628405, 1.335921968157577, 0.5061430680778924, 0.38935536121128655, 1.88121812915451, 1.7535233818876717, …
		[ 0.16572207 0.41628519 0.26997142]	[ 0.25601127 0.39214436 0.21799023]
		[-0.9389755 -0.71734967 0.14181794]	[-0.85942961 -0.62873455 0.12540365]
		[-0.16085081 0.09743309 -0.2381418 ]	[-0.18805828 0.07958709 -0.20097161]
		[ 0.73987163 -1.71294257 0.28136425]	[ 0.71119723 -1.70526325 0.48804989]
		[ 0.2211022 0.5512899 -0.05033547]	[ 0.24304533 0.47144177 -0.03733176]
		[ 0.73704547 0.38679523 -1.88131478]	[ 0.73804397 0.48125731 -1.84780948]
		[ 0.21371876 0.19516957 -0.20229477]	[ 0.17283315 0.1808427 -0.24260703]
		[-0.56388112 -0.11303235 0.366061 ]	[-0.51572359 -0.09706864 0.43032198]
		[-0.45543373 -0.1064824 0.50863983]	[-0.47161157 -0.14587978 0.43689856]
		[ 0.28939721 -0.15240698 0.20936901]	[ 0.19937689 -0.15991463 0.22166903]
		[-0.67437697 0.82930981 -0.57382503]	[-0.66289505 0.92647547 -0.61613023]
		[ 0.46325884 0.36055724 -1.19812997]	[ 0.336724 0.34050709 -1.07223865]
		[ 0.13077313 -0.50725925 0.28998661]	[ 0.21251055 -0.52191326 0.38192067]
		[-0.00671465 -0.04085158 0.35402725]	[-0.06219719 -0.01539686 0.21749754]
		[ 0.09749284 0.0624208 1.12165109]	[ 0.31336183 0.15338742 1.28955968]
		[-0.41595254 0.10177147 0.33747442]	[-0.44382871 0.02904245 0.24156451]
		[-0.06470965 -0.25212054 0.00957495]	[-0.11701434 -0.35460694 -0.11026859]
		[ 0.77366481 1.83963423 -0.38452067]	[ 0.59197286 1.72421817 -0.46435061]
		[-1.18637225 -1.43249338 -0.02287348]	[-1.09663764 -1.36482663 -0.09735709]
		[ 0.11623553 -0.10718534 -0.31673069]	[ 0.04971025 -0.04076945 -0.38062173]
		[ 0.89839594 -0.87789919 0.5938307 ]]	[ 0.88899648 -0.92724462 0.56873268]]
0.288451	0.251671	[[ 0.14701316 0.68908725 0.29423844]	[[ 0.12136705 0.7009072 0.32963573]	[0.7635642527257575, 0.5116057886069276, 0.449126895270265, 0.48801618487227577, 1.640045223520073, 0.5201712359882773, 1.1263350567732564, 0.23154222320896525, 0.5275559751790012, 0.939553528175583, 0.29171338055087276, 0.8273737990177786, 1.051807603093437, 0.5327771899852256, 0.4000209136030262, 0.8369113324379814, 0.29513697758112933, 0.8030383609881587, 3.792514364126311, 2.1150418943990292,…	[0.7840029142383457, 0.6009912731701454, 0.42193891764529295, 0.4252330864019934, 1.5951819848621933, 0.5246809881757788, 1.1328059974419498, 0.28164862292132276, 0.5437665685554468, 0.8584460665995687, 0.31159152074436913, 0.836747243524579, 1.147718265281366, 0.43810341426702176, 0.31802623895412185, 0.7373889277858093, 0.20256917856442266, 0.8698008001202634, 3.7083632186142506, 2.149607394481…
		[ 0.38179921 0.27497361 0.2008964 ]	[ 0.48131184 0.35616329 0.051741 ]
		[-0.30703052 0.22114386 -0.24195583]	[-0.26386511 0.23145137 -0.23417497]
		[ 0.17415067 0.18994529 -0.41442988]	[ 0.12587245 0.16845833 -0.36959585]
		[ 0.71329555 -1.44362241 0.31130714]	[ 0.70031963 -1.35667371 0.46216277]
		[-0.30974926 -0.29585706 0.29513067]	[-0.24140971 -0.349258 0.30826991]
		[-0.84381512 0.40796206 -0.62463883]	[-0.87768116 0.47348027 -0.53734685]
		[ 0.15120314 -0.10566258 -0.13994581]	[ 0.14031552 -0.13390948 -0.20421986]
		[ 0.31027916 0.30635056 -0.2969705 ]	[ 0.36797758 0.30392774 -0.2605811 ]
		[-0.36138864 -0.28125976 0.82039749]	[-0.35701271 -0.30490284 0.7186834 ]
		[-0.13336327 -0.01188756 -0.25917103]	[-0.21339294 -0.0473744 -0.22205493]
		[-0.41550193 0.65466631 -0.28864783]	[-0.46838916 0.67627596 -0.15299795]
		[ 0.17796496 -0.94870462 0.41783639]	[ 0.30517493 -1.02368623 0.41975228]
		[-0.34913408 0.20965657 -0.34351282]	[-0.25366767 0.26930097 -0.23465783]
		[ 0.16916041 0.35478506 0.07435757]	[ 0.05936362 0.30522466 -0.06674246]
		[-0.57619801 -0.23803345 0.5583516 ]	[-0.30743283 -0.0467002 0.66861542]
		[ 0.24845342 0.15782101 -0.02166239]	[ 0.13163491 0.06274163 -0.14060587]
		[ 0.2182347 0.35458708 -0.68666748]	[ 0.12433936 0.29123685 -0.81010756]
		[-0.10921132 -3.64317506 1.04809998]	[-0.28077149 -3.59659158 0.85886793]
		[ 0.96020271 1.88098465 0.11536768]	[ 1.01017351 1.89723755 0.02917392]
		[-0.22476181 0.33062391 0.26312559]	[-0.28773554 0.36875665 0.22237376]
		[ 0.01131497 0.85155461 -0.85999139]]	[-0.01649207 0.75393397 -0.83619089]]
0.247025	0.205617	[[-0.35470145 -0.22658663 -0.26088719]	[[-3.00670086e-01 -3.61505963e-01 -3.73717436e-01]	[0.495193642081746, 1.010974819941157, 0.7148443469161867, 0.2010815529248284, 0.8840122112585654, 0.6417170970832691, 0.6211295127785585, 0.42826526044243785, 0.6886528191345328, 0.3811929867184809, 0.22098864224965284, 1.437341724952053, 1.8404537180909857, 0.48072445407477016, 0.4555369079513295, 1.5933598510805174, 0.5973006650453501, 0.4325432155434652, 1.9958916461095941, 1.8957777292030729…	[0.600627824216487, 1.197031745448775, 0.6694706088434537, 0.1946140438837213, 0.7764795580399916, 0.58876101316588, 0.7621172813282361, 0.44764367187627935, 0.680665980343702, 0.38042455836680017, 0.186067078489661, 1.2459705291674361, 1.4550238560203028, 0.40769427072736925, 0.32747774287751213, 1.514162724000715, 0.48548727504695904, 0.3419872880652802, 1.9519129080589126, 1.8544749083173169, …
		[ 0.70686645 0.0511103 -0.72096994]	[ 8.29387806e-01 1.60485680e-01 -8.48083258e-01]
		[ 0.21302523 -0.68094965 0.04393485]	[ 2.77557162e-01 -6.09160307e-01 8.75432546e-03]
		[ 0.01778177 0.19170403 0.05802729]	[ 4.23531486e-04 1.76287039e-01 8.24458999e-02]
		[ 0.65790971 0.53510968 -0.24957972]	[ 5.19120374e-01 5.58603831e-01 -1.46274748e-01]
		[-0.34672382 0.53976266 0.01548217]	[-2.27631478e-01 5.42772323e-01 -1.48877723e-02]
		[-0.57183577 0.24248368 -0.00271936]	[-6.49670082e-01 3.36095784e-01 2.13988687e-01]
		[-0.26735116 -0.10717408 0.31693565]	[-3.01025583e-01 -1.61498238e-01 2.89286665e-01]
		[-0.3641299 -0.50523641 0.29391886]	[-3.35982607e-01 -5.03766302e-01 3.10871964e-01]
		[ 0.05680776 -0.20070428 0.31905918]	[ 5.99056595e-02 -2.06415328e-01 3.13889900e-01]
		[ 0.14014898 0.11173723 0.12926343]	[ 8.41985979e-02 8.07614720e-02 1.44945295e-01]
		[ 1.29591983 0.01011329 -0.62164359]	[ 1.15856598e+00 4.28175287e-02 -4.56436282e-01]
		[-1.70659826 0.26266933 0.63702204]	[-1.34373963e+00 7.58995443e-02 5.52899176e-01]
		[ 0.21427427 -0.419225 -0.09712332]	[ 3.01625743e-01 -2.74057966e-01 -1.13472872e-02]
		[ 0.13898864 0.1768022 0.39615277]	[-1.59534608e-02 6.02978071e-02 3.21483022e-01]
		[-0.29212098 0.02994721 -1.56606644]	[ 3.21518728e-02 3.02624131e-01 -1.48326452e+00]
		[ 0.49530788 -0.0811367 0.32381326]	[ 3.47025283e-01 -2.09607349e-01 2.67088199e-01]
		[-0.164931 0.12868822 0.37859047]	[-2.58712885e-01 1.30030478e-01 1.81975336e-01]
		[ 0.64990976 1.776668 0.63612231]	[ 4.13894017e-01 1.80163215e+00 6.26719508e-01]
		[-0.99610219 -1.56194614 -0.40258896]	[-9.64957030e-01 -1.50638167e+00 -4.88619876e-01]
		[-0.33691855 0.29648451 -0.05303518]	[-4.02254479e-01 3.52527833e-01 -1.27856746e-01]
		[ 0.80539128 -0.66967843 0.60239501]]	[ 7.76741286e-01 -7.88442480e-01 6.36139952e-01]]
0.224596	0.212217	[[-0.39143674 -0.73252706 0.04628551]	[[-0.29439376 -0.92856084 -0.08521007]	[0.8318419101106208, 0.876435118105069, 0.8377689255038985, 0.8066455856710671, 1.5286051480875391, 0.5490589747035918, 1.319917186276415, 0.2932316254787008, 0.22406837462843965, 0.6821856457316796, 0.4858878344151418, 1.4237194761563754, 0.9894197454240953, 0.37849231254299637, 0.24588991060779686, 1.3433522327354346, 0.6587844492169806, 0.7149528547033233, 1.3323377812202848, 1.353463821041384…	[0.9778311051521713, 0.8819031660642686, 1.0004096605854054, 0.7840638673722483, 1.5471134887157814, 0.4207089362476635, 1.5104124154397933, 0.3622491668020301, 0.248185569625405, 0.6623819462784468, 0.4785737286032002, 1.4197369124292518, 0.7762614302297852, 0.28815225167007413, 0.07711025666170661, 1.0937983471942108, 0.5513029283374451, 0.7728709687723074, 1.402143568082646, 1.4702980549652598…
		[-0.22370648 -0.59506165 -0.60332045]	[-0.11677568 -0.54347493 -0.68465439]
		[ 0.58890272 0.58108985 0.13185202]	[ 0.68217761 0.73049826 0.04272582]
		[ 0.75211961 0.11594947 -0.26748629]	[ 0.73781655 0.1053555 -0.24348122]
		[-0.37181956 1.48239967 -0.02958237]	[-0.57822873 1.4336095 0.06305148]
		[-0.39169411 -0.38234845 0.04302499]	[-0.24960431 -0.33795483 -0.02191411]
		[-0.69799171 -0.55513849 0.97304173]	[-0.78660452 -0.5027098 1.18738446]
		[ 0.01097317 -0.16505256 0.24211986]	[-0.01208484 -0.24890749 0.26291344]
		[ 0.10660073 -0.04738255 -0.19130556]	[ 0.15103307 -0.01600877 -0.19628757]
		[ 0.39997235 -0.15077721 -0.53166306]	[ 0.41062593 -0.13615875 -0.50159444]
		[ 0.02593773 0.46293369 0.14528116]	[ 0.00935463 0.45147581 0.15847681]
		[ 1.05316269 -0.50625801 0.81334391]	[ 0.97333684 -0.48832167 0.9109392 ]
		[-0.64323224 0.08670237 0.74678405]	[-0.33324004 -0.17784845 0.67816135]
		[-0.27023573 -0.08763203 -0.25009939]	[-0.20762667 0.05052936 -0.19331237]
		[ 0.21678737 0.11404094 -0.02144169]	[ 0.06134314 0.03195055 -0.03409066]
		[ 0.00817679 -0.89337632 -1.00319844]	[ 0.06021185 -0.60994903 -0.90594235]
		[ 0.47251837 0.21190747 -0.40720826]	[ 0.39424962 0.06762027 -0.37938062]
		[-0.43470393 0.55610723 0.11373138]	[-0.44809899 0.61786313 -0.1215812 ]
		[-0.11010525 -1.27083581 0.38467797]	[-0.22977305 -1.35345013 0.28527826]
		[ 0.71111299 1.12425804 0.2494524 ]	[ 0.78079167 1.22732328 0.21405211]
		[-0.16424508 -0.22593892 0.18689158]	[-0.2229336 -0.20695053 0.14383104]
		[-0.7866547 0.87427486 -0.55670722]]	[-0.78157672 0.83406955 -0.57936499]]
0.322958	0.31918	[[-0.17328745 -0.4288054 -0.30793719]	[[-1.16055398e-01 -5.53786770e-01 -3.67047528e-01]	[0.5556329063888208, 1.1950224367112585, 0.5924958874695555, 0.7177553478454433, 0.9629078123007608, 0.49376833522361124, 0.43407578139609654, 0.48204258875140565, 0.45209565929977313, 0.7777126089745452, 0.3672264820776101, 0.9630685083187654, 1.295867334860146, 0.6004482977162562, 0.28110882227226547, 1.6637195918684509, 0.4993276613061781, 1.175931885531385, 3.7083763957191445, 1.1868751818095…	[0.6744423844933217, 1.2268988894005481, 0.510226029594438, 0.7515963796029094, 1.1475208861786161, 0.5792344624676035, 0.4236039205682119, 0.428105401910512, 0.39970710241799623, 0.7564456819423987, 0.4043060072630905, 0.9810703312298926, 1.278187251004714, 0.6108650457263854, 0.30975372218426545, 1.5092328010639158, 0.5092084159149369, 1.3333305025969544, 3.6451578083007883, 1.05207935938249, 0…
		[-0.01546304 -0.69038247 -0.97530076]	[ 7.24082842e-02 -6.69972713e-01 -1.02526801e+00]
		[ 0.18554669 -0.18925736 0.5299108 ]	[ 2.69237000e-01 -7.37808523e-02 4.27081286e-01]
		[-0.34183697 -0.07036577 0.62719127]	[-3.41333720e-01 -8.95713625e-02 6.63600317e-01]
		[-0.93615865 0.1379802 0.17821307]	[-1.11410766e+00 9.61836159e-02 2.57520901e-01]
		[ 0.14848075 0.35188855 -0.31294581]	[ 2.35222155e-01 3.76761560e-01 -3.71798100e-01]
		[ 0.38557452 0.18975569 0.06121155]	[ 3.50927393e-01 1.37844578e-01 1.93103907e-01]
		[ 0.23238129 0.38526907 0.17300792]	[ 2.12215167e-01 3.11396521e-01 2.03153057e-01]
		[-0.32454484 -0.20888241 0.23543422]	[-2.79649725e-01 -1.59882496e-01 2.36641895e-01]
		[ 0.59015963 0.26412869 -0.43218579]	[ 5.70094664e-01 2.76677916e-01 -4.13099836e-01]
		[ 0.10261906 0.30999449 0.168012 ]	[ 9.21631472e-02 3.55325510e-01 1.69449355e-01]
		[ 0.30881852 -0.12143719 0.90409351]	[ 3.65415997e-01 -1.42675912e-01 8.99229519e-01]
		[ 1.05816514 0.36175641 -0.65474499]	[ 1.11228333e+00 1.12731220e-01 -6.19580600e-01]
		[-0.04100991 -0.47491371 0.36512096]	[-2.63183488e-03 -4.39199577e-01 4.24562020e-01]
		[ 0.08158628 -0.05924635 -0.26240373]	[ 6.28231558e-04 -3.08852020e-02 -3.08209471e-01]
		[ 0.06667454 -1.43909037 0.83218765]	[-1.24474695e-01 -1.24800896e+00 8.39501840e-01]
		[-0.42501543 0.10792248 0.2388362 ]	[-3.73419648e-01 -7.37421714e-03 3.46116452e-01]
		[-0.52142666 0.91133138 -0.52953295]	[-4.94109046e-01 1.00640050e+00 -7.21654007e-01]
		[-0.50506368 3.06768519 -2.02145338]	[-4.87672987e-01 2.94055516e+00 -2.09821015e+00]
		[-0.50517666 -1.0418705 0.26072038]	[-4.30010102e-01 -9.31451627e-01 2.33152647e-01]
		[ 0.39250935 -0.46923188 0.50364927]	[ 3.28603192e-01 -4.37775724e-01 4.27272636e-01]
		[ 0.15045978 -0.8104761 0.60140811]]	[ 1.54266261e-01 -8.29511175e-01 6.04481871e-01]]
0.256884	0.229709	[[ 6.95859232e-01 1.08561827e+00 -3.45212677e-01]	[[ 6.15930043e-01 1.09254002e+00 -3.09951646e-01]	[1.3349003337281171, 2.6975972437381217, 0.16765738816889514, 1.0078454846078044, 1.0618330107760852, 0.6249004215379412, 0.8180865340242478, 0.600601534931353, 0.0859254149182449, 0.4980564745873072, 0.21461823095799262, 1.207042969670056, 2.019804082608885, 0.4465150717891009, 0.35073111291994885, 0.8580268517871029, 0.7870271354905192, 0.8185088012608085, 0.5455460726123016, 0.4098732656577671…	[1.2919301578100928, 2.7276675161075294, 0.36096883785278566, 1.0378085138799147, 1.0878747932345492, 0.6083450340413576, 0.6535625546966788, 0.5483527267055703, 0.1405534406309006, 0.4736946824084619, 0.14310526557114894, 1.2532906749379324, 2.0290376923627025, 0.450905406197888, 0.22890142590394133, 0.6476244740324657, 0.5650134301083637, 0.7359459797792882, 0.6081505294185494, 0.31631125540132…
		[-2.33875536e+00 2.40806132e-01 1.32259845e+00]	[-2.34991483e+00 4.08598546e-01 1.32329801e+00]
		[ 1.49552337e-01 1.44989807e-03 -7.57693611e-02]	[ 2.56939760e-01 -5.62131392e-02 -2.47225696e-01]
		[ 7.90519794e-01 -4.23717438e-01 -4.59667824e-01]	[ 8.32927670e-01 -4.57006819e-01 -4.17639528e-01]
		[-6.90539717e-01 -7.83745342e-01 1.90755030e-01]	[-7.28503467e-01 -7.60723963e-01 2.72127390e-01]
		[ 1.31020474e-01 -6.00415666e-01 1.13292544e-01]	[ 1.59465146e-01 -5.82022412e-01 7.68404813e-02]
		[ 3.45073992e-01 5.27378568e-01 -5.21595019e-01]	[ 3.49565346e-01 3.64587059e-01 -4.14758193e-01]
		[ 4.67665455e-01 3.49091705e-01 -1.41937338e-01]	[ 4.54160138e-01 2.72768501e-01 -1.41515466e-01]
		[-2.79702903e-02 6.08844060e-02 5.37952498e-02]	[ 2.22567003e-03 1.19581764e-01 7.38276224e-02]
		[ 3.63746597e-01 -2.56526337e-01 -2.23479089e-01]	[ 3.00085833e-01 -2.68569232e-01 -2.49410731e-01]
		[ 8.58800295e-02 -1.95466119e-01 2.18769749e-02]	[ 6.80279732e-02 -1.21590811e-01 3.26647601e-02]
		[-1.70980911e-01 -2.68784959e-01 1.16424778e+00]	[-1.75606514e-01 -2.67927942e-01 1.21165774e+00]
		[ 1.95755857e+00 -1.40660167e-01 -4.77271106e-01]	[ 1.95341999e+00 -3.79705969e-01 -3.96191480e-01]
		[-3.53527120e-01 2.00285708e-01 -1.85148373e-01]	[-3.84472908e-01 1.52411276e-01 -1.79630375e-01]
		[-4.25608538e-02 -3.46321544e-01 3.55285190e-02]	[-6.21742617e-02 -2.19495084e-01 -1.87651774e-02]
		[ 1.47369982e-01 -2.30227420e-01 8.13318819e-01]	[-1.44466294e-01 -1.85658343e-01 6.03388704e-01]
		[-5.31103072e-01 3.40154335e-01 -4.70782612e-01]	[-3.89385726e-01 2.74914440e-01 -3.03382569e-01]
		[-7.09930792e-01 1.27852614e-01 3.86792757e-01]	[-6.63592819e-01 2.37638423e-01 2.11634202e-01]
		[ 2.82114806e-01 4.06492519e-01 -2.29772900e-01]	[ 4.07585349e-01 2.80067994e-01 -3.53953624e-01]
		[-1.67984956e-01 -3.63594748e-01 8.70402668e-02]	[-1.04095753e-01 -2.89453816e-01 7.37114157e-02]
		[ 5.43804746e-01 -3.43571232e-01 -6.60954412e-01]	[ 4.39930768e-01 -3.17040682e-01 -6.73235656e-01]
		[-9.01168676e-01 7.24751110e-01 -1.89794362e-01]]	[-8.38051114e-01 7.02300191e-01 -1.73490184e-01]]
0.17118	0.127005	[[ 0.94425877 1.08725046 -0.16834075]	[[ 0.82950541 1.05886761 -0.12947823]	[1.4498540598037415, 0.4856111120565373, 1.3175385881530062, 1.16262898764287, 1.212484107787329, 0.7131808624979707, 1.005236906386502, 0.3503936614402815, 0.16260939628613097, 0.4831436915929173, 0.3624679993046112, 0.9754946441184764, 0.9201976883168436, 0.7394281823801125, 0.40433104520084495, 1.847721736056998, 0.3215916423682893, 2.1243348456644915, 1.7574083916389405, 0.20400535151850427, …	[1.3513121202276888, 0.4651999513359114, 1.2711363275956742, 1.1366467328715286, 1.0635382091280343, 0.6738681870726502, 0.8582364284852634, 0.2908767751837565, 0.1828759382763168, 0.45674051193571896, 0.26200829965246825, 0.8855281422573489, 0.7582372712525434, 0.6857446364508792, 0.22871042878185094, 1.7934902122739003, 0.21856594130986792, 1.9980813383523737, 1.852149064497172, 0.3023618302349…
		[-0.30104874 -0.07856636 0.37284734]	[-0.24255074 0.19058382 0.34822111]
		[-0.99641473 -0.85923687 0.06912033]	[-0.78678701 -0.97036291 -0.23483953]
		[-0.94267245 -0.12273236 0.66933668]	[-0.89769096 -0.11707183 0.68732156]
		[ 0.8718539 -0.47183327 -0.69811306]	[ 0.79135375 -0.55215886 -0.44720617]
		[ 0.5269023 0.42346187 0.22733446]	[ 0.53491545 0.36970152 0.1768745 ]
		[-0.0437159 0.08406853 -1.00076103]	[-0.10208179 0.04887958 -0.85074077]
		[-0.09261206 0.30293624 0.14976101]	[-0.14199587 0.23059395 0.10617392]
		[ 0.15563691 0.04286687 -0.01952945]	[ 0.17546517 0.04944895 0.01450461]
		[-0.03070512 -0.11631431 0.46792735]	[-0.11460167 -0.08305636 0.43425798]
		[-0.04659466 -0.3313775 -0.13928725]	[-0.08906588 -0.21935436 -0.11224654]
		[ 0.65628888 -0.28577087 -0.66272899]	[ 0.57502918 -0.15933977 -0.65430297]
		[-0.68779012 0.51834447 0.32407952]	[-0.60137938 0.29213195 0.35766679]
		[ 0.69255953 -0.12194462 0.22857132]	[ 0.60562959 -0.25035504 0.20194273]
		[ 0.02742696 -0.40226536 -0.03023132]	[ 0.03665226 -0.21271869 -0.07560311]
		[ 0.20577358 1.59580057 -0.90837955]	[ 0.05848449 1.39179791 -1.12963945]
		[-0.27412797 0.02877767 -0.16567101]	[-0.19241862 0.10085359 -0.02397285]
		[-0.6321606 -0.9480981 1.79284174]	[-0.55567855 -0.83035367 1.73033614]
		[-0.76872299 -0.77629865 -1.37655717]	[-0.80612859 -0.91258055 -1.39563949]
		[-0.01424007 0.15242637 -0.13483918]	[ 0.03397037 0.22972961 -0.19363108]
		[ 0.50408496 0.5677473 0.76684695]	[ 0.47305967 0.60721599 0.76220125]
		[ 0.36675397 -0.22393711 0.43275693]]	[ 0.41631371 -0.26245245 0.42779961]]
0.332065	0.283551	[[ 0.1798014 0.48511344 0.93057385]	[[ 0.27123015 0.51041105 0.87515279]	[1.0647212233997063, 1.2742746243431322, 1.303298971524605, 1.1159483019281595, 1.6760094545365931, 0.724584256384417, 1.230107375339093, 0.49425712306535996, 0.30826695173170676, 0.6851890525321295, 0.2627498197847778, 1.8715633731015744, 1.7322629405271848, 0.6679631029381488, 0.36662458420281946, 1.4161076776548982, 0.5473254445480379, 0.4237782883055669, 2.5700303617722744, 1.5329178743591196…	[1.0487981857014081, 1.2190719831386354, 1.1577276159876215, 1.1040442488703415, 1.3532154208165434, 0.7169194380799918, 1.0605017824346334, 0.5942354604775728, 0.32122218961497484, 0.7438289523484327, 0.15544300364389818, 1.8598475175824773, 1.7002250410374609, 0.5493612752352854, 0.23359140241632928, 1.0652594968255569, 0.4708248482266199, 0.4198231851879394, 2.439735755357953, 1.47739091175552…
		[-0.26354967 -0.6436178 1.06774225]	[-0.25899137 -0.5524029 1.05541982]
		[-0.88853519 0.94463147 0.12947899]	[-0.62425469 0.96257613 -0.15519828]
		[ 0.36625235 0.25018116 -1.02401622]	[ 0.38880727 0.25027106 -1.00255025]
		[ 1.24949203 0.76458705 -0.81436109]	[ 1.06515089 0.68129504 -0.48216451]
		[-0.07311922 -0.51717169 0.50220451]	[-0.01849469 -0.58845655 0.40908473]
		[ 0.1250553 -0.20883042 -1.20578405]	[-0.03173013 -0.21534393 -1.03792303]
		[-0.10788674 -0.48186696 -0.02132578]	[-0.17331304 -0.56294199 -0.07857919]
		[-0.08104095 -0.24513037 0.16843984]	[-0.07578805 -0.24888421 0.18840519]
		[-0.64547605 -0.16135824 0.16373219]	[-0.7088028 -0.15414529 0.16467947]
		[ 0.18483074 -0.18024481 0.04885564]	[ 0.12347966 -0.08410688 0.04291077]
		[ 0.07538606 0.20648434 -1.85860986]	[ 0.07972432 0.33425783 -1.82782617]
		[-0.80050705 -0.25792224 1.5143974 ]	[-0.76290963 -0.43192819 1.4567677 ]
		[ 0.0889199 0.51296855 -0.41848683]	[ 0.05353412 0.34155134 -0.42693628]
		[-0.12564697 -0.23575555 0.25108912]	[-0.08092288 -0.04917167 0.21353824]
		[-0.69510158 1.10101354 0.55674404]	[-0.69775371 0.71437984 0.37091643]
		[ 0.47722277 -0.23590802 -0.12716515]	[ 0.46031522 -0.0832421 -0.05344801]
		[ 0.35456168 -0.18906185 -0.13464645]	[ 0.40152016 -0.1204496 -0.02291202]
		[ 1.59111185 0.03161972 2.01802362]	[ 1.47311509 0.10019768 1.94221598]
		[-0.94569113 -1.20269759 -0.0949947 ]	[-0.89075482 -1.1578539 -0.22048607]
		[-0.06661895 -0.14431659 -0.93020274]	[-0.10794912 -0.10613143 -0.93722301]
		[ 0.19741383 0.50894924 -0.48666192]]	[ 0.11478804 0.46011866 -0.47384429]]
0.37317	0.338871	[[-0.86844672 -1.2019168 1.07520648]	[[-0.61784421 -1.31375766 0.93989561]	[1.8316311529105442, 2.2922166099940866, 0.5841702346308101, 1.0474804588349735, 1.049070155248592, 0.941455914083049, 0.4072266474199341, 0.4723606655051948, 0.34316111260852844, 0.41792048573822016, 0.1467014165450855, 2.0347445086854257, 0.65310955362824, 0.6637400542658503, 0.21772285894871438, 1.668540441369947, 0.6726140302137442, 1.7870349358015696, 1.8264344639193557, 1.4638377563680829, …	[1.729478079911111, 2.2447391419884113, 0.31951534341183274, 1.0356051597877538, 0.7113288321625327, 0.8655675779548514, 0.16983154199827102, 0.5559199105654213, 0.3474070078974089, 0.46380502734031, 0.16511979174956964, 2.082212358351005, 0.721095216248937, 0.6444352635561618, 0.2398031672853796, 1.6653729141599287, 0.6136289518254391, 1.6828537893157738, 1.7282324174746921, 1.5162360351856925, …
		[ 1.74996434 -0.43835839 -1.41411588]	[ 1.67311114 -0.44750919 -1.42803658]
		[-0.43025108 -0.05169075 0.39174856]	[-0.15134846 0.11637008 0.25620637]
		[-0.81113636 0.39758019 0.53028587]	[-0.8026303 0.37464456 0.53656696]
		[ 0.72890946 0.25005173 -0.71183799]	[ 0.53842723 0.08496378 -0.45701858]
		[-0.13371119 0.91979541 0.1497897 ]	[-0.06956926 0.86231052 0.02806974]
		[ 0.14601141 -0.31808103 -0.20817941]	[-0.08928985 -0.13919264 -0.0386715 ]
		[-0.39819551 -0.17374938 0.1854079 ]	[-0.48109405 -0.20105306 0.19280334]
		[ 0.16540285 0.16236241 -0.25306105]	[ 0.15321901 0.16166081 -0.26661085]
		[-0.19510514 0.33675641 0.15227159]	[-0.25689387 0.34439725 0.17467448]
		[ 0.08937427 0.11322755 0.02670335]	[ 0.05837826 0.15155092 0.02981348]
		[-1.14859427 0.64760482 -1.54968526]	[-1.12227445 0.78566058 -1.56807073]
		[-0.36775022 -0.39088673 0.37218198]	[-0.36562859 -0.53722154 0.3125493 ]
		[ 0.2050745 0.35780503 0.52006814]	[ 0.21684317 0.17025403 0.58248555]
		[-0.19436286 -0.05529055 -0.08105108]	[-0.15402409 0.11599704 -0.14257217]
		[-0.73624421 -0.02856427 1.49704901]	[-0.72647161 -0.44352244 1.43143068]
		[ 0.60672043 -0.28945336 0.0227312 ]	[ 0.60069354 -0.12174083 0.0297815 ]
		[ 0.82516766 0.47743941 -1.51150382]	[ 0.86363631 0.54588889 -1.33721147]
		[ 0.37901316 -1.78113519 -0.1406034 ]	[ 0.40192574 -1.66265989 -0.24658686]
		[ 0.47489787 1.36178909 0.25064606]	[ 0.52003169 1.42131112 0.09172487]
		[-0.57054312 0.05599499 1.0290922 ]	[-0.64814921 0.10277465 0.98774531]
		[ 0.58577275 -0.29334226 -0.12605973]]	[ 0.45895187 -0.371127 -0.10896844]]
0.297734	0.266611	[[-1.28536004 -0.87171697 0.67571945]	[[-1.1130376 -0.86245527 0.64731649]	[1.6937053094879702, 0.8799797329494443, 0.8558701553760123, 1.2141290572879124, 0.7005815574424366, 0.5360419039072136, 1.2768259251560419, 0.3225025760743807, 0.6848882088357581, 0.4324266805895349, 0.2858987338888881, 0.6522830958967853, 1.1835884435839805, 0.9381518747166024, 0.3378506794013474, 0.46861723731578664, 0.14388171511134257, 0.35976706138531656, 2.989554944618236, 2.04508690382078…	[1.5497420536731201, 0.6704295319676274, 0.9688074480918497, 1.150071213221211, 0.6895345642695413, 0.5250300964031862, 1.0777329296649447, 0.27420384436209694, 0.6743983635287135, 0.3797518361038418, 0.3441933106302259, 0.5568421962889892, 1.081276793076185, 0.7887919776508665, 0.26168043478045583, 0.31986765218218477, 0.1296758525663658, 0.41590119198796993, 2.9461729938726178, 1.98515161184412…
		[-0.08245136 0.8279011 0.286611 ]	[ 0.02753038 0.66530928 0.07798336]
		[ 0.75889853 0.39286268 -0.04738836]	[ 0.76187647 0.58062795 0.14492517]
		[ 0.6952415 0.27731589 -0.95595216]	[ 0.63913119 0.24446826 -0.92434322]
		[-0.68585742 -0.11479047 0.08507209]	[-0.66645954 -0.15646268 0.08251683]
		[-0.48601991 -0.21801698 0.05995135]	[-0.45348261 -0.26126863 -0.04181896]
		[ 1.25317026 0.20486068 0.13371931]	[ 1.0036991 0.28195272 0.27312824]
		[ 0.15939057 0.00886327 -0.28022134]	[ 0.1067158 0.00235107 -0.25257466]
		[-0.59143546 -0.2508879 0.23734198]	[-0.60835262 -0.21418368 0.19709285]
		[ 0.17458031 0.00801187 -0.39553807]	[ 0.13613065 0.01071913 -0.35435152]
		[ 0.09151574 -0.26531623 0.05450004]	[ 0.10437127 -0.31563696 0.08915708]
		[-0.62892363 -0.13637789 0.10643957]	[-0.55412844 0.02792718 -0.04727555]
		[ 0.81318425 -0.2047962 -0.83526732]	[ 0.74166606 -0.33962563 -0.70975023]
		[-0.70293877 0.60800578 0.12780844]	[-0.65192307 0.42420285 0.13130513]
		[-0.14151465 -0.19658599 0.23552205]	[-0.15546287 -0.02704146 0.20875034]
		[ 0.44466984 0.10181682 0.10725754]	[ 0.27393298 -0.16308897 0.02603892]
		[-0.13349136 0.04841382 0.02319713]	[-0.03811979 0.12023574 0.0301011 ]
		[ 0.16620806 0.11512322 -0.29758001]	[ 0.32358399 0.14722869 -0.21584929]
		[ 1.25286172 2.09477972 1.72617327]	[ 1.13800863 2.11322043 1.70855819]
		[-0.79439769 -1.87892314 0.14477769]	[-0.73095207 -1.84566746 0.00689938]
		[-0.27720122 -0.52171915 -0.92561552]	[-0.33651772 -0.44705831 -0.92383101]
		[ 0.06957994 0.06261414 -0.16094157]]	[ 0.05178982 0.01424576 -0.15397863]]
