# Supplementary material for: Modelling chemical processes in explicit solvents with machine learning potentials
Source: Nat Commun. 2024 Jul 20;15:6114. doi: 10.1038/s41467-024-50418-6 (PMC11271496; doi:10.1038/s41467-024-50418-6)
Supplement: Supplementary file 4 — Source Data [file 41467_2024_50418_MOESM4_ESM.zip › source_data/SI/S4/s7.xlsx]

## Sheet: Sheet1
B2PLYP D3BJ	M06-2X	M06-2X D3BJ	wB97M-D3BJ	wB97X-D3	wB97X-D3BJ
-11569.2	-11574.1	-11574.1	-11582.7	-11576.1	-11584.8
-11569.2	-11574.1	-11574.1	-11582.7	-11576.1	-11584.8
-11569.2	-11574.1	-11574.1	-11582.7	-11576	-11584.8
-11569.2	-11574.1	-11574.1	-11582.7	-11576	-11584.8
-11569.2	-11574.1	-11574.1	-11582.7	-11576	-11584.8
-11569.2	-11574.1	-11574.1	-11582.7	-11576	-11584.8
-11569.2	-11574.1	-11574.1	-11582.7	-11576	-11584.8
-11569.2	-11574.1	-11574.1	-11582.7	-11576	-11584.8
-11569.2	-11574.1	-11574.1	-11582.7	-11576	-11584.8
-11569.2	-11574.1	-11574.1	-11582.7	-11576	-11584.8
-11569.2	-11574.1	-11574.1	-11582.7	-11576	-11584.8
-11569.2	-11574.1	-11574.1	-11582.7	-11576	-11584.8
-11569.2	-11574.1	-11574.1	-11582.7	-11576	-11584.8
-11569.2	-11574	-11574.1	-11582.7	-11576	-11584.8
-11569.2	-11574	-11574	-11582.7	-11576	-11584.7
-11569.1	-11574	-11574	-11582.6	-11575.9	-11584.7
-11569.1	-11574	-11574	-11582.6	-11575.9	-11584.7
-11569.1	-11573.9	-11573.9	-11582.6	-11575.9	-11584.6
-11569	-11573.9	-11573.9	-11582.5	-11575.8	-11584.6
-11569	-11573.8	-11573.8	-11582.5	-11575.8	-11584.5
-11568.9	-11573.8	-11573.8	-11582.4	-11575.7	-11584.5
-11568.9	-11573.7	-11573.7	-11582.3	-11575.6	-11584.4
-11568.8	-11573.6	-11573.6	-11582.2	-11575.6	-11584.3
-11568.7	-11573.5	-11573.6	-11582.2	-11575.5	-11584.2
-11568.7	-11573.5	-11573.5	-11582.1	-11575.4	-11584.1
-11568.6	-11573.4	-11573.4	-11582	-11575.3	-11584
-11568.5	-11573.3	-11573.3	-11581.9	-11575.2	-11583.9
-11568.5	-11573.2	-11573.2	-11581.8	-11575.1	-11583.8
-11568.4	-11573.1	-11573.1	-11581.7	-11575	-11583.7
-11568.3	-11573	-11573	-11581.6	-11574.9	-11583.6
-11568.3	-11573	-11573	-11581.6	-11574.8	-11583.5
-11568.2	-11572.9	-11572.9	-11581.5	-11574.7	-11583.5
-11568.2	-11572.8	-11572.8	-11581.4	-11574.7	-11583.4
-11568.1	-11572.8	-11572.8	-11581.3	-11574.6	-11583.3
-11568.1	-11572.7	-11572.7	-11581.3	-11574.5	-11583.2
-11568.1	-11572.6	-11572.7	-11581.2	-11574.5	-11583.1
-11568	-11572.6	-11572.6	-11581.2	-11574.4	-11583.1
-11568	-11572.5	-11572.6	-11581.1	-11574.3	-11583
-11567.9	-11572.5	-11572.5	-11581.1	-11574.3	-11583
-11567.9	-11572.5	-11572.5	-11581.1	-11574.3	-11582.9
-11567.9	-11572.5	-11572.5	-11581.1	-11574.3	-11582.9
-11567.9	-11572.5	-11572.5	-11581.1	-11574.3	-11583
