# Supplementary material for: Modelling chemical processes in explicit solvents with machine learning potentials
Source: Nat Commun. 2024 Jul 20;15:6114. doi: 10.1038/s41467-024-50418-6 (PMC11271496; doi:10.1038/s41467-024-50418-6)
Supplement: Supplementary file 4 — Source Data [file 41467_2024_50418_MOESM4_ESM.zip › source_data/SI/S10/s33.xlsx]

## Sheet: a
endo_w	exo_w	endo_m	exo_m
335.953	301.872	298.946	256.402
337.361	302.022	300.116	258.283
336.677	302.85	299.582	260.654
338.854	304.129	297.121	261.087
341.693	305.659	295.091	260.047
339.785	307.127	293.491	259.852
342.547	307.599	294.35	256.939
346.327	308.638	296.304	256.821
345.652	310.013	299.526	257.73
347.056	313.778	307.184	256.826
353.651	318.509	306.865	258.35
360.838	323.998	311.542	264.421
365.778	329.898	317.319	271.319
370.25	332.277	319.528	276.234
372.875	334.392	326.493	279.5
380.913	339.005	330.91	282.173
392.076	347.186	334.77	297.582
394.367	359.442	336.285	302.337
398.159	365.798	341.671
402.146		344.734

## Sheet: b
endo_w	exo_w	endo_m	exo_m
1.97599	1.8828	2.20183	2.13459
1.96963	1.88541	2.16603	2.10794
1.9592	1.86856	2.10976	2.05609
1.95937	1.85506	2.10546	2.01981
1.95843	1.84954	2.03065	2.01638
1.98627	1.83972	2.05656	1.99884
1.99124	1.83295	2.02707	2.0618
1.98588	1.82763	2.03686	2.03022
1.99275	1.83399	2.02674	2.00715
1.98954	1.83114	2.01956	2.04258
1.9707	1.82542	2.04329	2.04162
1.96224	1.82985	2.05179	2.01676
1.96118	1.83086	2.02046	1.94588
1.96431	1.81885	2.01489	1.95703
1.95187	1.80382	2.02098	1.97356
1.9421	1.79741	2.04237	1.99583
1.90947	1.78663	2.05191	1.82058
1.91518	1.80572	2.03514	1.793
1.92103	1.79127	1.90862	1.83364
1.92499		1.89445
