# Supplementary material for: Modelling chemical processes in explicit solvents with machine learning potentials
Source: Nat Commun. 2024 Jul 20;15:6114. doi: 10.1038/s41467-024-50418-6 (PMC11271496; doi:10.1038/s41467-024-50418-6)
Supplement: Supplementary file 4 — Source Data [file 41467_2024_50418_MOESM4_ESM.zip › source_data/SI/S8/s27(b).txt]

1.137116438343921399e-02 6.710545463410877431e-03 1.288605083167793097e-02 1.297512012956225647e-02 2.989099541094708545e-02 9.365084226007014401e-03 3.870673198916108060e-02 8.467255842414633804e-02 3.191533704414251105e-02 3.174711954513420586e-02 6.830643145701809082e-02 1.218778600284469160e-01 8.699446914613151449e-02 3.342304057470291134e-02 6.105942429960009576e-02
9.004325940616064727e-03 6.488177585961429905e-03 1.450327155276387447e-02 1.006651023784821408e-02 1.418490021306106907e-02 4.185133831167719975e-02 3.030554674654084568e-02 3.060940938562184410e-02 5.304850315563247598e-02 2.893772957505758026e-02 5.665115959111721722e-02 5.067235047120133284e-02 1.042437790426297139e-01 6.394057570039990424e-02 6.465003148307202352e-02
5.391599721533368861e-02 1.551864952260528785e-02 4.683375860470262442e-02 4.934154263689505271e-02 2.372350720736760010e-02 5.592789466905556672e-02 3.895493210419120889e-02 1.618248508040076583e-02 4.279987190134026953e-02 5.331194685863616112e-02 2.577225635969071504e-02 2.279799056740461349e-02 7.636941913883299460e-02 1.253822636080084152e-01 7.181083503657981204e-02
1.253445686439051965e-01 8.694722095117679572e-02 1.055821365328549755e-01 5.201070796142637231e-02 7.444650931674734462e-02 2.672598938744019659e-02 3.632983224056118843e-02 2.639257009633433348e-02 3.759510448534453264e-02 6.743083851828746145e-02 8.673283096549988525e-02 9.422656199597612137e-02 1.139245841745345489e-01 6.035315560310594574e-02 6.781727031677342588e-03
7.899261638934929053e-02 4.030822992978877473e-02 9.387965850121726685e-02 1.234392793899976581e-01 9.212841883512645769e-02 3.855699026369796556e-02 1.356069276182236827e-02 1.762784751479595791e-02 2.381023058883924293e-02 4.450694252824183295e-03 5.057439304687405546e-02 9.901101662936429015e-02 1.294395218652695245e-01 1.317817270316772316e-01 7.821029846024862842e-02
8.469177007021144732e-02 4.600738361065093152e-02 9.957881218207942364e-02 1.474643067372455318e-01 9.389287816581692869e-02 4.032144959438843657e-02 4.369985352509275778e-02 3.081109214414778918e-02 7.279906784483536342e-03 5.842487530408413399e-02 1.820650220349340209e-02 2.758244520079267126e-02 5.801095043669790563e-02 1.115823790081265088e-01 1.496388698888202473e-01
1.561203414987828442e-01 1.174359550392223284e-01 1.710073836106508205e-01 1.649040119871781895e-01 1.113325834157495864e-01 5.776115484432109426e-02 1.844942986650988104e-02 3.708297639778934673e-02 4.431017179249585602e-02 2.149587287446230732e-02 5.308354982490248730e-02 1.545532376578551137e-02 6.902675233721389247e-02 1.225981809086424956e-01 9.328490125160993074e-02
2.275489129273542410e-01 1.888645264677937252e-01 2.161729061076828051e-01 1.626014775362542020e-01 1.090300489648255988e-01 5.545862039339710670e-02 6.066907714704905530e-02 1.945700622116675049e-02 3.935466899328576851e-02 4.036162687167577090e-02 7.199965480849157551e-02 1.842822623706275031e-02 7.245023701781372338e-03 5.923014764662859477e-02 2.185632982303853389e-02
2.708941455846844981e-01 2.173227170132558950e-01 1.818198305470452025e-01 2.230684063284095187e-01 1.694969777569809155e-01 1.159255491855524234e-01 6.235412061412382023e-02 5.408971227441394802e-02 8.783764678292338424e-02 4.986517869096807054e-02 8.463837312832400706e-02 3.109180698616853533e-02 2.598760531244836969e-02 1.781024660305940976e-02 6.274562238238035050e-02
1.994655741561131013e-01 1.458941455846844981e-01 1.103912591184738057e-01 1.639626876899024088e-01 1.978766389313623142e-01 1.443052103599338221e-01 9.073378178850521891e-02 3.716235321707661576e-02 7.091028772558605198e-02 1.212937501195394674e-01 8.249850169793826460e-02 6.138686495657563746e-02 7.815436385147256360e-03 2.815300428239919661e-02 3.770993212343043410e-02
1.280370027275417044e-01 7.446557415611310127e-02 3.896268768990240883e-02 9.253411626133101198e-02 1.461055448327596151e-01 1.447069232709183861e-01 9.113549469948978299e-02 6.762511334129572838e-02 1.046227997297031198e-01 5.105137115827451666e-02 1.106993026936686775e-02 1.460270455917389576e-02 3.754939267163548422e-02 2.976787766450184058e-02 3.643153825411316049e-02
1.396087408815260833e-01 8.603731231009748015e-02 5.053442584388678771e-02 1.041058544153153909e-01 1.576772829867439940e-01 1.109463152301328748e-01 5.737488665870427162e-02 3.386450530051021701e-02 8.743593387193882016e-02 1.139300697306329102e-01 7.394862884172526130e-02 7.968112690160378264e-02 8.241306073084619932e-02 4.344731034221771537e-02 4.538523044874653856e-02
2.110373123100977022e-01 1.574658837386690990e-01 1.219629972724584066e-01 1.755344258438870098e-01 2.291058544153156129e-01 1.823748866587044937e-01 1.288034580872758905e-01 1.052930767290818359e-01 1.588645053005104391e-01 1.853586411592045291e-01 1.453772002702968802e-01 1.511096983301754015e-01 1.146423560636129491e-01 6.107092749218434591e-02 3.839530807463442663e-02
2.824658837386688770e-01 2.288944551672402739e-01 1.933915687010295814e-01 2.469629972724581846e-01 3.005344258438867877e-01 2.538034580872756685e-01 2.002320295158470653e-01 1.767216481576530107e-01 2.302930767290816139e-01 2.567872125877757039e-01 2.168057716988680550e-01 2.225382697587465763e-01 1.860709274921841239e-01 1.324994989207555207e-01 9.122822375966177511e-02
3.538944551672404959e-01 3.003230265958118927e-01 2.648201401296012003e-01 3.183915687010298035e-01 3.719629972724584066e-01 3.252320295158472874e-01 2.716606009444186842e-01 2.481502195862246296e-01 3.017216481576532328e-01 2.876567951882329499e-01 2.340853666168045688e-01 1.805139380453757436e-01 1.269425094739473625e-01 7.337108090251875936e-02 1.979965233109015621e-02
