# Supplementary material for: Modelling chemical processes in explicit solvents with machine learning potentials
Source: Nat Commun. 2024 Jul 20;15:6114. doi: 10.1038/s41467-024-50418-6 (PMC11271496; doi:10.1038/s41467-024-50418-6)
Supplement: Supplementary file 4 — Source Data [file 41467_2024_50418_MOESM4_ESM.zip › source_data/SI/S6/s13.txt]

6.305833818360917498e-03 2.153863434426916967e-03 6.389755525868179298e-03 1.369486269101105602e-02 1.187011746647559374e-02 3.719015222131982767e-02 7.327616680305271135e-02 6.123973851677089186e-02 7.668309945342288714e-03 6.350101273794317436e-03 1.856086304942050624e-02 6.953371757487003535e-02 6.245802998640215264e-02 1.160294585578307558e-01 7.658726983507713193e-02
6.802315660766833361e-03 1.980040619380507572e-03 5.428195064966279126e-03 2.367702944742267057e-02 1.866135221912224029e-02 1.673085431604937057e-03 2.050825532207511959e-02 7.407968389350372274e-02 3.061679908907077863e-02 1.349179360880958800e-02 4.092231398878087845e-02 4.468482715645483161e-02 3.708919485587891529e-02 7.925269062139028708e-02 4.436189941124590863e-02
3.136650719519951114e-02 1.449764916136631054e-02 3.152911852739659349e-02 1.036546640215441073e-02 3.922921702590098647e-02 2.546856304419353734e-02 1.660844574778996829e-02 4.322530976947214221e-02 2.605905657307616696e-02 3.050601841957734095e-02 4.043635687118629640e-03 5.761506425854745483e-02 3.796796227324616968e-02 2.568126204996179496e-02 3.311913577294167688e-02
7.658275782167323076e-02 3.224543824757686306e-02 6.209651984621700205e-02 4.565053415273379045e-02 6.381584335383982953e-02 2.841894229169783515e-02 2.484723754840201249e-02 7.008838864372857191e-02 3.155376561074985098e-02 4.448618076744814687e-02 3.515348248927863128e-02 3.269146486156426779e-02 7.607716574595468906e-02 4.231368438603944071e-02 8.146159509289541134e-02
1.301541863931018339e-01 8.581686681900546620e-02 1.156679484176456052e-01 9.922196272416239360e-02 1.106138845650127545e-01 5.704245599358426233e-02 8.174301587898336052e-03 2.180531135432828282e-02 1.253440927984350584e-02 3.709753068139876042e-02 3.882073795925256032e-02 6.676405942157803697e-02 4.684968670363065524e-02 2.727918433475062798e-02 2.791838946436731028e-02
1.837256149645303260e-01 1.393882953904339583e-01 1.692393769890740973e-01 1.438977133946434117e-01 9.032628482321480856e-02 4.308123429538679439e-02 4.166573745862423017e-02 1.272317932337907465e-02 7.726870610931468875e-03 2.000990668175739451e-02 8.650441201057068596e-03 3.992538930669686792e-02 3.193634381104559772e-02 7.922446767848978499e-02 7.986367280810646729e-02
1.836589352208449766e-01 1.800430451629438933e-01 1.698538455828485505e-01 1.162824170114199474e-01 6.271098843999134420e-02 9.139559868562852074e-03 4.484786209988889105e-02 2.541535325255472877e-02 1.324696515889223214e-02 1.286203507263095069e-02 3.692876364112440690e-02 9.050019221255323210e-02 8.550777238247420087e-02 1.327958962499183881e-01 1.334351013795350704e-01
1.300875066494163734e-01 1.264716165915152901e-01 1.800430451629437822e-01 1.365512122589713773e-01 9.654035586676812386e-02 6.271098843999145522e-02 2.492077557565974821e-02 3.421354870968040807e-02 8.702378123712106728e-03 6.049632287536077513e-03 1.272493982321920569e-02 5.159832362671101791e-02 1.051697521981393990e-01 1.587411807695680022e-01 1.361546975623393330e-01
7.651607807798777028e-02 7.290018802008668697e-02 1.264716165915151791e-01 8.297978368754277412e-02 4.296892729533952071e-02 9.107986381049637536e-02 3.750843523906777222e-02 1.566614380405240148e-02 3.624788510284338017e-02 3.268558809094890272e-02 3.388330946018891510e-02 2.292047599686419801e-02 7.649190456829257911e-02 1.300633331397211823e-01 8.258326899091072981e-02
3.424266912277051933e-02 3.062677906486943602e-02 8.419820763629792815e-02 6.417392984751768559e-02 2.416307345531443218e-02 7.773450202674292431e-02 9.107986381049637536e-02 6.923757237548100463e-02 7.445726905190830358e-02 4.607228563371235097e-02 2.379409506863749968e-02 5.511950717340630135e-02 1.086909357448346825e-01 8.258326899091072981e-02 2.901184041948212666e-02
8.781409769419890043e-02 8.419820763629781712e-02 1.377696362077263093e-01 1.177453584189460667e-01 7.773450202674281329e-02 1.313059305981713054e-01 1.446512923819247565e-01 1.228090009469093857e-01 1.280286976233366847e-01 8.334876207421926253e-02 3.847301085215226735e-02 8.604170436369962260e-03 6.217559900779834337e-02 8.005298008284955635e-02 2.648155151142095320e-02
1.413855262656277256e-01 1.377696362077266423e-01 1.913410647791551344e-01 1.713167869903748919e-01 1.313059305981716385e-01 1.620063066944432695e-01 1.084348781230146663e-01 1.238683065950503259e-01 1.683169765914882543e-01 1.147455480200596512e-01 6.117411944863127005e-02 5.095397261696632540e-02 2.493261719016581779e-02 4.291200820238327829e-02 6.826615721375084433e-02
1.949569548370561067e-01 1.913410647791550234e-01 2.449124933505835156e-01 2.155777352658719836e-01 1.620063066944433805e-01 1.084348781230148884e-01 5.486344955158628522e-02 7.029687802362194482e-02 1.238683065950505480e-01 1.683169765914880323e-01 1.147455480200596512e-01 8.221023995269094442e-02 3.365908494096481185e-02 3.887669992910613992e-02 4.822123836017788712e-02
2.485283834084847099e-01 2.449124933505836266e-01 2.511316934049495631e-01 1.975602648335209599e-01 1.439888362620923568e-01 9.041740769066386463e-02 3.684597911923526148e-02 5.227940759127092107e-02 1.058508361626995242e-01 1.594222647341281274e-01 1.683169765914882543e-01 1.357816685241195476e-01 8.723051351239341500e-02 4.527008865894877054e-02 4.091835592981807324e-02
3.020998119799133130e-01 2.633268467562095427e-01 2.097554181847810506e-01 1.561839896133524475e-01 1.026125610419238443e-01 7.811746339572644970e-02 9.041740769066386463e-02 1.058508361626995242e-01 1.594222647341281274e-01 2.129936933055567305e-01 2.011118718854219001e-01 1.475404433139930749e-01 9.396901474256469378e-02 4.039758617113609063e-02 3.694709680999364032e-02
