# Supplementary material for: Modelling chemical processes in explicit solvents with machine learning potentials
Source: Nat Commun. 2024 Jul 20;15:6114. doi: 10.1038/s41467-024-50418-6 (PMC11271496; doi:10.1038/s41467-024-50418-6)
Supplement: Supplementary file 4 — Source Data [file 41467_2024_50418_MOESM4_ESM.zip › source_data/SI/S6/s17.xlsx]

## Sheet: Sheet1
E_true	E_predicted	F_true	F_predicted	|F|_true	|F|_predicted
10.1449	9.99944	[[ 6.50399817e-02 -1.19116562e-01 2.02785183e-02]	[[ 3.90027384e-02 -1.14710776e-01 7.35418362e-02]	[0.1372230768917356, 0.1892115659901221, 0.09660173489667565, 0.10748248432699564, 0.0813638901300675, 0.12163062750023326, 0.19415447046373363, 0.08623331008284751, 0.06334499311176012, 0.07073456454958801, 0.03640535190549161, 0.3080628282056944, 0.22151150355849347, 0.05221180911872476, 0.1119625067497658, 0.8263644256004624, 0.10468872849236413, 0.6367921115910512, 0.14139388894166927, 0.1448…	[0.14173276725046532, 0.19279599541616144, 0.1447222533162567, 0.0834068398120178, 0.07849972162014904, 0.042962296919605174, 0.1443450064266683, 0.053430638186551416, 0.09323345185442608, 0.03172657631407336, 0.05246621151435077, 0.37418550436455644, 0.32351222998978674, 0.07768378989112971, 0.15944272161885706, 0.8462388204792314, 0.11686280463660627, 0.4723211815384379, 0.14044175843427545, 0.…
		[-1.50782611e-01 1.09805302e-01 3.17555753e-02]	[-7.80710322e-03 3.10278597e-02 -1.90122636e-01]
		[-4.29700710e-02 -6.13922508e-02 -6.09627733e-02]	[ 1.27261026e-01 -6.00437415e-02 3.38217516e-02]
		[ 2.17687313e-02 -9.49552108e-02 4.54105133e-02]	[-7.50924232e-02 3.51704973e-02 -8.99249810e-03]
		[-1.00790953e-02 -2.89527099e-03 8.06852642e-02]	[-3.31145941e-02 3.42497246e-02 6.23905948e-02]
		[-7.17289195e-02 8.22788357e-02 5.36578499e-02]	[-1.96350424e-02 -2.16708226e-02 3.14737909e-02]
		[ 1.24377559e-01 1.39231661e-01 -5.32984607e-02]	[-6.70639849e-02 6.98798565e-02 1.07026672e-01]
		[ 1.69243049e-02 1.76185549e-02 -8.27002914e-02]	[-6.44465343e-03 5.30358890e-02 -7.02863863e-04]
		[ 1.05785069e-02 -6.08029533e-02 1.42717978e-02]	[ 2.29460240e-03 -5.05315626e-02 -7.83184048e-02]
		[ 5.30199071e-02 -4.60836803e-02 8.28024671e-03]	[ 2.11737561e-02 8.96992048e-03 -2.18583673e-02]
		[-2.20390060e-02 3.65780959e-03 -2.87446046e-02]	[ 3.43868792e-02 2.45453627e-02 3.11090189e-02]
		[ 1.30302055e-01 -2.33291818e-01 -1.53293862e-01]	[ 2.53340296e-02 -3.68949112e-01 5.70046626e-02]
		[ 5.16338753e-02 -1.26296735e-01 1.74500498e-01]	[ 7.18481898e-02 -3.11724415e-01 -4.82274770e-02]
		[ 3.15870136e-02 3.46906985e-02 2.29104566e-02]	[ 6.75481611e-02 3.75971169e-02 7.64682588e-03]
		[ 6.30937059e-02 4.63560633e-02 8.00368827e-02]	[ 1.03819132e-01 4.57982423e-03 1.20923920e-01]
		[ 1.98987608e-01 6.78272456e-01 -4.28052065e-01]	[-1.73707069e-01 6.47204010e-01 -5.16791027e-01]
		[ 5.75761639e-02 -7.02476539e-02 5.20574907e-02]	[ 1.12327542e-01 2.93151555e-03 3.21067682e-02]
		[-1.51033500e-01 -4.00756793e-01 4.71261146e-01]	[-2.68374986e-01 -1.26947886e-01 3.67350514e-01]
		[-9.23334540e-02 4.17433963e-02 9.86116320e-02]	[-1.16048767e-01 7.82867799e-02 -1.13027091e-02]
		[-5.12945407e-02 -1.31607766e-01 3.19616238e-02]	[-1.37170784e-01 -1.32443943e-01 3.67448333e-02]
		[ 7.63711027e-03 -6.80330061e-03 -3.46562456e-02]	[ 4.51400287e-02 -2.95911507e-02 1.25921241e-02]
		[ 4.72630980e-02 1.18431311e-01 -8.16259290e-02]	[ 7.65573983e-02 6.09698265e-02 -6.88796249e-02]
		[-9.48330318e-01 6.62185818e-01 7.44734722e-01]	[-8.19655827e-01 7.39199159e-01 8.30573287e-01]
		[ 9.44373900e-01 -2.25700422e-02 -6.97192557e-01]	[ 9.41353212e-01 -9.64550865e-02 -7.07156300e-01]
		[-1.51047487e-01 -4.87332821e-01 -1.95340032e-01]	[-1.54621605e-01 -4.95508444e-01 -2.24539777e-01]
		[-4.43798495e-01 7.95716977e-01 -1.32091041e+00]	[-5.41863198e-01 6.15816086e-01 -1.30225151e+00]
		[ 5.68420103e-03 -1.42342699e-01 1.35779961e+00]	[ 9.05024090e-03 -1.14877095e-01 1.34084016e+00]
		[ 5.91472382e-01 -6.06485584e-01 -9.49058970e-02]	[ 6.47187545e-01 -5.11731358e-01 -1.27057038e-01]
		[-1.03221512e+00 -3.16634151e+00 -6.29585531e-01]	[-1.06126685e+00 -3.14376163e+00 -5.38490500e-01]
		[ 1.41801661e+00 9.46799019e-01 9.88278465e-01]	[ 1.41528220e+00 8.86512501e-01 9.73737498e-01]
		[ 6.61901402e-02 1.98374826e+00 -3.74587511e-01]	[-4.80936438e-02 2.10502220e+00 -4.68547710e-01]
		[-5.54620772e-01 5.15314784e-01 1.55286988e+00]	[-5.54239579e-01 5.25398819e-01 1.53975760e+00]
		[ 6.58015690e-01 -1.65997336e-01 -1.34545846e+00]	[ 7.01724339e-01 -2.31193355e-01 -1.33441042e+00]
		[-2.09321500e-01 -4.44124203e-01 -9.16639895e-02]	[-2.11045808e-01 -4.60267176e-01 -7.14148495e-02]
		[ 5.79980001e-01 -8.52605010e-01 2.39727708e-01]	[ 7.11126790e-01 -7.82584101e-01 2.45916042e-01]
		[-4.71823756e-01 1.79489832e-01 1.43196615e-01]	[-4.90405443e-01 2.04586419e-01 1.50131341e-01]
		[-1.20466907e-01 6.68962996e-01 -3.01258850e-01]	[-1.51405379e-01 6.68516231e-01 -3.32230310e-01]
		[ 1.07892790e+00 -5.47413859e-01 1.68202934e-01]	[ 1.14896138e+00 -5.73905693e-01 2.01435613e-01]
		[ 1.89010277e-01 1.34436188e-01 4.44918315e-01]	[ 1.72926237e-01 2.14488277e-01 4.57288245e-01]
		[-1.15473413e+00 1.34917962e-01 -5.65103685e-01]	[-1.21673833e+00 1.89720539e-01 -6.86009456e-01]
		[-7.85044933e-01 3.82170423e-01 1.48724528e+00]	[-8.19673817e-01 3.43578712e-01 1.49519814e+00]
		[ 9.12422767e-02 -3.03206514e-01 -3.95094189e-01]	[ 1.23376568e-01 -2.93355490e-01 -3.77463329e-01]
		[ 6.76819627e-01 1.45795591e-02 -1.13134606e+00]	[ 7.07225265e-01 -4.33384073e-02 -1.11090827e+00]
		[ 5.00000506e-01 1.62706732e-01 -5.30199174e-01]	[ 7.57332309e-01 -2.34640754e-01 -4.07752006e-01]
		[-3.27364317e-01 -1.88641889e-01 2.63458553e-01]	[-3.86092388e-01 -8.99801509e-02 3.60642939e-01]
		[-3.80623748e-01 2.07281790e-01 1.48503737e-01]	[-4.20574707e-01 3.60733718e-01 1.83679421e-01]
		[ 1.61733239e+00 1.11725573e+00 2.52115553e-01]	[ 1.66275746e+00 1.04708492e+00 2.04542238e-01]
		[-1.64117822e+00 -9.24014649e-01 -5.76444474e-01]	[-1.71890792e+00 -9.69317404e-01 -5.64989362e-01]
		[ 2.02991283e-01 -3.69618849e-01 -4.29462163e-01]	[ 2.11735071e-01 -3.63389933e-01 -3.84551036e-01]
		[-6.36862532e-01 9.42566156e-01 -5.52810765e-01]	[-5.49679012e-01 8.57409538e-01 -5.74394778e-01]
		[ 5.49121896e-02 -8.06966799e-02 1.26467559e-03]	[ 2.77845679e-02 -8.60317486e-02 1.00624149e-02]
		[ 3.48054572e-01 -8.17040084e-01 3.12859834e-01]	[ 3.91389011e-01 -7.52728198e-01 3.82329568e-01]
		[-1.19903701e+00 -1.32878941e+00 -7.37674980e-02]	[-1.14473043e+00 -1.46491565e+00 -1.09657926e-01]
		[ 1.98857150e-01 4.03561767e-01 7.00168200e-02]	[ 1.87360873e-01 4.13592922e-01 7.60154938e-02]
		[ 1.04441198e+00 1.07724341e+00 1.80475131e-01]	[ 1.04489159e+00 1.08519649e+00 1.42998587e-01]
		[ 2.49320812e-01 2.00614666e+00 2.96488085e+00]	[ 2.63224658e-01 2.05071886e+00 2.87173671e+00]
		[-5.08920547e-01 -1.09289399e+00 -1.42570550e-01]	[-4.76408663e-01 -1.08949723e+00 -1.36914624e-01]
		[ 1.52121180e-01 -1.22864489e+00 -2.77102188e+00]	[ 1.68593289e-01 -1.20667054e+00 -2.74829205e+00]
		[ 1.47229862e+00 4.73178986e-01 3.30366546e-01]	[ 1.66168374e+00 3.74609049e-01 4.03456534e-01]
		[ 5.71927092e-03 -4.67005452e-01 -3.03506613e-01]	[-8.63898310e-02 -3.92875971e-01 -3.46872993e-01]
		[-1.16467983e+00 -1.38548004e-01 -8.76643770e-02]	[-1.27441123e+00 -6.79495746e-02 -7.00688410e-02]
		[ 2.98320127e-01 1.14823123e+00 -9.47471466e-01]	[ 2.68328449e-01 9.64047197e-01 -9.81197683e-01]
		[-1.23381461e-01 -8.18659161e-01 8.60431816e-01]	[-1.00421056e-01 -7.36665212e-01 8.83402176e-01]
		[-1.56478074e-01 -2.37044450e-01 -4.32501210e-01]	[-1.19193058e-01 -2.74289689e-01 -3.20079023e-01]
		[-7.45986337e-02 -8.82489437e-02 8.48212841e-01]	[-4.53413764e-02 -2.09677367e-01 8.90916983e-01]
		[-1.07611583e-01 1.90371678e-01 -1.62754760e-01]	[-1.45690179e-01 1.53781247e-01 -2.27428689e-01]
		[ 3.63091685e-01 -1.26582745e-02 -2.08660674e-02]	[ 3.58618687e-01 1.36256934e-02 -1.26113480e-01]
		[-5.94209530e-01 -1.43072374e+00 -4.34271673e-01]	[-7.37531435e-01 -1.28388557e+00 -3.85714345e-01]
		[ 3.68118609e-01 7.10333582e-01 8.34898009e-01]	[ 4.60630923e-01 6.60224540e-01 8.21068963e-01]
		[ 1.55745514e-01 5.53237877e-01 -3.25703742e-01]	[ 2.91023228e-01 5.37624537e-01 -3.46634434e-01]
		[ 8.93251058e-01 3.63664939e-02 -8.71107614e-01]	[ 8.64613277e-01 -5.82717304e-02 -7.08435572e-01]
		[-6.66770048e-01 -2.05536009e-01 7.00578240e-01]	[-5.63369698e-01 -1.54487883e-01 6.42549802e-01]
		[-2.88712367e-01 2.11080702e-01 -1.31630854e-02]	[-3.01370234e-01 2.62355470e-01 -2.84687041e-02]
		[-4.17615483e-01 6.79628406e-01 -2.55693916e-01]	[-3.34078780e-01 7.19085943e-01 -2.28802218e-01]
		[ 4.25102030e-02 -1.87832968e-01 1.58131038e-01]	[ 1.22098075e-01 -3.61089159e-01 1.87973575e-01]
		[ 1.64710344e-01 -3.26281315e-01 -4.09553009e-02]	[ 1.26981001e-01 -4.03995986e-01 6.05516715e-02]
		[ 1.35522480e-01 6.57193347e-01 1.18781634e+00]	[ 3.19751960e-02 6.28704239e-01 1.20962155e+00]
		[ 1.20168710e-01 1.19360318e+00 -2.28348661e-01]	[ 1.03934787e-01 1.17952686e+00 -2.78779613e-01]
		[-4.01118239e-01 -1.70622998e+00 -1.01486365e+00]	[-3.63646892e-01 -1.67738349e+00 -9.91075760e-01]
		[-3.14077047e-02 -1.70648416e-01 2.64869421e-01]	[ 1.45366765e-01 -1.99931616e-01 2.42258175e-01]
		[-8.02620602e-02 7.31718756e-02 -1.58730723e-01]	[-6.50423869e-02 1.19046106e-01 -2.16355339e-01]
		[ 1.42005473e-01 -1.72442071e-01 1.15260057e-01]	[ 1.47215195e-01 -1.37052189e-01 1.89809035e-02]
		[ 1.09437191e+00 4.08151284e+00 -8.70809365e-01]	[ 1.11009034e+00 4.09047792e+00 -9.71119578e-01]
		[-2.07546923e-01 -3.21040944e+00 1.14715224e+00]	[-1.66859227e-01 -3.18692967e+00 1.23306674e+00]
		[-6.91634597e-01 -7.83781131e-01 -1.44687136e-01]	[-7.51763963e-01 -7.99577821e-01 -1.44619938e-01]
		[ 6.73085404e-01 1.93593582e+00 1.50089683e+00]	[ 5.92088110e-01 1.97403094e+00 1.45790813e+00]
		[ 3.15066768e-01 -5.50365283e-01 2.82086421e-01]	[ 3.45443765e-01 -5.59547148e-01 2.83048177e-01]
		[-1.02133384e+00 -1.23167334e+00 -1.52244738e+00]	[-1.00986480e+00 -1.24211144e+00 -1.54154540e+00]
		[ 8.50128418e-01 -8.45675828e-02 1.16728431e+00]	[ 9.68371810e-01 -8.89155462e-02 1.09917438e+00]
		[-1.08479074e-01 1.60407289e-01 -2.25322264e-01]	[-1.29255720e-01 2.06250073e-01 -2.16675502e-01]
		[-7.48403536e-01 -4.18380645e-03 -9.33012852e-01]	[-7.91058174e-01 -3.41034540e-03 -8.60993844e-01]
		[ 8.82067621e-01 6.49764599e-01 1.63667914e-01]	[ 8.07219043e-01 6.13951228e-01 1.73008417e-01]
		[-1.19424015e+00 -6.26500873e-01 3.91161374e-02]	[-1.22156339e+00 -6.55140253e-01 3.07802228e-02]
		[ 3.41002337e-01 1.45906715e-01 -2.22647902e-01]	[ 3.81726573e-01 1.48542517e-01 -2.64318903e-01]
		[-1.09124833e-01 -4.10003879e-01 4.97688259e-01]	[-7.05931788e-02 -4.84998803e-01 4.01392710e-01]
		[ 1.32572445e-01 4.88458297e-01 -1.07893108e+00]	[ 9.36793067e-02 5.28474449e-01 -1.09207520e+00]
		[ 2.86760486e-01 1.03284668e-01 5.52795904e-01]	[ 2.64426747e-01 2.94796458e-02 6.19010808e-01]
		[-1.21817432e+00 3.78613709e-01 -4.75461408e-01]	[-1.30793714e+00 2.91944227e-01 -5.03390516e-01]
		[ 1.02216986e+00 -7.20596151e-01 6.72832819e-01]	[ 1.02472366e+00 -7.06474728e-01 7.56995180e-01]
		[ 6.60571009e-01 1.90746134e-01 -1.79540226e-01]	[ 6.71478463e-01 1.55353903e-01 -1.63817566e-01]
		[-1.14570281e+00 7.24820016e-01 -7.11916355e-01]	[-1.06469550e+00 8.05829924e-01 -7.55461104e-01]
		[ 1.28132762e+00 -6.96176096e-01 7.73140301e-01]	[ 1.23303778e+00 -7.15586780e-01 7.88879614e-01]
		[-2.85874740e-01 1.75845649e-02 5.57512444e-02]	[-2.10876625e-01 -3.76251064e-02 3.60759140e-02]
		[ 7.34363652e-01 5.44865790e-01 1.11300132e+00]	[ 6.78193314e-01 5.05676329e-01 1.10478761e+00]
		[-3.23786880e-01 -7.39405951e-01 -2.93998766e-01]	[-3.46718806e-01 -7.17198014e-01 -2.66274388e-01]
		[-2.97608805e-01 1.95623213e-01 -8.42970099e-01]	[-3.31474508e-01 2.11521685e-01 -8.38513223e-01]
		[ 1.64928631e-01 6.15000213e-01 -8.12259678e-02]	[ 2.06725545e-01 4.64363071e-01 -4.14640706e-02]
		[-1.39281283e-01 -7.95463671e-02 2.39263726e-01]	[-1.69495572e-01 -1.84960376e-03 2.02300793e-01]
		[-1.14070509e-01 -5.64139778e-01 1.12248932e-01]	[-1.05302536e-01 -5.00455757e-01 2.49246484e-02]
		[ 1.74883901e-01 2.31711873e-01 3.15950869e-01]	[ 1.80794166e-01 3.06886814e-01 2.43512374e-01]
		[ 5.00028685e-04 -2.83743910e-01 -1.22586784e-01]	[-2.66374037e-04 -2.90704015e-01 -7.06887473e-02]
		[-1.92474688e-01 5.06659053e-02 -2.39715521e-01]	[-1.78622706e-01 6.58598966e-03 -1.89928628e-01]
		[-9.82158359e-01 -1.04096696e+00 -1.45680046e+00]	[-9.80596719e-01 -9.04168009e-01 -1.34028242e+00]
		[-1.03759943e+00 7.75791214e-01 1.31760438e-01]	[-1.00094831e+00 7.71089574e-01 8.66770527e-02]
		[ 1.89733231e+00 4.68676414e-01 1.81162665e+00]	[ 1.90084921e+00 5.48644653e-01 1.80806244e+00]
		[-1.58006802e-01 -9.99937557e-02 -4.75096568e-01]	[-2.66947478e-01 -1.84785479e-01 -4.31736866e-01]
		[ 2.96132321e-01 -8.99657226e-02 7.24294430e-02]	[ 2.58672204e-01 -1.62543935e-02 7.74757958e-02]
		[-3.10633565e-01 1.79330783e-01 -1.17437630e-01]	[-2.17318875e-01 1.96686898e-01 -1.37876099e-01]
		[-8.80651610e-02 7.59928930e-02 3.71208050e-01]	[-1.33856259e-01 3.70347181e-02 3.76429330e-01]
		[ 9.86207851e-02 -3.08775941e-02 -1.37954747e-02]	[ 2.69183347e-02 -8.33695833e-02 -2.03591844e-02]
		[ 1.72471484e-01 -3.71911504e-02 -3.81826717e-02]	[ 1.18544122e-01 -6.11282056e-02 -8.10685971e-02]
		[-8.68252915e-01 4.75133335e-01 -5.28437658e-01]	[-9.03687418e-01 4.76966796e-01 -5.85751306e-01]
		[ 1.02855659e+00 -1.98816475e-01 4.73887120e-01]	[ 1.07179326e+00 -2.20098813e-01 4.57520565e-01]
		[ 1.72419393e-02 -2.23387147e-01 5.69224860e-02]	[ 7.32245752e-02 -2.21564982e-01 2.04877639e-02]
		[-5.50210143e-01 -3.09034542e-01 4.78355393e-01]	[-4.52027715e-01 -3.09125331e-01 5.47619204e-01]
		[ 1.28255249e-01 -2.18738638e-01 -2.06204805e-01]	[ 1.23344596e-01 -2.28153705e-01 -1.27494861e-01]
		[ 4.05584045e-01 6.58577733e-01 -6.08129909e-01]	[ 4.66330762e-01 6.01315472e-01 -6.09611601e-01]
		[-8.35418401e-01 -2.00000521e-01 1.78863608e+00]	[-8.93420764e-01 -2.65065334e-01 1.78899790e+00]
		[ 3.35277358e-03 8.83095652e-01 -1.24409461e+00]	[-3.53252074e-02 8.43615163e-01 -1.19827029e+00]
		[ 8.02998092e-01 -3.60017825e-01 -5.74251475e-01]	[ 8.07861392e-01 -3.78457128e-01 -6.09969208e-01]
		[ 1.70122871e+00 -1.56790669e-01 1.00916366e+00]	[ 1.59678829e+00 -8.67921971e-02 1.04423026e+00]
		[-9.51667357e-01 5.00601116e-01 -8.62887788e-01]	[-8.88262075e-01 5.38829337e-01 -8.40377246e-01]
		[-8.90073274e-01 -5.79097701e-01 -3.97339896e-01]	[-9.04888780e-01 -5.74258240e-01 -3.84464166e-01]
		[-2.92420981e-01 -7.51006987e-01 7.58680504e-01]	[-4.08309420e-01 -7.33077168e-01 7.76575309e-01]
		[ 5.28138792e-01 4.60574087e-01 3.48603246e-01]	[ 4.97611958e-01 4.37471524e-01 3.60854137e-01]
		[-6.61986248e-02 4.75833704e-01 -9.65173376e-01]	[-1.05828317e-01 4.36311811e-01 -9.69953442e-01]
		[ 8.51526945e-01 9.12058544e-01 2.74499499e-01]	[ 8.77479859e-01 9.29916858e-01 4.25157296e-01]
		[-3.37373529e-01 -6.45651241e-01 -8.52755111e-01]	[-3.49973120e-01 -6.26647830e-01 -8.33641210e-01]
		[-5.68469057e-01 -3.89953315e-01 4.28459534e-01]	[-5.71269838e-01 -3.70686571e-01 3.86090638e-01]
		[-1.57937937e+00 -2.11777421e-01 -6.82565895e-01]	[-1.62832124e+00 -3.89729466e-01 -6.69769468e-01]
		[ 1.00005233e+00 -7.37208427e-01 8.78864435e-01]	[ 9.93631120e-01 -6.43110963e-01 8.94552141e-01]
		[ 5.42438769e-01 9.59856998e-01 -3.11164652e-01]	[ 5.82354049e-01 9.84486544e-01 -2.94159523e-01]
		[ 2.60668440e-01 -1.27101301e+00 -8.73099655e-01]	[ 1.83243101e-01 -1.21110579e+00 -8.59115405e-01]
		[ 6.23436937e-01 -3.25641881e-02 2.74507264e-01]	[ 6.24933948e-01 -4.66469126e-02 3.15645351e-01]
		[-7.96101717e-01 1.28066947e+00 5.14549109e-01]	[-8.08177049e-01 1.25775270e+00 5.43470054e-01]
		[-2.81782671e-01 5.38926124e-01 -7.06550354e-01]	[-2.37495454e-01 4.79839835e-01 -7.10628150e-01]
		[-5.25088226e-01 2.71449447e-01 9.31182224e-01]	[-5.64776026e-01 2.33651765e-01 9.36833646e-01]
		[ 8.67175004e-01 -7.58955561e-01 -1.74124037e-02]	[ 8.34847553e-01 -7.68370122e-01 -3.57557475e-02]
		[ 2.38218931e-01 -1.80499150e+00 -1.17613730e+00]	[ 3.12207075e-01 -1.73498758e+00 -1.25610917e+00]
		[ 2.64149769e-02 9.86671421e-01 -7.60667352e-02]	[ 3.25263267e-03 9.59435315e-01 -8.60836945e-02]
		[-4.31839716e-01 4.57005855e-01 1.27147278e+00]	[-4.72722241e-01 4.16302576e-01 1.23186951e+00]
		[-1.47820749e-01 -8.81083968e-01 1.94957708e-01]	[-5.85889287e-02 -9.14066486e-01 2.84307843e-01]
		[-1.20041594e-01 -2.05995980e-02 1.11247795e-01]	[-8.65864778e-02 -1.32070115e-02 5.63175775e-02]
		[ 5.00945542e-02 9.72810641e-01 -2.81539495e-01]	[ 5.64940374e-03 9.87238991e-01 -3.24407097e-01]
		[ 1.46915514e-01 -5.54125166e-01 -9.17543227e-01]	[ 2.04259188e-01 -5.53579304e-01 -7.09930323e-01]
		[ 2.49211335e-01 6.92120124e-02 4.01334675e-01]	[ 1.76990927e-01 3.51287438e-02 3.59900859e-01]
		[-3.97791074e-01 1.28429930e-01 1.79902289e-01]	[-4.21580421e-01 1.12230852e-01 1.52747065e-01]
		[ 7.86623232e-01 -5.73021612e-01 -1.24413138e+00]	[ 7.62716197e-01 -4.98235863e-01 -1.19156466e+00]
		[ 5.02001238e-02 1.69631338e-01 5.39987014e-01]	[ 4.28524131e-02 1.43695208e-01 5.34395153e-01]
		[-7.64494803e-01 3.75661822e-01 7.24182638e-01]	[-7.18228901e-01 3.77387798e-01 7.39135505e-01]
		[-6.36708112e-01 -9.14105453e-01 3.92879953e-01]	[-7.24262987e-01 -8.41353302e-01 4.58610753e-01]
		[ 3.09727867e-01 5.99953895e-01 -1.39418117e-01]	[ 3.16954748e-01 6.44879718e-01 -2.15695370e-01]
		[-9.22595090e-03 4.45893689e-01 -4.47202999e-01]	[ 7.52212553e-02 4.20369691e-01 -4.76238777e-01]
		[-1.50088695e+00 -2.04006901e+00 4.28543455e-01]	[-1.55482200e+00 -1.98701569e+00 4.14214902e-01]
		[ 6.11056239e-02 9.09814534e-01 3.48312660e-01]	[ 4.37169034e-03 8.34689380e-01 3.12464786e-01]
		[ 1.30256984e+00 1.38867546e+00 -4.77048809e-01]	[ 1.27686174e+00 1.39079329e+00 -5.15683781e-01]
		[ 9.65114086e-01 -1.36145459e-01 5.97755445e-01]	[ 8.22512559e-01 -1.56816464e-02 5.57365817e-01]
		[-6.67314300e-01 1.93972306e-01 -6.78623309e-01]	[-7.02287813e-01 1.93360747e-01 -6.79505220e-01]
		[ 1.04411430e-01 -3.80516482e-02 1.60488176e-01]	[ 1.13177221e-01 -1.64620152e-02 1.37372617e-01]
		[-8.29037893e-01 -1.43083332e-01 -5.28639644e-01]	[-9.09071568e-01 -5.26019756e-02 -4.96000995e-01]
		[ 9.75470913e-01 1.79359580e-01 1.53426274e-01]	[ 9.74087015e-01 2.05993479e-01 1.43325294e-01]
		[-1.14023767e-01 1.73299740e-01 2.23947082e-01]	[-1.38843448e-01 1.39905106e-01 1.77019588e-01]
		[ 3.27319322e-01 1.02565067e-01 -1.76218064e+00]	[ 3.21756770e-01 -9.45395447e-02 -1.56349924e+00]
		[ 2.74166592e-01 -5.16345438e-02 1.08655061e+00]	[ 2.76343696e-01 -5.76042594e-02 1.07370266e+00]
		[-7.80839581e-01 1.66421929e-01 7.36766968e-01]	[-7.87536486e-01 2.43808606e-01 7.26911354e-01]
		[-9.24422530e-01 1.05554821e+00 -9.58063085e-01]	[-9.40337215e-01 1.00285412e+00 -9.45431575e-01]
		[ 1.14204135e+00 -9.22808852e-01 8.86169975e-01]	[ 1.13393962e+00 -9.50411706e-01 8.73905537e-01]
		[-2.45813567e-01 -2.24062628e-02 1.76297135e-01]	[-2.03309357e-01 -6.49330042e-02 1.74562668e-01]
		[ 6.88014788e-01 -1.17722447e+00 9.47192861e-02]	[ 6.83801206e-01 -1.08469135e+00 1.68767072e-01]
		[-7.62573313e-01 2.30675306e-01 3.97046327e-01]	[-7.92937582e-01 2.29423888e-01 3.38075259e-01]
		[ 3.64247551e-02 1.07626809e+00 -4.66652439e-01]	[ 3.70970425e-02 1.06007192e+00 -4.67403664e-01]
		[-1.19130394e+00 1.04062536e+00 -3.43351299e-01]	[-1.21760498e+00 9.64123239e-01 -3.28257305e-01]
		[ 1.30403748e+00 -7.89886223e-01 4.20164786e-01]	[ 1.27749697e+00 -8.06220334e-01 3.89719423e-01]
		[-2.23629808e-01 -6.83234382e-02 2.17608123e-03]	[-1.91189622e-01 -7.92951788e-02 -1.48310950e-02]
		[-3.50553841e-01 -1.91435293e-01 5.08496983e-01]	[-4.67524173e-01 -1.89550441e-01 4.26517458e-01]
		[ 5.31900115e-02 1.02823669e-01 -3.80389983e-03]	[ 7.94955764e-03 8.81395942e-02 -4.25395471e-02]
		[ 3.69390021e-01 7.96588787e-02 -5.09456005e-01]	[ 3.84923959e-01 2.04369724e-02 -5.57172755e-01]
		[-1.12493326e+00 -1.09181618e+00 1.02046429e+00]	[-1.27030620e+00 -8.17092309e-01 8.88145271e-01]
		[ 1.05428035e+00 8.14773345e-01 -4.06530417e-01]	[ 1.06304901e+00 8.02031321e-01 -4.52921960e-01]
		[ 2.10029120e-01 -1.46675732e-01 -3.26975360e-01]]	[ 1.95522589e-01 -1.30968829e-01 -3.29596335e-01]]
10.2492	9.93008	[[ 4.44796136e-01 -1.56919209e+00 5.47810118e-03]	[[ 4.67304517e-01 -1.44225497e+00 2.06020679e-01]	[1.6310234264511174, 1.6538717605414315, 1.2206838732432723, 0.6258224845544683, 1.8810167152889554, 0.42605423075989685, 1.5803796214884853, 0.7389069206171345, 1.0140452205540325, 0.20574501579689997, 1.4444082192414995, 0.8440343500052859, 1.532955384409348, 0.25154262208559647, 0.8316711159399874, 0.8949386050528478, 0.45550050299040223, 0.8612181881367593, 1.3986347852679046, 2.0942339435567…	[1.53000569426203, 1.6671132717646053, 1.0326653616363743, 0.6408154308972488, 1.7300333610712397, 0.5003470647952754, 1.6727084099826675, 0.6172017783466824, 0.9765586542783831, 0.20496726238161794, 1.399323055155157, 1.1683674944284903, 1.1369999820880865, 0.15228826288132452, 0.718010584799147, 0.835650118036148, 0.4438455392250878, 1.121687779094487, 1.1982342945974047, 1.9991624126085628, 0.…
		[ 6.65565382e-01 -3.75286595e-01 -1.46679054e+00]	[ 1.19351679e+00 -4.03989072e-01 -1.09159386e+00]
		[ 8.70897092e-01 8.55314853e-01 6.62399168e-03]	[ 2.37182984e-01 9.93026849e-01 1.55047276e-01]
		[-4.10208641e-01 2.59843989e-01 3.94795838e-01]	[-4.64957416e-01 2.99516666e-01 3.23649168e-01]
		[ 4.21423600e-01 -8.94785905e-01 1.59999507e+00]	[ 6.49456750e-01 -9.00173319e-01 1.32699260e+00]
		[-1.56040369e-01 -3.92371543e-01 5.67290359e-02]	[-1.25815420e-01 -4.78795271e-01 7.26137319e-02]
		[-1.10671147e+00 -4.35020842e-02 1.12734069e+00]	[-1.49652730e+00 -9.21925721e-02 7.41525446e-01]
		[-2.91444373e-01 2.33128193e-01 -6.37726321e-01]	[-2.00742296e-01 2.12393687e-01 -5.43626239e-01]
		[ 7.05668053e-01 3.55258297e-01 -6.35697924e-01]	[ 6.36030777e-01 3.58880548e-01 -6.48333562e-01]
		[-3.95192868e-02 -1.71816572e-01 1.06058018e-01]	[-1.44810505e-01 -1.05293284e-01 9.97738473e-02]
		[-6.74310228e-01 9.55936524e-01 -8.47234432e-01]	[-6.25141419e-01 9.73790493e-01 -7.86787960e-01]
		[-2.53176803e-02 7.59830251e-01 3.66621042e-01]	[-1.41350985e-01 3.77906336e-01 1.09648954e+00]
		[ 2.69884415e-01 1.35455457e+00 6.65053784e-01]	[ 4.52110608e-01 1.03821542e+00 -1.02341065e-01]
		[-2.16628686e-01 -1.17296167e-01 -5.08656288e-02]	[-9.58313058e-02 -1.12880909e-01 -3.55805608e-02]
		[-5.37516541e-01 -6.03970734e-01 1.94864480e-01]	[-3.29067870e-01 -5.76797059e-01 2.73054370e-01]
		[ 6.07411645e-01 -4.83716149e-01 4.44954927e-01]	[-5.98672168e-02 -3.64463339e-01 7.49595565e-01]
		[-2.81423898e-01 -1.50544115e-01 -3.24988872e-01]	[-2.87602730e-01 -7.02552460e-02 -3.30677687e-01]
		[ 3.26729973e-01 2.36042336e-01 -7.61070501e-01]	[ 2.82501789e-01 4.45445169e-01 -9.89926671e-01]
		[-8.56044790e-01 -1.10585082e+00 -2.14602500e-02]	[-6.71629800e-01 -9.61538374e-01 -2.45199495e-01]
		[ 6.63981067e-01 1.98613728e+00 1.42704608e-02]	[ 6.97939242e-01 1.87326163e+00 2.05435973e-02]
		[-2.84794310e-01 -6.33687885e-01 2.96604891e-01]	[-2.42703435e-01 -5.65145425e-01 2.45811217e-01]
		[ 1.90550473e-01 -6.84444242e-01 -1.00612981e-01]	[ 1.78364904e-01 -6.89246737e-01 -1.65167612e-01]
		[ 5.41931541e-02 -6.08239438e-01 -7.17145264e-01]	[ 1.26909128e-01 -5.27260794e-01 -5.83534517e-01]
		[-3.30464916e-01 1.04341393e-01 3.64557627e-01]	[-3.35697140e-01 6.92572078e-02 3.26130520e-01]
		[ 8.49379763e-02 6.81637520e-01 3.49636316e-01]	[ 7.16210570e-02 6.42911714e-01 3.21332496e-01]
		[ 1.52113585e+00 8.79294067e-02 1.17311651e+00]	[ 1.50423393e+00 5.35799954e-02 1.20142574e+00]
		[-1.88437949e-01 -3.63980979e-01 -1.18069926e+00]	[-1.53186758e-01 -3.37455741e-01 -1.18550969e+00]
		[-1.28578293e+00 8.98200437e-02 -8.63914225e-02]	[-1.31727731e+00 1.82797873e-01 -1.26492412e-01]
		[ 7.53158385e-01 2.09172309e+00 -7.01945863e-02]	[ 7.63591131e-01 1.87577352e+00 -6.74615152e-02]
		[-9.46786729e-01 -9.72155883e-01 -3.35112499e-01]	[-9.86786356e-01 -9.63557631e-01 -3.12955744e-01]
		[ 3.50683631e-01 -1.15316164e+00 2.33117086e-01]	[ 2.12306407e-01 -1.01209231e+00 1.12744652e-01]
		[ 1.24508886e+00 -7.38571781e-02 -2.49928468e-02]	[ 1.19410122e+00 -2.09436354e-02 -5.48046157e-02]
		[-7.84704158e-01 2.25432461e-01 1.38687512e-01]	[-7.83799475e-01 2.13549497e-01 1.57296879e-01]
		[-3.88365862e-01 -3.23638887e-01 -1.76115101e-02]	[-3.73739404e-01 -3.44946996e-01 1.21741262e-03]
		[-1.01548776e+00 8.85098955e-01 -1.02018044e+00]	[-7.76970508e-01 1.03698651e+00 -8.59988659e-01]
		[ 3.31588438e-01 -1.75763991e-01 4.55293499e-01]	[ 2.17110246e-01 -1.40212051e-01 3.87109717e-01]
		[ 6.23301131e-01 -8.51354475e-01 6.29549484e-01]	[ 6.04125821e-01 -8.84576960e-01 5.82338835e-01]
		[-2.09278804e+00 -5.68401334e-01 -6.15915732e-01]	[-1.84940990e+00 -4.38567513e-01 -4.48656667e-01]
		[ 1.44719470e+00 1.87127868e-01 9.73673298e-01]	[ 1.34143173e+00 2.43175977e-01 9.56638938e-01]
		[ 6.55613762e-01 1.14521430e-01 -3.08720765e-01]	[ 5.91954185e-01 1.43436163e-01 -3.00718004e-01]
		[ 2.17691982e+00 1.58959140e-02 -8.72339996e-01]	[ 2.10147591e+00 1.64199157e-02 -9.01092557e-01]
		[-4.98044306e-01 3.19160175e-01 2.92939111e-01]	[-4.94550138e-01 3.32583122e-01 3.24779330e-01]
		[-1.60111396e+00 -3.04152012e-01 6.26259703e-01]	[-1.59658192e+00 -3.44387261e-01 5.82716543e-01]
		[-9.92130291e-01 1.18413827e-01 -1.31891266e+00]	[-5.76772286e-01 -1.08854224e-01 -1.04394089e+00]
		[-8.00308149e-03 -2.84876122e-01 -6.39565485e-01]	[-9.51690403e-02 -1.35277572e-01 -9.05447962e-01]
		[ 9.44811451e-01 2.92602964e-01 1.61534231e+00]	[ 8.51797190e-01 3.04813055e-01 1.52514407e+00]
		[ 3.10778061e-01 -4.09799321e-02 -1.48703409e-01]	[ 3.56796102e-01 -4.31450214e-02 -2.15817348e-01]
		[-3.09730181e-01 -3.76445907e-03 -4.64362612e-01]	[-2.90040221e-01 -3.16130524e-02 -4.45903394e-01]
		[-1.25397517e-01 1.09865774e-01 4.15850574e-01]	[-1.15281552e-01 6.11278512e-02 4.34817943e-01]
		[-2.37344447e-01 -4.22251702e-01 9.95116219e-02]	[-1.65079121e-01 -4.57281962e-01 6.76595411e-02]
		[ 1.09791058e-01 -1.33451815e-01 -5.82140039e-02]	[ 9.62387228e-02 -1.34690313e-01 -4.75277686e-02]
		[-3.67363732e-02 6.59391231e-01 -5.54124240e-02]	[-7.49591593e-02 6.60118691e-01 -6.90211579e-03]
		[-4.82327032e-01 1.24236940e+00 3.02947192e-01]	[-3.67346193e-01 1.10123936e+00 4.18797509e-01]
		[ 8.21357331e-01 -9.71967781e-01 2.00519010e-01]	[ 7.97333058e-01 -9.71818304e-01 2.11525327e-01]
		[-2.64255853e-01 -1.99060473e-01 -6.40274853e-01]	[-2.82617421e-01 -2.05532255e-01 -6.10507798e-01]
		[ 9.48131726e-01 -1.62357262e+00 -2.15781142e+00]	[ 1.01084774e+00 -1.51182105e+00 -2.26340869e+00]
		[ 5.50473784e-03 7.81098080e-01 3.68637715e-01]	[ 7.03097368e-03 6.75681037e-01 3.54754942e-01]
		[-1.04111202e+00 4.89632573e-01 1.98420201e+00]	[-1.05936357e+00 4.74874592e-01 1.99895159e+00]
		[-1.94127729e+00 2.78149081e-01 -8.14203743e-01]	[-1.86425595e+00 1.89370421e-01 -7.11545590e-01]
		[ 5.58999571e-01 3.41303311e-01 3.49489198e-01]	[ 4.32310985e-01 3.92400692e-01 3.47129818e-01]
		[ 1.58349083e+00 -7.70198801e-01 1.78777996e-01]	[ 1.56009456e+00 -6.82408992e-01 1.90320177e-01]
		[-1.06412028e+00 -1.74024555e+00 -7.75475277e-01]	[-1.01930180e+00 -1.56569429e+00 -7.13896685e-01]
		[ 5.46134168e-01 1.16653149e+00 -8.03225480e-01]	[ 5.55257905e-01 1.13272634e+00 -7.64524267e-01]
		[ 7.18912694e-01 6.41721203e-01 1.32753764e+00]	[ 6.68949412e-01 5.65512728e-01 1.27924855e+00]
		[ 1.16762190e+00 7.99162978e-02 -5.05728210e-01]	[ 1.06122539e+00 2.63098410e-02 -4.56977417e-01]
		[-5.03693282e-01 -7.64689590e-02 4.44385839e-01]	[-4.96431099e-01 -7.45506169e-02 4.27674273e-01]
		[-4.81300030e-01 4.20240583e-02 5.86623534e-02]	[-4.50391624e-01 7.69946440e-02 2.33708624e-02]
		[ 4.70889622e-01 -1.28404065e-01 6.91092865e-01]	[ 4.57107718e-01 7.69699621e-03 5.76381038e-01]
		[-5.81943195e-01 4.15026894e-01 -7.03088977e-01]	[-5.13651682e-01 3.01855964e-01 -6.49744411e-01]
		[-2.87399971e-01 2.67441813e-02 -1.39691889e-01]	[-2.14824049e-01 -3.07968526e-02 -1.73422227e-01]
		[-1.60007128e+00 -7.85142789e-01 1.33913379e-01]	[-1.54669536e+00 -7.17099610e-01 1.77593029e-01]
		[ 7.33396402e-01 1.42076281e-01 -1.22277017e-01]	[ 7.90023350e-01 2.14167333e-01 -1.58310788e-01]
		[ 5.50629387e-01 4.48468189e-01 2.37267828e-01]	[ 5.49576335e-01 4.92524695e-01 1.23873307e-01]
		[-1.08419553e+00 5.15655867e-03 6.01948971e-01]	[-1.10737449e+00 4.09150463e-02 5.72517147e-01]
		[ 6.93444193e-01 -3.38951314e-01 9.24051879e-02]	[ 7.84614957e-01 -6.02538254e-01 1.60289327e-01]
		[ 1.01122831e-01 6.25520818e-01 -2.96879742e-01]	[ 7.84017985e-02 5.64912641e-01 -2.40894805e-01]
		[ 9.98487247e-01 -2.62533006e-01 -2.32589412e+00]	[ 9.78916073e-01 -3.09979203e-01 -2.31387342e+00]
		[-3.38398784e-01 -1.55528102e+00 3.70034854e-01]	[-3.25191367e-01 -1.54560576e+00 3.02719552e-01]
		[-7.53273211e-01 1.98051191e+00 2.07333135e+00]	[-7.76034088e-01 1.97008095e+00 2.08134649e+00]
		[-1.66889562e-01 4.65747821e-01 9.06836422e-01]	[-2.49556724e-02 4.77582064e-01 8.55326537e-01]
		[-4.90138669e-02 -2.55399781e-02 1.81909860e-02]	[-2.90786643e-02 -3.65268788e-02 -5.46520308e-02]
		[ 2.70925867e-01 -5.32194249e-01 -1.06590627e+00]	[ 1.97159582e-01 -4.75691736e-01 -1.04357221e+00]
		[-1.34328834e+00 -4.19717285e+00 -9.10806621e-01]	[-1.35249269e+00 -4.11210522e+00 -9.34344783e-01]
		[-4.62389237e-02 2.38727172e+00 -1.10320865e+00]	[-3.75265144e-02 2.38568518e+00 -1.06022743e+00]
		[ 1.55729532e+00 1.60954318e+00 1.67653530e+00]	[ 1.49235473e+00 1.56673830e+00 1.64088708e+00]
		[-1.01965763e+00 -1.20391429e+00 -1.58492237e+00]	[-1.09282914e+00 -1.08328924e+00 -1.68460496e+00]
		[ 2.84113687e-01 8.93955027e-02 2.21036642e-01]	[ 2.62705867e-01 4.58290592e-02 2.36693780e-01]
		[ 9.73551788e-01 1.07365831e+00 1.42100840e+00]	[ 9.74098586e-01 1.07431402e+00 1.44194044e+00]
		[-1.44950854e+00 -5.60815183e-01 -9.88437668e-01]	[-1.48779422e+00 -5.91108142e-01 -8.31099101e-01]
		[ 6.06293060e-01 2.00620363e-01 -3.27253399e-01]	[ 5.84959791e-01 2.46781464e-01 -3.08211541e-01]
		[ 1.02935399e+00 4.29185769e-01 1.03079067e+00]	[ 9.97174779e-01 4.24886364e-01 1.08532895e+00]
		[-7.16104121e-01 -8.15256508e-01 -1.91863382e-01]	[-7.88438287e-01 -9.23694663e-01 -3.81706074e-01]
		[ 1.27445886e+00 1.21571757e+00 5.71597476e-02]	[ 1.23999999e+00 1.23564485e+00 1.10936140e-01]
		[-3.70700359e-01 -3.08451467e-01 1.74247604e-01]	[-4.35592835e-01 -2.84545207e-01 1.44924804e-01]
		[-1.37846040e-01 2.40396401e-01 2.12348155e-01]	[-3.07726379e-02 2.73570939e-01 4.94949458e-02]
		[ 2.17512067e-01 3.30508471e-02 2.22226241e-01]	[ 2.31898130e-01 4.07742049e-02 2.48140531e-01]
		[ 1.46516529e-02 -1.71425095e-01 -5.62790924e-01]	[-7.68197885e-03 -1.84094012e-01 -5.36371284e-01]
		[ 2.67277077e+00 1.72395693e+00 1.71872807e+00]	[ 2.68365547e+00 1.59813725e+00 1.75702762e+00]
		[-1.66593905e+00 -1.01260668e+00 -1.72043925e+00]	[-1.64728733e+00 -9.93115301e-01 -1.72566208e+00]
		[-8.62901672e-01 -5.57946498e-01 5.25632272e-02]	[-8.83539990e-01 -5.84075081e-01 6.72158394e-02]
		[ 2.99452236e-01 -2.75494208e-01 1.80198994e-01]	[ 3.87968830e-01 -2.75772854e-01 1.91414520e-01]
		[-3.52257405e-01 5.68495025e-01 -2.95839884e-01]	[-3.67277247e-01 5.72347439e-01 -2.93391071e-01]
		[-1.14888584e-01 -4.46348055e-01 2.38592976e-02]	[-4.21747525e-02 -4.51462501e-01 2.77272425e-02]
		[-1.30441800e+00 -2.63383631e-01 -2.01536824e+00]	[-1.32245269e+00 -3.13432032e-01 -1.89239476e+00]
		[ 4.25744601e-01 8.46394555e-01 7.27263646e-01]	[ 3.63646906e-01 8.47808113e-01 7.59429745e-01]
		[ 9.78274755e-01 -5.28920357e-01 1.10751767e+00]	[ 9.58805781e-01 -5.34376081e-01 1.13296502e+00]
		[-2.08304165e-01 -9.70810526e-02 3.12996411e-01]	[-1.85569630e-01 -2.04791077e-01 3.52538495e-01]
		[ 3.86501296e-01 -4.88994938e-01 -5.47477520e-01]	[ 3.25251844e-01 -3.98254219e-01 -5.94381099e-01]
		[ 9.37336269e-02 4.07708447e-01 9.46913639e-02]	[ 4.95530546e-02 4.51911174e-01 8.24568397e-02]
		[ 1.80851593e-03 -1.45425352e-02 1.08170181e-01]	[ 1.23280537e-01 2.28721312e-02 6.72161657e-02]
		[-6.19122827e-02 1.96041121e-01 -4.58717183e-02]	[-4.20608576e-02 2.04350290e-01 -2.47339360e-02]
		[-1.12835247e-01 -1.71487676e-01 -7.10084956e-02]	[-7.82715812e-02 -2.03750255e-01 -5.93071600e-02]
		[ 1.96630850e+00 1.81754251e+00 2.83630098e+00]	[ 1.96826670e+00 1.69848542e+00 2.81358685e+00]
		[ 8.57959852e-01 -9.89315033e-01 1.14092261e-01]	[ 8.71938684e-01 -9.95295681e-01 1.13042045e-01]
		[-2.74951422e+00 -5.71784344e-01 -2.99946351e+00]	[-2.79660009e+00 -5.33636583e-01 -3.00966902e+00]
		[-3.47289051e-01 4.87101987e-01 5.96293052e-01]	[-2.45349477e-01 4.90632806e-01 6.01954949e-01]
		[ 9.29234200e-02 1.13922105e-01 -3.77804530e-01]	[ 6.69398335e-02 1.04179204e-01 -3.53653281e-01]
		[-1.07575587e-02 -5.56668401e-01 -2.47772647e-01]	[ 7.17765785e-02 -4.75956108e-01 -2.35550362e-01]
		[-8.51396024e-02 -1.83297229e-02 -1.48817618e-01]	[-7.35642892e-02 1.21548729e-01 -8.50946864e-02]
		[ 7.44032810e-02 4.28878367e-01 -1.10797749e-01]	[ 4.42127898e-02 3.88517274e-01 -1.36418411e-01]
		[ 4.68745525e-02 -2.74525158e-01 3.49156239e-01]	[-6.20439253e-03 -2.62816739e-01 3.45826857e-01]
		[-5.14771767e-01 8.67254657e-01 1.17681957e+00]	[-4.93788910e-01 9.27671558e-01 1.11307344e+00]
		[ 5.68810500e-01 -7.89424143e-02 4.87761836e-01]	[ 5.78860056e-01 -6.68131586e-02 4.43862025e-01]
		[-8.15517783e-02 -6.82509073e-01 -1.64999809e+00]	[-5.68816630e-02 -6.77553695e-01 -1.69017152e+00]
		[ 1.02648309e+00 5.00969864e-01 2.16198129e-01]	[ 1.00036455e+00 3.25473259e-01 1.02325375e-01]
		[-8.62188859e-01 8.44284345e-02 -4.71182265e-01]	[-8.74932140e-01 5.42687318e-02 -4.35126070e-01]
		[-2.64019877e-01 -4.65963434e-01 2.38532041e-01]	[-2.37854155e-01 -4.56899382e-01 2.72014615e-01]
		[ 1.27458171e+00 3.69733315e-01 -1.62291586e+00]	[ 1.25637769e+00 3.21704038e-01 -1.48545797e+00]
		[-3.72137247e-01 -9.07852420e-01 7.84789108e-01]	[-3.68211145e-01 -9.01468839e-01 7.86669656e-01]
		[-7.29108826e-01 6.34957497e-01 7.05601770e-01]	[-7.60105713e-01 5.96811907e-01 6.51537179e-01]
		[-1.42362291e+00 8.29619580e-01 -1.93352721e+00]	[-1.53069501e+00 8.41303537e-01 -1.91630418e+00]
		[ 8.29857664e-01 -1.22805754e+00 1.74837765e+00]	[ 8.34843114e-01 -1.21352151e+00 1.77777233e+00]
		[ 7.00512523e-01 4.47280133e-01 7.65833732e-02]	[ 7.00520363e-01 4.48498931e-01 1.10621359e-01]
		[ 1.55828314e+00 5.30052364e-01 1.80415019e-01]	[ 1.52012551e+00 4.84162914e-01 2.15923099e-01]
		[-1.07424483e+00 -2.61568327e-01 1.42561140e-02]	[-1.08307044e+00 -2.54476493e-01 2.24858337e-03]
		[-3.32275283e-01 -1.71257254e-01 -1.60727032e-02]	[-3.58994846e-01 -1.98562744e-01 -4.07673176e-02]
		[-8.42779323e-01 -6.58685925e-01 -6.32562615e-01]	[-9.79986949e-01 -5.50633464e-01 -5.33212239e-01]
		[ 7.23002655e-01 5.98459825e-01 1.35046085e+00]	[ 7.80993082e-01 5.74580186e-01 1.32752156e+00]
		[ 2.30913596e-02 2.56014327e-01 -5.11954914e-01]	[ 3.18296025e-02 2.04479703e-01 -5.57607539e-01]
		[ 1.18505353e+00 1.09587118e+00 1.59899907e+00]	[ 1.14397101e+00 9.20061065e-01 1.55001390e+00]
		[-5.31191003e-01 7.63266380e-01 -6.10444110e-01]	[-5.38470233e-01 8.61811840e-01 -5.41315395e-01]
		[-7.32709557e-01 -1.78552828e+00 -1.05490919e+00]	[-7.11941712e-01 -1.80687991e+00 -1.01512473e+00]
		[-1.76459526e-01 1.77320394e+00 1.04301993e+00]	[-5.56868775e-02 1.81765975e+00 9.63539688e-01]
		[-8.48611517e-02 2.12429196e-01 -4.20030266e-02]	[-1.00179057e-01 2.31589576e-01 -1.82478996e-02]
		[ 1.32906740e-01 -2.05059769e+00 -1.00545258e+00]	[ 1.55865934e-01 -2.04924933e+00 -9.45291788e-01]
		[ 3.39902521e-01 -3.50945164e-01 3.08969082e-01]	[ 4.57846959e-01 -4.64341827e-01 4.40417262e-01]
		[ 3.22701462e-01 -6.32088349e-01 -3.88039692e-01]	[ 2.98029801e-01 -6.20130483e-01 -3.91290860e-01]
		[-7.27104649e-01 1.02893557e+00 -8.90428498e-02]	[-7.75080461e-01 1.06474263e+00 -7.25564659e-02]
		[-4.47014126e-01 1.00144726e+00 1.15236835e+00]	[-3.75005003e-01 1.06354621e+00 1.29677385e+00]
		[ 4.17218505e-01 -1.48356176e+00 -4.88836455e-01]	[ 3.40730496e-01 -1.52828308e+00 -4.99173801e-01]
		[ 5.41770590e-02 1.81874636e-01 -8.73904617e-01]	[ 4.39718558e-03 1.61238102e-01 -8.70757307e-01]
		[-5.89581797e-01 -1.06928157e+00 5.88881633e-01]	[-4.18039557e-01 -1.13815688e+00 5.49840639e-01]
		[ 2.89835272e-01 2.80254662e-02 1.63773124e-01]	[ 2.00932212e-01 1.95410040e-03 1.47755226e-01]
		[ 4.36728005e-01 1.23856946e+00 -6.53159847e-01]	[ 3.77011522e-01 1.25744527e+00 -6.96336337e-01]
		[ 2.75289548e-01 -3.48166004e-01 1.13723960e+00]	[ 3.01777802e-01 -4.03935548e-01 1.13426321e+00]
		[-5.67216980e-01 3.01101189e-02 -8.73492932e-01]	[-6.12347097e-01 4.41661063e-02 -8.64724030e-01]
		[ 1.62487160e-01 2.34834944e-01 -2.60616092e-01]	[ 1.23192016e-01 2.00510553e-01 -2.44359273e-01]
		[ 6.36035613e-01 -3.63438064e-01 2.17661181e+00]	[ 6.81883895e-01 -4.61024540e-01 2.07986736e+00]
		[-9.87566423e-01 -2.43657746e-01 -1.38105887e+00]	[-9.60934092e-01 -2.58910323e-01 -1.35764103e+00]
		[ 1.54855757e-01 5.39727384e-01 -6.28745242e-01]	[ 1.79739264e-01 5.48810248e-01 -6.47752901e-01]
		[ 9.13068628e-01 6.43341257e-01 -5.74640123e-01]	[ 9.32503465e-01 6.66314008e-01 -6.24914411e-01]
		[-1.86584182e-01 -6.54624452e-01 1.25444105e-01]	[-1.96564386e-01 -6.00767229e-01 1.03902538e-01]
		[-5.75844018e-01 -2.10499015e-02 6.28882694e-01]	[-6.58135090e-01 3.77546548e-02 6.22725656e-01]
		[ 9.64831470e-01 1.88869427e+00 1.39024306e+00]	[ 1.01459101e+00 1.74933015e+00 1.26584216e+00]
		[ 1.66822404e-01 -7.04191415e-01 -7.69081656e-01]	[ 1.04689630e-01 -6.48053037e-01 -7.27278147e-01]
		[-1.30225262e+00 -1.14893999e+00 -2.72287216e-01]	[-1.30480972e+00 -1.14227365e+00 -3.21485764e-01]
		[ 1.75166003e-01 -3.53518841e-01 -8.48118893e-02]	[ 3.60067604e-01 -3.35373357e-01 -2.10473242e-02]
		[ 2.51806558e-01 3.30892131e-01 2.04505613e-01]	[ 2.22880291e-01 3.40814052e-01 2.25606846e-01]
		[-3.84137730e-01 9.55834862e-02 -2.07684168e-01]	[-3.96489281e-01 1.04832032e-01 -2.11280404e-01]
		[-1.49890335e-03 9.98646450e-01 1.82684688e-01]	[ 2.41362185e-01 9.78457468e-01 1.99475914e-01]
		[-3.45381547e-01 -7.78778119e-01 -6.50568995e-02]	[-3.45596035e-01 -7.77388582e-01 -1.28108059e-01]
		[ 9.08881325e-02 -2.37664395e-01 -2.06670638e-03]	[ 5.07473874e-02 -2.52575849e-01 -7.37648690e-02]
		[-2.09566629e-01 8.96482475e-01 9.84427309e-01]	[-3.54033170e-01 8.88580972e-01 1.23346588e+00]
		[-4.00129803e-01 -1.87322501e-01 -6.61027689e-01]	[-4.03866959e-01 -1.86353803e-01 -6.80359375e-01]
		[ 3.25316482e-01 -6.25779575e-01 -3.91421930e-01]	[ 3.92740149e-01 -5.75375265e-01 -3.75309885e-01]
		[ 1.08401432e+00 -2.57705636e+00 4.23914076e-01]	[ 1.20998948e+00 -2.33616323e+00 3.91626321e-01]
		[-1.21205884e+00 2.05654789e+00 3.86326718e-01]	[-1.21234041e+00 2.06183104e+00 4.02042911e-01]
		[-8.09344558e-02 2.88087331e-01 -7.57229012e-01]	[-4.95501788e-02 2.62072918e-01 -7.36205852e-01]
		[-5.58211424e-01 8.70420820e-01 -1.03140645e+00]	[-6.22547294e-01 9.56398456e-01 -1.01654675e+00]
		[ 6.71994536e-01 6.14684584e-03 -9.26080481e-02]	[ 6.51197038e-01 -8.10168059e-03 -1.31587953e-01]
		[ 7.76504850e-02 -8.45476721e-01 1.35348242e+00]	[ 4.49984174e-02 -8.84309494e-01 1.34269999e+00]
		[ 2.05839251e+00 -8.21223068e-02 4.13679634e-01]	[ 1.92947523e+00 -2.39968169e-02 4.64653360e-01]
		[-2.28105990e+00 6.23099814e-02 -1.44814406e-01]	[-2.25979854e+00 5.75024066e-02 -2.01676173e-01]
		[ 2.28540209e-01 2.75433839e-02 -1.86938223e-01]	[ 2.37900479e-01 4.26516096e-02 -1.83976034e-01]
		[ 1.45773238e+00 -5.82135668e-01 -5.80076058e-01]	[ 1.30177663e+00 -4.66404077e-01 -7.12515242e-01]
		[ 1.84316929e-02 -1.29017994e-01 5.58191730e-02]	[ 1.36776969e-02 -9.46518710e-02 -1.52429661e-03]
		[-1.13756377e+00 4.03948718e-01 7.87561429e-01]	[-1.07326814e+00 3.76773262e-01 7.19273405e-01]
		[ 1.85842726e-01 2.26189446e-02 -2.60385413e-01]	[ 2.29831938e-01 8.46069662e-02 -2.59462937e-01]
		[-1.53705290e-01 -1.30874538e-01 -3.26209736e-01]	[-1.67780188e-01 -1.44185028e-01 -3.36853081e-01]
		[-1.45596022e-01 -1.27859042e-01 7.15339885e-01]]	[-1.53834451e-01 -1.18900086e-01 7.12861853e-01]]
9.17503	8.99786	[[ 1.36913845e+00 9.31949442e-01 1.72333210e-01]	[[ 1.37442124e+00 8.26844737e-01 1.54815865e-02]	[1.6651632305493524, 4.3937138891980005, 1.2532060818089312, 0.6946611561754568, 1.3614383050352135, 0.5834986904432865, 3.7594758808696693, 0.7487932455820416, 0.971579962632907, 0.4492978617677373, 0.740081942055742, 3.3450281725138833, 4.555265170242084, 0.4205725154017504, 0.7267536440440422, 1.3470877752557648, 0.2757397007167329, 0.8108983667646923, 2.8258965434378305, 1.6274797955500966, 1…	[1.6040404101670538, 4.154235906423055, 0.8859228638638117, 0.6511579698112095, 1.3882865735929235, 0.6099576768246956, 3.5365766332713036, 0.7318070022678759, 0.9090367011053858, 0.46714588779426935, 0.6868879060905901, 3.063506765840746, 4.42988258350264, 0.5305941110571069, 0.5975485790113194, 1.1727046185356098, 0.2903390152732147, 0.6774107414165255, 2.8795748613108425, 1.562467839464304, 1.…
		[ 2.03454540e+00 -1.45673824e-01 3.89154544e+00]	[ 1.71697415e+00 -8.30626045e-02 3.78190115e+00]
		[-1.02384025e+00 7.13972262e-01 1.11893811e-01]	[-6.28865973e-01 6.23902607e-01 -1.15084781e-02]
		[ 5.06985789e-01 4.55103957e-01 1.35646305e-01]	[ 4.60657706e-01 4.13410012e-01 2.02221023e-01]
		[ 4.97505659e-01 6.07601598e-01 -1.11212530e+00]	[ 3.12653443e-01 7.55018276e-01 -1.12229000e+00]
		[-4.85727474e-01 -6.56115899e-02 3.16598582e-01]	[-5.18975186e-01 -1.53978948e-01 2.81075805e-01]
		[ 2.49169354e+00 2.57850971e-01 2.80332572e+00]	[ 2.30299491e+00 2.83701772e-01 2.66891402e+00]
		[-4.32178382e-01 5.67703536e-01 -2.27213261e-01]	[-4.48197070e-01 4.89651380e-01 -3.08062333e-01]
		[ 6.05985710e-01 7.30666608e-01 2.07063401e-01]	[ 6.24551817e-01 5.96131701e-01 2.84446387e-01]
		[-2.68377695e-01 -3.48988141e-01 -8.97176623e-02]	[-2.62023067e-01 -3.83010727e-01 -5.35908150e-02]
		[-5.32739838e-01 1.80457031e-01 -4.80983166e-01]	[-5.16900564e-01 1.59653675e-01 -4.23248752e-01]
		[-2.95741745e+00 -1.04694514e+00 -1.16051773e+00]	[-2.64094731e+00 -1.28362082e+00 -8.73377709e-01]
		[-5.91585511e-01 -1.39691488e+00 -4.29524111e+00]	[-7.63414296e-01 -1.20886594e+00 -4.19281546e+00]
		[ 2.72815630e-01 -3.18451269e-01 -3.22747845e-02]	[ 3.59950026e-01 -3.72710355e-01 1.14250080e-01]
		[-4.77094420e-01 -5.44129580e-01 6.68937491e-02]	[-3.32283618e-01 -4.96429087e-01 -1.44935487e-02]
		[-1.29512289e+00 3.30320780e-01 -1.67899852e-01]	[-1.07105634e+00 4.57573092e-01 -1.36752714e-01]
		[-1.99809899e-01 -1.48997801e-01 -1.17932362e-01]	[-2.34037588e-01 -1.68615027e-01 -3.30473027e-02]
		[ 3.96835959e-01 -6.54511889e-01 -2.67752814e-01]	[ 3.96944053e-01 -4.73657932e-01 -2.77432685e-01]
		[-3.03670753e-01 -2.78255411e+00 3.88417233e-01]	[-6.30680842e-01 -2.78371153e+00 3.80976643e-01]
		[ 2.68627504e-01 1.43840728e+00 -7.12400340e-01]	[ 3.34345501e-01 1.36948841e+00 -6.73810304e-01]
		[ 1.87313553e-01 1.11051928e+00 6.83634549e-01]	[ 2.72810451e-01 1.06470008e+00 6.86979160e-01]
		[ 1.04043453e-01 3.33114390e-01 1.85018430e-01]	[ 1.11829328e-01 3.01950832e-01 1.96360051e-01]
		[ 3.19682058e-02 3.08143294e-01 6.41230430e-01]	[ 7.76896871e-02 4.08173610e-01 7.13582156e-01]
		[-1.60425493e-01 -1.45002148e-01 -4.19091813e-01]	[-6.38072128e-02 -1.60153038e-01 -4.77183686e-01]
		[-1.05890639e-01 -2.36147751e-01 -1.26918017e-02]	[-9.06504639e-02 -2.38553044e-01 -8.36980599e-02]
		[-1.73584290e+00 2.42427215e-01 -2.06785269e+00]	[-1.81366405e+00 1.40227844e-01 -2.11673669e+00]
		[ 8.26450126e-01 -1.36336544e-01 5.17161404e-01]	[ 8.55866704e-01 -5.36809464e-02 5.52970736e-01]
		[ 1.07256158e+00 -1.28126180e-01 1.47125666e+00]	[ 1.07525337e+00 -5.97350620e-02 1.47316292e+00]
		[-2.47079559e+00 -3.36386379e-01 -3.35626771e-01]	[-2.37399213e+00 -4.82438917e-01 -2.87527177e-01]
		[ 1.67046764e+00 1.09569326e+00 1.86690986e-01]	[ 1.63489194e+00 1.13307314e+00 1.51055691e-01]
		[ 8.14262929e-01 -7.86530621e-01 2.52515772e-01]	[ 6.96668095e-01 -6.77106301e-01 1.99443494e-01]
		[-9.67622046e-01 -8.94491154e-01 -8.72865787e-01]	[-9.46349871e-01 -8.56917699e-01 -8.10139363e-01]
		[ 5.86095788e-01 -2.82291235e-01 2.89572299e-01]	[ 5.91459832e-01 -2.75559356e-01 3.08486712e-01]
		[ 3.63150358e-01 1.03086513e+00 4.71203554e-01]	[ 3.81542773e-01 1.01352680e+00 4.99400823e-01]
		[ 3.11941486e-02 -9.44686598e-01 4.70224734e-01]	[ 6.23996196e-02 -9.10951665e-01 4.90335477e-01]
		[-7.71371894e-02 2.95216648e-01 -2.30213330e-01]	[-1.22677931e-01 2.56897608e-01 -2.58598800e-01]
		[ 1.97314487e-01 5.22483748e-01 -2.24417646e-01]	[ 2.28780005e-01 4.99652869e-01 -2.38993945e-01]
		[ 8.32708044e-01 2.50694524e+00 -9.15444330e-01]	[ 9.35182709e-01 2.48999931e+00 -8.13243700e-01]
		[-6.62329440e-01 -2.14770028e+00 1.00057365e-01]	[-7.25658743e-01 -2.15118364e+00 6.99182133e-02]
		[-2.18725166e-01 -3.65428203e-01 7.69359541e-01]	[-3.04960852e-01 -3.21905338e-01 7.13926261e-01]
		[-1.56960634e+00 -8.10837548e-01 -5.42019936e-01]	[-1.63447682e+00 -8.92942493e-01 -6.57317039e-01]
		[ 3.31085324e-01 2.17582412e-03 -3.10902759e-02]	[ 3.73017198e-01 4.13122764e-02 1.30460800e-02]
		[ 1.26140844e+00 7.84379633e-01 6.22103459e-01]	[ 1.26044745e+00 8.47386348e-01 6.45573223e-01]
		[-4.66521364e-01 1.18085785e+00 6.07257070e-01]	[-4.67318723e-01 1.33279911e+00 6.87846934e-01]
		[-7.10305043e-02 2.43744958e-02 5.47819683e-01]	[-1.41926790e-01 7.64530386e-02 3.31773168e-01]
		[ 3.73198291e-01 -1.24143254e+00 -1.49606953e+00]	[ 3.90298106e-01 -1.27062346e+00 -1.49997940e+00]
		[-1.12174648e+00 -1.12944488e+00 1.80316340e-01]	[-1.08349411e+00 -1.21599991e+00 2.19210119e-01]
		[ 1.10061960e+00 1.03424969e+00 9.89155881e-04]	[ 1.10258268e+00 1.05329960e+00 -3.16649726e-03]
		[ 1.81000202e-02 4.31823415e-01 -4.71419218e-01]	[ 3.11624826e-02 3.31342904e-01 -4.20947607e-01]
		[ 6.09930095e-02 3.17368268e-01 2.50433793e-01]	[ 8.19365029e-02 3.25927157e-01 2.95992312e-01]
		[-1.41480916e-01 4.04352691e-03 -1.03946934e-01]	[-1.81424333e-01 -5.74831827e-04 -7.70156536e-02]
		[ 1.60115623e-01 -4.53510796e-01 -2.00210992e-01]	[ 1.58238229e-01 -4.63444608e-01 -1.25655923e-01]
		[ 1.59212872e+00 -1.46919139e+00 -5.10391322e-01]	[ 1.50249142e+00 -1.46303726e+00 -4.70616495e-01]
		[-5.65704553e-01 1.30353236e+00 -4.93812419e-01]	[-5.46715875e-01 1.29369804e+00 -4.80325155e-01]
		[-9.16244613e-01 4.29030680e-02 8.22396212e-01]	[-8.79009659e-01 8.52455462e-02 8.72686981e-01]
		[-5.00799297e-01 8.48629154e-01 2.37512160e+00]	[-3.96178866e-01 1.06728084e+00 2.24881893e+00]
		[-1.46664882e-01 -1.54520125e-01 -4.06353834e-01]	[-1.29538733e-01 -2.93399209e-01 -3.92453634e-01]
		[ 3.02507379e-01 -3.72354968e-01 -1.60810490e+00]	[ 2.61184598e-01 -3.96864021e-01 -1.62370502e+00]
		[ 1.69882355e+00 8.70248967e-01 -4.76184249e-03]	[ 1.76818048e+00 9.81038555e-01 -2.28072526e-02]
		[-3.29295577e-01 -7.69282665e-01 -1.52534974e-02]	[-3.88619029e-01 -7.78611972e-01 -3.32417427e-02]
		[-1.27067460e+00 -1.23315641e-01 5.36148610e-02]	[-1.30823841e+00 -8.94574983e-02 6.75870393e-02]
		[ 5.45676614e-01 2.32186027e+00 -1.64543247e+00]	[ 5.03090320e-01 2.43283132e+00 -1.56374235e+00]
		[-4.16058576e-01 -3.29707108e-01 1.81788180e+00]	[-4.02705904e-01 -3.90783097e-01 1.77986445e+00]
		[-2.43817977e-02 -2.09248254e+00 -1.89632691e-01]	[-1.15080576e-02 -2.09211717e+00 -1.88815726e-01]
		[-5.44492260e-01 5.19441101e-01 1.07131403e-01]	[-6.78298547e-01 6.19899923e-01 1.29754882e-01]
		[ 4.83721343e-01 -1.43780873e-01 -6.51816445e-01]	[ 4.65226177e-01 -1.26862267e-01 -6.59451044e-01]
		[ 1.13276140e-01 -4.53714171e-01 4.39230051e-01]	[ 1.25813557e-01 -4.45746251e-01 4.25553928e-01]
		[-5.69576793e-01 8.99928786e-01 -6.02074389e-01]	[-6.36290797e-01 9.84435606e-01 -5.55480918e-01]
		[ 3.64915011e-01 -8.10851843e-01 3.66042081e-01]	[ 4.50976635e-01 -7.82157594e-01 3.39466400e-01]
		[-1.75314459e-02 -1.98301534e-01 1.64853606e-01]	[ 8.11962650e-02 -2.74196852e-01 1.37408425e-01]
		[ 8.37029404e-01 8.85547099e-01 -3.95973868e-01]	[ 8.81829439e-01 7.49179649e-01 -3.14031145e-01]
		[-6.13829228e-01 -7.37653948e-01 4.35843442e-01]	[-6.05188194e-01 -5.83054782e-01 3.18322073e-01]
		[-4.28967945e-01 -6.05765932e-02 -8.93789962e-02]	[-4.54715094e-01 -1.17802686e-02 -1.16070238e-01]
		[ 6.97557499e-01 -3.64920821e-01 9.08305398e-02]	[ 9.16158363e-01 -2.34608859e-01 8.77373056e-02]
		[-1.12607092e+00 1.16693994e+00 1.36331505e-01]	[-1.12312775e+00 1.09729207e+00 1.48701505e-01]
		[ 3.93579859e-01 -4.73412442e-01 -1.29014651e-01]	[ 3.36429574e-01 -6.24163535e-01 -9.22792358e-02]
		[-3.77250046e-01 7.65348307e-02 1.93188366e+00]	[-4.10188568e-01 1.63522959e-01 1.87656068e+00]
		[ 2.34424236e-01 1.18657933e+00 -7.99619093e-03]	[ 1.90934160e-01 1.18881833e+00 3.16493293e-02]
		[ 1.92708505e-02 -9.88727432e-01 -1.91933774e+00]	[ 1.07971484e-02 -1.03623382e+00 -1.92296960e+00]
		[ 3.55996358e-02 7.37098023e-02 -5.45291360e-01]	[ 1.94313007e-01 -3.43257414e-02 -4.51163110e-01]
		[-1.07825242e-01 -9.47764675e-02 4.26938828e-01]	[-9.28539467e-02 -1.60220470e-01 4.12954513e-01]
		[-1.02406224e-01 2.51121049e-01 3.74323664e-01]	[-1.66988086e-01 3.56835955e-01 3.27173033e-01]
		[-1.05832274e+00 2.32580264e+00 -2.63471336e+00]	[-1.11836962e+00 2.42349249e+00 -2.69251481e+00]
		[ 5.12799574e-01 -3.20053660e+00 1.74574669e+00]	[ 4.98678692e-01 -3.27645200e+00 1.71865462e+00]
		[ 5.91352826e-01 7.22771461e-01 8.11745920e-01]	[ 5.90344451e-01 7.15435229e-01 7.85098523e-01]
		[ 1.14916989e+00 -4.69238406e-01 2.02431507e+00]	[ 1.11268542e+00 -4.64301329e-01 2.08761227e+00]
		[-1.16958442e+00 5.64874857e-01 -8.81825372e-01]	[-1.20038342e+00 5.66990387e-01 -9.39456294e-01]
		[ 2.03316682e-01 -3.19398568e-01 -1.10363982e+00]	[ 1.90961954e-01 -3.50325435e-01 -1.14233794e+00]
		[ 5.81885242e-01 1.08503001e+00 -4.88632001e-01]	[ 6.84583979e-01 1.07582075e+00 -4.99055790e-01]
		[ 7.99121841e-02 -9.14000860e-01 7.08430141e-01]	[ 7.34025413e-02 -8.40789106e-01 6.95939503e-01]
		[-6.05797042e-01 -2.00905190e-01 -1.74720585e-01]	[-6.10919842e-01 -1.58213144e-01 -1.64849570e-01]
		[ 5.52046015e-01 1.00580981e+00 -4.78325877e-01]	[ 4.34657644e-01 1.02085835e+00 -5.52751531e-01]
		[-9.36467750e-01 -1.15900684e+00 9.01565089e-01]	[-8.89291344e-01 -1.11513399e+00 9.12724088e-01]
		[ 3.77377418e-01 -1.31144401e-01 -4.57704733e-01]	[ 4.11948081e-01 -6.87469796e-02 -4.15376362e-01]
		[ 7.09794215e-01 8.75664025e-01 -1.68381286e+00]	[ 9.34559970e-01 8.51727525e-01 -1.86804987e+00]
		[-8.87261821e-01 -8.59355603e-01 1.49268502e+00]	[-8.79703524e-01 -9.27969486e-01 1.62111514e+00]
		[-4.20647846e-02 -1.01553337e-01 2.56342194e-01]	[-9.60221310e-02 -9.66884377e-02 2.23117372e-01]
		[-1.14727627e+00 -1.55050853e-01 6.52478299e-02]	[-1.20248731e+00 -1.33478371e-01 2.23874438e-02]
		[ 5.76750487e-02 -8.34496196e-01 1.31350295e-01]	[ 4.74846350e-02 -8.45995291e-01 1.46137905e-01]
		[ 1.05271105e+00 9.19119006e-01 -2.74400254e-01]	[ 1.02723751e+00 9.37322929e-01 -2.65326081e-01]
		[-8.19192254e-01 -4.08195671e-01 -4.33844304e-01]	[-8.04767203e-01 -2.49250254e-01 -4.27535989e-01]
		[-1.49515005e-01 -7.77611763e-01 -8.10896478e-02]	[-1.56668360e-01 -8.04469971e-01 -6.16731672e-02]
		[ 8.32278412e-01 8.18739842e-01 3.87285124e-01]	[ 8.55877689e-01 8.35405210e-01 4.12480389e-01]
		[ 1.40035450e+00 -2.13880431e-01 2.36440734e+00]	[ 1.30755909e+00 -2.02466099e-01 2.35362206e+00]
		[-1.12870317e-01 -8.70607585e-01 -1.50924099e+00]	[-1.61738675e-01 -8.35780905e-01 -1.50578061e+00]
		[-1.14214831e+00 9.96620264e-01 -8.71479241e-01]	[-1.14582041e+00 1.03824700e+00 -8.47841458e-01]
		[ 4.08498188e-01 1.19133685e-01 -3.34665949e-02]	[ 3.66947463e-01 -6.36854574e-02 7.63921673e-02]
		[-2.99045487e-01 1.74428661e-01 2.62395246e-01]	[-3.23482049e-01 2.60315506e-01 2.21473197e-01]
		[ 2.70915583e-01 -3.72367310e-01 -1.36862181e-01]	[ 1.94514690e-01 -3.36828456e-01 -1.59709331e-01]
		[-4.11894876e-01 -1.58059921e-01 -7.42591448e-02]	[-3.46884030e-01 -1.28846707e-01 -1.64800564e-01]
		[ 5.89206467e-02 -2.48874263e-01 1.69462107e-02]	[ 4.72443729e-02 -2.54436476e-01 3.39964827e-02]
		[ 3.14866479e-01 4.27011950e-01 1.07151920e-01]	[ 3.12676163e-01 3.98660683e-01 1.24300126e-01]
		[ 6.05681651e-01 -2.79266267e+00 -1.85896087e+00]	[ 5.16101877e-01 -2.69411017e+00 -2.02568031e+00]
		[-1.15648490e+00 9.68910941e-01 -3.71747879e-01]	[-1.12829918e+00 9.79177335e-01 -3.60622450e-01]
		[ 6.04976499e-01 1.38038380e+00 2.25550218e+00]	[ 6.04770773e-01 1.41582099e+00 2.23043309e+00]
		[-1.00144577e-02 -2.42483265e-01 8.39882098e-02]	[-1.31333797e-01 -2.31135910e-01 -2.37344390e-02]
		[-4.03321677e-02 1.50592298e-01 3.31348297e-01]	[ 2.91925607e-02 1.54226817e-01 3.25263418e-01]
		[ 8.30406544e-02 2.31404935e-01 -1.57072513e-01]	[ 1.27081431e-01 3.02631087e-01 -1.00455833e-01]
		[ 2.10071029e-01 8.69808588e-01 4.09951942e-01]	[ 2.61294773e-01 8.30139133e-01 5.19122336e-01]
		[-8.63119856e-01 -1.39160277e+00 1.55765260e-01]	[-8.69981906e-01 -1.42324938e+00 1.33368646e-01]
		[ 4.35109957e-01 6.19669804e-01 -6.01401171e-01]	[ 4.49517152e-01 6.30492144e-01 -5.98069383e-01]
		[-1.96299311e-02 -5.27677536e-01 -1.41948394e+00]	[-1.89803842e-02 -4.58162680e-01 -1.36541503e+00]
		[-1.22374888e+00 4.14617780e-01 -8.50356475e-01]	[-1.16971709e+00 3.96237226e-01 -9.02120070e-01]
		[ 9.23243112e-01 2.77816123e-01 2.29434527e+00]	[ 9.87308125e-01 2.18796028e-01 2.18725117e+00]
		[-6.89076758e-01 -1.47591560e-01 -4.97454340e-01]	[-7.18317656e-01 -3.34957726e-01 -4.24228622e-01]
		[ 1.06325438e+00 3.36821873e-01 7.08750603e-01]	[ 1.05698551e+00 3.14147098e-01 7.04473445e-01]
		[-1.65935116e-01 5.60675418e-02 -1.25733200e-01]	[-1.77013624e-01 6.54540562e-02 -1.15493907e-01]
		[ 1.64698208e-01 3.52362409e-01 -5.15859190e-01]	[ 8.58013564e-02 3.05801083e-01 -4.60484091e-01]
		[ 4.25558658e-02 -2.16150563e-01 6.33848065e-01]	[-9.04964933e-03 -1.91665558e-01 6.70416149e-01]
		[ 4.27793463e-02 5.25451781e-02 -6.13531700e-02]	[ 8.54264823e-03 3.42466597e-02 -4.77904578e-02]
		[ 1.53168433e+00 -5.13189354e-01 1.08070664e+00]	[ 1.46937253e+00 -4.90235835e-01 1.03130520e+00]
		[-8.54998247e-01 3.37711835e-01 -1.43818539e+00]	[-8.32087894e-01 3.13160419e-01 -1.41488548e+00]
		[-6.28773525e-01 -1.19895401e-01 3.61652123e-01]	[-6.21358884e-01 -1.10538431e-01 3.98827294e-01]
		[-1.84555924e+00 -3.38241535e-01 -6.17943564e-01]	[-1.69769002e+00 -3.00595223e-01 -6.66107096e-01]
		[ 1.28057115e+00 2.96026495e-01 2.19857121e-01]	[ 1.23389824e+00 2.84827166e-01 2.60443209e-01]
		[ 3.63241323e-01 -1.69290203e-01 3.92814133e-01]	[ 3.16031492e-01 -1.16519999e-01 3.79354779e-01]
		[ 1.60457837e-01 1.00454148e+00 6.27375460e-01]	[ 1.71003165e-01 1.10621302e+00 5.90276788e-01]
		[-3.97730653e-01 -1.27767192e+00 -7.90556150e-01]	[-3.34117883e-01 -1.27739303e+00 -8.05036296e-01]
		[ 9.15057636e-02 3.27350433e-01 2.88932916e-01]	[ 1.01843744e-01 2.44128119e-01 2.24954680e-01]
		[-1.67366240e+00 1.65038108e-01 -1.12591923e+00]	[-1.68890511e+00 1.00544937e-01 -1.02632112e+00]
		[ 7.37233778e-02 -7.44286219e-01 -1.67653129e-01]	[ 3.32215390e-02 -7.27119203e-01 -1.13940037e-01]
		[ 1.54342909e+00 4.67149382e-01 1.01673361e+00]	[ 1.52283500e+00 5.62151617e-01 1.08483367e+00]
		[-8.02003588e-01 -1.78480699e+00 -7.76988064e-01]	[-7.90583908e-01 -1.77448568e+00 -8.07216871e-01]
		[-1.84835573e-01 -3.66190279e-02 -3.18025803e-01]	[-1.60489881e-01 -3.31855898e-02 -2.61377189e-01]
		[ 9.37114280e-01 1.83160163e+00 1.03064618e+00]	[ 9.51073789e-01 1.80767127e+00 1.06859406e+00]
		[-4.21515491e-01 2.10372928e-01 -6.30140016e-02]	[-3.57146716e-01 1.15288859e-01 -1.20514815e-01]
		[-1.92522922e-01 6.77871261e-01 2.95853202e-01]	[-1.83381247e-01 6.87730436e-01 2.98163876e-01]
		[ 7.02273525e-01 -7.40318025e-01 -1.70180166e-01]	[ 6.84166529e-01 -7.18886545e-01 -1.95836838e-01]
		[ 8.57193560e-01 -1.13600377e+00 -4.15729114e-01]	[ 9.27107824e-01 -1.07460626e+00 -3.00227666e-01]
		[-6.98302554e-01 1.19908319e+00 -4.22929085e-01]	[-6.96874884e-01 1.17306038e+00 -4.27253914e-01]
		[-4.20822938e-01 -2.17596502e-01 6.46731003e-01]	[-4.32147115e-01 -2.32121491e-01 6.59128981e-01]
		[ 4.05762891e-01 1.36251687e+00 -1.66186210e+00]	[ 6.06473438e-01 1.07376685e+00 -1.44679845e+00]
		[-4.34844927e-01 -1.42224325e-02 -6.48186506e-01]	[-4.96194598e-01 4.89728112e-02 -7.02241140e-01]
		[-1.07925206e-01 -1.76513160e+00 2.07699986e+00]	[-2.14384629e-01 -1.61322241e+00 2.05957033e+00]
		[-1.32105810e+00 -3.71216226e-01 -1.13210824e+00]	[-1.27406076e+00 -3.47479963e-01 -1.25129373e+00]
		[ 5.83459839e-01 7.98198762e-01 6.80679423e-01]	[ 4.94862208e-01 7.43343915e-01 6.98182450e-01]
		[ 9.22701328e-01 7.17827070e-03 2.50032443e-01]	[ 8.64191575e-01 -8.50832951e-02 2.95359716e-01]
		[-1.27823643e+00 7.01754264e-01 5.67422566e-01]	[-1.26253951e+00 6.52915538e-01 5.14036366e-01]
		[ 1.11184196e+00 -3.76619816e-01 -4.27249880e-01]	[ 1.09081063e+00 -4.05215869e-01 -3.83534441e-01]
		[ 7.39975605e-02 -1.66187701e-01 -2.91233850e-01]	[ 1.32742559e-01 -1.18471542e-01 -2.67233616e-01]
		[-5.46917790e-01 -5.31432687e-02 5.12074111e-01]	[-5.63894008e-01 -1.80821801e-01 4.90181360e-01]
		[-1.10984565e-01 3.71955830e-01 -1.96267070e-01]	[-1.33264220e-01 4.29612830e-01 -1.70579737e-01]
		[ 9.20364244e-01 -2.02966292e-01 -2.67885226e-01]	[ 9.13993929e-01 -1.43599527e-01 -2.82894324e-01]
		[-1.22158833e+00 -9.43622469e-01 -2.14723054e+00]	[-1.31472894e+00 -9.37298540e-01 -2.10333669e+00]
		[ 7.51791380e-02 6.22692242e-01 3.97497916e-01]	[ 4.60757376e-02 5.83223341e-01 3.83903260e-01]
		[ 1.54906922e+00 4.19060805e-01 1.62585859e+00]	[ 1.50140705e+00 4.07105442e-01 1.68228789e+00]
		[-5.99990302e-01 5.60358555e-01 -6.77985212e-02]	[-4.56243225e-01 5.77322248e-01 -1.39238301e-02]
		[ 4.34230022e-01 -2.05015618e-01 -1.05525644e-01]	[ 4.16124302e-01 -1.83094399e-01 -1.20717656e-01]
		[ 3.20676150e-01 -3.59649746e-01 7.71041250e-02]	[ 3.12951576e-01 -2.99658612e-01 4.02516550e-02]
		[ 6.67866831e-01 -6.71462162e-01 -2.79174695e-01]	[ 5.39530621e-01 -6.31392354e-01 -3.10130309e-01]
		[-4.56321530e-01 5.66224945e-01 -1.03185372e-01]	[-4.76184466e-01 5.73396229e-01 -1.29776554e-01]
		[-5.38554651e-02 2.57312735e-01 5.99559025e-01]	[-9.97864276e-02 2.12192631e-01 5.27964838e-01]
		[-2.37603614e-02 -1.49333351e+00 -8.45826752e-01]	[-2.14425100e-01 -1.51320772e+00 -8.22682520e-01]
		[ 5.19448763e-01 5.27016967e-01 4.99863929e-01]	[ 5.31311844e-01 5.10600774e-01 5.20402976e-01]
		[-3.88158683e-01 9.63574611e-01 2.03057618e-01]	[-2.82710829e-01 8.92647710e-01 2.49177028e-01]
		[-4.27606441e-01 2.81618896e+00 -1.14020722e+00]	[-5.57269871e-01 2.95543773e+00 -1.14325130e+00]
		[-7.41712130e-02 -2.37170568e+00 -4.25798799e-02]	[-1.09519016e-01 -2.39694365e+00 -4.21337713e-02]
		[ 6.82242038e-01 -4.80733923e-01 1.11755583e+00]	[ 6.69365307e-01 -4.97913956e-01 1.13522890e+00]
		[ 4.13130498e-01 -3.56856136e-02 2.88850949e-01]	[ 4.19146399e-01 -2.32990193e-02 4.65031535e-01]
		[-2.59794367e-01 -2.12650002e-02 -3.03115394e-02]	[-2.65037053e-01 -7.13885392e-02 -5.94467353e-02]
		[-1.86085541e-01 1.92274451e-01 -3.90167642e-01]	[-1.87804401e-01 1.46363174e-01 -4.10963914e-01]
		[-1.33126801e+00 -1.78933332e+00 1.26840113e+00]	[-1.33935892e+00 -1.75421849e+00 1.24328473e+00]
		[ 1.23965519e+00 1.69318737e+00 -1.12209466e+00]	[ 1.27559938e+00 1.65762858e+00 -1.12127545e+00]
		[ 2.99790440e-02 1.10947336e-01 -4.28080399e-02]	[ 5.60352692e-02 1.24594281e-01 -3.85731417e-03]
		[-6.80850350e-01 -1.00683583e-01 -1.28330994e-01]	[-7.62362423e-01 -1.52574461e-01 3.85729960e-02]
		[ 2.57546809e-01 2.43854847e-01 1.53426171e-01]	[ 3.26440311e-01 2.33857875e-01 1.70777278e-01]
		[ 4.42558245e-01 -1.50613278e-01 -1.62755378e-01]	[ 4.90144035e-01 -2.12211832e-01 -1.43925455e-01]
		[ 2.07401347e-02 -1.09164428e-01 6.44910505e-02]	[ 9.81442142e-02 -1.78131947e-01 1.13529888e-01]
		[-2.86879065e-01 -4.98744058e-01 4.82248562e-01]	[-2.95917733e-01 -4.76705766e-01 3.91415777e-01]
		[ 1.69991087e-01 5.37660420e-01 -2.94812418e-01]]	[ 1.79614345e-01 5.20433352e-01 -3.25336238e-01]]
8.37218	8.11916	[[-4.47347393e-01 1.37278906e-01 1.99989414e-01]	[[-2.47633484e-01 3.56790533e-01 3.78226215e-01]	[0.5088820624076968, 2.2594269732235817, 2.438846312845006, 0.7650217157542176, 3.0141306384134796, 0.9041341822171364, 2.107875416780743, 0.7753324935628712, 0.9768285272148786, 0.7071411933557002, 0.9050588228824523, 1.8541851829408051, 1.428156364203973, 0.8226446006370265, 0.5697883549572579, 2.1220562351880985, 1.0565468187440707, 0.8045888800614232, 1.6579047596256136, 0.5658988759242761, 1…	[0.5759139658711037, 2.0794071889343986, 2.339828600543383, 0.7796302029499805, 3.324081279278208, 0.7215646456439083, 2.0534336253853662, 0.7486542517321484, 1.135986952035223, 0.5997709225474404, 0.8856857743605562, 2.0264280048320478, 1.2457600722709883, 0.9366358008005743, 0.4430292439157035, 1.930236247961201, 0.9436538921626043, 1.1950969726907699, 1.5841186843223967, 0.5777120998376023, 1.…
		[-1.34681287e+00 -1.28612818e+00 1.27944506e+00]	[-1.42130630e+00 -1.32732267e+00 7.36231756e-01]
		[-2.16390026e+00 4.80120612e-01 -1.01734518e+00]	[-2.13886064e+00 4.89628566e-01 -8.12611159e-01]
		[ 7.33210306e-01 9.76844397e-02 1.95239913e-01]	[ 7.31996579e-01 4.32251906e-02 2.64831730e-01]
		[ 5.81736427e-01 4.59750151e-01 -2.92150578e+00]	[ 7.96646594e-01 5.89346442e-01 -3.17293891e+00]
		[-1.60126730e-01 7.54180503e-01 4.72260330e-01]	[-1.14377865e-01 4.78603536e-01 5.27742264e-01]
		[ 1.24578573e+00 -1.59194915e+00 -5.97373070e-01]	[ 1.00191274e+00 -1.57044814e+00 -8.63975196e-01]
		[ 1.35461802e-01 6.56154157e-01 3.90195204e-01]	[ 1.77114695e-01 5.63578759e-01 4.59883198e-01]
		[ 2.30240070e-01 2.82989805e-01 9.06145823e-01]	[ 3.49582416e-01 3.25556157e-01 1.03066565e+00]
		[-3.23547716e-01 -2.41292997e-01 -5.80640364e-01]	[-2.99954134e-01 -2.73078248e-01 -4.41792878e-01]
		[ 5.62129841e-01 -4.16283136e-01 5.74325574e-01]	[ 5.70522158e-01 -4.06526508e-01 5.41922463e-01]
		[-1.34162715e+00 -1.06169737e+00 -7.14729299e-01]	[-1.37804266e+00 -1.36910907e+00 -5.77017540e-01]
		[ 5.99551209e-01 1.18224064e+00 5.31484727e-01]	[ 4.07247393e-01 1.10019800e+00 4.19084824e-01]
		[ 8.01756196e-01 -9.08038003e-02 -1.60267935e-01]	[ 9.14983108e-01 -1.29163103e-01 -1.53001397e-01]
		[ 3.13329883e-02 -4.02223661e-01 4.02359466e-01]	[-3.51532690e-05 -2.59756756e-01 3.58889032e-01]
		[ 1.81415709e+00 1.09950970e+00 -5.50921671e-02]	[ 1.61480294e+00 1.03913025e+00 1.96040231e-01]
		[ 4.73620496e-01 -4.46333966e-01 8.32322532e-01]	[ 2.86639481e-01 -3.65763218e-01 8.21302468e-01]
		[-6.08549051e-01 4.98637820e-01 -1.68498200e-01]	[-6.83396304e-01 9.56854292e-01 -2.13672950e-01]
		[-7.07125099e-02 -1.41023639e+00 8.68839024e-01]	[ 7.88275982e-02 -1.38793206e+00 7.59514847e-01]
		[-1.95558113e-01 -1.88455895e-01 -4.96470480e-01]	[-1.79357055e-01 -1.51424782e-01 -5.27875793e-01]
		[ 3.56154687e-01 1.20678514e+00 1.66192998e-01]	[ 2.90419655e-01 1.06621830e+00 1.38177264e-01]
		[-6.70560784e-01 5.98884007e-01 3.73689167e-02]	[-7.71530631e-01 6.09421186e-01 -6.85712749e-02]
		[ 2.64910868e-01 -8.72088285e-02 -3.76004139e-01]	[ 2.52949544e-01 1.52186497e-01 -3.63286396e-01]
		[-2.24302717e-01 -1.43926912e-02 1.69552148e-01]	[-2.06632537e-01 -1.98611769e-02 1.13624510e-01]
		[-2.03497380e-02 9.70279850e-02 1.23183537e-01]	[-6.85248276e-02 6.65450968e-02 7.18542818e-02]
		[ 2.38699219e+00 4.51608641e-01 1.36318850e+00]	[ 2.44000023e+00 3.80432081e-01 1.39138448e+00]
		[-1.10482073e+00 -3.36865222e-01 -6.29355726e-01]	[-1.12319410e+00 -2.62530303e-01 -5.66590887e-01]
		[-1.23591767e+00 -2.48453218e-01 -9.12488330e-01]	[-1.23022996e+00 -1.77432153e-01 -9.40470794e-01]
		[ 1.93387585e+00 -9.49893036e-02 1.35898973e+00]	[ 1.97798480e+00 -1.01975342e-01 1.44531834e+00]
		[-1.44764814e+00 -6.87325835e-01 -9.08665352e-01]	[-1.48262011e+00 -6.63393014e-01 -9.55009200e-01]
		[-5.75775009e-01 9.08080426e-01 -5.92456447e-01]	[-7.22239634e-01 9.94257655e-01 -6.69803811e-01]
		[ 5.86006777e-01 8.16685837e-01 1.32688031e+00]	[ 5.43456986e-01 7.94231601e-01 1.33385028e+00]
		[-4.06831854e-01 8.99262818e-02 -1.03139915e-01]	[-3.91821761e-01 7.98559080e-02 -6.85792673e-02]
		[-1.41583914e-01 -7.87932388e-01 -1.19148644e+00]	[-1.30390524e-01 -7.98734797e-01 -1.17498174e+00]
		[-3.01673003e-03 3.86217600e-01 -3.27932223e-01]	[ 9.90316320e-02 3.77507637e-01 -3.43604891e-01]
		[ 2.32731008e-01 -2.30798360e-01 1.68455262e-02]	[ 2.18311151e-01 -2.82877014e-01 -6.61867086e-03]
		[-4.81673251e-01 -1.84624948e-01 2.75617159e-01]	[-4.63668661e-01 -2.51810104e-01 3.06660650e-01]
		[-1.96248347e+00 -4.68569198e-01 2.37027949e+00]	[-1.80669134e+00 -5.69005921e-01 2.40786943e+00]
		[ 1.88781768e+00 5.56318936e-01 -9.20074944e-01]	[ 1.82028602e+00 5.69268507e-01 -9.19217120e-01]
		[ 8.32890232e-02 -3.41940945e-01 -1.64198704e+00]	[ 2.27696757e-02 -2.99225151e-01 -1.66139891e+00]
		[ 1.40848033e+00 7.08978352e-01 9.43972654e-01]	[ 1.38352792e+00 8.52323447e-01 8.85904146e-01]
		[-7.17206148e-01 -1.38538285e-01 1.41693238e-01]	[-7.25986962e-01 -1.28914155e-01 1.95422123e-01]
		[-6.44913179e-01 -7.02662790e-01 -1.08634523e+00]	[-6.49698566e-01 -7.23916647e-01 -1.09174879e+00]
		[-3.25508235e-01 3.21989163e-01 9.65223564e-01]	[-1.68071572e-01 4.59294509e-01 1.01744869e+00]
		[ 7.15581466e-02 7.52451126e-02 9.84038352e-02]	[ 4.21899582e-02 2.53868053e-03 6.91176405e-02]
		[ 2.51536900e-01 -5.96571245e-01 -8.16271580e-01]	[ 2.41446805e-01 -6.06695743e-01 -7.64976050e-01]
		[ 1.72472934e+00 1.04727578e+00 3.52676135e-01]	[ 1.83678611e+00 1.18405186e+00 2.99104383e-01]
		[-1.20766831e+00 -4.43440134e-01 -2.24213860e-01]	[-1.22159211e+00 -5.01493838e-01 -2.32161363e-01]
		[-3.09903782e-01 -1.00752479e+00 7.67147567e-02]	[-3.00753046e-01 -1.08520250e+00 1.41896511e-01]
		[-6.04823518e-01 -4.83197711e-01 -4.47062154e-01]	[-5.20199722e-01 -3.63841360e-01 -4.44465137e-01]
		[ 6.51316262e-01 2.36810531e-01 6.15389221e-01]	[ 6.06843944e-01 2.34283631e-01 5.99052581e-01]
		[-2.57721490e-02 2.70267510e-01 -9.77312853e-02]	[-7.44476839e-02 2.74786319e-01 -4.54090168e-02]
		[ 5.90210792e-01 1.00647686e+00 1.27099218e+00]	[ 7.18536453e-01 1.05627818e+00 1.31465186e+00]
		[-5.18037791e-01 -1.51868430e+00 -5.61882192e-01]	[-4.68922378e-01 -1.52901928e+00 -5.27479996e-01]
		[-1.05501013e-01 5.07037983e-01 -7.14292828e-01]	[-1.18866402e-01 4.89471074e-01 -7.03844332e-01]
		[-4.25684180e-01 -9.70924683e-02 -1.43954165e-01]	[-3.29621603e-01 1.73127869e-01 -2.65400101e-01]
		[ 2.20934466e-01 6.19698138e-01 -1.40186569e-01]	[ 1.68382754e-01 5.10691250e-01 -1.35935376e-02]
		[ 2.73195794e-01 9.09595064e-02 2.17050347e-01]	[ 1.79011155e-01 -4.41305864e-02 2.15801309e-01]
		[-1.74526996e+00 -3.85415775e-01 -1.52201296e-01]	[-1.66908640e+00 -5.17130176e-01 -1.48516311e-01]
		[ 1.23009386e+00 5.71952803e-01 9.02484414e-02]	[ 1.16534497e+00 6.60837411e-01 8.17422650e-02]
		[ 7.04006759e-01 -2.93958708e-01 3.79631455e-01]	[ 6.77748447e-01 -2.54102541e-01 3.40398938e-01]
		[ 3.51669084e-01 -2.08855708e+00 2.28868719e+00]	[ 3.73743718e-01 -1.89140604e+00 2.29879238e+00]
		[ 4.42104805e-01 2.67066329e-01 -1.69229988e+00]	[ 4.35071634e-01 2.05005633e-01 -1.70511439e+00]
		[-7.89617953e-01 1.89837279e+00 -6.26770993e-01]	[-7.95645793e-01 1.90735681e+00 -6.20177501e-01]
		[ 5.75222530e-01 -1.36743411e+00 -5.17507989e-01]	[ 7.42177395e-01 -1.19716376e+00 -5.85603559e-01]
		[-7.23432235e-01 2.49652177e-01 4.39031202e-01]	[-7.27147563e-01 2.47981195e-01 4.42666742e-01]
		[-4.17866423e-02 9.27730823e-01 -4.52860204e-02]	[-3.99609442e-02 9.55121799e-01 -9.72553318e-03]
		[ 4.61508170e-01 -6.61773361e-01 -1.31836851e-01]	[ 4.41659556e-01 -5.65821277e-01 7.27990715e-02]
		[-2.40195957e-01 8.07406458e-02 -8.13802856e-02]	[-1.81902768e-01 8.54176177e-03 -1.35605572e-01]
		[-5.77483252e-02 4.81846030e-01 -3.37905543e-02]	[-1.18826210e-02 4.69520638e-01 -5.93920734e-02]
		[-1.39898775e+00 -1.04875890e+00 -5.68622347e-01]	[-1.29573778e+00 -1.17653539e+00 -5.71335218e-01]
		[ 4.31570110e-01 4.51383103e-01 8.71797236e-02]	[ 4.80329490e-01 5.30423610e-01 1.08789264e-01]
		[ 8.07983620e-01 4.17208786e-01 6.17975497e-01]	[ 7.82037945e-01 4.61998845e-01 6.03954504e-01]
		[-1.23884086e+00 -1.38105665e+00 4.38376341e-01]	[-1.21468736e+00 -1.20603044e+00 5.14755833e-01]
		[-7.11236297e-02 6.33013535e-01 -1.15241648e-01]	[ 2.00984083e-02 4.45333366e-01 -3.50866219e-02]
		[ 1.29706639e+00 3.38832786e-01 -3.47898403e-01]	[ 1.29481150e+00 1.95837269e-01 -3.36437487e-01]
		[-5.74668971e-01 8.96610414e-01 8.00218109e-01]	[-5.58457152e-01 9.53932291e-01 8.54610619e-01]
		[ 5.29655025e-02 -2.98980490e-01 8.96261823e-02]	[-1.04093850e-02 -2.48823773e-01 8.26121474e-02]
		[ 3.89330541e-01 -3.72439455e-01 -8.59788114e-01]	[ 3.35596141e-01 -4.59602378e-01 -8.86357304e-01]
		[-1.18530864e-01 6.91494369e-01 3.28874636e-01]	[-1.61911455e-01 8.27998520e-01 3.30135246e-01]
		[-1.33899804e-01 7.43839463e-02 -5.55653945e-01]	[-1.81681359e-01 8.85319015e-02 -5.67301987e-01]
		[ 5.85520529e-02 -4.25162811e-01 1.98831336e-01]	[ 6.16742244e-02 -4.20290638e-01 1.58841123e-01]
		[-3.78596225e-01 -2.42874505e+00 1.23778018e+00]	[-3.99082582e-01 -2.34065609e+00 1.34651545e+00]
		[ 8.25541857e-01 2.26588513e+00 -7.03059563e-01]	[ 9.24810676e-01 2.26238965e+00 -7.13588456e-01]
		[-5.15478821e-01 1.45977060e-01 -5.16976490e-01]	[-5.55551103e-01 1.07532180e-01 -6.10479643e-01]
		[-8.35272259e-01 8.31675282e-01 -2.32386233e+00]	[-7.51905251e-01 9.03698279e-01 -2.27878990e+00]
		[ 9.61617742e-01 -1.47303308e+00 1.01912942e+00]	[ 8.70724246e-01 -1.53091684e+00 9.84265941e-01]
		[ 1.77324241e-01 4.40244507e-01 1.13928831e+00]	[ 7.36682260e-02 3.99100777e-01 1.11380859e+00]
		[-7.62414213e-01 -7.87690344e-01 1.40917314e+00]	[-6.86865764e-01 -8.59593850e-01 1.33778113e+00]
		[-9.09287560e-02 8.08258471e-01 -1.01460191e+00]	[-1.31452758e-01 8.38459105e-01 -1.02553419e+00]
		[ 9.85282870e-01 1.54668581e-01 -2.49554063e-01]	[ 9.62924032e-01 1.38261206e-01 -3.03607704e-01]
		[-5.66796501e-01 -7.06622190e-01 6.36615449e-01]	[-5.35616407e-01 -8.26717499e-01 5.88513343e-01]
		[ 1.82697698e-01 5.71993786e-01 -1.04519380e+00]	[ 1.89267531e-01 6.25001876e-01 -1.08573824e+00]
		[ 1.81922664e-01 1.78712432e-01 4.04652070e-01]	[ 2.18790827e-01 2.31792655e-01 4.10787536e-01]
		[ 3.51335560e-01 -6.78529824e-01 9.58986678e-01]	[ 4.00800974e-01 -5.34184705e-01 7.78871951e-01]
		[-8.18462214e-02 -3.31664131e-01 -2.52320008e-01]	[-8.61473589e-02 -3.57258508e-01 -1.04162654e-01]
		[-2.99169260e-01 3.79264199e-01 -3.58571064e-02]	[-3.94321678e-01 2.95014242e-01 -2.69127355e-02]
		[ 6.06235416e-02 2.08712097e-01 -6.60179275e-02]	[-1.19938793e-01 1.65415805e-01 -9.39797290e-02]
		[ 3.96649349e-01 1.18118289e+00 -8.62462579e-02]	[ 4.07879613e-01 1.22761456e+00 -5.79306505e-02]
		[-8.40755605e-01 -1.11370576e+00 -2.06542032e-01]	[-8.45350455e-01 -1.11893450e+00 -1.95652372e-01]
		[ 4.69666598e-01 3.98123826e-01 1.13333116e-01]	[ 4.46572163e-01 5.04988922e-01 2.95644207e-02]
		[ 2.22912932e-01 1.29783361e-01 -4.19444568e-02]	[ 2.38936800e-01 1.41414616e-01 -7.39440760e-02]
		[-7.80454635e-01 -8.18392846e-01 -1.76122300e-02]	[-7.76071245e-01 -8.19018970e-01 -3.13185165e-02]
		[-1.09981854e+00 1.17795934e+00 -1.96625615e+00]	[-1.02290394e+00 1.27517932e+00 -1.91488418e+00]
		[-1.08076953e-02 -2.51205279e-02 1.26762820e+00]	[-2.35994296e-02 -1.95978078e-02 1.27904485e+00]
		[ 1.06848355e+00 -1.24016807e+00 6.26307114e-01]	[ 1.04650337e+00 -1.25558151e+00 6.35839326e-01]
		[-4.40546149e-02 -1.31295736e-01 -1.40781215e-01]	[ 6.86583573e-02 -3.29528788e-01 -8.68498236e-02]
		[ 3.47609411e-02 -4.69448465e-02 -2.68070603e-01]	[-6.04749080e-02 3.45246588e-02 -2.49415286e-01]
		[-8.12563583e-02 3.09401491e-01 3.67648096e-01]	[-1.23168591e-01 3.28385193e-01 3.53805308e-01]
		[ 3.34336436e-01 2.31734756e-01 3.36196888e-01]	[ 5.47473808e-01 2.96911136e-01 3.71463302e-01]
		[ 1.03433587e-01 7.36390969e-02 -1.22931106e-01]	[ 3.71875041e-03 1.05085463e-01 -7.88616543e-02]
		[-4.90313813e-01 -3.73704645e-01 -3.57453147e-01]	[-5.44891008e-01 -3.69434570e-01 -3.15894406e-01]
		[ 8.47107934e-02 -1.25285458e+00 -1.18933911e+00]	[ 8.58318292e-02 -1.25146810e+00 -1.26624096e+00]
		[-4.86338060e-02 -3.32175627e-01 4.73883674e-01]	[ 9.40418843e-03 -3.54600219e-01 4.89902378e-01]
		[-1.71701798e-01 1.59293975e+00 6.24917688e-01]	[-1.43136293e-01 1.57890410e+00 6.18451252e-01]
		[ 3.60655768e-01 2.90263566e-01 5.94031044e-01]	[ 2.05850848e-01 2.51637069e-01 5.72028030e-01]
		[-3.71172157e-01 -2.45711134e-01 -7.63219329e-01]	[-3.93820074e-01 -2.61615041e-01 -7.64017635e-01]
		[ 1.40025875e-01 1.36721696e-01 2.96624071e-01]	[ 1.88863589e-01 9.01097267e-02 3.60630203e-01]
		[-4.49584409e-01 -1.83280928e-01 -3.34498004e-01]	[-4.91096055e-01 -2.26433841e-01 -2.23723396e-01]
		[ 9.12040340e-01 8.08249884e-01 1.86101174e-01]	[ 8.85855203e-01 7.93595014e-01 1.70036318e-01]
		[-5.12957029e-01 -5.85604141e-01 1.20942613e-01]	[-4.86146035e-01 -5.09833633e-01 8.59779967e-02]
		[ 5.70077953e-01 3.13162659e-01 1.21044778e+00]	[ 5.86854505e-01 4.11549177e-01 1.12290557e+00]
		[-3.43390123e-01 3.57817370e-01 1.79094139e-01]	[-2.79478978e-01 3.47627984e-01 1.88075350e-01]
		[-4.73159857e-01 -4.31279369e-01 -1.31473338e+00]	[-4.47304189e-01 -4.41818217e-01 -1.34904557e+00]
		[ 5.23147916e-01 1.68040080e-01 -2.12382505e-01]	[ 5.61491460e-01 1.39948034e-01 -1.27847373e-01]
		[-6.65355889e-01 2.86737963e-02 -1.17337974e-01]	[-6.84629005e-01 4.82799124e-02 -1.28185147e-01]
		[ 1.15427950e-01 -1.85518870e-01 1.18148283e-01]	[ 9.70873081e-02 -1.79292423e-01 1.02674575e-01]
		[-1.17184674e+00 -8.39076313e-02 5.45160953e-01]	[-1.17369421e+00 -2.37385592e-01 5.08022551e-01]
		[ 1.25476295e-01 -6.28438972e-02 -3.80256286e-01]	[ 1.34478466e-01 1.24039342e-02 -3.46292937e-01]
		[ 1.01321932e+00 2.37127960e-02 -1.95111769e-01]	[ 9.56498238e-01 3.75083322e-02 -1.84463989e-01]
		[-1.50165638e+00 8.42117571e-01 6.67954814e-02]	[-1.52777213e+00 8.11686699e-01 9.01954457e-02]
		[ 6.61798352e-01 -6.95478812e-01 7.28187856e-01]	[ 6.73626848e-01 -6.57215357e-01 7.39957709e-01]
		[ 8.69961518e-01 -1.79262392e-01 -8.05734365e-01]	[ 8.43398792e-01 -2.11545086e-01 -7.95134989e-01]
		[ 1.06253216e+00 -2.05678809e-01 6.61346197e-01]	[ 9.69966910e-01 -3.91083191e-01 5.23562111e-01]
		[-8.11344724e-01 -3.47649417e-01 -2.46156038e-01]	[-8.14717763e-01 -3.20529965e-01 -2.25287831e-01]
		[-2.16380986e-01 4.88919913e-01 -2.76785058e-01]	[-2.94909070e-01 5.17933456e-01 -2.55350788e-01]
		[-9.07963389e-01 -7.54960011e-01 -1.17962341e-02]	[-8.91631147e-01 -5.66512907e-01 -2.25015840e-02]
		[ 1.13676858e+00 7.24244345e-01 5.52355833e-01]	[ 1.13461684e+00 6.83132962e-01 4.29256212e-01]
		[-3.21073180e-01 1.89800738e-01 -2.52791600e-01]	[-2.87486384e-01 8.61484783e-02 -2.94310315e-01]
		[ 1.40912444e-01 7.56869314e-02 -2.76540905e-01]	[ 1.64120728e-01 -2.02332588e-01 -2.00452811e-01]
		[ 2.22108896e-01 2.24283280e-01 1.75709432e-01]	[ 2.14682198e-01 2.54452654e-01 1.38180524e-01]
		[-4.07117144e-01 -1.59827299e-01 2.64963781e-02]	[-3.92429556e-01 -9.46812157e-02 3.45701760e-03]
		[ 2.17815411e+00 1.48220119e+00 1.16317378e+00]	[ 2.13573320e+00 1.62700130e+00 1.21460204e+00]
		[ 2.56361426e-01 -3.07370780e-01 4.53229158e-01]	[ 2.49708440e-01 -3.13543464e-01 4.70245096e-01]
		[-2.37361215e+00 -1.31736547e+00 -1.70129428e+00]	[-2.38544164e+00 -1.31345783e+00 -1.68484714e+00]
		[-1.61178878e-01 3.48080643e-01 -6.35642646e-01]	[-1.75296148e-01 2.63332433e-01 -6.05310713e-01]
		[ 3.19439500e-01 -2.25875566e-01 -2.53046705e-02]	[ 3.59526580e-01 -2.50796750e-01 -3.20455599e-04]
		[-2.43372096e-01 5.25167416e-02 5.15099223e-01]	[-2.03965781e-01 7.78197934e-02 5.15526920e-01]
		[-3.27828504e-01 7.37695034e-01 3.02694144e-01]	[-3.18908635e-01 6.43220874e-01 3.42595089e-01]
		[ 4.35696529e-02 -3.82884933e-01 2.88666704e-01]	[ 6.84929747e-02 -3.93866228e-01 2.95101868e-01]
		[ 1.63313513e-01 -3.58314776e-01 -6.86903608e-01]	[ 1.43137101e-01 -3.57118557e-01 -6.62097321e-01]
		[-2.95390455e-01 -4.96049950e-01 -1.11356244e-01]	[-1.38613012e-01 -7.31281210e-01 -3.17336496e-02]
		[ 2.01858299e-01 -1.68476294e-01 4.72720969e-02]	[ 7.79764553e-02 -1.22752399e-01 7.56913841e-02]
		[ 7.92357775e-02 3.76320899e-01 -4.10480459e-01]	[ 8.26918801e-02 4.67198421e-01 -4.01755267e-01]
		[ 4.23506916e-01 5.65160404e-01 1.08091032e+00]	[ 4.76834897e-01 4.77189881e-01 1.01503544e+00]
		[-6.33500914e-01 -5.74877693e-02 -6.43099058e-01]	[-6.79578114e-01 -2.78404944e-02 -6.21000369e-01]
		[ 3.89494989e-01 -2.00428199e-01 -2.62595741e-01]	[ 3.41648445e-01 -2.09889356e-01 -3.10451319e-01]
		[ 5.95100521e-01 4.35745483e-01 -1.84218811e+00]	[ 6.52896905e-01 2.95333372e-01 -1.71741587e+00]
		[-4.94015537e-01 5.03482709e-02 1.39494829e+00]	[-4.87889832e-01 6.54874333e-02 1.38448156e+00]
		[-1.23179989e-01 -5.09746437e-01 1.12613515e-01]	[-8.35548124e-02 -4.37687960e-01 2.00008900e-01]
		[ 6.27288814e-01 9.41807165e-01 -7.32431466e-02]	[ 6.32212865e-01 1.01686015e+00 -1.57601558e-01]
		[-2.55228545e-03 -5.44164238e-01 5.35017323e-02]	[-3.80126113e-02 -5.35621135e-01 6.03755180e-02]
		[-1.23067529e-01 -5.82754585e-01 2.05842999e-01]	[-1.73361259e-01 -5.15621737e-01 1.85809460e-01]
		[ 1.44458287e+00 -1.31305147e+00 2.14404895e+00]	[ 1.47071314e+00 -1.20669864e+00 2.12510012e+00]
		[ 8.51378027e-02 2.14591187e-02 -8.52474500e-01]	[ 6.56588381e-02 -6.86644840e-03 -8.48247742e-01]
		[-1.37247883e+00 1.16231390e+00 -1.33564830e+00]	[-1.43646941e+00 1.13249217e+00 -1.30649615e+00]
		[ 1.52355203e+00 1.37263736e-01 1.66220971e-01]	[ 1.50853876e+00 1.01223970e-01 1.65023386e-01]
		[-6.76165024e-01 -3.67175938e-01 -7.10131236e-02]	[-7.10463124e-01 -3.37568663e-01 -7.27131732e-02]
		[-5.22363574e-01 2.16460176e-01 5.36731737e-02]	[-5.33254499e-01 2.19297409e-01 8.88263504e-02]
		[ 9.49635926e-02 2.80384246e-03 7.99634776e-01]	[ 4.79628078e-02 4.74184115e-02 9.88390079e-01]
		[ 2.15695118e-01 -1.34724409e-01 3.93090218e-02]	[ 1.77584423e-01 -9.89301049e-02 5.33877060e-03]
		[-2.28057972e-01 -5.07146021e-02 -6.86941557e-01]	[-2.76634271e-01 -5.48924083e-02 -6.92910502e-01]
		[ 1.81348140e+00 1.35568477e+00 1.98261014e+00]	[ 1.70229791e+00 1.30414878e+00 1.99943434e+00]
		[-1.26380836e+00 1.14850583e-01 -1.16709672e+00]	[-1.21935962e+00 6.39272380e-02 -1.14045825e+00]
		[-8.83226830e-02 -1.15876490e+00 -1.04994449e+00]	[-7.31923783e-02 -1.05643542e+00 -1.01401029e+00]
		[-1.44368972e+00 -2.53044283e+00 8.47128965e-01]	[-1.54285897e+00 -2.48145024e+00 8.66494405e-01]
		[ 1.51898307e+00 1.96530299e+00 2.19629938e-01]	[ 1.51140349e+00 1.99268705e+00 2.20177813e-01]
		[-3.15012415e-02 5.34108900e-01 -1.16089342e+00]	[-5.23367717e-02 5.18937722e-01 -1.12117155e+00]
		[ 6.01727701e-01 -1.60847977e+00 9.19146723e-02]	[ 5.14114035e-01 -1.47818483e+00 1.67640458e-01]
		[-1.04857928e-02 6.23840806e-02 4.02956066e-02]	[-7.80028779e-03 4.78904198e-02 2.77255310e-02]
		[-4.06127782e-01 1.06764763e+00 1.70719892e-02]	[-3.11602768e-01 9.52404753e-01 4.71673797e-02]
		[ 1.97203497e+00 8.72590371e-01 -1.62699039e+00]	[ 1.97764492e+00 1.02909230e+00 -1.75509118e+00]
		[-2.07320871e+00 -8.85054115e-01 1.96107563e+00]	[-2.04979933e+00 -9.55477161e-01 1.96635985e+00]
		[-6.51554757e-02 6.28565471e-02 -1.44980139e-01]	[ 1.16244692e-02 3.60205210e-02 -1.12431260e-01]
		[-4.27587466e-01 2.50664575e-01 2.64708676e-01]	[-6.14203799e-01 4.13068409e-01 3.26392547e-01]
		[-9.78417914e-02 -1.01692228e-01 -6.81188296e-02]	[-1.28446377e-01 -1.26177031e-01 -6.34672289e-02]
		[ 3.51759021e-01 -5.28414209e-02 -1.49584579e-01]	[ 4.62286417e-01 -9.89466217e-02 -2.28404727e-01]
		[-6.55547428e-01 1.00399425e-01 2.35657544e-01]	[-5.53532112e-01 1.44396021e-01 3.68672719e-01]
		[ 6.61561296e-01 5.96866974e-01 -5.42596275e-01]	[ 6.44533920e-01 6.22828906e-01 -5.12363231e-01]
		[-1.34091968e-01 -7.39211678e-01 -1.04700217e-01]]	[-1.63738092e-01 -7.66703196e-01 -8.59135837e-02]]
8.53244	8.34413	[[-1.97545197e+00 -9.93545993e-01 -3.44832771e-01]	[[-1.80853132e+00 -8.47409032e-01 -3.63375489e-01]	[2.2379575008100425, 1.9413035417755498, 4.244151387559027, 0.9563973730473807, 3.4322604809487256, 0.6419497755966935, 1.1765054481386121, 0.887882760820462, 0.6294566581517429, 0.35336045248238585, 1.214114264031894, 2.1380556533686716, 3.4013602425420495, 0.6102898318216795, 0.473172453896125, 1.4128375819908847, 0.658185082568534, 0.8861547045666209, 2.0293994434857283, 1.0170935259888767, 1.…	[2.030007224872733, 1.5743661081124374, 2.9044039838631486, 0.9302380935617882, 2.1022293773010388, 0.5568020295215858, 1.000116339578653, 0.8427502535128583, 0.6961573299960614, 0.35235733119475315, 1.1236627210663706, 2.305424497292476, 3.432245705746447, 0.49553971042702544, 0.4286833623641436, 1.442606764834098, 0.6332783760645876, 0.8157706492061985, 2.017936961542459, 0.965142607342462, 1.9…
		[-7.57928918e-01 8.81830925e-01 -1.55453447e+00]	[-3.17979109e-01 6.27239081e-01 -1.40857696e+00]
		[ 4.01304207e+00 -5.71551762e-01 -1.25763385e+00]	[ 2.66350561e+00 -3.83394334e-01 -1.09284452e+00]
		[ 1.17665687e-01 -9.45763480e-01 -7.98884271e-02]	[-2.58214858e-02 -9.28457709e-01 -5.14047150e-02]
		[-1.55519828e+00 -1.60031136e-01 3.05551311e+00]	[-7.81686967e-01 -1.62825226e-01 1.94469067e+00]
		[-3.12171189e-01 1.74173556e-01 -5.33209373e-01]	[-3.64952197e-01 8.80258189e-02 -4.11205361e-01]
		[-3.75430217e-01 -3.19360053e-01 -1.06828198e+00]	[-2.26941945e-01 -2.82877894e-01 -9.32046213e-01]
		[-8.22395698e-01 -1.61354330e-01 -2.93199409e-01]	[-7.39775374e-01 -8.76628869e-02 -3.94050256e-01]
		[ 4.98256679e-02 -3.95173842e-03 6.27469100e-01]	[-6.23278805e-03 4.10030514e-02 6.94920809e-01]
		[-3.19115078e-01 1.05795765e-01 -1.08795371e-01]	[-3.37530245e-01 6.62781339e-02 -7.63952345e-02]
		[ 7.30388363e-01 9.53423319e-01 1.77736492e-01]	[ 7.78000739e-01 7.83531425e-01 2.08353706e-01]
		[-5.86195702e-01 -1.99554820e+00 -4.95423012e-01]	[-7.65370234e-01 -2.15505796e+00 -2.91403010e-01]
		[ 2.16994410e+00 2.37154283e+00 1.11192568e+00]	[ 2.29973933e+00 2.37450684e+00 9.23702808e-01]
		[-5.70397438e-01 1.57728763e-01 -1.49070718e-01]	[-4.83230596e-01 1.03680106e-01 3.60309813e-02]
		[ 1.59100396e-01 -3.78904141e-01 2.34543998e-01]	[ 2.00376107e-01 -3.07510385e-01 2.21486352e-01]
		[-7.35636864e-01 5.37797769e-01 1.07968606e+00]	[-5.73706331e-01 4.21222459e-01 1.25480953e+00]
		[ 3.30557065e-01 8.38728699e-02 5.62943134e-01]	[ 2.49371477e-01 1.08456393e-01 5.71920081e-01]
		[ 5.97441513e-01 5.13830742e-01 -4.05353879e-01]	[ 3.76235702e-01 6.49082463e-01 -3.20344197e-01]
		[ 9.45584737e-01 1.72250893e+00 5.07242129e-01]	[ 7.76391821e-01 1.83720102e+00 3.06557898e-01]
		[ 6.17291685e-01 -6.02086833e-01 5.39371543e-01]	[ 6.39204450e-01 -6.13228380e-01 3.83234754e-01]
		[-6.36381633e-01 -1.32539458e+00 -1.13263732e+00]	[-7.08103194e-01 -1.42299070e+00 -1.10804311e+00]
		[-8.43744413e-01 1.49714471e-01 -2.60658618e-01]	[-7.70734447e-01 9.20151500e-02 -1.57710387e-01]
		[-6.80921981e-01 4.91787879e-01 -1.29309300e-01]	[-6.60793311e-01 4.31036616e-01 4.62533193e-03]
		[ 2.51360265e-01 -4.31954541e-02 -4.05390389e-02]	[ 2.72272230e-01 -7.06982825e-02 -6.20543445e-02]
		[ 3.72204713e-01 -2.95106502e-01 -3.55016767e-01]	[ 3.32978868e-01 -2.37301930e-01 -3.68916457e-01]
		[-1.24126316e+00 8.40790264e-01 -1.23155389e+00]	[-1.18654967e+00 6.59457856e-01 -1.33029900e+00]
		[ 4.65278029e-01 -3.52225626e-01 5.55516803e-01]	[ 4.58492541e-01 -2.80177646e-01 5.42801395e-01]
		[ 8.51773823e-01 -4.95333846e-01 7.32480729e-01]	[ 8.33981529e-01 -4.36577015e-01 7.80345980e-01]
		[-1.41318077e+00 -1.48117552e+00 -1.37884699e+00]	[-1.43855750e+00 -1.56604944e+00 -1.37713727e+00]
		[ 1.17781417e+00 1.51014468e+00 9.69605500e-01]	[ 1.18167583e+00 1.52834456e+00 9.59375172e-01]
		[ 3.36428031e-01 -1.39546158e-01 4.50304627e-01]	[ 2.10565656e-01 4.03296572e-02 3.21635135e-01]
		[-8.27464170e-03 -8.21626834e-01 -6.91073684e-01]	[ 8.55426305e-03 -7.19358584e-01 -8.04114111e-01]
		[-2.05398969e-02 -4.74053316e-02 -1.39964734e-01]	[-2.45501845e-03 -4.28517641e-02 -1.05534303e-01]
		[-5.90191714e-02 7.86575255e-01 7.10529603e-01]	[-5.25561126e-02 7.51967189e-01 6.95772451e-01]
		[-1.45240916e+00 1.08407602e+00 -2.18199580e-01]	[-1.42298204e+00 9.95289290e-01 -1.69103920e-01]
		[-2.54992878e-01 1.93046245e-01 2.47555337e-01]	[-2.66033019e-01 1.84131465e-01 1.91941691e-01]
		[ 1.44843716e+00 -6.42371641e-01 -1.56772980e-01]	[ 1.32396667e+00 -5.74335161e-01 -1.93135687e-01]
		[ 1.27496166e+00 1.62765868e+00 -9.67404479e-01]	[ 1.51785240e+00 1.55829310e+00 -8.44828442e-01]
		[-7.43775906e-01 -9.48280182e-01 -1.42469917e-01]	[-8.39293965e-01 -9.80545193e-01 -1.45740788e-01]
		[-7.32900539e-01 -4.50535461e-01 1.08089248e+00]	[-7.82594033e-01 -3.80096068e-01 9.97440119e-01]
		[-8.16888491e-01 -1.06258188e+00 -1.08390211e+00]	[-7.15802048e-01 -1.09955990e+00 -1.07486063e+00]
		[ 5.91061365e-01 3.75416744e-01 -1.19357217e-01]	[ 5.58517848e-01 3.70966868e-01 -1.40908973e-01]
		[ 2.12369392e-01 7.06597611e-01 1.20671346e+00]	[ 1.78196794e-01 7.26367081e-01 1.20795328e+00]
		[-1.44152140e-02 -1.31494483e+00 -2.00523371e+00]	[ 2.21552388e-02 -1.27709694e+00 -1.72573262e+00]
		[-8.19481400e-02 -2.76984730e-02 2.64913079e-01]	[-6.76158423e-02 -1.14509511e-01 2.91020373e-01]
		[ 1.81849490e-01 1.19420004e+00 1.99126669e+00]	[ 1.86330063e-01 1.24749117e+00 1.88196249e+00]
		[ 1.07101064e-01 -9.96119362e-01 5.08823513e-01]	[ 1.20173444e-01 -8.91978927e-01 4.79861164e-01]
		[ 4.67458429e-02 6.42083472e-01 -1.34618582e-01]	[ 9.76351179e-02 6.03066199e-01 -1.41936273e-01]
		[-4.40481254e-01 5.68641270e-01 4.08668549e-02]	[-3.73159313e-01 4.74240951e-01 4.50461456e-02]
		[ 4.79664652e-01 9.98863606e-01 5.33685645e-01]	[ 6.19317630e-01 9.23937037e-01 5.49359378e-01]
		[-5.23748783e-01 -9.72085589e-01 -4.82185621e-01]	[-5.08311151e-01 -9.95180608e-01 -3.97991309e-01]
		[ 6.35443693e-03 3.77814249e-02 5.58485350e-03]	[ 1.41169362e-02 6.22198933e-02 7.87940027e-04]
		[-1.34858909e+00 -6.08930603e-01 -5.45613365e-02]	[-1.32161737e+00 -5.40362965e-01 -1.47208809e-01]
		[ 8.15700229e-01 1.63570624e+00 5.82294100e-01]	[ 8.70348032e-01 1.57529363e+00 5.62514480e-01]
		[ 5.55347007e-01 -9.73832912e-01 -3.38463473e-01]	[ 5.55511477e-01 -9.88431074e-01 -3.52428090e-01]
		[ 1.16817494e+00 -9.64732689e-01 -1.13184594e+00]	[ 1.22502737e+00 -6.25816790e-01 -1.25724873e+00]
		[-3.86653506e-01 -3.22431084e-01 -2.69674047e-01]	[-3.74786559e-01 -4.28409764e-01 -1.62636346e-01]
		[-9.86950078e-01 1.05216104e+00 8.68215891e-01]	[-9.66620056e-01 9.72949070e-01 9.48253668e-01]
		[ 2.07328739e+00 1.35888112e+00 2.85215406e-01]	[ 2.12872525e+00 1.31281387e+00 3.48583403e-01]
		[-1.39371385e+00 -1.31979224e+00 7.19555882e-02]	[-1.49330582e+00 -1.30609090e+00 7.53956008e-03]
		[-5.14267830e-01 -1.09026514e-01 -3.37841779e-02]	[-6.06762698e-01 -1.31431692e-02 -1.37456724e-01]
		[ 3.89177200e-01 2.97758381e+00 -1.38224019e+00]	[ 3.15043115e-01 3.03527530e+00 -1.32692814e+00]
		[ 6.28052689e-01 -1.00486477e+00 1.43708131e+00]	[ 5.80406485e-01 -1.02682609e+00 1.46157098e+00]
		[-8.92510631e-01 -1.86936686e+00 -2.05276173e-01]	[-8.89670991e-01 -1.89027456e+00 -1.99253557e-01]
		[-8.68493005e-01 1.00911193e+00 -1.16837143e+00]	[-9.06016183e-01 9.01427058e-01 -1.17295884e+00]
		[ 9.32637162e-01 -2.24035734e-01 3.40525962e-01]	[ 9.51026376e-01 -2.00917219e-01 3.27014768e-01]
		[-4.07609768e-02 -7.25352440e-01 8.30054457e-01]	[-7.55998990e-03 -6.94689187e-01 7.81093631e-01]
		[ 1.74114061e-01 -1.11325108e+00 7.67989347e-02]	[ 1.68815823e-01 -8.88218065e-01 1.85264573e-01]
		[ 4.01774231e-01 6.36201193e-01 -3.42609844e-01]	[ 2.89261673e-01 4.22799696e-01 -2.82814963e-01]
		[-6.75260817e-01 3.97926468e-02 2.23088898e-01]	[-6.66028127e-01 3.99812457e-02 2.00576113e-01]
		[ 1.80554943e+00 8.55289296e-01 -1.03531258e+00]	[ 1.86823820e+00 9.00657172e-01 -1.08749468e+00]
		[-5.18566051e-01 -4.04297617e-01 3.00760209e-01]	[-4.40014543e-01 -3.37108069e-01 3.35624804e-01]
		[-1.34161800e+00 -6.50087736e-01 2.99690835e-01]	[-1.38765341e+00 -5.51803784e-01 3.08488184e-01]
		[ 3.04358112e-01 2.82102804e+00 -9.94973677e-01]	[ 4.83603573e-01 3.08935167e+00 -1.12360774e+00]
		[ 5.03546164e-01 -1.67538113e+00 1.54040048e-01]	[ 5.17568409e-01 -1.82515307e+00 2.71578211e-01]
		[-9.03915440e-01 -4.76916242e-01 5.41933187e-01]	[-9.88852299e-01 -6.50948559e-01 6.11566096e-01]
		[-1.14987314e-01 -2.15035269e+00 -2.42357697e+00]	[-9.40463412e-02 -2.08852487e+00 -2.50419875e+00]
		[-7.00137861e-03 2.44767075e-01 -1.31351221e-01]	[-1.12833963e-02 2.29197458e-01 -1.76060584e-01]
		[ 5.78140427e-02 1.89782900e+00 2.56894884e+00]	[ 9.57407214e-02 1.87671426e+00 2.51492375e+00]
		[-3.92036065e-01 -2.37691700e-01 -5.65277338e-01]	[-2.68472299e-01 -1.24491206e-01 -6.22812176e-01]
		[ 5.59092028e-01 -4.30949702e-01 4.61266846e-01]	[ 5.52508408e-01 -4.80488613e-01 4.67647054e-01]
		[ 3.10954696e-03 -5.48241035e-02 -2.28183956e-01]	[ 1.18818770e-02 -7.29024426e-02 -2.33995780e-01]
		[ 2.70187245e+00 1.40320138e+00 5.94954997e-01]	[ 2.77221868e+00 1.37844009e+00 6.98196372e-01]
		[-2.18709348e+00 -2.99292056e-01 6.84857367e-01]	[-2.21242606e+00 -3.09021702e-01 6.85784542e-01]
		[-6.01603825e-01 -1.13576050e+00 -9.52841941e-01]	[-6.42324407e-01 -1.17312110e+00 -1.01155450e+00]
		[ 4.04259617e-02 -1.11192372e+00 9.91633913e-01]	[ 4.45524504e-02 -1.01858765e+00 1.02019461e+00]
		[-4.46720609e-01 8.13811135e-01 -4.54488125e-01]	[-5.12225677e-01 8.10748443e-01 -4.75352344e-01]
		[ 4.78523492e-01 2.81501906e-01 -3.12921952e-01]	[ 4.57190125e-01 2.09770603e-01 -2.98286222e-01]
		[-1.45239718e-02 5.90145383e-01 -1.37101654e+00]	[ 2.02036700e-01 6.40271118e-01 -1.39723157e+00]
		[ 1.61865569e-01 -6.40453133e-01 1.33124261e+00]	[ 1.43054086e-01 -6.65021713e-01 1.32806908e+00]
		[-2.43974866e-01 1.20411679e-01 8.51067437e-02]	[-2.64947049e-01 1.10991277e-01 8.60700209e-02]
		[-1.23274657e-01 2.07170760e+00 -6.27178719e-01]	[-9.80392946e-02 2.00248282e+00 -6.31038914e-01]
		[ 2.74287640e-01 -8.96939824e-01 6.64218431e-01]	[ 2.58070604e-01 -8.82889915e-01 6.52195649e-01]
		[-3.68421639e-01 -7.99967118e-01 -1.24703369e-01]	[-3.09296272e-01 -7.26733990e-01 -2.14813575e-01]
		[-1.07286770e+00 6.57903332e-02 1.45831808e+00]	[-9.62131799e-01 -1.28046924e-02 1.42625051e+00]
		[ 5.76964866e-01 5.54660059e-02 -1.75958022e+00]	[ 6.77730840e-01 2.51682172e-02 -1.72356846e+00]
		[ 3.78132449e-01 -1.97955823e-01 4.44372417e-01]	[ 2.84819733e-01 -1.99961956e-01 5.20251447e-01]
		[ 4.52242624e-01 -3.29823528e-02 -1.10142271e-01]	[ 2.14614793e-01 -6.11031238e-03 -9.39706075e-02]
		[-9.35160136e-01 -1.18921801e+00 5.27282408e-02]	[-8.91225462e-01 -1.22849101e+00 5.96076960e-02]
		[ 8.21538182e-01 1.47418227e+00 1.09954837e-01]	[ 8.65155321e-01 1.45116647e+00 1.34578011e-01]
		[-5.42253444e-01 -7.18623085e-01 -3.21622266e-01]	[-5.96139595e-01 -7.96475617e-01 -3.07949506e-01]
		[ 5.89780337e-02 -2.07569497e-02 3.82114372e-01]	[ 4.37059803e-02 -1.49836765e-02 3.58265223e-01]
		[ 4.33845436e-01 5.69165313e-01 -1.26061376e-01]	[ 4.58688680e-01 5.96487673e-01 -1.75285023e-01]
		[ 6.78713092e-01 -1.30694977e+00 1.42607286e+00]	[ 7.18380996e-01 -1.32211076e+00 1.34285514e+00]
		[ 2.11567413e-01 5.06140821e-01 -1.34121768e+00]	[ 1.86938770e-01 5.08194707e-01 -1.33138632e+00]
		[-8.92145380e-01 8.20428287e-01 -1.11141711e-02]	[-9.05319767e-01 8.13916052e-01 -1.14688224e-02]
		[-2.84053266e-01 9.37764615e-02 3.92489608e-02]	[-2.26676237e-01 -5.74394057e-02 -1.78684451e-02]
		[ 1.17744517e-01 -2.44517627e-01 1.11044472e-01]	[ 4.73232932e-02 -9.99715970e-02 7.92112116e-02]
		[ 1.93553216e-01 2.11308399e-02 2.39014071e-01]	[ 1.23032351e-01 4.47297430e-02 1.89580883e-01]
		[-4.65691771e-01 -1.66910285e-01 -9.34092459e-01]	[-4.84091754e-01 -1.79890543e-01 -8.08348893e-01]
		[-7.92286298e-02 -2.14642610e-02 1.83844874e-01]	[-1.08559662e-01 -1.54479465e-02 2.02344451e-01]
		[ 6.22742276e-01 2.40180325e-01 5.52737283e-01]	[ 5.81743997e-01 2.36678098e-01 5.96978828e-01]
		[-6.33612912e-01 2.65196980e+00 1.20890496e+00]	[-7.47340855e-01 2.65188388e+00 1.06281226e+00]
		[-5.54415649e-01 3.15563815e-01 3.64798694e-01]	[-5.32317952e-01 2.79340551e-01 3.58703349e-01]
		[ 1.19229706e+00 -2.83900835e+00 -1.63633996e+00]	[ 1.21941388e+00 -2.86632618e+00 -1.64579784e+00]
		[ 2.46528797e-01 -2.05966258e-01 -2.35561282e-01]	[ 2.38463644e-01 -1.84440215e-01 -2.95810100e-01]
		[ 3.30018315e-01 1.07477371e-01 4.08349526e-01]	[ 3.53522964e-01 1.26953727e-01 4.50166142e-01]
		[-6.25865501e-01 -2.48562850e-01 -1.28066119e-01]	[-5.75735192e-01 -2.58235103e-01 -7.96852021e-02]
		[ 2.04752079e-01 -2.72539802e-01 1.97938906e-01]	[ 1.01922193e-01 -2.14643329e-01 2.65594847e-01]
		[-4.08318981e-01 7.28276559e-02 -3.76647276e-01]	[-4.65031882e-01 4.18606693e-02 -4.02051019e-01]
		[ 3.50610251e-01 3.17957514e-01 3.61656699e-01]	[ 3.87569280e-01 2.64573106e-01 3.30836704e-01]
		[-1.61550835e+00 1.45588504e+00 -7.46168371e-02]	[-1.54914348e+00 1.69682673e+00 -2.00225517e-01]
		[ 1.44696608e+00 -7.78155500e-01 8.17215022e-01]	[ 1.45424872e+00 -8.39216674e-01 7.95324301e-01]
		[ 1.60226232e-01 -5.14546332e-01 -2.69436426e-01]	[ 1.75456980e-01 -5.39493942e-01 -3.33154144e-01]
		[ 1.31622010e-01 -3.17970884e-01 1.75284480e-01]	[ 1.09678705e-01 -3.65517191e-01 9.11410699e-03]
		[ 1.90887596e-01 -6.66080478e-02 1.84913683e-01]	[ 1.87795049e-01 -7.10669351e-02 1.92694542e-01]
		[-1.49277692e-01 2.86126657e-01 -3.51239555e-01]	[-1.94411105e-01 2.60012537e-01 -3.31479095e-01]
		[ 1.28391729e+00 2.85856896e-01 -1.87424656e+00]	[ 1.15713129e+00 2.31391626e-01 -1.82029480e+00]
		[-4.37122927e-01 -1.08979360e-01 1.56717778e+00]	[-4.26420253e-01 -6.70284629e-02 1.55361766e+00]
		[-1.42680491e+00 -9.13730431e-02 2.52840914e-01]	[-1.35219506e+00 -6.57893541e-02 2.11365033e-01]
		[ 7.16167164e-01 -1.35512520e+00 -1.82863324e+00]	[ 8.15757671e-01 -1.24694422e+00 -1.84000142e+00]
		[-5.57817891e-02 3.29152984e-02 1.13213627e+00]	[-5.11090325e-02 9.11599736e-02 1.05700682e+00]
		[-6.80852407e-01 9.41790556e-01 7.51013620e-01]	[-6.45916442e-01 9.79824240e-01 7.68235078e-01]
		[ 4.39349042e-02 -8.29803774e-01 2.39681068e-01]	[ 3.47808549e-02 -9.66610397e-01 2.43838197e-01]
		[ 4.22892781e-01 2.88328861e-01 1.75772167e-01]	[ 3.49802117e-01 3.64396594e-01 1.42528989e-01]
		[-2.42098884e-01 6.25453404e-01 -3.45918600e-01]	[-3.85363137e-01 6.44140603e-01 -3.14643178e-01]
		[ 1.52853503e+00 4.54061939e-02 -1.82929473e+00]	[ 1.58618839e+00 1.65418454e-01 -1.79693483e+00]
		[-1.15041606e+00 -1.34199081e-01 5.98508676e-01]	[-1.13467538e+00 -9.90514097e-02 5.41143532e-01]
		[ 4.91283840e-02 -3.74311683e-01 1.27364911e+00]	[-4.15438342e-04 -4.33190713e-01 1.24027906e+00]
		[-1.03279058e+00 -2.53793663e-01 1.90886053e-01]	[-9.58196171e-01 -4.15377629e-01 -1.77301197e-02]
		[ 4.77108818e-02 1.15363981e-02 3.85922746e-01]	[ 3.86890234e-02 4.36940501e-02 3.65579397e-01]
		[ 8.77459840e-01 2.37718594e-01 -4.32246002e-01]	[ 8.45606553e-01 3.31800406e-01 -4.46634056e-01]
		[-2.81876809e+00 -1.30842841e+00 -3.02479199e-01]	[-2.94014452e+00 -1.36387069e+00 -3.03789600e-01]
		[ 3.51343068e-01 1.15493709e+00 -5.91106308e-01]	[ 3.55379719e-01 1.16448153e+00 -5.81955073e-01]
		[ 2.57922206e+00 2.15143667e-01 8.60853118e-01]	[ 2.58476481e+00 1.99389156e-01 8.85744673e-01]
		[ 3.73263083e-01 -5.16305688e-01 1.19111219e+00]	[ 4.47775873e-01 -2.95827450e-01 1.08963214e+00]
		[-5.63576551e-01 -1.99660158e-01 -4.72007744e-01]	[-5.35911547e-01 -1.69263619e-01 -4.72813391e-01]
		[ 1.28640864e-01 3.86866650e-01 -7.83233280e-01]	[ 1.50455764e-01 3.79882091e-01 -7.67581608e-01]
		[ 5.16471628e-01 -1.26895957e-01 -1.22739728e+00]	[ 4.71494733e-01 3.16934438e-03 -1.22966921e+00]
		[ 3.67521084e-02 -1.32845445e-02 7.89405991e-01]	[ 9.07390447e-02 2.21462694e-03 7.83663100e-01]
		[ 1.28375012e-01 -1.91850784e-02 8.07996887e-01]	[ 1.16909496e-01 -6.34073540e-02 8.12904725e-01]
		[-1.00930224e+00 -9.07415744e-01 9.19392932e-01]	[-8.68625159e-01 -1.01339566e+00 9.49181019e-01]
		[ 1.41098489e-01 2.18626127e-01 -9.67318450e-02]	[ 4.59392994e-02 2.52620248e-01 -1.30814607e-01]
		[ 7.56715665e-01 1.30844204e+00 -2.36362901e-01]	[ 6.29427927e-01 1.41463490e+00 -1.90755209e-01]
		[ 3.44731983e-01 -5.37245598e-01 -6.84618100e-01]	[ 3.55738890e-01 -5.42910587e-01 -7.64475259e-01]
		[ 4.98753879e-01 9.12948301e-02 3.47596401e-01]	[ 3.60287649e-01 1.23042964e-01 2.99562682e-01]
		[-8.67539381e-01 1.91720377e-01 5.66465549e-01]	[-8.62816233e-01 1.89198067e-01 5.80151115e-01]
		[-1.44530150e+00 -1.47499525e+00 -2.15312768e+00]	[-1.56939922e+00 -1.73367506e+00 -2.28407734e+00]
		[ 1.27817637e+00 -1.45327753e-01 1.03893835e+00]	[ 1.27905935e+00 -1.64340972e-01 1.08092271e+00]
		[ 5.05253172e-02 1.65913025e+00 9.59114719e-01]	[ 1.21357969e-01 1.81738610e+00 1.08486652e+00]
		[ 3.01589957e-01 -1.58523003e+00 -5.67956996e-01]	[ 2.91094646e-01 -1.62769506e+00 -4.78484964e-01]
		[-2.03815168e-01 4.70563297e-01 2.42090863e-01]	[-2.27106975e-01 5.42570691e-01 2.49304222e-01]
		[ 2.39261977e-02 1.01626305e+00 3.94525461e-01]	[ 5.43142081e-02 1.03309983e+00 3.59910531e-01]
		[ 3.29320311e-01 2.62644515e+00 -1.63376022e+00]	[ 2.82059696e-01 2.66554017e+00 -1.83515049e+00]
		[ 2.26616199e-01 -5.84326919e-01 1.01496783e+00]	[ 2.49317383e-01 -6.03489356e-01 1.01920938e+00]
		[-4.60752265e-01 -2.16356051e+00 7.02122549e-01]	[-4.44462203e-01 -2.18298266e+00 6.90857044e-01]
		[-1.35799317e+00 2.06827630e-01 -9.42474727e-01]	[-1.25214636e+00 1.29878246e-01 -8.40464565e-01]
		[ 4.14004931e-01 -4.22787520e-03 6.73158629e-01]	[ 4.20593463e-01 2.47849513e-02 6.59401465e-01]
		[ 1.95486173e-01 -4.76577165e-01 1.03815910e-01]	[ 1.83704252e-01 -4.73868966e-01 4.65927557e-02]
		[-4.00896199e-01 7.00832060e-02 -5.60647033e-01]	[-3.88160084e-01 1.08852192e-01 -4.34304217e-01]
		[-1.20904252e-01 -9.70822867e-02 -4.18732886e-02]	[-1.60195919e-01 -1.01614547e-01 -4.49750330e-02]
		[ 5.51212257e-01 -8.31337798e-02 4.84572070e-01]	[ 5.67265063e-01 -1.13070884e-01 4.64956879e-01]
		[-6.17946186e-01 5.83366714e-01 -1.20139980e+00]	[-9.69018801e-01 6.58888701e-01 -1.20648959e+00]
		[ 2.00188932e-01 -1.56304390e+00 7.19218296e-01]	[ 3.38294332e-01 -1.58474191e+00 7.34229182e-01]
		[ 9.08274030e-01 6.49802240e-01 8.12842085e-01]	[ 8.94427636e-01 6.86001178e-01 7.35566811e-01]
		[ 1.89523033e+00 -2.37090267e-01 1.52673778e+00]	[ 1.79976720e+00 -2.02188831e-01 1.50503633e+00]
		[-9.32502384e-01 6.23942776e-01 -1.64706487e+00]	[-9.19550407e-01 6.06840751e-01 -1.60798114e+00]
		[-7.81653901e-01 -2.87546627e-01 1.40384853e-01]	[-7.95856650e-01 -2.94207595e-01 1.28157786e-01]
		[-8.02883215e-01 1.28859182e+00 -7.13953750e-01]	[-8.19536521e-01 1.37268224e+00 -7.16782033e-01]
		[-9.50540955e-02 2.50315213e-01 2.72023010e-03]	[-2.50179129e-02 2.08937563e-01 3.94894458e-02]
		[ 6.71422979e-01 -1.42291169e+00 2.50034397e-01]	[ 7.34468308e-01 -1.59420069e+00 3.42205751e-01]
		[-1.22335910e+00 3.63978768e-01 5.53431173e-01]	[-1.27078549e+00 4.63811170e-01 4.96282159e-01]
		[ 1.30452861e+00 -6.06252231e-01 -5.55876243e-01]	[ 1.32678686e+00 -5.73523420e-01 -6.03555929e-01]
		[ 5.36545075e-02 9.22377060e-02 1.23469033e-01]	[-4.78370848e-03 6.37479644e-02 1.27884396e-01]
		[ 1.09490012e+00 -2.55568960e-02 -9.99361115e-02]	[ 9.34608465e-01 1.85093511e-01 -1.91784373e-01]
		[ 9.98570757e-02 3.54180643e-02 -2.65971552e-01]	[ 1.42734067e-01 2.68627252e-02 -2.67731122e-01]
		[-9.35901283e-01 -1.67883397e-01 4.17178447e-01]	[-9.11550021e-01 -1.82308830e-01 3.90727980e-01]
		[-9.25030442e-01 -4.17820555e-01 3.28943490e-01]	[-8.56739363e-01 -5.44510927e-01 4.01726885e-01]
		[ 6.59173047e-01 3.75442455e-01 -3.84488480e-01]	[ 6.20530407e-01 3.69621730e-01 -4.62143525e-01]
		[ 2.06270986e-01 5.71487690e-01 -3.73660370e-02]]	[ 1.85574574e-01 5.58025896e-01 -4.01760299e-02]]
7.92458	7.71312	[[-1.23161616e+00 -3.81410918e-01 -2.00263422e+00]	[[-1.19813969e+00 -1.87392109e-01 -1.82946733e+00]	[2.381784303484333, 3.974878087264565, 5.236826859459428, 1.39806094317769, 2.3219497525118378, 0.7783915581957117, 2.9054512957404532, 0.4079039157832652, 0.3461354996879386, 1.1502086200941881, 1.074901773870868, 1.0723949379478308, 2.165521572459293, 0.9189329118681475, 0.4043116971050328, 2.3495569744351994, 0.3710615760351528, 1.7369897292969514, 1.9450550574343064, 1.2652363324447748, 0.882…	[2.194904380455255, 3.8971426558169915, 5.023952523966152, 1.393149720877081, 2.4872892531362956, 0.6502750034616769, 2.45077932560486, 0.3161057434679291, 0.3088354406489106, 1.268722401361556, 1.0001859296375766, 1.1190040798328293, 1.8330660838782342, 0.7589544728830471, 0.3591594183033627, 2.108899954634414, 0.37185599849004164, 1.401991770052021, 2.2449731443638976, 1.3222996997781116, 1.016…
		[ 4.67180133e-01 3.71989306e-01 -3.92976112e+00]	[ 7.92614515e-01 3.93639787e-01 -3.79533013e+00]
		[ 1.66822610e-01 -2.38800829e+00 4.65767562e+00]	[-6.24874145e-01 -2.02214523e+00 4.55637575e+00]
		[-4.87432529e-01 -7.53850733e-01 1.07177097e+00]	[-6.36850860e-01 -8.30437852e-01 9.19597793e-01]
		[ 1.81535003e+00 -6.35217950e-01 1.30094315e+00]	[ 2.34207114e+00 -6.46344356e-01 5.32493735e-01]
		[ 3.35164795e-01 -3.75193778e-02 -7.01534229e-01]	[ 3.30251777e-01 -4.47893495e-02 -5.58377344e-01]
		[-2.04502882e+00 1.68849295e+00 -1.18680070e+00]	[-1.81034846e+00 1.35932882e+00 -9.38713434e-01]
		[-2.17743106e-01 -3.43008674e-01 3.63124492e-02]	[-1.75655792e-01 -2.60259101e-01 -3.65114248e-02]
		[ 2.98251118e-01 5.51597871e-02 1.66773656e-01]	[ 2.55014853e-01 4.28251928e-02 1.68857209e-01]
		[ 8.03347813e-01 2.11543398e-02 8.22900149e-01]	[ 8.45226005e-01 -4.51100612e-02 9.45100320e-01]
		[ 3.30640214e-01 5.88710912e-01 -8.36367344e-01]	[ 3.16561656e-01 5.06247980e-01 -8.02417344e-01]
		[-1.01185026e+00 -2.19624847e-01 -2.79204006e-01]	[-1.10882722e+00 -7.13804258e-02 -1.32578849e-01]
		[ 6.40327509e-01 1.78464408e+00 1.04618826e+00]	[ 2.02112611e-01 1.59084086e+00 8.87979239e-01]
		[-8.24125126e-01 4.04508037e-01 -4.03574160e-02]	[-6.60645691e-01 3.27657304e-01 1.79443176e-01]
		[ 2.77682219e-01 -2.90954217e-01 4.13058970e-02]	[ 3.13725790e-01 -1.64848051e-01 -5.82815284e-02]
		[ 1.64303122e+00 1.52723030e+00 6.98880539e-01]	[ 1.56401704e+00 1.03305778e+00 9.66489181e-01]
		[-5.79527281e-04 -4.92979227e-02 -3.67771766e-01]	[-2.37973945e-03 -7.46047402e-02 -3.64287460e-01]
		[-4.29648414e-01 -1.63623635e+00 3.94038288e-01]	[-4.51659122e-01 -1.27261083e+00 3.76890752e-01]
		[ 9.32420417e-01 1.51472166e+00 -7.87051218e-01]	[ 8.05751362e-01 1.91168998e+00 -8.57968874e-01]
		[-3.34535954e-01 -1.07724177e+00 5.73113297e-01]	[-3.10022296e-01 -1.19749901e+00 4.67288768e-01]
		[-4.32328123e-01 -4.35595947e-01 -6.34094531e-01]	[-5.14848998e-01 -5.20711906e-01 -7.04951869e-01]
		[-3.64626790e-01 5.92908859e-02 5.38625613e-02]	[-3.29513228e-01 -8.34288950e-03 9.27429618e-02]
		[ 8.21211600e-01 1.50817321e-01 2.50043653e-02]	[ 8.32065483e-01 2.48632253e-01 2.59873400e-01]
		[-3.20107473e-01 -2.90897498e-02 -1.75273835e-01]	[-2.44183622e-01 -5.82542060e-02 -2.36044955e-01]
		[-4.99483971e-01 -9.85190721e-02 6.33971478e-02]	[-5.26492676e-01 -5.48350957e-02 1.85270732e-03]
		[ 4.64278228e-01 -9.99213636e-01 1.09408102e+00]	[ 4.74425410e-01 -9.84172902e-01 9.35946326e-01]
		[-5.58741946e-02 4.65620294e-01 -6.85680944e-01]	[-3.67263199e-02 4.33257879e-01 -5.85894309e-01]
		[-5.83076127e-01 6.17212495e-01 -5.14764208e-01]	[-5.05088886e-01 6.37705352e-01 -4.47289386e-01]
		[ 6.14989980e-01 2.11692039e+00 -5.06082406e-01]	[ 6.42844016e-01 2.13562252e+00 -4.67624756e-01]
		[-1.03810655e+00 -7.12355448e-01 -3.41799380e-01]	[-1.05956129e+00 -7.53351694e-01 -3.84812903e-01]
		[ 7.49117584e-01 -1.61422115e+00 6.86666037e-01]	[ 6.85887640e-01 -1.56246564e+00 6.22782919e-01]
		[-2.58551083e-01 1.07668836e+00 4.52757462e-01]	[-2.20897733e-01 1.21688918e+00 4.21360538e-01]
		[-1.32766666e-01 -1.69569220e-01 -8.50349070e-02]	[-1.64741873e-01 -1.49822359e-01 -8.55715365e-02]
		[ 2.32885018e-01 -6.45563875e-01 -6.11942397e-01]	[ 2.74316575e-01 -6.68639689e-01 -6.18715740e-01]
		[-4.93602771e-01 2.77901535e-01 -2.14468186e-01]	[-2.52251153e-01 2.09527883e-01 -1.80101155e-01]
		[ 5.10078778e-01 -1.73304831e-01 -7.29603764e-02]	[ 4.98105566e-01 -2.60571493e-01 -1.15841978e-01]
		[ 1.79830041e-01 -3.55379036e-01 5.05383476e-01]	[-3.69758468e-02 -2.76998968e-01 5.19016097e-01]
		[-6.80214773e-01 2.88273479e-01 4.44350974e-01]	[-5.21913260e-01 2.17109108e-01 2.87086398e-01]
		[ 5.24213999e-01 2.06713627e-01 4.73529170e-01]	[ 3.14034457e-01 4.20290619e-02 4.71624874e-01]
		[ 9.05505412e-01 6.34960840e-02 -4.92063039e-01]	[ 8.13107189e-01 1.46959731e-01 -5.15607398e-01]
		[ 5.39088464e-01 1.21849606e+00 6.37104474e-01]	[ 6.19891993e-01 1.30609973e+00 6.57525946e-01]
		[-5.22909368e-01 -6.51712161e-01 2.07089472e-01]	[-6.00061533e-01 -6.09926238e-01 2.09959698e-01]
		[ 5.83091348e-02 -7.24637313e-01 -8.60898832e-01]	[ 4.18955897e-03 -7.00237680e-01 -8.79679447e-01]
		[-1.55748754e-01 3.95501555e-01 6.76355080e-01]	[-4.94437660e-02 5.24568740e-01 8.21301125e-01]
		[ 2.47950259e-02 -3.00957722e-02 -3.80960357e-01]	[ 4.94043082e-02 -1.25109340e-01 -3.82049685e-01]
		[-1.66718223e-02 -5.43681488e-01 -2.80786418e-01]	[ 1.54789056e-02 -5.32055751e-01 -3.01761948e-01]
		[ 8.37882291e-02 8.70543050e-02 7.95444645e-02]	[ 3.71935007e-02 9.00021147e-02 9.32548806e-03]
		[-1.00011085e-01 -3.04566115e-01 3.91782862e-01]	[-9.67058686e-02 -3.08093270e-01 3.41171894e-01]
		[-1.88698145e-01 3.81209343e-01 -1.47000772e-01]	[-1.75645825e-01 3.59549306e-01 -1.20650571e-01]
		[-1.58328396e-01 -9.95111797e-01 -4.35650403e-01]	[-9.36651511e-02 -9.90802470e-01 -3.22927532e-01]
		[ 2.30857032e-02 1.10303063e+00 6.55624304e-02]	[ 2.48136860e-02 1.09293779e+00 1.49550894e-01]
		[ 2.49328629e-01 -1.91536852e-01 2.95940980e-01]	[ 2.19654695e-01 -1.66087557e-01 2.76529652e-01]
		[ 8.78102256e-01 2.49956261e+00 -2.57847063e-01]	[ 7.44492426e-01 2.57386471e+00 -2.39480743e-01]
		[ 1.80037426e-01 -2.22868837e+00 -4.98510499e-01]	[ 2.45425384e-01 -2.22551347e+00 -5.15000894e-01]
		[-8.82576855e-01 -2.93972232e-01 8.10528604e-01]	[-8.35454307e-01 -2.71778305e-01 8.15265517e-01]
		[ 2.65361274e-01 1.15945586e+00 1.00514091e+00]	[ 3.32995104e-01 1.34577971e+00 9.09782821e-01]
		[-9.28441271e-02 -1.10080076e+00 2.45604639e-01]	[-1.53668678e-01 -1.31262672e+00 4.41186574e-01]
		[ 9.70345670e-03 -6.53425391e-01 -1.23527541e+00]	[-2.56050789e-03 -7.29311607e-01 -1.19953122e+00]
		[-2.52350691e+00 -2.63730576e-01 -3.19035528e-01]	[-2.30792963e+00 -2.99706157e-01 -1.76039889e-01]
		[ 1.61560759e+00 4.86048811e-01 -4.17966799e-01]	[ 1.52921919e+00 4.74076537e-01 -4.65345743e-01]
		[ 5.31200722e-01 -4.41489231e-02 3.95695828e-01]	[ 3.51390436e-01 -3.16183339e-02 2.27243853e-01]
		[ 3.20552531e-01 -3.60490040e+00 -3.60814148e-01]	[ 2.92613755e-01 -3.51823887e+00 -3.94536299e-01]
		[-3.34628925e-02 1.75444552e+00 -1.39955576e+00]	[-1.44301002e-03 1.75336675e+00 -1.36153612e+00]
		[-2.47797946e-01 1.71663879e+00 1.74634566e+00]	[-2.38761583e-01 1.68278819e+00 1.73378435e+00]
		[-4.42951779e-01 2.97901757e-01 1.49208375e+00]	[-4.05909870e-01 3.68673566e-01 1.49059782e+00]
		[-3.86387859e-01 -1.82587706e-01 -7.40876109e-01]	[-3.77790980e-01 -1.16388036e-01 -7.76958660e-01]
		[ 7.38888747e-01 -2.51506818e-01 -7.94991205e-01]	[ 7.42089573e-01 -2.10280114e-01 -7.97040310e-01]
		[ 3.01608777e-01 6.71776094e-01 -4.45953288e-01]	[ 2.09158620e-01 6.90856803e-01 -3.44933381e-01]
		[-5.92575592e-01 -3.37946886e-01 8.76133972e-01]	[-6.41818895e-01 -4.26273414e-01 8.26013843e-01]
		[ 5.08877249e-01 -1.99364584e-02 -1.82898039e-01]	[ 4.79915010e-01 -5.12765658e-02 -2.42123695e-01]
		[-7.13965063e-01 -7.56611432e-01 5.26420625e-01]	[-5.67964003e-01 -7.74456621e-01 3.46205346e-01]
		[ 3.24928091e-01 -3.08464220e-01 7.05110380e-02]	[ 3.04349401e-01 -3.06353712e-01 4.32242484e-02]
		[ 5.31985321e-01 1.01329821e+00 -6.27125086e-01]	[ 4.87751774e-01 1.02477557e+00 -6.41183292e-01]
		[ 1.28508730e+00 -1.08478246e+00 2.82974635e-01]	[ 1.34479445e+00 -9.41450307e-01 1.62001527e-01]
		[-1.75683824e-01 1.05206652e+00 -4.65282502e-01]	[-1.88225868e-01 1.03308445e+00 -3.76268394e-01]
		[-1.43219194e+00 2.79877532e-01 -2.60332191e-01]	[-1.44384883e+00 1.10621299e-01 -1.60255938e-01]
		[ 3.22872492e-01 -7.42005956e-01 8.63320248e-01]	[ 2.06945201e-01 -6.63987944e-01 9.84655557e-01]
		[-9.65620491e-02 7.90251525e-02 -3.63351367e-01]	[-1.36615380e-01 1.08503023e-01 -3.09884944e-01]
		[ 1.55705405e-01 2.32244864e-01 -5.77577560e-01]	[ 9.54919874e-02 2.14686940e-01 -6.62057779e-01]
		[ 6.37596892e-01 -6.49673531e-01 2.98953956e-01]	[ 7.61877287e-01 -4.89719997e-01 3.48883916e-01]
		[-6.76878248e-01 6.59672253e-02 -6.14355482e-01]	[-6.85206343e-01 2.29659019e-02 -5.70379030e-01]
		[ 1.49194953e-01 3.98507590e-01 3.01587128e-01]	[ 1.54742423e-01 3.35890313e-01 2.73899391e-01]
		[-2.70766016e+00 -7.36032660e-01 -1.85393816e+00]	[-2.68401775e+00 -7.17444528e-01 -1.81558459e+00]
		[ 1.39121458e+00 1.10786333e-01 -4.60765378e-01]	[ 1.35835175e+00 6.89400692e-02 -5.08052387e-01]
		[ 1.45612827e+00 8.34783749e-01 2.47374202e+00]	[ 1.45536203e+00 7.98879389e-01 2.43828827e+00]
		[ 1.25298318e+00 -3.20979438e-01 1.66180821e+00]	[ 1.29344275e+00 -3.96061038e-01 1.68645373e+00]
		[-3.67949893e-01 1.29454496e+00 -1.03939437e+00]	[-5.38967184e-01 1.36077147e+00 -1.07355361e+00]
		[-1.10172702e+00 -5.31374169e-01 -8.09720659e-01]	[-1.09573874e+00 -5.46401619e-01 -8.20190370e-01]
		[-8.40535518e-01 -3.49571010e-01 2.09957021e+00]	[-7.92495943e-01 -4.00523998e-01 2.00037913e+00]
		[ 8.26308921e-01 5.04954976e-01 -1.83002935e+00]	[ 7.16556623e-01 4.81476860e-01 -1.79843987e+00]
		[ 1.23953326e-01 -7.68598699e-02 -1.40524927e-01]	[ 1.09891271e-01 -9.94908707e-02 -1.77233870e-01]
		[-1.33355244e-01 -1.33088049e+00 -2.65234981e-01]	[-5.89095794e-02 -1.26193816e+00 -3.34705962e-01]
		[-1.47060884e-01 7.16412242e-01 2.52297845e-01]	[-1.70291195e-01 6.55757746e-01 2.18236639e-01]
		[ 2.66536886e-01 5.53594747e-01 1.53055263e-01]	[ 2.42000933e-01 5.32883599e-01 1.45748660e-01]
		[ 3.94799386e-01 -6.26440297e-01 -1.22405104e+00]	[ 5.30299153e-01 -5.05660924e-01 -1.45293514e+00]
		[-2.98856922e-01 2.71494390e-01 1.03417327e+00]	[-2.35131292e-01 2.23104746e-01 1.08970074e+00]
		[-1.16175422e-01 8.64988382e-01 1.31248942e-01]	[-1.38260126e-01 7.92375158e-01 1.53966206e-01]
		[ 1.23388927e+00 2.95600514e-01 4.33107014e-01]	[ 1.00186319e+00 2.42108914e-01 3.77934315e-01]
		[-1.68477888e-02 1.05803036e+00 -3.19278600e-01]	[ 5.48782920e-02 1.08943225e+00 -2.93050339e-01]
		[-7.71679296e-01 -1.51963093e+00 5.28242973e-02]	[-7.07675063e-01 -1.49013666e+00 2.80026662e-02]
		[-5.11063718e-01 -4.73778310e-01 8.33668043e-01]	[-5.89842896e-01 -5.95419342e-01 8.55281732e-01]
		[ 1.01607022e-02 3.48700948e-01 -4.68861636e-01]	[-1.71657285e-02 3.30602265e-01 -4.97022091e-01]
		[ 7.94396251e-01 2.02767905e-01 -1.50949425e-01]	[ 8.92976766e-01 2.47196500e-01 -1.09977179e-01]
		[-6.76675748e-01 1.96015461e+00 -1.35537362e+00]	[-7.14401518e-01 1.82643612e+00 -1.55040683e+00]
		[-2.34162703e-01 -9.77030083e-01 1.55588137e+00]	[-2.54588395e-01 -1.00344040e+00 1.56111648e+00]
		[ 9.82340856e-01 -8.18112801e-01 5.96136626e-04]	[ 9.68989913e-01 -8.22995717e-01 -1.07096523e-02]
		[-1.28855808e-01 4.07260663e-01 4.76235516e-01]	[-9.44921818e-02 2.99755084e-01 5.84938417e-01]
		[ 4.41825428e-01 -3.39308287e-01 -8.68476395e-02]	[ 3.84393848e-01 -2.32443504e-01 -1.64118469e-01]
		[-1.83851867e-01 -2.25955527e-01 -2.97297804e-01]	[-2.12767010e-01 -1.52975614e-01 -2.77017868e-01]
		[ 3.23790120e-01 -3.60679319e-01 8.79339112e-01]	[ 3.89982321e-01 -2.92115091e-01 8.63748280e-01]
		[ 1.28525627e-01 1.44997777e-01 -2.54255073e-01]	[ 1.06737808e-01 1.36918156e-01 -2.09646300e-01]
		[-4.36598267e-01 2.01096789e-01 -6.60853573e-01]	[-4.93229297e-01 1.93078899e-01 -6.59526305e-01]
		[ 4.82260286e-01 5.42742263e-01 -2.14644492e+00]	[ 4.66180652e-01 5.15454862e-01 -2.11831503e+00]
		[ 5.46048911e-01 -1.66049530e-01 -1.30876081e-01]	[ 5.90842436e-01 -1.40999783e-01 -1.61624111e-01]
		[-1.09918903e+00 -3.17317515e-01 2.23234649e+00]	[-1.12674122e+00 -2.84116658e-01 2.21919926e+00]
		[-1.59906438e-01 4.40814572e-02 1.19004359e-01]	[-1.46656127e-01 8.60088753e-02 -3.93080880e-03]
		[-4.11664402e-02 -2.81267164e-01 3.27905997e-02]	[-9.85785823e-02 -2.20059252e-01 5.04932848e-02]
		[ 2.60265805e-01 -4.47262906e-02 2.35801269e-02]	[ 2.80575346e-01 -1.65568560e-02 5.18840077e-02]
		[-8.14840554e-02 1.25036014e+00 1.36976132e-01]	[-1.52659047e-01 1.32632163e+00 1.94605068e-01]
		[ 2.56998958e-01 -7.99044142e-01 -4.31040976e-01]	[ 2.98631967e-01 -8.58194824e-01 -4.78066744e-01]
		[-1.37155698e-01 -4.13994029e-01 4.25362637e-01]	[-1.31977570e-01 -4.83944310e-01 3.41539798e-01]
		[ 2.07163273e+00 -2.09022069e+00 -1.37286007e+00]	[ 2.19014915e+00 -2.05821559e+00 -1.55488148e+00]
		[-1.94446593e+00 1.03250864e+00 -2.34743259e-01]	[-1.92305255e+00 1.04006812e+00 -2.13365577e-01]
		[-4.49449889e-03 1.06581454e+00 2.03320961e+00]	[-2.20017014e-02 1.07116753e+00 2.02349151e+00]
		[-7.01663864e-01 5.01633210e-01 -2.02418646e-01]	[-5.49465003e-01 4.11527271e-01 -2.84364621e-01]
		[ 1.09260381e-01 -3.58982235e-01 -1.31656720e-01]	[ 8.21380893e-02 -3.81954481e-01 -6.73371194e-02]
		[ 4.19808585e-01 -8.22673171e-02 4.10750322e-01]	[ 3.72264879e-01 -6.13724995e-02 3.69116846e-01]
		[-2.46796979e+00 -1.15951314e+00 2.27990707e+00]	[-2.43153449e+00 -1.31609711e+00 2.33640960e+00]
		[ 4.10412839e-01 1.12889528e+00 -1.72018111e+00]	[ 4.02060660e-01 1.23083660e+00 -1.77120888e+00]
		[ 1.52701829e+00 -3.38877472e-01 -3.05113863e-01]	[ 1.47530034e+00 -3.34111726e-01 -2.94292104e-01]
		[ 6.61268241e-01 7.44592180e-01 2.29291974e+00]	[ 5.79483004e-01 7.99903971e-01 2.41523984e+00]
		[-4.96027376e-01 8.60476656e-02 -1.29476458e+00]	[-4.70985561e-01 4.26631235e-02 -1.27749203e+00]
		[-1.69830804e-01 -9.02197375e-01 -1.14063372e+00]	[-2.04613807e-01 -8.97785469e-01 -1.20985081e+00]
		[-7.28087994e-01 -7.02397349e-02 -4.08542359e-01]	[-7.81836281e-01 -1.17451718e-01 -4.60661961e-01]
		[ 5.44972440e-01 -5.57995811e-02 2.32666217e-01]	[ 5.26055864e-01 -1.63695263e-02 2.37411419e-01]
		[ 4.24563332e-01 4.36227205e-02 4.30178730e-01]	[ 2.88983995e-01 5.30065974e-02 4.24781349e-01]
		[-1.21443068e+00 -1.57186516e-01 1.62406838e+00]	[-9.88022708e-01 -1.19007873e-01 1.61478488e+00]
		[ 5.91557537e-01 2.67807013e-01 -2.16944675e-01]	[ 5.52710912e-01 2.12905307e-01 -1.95299709e-01]
		[ 4.89873382e-01 -4.95055652e-02 -1.42237880e+00]	[ 4.09670769e-01 -1.02160208e-01 -1.39125688e+00]
		[ 1.21073739e-01 -8.01607535e-01 1.10974240e+00]	[ 1.07942705e-01 -7.38524957e-01 1.15462659e+00]
		[-2.17997440e-01 3.01918133e-01 -9.02097822e-01]	[-2.45232137e-01 2.99956980e-01 -9.10315406e-01]
		[ 2.09836698e-02 4.16710814e-01 -3.20274903e-01]	[ 2.59489148e-02 4.39982996e-01 -3.20107461e-01]
		[ 3.00476205e+00 -2.68984991e-02 -2.03139224e-01]	[ 2.97924642e+00 -9.80407594e-02 -2.26695994e-01]
		[-9.10918927e-01 -9.98881501e-01 6.22764490e-01]	[-8.88090257e-01 -1.05359467e+00 6.37985875e-01]
		[-2.06892751e+00 1.21157172e+00 -4.42352865e-01]	[-2.09115616e+00 1.15163543e+00 -4.11289881e-01]
		[-6.14963292e-01 2.63649534e-01 -8.44019984e-01]	[-4.88205605e-01 3.12355480e-01 -8.48439356e-01]
		[-1.34593643e-01 1.58694624e-01 3.72283492e-01]	[-1.72348059e-01 1.80095567e-01 3.62090521e-01]
		[ 1.64546770e-01 -6.24850223e-01 3.62055684e-01]	[ 1.66628368e-01 -5.93860183e-01 3.63449581e-01]
		[ 5.92566696e-01 3.17977415e-02 1.83099310e+00]	[ 4.98943200e-01 9.50460042e-02 2.03746831e+00]
		[ 2.21130538e-02 5.63384284e-01 -8.45551078e-01]	[ 2.59144282e-02 5.20731973e-01 -7.95004664e-01]
		[-2.51300615e-01 -2.53474177e-01 -1.17473671e+00]	[-1.88276594e-01 -3.31310801e-01 -1.24551167e+00]
		[-3.37194375e-02 2.20360379e+00 -3.58435618e-01]	[ 1.66371718e-01 2.06493288e+00 -4.15663843e-01]
		[ 1.84172176e-01 -1.77731298e-02 -1.44641370e-01]	[ 9.24480994e-02 2.92762765e-02 -1.26415449e-01]
		[-4.21271442e-01 -2.09564429e+00 3.59792750e-01]	[-4.80956072e-01 -2.04548036e+00 4.04721920e-01]
		[-7.73961152e-01 -4.02472184e-01 6.45047134e-01]	[-6.50069977e-01 -4.23260112e-01 5.15490451e-01]
		[ 3.80260811e-01 3.23887667e-01 -8.79541407e-02]	[ 3.02827078e-01 3.36481128e-01 -9.03213980e-02]
		[ 2.22940854e-01 -6.39614027e-03 -5.50848548e-01]	[ 1.73047240e-01 -5.84605747e-02 -5.44309934e-01]
		[-1.37100024e+00 1.68623809e+00 2.85494355e+00]	[-1.40251921e+00 1.53616107e+00 2.72446485e+00]
		[ 1.22086801e+00 5.77990942e-01 -1.51065669e+00]	[ 1.24096436e+00 5.51704047e-01 -1.42962315e+00]
		[ 1.60293801e-01 -2.03321166e+00 -1.43162393e+00]	[ 1.98686843e-01 -2.01504890e+00 -1.31252005e+00]
		[-3.69947025e-01 1.10781695e+00 -2.86725622e-02]	[-4.46362619e-01 9.89913191e-01 1.23865029e-01]
		[ 2.84277209e-01 -4.99289029e-01 4.29403490e-02]	[ 3.00660779e-01 -4.46597193e-01 2.75310395e-02]
		[-2.09340064e-01 -6.70823500e-01 -8.60520365e-02]	[-3.06497547e-01 -5.99457762e-01 -1.15967936e-01]
		[-1.64675186e+00 -9.04562227e-01 1.99212092e+00]	[-1.54887204e+00 -8.80256807e-01 1.99367331e+00]
		[ 7.44163217e-01 -4.35768160e-01 -9.06957881e-01]	[ 7.29312676e-01 -3.63792438e-01 -8.80140455e-01]
		[ 5.70956139e-01 1.35258171e+00 -1.23811808e+00]	[ 5.81133654e-01 1.38781433e+00 -1.21121884e+00]
		[ 1.03494985e+00 2.62083885e-01 2.93408286e-01]	[ 1.10305693e+00 2.23391831e-01 3.58374124e-01]
		[-8.08514605e-01 1.95290924e-02 4.68658621e-02]	[-8.31301242e-01 5.34292373e-02 1.45766252e-02]
		[-3.88738158e-01 -5.17702570e-01 -9.44680376e-02]	[-3.62824839e-01 -4.89139294e-01 -2.25481096e-01]
		[ 1.94186993e-01 -9.48016643e-02 -3.33373197e-01]	[ 1.35408661e-01 -1.05359119e-01 -3.09086013e-01]
		[ 2.63992160e-01 -1.29556126e-01 2.66675212e-01]	[ 2.51368596e-01 -1.34058156e-01 3.06342456e-01]
		[-3.40612763e-01 8.85418955e-02 -1.41812023e-01]	[-3.48093515e-01 9.71969221e-02 -1.59910652e-01]
		[ 7.41572313e-01 4.09562471e-01 2.27429748e-01]	[ 5.41602235e-01 4.08359073e-01 1.16431331e-01]
		[ 3.57508991e-01 8.52814349e-01 -2.22096040e-01]	[ 4.23851755e-01 8.61476669e-01 -2.03085020e-01]
		[-9.78410664e-01 -1.38574918e+00 3.16898527e-01]	[-9.54959926e-01 -1.30686872e+00 3.11244600e-01]
		[-6.64070130e-01 2.62834545e-01 -1.74545770e+00]	[-6.25518789e-01 1.43585182e-01 -1.72865114e+00]
		[ 1.45332278e-02 -5.71075902e-01 9.86410454e-01]	[ 8.72933492e-02 -5.76731255e-01 9.73496810e-01]
		[ 5.22363883e-01 4.33588479e-01 5.20491346e-01]	[ 5.20571940e-01 4.60252249e-01 4.78313085e-01]
		[-2.52146098e-01 2.93548154e-01 -5.32894618e-01]	[-2.54461075e-01 3.16627538e-01 -3.97725397e-01]
		[-5.46497311e-02 -1.66378014e-01 1.36199453e-01]	[-1.05667087e-02 -1.84002994e-01 1.76254122e-01]
		[ 1.27028112e-01 1.15326237e-01 -1.72158169e-02]	[ 1.61467829e-01 7.05912834e-02 6.38160669e-03]
		[ 5.01951255e-01 1.29238919e+00 1.64870626e-01]	[ 4.68745299e-01 1.40374874e+00 8.57612994e-02]
		[ 1.22585755e-01 -5.16629288e-02 1.20456314e-02]	[ 7.68421220e-02 -4.78987510e-02 4.04498233e-02]
		[-4.57483001e-01 -1.16698709e+00 -1.23981557e-01]	[-4.61508924e-01 -1.17108858e+00 -7.79652864e-02]
		[-4.78132941e-01 -1.41824621e-01 7.49977516e-01]	[-3.91953638e-01 -2.30867762e-02 7.49150910e-01]
		[-1.47319280e-01 -3.02555047e-01 -3.28913100e-01]	[-1.88127051e-01 -2.52344510e-01 -3.12879338e-01]
		[ 7.36948128e-01 2.53437976e-01 -3.98648332e-01]	[ 7.79097489e-01 2.65385692e-01 -4.40544187e-01]
		[ 8.57887501e-01 1.86618198e+00 -1.07715970e-01]	[ 8.19689818e-01 1.76515547e+00 -5.91083187e-02]
		[-1.13406475e+00 -1.46923412e+00 1.34929429e-01]	[-1.08741302e+00 -1.48096014e+00 7.88983311e-02]
		[ 1.00748427e-01 -3.55739042e-01 -1.47179875e-02]]	[ 1.10872522e-01 -3.39430838e-01 -1.65904578e-02]]
7.20896	6.89455	[[-3.52442370e-01 -4.81674331e-01 -6.24344075e-01]	[[-1.77932343e-01 -2.29168280e-01 -6.43740918e-01]	[0.8637310397203458, 1.2647830307674122, 2.3104664408566586, 0.7730681548768179, 3.4131070242515573, 1.7560629276729567, 1.8920270203103517, 0.32294558795464134, 0.5515141496750205, 0.30050704974873493, 0.34772155789055265, 3.030305887043317, 0.9560911975557154, 0.3017749782063243, 0.07225278436244142, 2.5190774760542936, 0.9259761664417787, 1.2154617394044243, 2.151599891739431, 0.48297751120793…	[0.7061022506450046, 1.4251186809902816, 2.200652746101013, 0.9371065587704074, 3.0666745239807667, 1.6854422524357255, 1.7964558617677029, 0.36177154561558755, 0.5211309293218633, 0.2663012020515385, 0.35784638121004786, 3.2557851297519034, 0.7031293281065192, 0.45539753290113066, 0.19282526655893778, 2.412211437900704, 0.903773987987758, 1.2894721912586422, 2.278303589146176, 0.4348059224030396…
		[-7.67291909e-01 -6.01734849e-01 -8.05514999e-01]	[-7.90093744e-01 -5.81894942e-01 -1.03349572e+00]
		[ 2.02040437e+00 -7.58481038e-01 -8.25183548e-01]	[ 1.87512648e+00 -8.79440174e-01 -7.43880490e-01]
		[-4.28122616e-01 -3.23218254e-01 5.56664493e-01]	[-5.61246498e-01 -3.39737598e-01 6.69140819e-01]
		[-3.17348625e+00 -6.02972528e-01 1.10213825e+00]	[-2.92686546e+00 -5.71629464e-01 7.14976185e-01]
		[-5.25217296e-02 1.54761953e+00 -8.28174052e-01]	[-1.15986105e-01 1.38925167e+00 -9.47228912e-01]
		[ 1.77646904e+00 4.08099563e-01 5.07325072e-01]	[ 1.66977181e+00 4.11952239e-01 5.19048269e-01]
		[ 1.19616025e-01 2.93638194e-01 -6.13389775e-02]	[ 1.49456582e-01 3.29123841e-01 -1.47945462e-02]
		[ 7.48967791e-02 3.14080904e-01 -4.47114656e-01]	[ 1.38856417e-01 3.59655660e-01 -3.50633922e-01]
		[ 2.88361102e-01 1.29938038e-02 -8.35674740e-02]	[ 2.56289804e-01 -5.77152619e-02 -4.35983361e-02]
		[ 3.50227825e-02 -3.09931241e-01 -1.53708530e-01]	[ 2.28876383e-02 -2.92848012e-01 -2.04377666e-01]
		[ 1.05084936e+00 4.94879017e-01 2.79885050e+00]	[ 1.13020778e+00 5.46190638e-01 3.00407107e+00]
		[ 8.14221946e-02 6.75753030e-01 6.71445193e-01]	[-3.21076220e-01 4.92679404e-01 3.85445091e-01]
		[ 2.50894998e-01 -1.67061877e-01 1.44971295e-02]	[ 4.07377984e-01 -1.39515427e-01 1.48207748e-01]
		[ 3.12445937e-03 2.63452485e-02 6.72058813e-02]	[ 6.64155584e-02 1.17158665e-01 1.38001465e-01]
		[-6.30359640e-01 -2.39037021e+00 -4.84281227e-01]	[-5.88113487e-01 -2.32733784e+00 -2.37455529e-01]
		[-3.92377765e-01 7.77116259e-02 -8.35124215e-01]	[-4.21572059e-01 1.90987490e-02 -7.99199386e-01]
		[ 2.95280720e-02 1.21478601e+00 -2.77540089e-02]	[-5.43447432e-02 1.28788784e+00 -3.36168935e-02]
		[-9.42794933e-01 1.37700207e+00 -1.35808141e+00]	[-1.24735260e+00 1.22472783e+00 -1.46110249e+00]
		[-3.40812229e-01 -3.42219036e-01 6.57534636e-04]	[-2.40186592e-01 -3.60482934e-01 3.76649133e-02]
		[ 6.03110288e-01 8.87921927e-01 5.11242924e-01]	[ 5.70464059e-01 7.35934257e-01 3.15790727e-01]
		[ 1.27805229e+00 -1.00851261e+00 5.61630018e-01]	[ 1.16599545e+00 -1.01666946e+00 4.85455342e-01]
		[-1.09984081e+00 1.14385264e-01 -7.44870580e-01]	[-9.97229356e-01 -1.13521697e-02 -7.01281468e-01]
		[ 5.68301575e-01 1.90751585e-01 1.92551153e-01]	[ 5.23376451e-01 1.50668409e-01 1.42347952e-01]
		[ 4.72996077e-01 -5.25880127e-02 5.64824977e-01]	[ 5.31641737e-01 -6.13661458e-02 5.27073013e-01]
		[ 1.43933478e+00 1.24337794e+00 -2.84692186e-01]	[ 1.30361519e+00 1.24481739e+00 -1.63990044e-01]
		[-1.11263201e+00 -3.88178069e-01 4.95397969e-01]	[-1.00345460e+00 -4.05770526e-01 4.49836268e-01]
		[-4.37617968e-01 -9.50077950e-01 -1.07707536e-01]	[-3.74594069e-01 -9.02677343e-01 -9.15579120e-02]
		[ 6.42249514e-01 -9.77523324e-01 -6.50489291e-02]	[ 7.01979761e-01 -1.00417556e+00 1.73429670e-02]
		[ 1.48245495e-01 -7.43616394e-01 2.80362957e-01]	[ 1.11510901e-01 -8.24914423e-01 2.04736563e-01]
		[-9.22829164e-01 1.54028015e+00 -1.59301097e-02]	[-1.00312395e+00 1.73143767e+00 -1.16334236e-01]
		[ 6.33642428e-01 -9.24592017e-01 -3.13131857e-01]	[ 7.17742520e-01 -8.79356768e-01 -1.32044121e-01]
		[-3.17119179e-02 1.31164044e-01 -9.52174636e-02]	[-2.56728628e-02 1.31402793e-01 -9.02604962e-02]
		[-7.55077767e-01 7.26490823e-01 1.96824588e-01]	[-7.52610447e-01 6.95426440e-01 1.83479434e-01]
		[ 1.45951832e+00 -1.20275503e+00 1.34235153e+00]	[ 1.57323846e+00 -1.18918119e+00 1.25219931e+00]
		[-4.24297531e-01 5.06479076e-02 -6.34047069e-02]	[-4.26381339e-01 1.30082106e-02 -7.22021995e-02]
		[-9.53230589e-01 3.58967271e-01 -7.25668481e-01]	[-1.07214257e+00 4.35622900e-01 -7.00171908e-01]
		[-1.88994671e+00 4.12827519e-01 1.65551080e+00]	[-1.74983235e+00 3.50751650e-01 1.74291769e+00]
		[ 1.67611312e+00 2.15337425e-01 -2.14502741e-01]	[ 1.57177195e+00 1.98981362e-01 -1.63251062e-01]
		[ 1.78075672e-01 -3.29419402e-01 -1.39855694e+00]	[ 1.26940110e-01 -3.32491965e-01 -1.43994333e+00]
		[-5.41931799e-01 -1.17648311e+00 -1.64557003e-01]	[-5.85048305e-01 -1.09687867e+00 -7.90667404e-02]
		[ 6.45772700e-01 7.27890687e-01 -3.22574655e-01]	[ 6.17850602e-01 7.11230960e-01 -3.08113200e-01]
		[ 5.47794177e-02 4.46960030e-01 3.92580265e-01]	[ 5.62222561e-04 4.25035333e-01 3.79530167e-01]
		[ 6.22343343e-01 -1.80406174e-01 -8.61260021e-01]	[ 6.79110401e-01 -3.98281422e-01 -7.92492955e-01]
		[-4.32329306e-01 -2.23702827e-01 3.20416417e-01]	[-4.40223411e-01 -1.82252973e-01 3.39974985e-01]
		[-1.54383805e-01 4.47189064e-01 4.01751246e-01]	[-1.63233066e-01 5.17508114e-01 3.60232818e-01]
		[-4.16026746e-01 8.82032603e-01 -1.61144323e-01]	[-4.89990513e-01 9.21091042e-01 -2.01269967e-01]
		[ 1.02278903e-01 1.58113143e-01 -4.31435178e-01]	[ 1.59469753e-01 1.98420148e-01 -4.18654791e-01]
		[ 5.36725566e-02 -9.31616124e-01 2.83467259e-01]	[ 1.24723124e-01 -9.48499889e-01 2.91756230e-01]
		[ 1.48967873e-01 7.27887756e-01 1.23918874e-01]	[ 2.50179292e-01 5.59807804e-01 1.35886173e-01]
		[-1.94723069e-01 -8.45262600e-01 -3.94849574e-01]	[-1.33062655e-01 -8.18163083e-01 -3.30603029e-01]
		[-3.66392317e-01 2.63815577e-01 -4.01589060e-01]	[-3.54780436e-01 2.80221086e-01 -3.55090942e-01]
		[ 7.78372656e-01 -1.69620791e+00 1.85912557e-02]	[ 8.32410301e-01 -1.54840990e+00 3.45552095e-02]
		[-1.71561503e+00 1.22960304e+00 -6.14075746e-02]	[-1.69945219e+00 1.19551325e+00 -7.49534722e-02]
		[ 1.11194172e+00 3.56637541e-01 4.96267671e-02]	[ 1.10593002e+00 3.73019873e-01 5.80786557e-02]
		[ 1.21268192e+00 -3.88095999e-01 -1.13194436e+00]	[ 1.18984809e+00 -2.07173446e-01 -1.33791100e+00]
		[-8.09280280e-02 -8.35805455e-01 -1.15526012e-01]	[-1.21492017e-01 -9.68469697e-01 1.07150821e-01]
		[-7.13717106e-01 1.16205324e+00 8.74832632e-01]	[-7.21133196e-01 1.04727536e+00 9.90026075e-01]
		[-2.92387866e-01 3.21733749e-01 1.39290822e+00]	[ 1.22919904e-02 2.73266402e-01 1.55981378e+00]
		[-1.74107119e-01 -3.58106054e-01 -1.71120358e+00]	[-3.21032710e-01 -3.07928603e-01 -1.71496861e+00]
		[ 3.62355166e-01 2.65922238e-01 -1.44560638e-01]	[ 1.92275747e-01 2.91673121e-01 -2.57354056e-01]
		[-3.21965308e+00 1.67406827e+00 -9.18386858e-01]	[-3.17336280e+00 1.90947176e+00 -9.97045914e-01]
		[ 1.14754367e+00 -1.56672552e-01 1.35895620e+00]	[ 1.18140673e+00 -2.51157190e-01 1.56165417e+00]
		[ 2.04514236e+00 -1.67605142e+00 -4.56682976e-01]	[ 2.01952257e+00 -1.65769188e+00 -4.93528846e-01]
		[-8.01945944e-02 -9.60991318e-01 -1.78586520e+00]	[-8.26969817e-02 -9.69940018e-01 -1.74914130e+00]
		[ 4.54120509e-01 1.35609692e-01 9.02891368e-01]	[ 4.80946914e-01 1.17010580e-01 8.94382297e-01]
		[-4.65004771e-01 8.74200706e-01 8.58488523e-01]	[-4.61842920e-01 8.24513142e-01 8.69339273e-01]
		[ 1.05473554e-01 4.42883953e-01 2.51400580e-01]	[ 1.52141950e-01 4.29059693e-01 2.07215425e-01]
		[ 1.17991652e-01 -1.23912497e-01 -4.46208547e-01]	[ 1.60535931e-01 -1.38742816e-01 -4.45548513e-01]
		[-2.26009829e-01 -3.02295982e-01 1.18964198e-01]	[-2.42244025e-01 -3.27521428e-01 7.88899139e-02]
		[ 7.88037443e-01 1.40742967e+00 5.70894690e-01]	[ 8.83971180e-01 1.39662370e+00 5.51672567e-01]
		[-1.64449016e-01 -5.96005036e-01 1.04919635e-02]	[-1.42488492e-01 -5.44925350e-01 4.41245642e-02]
		[-2.37658687e-01 -2.67286621e-01 -9.39942856e-02]	[-3.56009908e-01 -3.11539687e-01 -1.34878503e-01]
		[-1.75580095e+00 -1.03768026e+00 9.48049862e-01]	[-1.78015614e+00 -9.61998540e-01 8.08212760e-01]
		[-7.57511268e-01 1.06610877e+00 -3.37236078e-01]	[-7.35118718e-01 9.63966208e-01 -1.98881241e-01]
		[ 2.03162909e+00 -5.80450822e-02 -7.00238340e-01]	[ 2.15911523e+00 -1.22470289e-01 -6.56837319e-01]
		[-3.16782622e-01 1.04801040e+00 1.23030253e+00]	[-4.11736939e-01 1.28417644e+00 1.44862063e+00]
		[ 3.07298686e-01 -1.74377548e-02 3.57985160e-01]	[ 3.11374167e-01 4.92624802e-04 4.26572897e-01]
		[ 1.92696163e-02 -1.52342764e+00 -1.47917654e+00]	[ 2.68963078e-02 -1.58187071e+00 -1.66668237e+00]
		[-8.77257596e-01 1.20392036e-01 -1.38079908e-01]	[-7.98986317e-01 2.38786963e-01 -1.34193890e-01]
		[ 8.10098509e-01 3.25602492e-01 3.77476406e-01]	[ 8.12800198e-01 3.14626969e-01 4.18080748e-01]
		[-3.20921331e-02 -5.06122361e-01 -1.07943152e-01]	[-9.54911534e-02 -5.22141470e-01 -1.19281537e-01]
		[ 1.36388120e+00 1.78302459e+00 1.37624293e+00]	[ 1.42729860e+00 1.84909205e+00 1.37381806e+00]
		[-6.32628127e-01 -7.27522042e-01 5.44804855e-01]	[-6.16833313e-01 -7.27138652e-01 5.36560801e-01]
		[-7.45695956e-01 -1.15340240e+00 -1.78998926e+00]	[-7.01902308e-01 -1.15982049e+00 -1.79366556e+00]
		[-6.47963848e-01 1.53777600e+00 -8.26739015e-01]	[-7.01617449e-01 1.67148573e+00 -8.01872232e-01]
		[ 4.35928134e-01 -1.62049172e+00 8.15108669e-01]	[ 3.64527824e-01 -1.67210328e+00 8.26957986e-01]
		[ 2.07857615e-01 2.32928212e-01 -2.75401957e-02]	[ 2.07790792e-01 2.16524768e-01 3.83030966e-03]
		[ 2.91226806e-01 -7.60843010e-01 -1.76080330e+00]	[ 3.24107366e-01 -7.78977244e-01 -1.71991335e+00]
		[-6.65198434e-01 5.47756896e-01 1.65860960e+00]	[-7.52557552e-01 5.28706212e-01 1.66882550e+00]
		[ 5.90850432e-02 -1.07252296e-01 4.10883300e-02]	[ 7.81415738e-02 -6.69468837e-02 3.32330601e-02]
		[ 5.46587814e-01 -1.31246983e+00 1.09523940e+00]	[ 4.95383995e-01 -1.31261408e+00 1.19334081e+00]
		[ 4.64578276e-03 5.49411711e-01 -1.50280783e+00]	[-4.20404858e-02 5.79427192e-01 -1.54005871e+00]
		[-3.71279886e-01 9.46986144e-01 1.63796367e-01]	[-3.30429076e-01 8.82803220e-01 1.33427026e-01]
		[ 7.72237329e-01 1.22558753e+00 7.67105144e-01]	[ 8.21775492e-01 1.23735887e+00 5.58670104e-01]
		[-3.12047107e-01 -8.09064513e-01 5.50677467e-01]	[-2.07112082e-01 -8.27894885e-01 6.82453172e-01]
		[-6.14230475e-01 -3.92596051e-01 -1.36897282e+00]	[-5.76241592e-01 -4.61784391e-01 -1.41919014e+00]
		[-9.49636440e-01 2.09579433e-01 -2.86026847e-01]	[-1.06270863e+00 1.88721019e-01 -3.96628928e-01]
		[-2.67173389e-02 -1.04065076e+00 2.67384529e-01]	[-9.21854103e-03 -9.83837891e-01 2.33291963e-01]
		[ 8.83943552e-01 9.57567119e-01 1.96615557e-01]	[ 8.93714916e-01 8.96128974e-01 1.92523560e-01]
		[ 1.20469426e+00 1.74682635e-01 -5.32661316e-01]	[ 1.30793926e+00 5.85788255e-02 -4.12234976e-01]
		[-1.90315731e-01 -1.20530362e-01 4.06239214e-01]	[-2.59647261e-01 -1.13494552e-01 3.49685692e-01]
		[-8.23293425e-01 9.76073580e-02 -5.35232268e-02]	[-8.24313583e-01 4.13097489e-02 -7.01506239e-02]
		[ 1.73953624e-01 -7.09941437e-01 6.65498739e-01]	[ 1.74111288e-02 -7.76990745e-01 6.44800554e-01]
		[ 5.03239996e-02 9.55143800e-01 -8.37037323e-01]	[ 4.49330147e-02 9.67309147e-01 -8.47013873e-01]
		[-6.80108946e-02 -2.08468407e-01 1.84797880e-01]	[-6.23441435e-02 -1.90318402e-01 2.02213319e-01]
		[ 2.65963890e-01 -7.48205150e-01 -5.04663875e-01]	[ 3.52966517e-01 -7.79739601e-01 -5.09774470e-01]
		[-2.96852694e-01 6.92321185e-02 2.19877330e-01]	[-3.51316888e-01 1.44164856e-01 1.10268402e-01]
		[ 1.62305948e-01 8.75384443e-01 6.29369764e-01]	[ 9.89907566e-02 9.73920255e-01 6.45226357e-01]
		[ 9.79836445e-01 1.01095223e+00 -5.26443508e-01]	[ 1.06356864e+00 1.04518114e+00 -3.82994151e-01]
		[-9.49949806e-01 -5.18931045e-01 1.24650919e-01]	[-9.94608982e-01 -5.29411408e-01 1.28434189e-01]
		[-2.90051604e-02 -4.61472946e-01 2.77141310e-01]	[-6.30598113e-02 -4.30790799e-01 2.42100443e-01]
		[-1.23819675e+00 -6.81124533e-02 1.25606501e+00]	[-1.45302424e+00 -1.53018382e-02 1.46979269e+00]
		[ 6.61942025e-02 2.71564221e-01 2.82759434e-01]	[ 1.28524907e-01 2.24239529e-01 2.27535230e-01]
		[ 1.34937086e+00 -8.05536236e-02 -1.66869795e+00]	[ 1.33553942e+00 -6.60542548e-02 -1.69790971e+00]
		[ 3.95058914e-01 -4.83119190e-01 9.45083628e-01]	[ 2.68996486e-01 -2.54610017e-01 9.91696786e-01]
		[-1.40218245e-01 1.88808908e-01 -7.60831028e-01]	[-1.53803149e-01 1.24531072e-01 -7.42503015e-01]
		[-1.85400290e-01 9.92677782e-02 -4.48772094e-01]	[-1.21786926e-01 1.04222599e-01 -4.50202182e-01]
		[ 4.12852767e-02 -1.83530772e+00 -4.63530499e-01]	[-1.40895224e-01 -1.84315918e+00 -4.12210152e-01]
		[-5.86019324e-02 1.16006444e+00 8.26565466e-01]	[-5.72765489e-02 1.11253375e+00 7.18928960e-01]
		[ 7.14433210e-02 5.05327837e-01 -3.02481308e-01]	[ 6.39980710e-02 4.03924401e-01 -3.43200045e-01]
		[-5.85935454e-01 1.75841021e-01 -9.67096306e-02]	[-4.26418528e-01 7.23391089e-02 -1.40451297e-01]
		[ 1.93196861e-01 -4.80414026e-01 -7.52980259e-02]	[ 1.58198322e-01 -4.67039905e-01 -5.00692698e-02]
		[ 5.85473221e-01 -4.20758918e-02 -6.06083206e-02]	[ 5.23214919e-01 -8.85906574e-02 -5.09976498e-02]
		[-9.77240862e-02 -2.80144619e-02 1.10679581e-01]	[-3.01052184e-02 6.34580207e-03 5.00026508e-02]
		[ 2.28722603e-01 1.98368435e-01 3.80130713e-01]	[ 1.89393598e-01 1.14862827e-01 3.62819110e-01]
		[-3.06651436e-01 9.60241738e-02 -3.96723242e-01]	[-3.13979904e-01 8.34230176e-02 -3.64599924e-01]
		[ 1.40028920e+00 8.56284365e-01 -1.98036854e+00]	[ 1.33269030e+00 7.52489346e-01 -1.89095848e+00]
		[ 6.96626759e-02 -8.64620765e-01 1.53513409e+00]	[ 7.73278792e-02 -8.60513523e-01 1.44915795e+00]
		[-1.24067211e+00 1.53178985e-01 4.79900988e-01]	[-1.24272323e+00 1.77526547e-01 4.25146987e-01]
		[-7.63739669e-01 -1.22496204e+00 -1.46826281e+00]	[-9.94915529e-01 -1.25771685e+00 -1.26768154e+00]
		[ 4.51172581e-01 2.68913514e-02 9.10804975e-01]	[ 4.94487219e-01 -1.34016824e-02 8.39322749e-01]
		[ 3.14153409e-01 1.43646790e+00 6.31571454e-01]	[ 3.29546226e-01 1.45188728e+00 5.92135198e-01]
		[ 4.98215438e-01 -6.12659941e-01 2.20759481e+00]	[ 4.59283512e-01 -6.72616224e-01 2.10334893e+00]
		[-2.96774172e-01 7.27589045e-02 -6.76857165e-01]	[-3.16804517e-01 1.11982240e-01 -7.04403359e-01]
		[-2.33829745e-02 5.25434760e-01 -1.46186302e+00]	[-1.36118986e-01 5.43459607e-01 -1.40585341e+00]
		[-1.81620199e-01 6.55925998e-01 -1.07931387e+00]	[-1.34335372e-01 8.91378883e-01 -1.09870685e+00]
		[-6.57993321e-02 -2.66410542e-01 2.81066926e-01]	[-4.31756239e-02 -3.60930318e-01 2.90101519e-01]
		[ 2.23810145e-02 -1.54271602e-01 9.42643546e-01]	[ 4.84612984e-02 -2.11830902e-01 9.41147138e-01]
		[ 5.51347394e-01 9.17459460e-01 -9.85567029e-01]	[ 7.16141242e-01 9.65683307e-01 -1.05580408e+00]
		[-5.22308707e-01 -8.99670544e-01 8.08733920e-01]	[-5.16707115e-01 -8.14927886e-01 8.77903325e-01]
		[-2.76781252e-01 -2.59447525e-01 1.08275185e-01]	[-3.24215576e-01 -2.26814808e-01 1.14397764e-01]
		[-2.93481126e+00 9.53360893e-01 9.55695148e-01]	[-2.84313029e+00 8.35509416e-01 9.54304246e-01]
		[ 1.61183326e+00 6.16018371e-01 -8.87383023e-01]	[ 1.60900368e+00 6.11192695e-01 -8.51210673e-01]
		[ 1.23171073e+00 -1.45015014e+00 -1.14285402e-01]	[ 1.23412661e+00 -1.44670211e+00 -1.03093574e-01]
		[ 6.58811344e-01 -4.97772900e-01 3.24588088e-01]	[ 8.20088749e-01 -4.00438349e-01 4.19236138e-01]
		[ 3.46658770e-01 -3.03611771e-01 -3.09473739e-02]	[ 2.90181161e-01 -2.25751324e-01 -9.17563497e-02]
		[-7.15700406e-01 6.69993032e-01 2.27060846e-01]	[-8.09040366e-01 5.81372547e-01 1.64911281e-01]
		[ 2.94670442e-01 3.34364667e-01 -2.01693204e+00]	[ 3.00274755e-01 4.06126572e-01 -2.03872646e+00]
		[-4.27189665e-01 -6.56712859e-01 6.18047385e-01]	[-4.31193719e-01 -6.67335136e-01 6.28151671e-01]
		[-3.64729377e-02 2.45180458e-01 1.42759331e+00]	[-2.63534068e-02 1.93036855e-01 1.41041712e+00]
		[-5.57492800e-01 -9.55155782e-01 -2.77369470e-01]	[-3.14567529e-01 -1.20609358e+00 -3.96617448e-01]
		[-6.14651674e-02 -3.55119508e-01 5.62198027e-03]	[-1.90078218e-01 -2.91493178e-01 7.33400751e-02]
		[ 4.56374391e-01 8.46140838e-01 -4.94228784e-01]	[ 4.10600396e-01 1.00989698e+00 -4.48548389e-01]
		[ 1.56170482e+00 3.26213490e-01 -4.85541994e-01]	[ 1.62594945e+00 3.06105199e-01 -5.63718592e-01]
		[-7.42895919e-01 -7.08883118e-01 -1.67420186e-01]	[-8.32046853e-01 -7.00443481e-01 -1.73376923e-01]
		[-6.06359703e-01 2.64945320e-01 7.06898893e-01]	[-6.77614463e-01 2.33247622e-01 6.60365461e-01]
		[ 1.61825763e+00 -1.44806631e+00 -8.59951534e-01]	[ 1.57946127e+00 -1.41333412e+00 -8.10607857e-01]
		[-2.07232312e+00 5.25656287e-01 3.26634123e-01]	[-1.99637475e+00 5.46727156e-01 2.80293574e-01]
		[ 4.68082642e-01 7.59679944e-01 5.06171520e-01]	[ 4.98068654e-01 7.88193287e-01 5.36826736e-01]
		[-9.74571077e-01 1.64438064e-01 7.91176609e-02]	[-9.68328507e-01 1.45181022e-01 1.19171737e-01]
		[-2.08492678e-01 2.48791782e-01 2.02470737e-01]	[-2.12475369e-01 3.21780616e-01 1.56592114e-01]
		[ 1.06940920e+00 -4.68564005e-01 -2.62931990e-01]	[ 1.00829275e+00 -4.48398572e-01 -3.25980543e-01]
		[-4.12609746e-01 1.22376770e+00 -3.23447139e+00]	[-4.07654198e-01 1.16720555e+00 -3.26862395e+00]
		[ 4.54950102e-01 6.27136501e-01 1.38439842e+00]	[ 4.33544978e-01 6.32630668e-01 1.35505409e+00]
		[-3.16619356e-02 -1.66291132e+00 1.89535261e+00]	[-3.77872075e-02 -1.61264652e+00 1.91418499e+00]
		[-5.66493111e-01 5.39136749e-02 -1.22772263e-01]	[-6.01300248e-01 7.12207073e-03 -1.78805101e-01]
		[ 1.60124982e-01 -2.55307170e-01 -1.19435173e-01]	[ 1.69455711e-01 -2.89402764e-01 -1.68355685e-01]
		[ 3.99528473e-01 4.84745414e-01 2.54276054e-01]	[ 4.59182487e-01 5.53961936e-01 2.53561653e-01]
		[ 9.63666862e-01 -5.79116470e-01 4.62835066e-02]	[ 8.05554523e-01 -5.64450328e-01 1.81639330e-01]
		[-4.25483685e-01 1.23512279e-01 9.71973694e-02]	[-4.18414900e-01 1.71604478e-01 7.53553244e-02]
		[-2.69096628e-01 3.00343124e-01 -1.79658805e-01]	[-3.18422268e-01 2.82416060e-01 -1.70520632e-01]
		[ 4.00706142e-01 -7.28922112e-01 1.19432808e-01]	[ 2.05081167e-01 -7.13290378e-01 -6.10142846e-02]
		[-5.72845594e-01 -5.94973354e-01 -5.53980258e-01]	[-3.66724888e-01 -5.83523128e-01 -4.28154551e-01]
		[ 8.61993095e-02 1.18282212e+00 8.25885357e-01]	[ 1.62974692e-01 1.16655328e+00 7.92914306e-01]
		[-4.70218151e-01 1.47248780e-02 9.42861062e-01]	[-4.30240891e-01 -8.99902009e-02 9.82007815e-01]
		[ 4.17640166e-01 2.88048302e-01 -1.71039738e-02]	[ 3.87319254e-01 2.96431027e-01 -1.96431544e-02]
		[ 8.96696854e-02 -3.37316039e-01 -8.20582245e-01]	[ 1.12513070e-01 -2.84878314e-01 -8.05834159e-01]
		[ 1.09294783e-01 -7.90963362e-01 8.28628778e-01]	[ 9.16704371e-02 -6.24441367e-01 8.82220109e-01]
		[ 1.57215724e-01 7.68502026e-02 -2.24218539e-01]	[ 1.66419298e-01 8.37729954e-02 -2.27669302e-01]
		[-2.95450001e-01 7.01499416e-01 -3.67310921e-01]	[-2.82585243e-01 6.15561556e-01 -3.59034385e-01]
		[ 1.31526133e+00 8.41988348e-02 -5.50708372e-01]	[ 1.35147208e+00 6.52045988e-02 -5.81998100e-01]
		[-1.08864498e+00 -5.13997812e-01 -2.43415496e-01]	[-1.17937036e+00 -6.03019256e-01 -2.40162780e-01]
		[-6.46893857e-02 6.42652149e-01 6.30416924e-01]	[-6.18968612e-02 7.27325751e-01 7.18147943e-01]
		[ 4.60623710e-01 -3.97365967e-01 -1.11712327e+00]	[ 4.60090947e-01 -3.21440111e-01 -1.17380719e+00]
		[-9.96552953e-02 4.16653684e-01 1.07711048e+00]	[-9.63863491e-02 4.22600742e-01 1.09945200e+00]
		[-3.81062379e-01 1.49609930e-01 2.46175784e-01]	[-3.14476013e-01 1.25354156e-01 2.18863185e-01]
		[-1.42728529e+00 -8.24646187e-01 -3.53946878e-01]	[-1.31682444e+00 -8.01021136e-01 -2.10669993e-01]
		[ 1.35320834e+00 5.77015722e-01 3.63745877e-01]	[ 1.35089568e+00 5.59205578e-01 3.38859213e-01]
		[ 8.47932745e-02 1.22729634e-01 -3.58407027e-03]]	[ 1.30314575e-01 1.11817341e-01 -1.48355668e-02]]
7.25055	6.98291	[[ 1.35698138e+00 -2.31425025e+00 1.67791506e+00]	[[ 1.52907976e+00 -2.32735250e+00 1.72833610e+00]	[3.1642616279888474, 2.6305785902337284, 4.211966750555695, 0.3731936007834872, 2.914104113484436, 1.446055246027305, 1.4852462196490703, 0.546649919678284, 0.8133724044329446, 1.1161110111900063, 0.1531632085743305, 2.297621681143208, 1.8195908679223403, 0.7255656247067336, 0.6909740824399283, 2.3132198632523524, 1.603352326188748, 0.9289601750596925, 2.930965442375962, 1.075740936884863, 1.8773…	[3.2774685712576215, 2.5445625915765273, 4.053709636038494, 0.5406388293159996, 2.6758151325371515, 1.460103400918769, 1.2520605164144702, 0.48314158593527545, 0.709822478667208, 1.0843892732304066, 0.23587588899673056, 2.295759020035634, 2.1665433064516866, 0.7321940025788166, 0.5983471284692705, 2.1613829986232096, 1.5635042102499161, 0.6043615284156639, 3.1108242800679125, 0.9900287481840919, …
		[ 1.36517704e+00 7.24178885e-01 2.12880255e+00]	[ 1.32989779e+00 6.45170777e-01 2.07121349e+00]
		[-2.99877693e+00 1.55243506e+00 2.51752780e+00]	[-3.18161072e+00 1.34823198e+00 2.11947766e+00]
		[-1.35814764e-01 6.20598128e-03 3.47547550e-01]	[-1.09631871e-01 1.20785834e-02 5.29268650e-01]
		[ 9.25182086e-01 1.10759994e+00 -2.53165228e+00]	[ 9.33996087e-01 9.31880879e-01 -2.32792525e+00]
		[ 7.24934121e-02 3.76760816e-01 -1.39422802e+00]	[ 1.32511449e-01 4.74335368e-01 -1.37453578e+00]
		[ 3.84902583e-01 -1.17042775e+00 8.29400521e-01]	[ 2.56369061e-01 -9.77273750e-01 7.39504199e-01]
		[ 5.01205737e-01 -1.02857968e-01 1.92455662e-01]	[ 4.27309245e-01 -1.06345789e-01 1.98804362e-01]
		[-8.25130120e-02 3.16217544e-01 -7.44830676e-01]	[-8.16457534e-02 3.12224614e-01 -6.32216508e-01]
		[-3.60912673e-01 6.49735803e-01 -8.32639909e-01]	[-3.38097831e-01 7.24998269e-01 -7.32097987e-01]
		[ 1.41327009e-02 8.64481925e-02 1.25642132e-01]	[ 1.32627791e-02 2.13427879e-01 9.95493564e-02]
		[ 1.25667076e+00 -9.36775100e-01 1.67996916e+00]	[ 1.38657732e+00 -9.70733394e-01 1.55099629e+00]
		[-6.53966763e-01 -2.65949235e-01 -1.67705379e+00]	[-8.73553900e-01 -5.98417734e-01 -1.89016129e+00]
		[ 8.61528753e-02 -7.20148779e-01 -2.02211312e-02]	[ 1.20025146e-01 -7.20917402e-01 -4.44985476e-02]
		[-6.30316342e-01 -9.68780381e-02 -2.66009655e-01]	[-5.41414482e-01 2.14828348e-02 -2.53826973e-01]
		[ 9.46589114e-01 3.97563942e-01 -2.07289607e+00]	[ 8.50251055e-01 3.16531636e-01 -1.96174854e+00]
		[-9.48877964e-01 4.59984327e-01 -1.20780119e+00]	[-9.24879077e-01 4.09972940e-01 -1.19208485e+00]
		[-2.70941808e-01 5.17270265e-01 -7.22488074e-01]	[-2.22008628e-01 5.05378172e-01 -2.46085209e-01]
		[-2.56804345e+00 9.07968891e-01 1.08226787e+00]	[-2.72234073e+00 1.17053285e+00 9.46541864e-01]
		[ 9.75019426e-01 3.59343527e-01 2.78258713e-01]	[ 9.27369400e-01 2.72757392e-01 2.13883901e-01]
		[ 1.01679481e+00 -1.15897589e+00 1.07116038e+00]	[ 1.10935241e+00 -1.20051446e+00 1.03911158e+00]
		[ 1.98799763e-01 -4.87210179e-01 -2.78940056e-01]	[ 1.18043336e-01 -4.84456505e-01 -3.72384751e-01]
		[ 4.50833864e-01 -5.56396686e-01 -3.38369524e-01]	[ 4.98445729e-01 -7.16493634e-01 -1.35762664e-01]
		[-5.23048105e-01 1.45907743e-01 2.86988852e-01]	[-4.46506592e-01 1.71725623e-01 1.98786085e-01]
		[-3.23072010e-01 2.39468334e-01 -1.09099944e-01]	[-2.76048958e-01 2.60324155e-01 -1.38176943e-01]
		[-1.28654799e+00 1.64654911e-01 1.94254254e-02]	[-1.48443857e+00 5.81427160e-02 1.49333722e-01]
		[ 6.93038523e-01 -3.71350797e-01 -4.06481566e-01]	[ 7.35679382e-01 -3.51807454e-01 -4.27832040e-01]
		[ 6.90478782e-01 2.15051261e-01 3.16143650e-01]	[ 7.17373069e-01 3.13423805e-01 3.44001120e-01]
		[-5.25117537e-01 -4.96263609e-01 1.23728200e-01]	[-4.72914213e-01 -4.61408999e-01 1.59801605e-01]
		[ 5.20331166e-01 1.62314165e+00 3.27432297e-01]	[ 4.74280677e-01 1.62430758e+00 1.64490477e-01]
		[ 1.42759475e-01 -9.24263121e-01 -1.60958380e-01]	[ 2.87279415e-02 -8.26230588e-01 -1.74507326e-01]
		[-5.09432762e-02 1.46852933e-01 -5.52291093e-01]	[-4.70173524e-03 2.55133120e-02 -5.67897848e-01]
		[ 4.86415193e-02 4.06389006e-04 3.69218888e-01]	[ 1.99796595e-02 1.39285838e-02 3.75559351e-01]
		[ 9.03653238e-02 -5.17423245e-02 2.33278397e-01]	[ 5.14537426e-02 -5.26836342e-02 2.40870060e-01]
		[-1.02780644e+00 1.33943965e+00 -8.82188669e-01]	[-9.34937636e-01 1.36883079e+00 -8.81304869e-01]
		[ 2.93711934e-01 -2.02776441e-01 1.44813995e-01]	[ 2.76447622e-01 -3.20854994e-01 1.19148653e-01]
		[ 7.98211155e-01 -8.72563374e-01 6.52722451e-01]	[ 7.58174469e-01 -8.72535893e-01 6.60145397e-01]
		[ 1.38154650e+00 -3.44085453e-02 -2.32298158e+00]	[ 1.35679392e+00 -1.78940173e-01 -2.41325853e+00]
		[-1.80146647e+00 -3.67263819e-01 3.81596295e-01]	[-1.84829845e+00 -3.93711069e-01 4.72769875e-01]
		[ 1.16871626e-01 3.49319248e-01 1.72282091e+00]	[ 1.50646567e-01 3.85128457e-01 1.71009193e+00]
		[ 7.75103752e-01 1.43520497e+00 -1.02653390e+00]	[ 7.70894246e-01 1.42842402e+00 -8.98829578e-01]
		[-5.80365924e-01 -1.00001001e+00 9.55801592e-01]	[-6.01697773e-01 -9.88895698e-01 9.87813007e-01]
		[-8.79483300e-02 -3.81203070e-01 -1.05206262e-01]	[-1.46530608e-01 -4.16838436e-01 -8.44444394e-02]
		[-5.12124607e-01 1.62604094e-01 -6.78260321e-02]	[-3.58425667e-01 7.65507012e-02 1.27194962e-02]
		[ 1.08977015e+00 2.82850554e-01 -7.04092736e-02]	[ 1.08252666e+00 3.68010748e-01 -6.52301101e-02]
		[-6.59091440e-01 -5.02635581e-01 -1.38964369e-01]	[-6.85044577e-01 -4.36733304e-01 -1.36260788e-01]
		[-1.24656385e+00 -1.05263366e+00 4.89462520e-01]	[-1.29546960e+00 -1.12073912e+00 3.41786893e-01]
		[ 1.40036761e+00 2.62637444e-02 -3.00477542e-01]	[ 1.45509052e+00 4.82410127e-02 -2.22278835e-01]
		[-4.22396712e-02 1.05512480e+00 -3.48205804e-01]	[-2.46585237e-02 9.96127864e-01 -3.04163912e-01]
		[-5.27414255e-01 -1.01847189e+00 -8.73898086e-01]	[-6.93794729e-01 -9.93250268e-01 -8.07973367e-01]
		[ 3.41531933e-01 9.71485955e-01 2.26133242e-01]	[ 3.69192657e-01 9.67517779e-01 2.94955861e-01]
		[ 2.39525670e-01 -1.28838736e-01 3.69105296e-01]	[ 2.59463295e-01 -8.27696420e-02 3.66071688e-01]
		[-1.01797613e+00 1.00778226e+00 1.02050985e+00]	[-1.09374996e+00 1.12088674e+00 9.43503036e-01]
		[ 1.64582884e+00 -7.29700746e-01 -1.59423481e-02]	[ 1.65036720e+00 -7.28071036e-01 2.09274265e-03]
		[-3.64766812e-01 -4.09329837e-01 -9.18052255e-01]	[-3.87309679e-01 -4.04345700e-01 -9.03692687e-01]
		[ 1.80294897e-01 7.07100262e-01 1.00144952e+00]	[ 7.79660365e-02 8.70985495e-01 9.62537598e-01]
		[-2.01561182e-01 1.58135871e-02 -2.99788486e-01]	[-1.43683768e-01 -5.10554703e-02 -2.33202023e-01]
		[-2.10448622e-02 -5.13985008e-01 -8.62308415e-01]	[-2.11618090e-02 -6.82437886e-01 -8.28898396e-01]
		[ 1.13408264e+00 1.34099476e+00 -1.14047873e+00]	[ 1.26984751e+00 1.46538852e+00 -1.06342279e+00]
		[-1.09615282e+00 -1.03218406e+00 1.14018542e+00]	[-1.17010163e+00 -1.07566476e+00 1.07989009e+00]
		[ 3.02710702e-02 -3.41744615e-01 2.63826787e-01]	[-5.79875971e-02 -3.49312384e-01 1.84356494e-01]
		[ 2.28645634e+00 -1.27836936e+00 1.81600982e+00]	[ 2.33327782e+00 -1.10406913e+00 1.83783526e+00]
		[-3.13200968e-01 1.27581105e-01 -9.57826287e-01]	[-2.98741444e-01 8.24872027e-02 -8.46682494e-01]
		[-1.95433378e+00 9.03361675e-01 -7.78362731e-01]	[-1.99894260e+00 9.10635104e-01 -7.81484294e-01]
		[-9.12661262e-01 9.18999399e-01 1.37011896e+00]	[-8.37803537e-01 1.01975927e+00 1.27896656e+00]
		[ 1.72055942e-01 -2.19076225e-01 -3.58017350e-01]	[ 1.72594269e-01 -2.93334863e-01 -3.79517546e-01]
		[ 5.92740966e-01 -6.44400038e-01 -9.95028133e-01]	[ 6.38064385e-01 -6.51619268e-01 -9.60532538e-01]
		[ 2.70926073e-01 -1.24179584e-01 -5.36690342e-01]	[ 1.47088752e-01 3.73422046e-02 -4.79697056e-01]
		[-5.77242596e-02 4.16192633e-01 2.81747549e-01]	[ 4.18478488e-02 3.90995103e-01 2.68071610e-01]
		[-3.37975991e-02 -1.56602772e-01 2.16697797e-01]	[ 1.33597064e-02 -1.73816378e-01 1.72602708e-01]
		[ 1.71167779e-02 -2.70500401e-02 9.16333419e-02]	[ 1.90702762e-01 1.72484839e-02 -1.89084979e-02]
		[-4.74910523e-02 -1.53712541e-01 -9.17069269e-02]	[ 1.99125074e-02 -1.28430521e-01 -1.08813010e-01]
		[ 1.40394778e-01 1.99812316e-01 -1.65682067e-01]	[ 8.79584178e-02 1.84202662e-01 -1.68911563e-01]
		[-2.11579394e-01 1.63511056e+00 2.96714266e-01]	[-3.97020582e-01 1.69387445e+00 2.30080479e-01]
		[ 7.65603669e-01 -2.06510021e+00 -6.30273405e-01]	[ 8.10252406e-01 -2.05655390e+00 -6.88140302e-01]
		[-1.97593195e-01 4.42287456e-01 1.32957031e-01]	[-1.18544456e-01 3.54508148e-01 2.29769697e-01]
		[ 1.32698897e+00 -4.48278853e-01 6.28533589e-02]	[ 1.25663680e+00 -2.13106261e-01 1.64570741e-01]
		[-6.56395121e-01 3.85598889e-01 -1.83003094e-02]	[-6.79780252e-01 4.07495586e-01 2.86453957e-02]
		[-6.05790151e-01 5.94552824e-03 -1.49919748e-01]	[-5.86854910e-01 -2.76093446e-02 -1.79039302e-01]
		[ 7.51917364e-02 4.50085209e-01 6.65377486e-01]	[ 1.60345735e-01 5.04902995e-01 7.43750350e-01]
		[-3.84874866e-01 -1.82256959e-01 -3.61788083e-01]	[-3.93929357e-01 -2.08850232e-01 -3.41666451e-01]
		[ 2.92885323e-01 8.36467155e-02 -2.79520303e-01]	[ 2.45692458e-01 8.80996134e-02 -2.36049915e-01]
		[ 6.02568350e-01 -2.45809679e+00 -7.04246951e-01]	[ 5.28932871e-01 -2.34887290e+00 -8.00862674e-01]
		[-2.70683412e-01 6.52665218e-01 -5.23185351e-01]	[-1.98301799e-01 6.65326795e-01 -5.62089348e-01]
		[-5.13349071e-01 1.70379257e+00 1.22654949e+00]	[-5.13105429e-01 1.69556437e+00 1.27375108e+00]
		[ 6.83384946e-01 -6.92215255e-02 2.86202453e-01]	[ 5.02463633e-01 1.45036353e-01 3.95429072e-01]
		[-4.60438436e-01 3.98744080e-02 -4.56477030e-01]	[-4.47678313e-01 2.18816924e-02 -4.62954944e-01]
		[-1.90120584e-01 -2.56814815e-01 7.06532716e-02]	[-2.06321249e-01 -2.57309255e-01 8.13683500e-02]
		[-7.40965018e-01 2.53403163e-01 1.46801151e+00]	[-6.47918588e-01 2.04218197e-01 1.36696734e+00]
		[ 6.18248754e-01 -4.89387392e-01 -1.36783834e+00]	[ 5.50724277e-01 -3.99371012e-01 -1.36121840e+00]
		[-3.18913811e-02 1.42376535e-02 -1.77167712e-02]	[-3.41145305e-02 5.19461946e-02 -4.68206410e-02]
		[ 2.55845097e-02 1.50659563e+00 -8.67960837e-01]	[ 2.85192208e-03 1.52305006e+00 -8.36663996e-01]
		[-2.56950467e-01 -1.08160668e+00 8.69660184e-01]	[-2.82018684e-01 -1.07316252e+00 9.14744742e-01]
		[ 2.79637905e-01 -7.03401057e-01 -1.68036841e-01]	[ 2.71719117e-01 -6.93035818e-01 -1.23173752e-01]
		[-1.43731646e+00 -8.75119825e-01 4.43499218e-01]	[-1.59171817e+00 -8.84279057e-01 4.32538633e-01]
		[ 4.37445549e-01 5.62100582e-01 -7.74603055e-01]	[ 5.02810830e-01 5.74819832e-01 -7.85818757e-01]
		[ 1.13266437e+00 9.57382154e-02 6.50876860e-01]	[ 1.15455793e+00 3.70385439e-02 5.92742822e-01]
		[ 1.82073752e+00 1.07164056e-01 -2.53084706e-01]	[ 1.81680540e+00 8.70098832e-02 -2.00312540e-01]
		[-1.31294605e+00 4.96045579e-01 -5.97118788e-03]	[-1.25931671e+00 5.23301532e-01 -2.41701288e-02]
		[-7.37603606e-01 -6.50119052e-01 2.57233854e-01]	[-7.13162773e-01 -6.60586057e-01 2.29853408e-01]
		[-1.07558762e+00 2.30941004e-01 -1.91529807e-01]	[-1.15059397e+00 1.72190892e-01 -8.77901823e-03]
		[ 2.96884936e-01 5.79156013e-02 -3.90681297e-01]	[ 2.83571120e-01 2.02485377e-02 -4.08764494e-01]
		[ 6.60089698e-01 -2.73485455e-02 4.15548417e-01]	[ 6.50514339e-01 -9.25961756e-02 3.71115316e-01]
		[ 6.00668046e-01 3.60603472e-01 -5.57784929e-01]	[ 5.22790846e-01 4.70708891e-01 -5.33102929e-01]
		[ 2.98976942e-02 -1.05092876e+00 3.63796528e-01]	[ 1.57983347e-02 -1.05347211e+00 4.04275569e-01]
		[-5.51838527e-01 5.79950537e-01 1.15208789e-01]	[-5.38589181e-01 5.82763216e-01 1.28827359e-01]
		[-1.13981050e+00 1.32709840e+00 -4.41075797e-02]	[-1.02235371e+00 1.12116361e+00 -1.04962623e-01]
		[ 8.94513060e-01 -7.89270391e-02 3.48525187e-01]	[ 8.19790768e-01 4.05207705e-02 3.39194649e-01]
		[ 2.53677037e-01 -1.00731797e+00 -1.45734296e-01]	[ 1.92899703e-01 -9.11416265e-01 -9.73146293e-02]
		[-8.12191132e-01 -2.07776214e-02 -8.98076921e-01]	[-8.49302847e-01 2.45274230e-02 -9.07176744e-01]
		[ 7.43836584e-01 -1.68207305e-01 6.96982394e-01]	[ 7.26473719e-01 -1.75622617e-01 7.17155686e-01]
		[ 2.22102519e-01 2.13084828e-01 1.93781016e-01]	[ 1.49412987e-01 2.16751287e-01 1.81098540e-01]
		[ 1.26183437e+00 -6.29731467e-01 5.31236769e-03]	[ 1.09676202e+00 -6.66849356e-01 -8.02445360e-02]
		[-2.77750354e-01 -1.92152632e-02 6.16317236e-02]	[-2.45524410e-01 -6.20430606e-03 1.22812447e-01]
		[-8.43105853e-01 6.76613682e-01 -5.33141959e-02]	[-8.20792857e-01 6.93940925e-01 -8.08875301e-02]
		[-1.41960581e-01 1.47990426e+00 -9.82180882e-01]	[-3.47470555e-01 1.57112748e+00 -9.72448450e-01]
		[ 4.14714402e-01 -4.16268738e-01 7.10836490e-01]	[ 4.26054519e-01 -4.57186707e-01 7.48992676e-01]
		[-1.28422783e-01 -1.27164494e+00 1.89160327e-01]	[-1.23977201e-01 -1.28741999e+00 1.86426601e-01]
		[ 4.41509285e-02 8.16854039e-01 -6.03862490e-01]	[ 1.53886846e-01 8.48414440e-01 -5.10179972e-01]
		[-2.22254832e-01 -2.92832718e-01 -2.31784276e-01]	[-2.49366511e-01 -4.09712133e-01 -3.68761352e-01]
		[ 9.78732103e-02 -5.51860793e-01 3.24018691e-01]	[ 3.50693794e-02 -5.98856959e-01 2.48023407e-01]
		[-3.14170635e-01 8.81118009e-01 1.45929649e+00]	[-2.99176469e-01 8.34429803e-01 1.39171701e+00]
		[ 4.07193300e-01 -5.58467969e-01 8.37030638e-01]	[ 4.36247044e-01 -5.66993899e-01 8.67040958e-01]
		[-7.77893247e-03 -5.91991437e-01 -2.21852592e+00]	[-1.47185682e-02 -5.42320233e-01 -2.26823137e+00]
		[-4.42850991e-01 2.93391420e-01 6.28138256e-01]	[-4.69284523e-01 1.99302707e-01 5.61423877e-01]
		[ 1.73432152e-01 -1.15391544e-01 -4.36406257e-01]	[ 1.66989042e-01 -1.73417372e-01 -4.90625415e-01]
		[ 3.16774497e-01 -5.73901701e-03 5.25279002e-02]	[ 3.44429461e-01 -1.81171469e-02 2.95848970e-02]
		[ 9.09087528e-02 4.51281236e-01 -6.60471816e-01]	[ 5.92781415e-02 3.18574615e-01 -4.81168109e-01]
		[-5.33143501e-02 -2.31343537e-01 3.44576277e-01]	[-9.12132134e-02 -2.57022607e-01 3.07270441e-01]
		[ 2.46356584e-01 -6.99945543e-02 4.23577055e-01]	[ 2.53017614e-01 -2.85254986e-02 3.58431573e-01]
		[ 2.29638842e-01 2.18090149e+00 -3.58506529e-01]	[ 3.09777906e-01 2.15902636e+00 -1.98705900e-01]
		[ 2.97787291e-01 -8.84843284e-01 9.33024524e-01]	[ 2.39464611e-01 -8.78123648e-01 8.64934307e-01]
		[-3.24857386e-01 -9.99168230e-01 -3.29142854e-01]	[-3.47602999e-01 -9.92780637e-01 -3.73713632e-01]
		[-1.81832922e+00 8.95533892e-01 -1.02835784e+00]	[-1.72297721e+00 8.16778211e-01 -1.05602808e+00]
		[ 7.72067995e-01 -1.47751020e-01 3.85373249e-01]	[ 7.36586086e-01 -1.20606154e-01 3.77366784e-01]
		[ 9.44538605e-01 -9.76285902e-01 6.49510163e-01]	[ 8.21068858e-01 -8.71878022e-01 6.14233296e-01]
		[ 6.00453512e-01 -7.03461684e-01 7.26620715e-01]	[ 5.70666462e-01 -5.18685460e-01 8.33161517e-01]
		[-3.24275596e-02 5.04605357e-01 -3.10158784e-01]	[-9.95563658e-03 4.59563462e-01 -3.33219969e-01]
		[-7.01733747e-01 1.18027904e-01 -4.11197643e-01]	[-6.57002796e-01 7.25056571e-02 -3.93852366e-01]
		[-1.86531340e+00 -4.51674924e-02 -2.07592740e-01]	[-1.77879011e+00 -9.59221634e-02 -3.69884185e-01]
		[ 9.49579001e-01 4.09647472e-01 -1.72298963e-01]	[ 9.53105235e-01 4.54002533e-01 -1.35341767e-01]
		[ 6.64847838e-01 -4.80570504e-01 2.54688459e-01]	[ 6.79315468e-01 -4.20015113e-01 3.08710850e-01]
		[ 2.05792174e+00 -1.53915170e+00 -3.13704237e-01]	[ 2.00033846e+00 -1.49550931e+00 -3.18985502e-01]
		[-1.83504964e+00 2.96813973e-01 3.24785703e-01]	[-1.84955896e+00 2.86731937e-01 3.08227215e-01]
		[-1.65240249e-01 1.22755289e+00 1.20204860e-02]	[-1.50779507e-01 1.20877738e+00 1.07582877e-02]
		[-1.91086497e-01 4.61863446e-01 -2.27667729e-01]	[-1.31004050e-01 4.49697112e-01 -1.51445418e-01]
		[-1.46668276e-01 3.70547378e-01 -1.00444368e-01]	[-1.74170800e-01 3.77623291e-01 -1.03572631e-01]
		[ 5.57547616e-01 -6.34340020e-01 4.61787598e-01]	[ 4.73103499e-01 -6.90009774e-01 4.20407068e-01]
		[ 1.04170132e+00 -1.22927208e+00 1.04634191e+00]	[ 1.09002425e+00 -1.02044646e+00 1.01004438e+00]
		[-7.98167498e-01 8.84676934e-01 -5.13934563e-01]	[-7.94888532e-01 8.52148191e-01 -4.88808869e-01]
		[-3.82671120e-01 1.60725952e-01 -5.53615881e-01]	[-4.26656773e-01 1.55938000e-01 -5.40964325e-01]
		[-4.75135803e-01 -1.26595842e+00 5.44674449e-01]	[-2.99561156e-01 -1.34138933e+00 5.25730027e-01]
		[ 2.60805274e-02 1.72157449e-01 -1.87008466e-01]	[-7.35031662e-02 2.04137635e-01 -1.38698992e-01]
		[ 3.14368610e-01 3.89065923e-01 -4.75544763e-01]	[ 2.77447517e-01 4.83416149e-01 -4.82300102e-01]
		[-1.35739219e+00 -1.50790890e-01 -4.37778816e-01]	[-1.17271038e+00 -2.13429240e-01 -4.34992842e-01]
		[ 1.07031495e+00 6.81703751e-01 9.78652656e-01]	[ 1.02414681e+00 6.87702871e-01 9.43173155e-01]
		[ 2.53721209e-01 -1.96058656e-02 -3.08576783e-01]	[ 2.15688659e-01 -2.73149530e-02 -3.60759796e-01]
		[-1.10980194e+00 -2.66812406e-01 -5.57580835e-02]	[-1.21508211e+00 -3.11168244e-01 -1.51643355e-01]
		[ 1.25193772e+00 2.55772334e-01 6.86341152e-01]	[ 1.43050117e+00 4.14666357e-01 6.60705034e-01]
		[-3.86830912e-01 -2.46071294e-02 -3.48272910e-01]	[-3.62302264e-01 -1.08616703e-02 -3.27341834e-01]
		[ 6.68871619e-01 3.48982073e-01 -6.61349951e-01]	[ 8.00545159e-01 3.41028279e-01 -6.57318238e-01]
		[ 1.09133215e-01 -5.35612997e-01 4.28060344e-02]	[ 1.09006637e-01 -4.87105341e-01 4.36691499e-02]
		[-6.30234170e-01 -3.16746883e-02 4.41105673e-01]	[-6.91013159e-01 4.23850371e-03 4.25505875e-01]
		[ 8.82313830e-01 -1.16390393e+00 2.29921067e+00]	[ 8.83073886e-01 -1.09941972e+00 2.15969188e+00]
		[ 1.84779420e-01 -3.70706684e-02 -1.08754450e+00]	[ 1.86555051e-01 -4.93193470e-02 -1.05608698e+00]
		[-1.25451016e+00 1.15841261e+00 -1.10800335e+00]	[-1.30494428e+00 1.16731146e+00 -1.09125310e+00]
		[ 8.04354298e-01 5.54474373e-01 4.92781509e-01]	[ 7.64111645e-01 5.48517028e-01 6.52846410e-01]
		[-6.22885332e-01 -1.43895801e-01 -1.67771862e-01]	[-6.29438858e-01 -7.33761244e-02 -2.37475314e-01]
		[-1.05871870e-01 -3.08408838e-01 -3.57561750e-01]	[-1.25986628e-01 -3.12058773e-01 -3.89280321e-01]
		[ 9.88554242e-02 -2.66221052e-02 -8.39309769e-02]	[ 1.03404622e-01 -8.97721591e-02 -1.82980123e-01]
		[-1.32740338e-01 1.01925530e-01 -1.87840527e-01]	[-1.37304651e-01 1.17787518e-01 -1.68093386e-01]
		[ 1.79259564e-01 -2.02374680e-01 4.07777609e-01]	[ 1.36943352e-01 -1.95842244e-01 4.06790518e-01]
		[-2.90457325e-02 9.63096694e-02 1.44589280e-01]	[-1.30301550e-01 8.94324520e-02 1.47902106e-01]
		[-2.18865291e-01 9.83681739e-01 8.37444689e-01]	[-1.45341009e-01 9.90114480e-01 8.66106737e-01]
		[ 2.46414743e-01 -9.37180460e-01 -1.22550999e+00]	[ 2.95427431e-01 -8.71327250e-01 -1.23480028e+00]
		[ 1.33986209e+00 -3.53492821e-01 -9.78554748e-01]	[ 1.39034210e+00 -3.69616125e-01 -1.02363967e+00]
		[ 2.16069985e-01 2.89251168e-01 8.57551252e-03]	[ 2.39332492e-01 2.95166876e-01 1.75101387e-02]
		[-1.53578756e+00 8.28320863e-02 1.14503972e+00]	[-1.53446664e+00 4.51115977e-02 1.15019936e+00]
		[-7.20023309e-02 1.48483590e+00 -8.82194274e-01]	[-5.36470051e-02 1.47114277e+00 -8.35906277e-01]
		[-6.16753810e-02 -8.55495910e-02 5.66331337e-02]	[-8.40980628e-02 -8.93900290e-02 8.75919624e-02]
		[ 1.06548996e-01 -1.48678752e+00 6.38871440e-01]	[ 1.48248359e-01 -1.41731942e+00 6.43306530e-01]
		[-1.56695342e+00 -1.02623483e-01 2.10533571e-01]	[-1.56740166e+00 -1.47920949e-01 2.70278536e-01]
		[ 1.01224930e+00 1.22864874e+00 6.93302216e-01]	[ 1.03050180e+00 1.19535846e+00 6.42734863e-01]
		[ 5.53622669e-01 -1.12292173e+00 -7.37477622e-01]	[ 5.60176245e-01 -9.92702211e-01 -7.09092849e-01]
		[-2.04666204e-01 5.64368246e-01 1.25422071e+00]	[-3.03209999e-01 8.26380892e-01 1.33704959e+00]
		[ 3.67719059e-02 -2.52875829e-01 -8.87148589e-01]	[ 1.01765725e-01 -2.89645184e-01 -8.85976675e-01]
		[-1.09052842e-01 -5.07353920e-01 -2.40959422e-01]	[-8.79497168e-03 -4.62412946e-01 -1.94149887e-01]
		[ 7.20761525e-01 3.52646207e-01 -6.36258220e-01]	[ 5.65082574e-01 4.95783263e-01 -5.54751980e-01]
		[-5.87144645e-01 -5.01258291e-01 -7.16963179e-03]	[-5.45502209e-01 -5.40921481e-01 -4.71854270e-03]
		[-7.42326625e-02 -1.13793550e-01 6.63291496e-01]]	[-5.64539194e-02 -1.21138617e-01 6.65533879e-01]]
7.31232	7.10026	[[ 1.09596271e+00 2.80775671e+00 2.57931385e+00]	[[ 1.11621271e+00 2.55053500e+00 2.53558352e+00]	[3.9670507845287153, 4.016909492143002, 0.9028125574796603, 0.9852005010930804, 2.308585513615982, 1.085146638145001, 0.9054566856293638, 0.3122296069973452, 0.6082155646316378, 1.2555820100021076, 1.185976862407063, 2.162049712699304, 3.5794855010680005, 0.629746360367869, 0.7260136109807954, 2.5979545060534446, 1.4012525483501832, 1.6315538130310248, 1.949153577188853, 1.4175465361987662, 1.249…	[3.7656796702250768, 3.643369156000727, 0.8747546819171655, 0.8089609936245045, 2.269419402760943, 1.1018069191058004, 0.89630094188534, 0.312301254303295, 0.546533123422299, 1.112833085926928, 1.2092412999983415, 2.400892684731467, 3.2911557055099823, 0.4917578416929469, 0.7043298028681403, 2.4870971159291106, 1.3608331925515456, 1.4651595577808258, 1.8531656809185557, 1.228492174221615, 1.29313…
		[ 2.40713120e+00 4.39387609e-01 3.18562706e+00]	[ 2.17096335e+00 1.63917790e-01 2.92133324e+00]
		[ 1.52978233e-02 -7.79066392e-01 -4.55951804e-01]	[ 2.30249867e-02 -6.30370070e-01 -6.06052125e-01]
		[ 5.62581585e-01 4.65451732e-01 -6.61420194e-01]	[ 4.54700012e-01 3.91465313e-01 -5.42605471e-01]
		[ 4.64286404e-01 -1.56730526e+00 1.63020227e+00]	[ 4.71427983e-01 -1.46433397e+00 1.66845621e+00]
		[-1.22797717e-01 1.01575336e+00 -3.61537092e-01]	[-2.14989928e-01 9.93017270e-01 -4.26232941e-01]
		[ 2.85573046e-01 8.13908528e-01 2.75413784e-01]	[ 1.66811227e-01 8.37700788e-01 2.71637226e-01]
		[ 1.31964790e-01 -2.16486401e-01 1.82225849e-01]	[ 1.61772622e-01 -1.84205933e-01 1.93467999e-01]
		[-5.19781001e-01 2.65102364e-01 -1.71681743e-01]	[-5.05926669e-01 8.50318023e-02 -1.88431030e-01]
		[-3.42405287e-01 -7.02745425e-01 -9.82544488e-01]	[-3.57844123e-01 -6.59139088e-01 -8.22119653e-01]
		[-7.23171937e-01 -7.79380529e-01 -5.25480217e-01]	[-7.07474479e-01 -7.78670075e-01 -5.96168850e-01]
		[-8.37255970e-01 -1.60155455e+00 -1.18679587e+00]	[-8.61502813e-01 -1.77339852e+00 -1.37009353e+00]
		[-2.32060222e+00 -8.10355620e-01 -2.60208485e+00]	[-2.16400755e+00 -4.94193280e-01 -2.42992803e+00]
		[ 1.60727546e-02 4.84156682e-01 -4.02385949e-01]	[ 1.07646467e-01 3.32434193e-01 -3.46013757e-01]
		[ 3.97232064e-01 -5.92103589e-01 -1.36805668e-01]	[ 5.07383438e-01 -4.41335386e-01 -2.09441150e-01]
		[ 1.85784424e+00 -1.79360721e+00 -2.84175239e-01]	[ 1.79568157e+00 -1.69459946e+00 -2.99186256e-01]
		[-8.72111219e-01 9.16522909e-01 -6.02425499e-01]	[-7.70417829e-01 9.48425116e-01 -5.99010139e-01]
		[-1.80568514e-01 1.15828940e+00 -1.13478127e+00]	[-1.90126461e-01 1.07107568e+00 -9.81499536e-01]
		[-1.75720837e+00 1.66308440e-01 8.26897755e-01]	[-1.61496255e+00 1.14448196e-01 9.01676552e-01]
		[ 1.00205533e+00 8.87035718e-01 4.67430147e-01]	[ 9.23943417e-01 7.49319724e-01 3.06661924e-01]
		[ 3.97881268e-01 -9.41466751e-01 7.18187436e-01]	[ 4.48701343e-01 -9.74650816e-01 7.21745991e-01]
		[-8.44180575e-01 3.66436385e-01 -1.73805220e-01]	[-8.13719570e-01 3.92962529e-01 -2.36933650e-01]
		[-1.08728672e+00 1.09998906e-01 -6.43698075e-01]	[-1.02135974e+00 -4.50354191e-02 -4.24140127e-01]
		[ 2.02378126e-01 1.07796188e-03 -4.25970292e-01]	[ 2.75041448e-01 1.05713297e-03 -5.09277419e-01]
		[ 7.24758103e-01 2.74457847e-02 5.91858819e-01]	[ 7.65971117e-01 4.17872068e-02 5.89796298e-01]
		[ 8.63806856e-01 3.32988097e-01 -9.87833201e-01]	[ 8.92367178e-01 2.83983133e-01 -9.91844018e-01]
		[-5.22996529e-01 2.11144054e-01 3.73542614e-01]	[-5.12764361e-01 2.28610763e-01 3.47835619e-01]
		[-6.05979590e-01 -9.02372571e-01 4.03006511e-01]	[-5.67024853e-01 -8.28118495e-01 3.96561914e-01]
		[-9.55376743e-01 1.64933382e+00 -4.28326762e-01]	[-9.07935055e-01 1.59977294e+00 -3.87306130e-01]
		[ 2.17260510e-01 -6.04959530e-01 -5.53672188e-01]	[ 1.72591603e-01 -5.64895609e-01 -5.58105645e-01]
		[ 7.04155831e-01 -1.29661156e+00 1.07192415e+00]	[ 5.93383013e-01 -1.19027472e+00 1.05680787e+00]
		[ 5.15050423e-01 -2.29692373e-01 -3.26236835e-02]	[ 4.52751428e-01 -2.41258087e-01 1.04553967e-01]
		[-3.97200285e-01 1.48958052e-02 1.38750401e-01]	[-3.70452718e-01 -8.98226401e-03 1.48017384e-01]
		[-4.63869680e-02 2.05008161e-01 -6.26564122e-02]	[-6.33341118e-02 1.71486560e-01 -7.71103161e-02]
		[ 1.33530747e-01 -1.69422924e-01 -2.32719336e-01]	[ 2.56739310e-01 -4.60450855e-02 -1.82081009e-01]
		[-1.45586149e-01 -3.88960508e-02 3.06663006e-01]	[-1.82770125e-01 -3.97831179e-02 2.57008803e-01]
		[ 7.16946209e-02 2.00054360e-01 -1.80614382e-01]	[ 5.17437886e-02 2.22968966e-01 -1.83145483e-01]
		[-1.44853980e+00 3.04777357e-02 2.68728739e+00]	[-1.43454135e+00 2.33458435e-02 2.67161058e+00]
		[ 8.94984858e-01 6.06249197e-01 -6.62317767e-01]	[ 8.41183280e-01 6.09850001e-01 -6.32107693e-01]
		[ 3.37700831e-01 -6.16600161e-01 -1.96297851e+00]	[ 3.57004469e-01 -5.69170312e-01 -2.01681201e+00]
		[-1.77922229e-01 -1.23066794e+00 1.49957991e+00]	[-2.02308219e-02 -1.15131696e+00 1.53483896e+00]
		[ 7.19289001e-02 1.00728136e+00 -1.11827127e+00]	[ 7.36994044e-02 9.91147025e-01 -1.06244602e+00]
		[-2.98321310e-02 2.17983607e-01 -5.35811795e-01]	[-5.32432923e-02 1.80955110e-01 -5.13925052e-01]
		[ 2.01642018e-01 1.11761872e+00 2.59974704e-01]	[ 2.46245316e-01 1.07422057e+00 3.69624934e-01]
		[-2.12338950e-01 -1.60344986e+00 -5.47835881e-01]	[-1.88988772e-01 -1.60287945e+00 -5.29593604e-01]
		[-1.15432218e-01 4.19980078e-01 8.52429609e-03]	[-7.86885339e-02 3.70488134e-01 -3.44387332e-02]
		[ 1.52763499e+00 9.41553603e-01 -2.39304504e-01]	[ 1.41440634e+00 8.72972462e-01 -3.24973170e-01]
		[-1.12011568e+00 -4.91293250e-01 1.43058700e-01]	[-1.06378609e+00 -4.04061439e-01 1.22986696e-01]
		[-1.81684682e-01 -3.95252312e-01 2.39067808e-01]	[-1.98785237e-01 -4.65585840e-01 2.01162550e-01]
		[ 2.26328595e-01 7.15685082e-01 8.01275708e-01]	[ 2.15465302e-01 6.13718155e-01 7.85110453e-01]
		[-1.40995851e-01 -6.40612953e-01 -4.85688805e-01]	[-1.76543167e-01 -6.57953844e-01 -3.92468853e-01]
		[ 1.79063645e-02 4.67356613e-02 -2.03612411e-01]	[-1.84766035e-02 9.47895006e-02 -1.99853067e-01]
		[ 1.32032703e+00 1.96972787e-01 -1.94555443e+00]	[ 1.36675373e+00 9.73115101e-02 -1.90156421e+00]
		[-5.65670614e-01 1.32410465e-01 1.72557102e-01]	[-5.64768481e-01 1.19184553e-01 2.41635408e-01]
		[-7.98153974e-01 -1.80921629e-01 1.60108486e+00]	[-8.38067688e-01 -1.92663552e-01 1.60861296e+00]
		[-3.88449886e-02 -6.43894456e-01 -1.39079112e+00]	[-7.22016871e-02 -4.87409534e-01 -1.49328169e+00]
		[ 2.82423647e-02 2.30408888e-01 4.64378244e-01]	[ 7.73699148e-02 1.86243708e-01 5.98820900e-01]
		[-2.61688501e-01 1.16823516e+00 7.52727417e-01]	[-2.04997323e-01 1.15177245e+00 9.23908729e-01]
		[-1.04150355e+00 -7.66274677e-01 8.26513221e-01]	[-1.01771969e+00 -8.79005595e-01 8.09412484e-01]
		[ 1.20310985e+00 4.86176235e-01 -2.22771110e-01]	[ 1.21067651e+00 4.93383399e-01 -2.71712268e-01]
		[ 4.61466210e-02 3.97776213e-01 -2.49313562e-01]	[-3.57680088e-02 3.97502783e-01 -2.85326589e-01]
		[-2.46381997e+00 1.67853510e+00 1.23100830e+00]	[-2.49192536e+00 1.85524292e+00 1.07476518e+00]
		[ 3.09225576e-01 -5.44819408e-02 -7.16561315e-01]	[ 3.84685150e-01 -1.07525801e-01 -6.09135125e-01]
		[ 2.11096422e+00 -1.64483536e+00 -7.14234361e-01]	[ 2.13304940e+00 -1.68353035e+00 -7.07967122e-01]
		[ 5.16063130e-01 -2.28522602e+00 -1.49421709e+00]	[ 4.27055314e-01 -2.19170620e+00 -1.54527359e+00]
		[-3.31297235e-01 8.18852868e-01 2.21742976e-02]	[-3.45969004e-01 7.71384647e-01 -3.59229373e-02]
		[-9.85413379e-02 1.39467832e+00 1.47369838e+00]	[-1.21563648e-01 1.36874415e+00 1.46183419e+00]
		[ 6.78589525e-01 8.57263339e-01 1.32409612e+00]	[ 6.96080053e-01 9.40219215e-01 1.26400716e+00]
		[-2.73394695e-01 -1.52060173e+00 -7.89470937e-02]	[-2.52088624e-01 -1.62675387e+00 -1.15440961e-01]
		[-4.24739041e-01 7.81498401e-01 -8.91069629e-01]	[-3.93492917e-01 7.58092701e-01 -8.83691033e-01]
		[-8.37333977e-01 2.60842658e-01 -7.01714515e-01]	[-7.79125898e-01 2.43438774e-01 -6.83650476e-01]
		[ 4.03684717e-01 -5.18928576e-01 6.42945923e-01]	[ 4.47995965e-01 -3.99076674e-01 5.90151477e-01]
		[-1.73510057e-02 1.20065711e-01 5.27539519e-02]	[-9.57778100e-03 1.28612365e-01 6.13119679e-02]
		[ 2.00292146e+00 -3.51113828e-01 -3.40318371e-01]	[ 2.13689501e+00 -2.70844998e-01 -3.68687075e-01]
		[-5.48545352e-01 8.20523110e-01 -1.26832657e-03]	[-5.49305764e-01 8.76257386e-01 -1.49731955e-02]
		[-1.54593649e+00 -4.28966556e-01 4.96342028e-01]	[-1.46889337e+00 -5.22901462e-01 5.38271004e-01]
		[-8.22092153e-01 6.86704347e-02 -1.72225568e+00]	[-9.86028251e-01 7.08481329e-02 -1.54170736e+00]
		[ 4.17344129e-01 -4.01417053e-01 -3.74278978e-02]	[ 4.27478619e-01 -3.69758759e-01 -4.17474697e-02]
		[ 9.62800657e-01 4.85193558e-01 1.47954158e+00]	[ 9.54687040e-01 4.97383301e-01 1.43739707e+00]
		[-3.19172773e-01 -2.54458653e-01 -4.43128671e-01]	[-3.00157861e-01 -1.08110433e-01 -3.81959824e-01]
		[ 2.49144280e-01 7.21393194e-02 2.70802300e-01]	[ 2.82638198e-01 1.11016807e-01 2.73239823e-01]
		[-3.73314300e-02 -1.45105815e-01 3.02158737e-01]	[-8.69892763e-02 -1.89856263e-01 2.35815529e-01]
		[-5.17508760e-01 2.33584770e+00 -3.76560218e-01]	[-5.12802624e-01 2.35471496e+00 -3.43910390e-01]
		[-6.82959325e-01 -1.23567455e+00 3.62212727e-01]	[-6.76543154e-01 -1.28572991e+00 3.66655938e-01]
		[ 1.16396301e+00 -1.40528269e+00 -6.92384743e-01]	[ 1.16185520e+00 -1.38863422e+00 -7.18898872e-01]
		[ 4.11202425e-01 -6.30532007e-01 4.08938001e-01]	[ 3.71265867e-01 -5.29631143e-01 3.65661134e-01]
		[-5.33811629e-01 6.67424343e-01 -3.50775522e-01]	[-5.22407137e-01 6.76826741e-01 -3.36739357e-01]
		[ 8.05924473e-02 -2.43961136e-01 1.86282077e-01]	[ 6.81851781e-02 -2.33306452e-01 1.75815270e-01]
		[ 1.36975772e-01 1.52112079e-01 -8.89674444e-01]	[ 1.79224223e-01 1.02145639e-01 -8.96864222e-01]
		[ 4.80252252e-02 -6.36334324e-02 9.59135751e-01]	[ 4.80482989e-02 -1.33680302e-02 9.43225732e-01]
		[-1.71543675e-02 -1.26446322e-01 -3.58517071e-02]	[-2.03096524e-02 -1.53346047e-01 -2.33087933e-02]
		[ 5.97152212e-01 -1.13178860e+00 -2.21331753e-01]	[ 4.99781949e-01 -1.20192558e+00 -6.91396404e-02]
		[-2.75420469e-02 -2.61895115e-01 4.23334857e-01]	[ 4.72984545e-03 -3.40509638e-01 4.89392864e-01]
		[-6.24943965e-01 1.47748562e+00 6.88502064e-02]	[-6.35721550e-01 1.52228923e+00 -1.84715757e-02]
		[ 9.53998321e-01 4.68444191e-02 5.40998693e-01]	[ 7.75803837e-01 -1.51814681e-02 5.50277192e-01]
		[-1.44013198e-01 -5.58008204e-01 2.57581519e-01]	[-9.85578008e-02 -5.24391293e-01 2.76417311e-01]
		[-7.23554260e-01 2.11026863e-01 -7.38982953e-01]	[-7.16517875e-01 1.99361772e-01 -7.88749567e-01]
		[-1.68066820e+00 -2.61976979e-01 -7.53947715e-01]	[-1.67669217e+00 -3.20386903e-01 -6.63886358e-01]
		[ 7.94136363e-01 -7.19135352e-01 6.78795934e-01]	[ 8.64011182e-01 -6.86606534e-01 6.25106398e-01]
		[ 6.44303930e-01 9.95287660e-01 2.95146971e-01]	[ 6.78104052e-01 9.84221167e-01 2.69538852e-01]
		[-4.51599436e-01 -3.20159409e-01 2.60759303e-01]	[-3.17622758e-01 -1.44962605e-01 2.91611151e-01]
		[ 1.61865981e-01 3.88215967e-01 -5.76506746e-02]	[ 1.48842936e-01 3.51548843e-01 -5.65535361e-02]
		[-4.99960808e-02 8.16823391e-02 3.81754212e-02]	[-3.17607501e-02 3.36583036e-02 4.16072223e-02]
		[-8.45388070e-01 -1.67232599e-01 3.49294822e-01]	[-8.75123738e-01 -1.36911194e-01 5.74232248e-01]
		[-1.16332054e-01 4.86637851e-01 8.66577891e-02]	[-1.18004136e-01 4.76739840e-01 1.29975913e-01]
		[ 9.95105472e-01 -3.46046744e-01 -7.18278351e-01]	[ 9.93127874e-01 -3.39828647e-01 -7.04208161e-01]
		[ 8.05341243e-01 2.92706631e-01 -3.23944026e-01]	[ 9.81548764e-01 -9.19900948e-03 -4.65142375e-01]
		[-7.99060957e-01 -3.58744819e-01 2.60991474e-01]	[-9.03437614e-01 -2.63724452e-01 2.50376237e-01]
		[-1.48595680e-01 -5.24852713e-02 -1.48177515e-01]	[-1.95903589e-01 7.30144914e-02 -7.96704469e-02]
		[-2.26078272e-01 -9.08060320e-01 8.27802271e-01]	[-2.51202892e-01 -9.30298428e-01 7.77554253e-01]
		[ 1.82807639e-01 9.58788754e-01 -7.30942127e-01]	[ 1.59570069e-01 9.54868119e-01 -7.74426949e-01]
		[ 1.09740818e-01 5.71687465e-02 -1.50593789e-02]	[ 7.67149617e-02 7.89532709e-02 -3.15858197e-02]
		[-1.14966344e+00 1.50005412e+00 1.07110932e+00]	[-1.23039667e+00 1.63335521e+00 1.11926277e+00]
		[ 9.39666668e-01 -1.46644380e+00 -1.23848770e+00]	[ 1.02065393e+00 -1.49093255e+00 -1.23856633e+00]
		[ 5.36661289e-02 -1.34878727e-01 1.45043954e-01]	[ 7.97089594e-02 -1.53944221e-01 1.26927803e-01]
		[-4.78293121e-01 -1.78008016e+00 -7.43183831e-02]	[-6.13347853e-01 -1.73329216e+00 -5.78519371e-02]
		[ 4.44431090e-02 9.11942176e-01 -1.94655346e-01]	[ 3.72477104e-02 9.35716586e-01 -1.53462194e-01]
		[ 6.19491266e-01 9.08192937e-01 1.81271814e-01]	[ 6.89664403e-01 9.22209144e-01 1.67528358e-01]
		[-1.13752823e-01 6.57586366e-01 1.10496374e+00]	[-2.59261110e-01 6.99792318e-01 1.13114669e+00]
		[ 3.95883725e-01 -1.02950317e+00 -1.16181634e+00]	[ 3.36235568e-01 -1.13182241e+00 -1.25002493e+00]
		[-1.35733722e-01 7.11755249e-01 -1.45142530e-01]	[-1.23485476e-01 6.28912484e-01 -1.61956505e-01]
		[-7.17198383e-01 -1.28341340e+00 -1.21483975e+00]	[-6.76193305e-01 -1.38481987e+00 -1.14870721e+00]
		[-1.29171165e+00 1.30575508e+00 -6.99035114e-01]	[-1.31278361e+00 1.29068226e+00 -6.63302136e-01]
		[ 2.10941348e+00 2.01061668e-01 1.99934464e+00]	[ 2.11668405e+00 2.20434881e-01 1.89894185e+00]
		[ 3.33101843e-01 -5.89254392e-01 -5.38880976e-01]	[ 4.43728837e-01 -7.77082714e-01 -4.73550874e-01]
		[-4.76120485e-01 3.25483758e-01 4.99779185e-01]	[-4.80213420e-01 3.44602694e-01 4.40119309e-01]
		[ 3.64952137e-01 3.94034997e-01 2.14316850e-01]	[ 3.52516657e-01 4.28964662e-01 1.19199626e-01]
		[-1.50028095e-01 -7.15242852e-01 1.18424616e+00]	[-2.92400796e-01 -8.55992346e-01 1.29407089e+00]
		[-3.13505953e-01 7.45477206e-01 -1.05815331e+00]	[-2.60525120e-01 7.26480205e-01 -1.07350534e+00]
		[ 8.59153822e-01 1.10921676e-01 -4.17459109e-01]	[ 9.46034410e-01 1.60735115e-01 -4.50898460e-01]
		[-1.97987746e+00 -1.85383290e+00 2.82490445e-01]	[-1.90089900e+00 -1.93063224e+00 2.60434012e-01]
		[ 7.19116068e-01 2.01860058e+00 -3.70448596e-01]	[ 7.43435992e-01 2.06823063e+00 -5.44013595e-01]
		[ 9.99896779e-01 -4.66761145e-02 3.44031151e-01]	[ 9.76519828e-01 -1.34896884e-01 3.47739000e-01]
		[ 1.29430502e+00 -2.13799287e-02 6.34854344e-01]	[ 1.35253140e+00 -1.04716144e-01 6.43822321e-01]
		[-6.35531728e-01 8.46149425e-02 -3.15023214e-01]	[-7.00193981e-01 1.52148231e-01 -3.86912269e-01]
		[-6.49342578e-01 -1.22550325e-01 -4.35332615e-01]	[-7.87264386e-01 -5.45564795e-02 -4.77670046e-01]
		[-9.89060853e-01 -4.05788550e-01 -9.18831454e-01]	[-9.60708867e-01 -2.50443922e-01 -8.66263331e-01]
		[ 2.45347580e-01 3.08480161e-01 5.58354944e-01]	[ 2.62218171e-01 2.47946425e-01 5.38920217e-01]
		[ 4.42833508e-01 1.62853388e-01 5.19299227e-01]	[ 4.75739199e-01 1.11910562e-01 4.60757165e-01]
		[ 7.91441536e-01 -3.45705352e-01 -1.06524416e-01]	[ 9.01099990e-01 -3.55725882e-01 -7.91384139e-02]
		[-3.96487832e-01 4.13897150e-02 2.06446541e-01]	[-3.93695169e-01 1.38788356e-01 2.34661458e-01]
		[-3.10583017e-01 3.27844342e-01 -9.80111759e-02]	[-3.58096586e-01 2.87449590e-01 -5.88919567e-02]
		[-1.38054233e+00 2.10631211e+00 -1.03455061e+00]	[-1.39367074e+00 2.09602834e+00 -1.12079311e+00]
		[ 1.61095029e+00 -1.51891524e+00 1.04540664e+00]	[ 1.58931102e+00 -1.55337840e+00 1.04024156e+00]
		[-1.39203841e-01 -5.40307065e-01 1.27789776e-01]	[-1.95640283e-01 -5.42649936e-01 8.05515456e-02]
		[-3.43401539e-02 -1.25207306e-01 7.27333477e-02]	[ 6.77746616e-02 -1.20827785e-01 2.93170454e-02]
		[-8.57063770e-02 -2.66035778e-01 1.40276455e-01]	[-1.26623232e-01 -2.73359521e-01 1.58667594e-01]
		[ 1.38685044e-01 3.71507892e-01 -3.64255779e-01]	[ 1.26712388e-01 3.62761603e-01 -3.57721163e-01]
		[-7.31372993e-01 1.99109530e-01 -1.85009626e+00]	[-8.72513855e-01 1.72492165e-01 -1.78146647e+00]
		[ 7.42950735e-01 -2.58006060e-01 7.75582183e-01]	[ 7.40294115e-01 -3.21178239e-01 7.51155378e-01]
		[ 8.90904667e-02 1.63745356e-01 1.11573575e+00]	[ 4.63000906e-02 1.19085350e-01 1.10735391e+00]
		[ 2.86249761e-01 1.75744697e+00 -1.02920667e+00]	[ 4.08740071e-01 1.69405166e+00 -8.78856040e-01]
		[ 1.83548940e-01 -9.86106035e-02 2.16084537e-01]	[ 1.38937937e-01 -2.45411156e-02 2.13987835e-01]
		[-3.99897838e-01 -1.45061268e+00 8.23874546e-01]	[-4.74992019e-01 -1.34272559e+00 8.50192213e-01]
		[ 1.06750730e+00 4.50796943e-01 8.03891551e-01]	[ 1.34034428e+00 2.78950225e-01 8.34963700e-01]
		[-8.94991748e-01 -7.44291104e-01 -9.19516139e-01]	[-9.83839537e-01 -7.42228926e-01 -9.43403209e-01]
		[-2.86285294e-01 2.04877035e-01 2.02401163e-01]	[-3.28287451e-01 1.99250240e-01 1.64352116e-01]
		[ 6.74285288e-01 -7.15055058e-01 -1.28083119e+00]	[ 7.89006662e-01 -9.00451730e-01 -1.23077131e+00]
		[-2.16610791e-01 8.38568777e-01 5.39644337e-01]	[-1.40215143e-01 8.98792723e-01 5.36082344e-01]
		[-3.09581468e-01 5.08986933e-02 7.49552409e-01]	[-3.01026292e-01 1.10995874e-01 7.33432644e-01]
		[-4.48031153e-02 -5.24677364e-02 2.76463052e-01]	[-2.67688429e-02 -6.67802932e-02 2.26592070e-01]
		[-1.68356326e-01 2.53578153e-01 2.62127337e-02]	[-1.46680658e-01 3.00257676e-01 5.33245214e-02]
		[ 4.80053917e-01 -2.22473118e-01 -5.55938515e-01]	[ 4.43210231e-01 -1.73951744e-01 -4.65947016e-01]
		[-5.68824076e-01 1.65153355e+00 -1.96512410e+00]	[-5.28911568e-01 1.68185510e+00 -2.06770600e+00]
		[ 2.17235519e-01 -9.86040215e-02 7.40870402e-01]	[ 2.33596231e-01 -1.21424695e-01 6.89630016e-01]
		[ 4.09352052e-01 -1.53215844e+00 1.45647197e+00]	[ 3.50371945e-01 -1.50457449e+00 1.53830512e+00]
		[ 1.92096582e-01 -3.97294285e-01 -1.17318896e+00]	[ 2.57839226e-01 -3.80284168e-01 -1.05490904e+00]
		[ 2.94096211e-01 -1.89215349e-01 2.48490140e-01]	[ 2.63613472e-01 -1.72274807e-01 2.01316741e-01]
		[-2.62956673e-01 6.00085330e-01 9.94098061e-01]	[-2.43335762e-01 5.35480103e-01 9.02694547e-01]
		[-5.13972873e-01 -1.31023791e+00 5.50052123e-02]	[-6.01469515e-01 -1.27105292e+00 8.95101380e-02]
		[ 4.38634840e-01 7.36949362e-01 2.81678027e-02]	[ 4.20571731e-01 7.82752509e-01 5.05115574e-03]
		[ 2.85939892e-02 6.62577963e-01 -2.12038593e-01]	[ 6.33189531e-02 6.76012818e-01 -2.14268066e-01]
		[-1.31161833e+00 3.31241442e-01 2.73596938e-01]	[-1.33703757e+00 2.89879195e-01 3.15755263e-01]
		[ 5.42213180e-01 -4.68839782e-01 -1.13250409e+00]	[ 6.00220098e-01 -4.38433934e-01 -1.13590210e+00]
		[ 4.98142162e-01 1.93983002e-01 6.93138848e-01]	[ 5.34392714e-01 3.13836110e-01 6.37565662e-01]
		[-2.72711320e+00 2.75073267e-01 5.76032737e-01]	[-2.72000206e+00 3.65693928e-01 5.31641226e-01]
		[-3.36345087e-01 -3.21282674e-01 3.54987456e-01]	[-3.02635020e-01 -2.96023817e-01 3.83016878e-01]
		[ 3.00118256e+00 -2.08034919e-01 -8.68521390e-01]	[ 2.98671322e+00 -1.91719275e-01 -8.13004974e-01]
		[ 1.87219091e-01 -4.61016060e-01 6.43922069e-01]	[ 9.16734118e-02 -4.07849598e-01 6.68136353e-01]
		[ 7.89828835e-02 1.09478206e-02 -2.11462666e-02]	[ 1.20061079e-01 -9.38573694e-03 -4.66915906e-02]
		[-3.40472535e-01 6.23980109e-01 -5.15815944e-01]	[-2.64622103e-01 5.76654649e-01 -5.30188781e-01]
		[ 8.47980464e-01 -2.34686489e-01 -7.39975760e-01]	[ 7.60992576e-01 -2.37817913e-01 -7.63589058e-01]
		[-2.10947468e-01 -1.01656665e+00 9.37301559e-01]	[-9.00439664e-02 -1.03767631e+00 1.04451289e+00]
		[-6.51835162e-01 1.29387102e+00 -3.09751110e-01]	[-6.79881699e-01 1.34570729e+00 -2.39053697e-01]
		[-3.92695142e-01 -9.38772180e-01 -1.67866602e+00]	[-3.94663992e-01 -8.57112966e-01 -1.71157527e+00]
		[ 1.37001792e-01 7.17894433e-02 1.33873131e+00]	[ 1.71278594e-01 7.13350293e-02 1.34728967e+00]
		[-2.91958594e-01 2.59545689e-01 5.80388139e-01]	[-3.03726444e-01 2.14680163e-01 6.25605300e-01]
		[-2.07431943e-01 -2.51578758e-01 3.70213649e-01]	[-1.36979524e-01 -3.61989730e-01 3.51426798e-01]
		[ 1.41765948e-01 1.35770489e-01 2.66958342e-01]	[ 1.03380504e-01 1.73875927e-01 2.19762912e-01]
		[ 1.62551900e-01 -1.16559546e-02 -4.85878295e-01]]	[ 1.78461934e-01 2.06376350e-02 -5.00573036e-01]]
6.8979	6.51127	[[ 6.19237447e-01 4.41621231e-01 2.42912382e-01]	[[ 6.23509659e-01 4.18469976e-01 3.46924182e-01]	[0.798430180410436, 2.054556417771142, 1.6184141625426296, 1.3724270302320334, 2.3132916621608484, 0.6384132856689971, 0.6869180173507459, 0.6365855041215726, 0.2383773761361676, 1.243473352507403, 0.918475515447999, 1.5441307215930387, 2.440602673685683, 0.7051325796997554, 0.4774760479013654, 2.8327227208249637, 0.12442472582244322, 0.7343840412569078, 1.0516856742441927, 0.6759505258920432, 1.…	[0.8271866800701763, 1.862191369987442, 1.5473107330951528, 1.3782115257462633, 2.484887285569688, 0.5902097067306576, 1.0471008117290588, 0.6301977244466851, 0.12709292917587317, 1.379371354609042, 0.9050107472711558, 1.6113613666636437, 2.131309084355524, 0.5358090586760719, 0.3732421744540804, 2.8430270167764293, 0.24874878683401938, 0.7198646748999904, 1.2330963871516034, 0.654936598169045, 1…
		[-1.65771660e+00 -1.08081010e+00 -5.52292739e-01]	[-1.49082927e+00 -9.87976800e-01 -5.18735594e-01]
		[-1.37427212e+00 -5.71070348e-01 6.36018233e-01]	[-1.35841104e+00 -3.58497010e-01 6.48359344e-01]
		[ 7.81355036e-01 1.67338991e-01 -1.11581267e+00]	[ 7.61516407e-01 2.10216949e-01 -1.12932219e+00]
		[ 2.15244932e+00 1.09826179e-01 -8.40368037e-01]	[ 2.34028756e+00 -8.79300970e-02 -8.30654712e-01]
		[ 9.00720635e-02 2.66964976e-01 5.72877167e-01]	[ 8.96381840e-04 1.67164480e-01 5.66041280e-01]
		[-4.21320550e-01 3.02784698e-01 -4.50185277e-01]	[-7.50844834e-01 1.32037762e-01 -7.17786998e-01]
		[-6.25079565e-01 -6.79077932e-02 -9.95247345e-02]	[-6.13107153e-01 1.38100555e-01 -4.66586245e-02]
		[ 6.70045637e-02 1.02140629e-01 -2.04698446e-01]	[ 3.32401843e-02 3.40656152e-02 -1.17844120e-01]
		[-9.91832402e-01 -1.37807217e-01 -7.37226990e-01]	[-1.13866927e+00 -2.54601150e-01 -7.35714544e-01]
		[ 6.61918063e-01 -2.27780858e-01 5.94623941e-01]	[ 7.07747243e-01 -2.13791647e-01 5.21949638e-01]
		[ 2.92941887e-01 8.90794006e-01 1.22678881e+00]	[ 3.01314757e-01 1.06520817e+00 1.17090838e+00]
		[ 1.26205903e+00 8.07264019e-01 1.92667413e+00]	[ 1.01437749e+00 7.68746863e-01 1.70954525e+00]
		[-6.77563191e-01 1.40718480e-01 -1.35345434e-01]	[-5.19931027e-01 6.44633277e-02 -1.12283363e-01]
		[-4.35388408e-01 -1.84497164e-01 -6.61899345e-02]	[-3.49727866e-01 -8.97677864e-02 -9.45615409e-02]
		[ 2.76322721e-01 -1.46537278e+00 -2.40845311e+00]	[ 4.50667800e-01 -1.64632431e+00 -2.27361330e+00]
		[-4.41627556e-02 3.16290255e-02 1.11940914e-01]	[-6.56134565e-03 9.69286765e-02 2.28992881e-01]
		[ 2.84002204e-01 8.92187134e-02 6.71343943e-01]	[ 5.96415153e-02 1.11531899e-01 7.08666830e-01]
		[-1.52136607e-01 -3.07473058e-01 -9.94161722e-01]	[-1.61360221e-01 -1.11200923e-02 -1.22244261e+00]
		[-6.15770773e-01 -2.01866990e-01 -1.92315331e-01]	[-6.01895421e-01 -1.41136797e-01 -2.16204195e-01]
		[ 6.46038193e-02 5.07853280e-01 1.03529587e+00]	[ 1.83018121e-01 4.33078645e-01 1.05389708e+00]
		[ 6.53259092e-01 1.82178283e-02 1.05464689e+00]	[ 6.10199052e-01 -1.34709800e-01 9.26875837e-01]
		[ 5.21397867e-01 5.49923362e-01 4.72208239e-01]	[ 5.14516094e-01 6.92546923e-01 6.93388782e-01]
		[ 4.47254164e-03 -1.30527336e-02 -6.13395431e-01]	[ 9.26672324e-02 -5.49031615e-02 -6.57541977e-01]
		[-5.24192967e-01 -5.27567338e-01 -2.54732065e-01]	[-5.59455673e-01 -5.18952767e-01 -2.37805829e-01]
		[ 8.35154142e-01 -1.77424020e+00 6.71493890e-01]	[ 8.69168015e-01 -1.75361478e+00 5.90202414e-01]
		[-6.94794846e-01 -9.96206368e-02 7.38104097e-01]	[-6.34771214e-01 -5.72793788e-02 6.62799963e-01]
		[-3.51817437e-01 1.63168410e+00 -1.17750780e+00]	[-3.06143030e-01 1.56705862e+00 -1.16505329e+00]
		[ 1.36533362e+00 -1.93521211e+00 1.93028865e-02]	[ 1.38997155e+00 -2.13649435e+00 4.37168601e-02]
		[-1.48682429e-01 -7.70302160e-01 5.68599515e-01]	[-1.96853195e-01 -8.20721596e-01 5.14035489e-01]
		[-1.04955142e+00 2.58331562e+00 -1.88403034e-01]	[-1.20502077e+00 2.71631377e+00 -2.97723979e-01]
		[-3.43592006e-01 -9.17553151e-02 1.29535763e-01]	[-3.91303737e-01 -7.81119310e-02 1.30870951e-01]
		[ 2.30467047e-01 2.42430968e-01 -7.10985357e-02]	[ 2.28936008e-01 2.39723532e-01 -6.59159710e-02]
		[ 5.28800389e-02 -1.19070488e-01 3.39172584e-02]	[ 6.45761176e-02 -1.37063848e-01 6.15480079e-02]
		[ 5.28483218e-01 3.85179028e-01 -3.39668293e-02]	[ 3.43684573e-01 4.48942422e-01 5.65951077e-02]
		[-2.22091155e-01 3.74126975e-01 -8.06254089e-01]	[-1.86324947e-01 3.74777191e-01 -7.95334811e-01]
		[-5.04171457e-01 -6.63353306e-01 7.64434382e-01]	[-4.50571889e-01 -6.65368898e-01 7.20287461e-01]
		[ 1.03512756e+00 -2.70543287e-01 -1.78585440e+00]	[ 1.15250294e+00 -3.56693460e-01 -1.79183761e+00]
		[-3.95556783e-01 -5.62203169e-02 5.22747234e-01]	[-4.63573089e-01 -3.98623756e-02 4.40729868e-01]
		[-6.22232785e-01 4.10005987e-01 1.51265342e+00]	[-6.44113293e-01 4.48212663e-01 1.47966755e+00]
		[-8.47269194e-01 7.72376220e-01 -1.71600887e+00]	[-7.31064151e-01 6.93109588e-01 -1.78634886e+00]
		[ 4.63822320e-01 -6.08606078e-01 1.01263275e+00]	[ 4.16466662e-01 -5.97779213e-01 1.04346995e+00]
		[ 3.96296387e-01 4.48673415e-03 6.94306439e-01]	[ 3.70836917e-01 -3.69947291e-02 7.38424560e-01]
		[-4.49288218e-01 -8.66727838e-01 -3.47952808e-01]	[-3.86107737e-01 -1.04106362e+00 -2.49225184e-01]
		[ 1.76544116e-01 1.69457613e+00 2.02379617e-01]	[ 1.68348660e-01 1.78033062e+00 2.58306825e-01]
		[ 9.74906812e-02 -7.75406011e-01 -8.98424637e-02]	[ 9.45302578e-02 -7.94944693e-01 -9.74285525e-02]
		[-1.34834833e+00 -5.21633894e-01 9.22293242e-02]	[-1.35101425e+00 -6.49548964e-01 -1.04974691e-01]
		[ 7.41103138e-01 4.65123916e-01 -1.43618482e-01]	[ 7.79752513e-01 5.17961561e-01 -1.19000706e-01]
		[ 3.76676946e-01 3.26493586e-01 1.60025943e-01]	[ 3.68580522e-01 3.57693194e-01 1.81153510e-01]
		[ 5.34033618e-02 -4.42256654e-01 -3.55473395e-01]	[ 1.15817744e-01 -4.43163360e-01 -3.37165139e-01]
		[-1.96521969e-02 4.23671826e-01 3.56168005e-01]	[-7.06334627e-02 4.07639481e-01 4.09398786e-01]
		[ 2.33101608e-02 4.17455561e-02 6.22424127e-02]	[-1.12621224e-02 8.83628411e-02 8.78530038e-02]
		[-1.65830292e+00 7.64336011e-01 7.11308391e-01]	[-1.62255471e+00 7.66825267e-01 7.00398883e-01]
		[ 8.96918586e-01 -6.16064239e-01 3.19880496e-01]	[ 8.70091617e-01 -6.42935888e-01 3.68534502e-01]
		[ 6.91404020e-01 -2.60239425e-01 -1.03602313e+00]	[ 6.65265379e-01 -2.37990690e-01 -1.03272331e+00]
		[ 3.84774336e-01 4.47052281e-01 1.20955520e-01]	[ 2.91744945e-01 6.15510875e-01 9.65369776e-02]
		[-6.51704447e-01 -8.73925803e-01 3.73214849e-01]	[-6.32010828e-01 -9.10732149e-01 4.48348311e-01]
		[ 2.76610788e-01 2.88539434e-01 -4.16261848e-01]	[ 3.22943875e-01 3.04859971e-01 -3.13296478e-01]
		[ 1.06037618e+00 -1.79356649e-01 -4.86512690e-01]	[ 1.23604911e+00 -1.44301430e-01 -4.65611888e-01]
		[-1.10381502e+00 6.33999914e-01 4.58123926e-01]	[-1.12685795e+00 6.54851201e-01 3.92864707e-01]
		[-5.69908260e-02 -4.93167997e-01 3.37737135e-01]	[-1.40852889e-01 -4.58764915e-01 2.93611648e-01]
		[ 2.98625291e+00 -1.28340471e+00 -7.14282749e-01]	[ 2.99504477e+00 -1.06946968e+00 -6.83790027e-01]
		[-6.86449293e-01 1.03356968e-01 -6.03796979e-02]	[-5.70702480e-01 6.15156266e-02 -2.05235726e-02]
		[-2.49485584e+00 1.01863032e+00 8.75901132e-01]	[-2.48470555e+00 1.00315602e+00 8.56038207e-01]
		[-8.27873747e-01 1.87730808e+00 8.23864570e-01]	[-7.20804090e-01 1.81214038e+00 7.13603607e-01]
		[ 6.09753100e-01 -3.17368217e-01 -1.75919389e-01]	[ 5.78932576e-01 -3.02414933e-01 -1.76525239e-01]
		[ 1.76558565e-01 -1.51998369e+00 -3.26692950e-01]	[ 1.84725385e-01 -1.48988334e+00 -3.10925942e-01]
		[ 8.83727682e-02 -5.44884971e-01 -4.92615467e-01]	[ 1.52688843e-01 -5.79701494e-01 -4.14786386e-01]
		[-1.28676705e-01 9.12209931e-01 3.56512996e-01]	[-9.03547778e-02 8.89778905e-01 3.67432801e-01]
		[-4.10435310e-01 -2.48418509e-01 2.42667870e-01]	[-3.98415216e-01 -2.74778021e-01 2.43098779e-01]
		[ 1.17100866e-01 -2.65607535e-01 -7.04579190e-02]	[ 3.12741397e-01 -3.27255044e-01 4.70569795e-02]
		[-4.39785924e-01 -1.97079539e-01 -1.19633457e-01]	[-4.44486067e-01 -4.82307494e-02 -1.95538195e-01]
		[-4.67040367e-01 -6.01268553e-02 -1.80665959e-01]	[-4.90703932e-01 3.80665485e-02 -1.46726134e-01]
		[-2.33598757e-01 -7.75181502e-01 3.72642418e-01]	[-2.64584275e-01 -7.75768341e-01 1.97892046e-01]
		[-3.04086809e-01 6.49677644e-01 -2.02633796e-01]	[-2.46953567e-01 6.32536044e-01 -1.70971033e-01]
		[ 5.70525171e-01 3.06976372e-01 -5.00146493e-01]	[ 7.04957165e-01 1.93243605e-01 -4.87012458e-01]
		[ 7.91425029e-01 -3.09507420e-01 -2.07898547e-01]	[ 7.86323257e-01 -4.60312999e-01 -1.06911657e-01]
		[-4.12412336e-01 4.63924958e-01 1.84142711e-01]	[-4.10791319e-01 4.89272444e-01 2.24943078e-01]
		[-1.52440666e-01 -2.18267046e-01 -6.88423903e-02]	[-1.57132019e-01 -1.70901470e-01 -5.76579938e-02]
		[-1.44520014e-01 4.30331659e-01 4.09197940e-01]	[-2.31751468e-02 5.14012865e-01 2.97411109e-01]
		[ 3.74133968e-02 -9.05590824e-02 -8.37213804e-03]	[ 8.19406783e-02 -1.42146289e-01 -1.79164459e-02]
		[-9.21249373e-02 -7.48834557e-01 -5.96719135e-01]	[-9.00806713e-02 -7.88087781e-01 -5.82219888e-01]
		[-3.38785889e-01 -1.87946194e+00 5.79490771e-02]	[-5.45830438e-01 -1.88612389e+00 9.29802064e-02]
		[ 5.28050398e-01 1.94356568e+00 -5.75235951e-01]	[ 6.12033728e-01 1.94824029e+00 -5.71171013e-01]
		[-2.72662238e-01 -1.29382679e-02 2.76405871e-01]	[-1.42084470e-01 3.19597338e-02 2.90821185e-01]
		[-5.67033763e-01 2.03676586e-01 -2.31196367e-01]	[-6.29649990e-01 2.65670654e-01 -2.67997405e-01]
		[ 9.61753908e-01 -8.08409550e-01 4.04346880e-01]	[ 9.84449101e-01 -8.23477779e-01 4.03563523e-01]
		[-3.82574960e-01 6.01401685e-01 3.28745206e-02]	[-3.69217251e-01 5.92764692e-01 3.05033168e-02]
		[ 4.44288137e-01 -1.26996205e+00 1.54887845e-01]	[ 5.49358143e-01 -1.36798057e+00 2.56523534e-01]
		[-1.34679518e-01 -1.39813656e-01 -2.38316788e-01]	[-1.70014237e-01 -9.31296224e-02 -2.66072685e-01]
		[-1.84108875e-01 1.50333789e+00 1.45344774e-01]	[-1.78301595e-01 1.51227857e+00 1.45660644e-01]
		[-1.48933626e-01 5.18186298e-01 6.90670946e-01]	[-2.07896882e-01 5.21763254e-01 7.48117080e-01]
		[ 3.86392487e-02 5.97221169e-01 -4.22692081e-01]	[ 2.26393165e-02 5.74737953e-01 -4.04706618e-01]
		[ 2.32318912e-01 -9.92803406e-01 -5.24495381e-01]	[ 2.39253113e-01 -9.87859687e-01 -5.00284730e-01]
		[ 4.52512590e-01 1.75148736e+00 -3.98042682e-01]	[ 2.49834882e-01 1.68812815e+00 -4.34982335e-01]
		[-5.08323279e-01 -1.44044632e+00 1.98036608e-01]	[-3.54193727e-01 -1.40999544e+00 1.67849764e-01]
		[-5.84839186e-03 -1.40058117e-01 1.65862970e-01]	[ 2.65299171e-02 -1.50680162e-01 1.90852530e-01]
		[ 1.85277767e+00 3.84887876e-02 4.69460344e-01]	[ 1.63520016e+00 -3.14380652e-02 3.74878440e-01]
		[-9.00049679e-01 6.99708538e-01 -2.57474098e-01]	[-8.10001347e-01 7.27308472e-01 -2.67746384e-01]
		[-1.02103821e+00 -4.80168846e-01 -5.16386575e-02]	[-9.29097869e-01 -4.96190246e-01 -6.04073118e-02]
		[-1.70303528e-01 -3.50102972e-01 -1.47326016e-01]	[-1.80223523e-01 -3.29957550e-01 -1.24841303e-01]
		[-1.98829794e-01 -1.57133654e-01 5.53868158e-02]	[-1.91730960e-01 -1.13544159e-01 2.38201455e-02]
		[ 3.16137428e-01 5.31322181e-01 8.76711133e-03]	[ 2.86754120e-01 5.11209561e-01 -9.11002674e-03]
		[ 1.42033950e+00 5.69911756e-01 -5.42170346e-01]	[ 1.53115911e+00 5.57793363e-01 -4.82838384e-01]
		[-9.10712981e-02 -1.47319589e-01 -7.34773229e-02]	[-8.05464030e-02 -1.51979584e-01 -6.85133455e-02]
		[-1.43570093e+00 -4.16147845e-01 4.94917275e-01]	[-1.45061270e+00 -4.05813779e-01 5.51351730e-01]
		[ 4.46899866e-02 -8.31368754e-01 -1.20361630e+00]	[ 1.92735607e-01 -8.77038535e-01 -1.20451158e+00]
		[-4.70269162e-02 1.10340863e-01 7.66962345e-01]	[-2.78030301e-02 1.09001366e-01 6.87853026e-01]
		[-3.94291953e-02 4.10444155e-01 6.10444727e-01]	[-4.50911706e-02 4.00099437e-01 6.87732300e-01]
		[ 1.85957115e+00 2.48500887e-01 2.95764756e-01]	[ 1.89595084e+00 3.45479244e-01 2.56566300e-01]
		[-1.30647658e+00 -7.90436542e-01 1.97656701e-01]	[-1.31548199e+00 -7.47177233e-01 1.35184508e-01]
		[-6.02696597e-01 5.17117284e-01 -5.09985756e-01]	[-5.98663995e-01 5.11449490e-01 -5.01678225e-01]
		[ 1.57125787e+00 -2.16916290e-01 -1.16413862e+00]	[ 1.48663712e+00 -1.99977770e-01 -1.17023690e+00]
		[-1.61525849e+00 3.44963537e-01 1.12028491e+00]	[-1.59680771e+00 2.83390164e-01 1.11795384e+00]
		[ 9.23817394e-02 -1.00666048e-01 -1.10152092e-01]	[ 8.68716205e-02 -1.19783448e-01 -1.13968636e-01]
		[-4.34935224e-01 1.28817555e+00 1.79380251e-01]	[-5.56514115e-01 1.41513326e+00 2.21451779e-01]
		[ 2.46476655e-01 -6.42539586e-01 -1.95876621e-01]	[ 2.27778605e-01 -6.09502349e-01 -1.32160627e-01]
		[ 1.08233739e-01 -7.47588907e-01 -2.62221645e-01]	[ 1.35432746e-01 -7.22079822e-01 -2.87287080e-01]
		[-3.47744497e-01 -3.28671364e-01 -7.21027583e-01]	[-3.43815587e-01 -3.91715121e-01 -6.67556595e-01]
		[-1.27663124e-02 7.26784495e-01 7.44791030e-01]	[-3.76594979e-02 6.98129774e-01 6.75901204e-01]
		[ 5.24514921e-01 -2.58126696e-02 2.03938890e-01]	[ 4.66612578e-01 -1.69539380e-01 1.75103342e-01]
		[-1.64303389e-01 3.85566854e-01 -5.35852419e-02]	[-4.72014799e-02 3.13479766e-01 -4.60884219e-02]
		[ 5.78497450e-01 -2.09369271e-02 4.50854124e-01]	[ 5.36846866e-01 -6.21453300e-02 4.83852286e-01]
		[-6.95546997e-01 -2.26813094e-01 -4.88039721e-01]	[-6.82760805e-01 -1.91196935e-01 -4.52212193e-01]
		[ 1.77551270e-01 6.67358420e-01 9.27500606e-01]	[ 2.10336721e-01 5.47864257e-01 9.97010064e-01]
		[ 3.36917004e-01 1.46734045e-01 -6.65580192e-01]	[ 3.38578675e-01 1.47288466e-01 -7.01806767e-01]
		[-4.37584132e-01 -7.39350724e-01 -2.66487727e-01]	[-4.88366037e-01 -7.30252404e-01 -3.29544980e-01]
		[-1.74651473e-01 2.32754575e+00 -1.49007731e+00]	[-2.67744330e-01 2.15637501e+00 -1.50321229e+00]
		[ 1.11879608e+00 -1.64522643e+00 8.57902105e-01]	[ 1.17962545e+00 -1.57468090e+00 8.41184011e-01]
		[-7.26462027e-01 -6.30126646e-01 4.63119379e-01]	[-6.64554836e-01 -6.38888813e-01 4.53782466e-01]
		[ 2.19784600e+00 -4.95752525e-01 -9.54739571e-01]	[ 2.15558817e+00 -6.27445859e-01 -9.37131217e-01]
		[-4.89178464e-01 -8.06240719e-02 8.51835838e-01]	[-4.94500990e-01 -7.42997789e-02 8.46943418e-01]
		[-1.62637343e+00 7.20048711e-01 -1.78348929e-01]	[-1.60024746e+00 7.13015198e-01 -2.01197348e-01]
		[-3.56514693e-03 4.16507491e-01 1.11606927e-01]	[ 1.43443280e-01 3.36546092e-01 1.66781010e-01]
		[ 1.22484865e-01 -9.00318411e-01 -1.10064572e-01]	[ 4.44556452e-02 -8.79677937e-01 -1.71760507e-01]
		[ 4.22814157e-01 8.40256245e-01 1.48277891e-01]	[ 2.66887987e-01 9.40840874e-01 1.11747681e-01]
		[ 7.19566526e-01 7.61031112e-01 -2.10132427e-01]	[ 5.76317247e-01 6.15196468e-01 -2.86435187e-01]
		[ 9.31498316e-02 -9.97863188e-02 -6.49018773e-01]	[ 1.89136424e-01 -4.92921207e-02 -6.24479358e-01]
		[-6.59541127e-01 -6.36079836e-01 8.00480053e-01]	[-6.05179083e-01 -6.52803431e-01 8.02607530e-01]
		[ 1.19380460e-01 6.97572926e-01 3.82010911e-01]	[ 1.49751517e-01 5.73074376e-01 3.23872593e-01]
		[-3.46838233e-01 -3.26969652e-01 2.47398345e-01]	[-3.54312793e-01 -3.95281547e-01 1.51098411e-01]
		[ 2.13206955e-01 -5.74372728e-02 -3.79732808e-01]	[ 1.82073698e-01 -3.23390573e-02 -3.92667084e-01]
		[-8.92414420e-02 -1.27675918e+00 1.79726806e+00]	[ 1.97381408e-02 -1.39016847e+00 1.75947161e+00]
		[-2.39866187e-02 1.37591814e+00 -1.74245845e+00]	[-1.46105468e-02 1.38788821e+00 -1.75347682e+00]
		[-1.35769821e-03 4.47509218e-02 -1.84188888e-03]	[-5.12759397e-03 2.28025782e-03 -5.99479601e-03]
		[-5.28734466e-01 -1.35978080e-02 -4.02750172e-01]	[-3.10401554e-01 3.75445567e-02 -5.50968251e-01]
		[ 2.30090688e-01 -1.00074180e-01 -4.08535366e-02]	[ 2.84204188e-01 -4.94339895e-02 -6.56149952e-02]
		[ 6.60790684e-02 -1.47567392e-01 3.72548007e-01]	[ 1.24371508e-02 -1.21066791e-01 3.92938904e-01]
		[-4.17788365e-01 2.33182186e-01 3.24791617e-01]	[-3.83254248e-01 3.82407654e-01 4.63838315e-01]
		[ 2.73231069e-01 -1.64295779e-01 -1.77550858e-01]	[ 2.87217098e-01 -2.73979898e-01 -1.62803790e-01]
		[-2.55142156e-01 3.69246810e-03 -3.52463659e-01]	[-2.69789361e-01 -4.34610321e-02 -3.47646718e-01]
		[ 2.58334750e-01 6.66005298e-01 1.55780790e-01]	[ 2.84754138e-01 6.41702947e-01 2.35291046e-01]
		[-1.47289661e-01 1.15703264e-01 6.38643692e-02]	[-1.63546647e-01 1.48268819e-01 8.67112893e-02]
		[ 1.09323219e-01 -2.57284865e-01 1.41578978e-01]	[-1.11933624e-02 -1.92783866e-01 1.52521851e-01]
		[-1.23158274e+00 -2.15586977e-01 -2.88980533e-01]	[-1.12928684e+00 -3.58878979e-01 -3.71051388e-01]
		[ 6.07578561e-01 2.13791676e-01 5.52780734e-01]	[ 5.31282176e-01 2.22654518e-01 6.01938289e-01]
		[ 4.71244228e-01 -5.53935007e-02 -2.40285278e-01]	[ 4.57728898e-01 -9.13827708e-02 -2.32429724e-01]
		[ 2.14007042e+00 -1.38423963e+00 -1.12714919e-01]	[ 2.17218763e+00 -1.46200080e+00 -2.57208868e-02]
		[-1.96171388e+00 -1.03982055e-01 -1.84940988e-01]	[-2.00047092e+00 4.18452061e-03 -1.89370491e-01]
		[-1.59432120e-01 1.33509587e+00 3.66602942e-01]	[-1.03780351e-01 1.30840535e+00 2.96632135e-01]
		[-1.50872497e-03 3.50330669e-01 -6.47276951e-02]	[ 1.17439073e-01 2.72651311e-01 -8.52249005e-02]
		[ 1.27232926e-01 -1.12158841e-01 -7.26884562e-02]	[ 1.12257760e-01 -5.98619570e-02 -9.99657095e-02]
		[-1.56249194e-02 -8.54547172e-02 2.02808066e-01]	[-1.74122828e-02 -7.48454696e-02 2.22775016e-01]
		[-5.00684369e-01 -5.35019946e-01 1.85825675e+00]	[-5.32163378e-01 -5.23832800e-01 1.90391401e+00]
		[-4.07839624e-02 9.43637536e-02 -3.26327750e-01]	[-3.17437172e-02 1.35129420e-01 -3.50905150e-01]
		[ 6.48525378e-01 3.81279431e-01 -1.57097212e+00]	[ 6.47407194e-01 4.01233242e-01 -1.58501368e+00]
		[-3.28097133e-01 -3.16754905e-01 8.74262515e-01]	[-2.57998552e-01 -3.61986472e-01 9.77973911e-01]
		[ 7.51656140e-02 3.99352404e-02 -3.82042639e-01]	[ 9.52644441e-02 9.00536080e-02 -4.45260902e-01]
		[ 7.54353230e-02 -2.89021002e-01 -2.82319415e-01]	[ 1.22168914e-01 -3.37736267e-01 -3.55948877e-01]
		[ 5.14370931e-01 6.24138900e-01 8.39902924e-01]	[ 3.45112532e-01 6.64545715e-01 9.11064020e-01]
		[ 5.65935387e-02 -3.40392933e-01 -5.12411491e-01]	[ 6.77255329e-02 -2.76490260e-01 -5.04142416e-01]
		[-4.83213138e-01 7.16498323e-02 -3.07567932e-01]	[-4.14899701e-01 7.14376403e-02 -2.95896209e-01]
		[ 1.22613137e+00 -7.72235117e-01 8.05450412e-01]	[ 9.82591550e-01 -8.90002241e-01 8.88645008e-01]
		[-7.27184405e-01 3.73559069e-01 -1.54697069e-01]	[-6.58622583e-01 4.56666637e-01 -1.53462544e-01]
		[-4.61575996e-01 -1.79435170e-01 -6.91656451e-01]	[-3.27121170e-01 -1.00621515e-01 -7.02673057e-01]
		[ 2.12464600e+00 -7.37527141e-01 5.72733134e-01]	[ 2.17437208e+00 -8.00876205e-01 5.21925180e-01]
		[ 2.20056073e-01 1.51040647e-02 -5.59549994e-01]	[ 2.45805592e-01 -1.03482110e-02 -5.34403954e-01]
		[-2.37252653e+00 6.61154907e-01 6.68810478e-02]	[-2.39283695e+00 6.55579992e-01 8.60728464e-02]
		[ 7.84916172e-01 9.84059949e-03 3.21963400e-01]	[ 6.45412142e-01 2.19116338e-02 2.19788394e-01]
		[-3.29893308e-01 -6.35842215e-02 2.92320863e-02]	[-3.05293451e-01 -1.09695591e-01 3.87206391e-02]
		[-3.82054928e-01 2.57570720e-01 -2.96433861e-01]	[-2.98318436e-01 2.08419272e-01 -2.46858662e-01]
		[-3.70109879e-01 1.01871023e-01 3.57960169e-01]	[-4.49774377e-01 1.18694292e-01 4.04047610e-01]
		[-5.93988261e-01 5.88900196e-01 -7.70223124e-01]	[-5.08027626e-01 6.35725407e-01 -6.79839617e-01]
		[ 1.07482179e+00 -1.01287973e+00 1.76698588e-01]	[ 1.02320881e+00 -9.42783542e-01 2.26168342e-01]
		[-3.09551489e-01 1.36495001e+00 1.41955886e+00]	[-4.86211501e-01 1.43595908e+00 1.29138772e+00]
		[ 2.85511648e-01 -8.96713515e-01 -1.08987916e+00]	[ 3.37854749e-01 -9.20883865e-01 -1.04080221e+00]
		[ 3.26015977e-01 -3.51932365e-01 -2.56496872e-01]	[ 4.52690906e-01 -3.07844748e-01 -2.14048451e-01]
		[ 3.02492569e-01 -8.68345783e-02 -2.40851949e-02]	[ 3.47198291e-01 -1.07135529e-02 -6.10340805e-02]
		[ 2.49670946e-01 7.04905617e-01 -9.77045972e-01]	[ 2.55121505e-01 6.72284580e-01 -1.00971751e+00]
		[-3.53976137e-01 -2.43847391e-01 7.58922239e-01]]	[-3.30966880e-01 -3.25242241e-01 8.19441931e-01]]
7.33963	6.94285	[[ 1.35519148e+00 -1.84873085e+00 -1.82721568e+00]	[[ 1.3831203 -1.68026357 -1.83509811]	[2.9313933306842173, 3.3675064802731525, 2.160645416619376, 0.6178380031397258, 1.2016444976009537, 0.942373204527057, 1.1891098655074215, 0.850370640054489, 0.8393103893206647, 0.6756544177762157, 0.9126020643028009, 2.424079183955801, 3.1063752014766486, 0.47582157204241593, 0.19547405774993026, 1.9938868699096801, 0.9492736716841221, 0.3018859149028431, 2.496603176553665, 1.5892451410356732, 0…	[2.8467336512467902, 2.984528244546262, 2.014212149567368, 0.6209655016909457, 1.0046042608628598, 1.0129432176618451, 1.46570379508221, 0.9005760264447413, 0.8169585969876098, 0.7324387559696629, 0.9319290201348289, 2.7062926054942515, 2.7523224135708455, 0.41468654253748655, 0.15427605720269472, 1.8443518845923768, 1.0037093978158838, 0.2528864305005959, 2.5292756278510766, 1.7532715286526466, …
		[-3.31855648e+00 -5.34500582e-01 2.03940947e-01]	[-2.95294149 -0.32559716 0.28553788]
		[ 1.84937013e+00 -8.97692078e-01 -6.65107263e-01]	[ 1.72464307 -0.76219299 -0.70832106]
		[ 6.09886386e-02 2.67383295e-01 -5.53633776e-01]	[-0.015691 0.26510418 -0.5613125 ]
		[-8.06863081e-01 8.19377528e-01 3.48628648e-01]	[-0.67335311 0.72349052 0.17996329]
		[-1.06690047e-01 -6.12624871e-01 7.08078568e-01]	[-0.24463192 -0.69158125 0.69851598]
		[-8.44054386e-01 3.15987379e-02 -8.36992226e-01]	[-1.11109734 -0.2093841 -0.93268892]
		[-6.96503860e-01 4.05383704e-01 -2.71434432e-01]	[-0.75472162 0.41658839 -0.26055051]
		[ 5.95732345e-01 -4.65498218e-02 -5.89387832e-01]	[ 0.61816126 0.03751618 -0.5328138 ]
		[-6.51374163e-01 -6.93092517e-02 1.65580252e-01]	[-0.70112964 -0.07684334 0.19743064]
		[-1.32471915e-01 8.98888156e-01 -8.54037579e-02]	[-0.20427136 0.90164642 -0.11746759]
		[-4.95965875e-01 1.84820028e+00 1.48806367e+00]	[-0.33755375 1.97283959 1.82153262]
		[ 2.58176694e+00 1.16400841e+00 1.27637408e+00]	[ 2.39914423 0.92057784 0.98586109]
		[-1.89623383e-01 -1.99131436e-01 3.88324365e-01]	[-0.03554984 -0.11858168 0.39577711]
		[-1.55280967e-01 1.09795480e-01 4.51982428e-02]	[-0.05859354 0.13369907 -0.04992451]
		[ 1.51623944e+00 -5.19604520e-01 -1.18600757e+00]	[ 1.37382158 -0.67274697 -1.0303687 ]
		[ 6.55995366e-01 -3.22882262e-01 6.05423512e-01]	[ 0.67147492 -0.20782367 0.71649376]
		[ 1.47897470e-01 -2.59340875e-01 -4.47633145e-02]	[ 0.08911007 -0.23598188 -0.01798597]
		[-2.18970192e-01 -2.19367639e+00 1.17169253e+00]	[ 0.02622983 -2.32211461 1.00216314]
		[-1.44713248e+00 6.22646785e-01 -2.09329111e-01]	[-1.58119859 0.72245141 -0.22767528]
		[-2.03813471e-01 6.66386285e-01 -3.56454838e-01]	[-0.23515 0.6077623 -0.41059771]
		[ 8.01174560e-01 4.38270926e-01 2.04564543e-01]	[ 0.80265938 0.51056351 0.05988566]
		[-4.95590596e-01 -6.33518912e-01 -7.37589619e-02]	[-0.3569346 -0.65348677 -0.03327817]
		[ 9.14715165e-02 6.58818132e-02 2.48900899e-01]	[ 0.13127211 0.0811609 0.2132919 ]
		[ 4.84682474e-01 4.63409143e-01 -2.21622442e-01]	[ 0.4929751 0.42170136 -0.20724179]
		[-4.73625175e-01 1.59328448e+00 -7.70186357e-01]	[-0.43546485 1.50307583 -0.75264034]
		[ 1.59616263e-01 4.17170168e-02 -1.41305309e-01]	[ 0.12269907 0.02248605 -0.12914135]
		[ 4.71521599e-01 -1.54449919e+00 9.84585175e-01]	[ 0.4587616 -1.56611915 0.93383281]
		[-1.07998020e-01 3.93591378e-01 -4.16369474e-01]	[-0.05897332 0.45820753 -0.3184331 ]
		[ 2.19859178e-01 2.94840392e-01 1.34139431e-01]	[ 0.15800286 0.24341814 -0.02338482]
		[ 4.41166145e-01 -6.32554233e-01 3.32923562e-01]	[ 0.35173088 -0.69432267 0.27191251]
		[-1.97969707e-01 8.10907276e-02 7.24091056e-01]	[-0.31462635 0.17376601 0.73239649]
		[-3.27629295e-01 -5.06422666e-01 5.53420271e-02]	[-0.37242381 -0.52656057 0.04384574]
		[ 4.23932022e-01 3.71147371e-01 -6.16630500e-01]	[ 0.45986594 0.39559495 -0.63018071]
		[-3.59620641e-01 -6.80384054e-02 -1.72920913e-01]	[-0.35102083 0.05694924 -0.25262746]
		[-5.80123778e-02 6.12250775e-02 6.87218928e-01]	[-0.06595699 0.01689247 0.68975434]
		[ 4.99710022e-01 2.00559840e-01 -5.15039727e-01]	[ 0.43709907 0.16162364 -0.54383845]
		[ 1.11672480e+00 6.58866469e-03 -2.34800697e-01]	[ 1.2380134 -0.03377937 -0.3143885 ]
		[-1.11948401e+00 -4.86315229e-01 4.38173018e-03]	[-1.14781957 -0.4933376 0.0450851 ]
		[ 3.10132456e-02 -2.29709445e-01 7.77805830e-03]	[-0.03409512 -0.1961699 -0.03714314]
		[ 2.75297159e-01 1.11189071e-01 1.79803882e+00]	[ 0.39367396 0.11457241 1.94675162]
		[-2.70024746e-02 4.81183353e-01 -9.48622756e-01]	[-0.02270459 0.46971009 -0.92095049]
		[-2.56736808e-01 -4.30622966e-01 -9.96516495e-01]	[-0.26194426 -0.44156365 -0.97183022]
		[ 2.56078502e-01 6.18267369e-01 -4.48662051e-01]	[ 0.40550115 0.58809541 -0.49724416]
		[-8.81002412e-01 -1.24259098e+00 4.99531639e-01]	[-0.90869321 -1.19031182 0.47288592]
		[ 5.46951317e-01 6.85011017e-01 -9.11477114e-02]	[ 0.42918218 0.6735822 0.05775104]
		[ 4.63370885e-02 -4.97259913e-01 3.32975087e-01]	[ 0.09733079 -0.46520595 0.24739058]
		[ 8.33742811e-02 5.37700015e-01 -1.67737512e-01]	[ 0.06546528 0.56457166 -0.1862175 ]
		[-2.04725751e-01 -2.40659219e-01 -1.58753451e-02]	[-0.226473 -0.22669469 -0.09303968]
		[-1.15476339e-01 6.00233014e-01 2.42109837e-01]	[-0.05614496 0.60659174 0.14509392]
		[ 2.72851934e-01 -2.10100391e-01 -2.79847553e-01]	[ 0.24065311 -0.20657651 -0.20752628]
		[-1.38790716e-01 -4.37887420e-01 1.04088242e-01]	[-0.15407322 -0.43379777 0.1593128 ]
		[ 8.74426294e-01 -8.44861044e-01 -1.36266384e+00]	[ 0.96798444 -0.80677699 -1.39154548]
		[-3.01556018e-01 9.19127183e-02 -2.85306988e-01]	[-0.29198295 0.00562415 -0.28122389]
		[-7.95265542e-01 7.00356251e-01 1.52647584e+00]	[-0.84401589 0.71092378 1.52217931]
		[-8.76080698e-02 -3.60745397e-01 7.64937856e-01]	[-0.13303749 -0.10653391 0.67526333]
		[ 4.95657188e-01 5.66424051e-01 -1.63769828e+00]	[ 0.47735327 0.50170071 -1.46532247]
		[-3.44860384e-01 -4.60492480e-01 9.40232363e-01]	[-0.35440343 -0.47077624 0.95153962]
		[-1.87791316e+00 3.36263994e-01 2.88492126e-01]	[-1.71392396 0.22267648 0.36584508]
		[ 1.13205281e+00 -5.71749377e-01 2.69290438e-02]	[ 1.08970747 -0.59275803 -0.04098761]
		[ 5.66282280e-01 4.19344861e-01 -5.41371040e-02]	[ 0.51698274 0.49060374 -0.05474651]
		[-3.02296065e+00 3.04852633e+00 1.55587340e-01]	[-3.08769747 3.23511703 0.2569094 ]
		[ 9.08345507e-01 -2.99931490e-01 5.88570169e-01]	[ 1.00390939 -0.33643724 0.60350801]
		[ 2.25697218e+00 -2.64022283e+00 -8.18600745e-01]	[ 2.25369237 -2.69332603 -0.88670687]
		[ 1.19627713e+00 -1.57887503e-02 -1.74605862e+00]	[ 1.29566824 -0.09510289 -1.64958725]
		[-1.03255106e+00 -7.78488356e-01 1.09350864e+00]	[-1.01238294 -0.8128844 1.09329637]
		[-2.77944781e-01 8.67319603e-01 7.76010272e-01]	[-0.25579927 0.83581908 0.76953019]
		[-1.86747344e-01 2.75603994e-01 1.62606356e-01]	[-0.31767548 0.28083773 0.11787997]
		[-3.20751124e-02 1.66107225e-01 -2.08677181e-01]	[ 0.04267069 0.14626833 -0.23371046]
		[-1.78127660e-01 -2.65417530e-01 -3.40187656e-02]	[-0.14416517 -0.25117467 -0.04776762]
		[-1.76532592e+00 1.67077561e-01 -5.36487945e-01]	[-1.85427583 0.15956537 -0.51216371]
		[ 4.48427617e-01 -5.18603074e-01 3.67363218e-01]	[ 0.47766259 -0.4049332 0.3046955 ]
		[ 1.05420296e+00 -2.49702673e-01 2.90957662e-01]	[ 1.03900179 -0.28851349 0.31887681]
		[-1.54544432e+00 1.43496030e+00 1.74098223e-01]	[-1.68040721 1.43139699 0.23910199]
		[ 7.12982952e-01 -1.43381863e+00 3.68441540e-02]	[ 0.77572473 -1.5120079 0.00580459]
		[ 5.64451293e-01 1.12895411e-01 -2.20074122e-01]	[ 0.79542271 -0.02142681 -0.18535492]
		[ 1.14056368e+00 5.00953358e-01 1.48342699e+00]	[ 1.23566253 0.45164615 1.64411428]
		[-5.37228115e-01 -2.29714638e-01 2.94334913e-01]	[-0.53411104 -0.20389508 0.28179705]
		[-6.47851594e-01 -1.19936488e-01 -1.91856337e+00]	[-0.74501612 -0.09158199 -1.89915679]
		[-3.46410710e-01 2.50772459e-01 -3.49721163e-01]	[-0.22282013 0.42142135 -0.05977802]
		[-4.27143488e-02 -5.20093596e-03 1.45139291e-01]	[-0.10246833 -0.08803448 -0.06090591]
		[ 3.29385926e-01 -2.83870254e-01 3.16268041e-01]	[ 0.29647276 -0.35125175 0.22740767]
		[ 1.17193729e+00 2.00724843e+00 -7.62790520e-01]	[ 1.18850225 2.10684875 -0.76810319]
		[-1.45719636e+00 -2.55499617e+00 1.20150692e+00]	[-1.49176214 -2.64562104 1.21460706]
		[-5.26171176e-02 1.53567273e-01 -1.80671615e-03]	[ 0.08024182 0.14284231 -0.02677609]
		[ 1.30566519e+00 -3.59951953e-01 1.73266568e+00]	[ 1.25652944 -0.32861027 1.70127261]
		[-1.76890809e+00 1.43974163e+00 2.05542386e-01]	[-1.79502424 1.50763669 0.22668778]
		[ 7.59354185e-01 -1.02638791e+00 -1.90175631e+00]	[ 0.78521343 -1.12769977 -1.99615253]
		[-3.40744969e-01 1.40891325e+00 -2.42140433e-01]	[-0.35738054 1.40319313 -0.2556121 ]
		[-6.69012053e-03 2.34050037e-01 -5.98765324e-02]	[-0.01912261 0.24201758 -0.06113615]
		[ 6.47234425e-01 -1.42203319e+00 2.13574521e-01]	[ 0.58968404 -1.39885187 0.23323826]
		[ 4.33774370e-02 -1.65401287e+00 1.25848746e-01]	[ 0.0091108 -1.58880096 0.0201797 ]
		[-3.10342361e-01 2.81187820e-01 -4.09724399e-01]	[-0.28441441 0.25786767 -0.41943777]
		[-8.64261838e-03 1.31879398e+00 4.16498544e-01]	[ 0.01481716 1.33379153 0.46909493]
		[ 3.33086107e-01 -1.61659552e+00 7.53386905e-01]	[ 0.25505537 -1.42872531 0.60539138]
		[-6.70570554e-01 1.42578721e+00 -5.29279643e-02]	[-0.56457824 1.37854755 -0.02207852]
		[ 2.24748547e-01 3.99288177e-01 -4.97198103e-01]	[ 0.27796805 0.24094544 -0.44076096]
		[ 7.06303733e-01 -5.37301031e-01 5.12300214e-01]	[ 0.65957615 -0.52540422 0.51282698]
		[-1.48175865e+00 -8.15869099e-01 2.49738257e-01]	[-1.47561251 -0.81821775 0.26433603]
[truncated: 17,191 more rows]
