# Supplementary material for: Modelling chemical processes in explicit solvents with machine learning potentials
Source: Nat Commun. 2024 Jul 20;15:6114. doi: 10.1038/s41467-024-50418-6 (PMC11271496; doi:10.1038/s41467-024-50418-6)
Supplement: Supplementary file 4 — Source Data [file 41467_2024_50418_MOESM4_ESM.zip › source_data/SI/S6/s21.xlsx]

## Sheet: Sheet1
E_true	E_predicted	F_true	F_predicted	|F|_true	|F|_predicted
1.62829	1.70792	[[ 9.43431847e-02 1.34279608e-02 6.83657072e-02]	[[ 7.86049432e-02 -1.06272702e-03 1.71392674e-01]	[0.11728093005353267, 0.05021493136116229, 0.02495358393837707, 0.01321302025356648, 0.09401392137121994, 0.031280957007594895, 0.11530340632893483, 0.03764529742147047, 0.04978828551119663, 0.13879086925457362, 0.03302241106089394, 0.03404473597634188, 0.04062619209426506, 0.02563687806114445, 0.03955284834654422, 0.10887454131590275, 0.054871007796798335, 0.17904803396224542, 0.0930476784860029…	[0.18856117134246347, 0.0911378423789733, 0.18221520950327383, 0.09998585906791818, 0.20692217916671915, 0.04902187690130193, 0.15647744341389347, 0.12321969160429816, 0.07348470249206192, 0.041272350560433956, 0.03143888178924829, 0.09797254049210369, 0.12254691637480225, 0.043486758803222066, 0.06576046414429994, 0.4002960705767506, 0.13394003556873743, 0.2132403368991296, 0.09165441133061966, …
		[-2.53598464e-02 -2.02602635e-02 -3.83136953e-02]	[ 2.81558541e-02 -4.18583199e-02 -7.59028013e-02]
		[ 1.26475787e-02 1.76016371e-02 1.23653741e-02]	[ 1.48614807e-01 -2.57819341e-02 1.02231666e-01]
		[-1.03306523e-02 6.71675718e-03 -4.76935012e-03]	[-4.04357501e-03 4.91256791e-02 -8.69913166e-02]
		[ 6.87840776e-02 -5.63120026e-02 3.05994518e-02]	[-4.59688018e-02 9.65061865e-03 2.01520528e-01]
		[-2.71525758e-02 -7.62564314e-03 -1.35309079e-02]	[ 4.44773813e-02 7.92093764e-03 -1.90306519e-02]
		[ 3.54372448e-02 1.09560584e-01 -5.96285750e-03]	[-8.87434382e-02 -2.53392563e-02 -1.26363423e-01]
		[ 3.91013793e-04 -3.65867348e-02 8.85586591e-03]	[-6.90558233e-02 8.50144151e-02 5.64529441e-02]
		[-1.36907278e-02 3.10394195e-02 3.64416216e-02]	[-7.01172955e-02 2.01059869e-02 -8.90593456e-03]
		[ 1.21743872e-01 -2.63541959e-02 -6.12110393e-02]	[ 5.27875875e-03 2.39401642e-02 -3.32025626e-02]
		[ 1.74525129e-02 2.18059095e-02 1.76179379e-02]	[ 3.09029839e-02 -1.17062170e-03 -5.66025779e-03]
		[-2.15595976e-02 -2.62821021e-02 -1.86518310e-03]	[ 5.19330623e-02 -6.64907002e-02 4.98052459e-02]
		[-2.04450231e-02 2.23329348e-02 2.70874239e-02]	[ 7.12630901e-02 -6.36789797e-02 -7.67092319e-02]
		[-1.36371460e-04 -4.37144576e-03 -2.52610645e-02]	[ 1.80812604e-02 1.71535962e-02 -3.56359419e-02]
		[-3.72648383e-02 -7.86835554e-03 -1.06699868e-02]	[ 3.63220179e-02 -1.68051936e-02 5.21798345e-02]
		[ 3.54277831e-03 2.75210667e-02 -1.05279178e-01]	[-1.53631063e-01 2.39934160e-01 -2.81186841e-01]
		[ 5.39377919e-02 -9.89536405e-03 1.90364685e-03]	[ 5.35740421e-02 -6.94511768e-02 1.01223956e-01]
		[-1.05713849e-01 6.76177211e-02 1.27713055e-01]	[-1.12482572e-01 -7.42512960e-02 1.65244841e-01]
		[-1.80064834e-02 8.95437527e-02 -1.77638224e-02]	[ 9.51631867e-03 8.94513888e-02 -1.75618861e-02]
		[ 5.56536452e-03 1.27051201e-02 5.14320435e-02]	[ 7.05672299e-03 3.04625845e-02 -2.47693791e-02]
		[-1.19249745e-01 -3.91537784e-02 6.21230105e-02]	[-1.89594778e-02 -4.12992591e-02 -3.18760077e-02]
		[-4.29542844e-02 7.88743314e-02 -6.98807571e-02]	[-2.72923889e-02 3.77949019e-02 2.53927688e-03]
		[ 3.26806181e-01 -1.40721617e-01 2.09757508e-01]	[ 2.95127037e-01 -1.33821692e-01 1.30554079e-01]
		[ 1.25350183e+00 3.09964254e-01 -3.70300465e+00]	[ 1.22977673e+00 3.32826292e-01 -3.67386286e+00]
		[-3.97121147e-01 2.41976294e-01 2.83320449e-02]	[-4.30318412e-01 2.56101924e-01 -2.47078886e-02]
		[-4.14806087e-01 6.87801335e-01 7.94673365e-01]	[-4.01027870e-01 6.34446024e-01 8.08010315e-01]
		[ 8.22958461e-01 -1.17981059e-01 7.07105764e-01]	[ 7.96839514e-01 -8.58346227e-02 7.23964126e-01]
		[-1.53616145e+00 -1.02878722e+00 2.04306347e+00]	[-1.50439561e+00 -1.00220017e+00 2.05160624e+00]
		[ 6.67465789e-02 1.47225846e-01 1.12872976e+00]	[ 6.92258131e-02 7.15918087e-02 1.06236787e+00]
		[-1.44787975e-01 -1.84601602e-01 9.31389301e-02]	[-9.41661694e-02 -2.34461610e-01 8.57569237e-02]
		[-4.20047235e-02 -3.90544463e-01 -4.63609535e-01]	[ 2.03925623e-02 -4.06036439e-01 -4.49404630e-01]
		[-5.94624815e-03 1.49020118e-01 8.37008630e-02]	[-1.34473110e-02 3.27121485e-02 -1.21419685e-02]
		[-1.66790728e-01 3.76837743e-01 -4.59619847e-01]	[-1.89226439e-01 4.10926154e-01 -4.37542797e-01]
		[ 2.76936856e-01 1.61969133e-01 -1.43717058e-01]	[ 1.71230323e-01 1.69558559e-01 -1.83395110e-01]
		[ 1.49468519e-01 1.52574374e+00 -4.77753343e-01]	[ 1.50254641e-01 1.45915218e+00 -5.05525285e-01]
		[ 1.30679597e+00 -5.13981409e-01 -2.99742206e-01]	[ 1.31398544e+00 -5.95897989e-01 -3.13244936e-01]
		[-2.94847283e-01 -5.19662679e-02 -4.10351441e-01]	[-3.10784608e-01 -5.19650171e-02 -4.53298985e-01]
		[ 3.21358933e-01 4.27054013e-02 2.40421443e-01]	[ 3.44084871e-01 9.90076970e-02 1.91178229e-01]
		[-2.93144902e-01 -1.04396307e+00 8.00454136e-01]	[-3.47656779e-01 -1.05126973e+00 8.08522030e-01]
		[-1.66649811e+00 -1.41037965e-01 3.35370021e-01]	[-1.60795334e+00 -1.20341114e-01 3.34363751e-01]
		[ 9.93188249e-01 5.79190003e-01 8.48800390e-01]	[ 1.17137266e+00 6.31610341e-01 8.01689102e-01]
		[-7.32300854e-01 -1.29757896e+00 -3.51403232e-01]	[-6.62543963e-01 -1.23036420e+00 -3.59020568e-01]
		[-8.53220275e-01 -1.94958942e-01 -4.80800104e-01]	[-8.46527822e-01 -1.54599872e-01 -5.75383486e-01]
		[-1.72369771e-01 4.52319140e-01 -1.04033632e-01]	[-7.90394792e-02 4.22413441e-01 -5.56515811e-02]
		[-1.55600247e-01 1.95119071e-01 -3.11522499e-01]	[-1.74447120e-01 1.83584050e-01 -3.05586874e-01]
		[ 6.36987900e-01 1.44040092e-01 5.09912891e-01]	[ 5.90518569e-01 1.49159901e-01 4.94222381e-01]
		[-4.52019041e-01 -1.02782845e+00 -3.33175222e-01]	[-5.07659201e-01 -8.77553215e-01 -2.61970228e-01]
		[ 7.00667818e-01 1.01252543e+00 -2.31542798e-01]	[ 6.96561174e-01 9.48447819e-01 -1.66769736e-01]
		[ 2.75108337e-05 1.43890710e-01 -1.84158806e-01]	[ 2.99595034e-03 2.13112196e-01 -1.96830947e-01]
		[-8.38981696e-02 -2.25964732e-02 -2.28262478e-01]	[-8.25759487e-02 6.31112479e-02 -1.76365112e-01]
		[ 4.92209643e-01 6.43606955e-02 4.41636709e-01]	[ 4.82778270e-01 3.72175327e-02 4.67703770e-01]
		[-6.34422501e-01 -4.09600215e-01 3.12819262e-01]	[-6.37989422e-01 -3.93515061e-01 3.31549103e-01]
		[ 7.92916425e-01 -3.50976994e-01 1.32426421e+00]	[ 8.53387742e-01 -2.43527457e-01 1.32506643e+00]
		[-7.45305354e-01 1.75458600e+00 -1.25236848e+00]	[-7.85852090e-01 1.82484772e+00 -1.28378254e+00]
		[ 5.86842129e-01 -2.49771065e-01 4.55626045e-01]	[ 6.35124566e-01 -1.97288242e-01 4.26147387e-01]
		[-1.11013480e+00 -6.89791525e-01 -1.16908702e-02]	[-1.13384407e+00 -7.65033223e-01 1.54936469e-02]
		[ 2.31016595e-01 6.05124749e-01 -7.56345425e-01]	[ 2.38712033e-01 6.74596643e-01 -7.46089817e-01]
		[ 1.37639169e-01 -1.30105093e+00 2.43708037e-01]	[ 1.68109876e-01 -1.30275861e+00 2.38682736e-01]
		[ 1.28907205e+00 -1.46335261e+00 -8.86149561e-01]	[ 1.34799539e+00 -1.56271561e+00 -7.99870407e-01]
		[-2.01456811e+00 3.86372587e-01 1.51932333e+00]	[-2.05697368e+00 4.75916823e-01 1.47274343e+00]
		[ 5.41586910e-01 6.46561207e-01 4.75484599e-01]	[ 5.99180319e-01 6.66801217e-01 5.26192647e-01]
		[-7.01340059e-01 2.03082249e-01 -6.99215708e-01]	[-7.74148077e-01 2.26374676e-01 -7.18056788e-01]
		[-7.30269423e-01 -1.05919229e-01 6.63468491e-01]	[-7.04974235e-01 -1.51560002e-01 6.40723630e-01]
		[ 1.55435351e+00 3.54499512e-01 -1.08049699e+00]	[ 1.59162540e+00 3.45621932e-01 -1.11981924e+00]
		[-8.53828085e-01 8.35781698e-01 1.67843617e+00]	[-8.54044708e-01 9.05889703e-01 1.77386015e+00]
		[ 2.32269325e+00 -6.42132374e-01 -1.30523263e+00]	[ 2.37973582e+00 -5.37072515e-01 -1.32109540e+00]
		[-3.35762269e-01 -8.95238523e-03 -6.87389752e-01]	[-3.31374816e-01 9.78009027e-02 -7.25725903e-01]
		[ 5.90148057e-01 -1.39292493e-01 7.70542970e-02]	[ 6.25912872e-01 -2.22301091e-01 3.67726134e-02]
		[-1.87533177e-01 -1.05693692e-01 2.43049268e-01]	[-2.37998376e-01 -1.52422266e-01 1.56628598e-01]
		[-1.25230816e+00 5.89502658e-02 -1.11435794e-01]	[-1.25987169e+00 -1.55493671e-02 -1.34512805e-01]
		[-1.48954951e+00 -6.46348319e-01 -1.37538433e-01]	[-1.50568470e+00 -6.68407130e-01 -2.12020578e-01]
		[ 4.08555060e-01 -1.66913576e-01 1.46335796e+00]	[ 5.02418726e-01 -1.64624252e-01 1.37932907e+00]
		[ 1.05672506e+00 8.55832570e-01 -2.10839430e-01]	[ 1.08788676e+00 9.26932765e-01 -2.00427508e-01]
		[ 7.26018922e-01 -8.27425604e-02 6.41593984e-01]	[ 7.31484445e-01 -1.20385743e-01 6.12456381e-01]
		[-3.92110884e-01 6.41921338e-02 3.02903020e-02]	[-4.34286519e-01 -5.87174325e-03 3.41923638e-03]
		[-3.90437402e-01 3.39618413e-02 -1.54287502e+00]	[-3.81818713e-01 3.23561021e-02 -1.58275660e+00]
		[ 5.34511895e-01 -6.33111649e-01 -1.48727526e-01]	[ 4.14099797e-01 -5.72740738e-01 7.11279264e-03]
		[ 8.91317586e-01 4.33178542e-01 -1.28691072e+00]	[ 9.58828209e-01 4.56471836e-01 -1.33980802e+00]
		[ 4.06605956e-01 1.46276234e-01 -5.05050004e-01]	[ 4.53971507e-01 1.62698585e-01 -5.26145211e-01]
		[ 6.20335309e-01 -3.28530005e-01 1.23170466e+00]	[ 5.19323937e-01 -2.90192424e-01 1.23274755e+00]
		[-1.70443144e+00 1.03680850e+00 -1.29643595e-01]	[-1.72822312e+00 1.03504523e+00 -1.17774276e-01]
		[-6.66994094e-01 -8.00823707e-01 7.38837428e-01]	[-6.55571097e-01 -7.80469508e-01 7.28751804e-01]
		[-3.89841214e-01 8.42554505e-02 -5.16600646e-01]	[-3.21355091e-01 1.58721223e-01 -5.77783522e-01]
		[ 8.57767431e-01 4.06046381e-01 -8.27459131e-01]	[ 8.57341834e-01 4.48576031e-01 -7.35187384e-01]
		[ 6.87776498e-02 -5.23070063e-01 -1.28690949e-01]	[ 7.35295628e-02 -5.05771766e-01 -8.66535717e-02]
		[-2.02912401e-01 7.21491925e-02 2.93632281e-01]	[-1.92014926e-01 7.34371292e-02 2.61781977e-01]
		[ 4.81709298e-01 -1.83617794e-01 6.92424698e-01]	[ 4.99427652e-01 -1.98852666e-01 5.92172603e-01]
		[-9.84459242e-01 4.05934435e-02 6.74383967e-01]	[-9.22158015e-01 1.00741318e-01 6.93070773e-01]
		[-1.11087677e+00 3.06777677e-02 -1.36452542e+00]	[-1.07152547e+00 -1.65880927e-01 -1.47343915e+00]
		[ 1.63959128e+00 1.07353917e+00 3.80629482e+00]	[ 1.55658106e+00 1.02201859e+00 3.78347269e+00]
		[ 4.55255806e-01 8.19426430e-01 2.28102452e-01]	[ 5.46064547e-01 8.19560144e-01 9.52453292e-02]
		[ 4.56718560e-01 -2.95340626e-01 -3.37233301e-01]	[ 4.33782906e-01 -2.45315114e-01 -4.17638929e-01]
		[ 4.36674681e-01 -3.14029739e-02 2.08984171e-01]	[ 4.66846480e-01 -1.47014204e-01 2.47482223e-01]
		[-1.77228863e+00 -1.18040081e+00 -2.09847728e+00]	[-1.78075770e+00 -1.13325585e+00 -2.12365175e+00]
		[-2.00604906e+00 -6.09915645e-01 1.03448371e+00]	[-2.15303708e+00 -6.08745242e-01 9.39778928e-01]
		[ 2.37531418e-01 9.30447145e-01 -1.16474802e+00]	[ 2.75867167e-01 9.10803511e-01 -1.12060332e+00]
		[ 1.30175094e-02 -2.14843156e-02 3.89737393e-01]	[ 4.27290194e-02 -4.09451222e-02 4.60977297e-01]
		[ 1.19875007e+00 2.14233804e-02 -5.13365526e-02]	[ 1.19129195e+00 6.97070500e-02 -9.03018300e-02]
		[ 3.29920922e-01 8.35054075e-01 3.25710530e-01]	[ 2.55751117e-01 8.60151788e-01 3.12396578e-01]
		[ 3.07485040e-01 -1.29000762e+00 -3.58539542e-01]	[ 2.92806017e-01 -1.22054244e+00 -3.96568001e-01]
		[ 1.22248529e+00 5.92353603e-01 -8.64711731e-01]	[ 1.19546497e+00 5.85143483e-01 -8.68726133e-01]
		[ 1.37036697e+00 -3.53644773e-01 -5.99146774e-01]	[ 1.46478970e+00 -4.86470727e-01 -4.98094386e-01]
		[-4.66248981e-02 -2.57635718e-01 -2.67321948e-01]	[-2.34916267e-02 -2.32762947e-01 -1.99603968e-01]
		[-1.48153203e+00 -4.65169836e-01 1.68361160e-03]	[-1.48474611e+00 -4.03022581e-01 -3.77650092e-02]
		[ 4.51643248e-01 6.01055717e-01 2.54517583e-01]	[ 4.44337878e-01 6.12993176e-01 2.70445077e-01]
		[-1.62706984e+00 4.41051114e-02 1.34837687e+00]	[-1.70113005e+00 1.63346780e-02 1.34301084e+00]
		[-1.54213752e-01 -5.50949130e-01 5.05449759e-01]	[-1.30048329e-01 -5.63268789e-01 5.67316083e-01]
		[ 1.91962370e-02 8.47744694e-01 -1.17399793e+00]	[ 6.49544675e-02 1.03956112e+00 -1.20511153e+00]
		[ 2.88051490e-01 -3.40397921e-01 3.68790541e-01]	[ 3.55491628e-01 -3.81630414e-01 3.49517388e-01]
		[ 5.39523444e-02 4.25536958e-01 -5.51434863e-01]	[ 6.71909385e-02 3.57909956e-01 -5.52600692e-01]
		[ 1.86341984e-01 3.38011215e-01 4.21258072e-01]	[ 1.71346918e-01 3.46001442e-01 4.32359782e-01]
		[-3.16794192e-01 -2.96468056e-01 1.71853133e-01]	[-3.73812567e-01 -3.40690972e-01 1.83745060e-01]
		[-3.72023244e-01 -7.98660841e-01 -1.01224801e+00]	[-4.66540326e-01 -8.28158501e-01 -1.06629581e+00]
		[ 2.24613749e+00 4.35030972e-01 8.22924831e-01]	[ 2.16285731e+00 4.34787959e-01 8.34922960e-01]
		[-7.30484111e-02 5.81216549e-01 -2.55537387e-01]	[-3.73322856e-02 6.00140613e-01 -1.86338157e-01]
		[-7.72063059e-01 8.21254692e-01 4.58388596e-01]	[-7.00353345e-01 8.59253380e-01 4.40121380e-01]
		[-4.89510188e-01 -3.62606723e-01 -2.54547665e-01]	[-4.79884301e-01 -3.12528253e-01 -2.34107188e-01]
		[-1.73467993e-01 -4.23785418e-01 1.91575367e-01]	[-1.62612832e-01 -4.48344589e-01 1.23133889e-01]
		[-4.90846700e-01 -1.17197550e+00 -6.17568336e-02]	[-5.37766395e-01 -1.15164969e+00 -7.67371522e-02]
		[-3.18540075e-01 2.09160086e-01 -1.57740682e+00]	[-5.81013967e-01 3.32587586e-02 -1.40040516e+00]
		[ 3.56011991e-01 3.08441594e-01 -3.83705219e-01]	[ 3.57963942e-01 2.94418291e-01 -4.52452769e-01]
		[ 2.60109430e-01 6.76921546e-01 1.27637911e+00]	[ 3.31097753e-01 6.09338120e-01 1.20597452e+00]
		[ 2.42292129e-01 -9.65298589e-02 -5.47216193e-02]	[ 1.68436872e-01 -3.28849771e-02 -2.29411244e-02]
		[ 2.82048009e-01 -3.40713705e-02 8.52276165e-01]	[ 3.24189767e-01 -4.39009542e-02 6.39701605e-01]
		[-5.81293271e-01 -4.82911187e-01 9.04979106e-01]	[-5.38962639e-01 -3.73058815e-01 8.91187901e-01]
		[-2.60204906e+00 -1.05701508e+00 -2.08719913e-01]	[-2.54331504e+00 -1.16369972e+00 -1.91349249e-01]
		[-3.85969592e-01 -4.85160905e-01 -5.48070828e-02]	[-3.47360721e-01 -4.75853128e-01 -6.43986721e-03]
		[ 1.51968303e-01 8.28185622e-01 3.52143607e-01]	[ 1.40926251e-01 7.76377892e-01 3.84659873e-01]
		[ 8.79146228e-01 -1.55725357e-01 -1.39059777e+00]	[ 8.19977846e-01 -7.14234444e-02 -1.36267804e+00]
		[ 2.49130535e+00 1.39839486e+00 3.33971750e-01]	[ 2.50377631e+00 1.35924283e+00 3.37698386e-01]
		[-5.14020130e-02 2.75346884e-01 -3.72451385e-01]	[-1.30116716e-01 2.07523886e-01 -3.27308147e-01]
		[-6.47713268e-01 -5.86037527e-01 -3.04809187e-01]	[-4.29874198e-01 -5.36247388e-01 -5.32784673e-01]
		[ 6.81053982e-01 -7.87556338e-01 9.56163604e-01]	[ 6.69571645e-01 -8.06465604e-01 8.80985409e-01]
		[ 6.86813773e-01 2.93316138e-01 -9.42977276e-02]	[ 6.29969131e-01 2.07759747e-01 -4.47609630e-02]
		[-7.68972641e-01 2.82424933e-01 -8.45526189e-01]	[-8.04839320e-01 2.76070417e-01 -8.30519792e-01]
		[ 1.46939836e-01 8.00024813e-01 8.30990236e-01]	[ 4.83551863e-02 7.28273164e-01 8.70673599e-01]
		[-8.77677304e-01 9.65602751e-01 -1.45404922e+00]	[-8.91668594e-01 1.01610690e+00 -1.39930410e+00]
		[ 1.95439174e-01 2.13893441e-01 -1.53119130e-02]	[ 2.35684955e-01 1.60081023e-01 -9.89667274e-02]
		[-1.68144416e-01 -1.06199017e-01 -3.43636898e-01]	[-1.24629267e-01 -1.09481321e-01 -3.46288222e-01]
		[ 5.53445725e-01 -8.55480895e-01 1.90883158e+00]	[ 5.04673311e-01 -8.32676078e-01 1.89252002e+00]
		[ 2.27289211e-01 3.54501774e-01 1.06107589e-01]	[ 2.05261318e-01 3.66236430e-01 1.03937033e-01]
		[ 6.91384788e-02 -6.06245340e-01 -1.94701163e-01]	[ 5.62259320e-02 -5.89546854e-01 -1.63511697e-01]
		[ 3.10915101e-01 -7.90326653e-01 -1.49780260e+00]	[ 3.58432145e-01 -6.53830494e-01 -1.65889205e+00]
		[-5.04847966e-02 -6.92985507e-01 5.81866422e-01]	[-1.76729194e-01 -6.66245507e-01 7.06202943e-01]
		[ 3.49099109e-01 1.58188013e-01 3.52294429e-01]	[ 3.33320633e-01 2.46285319e-01 2.89525926e-01]
		[ 2.70065884e-02 -2.60496690e-01 1.81758267e-01]	[-6.80194731e-02 -2.64382211e-01 2.27887405e-01]
		[-7.67120159e-01 1.59451013e+00 3.70039225e-02]	[-9.01961249e-01 1.55692042e+00 7.26122096e-02]
		[ 1.97859047e-01 -4.11435779e-01 4.99631706e-01]	[ 1.34992466e-01 -4.30849953e-01 4.50123181e-01]
		[-9.70726965e-01 6.16393392e-01 9.45436744e-01]	[-7.53555464e-01 6.88194792e-01 1.00200854e+00]
		[-4.32928682e-01 -5.39566638e-02 -7.94939577e-01]	[-4.99159847e-01 -1.02586598e-01 -8.26249398e-01]
		[ 4.71255644e-01 2.57118205e-01 7.11152479e-03]	[ 4.44042658e-01 1.85096144e-01 3.45085247e-02]
		[-5.74172439e-01 -4.61856504e-01 1.27419280e-01]	[-4.73600146e-01 -4.80269285e-01 1.66824327e-02]
		[ 4.68169854e-01 -7.17720215e-01 -5.02942005e-01]	[ 4.58545741e-01 -6.78150472e-01 -4.90615019e-01]
		[ 7.63238355e-01 -1.62319267e-01 4.30706167e-01]	[ 8.19611841e-01 -8.79052345e-02 4.38018346e-01]
		[-1.51860537e+00 -5.30765485e-01 -9.56810391e-01]	[-1.49736214e+00 -5.67848436e-01 -8.26011145e-01]
		[ 1.73050225e+00 -7.17015783e-01 5.55422700e-01]	[ 1.57035256e+00 -6.48564978e-01 6.43349146e-01]
		[-6.52755978e-02 -1.25028306e-01 -6.83608735e-02]	[-4.59151333e-02 -1.80049438e-01 -7.82312374e-02]
		[ 2.80012876e-01 1.46947447e-01 -3.95451625e-01]	[ 2.98538171e-01 1.40827743e-01 -3.57817577e-01]
		[ 7.69308839e-01 -5.37123471e-01 -5.79918603e-02]	[ 7.24594766e-01 -5.42457279e-01 -8.12809828e-02]
		[-1.38631878e+00 1.63498083e+00 5.41080403e-01]	[-1.34516854e+00 1.74925400e+00 5.96535945e-01]
		[-1.27400202e+00 -1.05299593e-01 -2.38722770e+00]	[-1.21714811e+00 -1.15076659e-01 -2.30432507e+00]
		[ 9.98492441e-01 -8.43995867e-02 1.08893156e+00]	[ 1.05121884e+00 -1.16887339e-01 1.00898328e+00]
		[ 4.01247772e-01 -9.11935285e-03 2.58615258e-01]	[ 3.97916826e-01 -5.26631692e-02 2.36948593e-01]
		[ 3.70234372e-01 -3.34194511e-01 1.69253796e-01]	[ 3.72781103e-01 -2.70124670e-01 1.59402583e-01]
		[ 4.07081148e-02 6.59997344e-01 1.58998909e+00]	[ 1.17896608e-01 6.65669626e-01 1.58587038e+00]
		[-4.87573785e-01 -1.18702202e-01 -5.03051123e-01]	[-5.52383343e-01 -1.50431910e-01 -4.94048565e-01]
		[-1.28965435e+00 2.12207258e-02 1.40773095e+00]	[-1.28672698e+00 8.58504993e-02 1.32762125e+00]
		[-1.22683560e-01 7.41845571e-01 -7.94064167e-01]	[-1.04510760e-01 7.60189099e-01 -8.29465121e-01]
		[ 1.21717683e+00 7.49099586e-01 7.27608586e-02]	[ 1.22163567e+00 7.57006623e-01 1.08147578e-01]
		[ 9.33438215e-01 -8.56087264e-01 -4.57114767e-01]	[ 9.22799274e-01 -8.77743676e-01 -5.46342591e-01]
		[-6.26946342e-01 -6.56710853e-01 -1.99458172e-01]	[-5.70599880e-01 -6.40622812e-01 -1.83642153e-01]
		[-3.85234924e-01 -2.18274297e-01 9.56112027e-03]	[-3.39947922e-01 -2.39667187e-01 1.55933029e-02]
		[ 9.41755229e-01 -1.11631234e+00 -1.39845379e+00]	[ 9.35286251e-01 -1.25181646e+00 -1.42585901e+00]
		[-1.00195937e+00 -1.24615026e-01 -7.59132144e-01]	[-9.36038070e-01 1.11097980e-01 -6.29225292e-01]
		[-7.19615994e-01 5.62954446e-01 2.49286771e-01]	[-7.61960195e-01 6.17733001e-01 1.98683912e-01]
		[-6.75309720e-02 1.34647944e-01 1.24026099e+00]	[-1.24074431e-01 1.27490299e-01 1.19556317e+00]
		[ 5.55540302e-01 6.45443393e-01 6.76552592e-02]	[ 5.46229875e-01 5.72726223e-01 9.69122610e-02]
		[ 5.00538741e-01 -2.21154295e-01 5.81253779e-01]	[ 5.16550903e-01 -2.23492636e-01 6.05187507e-01]
		[ 5.16181298e-01 1.75136646e+00 -8.75682537e-01]	[ 4.51496900e-01 1.65026198e+00 -9.18009762e-01]
		[-1.28540591e-01 -2.33979008e+00 -4.98643219e-01]	[-6.49649472e-02 -2.40808561e+00 -5.53838930e-01]
		[-5.66101223e-01 1.95386054e-01 2.93477397e-01]	[-5.96021267e-01 1.25586822e-01 2.69160005e-01]
		[ 4.54025635e-01 7.00426134e-01 3.13918512e-01]	[ 4.66780826e-01 6.94539212e-01 3.55636966e-01]
		[ 6.91954288e-01 -1.13946772e+00 1.81172312e-01]	[ 6.87491553e-01 -1.13276932e+00 1.60004772e-01]
		[-9.22184433e-01 1.10439023e+00 6.81321222e-01]	[-9.41271123e-01 1.07282337e+00 6.92109801e-01]
		[-8.61306301e-01 3.27791737e-01 1.51749105e+00]	[-8.64282864e-01 2.84673879e-01 1.37785666e+00]
		[ 1.59061212e-01 -1.06410902e+00 -1.05718734e+00]	[ 1.16868994e-01 -9.73842538e-01 -1.00497820e+00]
		[ 6.27850858e-01 3.09248150e-01 4.53602636e-01]	[ 6.15832699e-01 1.93848403e-01 5.01927367e-01]
		[-8.07888284e-02 -9.59965087e-02 -3.09884242e-01]	[-7.84357364e-02 -1.46877353e-01 -3.05211429e-01]
		[-3.75695246e-01 3.30608538e-01 -7.51635571e-02]	[-3.87668367e-01 3.19732056e-01 -1.13262305e-01]
		[ 3.16963782e-01 3.58305057e-01 -5.68067245e-01]	[ 3.54903845e-01 4.17548725e-01 -5.71997672e-01]
		[ 2.34343997e+00 1.03585364e+00 1.07574420e+00]	[ 2.16577385e+00 1.02618033e+00 1.06922976e+00]
		[-1.26560196e+00 -2.26275733e-01 8.37076918e-01]	[-1.33153223e+00 -2.44594306e-01 8.84661898e-01]
		[-3.24154857e-01 -3.23194446e-01 -3.21765631e-01]	[-3.17355401e-01 -2.34538078e-01 -2.88539519e-01]
		[-4.40870211e-01 -1.08364099e+00 -2.87883031e-01]	[-3.91482002e-01 -1.09109244e+00 -2.89668272e-01]
		[-8.36975000e-01 6.93211508e-01 -6.06468615e-01]	[-9.40973735e-01 7.24299974e-01 -6.39154720e-01]
		[ 7.44935012e-01 -1.75747022e-01 -7.97434681e-01]	[ 8.13265872e-01 -1.80377988e-01 -7.36565824e-01]
		[-1.47099553e+00 -1.21218652e+00 7.22372374e-01]	[-1.44652778e+00 -1.22883735e+00 7.32198308e-01]
		[ 5.04487497e-01 1.39343828e+00 -1.53059135e+00]	[ 5.48543259e-01 1.28194328e+00 -1.49256785e+00]
		[-6.84580099e-02 3.07084410e-01 4.24987873e-02]	[-1.16731348e-01 3.09394105e-01 3.57960322e-02]
		[ 1.75042369e+00 1.83525440e-01 3.50630512e-01]	[ 1.74191248e+00 1.13090701e-01 3.03546592e-01]
		[-3.92609524e-01 1.88527989e-01 -1.90322210e-01]	[-3.56073753e-01 2.05270698e-01 -1.61624990e-01]
		[-3.65101519e-01 -6.49931104e-01 5.63693382e-01]	[-3.72959169e-01 -6.75075691e-01 5.84754058e-01]
		[ 2.97507297e-02 -3.71615724e-01 5.63757763e-01]	[ 4.05804309e-02 -1.38556945e-01 5.73179125e-01]
		[-1.18997273e+00 -8.41965259e-01 -8.61172912e-01]	[-1.11879920e+00 -7.65645485e-01 -7.37628894e-01]
		[-2.44959548e-02 5.10186251e-01 5.45429788e-02]	[ 3.10540963e-02 4.40238726e-01 2.31044791e-01]
		[-3.55056876e-02 3.13625046e-02 -1.30505507e+00]	[-1.59609058e-02 9.32492236e-02 -1.29757852e+00]
		[ 3.59565362e-01 -2.77979336e-01 5.03554031e-01]	[ 3.15297705e-01 -2.90544950e-01 5.09724165e-01]
		[ 8.73879060e-01 7.54514901e-01 9.42661801e-01]	[ 8.96018189e-01 7.49667154e-01 7.97812387e-01]
		[-1.80613200e+00 3.97693526e-03 -3.37962158e-01]	[-1.76657039e+00 2.35185540e-02 -4.20459296e-01]
		[ 7.95716925e-01 -4.21750696e-01 -2.94441665e-01]	[ 8.26718750e-01 -4.28586146e-01 -2.94110926e-01]
		[ 4.72140722e-01 4.47440312e-01 3.36763612e-01]	[ 4.85780479e-01 4.12430835e-01 3.26231453e-01]
		[-9.05855648e-02 1.01274629e-01 2.52887965e-01]	[-1.32046287e-01 1.58595212e-01 2.34747092e-01]
		[ 3.38771183e-01 -1.19637725e-01 -1.23292501e-01]	[ 3.90171661e-01 -1.48890185e-01 -8.69752676e-02]
		[ 1.66854800e-01 -8.10454762e-02 2.34817975e-01]	[ 2.06830095e-01 -9.15366100e-03 2.09125570e-01]
		[ 1.24020844e+00 1.58452961e+00 1.52087329e+00]	[ 1.23749790e+00 1.46891782e+00 1.52962702e+00]
		[-1.04285605e+00 -1.72533448e-01 1.69868342e-02]	[-1.06115839e+00 -2.25518849e-01 1.53530450e-02]
		[-2.35120646e-01 -1.04409270e-01 -2.01955796e+00]	[-2.94654439e-01 -1.58046394e-01 -2.02965585e+00]
		[-3.77720044e-01 2.60525075e-01 2.51677591e-01]	[-3.83550288e-01 1.90918908e-01 2.19963082e-01]
		[-3.04513561e-02 -1.37626452e+00 1.81253816e-01]	[-8.98480609e-02 -1.37795411e+00 1.82870626e-01]
		[ 6.17314774e-01 2.14346932e-02 1.97508760e-02]	[ 5.70191194e-01 7.42503416e-02 1.32494953e-01]
		[ 3.74168061e-01 8.27296894e-01 6.63507315e-02]	[ 3.86072025e-01 9.38624498e-01 7.05158441e-02]
		[-4.84083303e-01 -1.70425758e-02 -6.31530933e-01]	[-4.84672677e-01 -1.55656372e-01 -7.05635512e-01]
		[ 3.74057709e-01 4.12745295e-02 3.47581797e-01]	[ 4.14829451e-01 5.77707703e-02 2.97876502e-01]
		[ 2.53354878e-01 -4.08666132e-01 8.40051276e-02]	[ 2.52540685e-01 -4.06587303e-01 8.55372087e-02]
		[-4.19824218e-01 -4.15297323e-01 7.46370974e-02]	[-3.27929201e-01 -3.74793644e-01 7.60521995e-02]
		[ 4.85681400e-02 -1.38540445e-02 2.39100461e-01]	[-1.59248586e-02 -2.62600447e-02 1.73250700e-01]
		[-9.59510978e-01 7.48150694e-03 9.20491051e-01]	[-9.13089547e-01 -8.82517654e-03 9.23296429e-01]
		[ 7.38281915e-01 2.05968310e+00 4.09470117e-01]	[ 6.31117167e-01 1.93916611e+00 4.13078203e-01]
		[ 2.32161354e-01 3.82612910e-01 -5.15477432e-01]	[ 2.11439844e-01 3.92859089e-01 -5.14221227e-01]
		[ 4.17795152e-01 -2.19701518e-02 -3.12565339e-01]	[ 4.19458588e-01 -2.00735392e-01 -3.88909771e-01]
		[-8.46869849e-02 -3.05500300e-01 -3.28464647e-01]	[-1.25715036e-01 -3.31919706e-01 -3.20624250e-01]
		[-2.06819506e-01 -1.71418986e+00 -1.74582311e-01]	[-1.09341057e-01 -1.80701881e+00 -2.97351475e-01]
		[-7.87136887e-01 -3.73750153e-01 -1.08157542e+00]	[-7.56482379e-01 -4.56683783e-01 -1.07407535e+00]
		[ 5.38813973e-01 -2.79736070e-01 7.75663893e-01]	[ 6.38364115e-01 -3.17994205e-01 5.97064772e-01]
		[-1.26346100e-01 5.30875066e-01 -2.97183698e-01]	[-1.25777116e-01 5.59219801e-01 -1.92510430e-01]
		[ 7.45832842e-01 -6.35573328e-01 6.79163190e-01]	[ 7.13856190e-01 -6.20000439e-01 6.62353780e-01]
		[-1.87449102e-01 4.42106296e-01 1.00137892e-02]	[-1.58174585e-01 4.67808027e-01 -6.12463112e-02]
		[-3.92218819e-01 4.10000742e-01 -2.50699285e-02]	[-3.65495488e-01 4.16757149e-01 4.62106822e-02]
		[-1.99179104e+00 6.46881670e-01 6.19038598e-01]	[-1.81965439e+00 6.62902345e-01 4.96183083e-01]
		[ 1.73281490e+00 -7.53164350e-03 -4.43093858e-01]	[ 1.58641827e+00 -3.66081331e-02 -3.87357988e-01]
		[ 2.02152794e-01 1.13264211e-01 5.17012588e-01]	[ 1.48720137e-01 1.15394103e-01 5.38018535e-01]
		[ 1.96743598e-01 -8.34379777e-01 -4.63110843e-01]	[ 1.57835046e-01 -7.86966202e-01 -4.67770590e-01]
		[ 5.40806168e-01 4.42514382e-01 -6.07302630e-01]	[ 5.02133038e-01 4.32509633e-01 -5.83507711e-01]
		[-6.60811305e-01 -4.36960176e-01 1.71162431e-01]	[-5.85303568e-01 -4.98596657e-01 2.62847400e-01]
		[-3.62290683e-01 -6.67261901e-01 6.85540664e-01]	[-3.10047707e-01 -6.19338060e-01 6.33864182e-01]
		[-1.81408916e+00 1.11376247e+00 -3.16370371e-01]	[-1.83932169e+00 1.10547548e+00 -2.74781717e-01]
		[-5.39803643e-01 2.83676599e-01 -6.68109594e-01]	[-5.27230832e-01 3.34910087e-01 -6.84100555e-01]
		[ 6.88076135e-01 7.26283540e-01 -2.61606791e-01]	[ 6.37245770e-01 7.14149635e-01 -3.03103313e-01]
		[ 4.78070926e-02 -9.13024354e-01 1.10368425e-01]	[ 9.92239890e-02 -9.53103029e-01 1.22067712e-01]
		[ 1.76921169e+00 -5.85898276e-01 5.79566156e-01]	[ 1.78710266e+00 -6.23505285e-01 5.66793134e-01]
		[-1.55221831e+00 -9.07436775e-01 3.12335945e-01]	[-1.32512308e+00 -8.87153292e-01 8.86276404e-02]
		[ 1.02727299e+00 9.54860464e-01 -9.29556977e-01]	[ 8.25801080e-01 8.40745129e-01 -7.39759138e-01]
		[ 3.67547823e-01 2.25720734e-01 4.97055047e-01]	[ 3.89841898e-01 2.38491756e-01 5.59745088e-01]
		[ 3.98553304e-02 -7.86952282e-02 1.68016992e-01]	[ 6.32706379e-02 1.63556862e-02 1.40044471e-01]
		[ 3.87703597e-01 2.04594933e-01 -3.25389553e-01]	[ 3.87717907e-01 1.77039949e-01 -3.27545696e-01]
		[-1.65234078e-01 -4.54373145e-01 3.44773275e-01]]	[-1.13952649e-01 -4.32460710e-01 3.18289120e-01]]
2.50559	2.58844	[[-1.02939575e-01 1.14902344e+00 3.53317266e-01]	[[-1.22525804e-01 1.05298959e+00 2.83912099e-01]	[1.2065175178358467, 0.753928388376795, 0.8202713614348354, 0.6328189831985497, 0.6171374109998841, 0.5899312122877963, 0.3613825863819942, 0.28260759321604106, 0.14550186572724327, 0.8267023355975375, 0.7818560996316656, 0.5737413254100159, 1.259302938827484, 0.5121713718154748, 0.7825743625937596, 1.799919597830536, 0.41068727632281166, 1.4894207113912632, 0.6918129382385244, 0.6388418420867421…	[1.0974542027017387, 0.5339026027520976, 1.0426144924882261, 0.653863956883962, 0.46303636528513836, 0.5753527675544666, 0.557547641819275, 0.20991262086339327, 0.23132609512182692, 0.7706091329775793, 0.7424204781177808, 0.5189969443853011, 1.0954811612923376, 0.4817365980079291, 0.7203042573224232, 1.7643176540931034, 0.34938004845187054, 1.374652484866242, 0.6908799961064397, 0.617181721125258…
		[-5.69867276e-01 -4.89777377e-01 6.14607451e-02]	[-3.80675699e-01 -2.50055393e-01 2.78586255e-01]
		[ 4.70350255e-01 -6.69126621e-01 -6.23322471e-02]	[ 6.62361212e-01 -8.05183523e-01 -1.44895644e-03]
		[ 1.49275635e-01 4.89677721e-01 -3.72011263e-01]	[ 1.41431715e-01 5.06946770e-01 -3.87994995e-01]
		[ 5.66242377e-01 2.31766895e-01 -8.06985825e-02]	[ 4.13308421e-01 1.87958516e-01 9.08318286e-02]
		[-4.23911608e-01 3.04961911e-01 2.74437638e-01]	[-3.80688684e-01 2.55053215e-01 3.47929289e-01]
		[-1.03844244e-01 3.27253502e-01 -1.12778066e-01]	[-3.17464936e-01 3.66544786e-01 -2.75173232e-01]
		[-1.38929659e-01 -1.07528176e-01 -2.21366874e-01]	[-1.68671355e-01 1.38993156e-02 -1.24177661e-01]
		[-9.76711728e-04 1.86728627e-02 -1.44295402e-01]	[-2.53379664e-02 -9.76651841e-03 -2.29726718e-01]
		[-4.61935179e-03 -8.25980436e-01 -3.42305733e-02]	[-9.51658176e-02 -7.61834261e-01 6.62605647e-02]
		[ 1.59763587e-01 -7.51267543e-01 -1.46190410e-01]	[ 1.89301933e-01 -6.97442647e-01 -1.70078506e-01]
		[ 2.83024258e-01 4.66442585e-01 1.77504064e-01]	[ 1.20827932e-01 3.26179093e-01 3.85182604e-01]
		[ 6.21825111e-01 -5.82861491e-02 1.09351733e+00]	[ 8.86141840e-01 -3.14357196e-01 5.62148705e-01]
		[-3.46455190e-01 -3.56870843e-01 -1.22194587e-01]	[-3.16364833e-01 -3.25991254e-01 -1.60353187e-01]
		[-6.88128688e-01 2.62818245e-01 -2.64250093e-01]	[-6.48459304e-01 2.70241596e-01 -1.59085621e-01]
		[-7.19808879e-01 -6.82401293e-01 1.50197011e+00]	[-9.13350644e-01 -4.15828355e-01 1.45110102e+00]
		[ 2.16779353e-01 -8.42191465e-02 -3.38493555e-01]	[ 2.39181401e-01 -1.36267226e-01 -2.15150921e-01]
		[ 8.21583022e-02 1.27661453e+00 -7.62810214e-01]	[ 4.36584685e-02 1.18422320e+00 -6.96691333e-01]
		[ 5.70200646e-01 3.76383480e-01 1.08682294e-01]	[ 5.88852227e-01 3.51596578e-01 8.33550825e-02]
		[-4.87966393e-01 -4.04102471e-01 -8.19078251e-02]	[-4.51021674e-01 -3.95869261e-01 -1.44153582e-01]
		[ 2.82674382e-01 -1.98165060e-01 -1.57917482e-01]	[ 3.83702112e-01 -2.01210953e-01 -2.42023294e-01]
		[ 1.10369197e-01 3.29487227e-03 -7.56205763e-01]	[ 1.43631465e-01 -1.17241050e-03 -6.76606981e-01]
		[ 6.28454759e-01 -8.07521130e-02 2.70790185e+00]	[ 5.57620181e-01 -1.81375817e-02 2.59257666e+00]
		[-1.30800403e+00 -1.44147944e+00 -8.23953582e-02]	[-1.36275313e+00 -1.46811585e+00 -4.90688355e-02]
		[-2.60566161e-03 -1.07731448e-01 -5.26191848e-01]	[-5.51923040e-02 -1.14767958e-01 -5.39993068e-01]
		[ 3.61344002e-01 4.41775755e-01 -3.06774078e-02]	[ 3.73754955e-01 3.87452625e-01 -2.65906022e-02]
		[-8.19972019e-01 1.95600742e-01 -5.50067292e-01]	[-8.57208770e-01 2.12405603e-01 -5.39330024e-01]
		[ 1.24786030e+00 9.60357746e-01 -1.43471471e+00]	[ 1.32162850e+00 9.99005624e-01 -1.43575762e+00]
		[-9.28357761e-01 -1.46338953e+00 -7.73473516e-02]	[-9.25970190e-01 -1.49853835e+00 -1.49673671e-01]
		[ 6.04270576e-01 9.33157502e-01 -6.59272858e-01]	[ 6.73465997e-01 8.76775757e-01 -6.10634159e-01]
		[ 1.42012363e-01 6.47806085e-01 -1.78844227e-01]	[ 1.82499498e-01 6.08283134e-01 -1.64069454e-01]
		[-7.37495002e-02 5.07516980e-01 2.52409533e-01]	[-8.88681068e-02 4.16531459e-01 1.56983192e-01]
		[ 3.18621425e-01 -3.45195862e-01 4.86581338e-01]	[ 2.97804839e-01 -3.30949242e-01 5.18553633e-01]
		[-7.37814334e-02 -3.96834777e-02 3.57455358e-01]	[-1.81464686e-01 -2.85070276e-02 3.10135477e-01]
		[-3.65237993e-01 -2.35485295e+00 7.76855292e-01]	[-3.00957686e-01 -2.43388351e+00 7.44936541e-01]
		[-1.60381748e+00 -1.74883284e-01 1.27461770e+00]	[-1.55062591e+00 -1.43522085e-01 1.27865368e+00]
		[ 2.66499194e-01 8.90319689e-01 -3.12118121e-01]	[ 2.14305128e-01 8.80299180e-01 -3.40135669e-01]
		[-4.97524942e-02 5.98952964e-01 2.04086574e-01]	[-5.06883242e-02 6.61513733e-01 1.23822159e-01]
		[ 1.91673223e-01 3.71092401e-01 -1.33384693e+00]	[ 1.27648688e-01 3.32035056e-01 -1.35112189e+00]
		[ 1.08537860e+00 2.71249672e-01 -5.20929205e-01]	[ 1.04617841e+00 2.75315250e-01 -4.83996505e-01]
		[-1.19229104e+00 3.68226698e-01 -5.18863219e-01]	[-1.02702428e+00 4.37168153e-01 -5.68302328e-01]
		[ 5.63376828e-01 -2.37941303e-01 4.94159776e-01]	[ 6.32638519e-01 -1.78388460e-01 4.76899611e-01]
		[ 1.00799869e+00 1.91527082e-01 2.10944228e-01]	[ 1.00511520e+00 2.16814792e-01 1.06593667e-01]
		[-1.06539843e-01 2.32949192e-01 8.22054563e-02]	[ 5.49924331e-03 1.96781606e-01 9.58444489e-02]
		[-2.44943505e-01 5.89542767e-02 -1.36515287e-01]	[-2.62712179e-01 5.23847957e-02 -1.01639418e-01]
		[-3.09679479e-01 -7.09426701e-01 -7.03506010e-04]	[-3.54144505e-01 -7.23165690e-01 -9.11169532e-03]
		[-2.93783410e-01 -1.30099041e-01 2.17951623e-02]	[-2.75287440e-01 -6.16147798e-03 4.32054161e-02]
		[-3.02450403e-01 -3.82046444e-01 6.69394479e-01]	[-3.01110285e-01 -4.44615249e-01 7.62611447e-01]
		[-7.38824264e-02 3.88179817e-01 4.27816089e-02]	[-6.34453620e-02 4.44850131e-01 4.48317553e-02]
		[ 1.09565212e-01 2.34016510e-01 -6.62117375e-02]	[ 1.12690486e-01 2.98965431e-01 -9.11137599e-02]
		[-2.38399629e-02 -4.68482912e-01 -4.92107313e-01]	[-9.10426374e-03 -4.88732825e-01 -4.64060192e-01]
		[ 5.08594633e-01 1.64160230e-01 -3.06286750e-01]	[ 4.96218666e-01 1.87182460e-01 -2.96175280e-01]
		[ 1.15866525e+00 -9.44710561e-01 9.13959465e-01]	[ 1.23189096e+00 -8.03246314e-01 9.00162477e-01]
		[-9.78724904e-02 -1.17772388e+00 -3.02037021e-01]	[-1.13814161e-01 -1.23477771e+00 -4.49377141e-01]
		[-2.77743566e-01 1.59803696e-01 2.57251492e-01]	[-2.27302473e-01 1.81751593e-01 2.20503528e-01]
		[ 7.79668236e-01 8.19198064e-01 2.52280927e-01]	[ 7.45231183e-01 7.71125957e-01 2.78380029e-01]
		[-1.22561216e+00 -1.95787198e-01 -2.27141733e-01]	[-1.22561137e+00 -1.03554501e-01 -2.09923775e-01]
		[-4.42519730e-01 1.15716989e+00 -7.81595640e-01]	[-4.41291951e-01 1.17920010e+00 -7.71685551e-01]
		[ 4.81036800e-01 -6.60912555e-02 -1.23216843e+00]	[ 5.79991165e-01 -2.12064374e-01 -1.16009847e+00]
		[ 1.95817908e+00 6.77582474e-01 -9.10112371e-01]	[ 1.88534226e+00 7.70097739e-01 -1.04158424e+00]
		[-7.28205545e-01 -9.55978278e-01 1.27414446e-01]	[-6.71872155e-01 -9.40286210e-01 1.85653026e-01]
		[ 2.73506538e-02 1.42043011e-01 8.23508061e-01]	[-5.19046432e-02 1.70867816e-01 8.06786765e-01]
		[ 9.20362650e-01 4.26248949e-01 -3.17986568e-01]	[ 9.39749013e-01 3.76056371e-01 -3.26247228e-01]
		[-2.68214333e+00 -1.43595496e-01 1.54808202e+00]	[-2.67922463e+00 -1.64319401e-01 1.53701594e+00]
		[-1.23227822e+00 -1.20326725e+00 1.17932501e+00]	[-1.27215980e+00 -1.13406162e+00 1.31302775e+00]
		[-3.00523050e-01 -4.66363087e-01 -6.92290897e-01]	[-1.55675362e-01 -3.54425620e-01 -7.24164183e-01]
		[ 3.85878626e-01 2.82228706e-01 6.25341818e-02]	[ 3.97790037e-01 3.60431593e-01 7.40906914e-03]
		[ 2.72439014e-02 5.15864230e-01 -1.11261628e-01]	[ 7.10371598e-02 4.31007428e-01 -1.40267448e-01]
		[ 1.87435578e-01 6.58467690e-01 3.00700354e-01]	[ 1.27689215e-01 6.08226983e-01 2.09019652e-01]
		[ 1.31627193e+00 2.75488295e-01 -8.79048526e-01]	[ 1.31069982e+00 2.02227331e-01 -8.80364770e-01]
		[ 1.41244477e+00 -1.14647414e-01 -2.33807530e-01]	[ 1.39699171e+00 -1.35677452e-01 -3.02800944e-01]
		[-2.42829233e-01 -3.31008654e-01 -1.15747436e-01]	[-2.33484992e-01 -3.44439599e-01 -1.25541655e-01]
		[-8.79172248e-01 -2.87456124e-01 3.52721129e-01]	[-8.87871488e-01 -2.22157501e-01 4.13284180e-01]
		[-5.23127244e-01 6.58936197e-01 -1.27467205e-01]	[-5.32063160e-01 6.37192458e-01 -1.60111457e-01]
		[ 3.34014637e-01 4.62709082e-02 -2.41513495e-01]	[ 3.07874077e-01 -1.54528622e-03 -2.66291710e-01]
		[-7.01475865e-02 3.17709505e-02 4.38421181e-01]	[-5.14461501e-02 6.66273809e-02 4.41461586e-01]
		[-1.65525549e+00 7.14423029e-01 1.14093963e+00]	[-1.71240734e+00 8.09389080e-01 1.23424694e+00]
		[-2.29336686e-01 -9.67833237e-01 -3.54304262e-01]	[-1.85621569e-01 -9.67794024e-01 -4.35965669e-01]
		[-1.31379812e-01 -1.01698296e+00 1.41299036e-01]	[-1.09273905e-01 -1.00268861e+00 1.46008214e-01]
		[-5.97067880e-02 7.61544407e-01 -9.55911173e-01]	[-1.16052429e-01 8.01664541e-01 -9.57631247e-01]
		[ 1.43783701e+00 -7.77627086e-01 3.47563182e-01]	[ 1.43535425e+00 -8.29905562e-01 2.91306308e-01]
		[ 6.51932042e-01 1.20678396e+00 -2.94005554e-01]	[ 6.50425703e-01 1.18755539e+00 -2.98273731e-01]
		[-1.26711475e+00 8.28716762e-01 -1.54143186e+00]	[-1.18747724e+00 8.73883063e-01 -1.54856774e+00]
		[-9.06400671e-01 2.88614819e-01 1.83094898e+00]	[-9.76014694e-01 2.96853485e-01 1.93545676e+00]
		[ 3.56711331e-01 -2.55180209e-02 -1.58959808e-01]	[ 3.56331820e-01 -1.21425828e-02 -1.16450555e-01]
		[ 3.93315601e-01 -4.50099864e-01 3.47159467e-02]	[ 4.01187268e-01 -4.33834291e-01 3.53089835e-03]
		[ 7.25114613e-02 -2.81189928e-01 9.42192780e-01]	[ 1.14512546e-01 -2.96226610e-01 8.26597288e-01]
		[ 1.14072993e+00 -4.48181562e-01 -9.80339199e-01]	[ 1.21578406e+00 -3.80447451e-01 -9.62652590e-01]
		[-3.11352703e-02 1.25007840e-01 7.82567518e-01]	[ 2.33584229e-02 -8.26428316e-02 7.19555994e-01]
		[-2.80808633e-01 -6.13332285e-01 -1.32730815e+00]	[-3.62134599e-01 -7.24628155e-01 -1.44536751e+00]
		[-2.06482999e-01 -8.55402784e-01 -5.51904604e-01]	[-7.09860891e-02 -8.23132726e-01 -7.26733649e-01]
		[-2.30884029e-01 5.73077662e-01 4.51636769e-01]	[-2.58490722e-01 5.85572654e-01 4.02139982e-01]
		[-2.35703567e-01 6.81664208e-01 -9.53917948e-01]	[-2.27836794e-01 5.81278202e-01 -9.28577918e-01]
		[ 1.01584972e+00 4.99923681e-01 1.97332988e+00]	[ 1.00197383e+00 5.46809679e-01 1.98541264e+00]
		[ 6.96676793e-01 1.80927924e+00 1.59285279e+00]	[ 6.24248184e-01 1.79642709e+00 1.48200575e+00]
		[ 1.27269282e+00 -1.73402569e+00 -2.59043861e-01]	[ 1.28555916e+00 -1.77164217e+00 -2.20641356e-01]
		[ 2.10119520e-02 -2.58439960e-01 -1.04359437e+00]	[ 5.37417578e-02 -2.99652957e-01 -9.16611446e-01]
		[-1.52744010e+00 -6.18805244e-01 2.74741183e-01]	[-1.56982846e+00 -5.86288096e-01 3.13749648e-01]
		[ 6.06428763e-02 -5.53245590e-01 -5.05874866e-01]	[-5.11575449e-02 -5.20551702e-01 -5.15846783e-01]
		[-4.06377334e-01 1.23708958e+00 5.57827147e-04]	[-4.65828793e-01 1.32653165e+00 2.71031429e-02]
		[-3.78240590e-01 3.95558685e-01 8.10777384e-01]	[-4.33156721e-01 3.72586802e-01 7.47509584e-01]
		[-2.39296734e+00 -4.73617822e-01 6.27666766e-01]	[-2.35275036e+00 -5.86386407e-01 7.88706778e-01]
		[-3.58618784e-01 2.06874373e-01 1.10496878e-01]	[-3.36804799e-01 2.16168362e-01 1.67959466e-01]
		[ 1.40226396e+00 4.57561574e-01 -1.59562681e-01]	[ 1.39978253e+00 4.89009476e-01 -1.66637474e-01]
		[-5.58078807e-01 -7.62313014e-01 -7.10821475e-01]	[-5.66388707e-01 -7.61040632e-01 -6.83205526e-01]
		[ 2.14516533e+00 3.77742155e-01 -9.34746446e-01]	[ 2.13020618e+00 3.51806077e-01 -9.66928875e-01]
		[-4.11132234e-01 -2.72682858e-01 1.91500049e+00]	[-3.44296753e-01 -3.03872827e-01 2.05592765e+00]
		[-2.74210661e-01 4.80021264e-01 -7.02998937e-01]	[-2.55974493e-01 6.68783496e-01 -6.99625145e-01]
		[-1.44856521e-01 2.48046829e-01 -1.41376323e-01]	[-8.45686674e-02 2.19471698e-01 -1.50711698e-01]
		[ 4.78455049e-02 3.93995762e-02 -4.14199306e-01]	[ 7.85824584e-02 -3.11580361e-02 -4.25969535e-01]
		[ 1.52330777e-01 -1.34233739e-01 -6.49955889e-01]	[ 9.84737535e-02 -1.32435430e-01 -6.20496829e-01]
		[ 7.32024563e-01 6.59827034e-02 -3.73939181e-01]	[ 6.72838921e-01 3.47575661e-02 -3.72905862e-01]
		[-6.18841908e-01 7.20138134e-01 -1.64844262e+00]	[-6.92511703e-01 6.78714748e-01 -1.63614356e+00]
		[ 1.39122605e+00 8.94497530e-02 9.39969082e-01]	[ 1.30756447e+00 4.58084912e-02 1.00996063e+00]
		[-1.66018882e-02 -3.99245600e-01 1.21816634e-01]	[ 7.06178044e-03 -3.53283091e-01 1.84052569e-01]
		[-9.71955337e-01 2.36366655e-01 -3.55703766e-02]	[-9.03963476e-01 2.75095444e-01 -5.52037550e-02]
		[ 2.87457359e-02 -5.86523363e-01 4.22488243e-01]	[ 4.75735753e-02 -5.57595931e-01 3.90217897e-01]
		[ 5.57447806e-01 4.85541583e-01 1.45557096e-01]	[ 5.38569733e-01 3.98075479e-01 1.10724824e-01]
		[ 3.11624263e-01 1.63551551e+00 2.07517972e-01]	[ 2.06614233e-01 1.65926937e+00 1.89718882e-01]
		[-1.46644982e-01 6.05988949e-01 6.64919109e-01]	[-2.94599534e-01 4.82653297e-01 7.57113052e-01]
		[ 2.40009655e-02 -5.97801417e-01 2.41468552e-01]	[ 1.58353148e-02 -6.26122960e-01 2.10498003e-01]
		[ 1.48244518e-01 -8.72011615e-01 -6.03110648e-01]	[ 2.44906313e-01 -9.91790579e-01 -6.64442151e-01]
		[-1.74356516e-01 -3.76207359e-01 1.76689332e-01]	[-2.38037566e-01 -2.91678234e-01 2.25881237e-01]
		[ 1.32531924e-01 -5.34130909e-01 -5.20010755e-01]	[ 1.64513975e-01 -5.19531601e-01 -6.95533510e-01]
		[ 2.12218283e+00 1.92574977e+00 -3.68950464e-01]	[ 2.13098895e+00 1.98765636e+00 -4.08315690e-01]
		[ 1.04318459e+00 1.11006533e+00 -1.10992258e+00]	[ 1.03607798e+00 1.11622639e+00 -1.17127597e+00]
		[-1.87943731e-01 -4.58957582e-01 3.44542081e-01]	[-1.18410998e-01 -4.62700515e-01 3.87716343e-01]
		[-1.96354076e-01 -6.81538429e-01 -1.56338668e-01]	[-2.07887810e-01 -6.85371540e-01 -1.31511788e-01]
		[-1.10176343e+00 -8.59556920e-01 1.17560662e+00]	[-1.13807513e+00 -7.91528193e-01 1.19611784e+00]
		[-1.63786489e+00 -1.04855676e+00 1.79906660e-01]	[-1.64785217e+00 -1.09659876e+00 1.97080636e-01]
		[ 4.23935673e-01 5.25981377e-01 -8.92228324e-01]	[ 2.72420188e-01 4.75127280e-01 -9.06402862e-01]
		[ 5.70561835e-02 1.22144348e+00 1.72180337e+00]	[ 1.82851059e-01 1.25341119e+00 1.58245223e+00]
		[-3.50234150e-01 -1.28541825e-01 5.40731349e-01]	[-3.17626128e-01 -1.64829806e-01 5.09043745e-01]
		[-2.85653265e-01 2.02863808e-01 -6.17640842e-02]	[-3.00978706e-01 1.39956643e-01 -3.27450064e-02]
		[ 2.68009410e-01 -3.28391731e-01 1.37790299e-01]	[ 2.39814372e-01 -3.33295045e-01 1.03812397e-01]
		[-4.35860566e-02 -1.23975248e+00 -1.26980912e+00]	[-9.91853439e-02 -1.27507105e+00 -1.23199048e+00]
		[ 1.27027989e+00 -8.80465051e-01 5.05581091e-01]	[ 1.25029404e+00 -8.15457689e-01 6.30113311e-01]
		[-8.13028953e-02 5.23494552e-01 2.31160628e-01]	[-2.31478306e-02 4.54386315e-01 1.57018095e-01]
		[-6.39843935e-01 -3.31727638e-01 6.20080770e-01]	[-6.15292989e-01 -3.03941961e-01 6.00730527e-01]
		[-6.82463256e-01 1.03919706e+00 -1.66917134e+00]	[-7.42793744e-01 1.06906137e+00 -1.72206548e+00]
		[-7.63635951e-02 -3.20443362e-01 2.79121730e-01]	[-6.95990848e-02 -3.15819394e-01 2.96810569e-01]
		[ 2.25102794e-01 -8.81944363e-02 -9.22589948e-03]	[ 1.86919857e-01 -7.97426352e-02 2.64621062e-02]
		[-9.55917960e-01 1.55563099e+00 7.56945830e-01]	[-9.07564036e-01 1.83231017e+00 7.13240736e-01]
		[-1.40214749e-02 4.20731150e-02 1.54378509e-01]	[-6.96006313e-02 5.02041049e-02 2.87745245e-01]
		[-5.63647154e-01 -5.42765094e-01 -5.58069345e-02]	[-5.93249550e-01 -4.45082835e-01 -1.04415185e-01]
		[ 1.31781624e-01 4.85468461e-01 -4.63124316e-01]	[ 3.09280368e-03 4.30561802e-01 -4.50966351e-01]
		[ 1.34946465e+00 -1.98502039e+00 -3.79702264e-01]	[ 1.22366462e+00 -2.06749052e+00 -3.06262137e-01]
		[-6.00080702e-03 -3.14177320e-02 5.42217448e-02]	[-1.27440427e-01 -5.17843737e-02 -8.43638350e-03]
		[ 1.58335811e+00 -9.26428918e-01 -1.28067374e+00]	[ 1.65134596e+00 -9.45713263e-01 -1.16359228e+00]
		[-7.02203642e-01 -9.27067272e-02 1.51576507e+00]	[-6.76601140e-01 -1.73906853e-01 1.41393273e+00]
		[-3.02155394e-01 -3.74506830e-01 7.51316754e-01]	[-3.09421334e-01 -3.97275171e-01 7.61091899e-01]
		[-2.72929839e-01 3.03422332e-01 -3.73149286e-01]	[-1.84563757e-01 3.01215482e-01 -4.81810374e-01]
		[-4.86873210e-01 6.54682765e-01 3.30736168e-01]	[-4.57761265e-01 6.76991853e-01 3.17506104e-01]
		[-4.07642163e-02 -1.78167358e-02 -7.40426320e-01]	[-2.45764583e-02 7.71152301e-02 -6.98180356e-01]
		[ 6.16705730e-01 -1.17267803e+00 -1.66403006e-02]	[ 6.18397921e-01 -1.18591652e+00 1.89402123e-01]
		[-1.00606368e+00 1.61348633e+00 -6.73357839e-01]	[-1.15410150e+00 1.66940403e+00 -6.51126921e-01]
		[-8.64481925e-02 1.01492813e-01 4.45513423e-01]	[-9.74686618e-02 7.23689911e-02 4.65351404e-01]
		[-6.26341824e-01 5.35480945e-01 -8.40569611e-02]	[-6.23675854e-01 5.37159037e-01 -1.56068178e-02]
		[-3.95682407e-02 4.71752845e-01 -3.88374398e-01]	[-8.91785266e-02 4.59061352e-01 -3.95082526e-01]
		[ 1.06772718e+00 -1.73910661e+00 3.24574101e-01]	[ 1.13451890e+00 -1.63489735e+00 3.39584087e-01]
		[ 1.33639526e+00 4.55139284e-01 -4.81249584e-01]	[ 1.28500171e+00 4.58416825e-01 -3.58523463e-01]
		[ 4.51357444e-01 6.48774466e-01 -7.80930958e-01]	[ 4.12475661e-01 6.69587316e-01 -8.25628873e-01]
		[-1.20982732e+00 -4.73403238e-01 5.77440263e-01]	[-1.15660072e+00 -4.64588551e-01 5.57135570e-01]
		[-4.40904921e-01 -4.38990424e-01 1.01089715e-01]	[-4.30118715e-01 -3.93830550e-01 1.49221980e-01]
		[-4.53213988e-01 -4.40623282e-02 -2.19456183e-01]	[-3.79997136e-01 -7.42166942e-02 -2.49089892e-01]
		[ 6.15410407e-01 -1.06197320e-01 9.15100779e-01]	[ 5.56758427e-01 -1.45908559e-01 8.92177424e-01]
		[ 3.14791249e+00 -9.67874014e-01 -1.84565252e+00]	[ 3.08685809e+00 -9.84538018e-01 -1.80757128e+00]
		[-1.33032616e+00 8.09920640e-01 7.49034126e-02]	[-1.32990067e+00 8.88825874e-01 4.07952913e-02]
		[-1.21242100e+00 -7.44837978e-01 7.00151642e-01]	[-1.17590780e+00 -7.13141169e-01 7.27649677e-01]
		[-6.20693721e-01 3.16162882e-01 4.63697981e-01]	[-6.20841773e-01 3.02105018e-01 3.81091104e-01]
		[-5.44515760e-01 8.00427757e-01 4.72451260e-01]	[-5.07089432e-01 8.26616055e-01 4.62473266e-01]
		[ 3.91445636e-01 -4.11639102e-01 1.96480626e-01]	[ 4.34526638e-01 -4.07997485e-01 1.92234081e-01]
		[ 2.26296816e-01 -3.35433373e-01 2.16733813e+00]	[ 1.49423392e-01 -5.55707691e-01 2.11020395e+00]
		[ 7.28704288e-01 6.49001752e-01 4.34238558e-01]	[ 8.46687705e-01 8.64960796e-01 5.37028290e-01]
		[ 2.51720271e-01 -8.01820011e-01 -6.52340642e-01]	[ 2.21979626e-01 -7.48088465e-01 -6.81455359e-01]
		[ 1.05652966e-01 3.76876207e-01 -1.08197810e+00]	[ 4.91183909e-02 3.62153036e-01 -1.13504094e+00]
		[-4.35983259e-01 9.37409289e-02 -2.89711807e-01]	[-4.23674035e-01 3.75272314e-02 -2.39617409e-01]
		[-6.17407848e-01 -5.46590385e-02 -5.84738347e-01]	[-6.04348852e-01 -2.27308793e-02 -5.55001072e-01]
		[ 2.02046813e+00 -7.36421308e-02 1.73659618e+00]	[ 2.00516344e+00 -9.79167271e-02 1.66906791e+00]
		[-1.25808688e-01 -1.13210937e-03 -2.74725859e-01]	[-6.80347964e-02 -1.30578182e-01 -2.62318521e-01]
		[ 9.64285059e-02 1.83696624e-01 -1.63917106e-01]	[ 6.45741344e-02 1.21226867e-01 -1.89826748e-01]
		[-1.77978999e-01 -7.13424514e-01 -8.52014684e-01]	[-2.18627800e-01 -7.47029166e-01 -8.13038611e-01]
		[-1.53973775e+00 5.30119624e-01 -5.63404236e-01]	[-1.53990597e+00 5.53435246e-01 -5.61945335e-01]
		[-2.01671483e-01 3.40251214e-01 1.42240266e-01]	[-2.40366457e-01 3.03055042e-01 1.62120038e-01]
		[ 1.14452833e-01 1.18829935e+00 2.63523653e+00]	[ 1.54342911e-01 1.17889914e+00 2.42044728e+00]
		[-5.45795400e-02 -1.71490026e+00 -2.26369018e+00]	[-9.96976946e-02 -1.62160083e+00 -2.19809633e+00]
		[-7.40736498e-01 -1.32449443e-01 -7.59856939e-02]	[-7.50792222e-01 -2.50382320e-01 -4.56484523e-03]
		[-1.80062057e-01 2.39168235e-01 5.12428615e-02]	[-1.78559619e-01 1.83202389e-01 4.08874968e-02]
		[ 8.91664686e-02 -4.69565810e-01 -1.99519364e-02]	[ 6.98646612e-02 -4.78380679e-01 -8.15995962e-02]
		[ 5.47185082e-01 1.00185550e+00 -2.73229887e-01]	[ 5.76818714e-01 1.05282545e+00 -3.20074765e-01]
		[ 7.57198673e-01 1.89101721e+00 -1.47757731e+00]	[ 6.14294107e-01 1.92215179e+00 -1.40754985e+00]
		[ 9.22088480e-01 -6.36094954e-01 -1.04535784e+00]	[ 9.01408368e-01 -6.16107319e-01 -9.74045233e-01]
		[ 3.89729268e-01 -4.48047094e-01 1.02692440e-01]	[ 3.95914481e-01 -3.71672514e-01 1.58457521e-01]
		[-6.32710608e-01 2.19554399e-01 4.48275613e-01]	[-6.21787372e-01 1.83724557e-01 4.60975516e-01]
		[-1.07151766e-01 -1.40282755e+00 5.65219488e-01]	[-2.04088578e-01 -1.38554599e+00 6.03685464e-01]
		[-1.13455120e+00 2.64181291e-01 1.14913081e+00]	[-1.08694795e+00 2.69279155e-01 1.15718222e+00]
		[-3.44788547e-01 1.03476319e-01 7.76148392e-01]	[-3.91871134e-01 5.57487129e-02 7.95800217e-01]
		[-8.47629457e-01 1.75329423e-01 -1.93019315e+00]	[-8.58128430e-01 1.11300628e-01 -1.89506685e+00]
		[ 4.86524105e-01 -3.91794175e-01 2.75794308e-02]	[ 4.51762358e-01 -3.79270212e-01 2.11337599e-02]
		[-8.25204682e-01 -4.95009526e-01 1.22271828e+00]	[-8.19820670e-01 -6.03422519e-01 1.17294343e+00]
		[ 2.26577786e-01 -9.67946828e-02 2.11100191e-01]	[ 2.78902908e-01 -9.16920297e-02 2.45205497e-01]
		[ 1.34328392e+00 9.32370435e-01 -3.40792175e-01]	[ 1.33740977e+00 9.12578018e-01 -3.38216236e-01]
		[ 2.75881005e-01 7.68856478e-01 -1.27125742e+00]	[ 2.23318901e-01 9.86499523e-01 -1.19124813e+00]
		[ 1.03183310e+00 1.59045066e-01 5.96882401e-01]	[ 1.11907781e+00 2.01553542e-01 6.80901482e-01]
		[-2.08136529e-01 -4.91667449e-03 -1.42647838e-01]	[-1.73218678e-01 -1.11932748e-01 4.60340012e-02]
		[-1.09527674e-01 -4.55712280e-01 1.31983255e+00]	[-6.72325472e-02 -4.49666315e-01 1.33380611e+00]
		[-2.12194043e-01 -1.22475300e-01 -1.98104125e-01]	[-2.39667209e-01 -1.34117756e-01 -2.12477147e-01]
		[-7.31548291e-01 -4.74333875e-01 -4.69897226e-01]	[-7.30139299e-01 -4.55158845e-01 -5.76621523e-01]
		[ 5.50980343e-01 1.71410625e+00 9.44577738e-01]	[ 5.72598426e-01 1.70843714e+00 8.46149301e-01]
		[ 2.65116350e-01 -5.61040515e-01 -3.46702633e-01]	[ 2.80929196e-01 -5.68907463e-01 -3.19791414e-01]
		[-4.09360794e-01 -6.35408058e-01 -1.54951711e-01]	[-3.76796907e-01 -6.43475660e-01 -1.86718830e-01]
		[-4.36980025e-02 -4.06401142e-01 -1.18127560e-01]	[-8.09561765e-02 -3.38578440e-01 -1.09589173e-01]
		[ 4.16542818e-02 -3.29244875e-01 -1.72285953e-01]	[ 8.60229532e-02 -3.59930297e-01 -1.48097793e-01]
		[-5.22170998e-01 1.54386890e-01 -7.99052935e-02]	[-4.71338993e-01 2.11026066e-01 -1.09481772e-01]
		[-2.59391012e-01 -1.77995809e+00 -1.78625457e+00]	[-3.32844569e-01 -1.81502812e+00 -1.73948203e+00]
		[ 5.41137224e-01 -4.99280545e-01 3.57506729e-01]	[ 5.73188097e-01 -5.04775996e-01 3.32639664e-01]
		[-7.66528239e-01 2.23657421e-01 1.42682656e+00]	[-7.74355103e-01 2.09116471e-01 1.47102979e+00]
		[ 4.61265355e-01 4.74164131e-01 -5.25750338e-01]	[ 4.66680073e-01 3.96300139e-01 -5.07254983e-01]
		[ 6.95430680e-02 1.16121517e+00 2.21768378e-01]	[ 4.80869855e-02 1.14727861e+00 2.32547776e-01]
		[ 1.27891027e-01 4.95665724e-01 1.04552327e-01]	[-9.79445497e-04 5.32356271e-01 2.35775137e-01]
		[-8.41785487e-01 -9.93862548e-02 -5.22519126e-01]	[-8.07182548e-01 -1.53565108e-02 -5.23270993e-01]
		[ 1.29157810e-01 -4.63487973e-01 -2.63809560e-01]	[ 1.07227706e-01 -6.04090201e-01 -3.00943377e-01]
		[ 5.89737606e-01 3.98008847e-01 -1.53454093e-01]	[ 6.30784781e-01 4.14620703e-01 -1.99896840e-01]
		[ 4.96693241e-01 -1.01257351e-01 9.27855059e-01]	[ 5.23969591e-01 -8.50501013e-02 9.20862352e-01]
		[ 3.90113906e-02 2.50683242e-01 5.62267447e-02]	[ 9.68307796e-02 2.63747457e-01 3.47933252e-02]
		[-2.88464769e-01 6.59038218e-02 9.46791768e-02]	[-3.34594557e-01 6.11503562e-02 6.00764511e-02]
		[ 3.80596700e-02 -5.79432150e-02 -6.16649423e-01]	[ 4.41346434e-02 -4.56722847e-02 -6.20651124e-01]
		[ 6.06267554e-01 -5.80735238e-01 1.48169699e-01]	[ 5.04427443e-01 -5.66955463e-01 1.30906532e-01]
		[ 2.89204631e-01 -1.11174848e+00 4.41739142e-02]	[ 2.67430056e-01 -1.13923956e+00 5.77410928e-03]
		[-7.51073784e-01 -4.31635878e-01 -1.19824336e-01]	[-7.39870436e-01 -6.14051533e-01 -2.42836088e-01]
		[-6.96595597e-01 6.99024264e-01 -7.76326981e-01]	[-7.11709330e-01 6.95396785e-01 -7.72924827e-01]
		[ 5.89030809e-01 1.81144493e+00 1.38506850e+00]	[ 7.49683861e-01 1.66803090e+00 1.27187161e+00]
		[ 1.06968127e+00 -2.91214135e+00 1.36502211e+00]	[ 1.05632607e+00 -2.83962760e+00 1.31474400e+00]
		[ 7.52170361e-02 1.05652621e+00 -3.55228935e-01]	[ 1.66176701e-01 1.01413426e+00 -4.51118398e-01]
		[-6.41998008e-01 9.68284877e-01 -1.30198029e-01]	[-6.36287128e-01 9.63363214e-01 -7.66191283e-02]
		[-2.38115367e-01 8.15689225e-01 -5.20920875e-01]	[-2.62567187e-01 7.95560062e-01 -5.56773332e-01]
		[-1.72465211e-01 4.17578717e-01 -1.30705308e-01]	[-1.46117454e-01 4.21808333e-01 -1.75464739e-01]
		[-3.03032347e-01 -3.29614703e-01 -1.22252026e-01]	[-2.43572569e-01 -3.10926958e-01 -3.39307976e-02]
		[ 1.26552663e-01 -4.26928441e-01 -1.09037220e+00]	[ 2.94893025e-01 -4.90518371e-01 -1.19953064e+00]
		[-3.76906186e-01 -1.96175096e+00 6.56436259e-01]	[-5.68707253e-01 -1.92318137e+00 6.83315274e-01]
		[-3.74981456e-01 7.14455579e-01 -6.50122446e-01]	[-4.25637445e-01 6.44605303e-01 -6.15213553e-01]
		[ 2.03302130e-01 6.88257192e-01 6.07821428e-01]	[ 1.62769427e-01 7.65391374e-01 6.27916972e-01]
		[ 4.99631089e-01 -4.78685009e-01 7.11808368e-01]	[ 4.39533430e-01 -4.82445433e-01 7.19209255e-01]
		[-1.63908673e-01 1.37113692e+00 -3.81705567e-01]	[-3.48665006e-02 1.30195093e+00 -3.08328011e-01]
		[-9.13293960e-01 -7.95750041e-01 -7.29221183e-01]	[-8.83732984e-01 -7.71902009e-01 -7.22688451e-01]
		[ 1.14795993e+00 7.15928926e-01 5.59188290e-01]	[ 1.17123981e+00 6.69506328e-01 5.59907229e-01]
		[ 1.15732755e+00 3.23934461e-01 4.21569022e-01]	[ 1.16757517e+00 4.03645989e-01 3.95546043e-01]
		[-3.68220784e-01 9.00681246e-01 3.77273031e-01]	[-4.36659973e-01 9.08989732e-01 3.62526726e-01]
		[ 1.11336035e-01 -9.84886920e-01 4.38719738e-01]	[ 1.53330238e-01 -9.84760014e-01 4.82612699e-01]
		[-1.31152948e+00 -2.40139547e-01 -1.04601964e+00]	[-1.34311911e+00 -2.67480767e-01 -1.05985680e+00]
		[-5.42492197e-01 5.71517258e-02 6.32454063e-01]	[-3.11748327e-01 -3.51460940e-02 5.29453207e-01]
		[ 9.73257550e-01 9.40457746e-01 -9.68739911e-01]	[ 8.23472940e-01 8.00258356e-01 -8.54549558e-01]
		[-5.50797178e-01 -3.71953516e-01 -3.78701486e-01]	[-5.12911674e-01 -3.71588050e-01 -2.96471327e-01]
		[-3.75767083e-01 -1.62797544e-01 6.14170826e-01]	[-3.52989172e-01 -4.28388254e-02 5.80618446e-01]
		[ 3.66980174e-01 -7.71505078e-02 3.79474669e-02]	[ 3.72579258e-01 -1.06411744e-01 3.31141221e-02]
		[ 2.26418121e-01 -2.20042549e-01 1.90852680e-02]]	[ 2.74419525e-01 -1.77861970e-01 1.46064526e-02]]
1.56917	1.65144	[[-1.42154957e-01 -9.66267433e-01 1.54206964e-01]	[[-8.89130509e-02 -9.29442868e-01 1.33638561e-01]	[0.988767198041155, 1.4372135051948196, 0.5840193357417455, 0.5031310235141013, 0.8647179252743027, 0.516680566241965, 0.46496773337480196, 0.48977895165068136, 0.19247809253045298, 0.6687144267579439, 0.4868814218615911, 1.5195442504132974, 2.4858978363929167, 0.5618401143947541, 0.680751752880984, 0.7955499392514208, 0.39460244459326715, 0.7555312861920892, 0.8831343018364552, 0.709439582531192…	[0.9432013780931854, 0.9381895749219963, 0.7873844787290063, 0.5181659305302978, 0.769992133201373, 0.5057070762535861, 0.8074879869351906, 0.3250826838049315, 0.20510975321625025, 0.6777654664258633, 0.49506405563559874, 1.2851886424981094, 1.5431983251910026, 0.484318812410629, 0.597280663886514, 0.781011492575062, 0.2756562966108807, 0.6763881076921767, 0.9694819558720718, 0.7516058648105408, …
		[-5.39995550e-01 -6.03360868e-01 -1.18741026e+00]	[-2.78586503e-01 -3.28461463e-01 -8.33488036e-01]
		[-9.89040696e-02 -4.67023501e-01 3.36430705e-01]	[-6.19644491e-02 -6.39715143e-01 4.54861803e-01]
		[-1.31080278e-01 4.85017129e-01 2.67800739e-02]	[-8.98391456e-02 5.10160657e-01 1.26871541e-02]
		[ 7.56619660e-01 3.38085571e-01 -2.46904693e-01]	[ 7.13589992e-01 2.60725050e-01 -1.25298271e-01]
		[-2.58516373e-01 2.76211650e-01 3.51902283e-01]	[-2.19614969e-01 1.70520593e-01 4.22411695e-01]
		[-1.73627042e-01 2.48317875e-01 -3.52685237e-01]	[-3.84231919e-01 2.79167367e-01 -6.53045376e-01]
		[-1.03324521e-02 -2.33662829e-01 -4.30323535e-01]	[ 4.27413672e-03 -8.11603061e-02 -3.14759413e-01]
		[-1.74571255e-01 -7.83017976e-02 -2.10124148e-02]	[-1.63957466e-01 -9.92060417e-02 -7.31171758e-02]
		[ 3.45864967e-01 1.84148727e-01 5.41890815e-01]	[ 2.03147822e-01 1.98506816e-01 6.15379585e-01]
		[-1.76429085e-01 -4.89280948e-02 -4.51145585e-01]	[-1.25772701e-01 2.24016515e-02 -4.78296783e-01]
		[ 1.37228265e+00 6.10418862e-01 2.30746320e-01]	[ 1.06284205e+00 4.49520958e-01 5.65692089e-01]
		[-4.54682809e-01 1.15274846e+00 2.15502264e+00]	[-1.75316949e-01 7.48219141e-01 1.33824256e+00]
		[ 6.89149983e-02 -5.22923612e-01 -1.93561186e-01]	[ 5.50267172e-02 -4.25918193e-01 -2.23898337e-01]
		[-5.71501317e-01 -2.32876944e-01 -2.87363050e-01]	[-5.22711028e-01 -2.32509164e-01 -1.71630012e-01]
		[-2.64633805e-01 -3.16514147e-01 6.80211327e-01]	[-4.09808354e-01 -4.91442272e-02 6.63039146e-01]
		[-2.22342558e-02 -1.54751268e-01 -3.62310326e-01]	[ 2.72396239e-02 -1.55083769e-01 -2.26259632e-01]
		[-1.69282130e-01 7.07324462e-01 -2.04604961e-01]	[-1.74579744e-01 6.43841533e-01 -1.11762541e-01]
		[-3.41785341e-01 -6.73308731e-01 -4.58000359e-01]	[-3.49371072e-01 -7.69430247e-01 -4.75197025e-01]
		[ 3.09952530e-01 6.36853122e-01 -4.06454313e-02]	[ 3.61071331e-01 6.50918363e-01 -1.04135268e-01]
		[ 2.83878842e-01 -3.26415270e-02 2.23651816e-01]	[ 3.87822626e-01 -5.30278953e-02 1.11395963e-01]
		[ 2.14662818e-01 -7.30231114e-02 -5.47991175e-01]	[ 2.50654976e-01 -6.71325768e-02 -4.81885952e-01]
		[-1.34302840e+00 1.19071017e+00 6.43834035e-01]	[-1.39780752e+00 1.19702077e+00 5.35465903e-01]
		[ 8.83029164e-01 1.19990944e-02 -1.78951977e+00]	[ 8.92537494e-01 6.72787968e-02 -1.71918781e+00]
		[ 4.15248266e-01 -4.28760868e-01 -3.36448754e-01]	[ 3.83671519e-01 -4.13305813e-01 -3.72691284e-01]
		[-3.70381696e-01 -2.39639930e-01 2.86554797e-01]	[-3.50376474e-01 -2.73671581e-01 2.95275135e-01]
		[ 1.33790820e+00 -2.80688048e-01 -6.23462854e-02]	[ 1.30905027e+00 -2.55068586e-01 -3.38189547e-02]
		[-8.93487034e-01 -3.33053866e-01 1.31092208e+00]	[-8.46830637e-01 -3.12807951e-01 1.30352883e+00]
		[ 9.37336269e-02 -1.19862908e+00 5.65552240e-01]	[ 7.95939533e-02 -1.19055545e+00 5.10840282e-01]
		[ 5.77385653e-01 1.25560396e+00 -7.67417173e-01]	[ 6.54820917e-01 1.21240371e+00 -7.25070050e-01]
		[-2.57599105e-03 -8.50335700e-02 -1.71533493e-01]	[ 3.12785493e-02 -1.19251284e-01 -1.50680327e-01]
		[-3.64276399e-01 2.33435491e-01 2.07351159e-01]	[-3.65087499e-01 1.61321135e-01 1.10119053e-01]
		[-2.19655392e-01 3.94212043e-01 8.63066274e-02]	[-2.47832036e-01 4.13529786e-01 1.24505761e-01]
		[-1.01799289e-01 -4.33865490e-01 2.31371253e-01]	[-1.94999694e-01 -4.29723764e-01 1.90822314e-01]
		[ 4.05896588e-01 1.22624013e-01 -1.81757820e+00]	[ 5.22131134e-01 4.98438145e-02 -1.89034123e+00]
		[-2.62777775e-01 3.99427223e-01 8.21796990e-01]	[-3.31876001e-01 4.95911444e-01 8.87918447e-01]
		[-5.15365744e-01 -8.61698034e-01 1.02327394e-01]	[-5.73085738e-01 -8.73327246e-01 7.60008870e-02]
		[ 1.50852802e-01 -1.48350294e-01 8.10649137e-02]	[ 1.70682401e-01 -1.11076771e-01 -6.12138888e-03]
		[ 1.02513337e-01 -7.19879327e-02 1.01883066e+00]	[ 2.83312370e-02 -1.22604003e-01 1.07082684e+00]
		[-3.51689602e-01 -1.89516734e-02 -2.34012036e-01]	[-3.07232921e-01 -1.48802586e-02 -2.19089640e-01]
		[ 1.55407002e-01 6.30997120e-01 -4.27753303e-01]	[ 2.82130138e-01 6.55161197e-01 -4.45888479e-01]
		[ 3.28999746e-01 -7.61520805e-01 4.85552125e-01]	[ 3.96787653e-01 -6.53595123e-01 4.72961650e-01]
		[-8.58444300e-01 -3.31318009e-01 6.17829561e-02]	[-8.74515804e-01 -3.34477223e-01 -2.29178022e-02]
		[-7.77682931e-02 -4.03368317e-01 -3.38611054e-02]	[ 6.00775906e-02 -4.31342277e-01 -3.81331470e-02]
		[ 1.44540583e-01 -1.29714866e-01 1.88691357e-01]	[ 1.44141269e-01 -1.03844854e-01 2.40841819e-01]
		[ 2.91538732e-02 8.40420590e-01 -1.91876135e-01]	[-9.07429393e-03 8.69204075e-01 -2.06668763e-01]
		[-3.11058054e-02 -7.16352747e-01 -8.78493424e-01]	[ 5.15166546e-02 -6.64569359e-01 -9.06298976e-01]
		[ 6.15580717e-01 -4.31143100e-01 -2.54927726e-02]	[ 6.20710991e-01 -5.17284058e-01 8.25252101e-02]
		[ 5.57126263e-02 -1.68417724e-03 8.20333979e-02]	[ 7.76073066e-02 3.05042000e-02 9.24174144e-02]
		[-5.01983086e-01 1.78931645e-01 3.92839278e-02]	[-5.03917816e-01 2.11723597e-01 -3.06972914e-02]
		[ 6.02816359e-02 1.14940469e+00 4.74331818e-01]	[ 1.06484407e-01 1.18107422e+00 5.16815870e-01]
		[-3.73724648e-01 -2.54160611e-01 2.45003463e-01]	[-3.84314582e-01 -2.51121901e-01 2.50996298e-01]
		[-5.71843325e-01 2.91740677e+00 5.64540356e-01]	[-4.31006811e-01 3.03135961e+00 5.37637634e-01]
		[-1.35528240e-01 -2.71588493e-02 -1.49591361e+00]	[-2.13544135e-01 1.88413856e-02 -1.52712502e+00]
		[-8.10902031e-01 -2.86759612e-01 1.57443884e-01]	[-7.39033729e-01 -2.22164374e-01 1.23555760e-01]
		[-3.88365657e-01 -8.00762978e-01 -3.41767035e-01]	[-4.21583625e-01 -8.52614775e-01 -3.30938200e-01]
		[ 1.28441146e+00 -1.30995143e+00 -5.45036409e-02]	[ 1.26391613e+00 -1.17572516e+00 -6.52185336e-02]
		[ 5.06403948e-01 -8.04155912e-01 1.25231037e+00]	[ 5.07917119e-01 -8.11348170e-01 1.22761232e+00]
		[ 1.74547549e-01 -6.19535027e-01 1.44481756e-02]	[ 2.51561851e-01 -7.30065451e-01 8.36326434e-02]
		[-1.91514540e+00 -6.85368606e-01 1.33806391e+00]	[-1.98999443e+00 -6.33540754e-01 1.31757300e+00]
		[ 2.55107035e-01 7.84154970e-01 1.89218486e-01]	[ 2.90799937e-01 8.05327701e-01 2.13728815e-01]
		[ 3.64719092e-02 7.41434451e-02 -8.45170040e-01]	[-1.59388087e-02 1.00054921e-01 -8.98242628e-01]
		[-5.46865288e-01 1.03167169e-02 5.46799776e-01]	[-5.22438727e-01 -4.37689941e-02 5.69138080e-01]
		[ 1.94214695e+00 4.93000310e-01 -1.23011340e+00]	[ 1.98809684e+00 5.02327451e-01 -1.28418478e+00]
		[ 7.25545119e-01 -4.40974135e-01 -9.71072573e-01]	[ 7.24280767e-01 -3.73491888e-01 -8.46032504e-01]
		[ 1.35575527e+00 -1.78529318e-01 -6.02690477e-01]	[ 1.44718867e+00 -6.88818213e-02 -6.30333389e-01]
		[-2.06960813e-01 -1.88365753e-01 4.11517900e-01]	[-2.10279477e-01 -1.35754520e-01 3.23161783e-01]
		[-1.33499843e-01 -3.40565917e-01 1.38100683e-01]	[-1.10551028e-01 -4.27649375e-01 1.20851006e-01]
		[-8.46253812e-03 5.73384549e-01 5.03018984e-01]	[-9.79919630e-02 5.48758819e-01 4.42947099e-01]
		[-1.39434248e+00 5.41480775e-01 3.89641028e-01]	[-1.37074296e+00 4.88012675e-01 4.20584362e-01]
		[-3.70070284e-01 1.59769043e+00 -1.31135567e+00]	[-3.61148508e-01 1.56644158e+00 -1.39909333e+00]
		[-2.74873955e-01 -5.05295441e-01 -9.68290842e-02]	[-3.08072705e-01 -5.35543556e-01 -1.22935386e-01]
		[ 5.18673831e-01 -2.82708937e-01 8.03442173e-01]	[ 4.84135311e-01 -2.36185003e-01 8.53576501e-01]
		[ 6.51753247e-02 -9.84950786e-01 -2.03902174e-01]	[ 4.88199229e-02 -9.63510052e-01 -2.32417754e-01]
		[ 2.42127989e-01 -2.26848678e-01 3.71608834e-01]	[ 2.42153980e-01 -2.66706810e-01 3.33437118e-01]
		[-1.08753051e-01 3.88826502e-01 5.54183067e-01]	[-1.05888002e-01 4.35503844e-01 5.67432856e-01]
		[ 1.40803316e+00 -1.61069431e+00 -5.80968849e-01]	[ 1.32647939e+00 -1.57287802e+00 -4.87250658e-01]
		[ 4.76301388e-01 9.32953253e-01 -3.47459721e-01]	[ 5.91022039e-01 9.65591178e-01 -4.04026278e-01]
		[ 5.51587433e-01 4.06396411e-01 -1.42813366e-01]	[ 5.99825154e-01 3.98992025e-01 -1.49137719e-01]
		[ 1.43966867e-01 9.92252007e-02 5.35777702e-01]	[ 5.27490131e-02 1.78486369e-01 5.25210575e-01]
		[-1.85886615e+00 9.62175569e-01 4.96844628e-02]	[-1.87922089e+00 9.36311520e-01 6.44828425e-02]
		[-7.27682788e-01 -9.17211914e-01 4.37562998e-01]	[-7.37216307e-01 -9.00806853e-01 4.27477085e-01]
		[ 7.00742791e-01 3.82541073e-01 -4.30673411e-01]	[ 7.89287854e-01 4.57952803e-01 -4.34921100e-01]
		[ 1.92475521e+00 -7.10280669e-01 -4.38435631e-01]	[ 1.78635810e+00 -7.15506854e-01 -3.34129107e-01]
		[-3.45763562e-01 5.44128963e-01 -5.19744645e-01]	[-3.80950204e-01 5.95485366e-01 -5.04887517e-01]
		[-4.40423147e-01 -3.22859328e-01 3.99861997e-01]	[-4.24367014e-01 -3.06264547e-01 3.88607505e-01]
		[-3.83284328e-01 -1.61276632e-01 -1.62282191e-01]	[-3.62393727e-01 -1.50145509e-01 -2.43310005e-01]
		[-1.58798322e+00 9.58724785e-02 1.20743871e+00]	[-1.52511362e+00 1.38645206e-01 1.22370996e+00]
		[-1.85481157e+00 -5.43190406e-01 7.55406560e-01]	[-1.84711264e+00 -7.37690230e-01 6.66209264e-01]
		[ 1.88825600e+00 7.57171110e-01 5.44258855e-01]	[ 1.88872046e+00 7.44963222e-01 3.95273673e-01]
		[-6.91260347e-02 5.89529243e-01 -2.13809468e-01]	[ 3.44289998e-02 5.93539604e-01 -3.64384545e-01]
		[ 3.62721189e-01 -4.59010598e-01 3.64203586e-01]	[ 3.34745953e-01 -4.50048949e-01 3.01797153e-01]
		[ 5.62288324e-01 5.46991529e-01 3.15749191e-01]	[ 5.96996940e-01 4.60591753e-01 3.47184006e-01]
		[-8.87767815e-01 -6.02116967e-01 -1.34616531e+00]	[-8.91603557e-01 -5.56934337e-01 -1.35231426e+00]
		[-1.26703433e+00 -4.03888606e-01 -1.21620948e+00]	[-1.37379480e+00 -4.31894545e-01 -1.31098260e+00]
		[-3.21430256e-01 1.26236612e+00 1.39463143e+00]	[-2.78874853e-01 1.20093140e+00 1.44465702e+00]
		[ 4.77685312e-01 -4.74461608e-01 -3.37084794e-01]	[ 4.94957693e-01 -4.96260022e-01 -2.29339162e-01]
		[ 1.05318598e+00 5.61121505e-01 4.04447307e-01]	[ 1.01203143e+00 5.90954355e-01 4.17686468e-01]
		[-1.59818249e-01 5.56241700e-01 1.92951731e-02]	[-2.66990618e-01 5.69176782e-01 -8.89020024e-03]
		[ 2.31048991e-01 -1.60847751e+00 -8.13100944e-02]	[ 2.06493191e-01 -1.48139017e+00 -4.62999488e-02]
		[ 9.12981159e-01 2.96992871e-01 -9.91133936e-01]	[ 9.06258020e-01 2.69742493e-01 -1.06379795e+00]
		[ 1.55734345e+00 5.69639630e-01 -1.66924333e+00]	[ 1.56723621e+00 4.56088232e-01 -1.55653635e+00]
		[ 2.85746956e-01 -3.38907760e-01 -8.27774245e-02]	[ 3.06888855e-01 -3.33057706e-01 -1.98851216e-02]
		[-1.57983580e+00 -5.15365486e-01 5.31412324e-01]	[-1.61559192e+00 -4.28348256e-01 4.71172756e-01]
		[ 4.67125162e-01 5.82815211e-02 1.66137462e+00]	[ 4.33624737e-01 2.30923516e-02 1.70665466e+00]
		[-1.80721952e+00 2.19631069e-02 2.74211021e-01]	[-1.75308924e+00 2.47191022e-03 2.37761475e-01]
		[ 6.73440371e-01 8.38946729e-02 7.32896991e-01]	[ 7.40973542e-01 2.64756875e-02 9.66919998e-01]
		[ 1.68430683e+00 1.67451657e-01 -1.87350063e-01]	[ 1.64140950e+00 3.33612374e-01 -2.46028207e-01]
		[-5.56854909e-01 5.16019884e-01 -4.95803330e-02]	[-4.71209654e-01 4.72740964e-01 -7.56147070e-02]
		[-6.41227808e-01 -4.21712284e-01 1.84100339e-01]	[-6.03184415e-01 -4.78371813e-01 1.75027211e-01]
		[-1.53376909e-01 -2.01791554e-01 -7.60854940e-01]	[-2.11192610e-01 -1.81175164e-01 -7.42223309e-01]
		[-9.21882740e-01 2.05629495e-01 -2.69167899e-01]	[-9.72016250e-01 1.62904973e-01 -2.55920726e-01]
		[-1.34647687e+00 1.58256353e-01 2.92339220e-01]	[-1.38310295e+00 1.39735477e-01 3.76895660e-01]
		[ 1.14487424e+00 4.15416879e-01 2.38170337e-01]	[ 1.04840126e+00 5.43343075e-01 3.04410368e-01]
		[ 1.90266468e-01 4.94610336e-02 -8.41565504e-01]	[ 2.42666934e-01 8.27353327e-02 -8.30334224e-01]
		[ 4.38847162e-01 -1.94429603e-01 -4.16378524e-01]	[ 4.63687285e-01 -1.26323589e-01 -4.13823412e-01]
		[ 6.02981630e-01 1.65466506e-01 5.28503426e-01]	[ 6.01917605e-01 1.31703539e-01 5.09218749e-01]
		[-6.96474858e-01 -1.08761895e-02 6.43372470e-02]	[-7.05562706e-01 -1.35974088e-01 1.16555671e-01]
		[ 1.40432367e-01 -1.37456338e+00 -1.09479429e+00]	[ 4.08243215e-02 -1.42332017e+00 -1.11559851e+00]
		[ 8.34624289e-01 -8.12698874e-01 -1.05970240e-01]	[ 6.61034536e-01 -9.51394988e-01 -1.45050795e-01]
		[ 8.26760201e-02 8.15361100e-01 8.63918853e-02]	[ 7.36481178e-02 8.08331487e-01 6.24764027e-02]
		[-8.17862632e-01 6.47478783e-01 6.84074620e-01]	[-7.01471174e-01 6.39150217e-01 6.79073130e-01]
		[ 6.68133094e-01 -1.75784817e-01 -2.16811749e-01]	[ 5.99463509e-01 -1.01710041e-01 -1.89022995e-01]
		[-6.95712371e-01 8.81212317e-01 9.08482752e-01]	[-6.56234253e-01 9.27887867e-01 7.70195927e-01]
		[-1.79673465e+00 1.50378691e-01 2.45584481e+00]	[-1.74187931e+00 2.15461052e-01 2.41783502e+00]
		[-5.09484699e-02 -9.06070078e-02 -7.18608378e-01]	[-2.23026940e-02 -1.62755272e-01 -7.16002108e-01]
		[-4.25971064e-02 6.48060779e-01 3.73418172e-02]	[ 9.34931769e-03 6.34809182e-01 7.02131486e-02]
		[ 1.04740768e+00 2.06679894e-02 -9.08894695e-02]	[ 1.02490525e+00 2.55169219e-02 -8.28080751e-02]
		[ 1.30860104e+00 -6.46230563e-01 -1.13068981e+00]	[ 1.27309669e+00 -5.80802845e-01 -1.11750487e+00]
		[-4.71709393e-01 -4.74728488e-02 -4.82337574e-01]	[-4.77426621e-01 -6.17263194e-02 -5.03885589e-01]
		[ 1.00152753e-01 -5.77233495e-01 -1.65893618e-01]	[-6.70992175e-02 -6.65625140e-01 -1.99466869e-01]
		[-2.22771932e-01 -2.06778892e+00 -1.72261466e+00]	[-1.32161436e-01 -2.02981375e+00 -1.81093760e+00]
		[-5.64723419e-01 7.92207057e-01 -2.21354739e-02]	[-5.03929240e-01 7.76879665e-01 -4.19722267e-02]
		[-1.74994202e-01 -3.44382004e-01 -4.05992696e-01]	[-1.89668004e-01 -3.81258164e-01 -3.82052341e-01]
		[ 5.46511864e-01 6.64256689e-01 6.17322127e-01]	[ 5.57614556e-01 6.91365700e-01 5.63434883e-01]
		[ 3.16181857e-01 1.67712326e+00 1.87614146e+00]	[ 3.16451475e-01 1.70070269e+00 1.89572134e+00]
		[-1.56383329e+00 6.73290681e-01 -2.22312260e+00]	[-1.65579088e+00 7.39130748e-01 -2.18843366e+00]
		[ 1.74442340e-02 -7.00655682e-01 2.56410226e-02]	[ 5.25283063e-02 -7.78371705e-01 -1.63613842e-02]
		[ 1.04051259e+00 2.55267369e-01 -5.52740317e-01]	[ 1.08895906e+00 3.11622374e-01 -5.81490469e-01]
		[ 1.06720458e+00 -1.06577494e+00 2.39724391e+00]	[ 1.02904963e+00 -1.05567806e+00 2.41626269e+00]
		[-2.05267637e-01 -4.00764609e-01 -2.06033004e-02]	[-1.99745690e-01 -3.80221599e-01 -3.86598046e-02]
		[-2.89478299e-01 1.16951207e+00 3.63873713e-01]	[-3.26191290e-01 1.16954807e+00 3.99915154e-01]
		[ 1.07485393e-01 -3.09817043e+00 2.74769912e+00]	[ 2.13125457e-01 -2.91620161e+00 2.63118145e+00]
		[-8.00177280e-01 9.94522139e-01 -1.13037187e+00]	[-7.89782329e-01 9.94762506e-01 -1.05453304e+00]
		[ 1.26117200e+00 3.26458465e-02 -2.79445587e-01]	[ 1.17984493e+00 5.77784679e-02 -2.91155840e-01]
		[ 1.67686090e-01 1.24381827e-01 -1.06249863e+00]	[ 3.44914506e-02 8.44234915e-02 -1.02563593e+00]
		[-1.28927732e+00 1.39719184e+00 -1.20666116e-02]	[-1.45206127e+00 1.35868457e+00 4.69532990e-02]
		[ 5.02041090e-01 2.29996997e-01 -2.12781335e-01]	[ 3.61812878e-01 2.01450120e-01 -2.46018049e-01]
		[-9.29411092e-02 2.76778990e-01 -3.44039687e-01]	[-1.09623595e-01 2.37053781e-01 -2.16106975e-01]
		[ 3.94652731e-01 1.08245617e-01 1.69004322e+00]	[ 3.72581371e-01 1.30545860e-02 1.57704532e+00]
		[ 6.15572695e-01 -8.89572320e-02 3.58470276e-02]	[ 6.23726471e-01 -1.06564746e-01 5.31861763e-02]
		[-1.11607647e-01 -3.38323399e-01 1.57316820e-01]	[-2.07546882e-02 -3.51432185e-01 4.92509619e-02]
		[-1.33538564e-01 -3.25713204e-01 -7.03978836e-01]	[-1.04044461e-01 -3.00134048e-01 -7.07812826e-01]
		[-7.51569236e-01 7.88581335e-02 -7.27835460e-01]	[-7.42834729e-01 1.78743348e-01 -6.95878373e-01]
		[-3.23622689e-01 1.40949211e-01 4.94246474e-01]	[-3.27093455e-01 2.20926866e-01 7.23244662e-01]
		[ 1.53441886e+00 -2.37266408e+00 -1.54669974e+00]	[ 1.51454346e+00 -2.29916781e+00 -1.49955672e+00]
		[ 1.21967404e-01 8.78427604e-02 2.29343525e-01]	[ 7.97776465e-02 8.14813202e-02 2.20680309e-01]
		[-6.10126013e-02 1.23660992e-01 -8.94929990e-02]	[-4.41877291e-02 1.04536380e-01 -1.88313058e-02]
		[ 4.12566294e-01 3.42832810e-01 5.73241390e-01]	[ 3.34571816e-01 3.26382598e-01 5.52964554e-01]
		[-1.68313085e+00 1.44197325e+00 3.07000335e-02]	[-1.64135391e+00 1.50934893e+00 -2.80427499e-02]
		[-9.93068693e-01 -1.82295932e+00 -1.94343214e-01]	[-9.91875271e-01 -1.80915416e+00 -7.19730504e-02]
		[ 1.25842842e+00 3.85085697e-01 5.83478814e-01]	[ 1.17294324e+00 4.54906577e-01 6.18504247e-01]
		[ 1.39267754e+00 5.41712997e-02 7.03180457e-01]	[ 1.37651620e+00 9.90328631e-02 6.59529927e-01]
		[-5.77431316e-01 2.12638124e-01 -2.39950417e-01]	[-5.68699971e-01 2.54161682e-01 -1.85860237e-01]
		[-2.89168789e-01 7.36922571e-01 -1.06339039e-01]	[-1.99483109e-01 7.09857270e-01 -1.68937650e-01]
		[-4.09783638e-01 4.47996700e-01 -5.89901437e-01]	[-4.61090341e-01 4.20307541e-01 -6.37396123e-01]
		[-1.06771222e+00 -1.82409662e+00 1.49748440e+00]	[-1.10761115e+00 -1.79082325e+00 1.42756925e+00]
		[-1.61712532e+00 3.21477204e-02 9.61357598e-01]	[-1.54913724e+00 2.43236791e-02 9.17353204e-01]
		[ 1.06134354e+00 1.55760098e+00 -6.93590334e-01]	[ 1.07894220e+00 1.57019423e+00 -6.77709358e-01]
		[ 8.49033846e-01 -1.72657992e-01 -2.21743439e-01]	[ 8.20168975e-01 -2.18624436e-01 -2.80449402e-01]
		[-3.69910361e-01 3.05528480e-01 -1.06973038e+00]	[-3.60553041e-01 3.18689856e-01 -1.06085325e+00]
		[ 9.70590645e-01 2.12325529e-02 -3.25107246e-01]	[ 9.95838043e-01 3.73111002e-02 -3.16592828e-01]
		[ 7.18841269e-01 6.92991112e-01 -2.17689432e+00]	[ 7.01698457e-01 4.09210894e-01 -2.22116965e+00]
		[ 3.99512841e-01 3.93534248e-01 -1.21852270e-01]	[ 5.09828790e-01 5.94034292e-01 -4.71356784e-02]
		[-6.76098535e-01 2.79456488e-01 3.65119928e-01]	[-7.02211309e-01 3.45545750e-01 3.56001018e-01]
		[-8.97505724e-01 -1.15074578e+00 1.18426904e+00]	[-9.39983415e-01 -1.14514888e+00 1.11654650e+00]
		[ 2.22470393e-01 -5.10438065e-01 4.78798652e-01]	[ 2.13263842e-01 -5.43972385e-01 5.28298267e-01]
		[ 4.62312155e-01 2.67875764e-01 2.60028646e-01]	[ 4.61516675e-01 2.78612848e-01 2.92940282e-01]
		[-2.73636903e+00 -4.38662043e-01 -1.36492080e+00]	[-2.75863367e+00 -5.26102177e-01 -1.50225402e+00]
		[-2.44627156e-01 2.11953366e+00 7.10797667e-03]	[-1.75796972e-01 2.02957753e+00 4.19095954e-03]
		[ 4.99874419e-03 1.71374702e-01 3.18203106e-01]	[-1.32755378e-02 9.65939900e-02 3.14781468e-01]
		[ 9.04109713e-01 2.30565366e-01 1.01870606e+00]	[ 8.89739137e-01 2.15905254e-01 1.07187397e+00]
		[ 1.23961610e+00 -1.05627702e+00 2.69913314e-01]	[ 1.21634724e+00 -1.03619600e+00 2.70496649e-01]
		[ 8.70197442e-01 -7.90460813e-01 -1.62947696e-01]	[ 8.43371591e-01 -7.78236444e-01 -1.55914857e-01]
		[ 2.10837219e-01 -7.29649170e-01 -2.66540897e-01]	[ 2.89835086e-01 -8.43454389e-01 -5.80323183e-01]
		[ 4.97247160e-01 1.55821881e+00 -8.34565051e-02]	[ 4.27579668e-01 1.60071256e+00 9.00768324e-02]
		[ 8.12644315e-02 6.77923506e-02 6.99130913e-01]	[ 6.04939169e-02 -3.88206083e-03 7.42670047e-01]
		[-5.85901567e-02 2.44279388e-01 3.81482240e-01]	[-5.27744128e-02 1.90787849e-01 3.42478886e-01]
		[-3.20682732e-01 3.37834631e-01 -4.09900109e-02]	[-3.19925696e-01 3.64129534e-01 -9.15297025e-02]
		[-6.54469209e-01 -1.46147869e+00 -7.54523540e-01]	[-6.31683061e-01 -1.32183023e+00 -6.61748693e-01]
		[-1.54371325e+00 -2.11261770e+00 -5.79455393e-01]	[-1.62093655e+00 -2.06858688e+00 -4.77590623e-01]
		[-1.72126287e-01 2.45899647e-01 1.70471647e+00]	[-1.60135107e-01 2.65717721e-01 1.70319313e+00]
		[-7.03919958e-02 -3.77763907e-01 5.63043972e-01]	[-7.18942123e-02 -3.06880616e-01 6.45942058e-01]
		[ 3.42079116e-01 8.12409213e-01 3.15031853e-01]	[ 3.25463619e-01 7.57888645e-01 3.03479877e-01]
		[ 8.26288095e-01 1.49620348e+00 -9.34319796e-01]	[ 7.61414463e-01 1.50681749e+00 -9.18807280e-01]
		[ 8.01361274e-01 -1.59995501e-01 -1.25973789e+00]	[ 7.66186000e-01 -1.52177170e-01 -1.25872548e+00]
		[-7.36505692e-01 -4.58653934e-02 1.86700504e+00]	[-7.47862126e-01 -1.63384225e-01 1.83551111e+00]
		[ 1.51812051e+00 1.33799438e+00 -6.40615833e-01]	[ 1.41837060e+00 1.34556853e+00 -6.92586494e-01]
		[-2.71070415e-01 9.15569749e-01 7.55751397e-02]	[-3.06437668e-01 9.38707684e-01 6.10263833e-02]
		[ 9.62683723e-01 -1.91797459e-01 -7.36860196e-01]	[ 9.53067324e-01 -2.78144242e-01 -7.25993695e-01]
		[ 2.90560683e-02 -6.78281301e-01 -4.03094237e-01]	[ 6.17657921e-02 -6.56057741e-01 -3.84635620e-01]
		[-1.41052220e+00 -1.17660719e+00 -1.29382011e-01]	[-1.38071024e+00 -1.18193898e+00 -9.16473003e-02]
		[-8.64016812e-01 -7.59194211e-01 8.52009027e-01]	[-9.43892909e-01 -6.37956258e-01 9.45756049e-01]
		[ 5.73055807e-02 -4.07346949e-01 -3.93436855e-01]	[ 1.25450344e-01 -3.57412294e-01 -3.04504532e-01]
		[-1.56056361e-01 -2.62008603e-01 -2.85941846e-01]	[-1.25980759e-01 -3.48683451e-01 -1.87288261e-01]
		[ 4.71060857e-01 4.88076385e-01 -1.00068230e+00]	[ 5.20602291e-01 4.59878345e-01 -9.91205259e-01]
		[ 1.27435118e-01 5.97519675e-01 2.26270642e-01]	[ 1.11655217e-01 5.93499761e-01 2.17102128e-01]
		[ 4.09610859e-01 3.14744815e-01 5.00338041e-01]	[ 4.27710472e-01 3.25043075e-01 4.14117419e-01]
		[ 2.88741729e-01 -3.96678196e-01 -1.81865020e-01]	[ 3.08238451e-01 -3.84950892e-01 -2.68635776e-01]
		[-9.42496170e-01 -3.00115684e-01 -6.20181197e-01]	[-9.35055736e-01 -3.17646491e-01 -5.88783281e-01]
		[ 9.30594315e-01 3.05248486e-01 5.17299164e-01]	[ 9.50631527e-01 2.91233717e-01 4.76024986e-01]
		[ 3.26805050e-02 -1.84642483e-01 9.79392363e-02]	[-1.07550208e-02 -1.05587596e-01 9.85171447e-02]
		[-3.27865580e-01 1.90515300e-01 -1.86352937e-01]	[-3.18831384e-01 1.79689716e-01 -1.73886936e-01]
		[-2.68755134e-02 2.95571923e-01 4.57669355e-01]	[ 1.68239538e-02 3.45617877e-01 4.27782029e-01]
		[-1.22614798e+00 -1.72403509e+00 2.40471014e-01]	[-1.31453356e+00 -1.84187607e+00 2.56643904e-01]
		[ 2.34240088e+00 3.13912753e-01 6.89494820e-01]	[ 2.36175696e+00 3.07081552e-01 7.03077529e-01]
		[-7.07986419e-02 4.65946413e-01 -1.47104634e+00]	[-8.19627932e-02 4.38724503e-01 -1.42325108e+00]
		[-5.20828110e-01 3.97274384e-01 1.13928687e-01]	[-5.23029500e-01 3.50925351e-01 9.03354634e-02]
		[ 5.73398793e-01 1.65454370e-01 4.39510199e-01]	[ 5.77174736e-01 2.06163748e-01 4.32841874e-01]
		[-9.41859204e-01 4.90101697e-01 -2.23164489e-01]	[-1.05960442e+00 5.00585803e-01 -8.95916173e-02]
		[-7.92857547e-01 -1.08606832e+00 -1.58045883e-01]	[-7.71858753e-01 -1.05487433e+00 -1.73216443e-01]
		[ 3.62171795e-01 6.35536870e-01 6.68083266e-01]	[ 2.84292054e-01 4.39881600e-01 6.64760221e-01]
		[-2.53095247e-01 -8.16164674e-02 -2.96672202e-01]	[-1.97292381e-01 -7.59842115e-02 -3.32362291e-01]
		[ 2.70821120e-01 8.94956935e-01 1.19350121e-01]	[ 3.13401437e-01 9.07150270e-01 9.75887068e-02]
		[ 3.12552432e-01 4.10073144e-01 6.84789387e-02]	[ 3.59614242e-01 4.26896205e-01 6.35596349e-02]
		[ 3.18037527e-01 -5.81612191e-01 -3.05103116e-01]	[ 2.82618116e-01 -5.92064127e-01 -3.47503807e-01]
		[-1.32607371e+00 -2.37531675e-01 3.63461050e-01]	[-1.29458564e+00 -2.27786550e-01 4.39958520e-01]
		[ 2.75932890e-01 1.73570282e+00 9.86914134e-01]	[ 2.45280069e-01 1.61842217e+00 8.89801223e-01]
		[ 3.48927514e-01 6.44161748e-01 -6.61337816e-01]	[ 3.45531714e-01 6.53387925e-01 -6.60066743e-01]
		[ 3.43674230e-01 1.23983871e-01 -4.99895502e-02]	[ 3.42763529e-01 -6.44483558e-02 -1.34670364e-01]
		[ 1.78777584e-01 -4.85103569e-01 -3.07194248e-01]	[ 1.27379735e-01 -5.28385498e-01 -2.97811436e-01]
		[ 3.86362045e-01 -1.43798552e+00 -3.97368333e-01]	[ 4.46977892e-01 -1.48473082e+00 -5.00950980e-01]
		[-6.65308117e-01 -9.64465036e-02 1.13966997e-01]	[-6.76699772e-01 -3.98312570e-02 1.00425388e-01]
		[-1.14004638e-01 1.05110642e+00 -4.17082442e-01]	[ 1.60914375e-02 1.04484099e+00 -4.15288954e-01]
		[ 1.04129230e+00 -6.34608752e-01 -6.53245002e-02]	[ 1.04540047e+00 -6.40940985e-01 -5.97283229e-02]
		[ 4.67004372e-02 7.69952490e-01 9.43926888e-01]	[ 3.38724322e-02 7.36912621e-01 9.09167429e-01]
		[-2.53904169e-01 -6.72544701e-01 3.70958652e-02]	[-2.42250670e-01 -6.89238082e-01 -2.10169829e-02]
		[-2.67667967e-01 -3.62720160e-01 -5.08872210e-01]	[-1.91940066e-01 -3.65748564e-01 -3.83726602e-01]
		[ 4.95275996e-01 3.04665771e-03 4.61641045e-01]	[ 5.53177811e-01 -3.39228213e-02 3.83087734e-01]
		[ 1.45928106e-01 3.34524435e-01 -4.32147323e-01]	[ 2.05208914e-02 3.20413989e-01 -4.34735125e-01]
		[ 1.24802758e+00 -1.68002336e-01 6.82669767e-02]	[ 1.24173361e+00 -2.37981628e-01 9.21016676e-02]
		[-7.29925306e-01 -7.35304420e-01 -5.25661326e-01]	[-7.58686677e-01 -6.95406123e-01 -5.35700860e-01]
		[-1.66544416e-02 8.32138801e-01 -2.82770695e-01]	[-5.24977661e-02 8.24573190e-01 -2.99083470e-01]
		[-1.26530984e+00 -3.01276539e-01 5.71000877e-01]	[-1.21128099e+00 -3.77050232e-01 6.76868368e-01]
		[ 6.48348588e-01 -1.22941853e+00 8.15529816e-01]	[ 6.40016121e-01 -1.21149556e+00 7.92798595e-01]
		[-1.05037309e+00 2.45396379e-01 -7.63334154e-01]	[-9.89643479e-01 2.46069371e-01 -6.94919454e-01]
		[-8.14155869e-01 2.40790963e-01 -5.16606405e-01]	[-7.97363588e-01 2.70856261e-01 -5.32083544e-01]
		[ 2.45686143e-02 5.60426535e-02 3.12440178e-01]	[-1.92217232e-02 6.68188943e-02 2.76476975e-01]
		[ 9.36251262e-02 8.15529919e-01 -2.78958568e-01]	[ 7.00300414e-02 7.82069403e-01 -2.25575973e-01]
		[ 1.01695812e+00 -1.42425746e-01 4.33274393e-01]	[ 9.76010142e-01 -1.47565137e-01 4.41974722e-01]
		[-8.28739439e-03 5.55800807e-01 -4.15114723e-01]	[ 2.96241501e-01 5.49376727e-01 -4.64538907e-01]
		[ 9.55666506e-01 -1.32276819e-01 -5.83094948e-01]	[ 7.88813572e-01 -2.77147583e-01 -3.85892029e-01]
		[-3.21789131e-01 -4.72536878e-01 4.60797619e-01]	[-2.62954513e-01 -4.23082505e-01 5.56529958e-01]
		[-1.28125254e-01 -3.12333220e-01 1.56550887e-01]	[-9.85706547e-02 -2.51170823e-01 1.24782070e-01]
		[-2.94078213e-01 -6.75810057e-03 2.33742224e-01]	[-2.90333214e-01 -2.67687341e-02 2.29165485e-01]
		[-2.57156618e-01 4.21731618e-01 2.37875123e-02]]	[-2.01222001e-01 4.97674182e-01 -1.47251568e-02]]
1.57074	1.70907	[[ 2.88822719e-01 -5.56086354e-01 1.76498762e-01]	[[ 4.13372955e-01 -5.40383155e-01 2.03427557e-01]	[0.6510010819121315, 2.2193620641061296, 0.47823522288772474, 0.5884984882848793, 0.34124084217604733, 0.46042759381024023, 0.8687192587885043, 0.4056341392743019, 0.18224575016843028, 1.0967039621173005, 0.7671350283618752, 2.409389696760799, 2.6276096761828596, 0.33180549137870186, 0.5014881150552258, 1.5656498753482033, 0.43342425282204317, 1.2881051939853427, 1.2724008523278127, 0.95144306711…	[0.7101224720307163, 1.8371384201224148, 0.7863908736796315, 0.578637064013952, 0.3239079252187633, 0.4060373691828607, 1.209772929302381, 0.29195815795089286, 0.12014215030593962, 1.1901438873686592, 0.8341217530548405, 2.429242241882811, 2.131307594260042, 0.4345453373879919, 0.49942514989324654, 1.626678448243476, 0.3893748309606714, 1.4050327370791678, 1.2598473476224308, 0.9578457234324601, …
		[-1.48200897e+00 -2.29098499e-01 -1.63607190e+00]	[-1.09791884e+00 -8.53351363e-02 -1.47049981e+00]
		[-2.13528858e-01 1.51420143e-01 4.00232802e-01]	[-4.84043945e-01 3.30886720e-03 6.19758919e-01]
		[ 5.47953534e-01 -1.94176041e-01 -9.15044266e-02]	[ 5.43773325e-01 -1.61052371e-01 -1.14863211e-01]
		[ 9.49726943e-02 -3.19338764e-01 7.38122866e-02]	[ 1.92443417e-01 -2.59552464e-01 -2.26802411e-02]
		[ 2.91800728e-01 3.56007517e-01 1.02250827e-02]	[ 3.32704709e-01 2.31727814e-01 2.18206748e-02]
		[-6.35511828e-01 -4.18632202e-01 -4.18980844e-01]	[-8.28349600e-01 -5.42746359e-01 -6.94848091e-01]
		[-5.05993651e-02 -1.19493177e-01 -3.84317759e-01]	[ 5.91154419e-03 6.32125188e-02 -2.84971572e-01]
		[-1.74487385e-01 5.25915094e-02 1.34124313e-03]	[-1.04955838e-01 5.83915146e-02 -2.97309131e-03]
		[-5.72457665e-01 -1.31949774e-01 -9.26089120e-01]	[-7.60734049e-01 -8.67250202e-02 -9.11155832e-01]
		[ 3.43267687e-01 -1.33370208e-01 6.72960500e-01]	[ 4.14192276e-01 -5.63092283e-02 7.21826245e-01]
		[ 2.03573232e+00 9.95819056e-01 8.18105756e-01]	[ 1.95005207e+00 9.06488530e-01 1.12995281e+00]
		[-1.04220006e+00 6.50648700e-01 2.32267258e+00]	[-1.00830412e+00 2.95103101e-01 1.85437564e+00]
		[ 5.12658472e-02 3.01535398e-01 -1.28619987e-01]	[ 2.66518758e-02 3.78948181e-01 -2.10991952e-01]
		[ 3.59068676e-01 2.25783572e-01 -2.67547742e-01]	[ 4.05055828e-01 2.17180685e-01 -1.95417007e-01]
		[ 9.19737255e-01 1.52912001e-01 -1.25776025e+00]	[ 8.02188483e-01 4.07410714e-01 -1.35520955e+00]
		[-3.62801767e-01 -2.21312007e-01 -8.51613540e-02]	[-3.58805349e-01 -1.51197769e-01 -3.27334181e-03]
		[-6.09895025e-01 -6.39028586e-01 9.37488941e-01]	[-5.69966358e-01 -7.25848294e-01 1.05943362e+00]
		[ 1.02975879e+00 3.58400188e-01 -6.55858275e-01]	[ 1.03022412e+00 3.37228777e-01 -6.41973791e-01]
		[-6.99062882e-01 -5.99342898e-01 2.39464169e-01]	[-6.88696049e-01 -6.38570048e-01 1.88134197e-01]
		[-3.64770926e-01 2.96142709e-01 8.93840356e-02]	[-3.01353525e-01 2.73453427e-01 -3.45387287e-02]
		[ 8.36335000e-02 1.98462383e-01 1.61503095e-01]	[ 1.08807040e-01 1.99634985e-01 2.23321398e-01]
		[ 9.38708725e-01 -1.06594474e+00 -5.34354184e-01]	[ 8.99212517e-01 -1.04013405e+00 -6.08650664e-01]
		[-4.12587120e-01 1.11746949e-01 1.98582392e+00]	[-4.27043613e-01 1.63356193e-01 2.08886826e+00]
		[ 2.68676972e-01 5.92479176e-01 9.24559929e-02]	[ 2.36339830e-01 6.15944510e-01 5.20984173e-02]
		[-4.38780828e-02 -3.39354001e-01 -2.36196396e-01]	[-2.56362178e-02 -3.46036294e-01 -2.22481250e-01]
		[-1.28635233e+00 3.20606679e-01 -5.55007158e-01]	[-1.31594333e+00 3.26680330e-01 -5.22281236e-01]
		[ 5.64951424e-01 2.58903787e-01 -7.68853753e-01]	[ 6.13376163e-01 2.80948165e-01 -7.92047449e-01]
		[-1.77454544e-01 7.77601170e-01 1.73300511e-01]	[-2.07254786e-01 7.88778960e-01 1.03175021e-01]
		[ 1.01572466e-01 -4.21095887e-01 -6.21024571e-01]	[ 1.81366776e-01 -4.30457689e-01 -6.31487823e-01]
		[-1.74823172e-01 -9.86423824e-02 3.08783345e-01]	[-1.20364724e-01 -1.28770258e-01 3.15612994e-01]
		[ 3.78521046e-01 -2.17659442e-01 2.41559621e-01]	[ 4.06716806e-01 -2.74605093e-01 1.38967220e-01]
		[-2.69528523e-01 -2.31116868e-01 3.47930799e-02]	[-2.90740352e-01 -1.94836397e-01 7.35924894e-02]
		[ 9.42866204e-02 2.81985737e-01 6.73889955e-02]	[-1.40334576e-02 2.87579899e-01 6.24988135e-02]
		[-1.11437918e+00 -9.86257422e-01 -5.78633565e-02]	[-9.89289201e-01 -1.02867659e+00 -1.19538556e-02]
		[-2.36004643e-01 -1.83687111e-01 5.75953444e-03]	[-2.86752890e-01 -9.82560386e-02 3.03073063e-02]
		[ 1.35891861e+00 3.96536220e-01 7.85710901e-01]	[ 1.29903447e+00 3.84930680e-01 7.59316149e-01]
		[-5.13578773e-01 -5.15261922e-01 -4.42101565e-01]	[-4.91971594e-01 -4.64752599e-01 -5.30443992e-01]
		[ 3.06091552e-01 6.07720383e-01 -1.96398659e-01]	[ 2.45046971e-01 5.57610030e-01 -1.80307738e-01]
		[-2.73748942e-01 3.11177868e-02 -2.39607380e-01]	[-2.29234163e-01 4.97759624e-02 -1.96770032e-01]
		[-5.94135945e-01 -1.01059669e+00 -7.49260640e-01]	[-4.86573334e-01 -1.01734515e+00 -7.70775676e-01]
		[ 6.40804655e-01 6.44273231e-01 1.47484345e-01]	[ 7.10528444e-01 7.33278071e-01 1.45485320e-01]
		[ 3.64430460e-01 -2.07622462e-02 5.00261010e-01]	[ 3.41175093e-01 -2.54651788e-02 4.19318175e-01]
		[-2.52428508e-01 3.86682713e-01 5.67671140e-01]	[-1.43716891e-01 3.60296190e-01 5.60777416e-01]
		[ 2.91393156e-01 -8.26008924e-02 -5.80645712e-02]	[ 3.00538583e-01 -7.10098794e-02 2.18412775e-03]
		[-6.90369818e-01 -1.31822145e-02 -3.39885037e-01]	[-7.22418132e-01 2.13388704e-02 -3.56781736e-01]
		[-5.41682144e-01 2.05701301e+00 1.01273467e+00]	[-4.20022404e-01 2.12238890e+00 9.49409899e-01]
		[ 3.71675528e-01 -3.81862353e-01 -2.40055472e-01]	[ 2.87739895e-01 -4.42789344e-01 -1.77208018e-01]
		[ 1.08836252e-01 -4.79251732e-01 -5.15871326e-02]	[ 1.07420112e-01 -4.24833943e-01 -4.25983622e-02]
		[ 3.94195639e-01 -1.18410793e-01 2.92580133e-01]	[ 4.00756936e-01 -1.06653297e-01 2.11504352e-01]
		[-3.48468880e-01 -1.20735017e+00 -9.38337098e-01]	[-2.80381277e-01 -1.20417960e+00 -9.12822522e-01]
		[-1.22522917e-01 6.95374116e-02 -2.18690559e-02]	[-1.33549419e-01 4.50604514e-02 -2.27929981e-02]
		[ 1.20804442e-02 -1.89420266e-01 -1.57084896e+00]	[ 1.15929710e-01 -1.18594068e-01 -1.58617941e+00]
		[ 1.55229709e+00 -1.65933491e+00 6.09211008e-01]	[ 1.46126144e+00 -1.60971400e+00 6.01101082e-01]
		[-1.79610931e-01 -4.06496993e-02 -4.04518270e-01]	[-1.20924814e-01 5.15151180e-03 -4.39410688e-01]
		[ 7.47577800e-01 5.12634458e-01 1.64981441e-01]	[ 7.07274300e-01 4.62591270e-01 2.01374334e-01]
		[-1.42274945e+00 1.80252011e-01 1.17583622e+00]	[-1.44226577e+00 2.66369706e-01 1.13853476e+00]
		[-7.35576186e-01 9.63918214e-01 7.94617263e-02]	[-7.54553214e-01 9.83203774e-01 5.15609169e-02]
		[-1.26334494e+00 1.46350513e+00 4.86176903e-01]	[-1.22189001e+00 1.37972401e+00 5.26048046e-01]
		[ 2.41500855e+00 -2.65131571e-01 -1.42799590e+00]	[ 2.37329038e+00 -1.91763132e-01 -1.48763535e+00]
		[-4.93637430e-02 -3.83823335e-01 -6.34483540e-01]	[-2.73059671e-02 -3.83240210e-01 -6.16861494e-01]
		[ 5.86903424e-01 -2.11965368e-01 8.35544693e-01]	[ 5.44519864e-01 -2.02378800e-01 8.00306672e-01]
		[ 6.72296898e-02 -9.67777135e-02 -3.22113296e-01]	[ 8.75566110e-02 -1.56433052e-01 -2.96277941e-01]
		[-1.77402284e+00 -4.28977715e-01 1.10277598e+00]	[-1.75372589e+00 -4.45514796e-01 1.07645540e+00]
		[ 1.44090022e+00 1.20173852e-01 -1.55170435e+00]	[ 1.48618375e+00 1.79579208e-01 -1.43876443e+00]
		[-1.99057491e+00 2.12840367e-01 1.19978350e+00]	[-1.90195543e+00 3.60097401e-01 1.19119905e+00]
		[ 2.07329870e-02 -2.75875915e-01 2.50388438e-01]	[ 1.71554980e-02 -2.31444147e-01 1.65186539e-01]
		[-3.93376331e-01 -1.60995713e-01 -1.14106196e-01]	[-4.11501862e-01 -2.14511695e-01 -8.52948112e-02]
		[-1.04165067e-01 -3.43431723e-01 -2.52677854e-01]	[-1.96637532e-01 -3.82818337e-01 -3.10076112e-01]
		[ 1.24441317e+00 3.37724742e-01 2.92559050e-01]	[ 1.28978072e+00 2.28280205e-01 3.27525119e-01]
		[ 2.85841470e-01 -2.35882156e-01 1.34123259e+00]	[ 2.48513903e-01 -2.51516786e-01 1.29823359e+00]
		[ 1.82559218e-01 -6.80014329e-01 1.17322326e+00]	[ 8.17623599e-02 -7.40894932e-01 1.12005110e+00]
		[ 1.09834561e-01 -2.40528916e-01 -2.15060826e-01]	[ 1.00400771e-01 -2.00532426e-01 -1.72132306e-01]
		[-4.37279559e-01 1.55211598e-01 -4.93659799e-01]	[-4.42189900e-01 1.40988956e-01 -5.00571859e-01]
		[ 7.51477191e-02 2.91715881e-01 -3.07824786e-01]	[ 6.32243469e-02 2.46659791e-01 -3.34285368e-01]
		[-3.86620801e-02 7.69130301e-01 -1.40219593e+00]	[-5.17114803e-02 8.05295397e-01 -1.41129515e+00]
		[ 4.27319712e-01 8.55959840e-01 -7.00570681e-01]	[ 2.92439012e-01 9.09146266e-01 -5.68301926e-01]
		[-1.48409820e+00 -3.80562864e-01 1.55814003e+00]	[-1.32009284e+00 -3.54419993e-01 1.44090698e+00]
		[-8.86488124e-01 3.76453363e-01 3.44423450e-01]	[-8.36706278e-01 3.69551962e-01 3.39755825e-01]
		[-2.53502562e-01 -3.76825248e-01 -4.33877677e-01]	[-3.30541996e-01 -3.06156079e-01 -4.53658090e-01]
		[ 1.49175721e+00 -6.68360329e-01 -2.45439831e-02]	[ 1.51354787e+00 -7.18237226e-01 -4.44751780e-02]
		[ 6.32651369e-01 9.75674030e-02 -7.42098927e-01]	[ 6.27218807e-01 1.20930711e-01 -7.34381546e-01]
		[-5.69235247e-01 -8.06085630e-01 9.46423329e-01]	[-4.74199231e-01 -7.19162728e-01 8.34503276e-01]
		[-1.06090095e+00 -5.79818845e-02 8.54942094e-01]	[-1.21678109e+00 -1.32253152e-01 9.53700730e-01]
		[ 3.22960732e-01 5.81155357e-01 5.17615975e-01]	[ 2.90875341e-01 5.81138630e-01 5.51432919e-01]
		[ 5.58930460e-01 2.19124921e-01 -3.72980776e-01]	[ 5.60061067e-01 2.28092048e-01 -3.64286724e-01]
		[-2.37540776e-01 3.88134463e-01 -7.73323569e-01]	[-2.55835462e-01 4.06533221e-01 -8.48462374e-01]
		[ 9.10040637e-01 -3.77798565e-01 -1.06520446e+00]	[ 9.61887566e-01 -3.35862022e-01 -1.03373308e+00]
		[ 1.13195037e+00 7.23727450e-01 8.44293858e-01]	[ 1.12240164e+00 5.56174426e-01 7.67502326e-01]
		[-4.10249522e-01 9.62196807e-02 -1.86375768e+00]	[-3.93371697e-01 1.34854102e-01 -1.91885003e+00]
		[-2.95466868e-01 -3.39996315e-01 6.31587086e-01]	[-1.77456705e-01 -2.96577884e-01 5.76370633e-01]
		[-5.96971207e-01 -1.62171582e-01 3.04562926e-01]	[-6.33191942e-01 -1.57618075e-01 2.26825556e-01]
		[-6.89880948e-01 -5.40187766e-01 -6.51878203e-02]	[-6.30357131e-01 -6.48226416e-01 -6.59952943e-02]
		[ 8.95419015e-01 4.63684354e-01 4.80623366e-01]	[ 8.76941904e-01 5.00531185e-01 4.21346253e-01]
		[ 1.84971949e+00 1.70961936e-01 -1.12449797e+00]	[ 1.70370551e+00 1.38735057e-01 -1.33389102e+00]
		[-6.32873410e-01 -7.43123153e-01 1.27830945e+00]	[-5.90410152e-01 -8.16473112e-01 1.42288054e+00]
		[-1.00057930e-01 6.04002667e-01 -1.29517868e-01]	[-6.94930728e-02 5.94402983e-01 -7.36689032e-02]
		[-8.04037435e-01 -2.02710981e-01 -1.64019539e-01]	[-8.34226754e-01 -1.59364522e-01 -2.11970005e-01]
		[ 8.67031948e-02 -5.39809711e-01 4.02438245e-01]	[-1.09511800e-02 -5.43007628e-01 3.54434047e-01]
		[-4.50380372e-01 5.88312544e-01 1.16401063e-01]	[-4.50064194e-01 7.48320681e-01 1.32724476e-01]
		[-7.31994841e-01 -1.09254237e+00 2.03058152e+00]	[-7.43247158e-01 -1.04526726e+00 1.87890787e+00]
		[-1.37211496e+00 4.22876892e-01 -4.60429026e-01]	[-1.41236970e+00 3.18447995e-01 -3.39163915e-01]
		[-2.53167495e-01 5.01921688e-01 -1.31347519e-03]	[-2.45132562e-01 4.97910840e-01 4.05270955e-02]
		[ 1.27483254e+00 4.50316506e-01 -6.27431613e-02]	[ 1.25377992e+00 4.88886577e-01 -7.17064176e-02]
		[-3.78044672e-01 -4.90578740e-01 -1.15163348e+00]	[-4.18114836e-01 -5.08639588e-01 -1.13446656e+00]
		[ 1.33926132e+00 2.52764346e-01 -5.51337470e-01]	[ 1.33748602e+00 2.32039790e-01 -5.64644526e-01]
		[-5.64045829e-01 4.06160641e-01 -1.90717271e+00]	[-5.01454320e-01 3.17195100e-01 -1.63892918e+00]
		[-5.37372765e-01 -1.18310314e-01 9.40527166e-01]	[-5.31551713e-01 2.02694717e-02 8.64564196e-01]
		[-2.19349328e-01 -2.04956739e-01 9.74305687e-02]	[-1.59369324e-01 -2.29473726e-01 2.46376872e-02]
		[ 7.64473617e-01 1.81901118e-01 5.66540059e-01]	[ 8.04068167e-01 1.34715613e-01 5.94275109e-01]
		[-1.22950646e-01 -3.02937987e-02 3.13519374e-01]	[-1.80875932e-01 -9.26101722e-03 2.85075462e-01]
		[ 7.42260341e-01 7.91751508e-02 -2.91607483e-01]	[ 6.80363810e-01 2.51773295e-02 -2.72020593e-01]
		[ 8.26741844e-01 5.77755481e-01 4.70504933e-01]	[ 8.23787620e-01 5.34579978e-01 5.25285261e-01]
		[-1.20328206e+00 -4.29436760e-01 -9.72245100e-01]	[-1.25347833e+00 -2.82468539e-01 -8.80102238e-01]
		[-2.66056964e-01 -3.22719305e-01 9.18951679e-01]	[-2.40672582e-01 -2.70909727e-01 8.90244580e-01]
		[ 1.02572981e+00 -6.36087035e-01 -2.03070473e-01]	[ 1.01420463e+00 -5.69480445e-01 -1.84058941e-01]
		[ 2.78991581e-01 6.43147190e-01 -3.58860467e-01]	[ 2.25644950e-01 6.29570266e-01 -3.37726811e-01]
		[-2.77675432e-01 7.37236812e-01 4.78234963e-02]	[-3.30809669e-01 5.99027008e-01 9.97788237e-02]
		[ 1.21576097e+00 4.17573420e-01 1.87488440e-01]	[ 1.16277165e+00 3.87043752e-01 2.00085626e-01]
		[ 2.19819171e-01 8.25357766e-01 2.48785889e+00]	[ 1.06939750e-01 6.78699907e-01 2.30655542e+00]
		[-5.08744220e-01 -6.07158700e-01 1.76692726e-01]	[-5.21407168e-01 -6.35369735e-01 1.63120351e-01]
		[-3.85646198e-01 -8.16687122e-02 -1.12478275e+00]	[-2.75946536e-01 -1.15545184e-01 -1.13170060e+00]
		[-3.55570017e-01 2.27854495e-01 9.01331016e-02]	[-4.08583092e-01 3.06664219e-01 1.30250757e-01]
		[ 3.09904656e-02 -8.06137566e-01 -1.62546727e+00]	[ 6.38166146e-02 -7.33867775e-01 -1.71947915e+00]
		[ 3.73405831e-02 5.37326536e-01 -3.45724481e-01]	[ 3.29646999e-02 5.50858792e-01 -4.15156016e-01]
		[-2.15021179e-01 -7.30627835e-01 -6.12454407e-02]	[-1.64872636e-01 -8.52028603e-01 -7.90512482e-02]
		[ 7.34004829e-01 -6.54863822e-01 -6.37819807e-01]	[ 7.81734651e-01 -6.51005298e-01 -6.10272442e-01]
		[-7.16181871e-01 -5.63034665e-01 -1.03545636e-01]	[-7.11322897e-01 -5.57414125e-01 -1.16908601e-01]
		[-3.54201983e-01 8.15791452e-01 1.47677661e+00]	[-3.98952734e-01 8.50574208e-01 1.51946364e+00]
		[ 5.41401122e-01 7.09593258e-01 -2.17038880e-01]	[ 5.26534555e-01 7.19641532e-01 -2.35077951e-01]
		[-9.84212621e-01 -5.98129541e-01 -7.28951063e-01]	[-1.06310313e+00 -6.84025271e-01 -7.24474487e-01]
		[ 3.92748467e-01 1.20945724e+00 1.13242850e+00]	[ 4.95309655e-01 1.24778347e+00 9.98636025e-01]
		[ 7.68205063e-01 5.59625224e-01 8.47461821e-01]	[ 8.03111056e-01 5.47479645e-01 8.23555905e-01]
		[-2.53690510e-02 3.53832001e-02 9.47610923e-02]	[-5.30807750e-02 -6.48620020e-03 1.05119985e-01]
		[ 1.51564845e-01 1.81820437e-01 1.22795455e-01]	[ 1.32799693e-01 1.94105803e-01 8.58999133e-02]
		[-2.94655530e-01 -1.20250615e+00 -1.29910754e+00]	[-3.40301135e-01 -1.21801614e+00 -1.27622276e+00]
		[ 1.76536644e+00 -1.01373571e+00 6.22475343e-01]	[ 1.78160927e+00 -9.56532528e-01 7.18472994e-01]
		[-5.64457001e-01 1.70191067e+00 8.42097208e-01]	[-5.88327670e-01 1.58580158e+00 7.99215369e-01]
		[-8.22124137e-01 1.02680201e-01 1.01940818e+00]	[-8.12856514e-01 1.25730367e-01 9.95209880e-01]
		[-8.84712518e-01 5.77230666e-01 -1.76306751e+00]	[-9.46634936e-01 6.12135524e-01 -1.80406864e+00]
		[-1.09860066e-01 2.14765611e-01 -1.58656675e-01]	[-9.75064290e-02 2.34233936e-01 -1.71278985e-01]
		[ 6.99963952e-01 -1.59299626e+00 -5.94668935e-01]	[ 6.55135380e-01 -1.59759895e+00 -5.44616406e-01]
		[-2.32899262e-01 7.15481604e-01 4.05589907e-01]	[-1.84426308e-01 9.71620459e-01 3.27209880e-01]
		[-4.80081634e-01 7.35269299e-01 -1.38624185e+00]	[-5.41281781e-01 7.27245188e-01 -1.27236121e+00]
		[-1.59419841e+00 -2.71893940e-01 1.61219245e-01]	[-1.62683681e+00 -1.75264017e-01 1.43009120e-01]
		[ 2.77029364e-01 2.00143680e-01 1.16170548e+00]	[ 1.53358150e-01 1.22385442e-01 1.18595794e+00]
		[ 1.72963357e+00 -1.94880457e+00 -1.67834186e-01]	[ 1.63421692e+00 -2.00601654e+00 -1.18426525e-01]
		[ 2.73864744e-01 2.84528252e-01 -2.03685430e-01]	[ 1.76103968e-01 2.15883218e-01 -2.34658526e-01]
		[-4.36340077e-01 -8.63905637e-01 -3.89339437e-01]	[-4.09459384e-01 -8.21062324e-01 -4.11391978e-01]
		[ 1.76455001e-03 4.87689382e-01 3.29476635e-01]	[ 1.84531637e-02 4.39331016e-01 2.96403548e-01]
		[-7.12454796e-01 4.86433191e-02 -4.86672561e-01]	[-6.88585657e-01 -2.78119958e-02 -4.65763013e-01]
		[ 1.79076707e-01 3.62241318e-01 4.40794106e-01]	[ 2.25081207e-01 3.17907278e-01 3.48951758e-01]
		[-1.00196462e-01 -8.06030917e-02 2.59366843e-01]	[-1.18626874e-01 -2.44545106e-02 2.53629687e-01]
		[ 9.76101348e-01 -2.04794297e-01 -6.58675178e-02]	[ 9.73680785e-01 -1.17203059e-01 -9.67035287e-02]
		[ 8.70196465e-02 1.45116141e+00 9.54416383e-01]	[ 2.17984227e-02 1.46823070e+00 1.06208217e+00]
		[-1.03386885e+00 8.58993437e-01 -3.70661021e-01]	[-1.04809312e+00 9.03034099e-01 -3.07786080e-01]
		[ 1.40051072e-01 -1.67518660e-01 -4.81958593e-01]	[ 6.30752333e-02 -1.40966663e-01 -4.88935890e-01]
		[ 2.00859476e-01 -5.52198225e-01 1.24177218e-01]	[ 2.28901742e-01 -5.85910719e-01 1.83675401e-01]
		[-2.36837167e-01 -1.88245630e-01 5.45017434e-01]	[-3.18909679e-01 -2.03241811e-01 5.46501677e-01]
		[ 9.30303214e-01 -1.44956408e+00 -9.09692715e-01]	[ 9.70339514e-01 -1.39386739e+00 -1.02695460e+00]
		[ 6.79174555e-01 -1.12962486e+00 3.07205715e-01]	[ 6.31217574e-01 -1.08716515e+00 4.20070016e-01]
		[-1.60209417e-01 4.22721289e-01 -5.38261802e-01]	[-2.12992592e-01 5.34492028e-01 -5.83038560e-01]
		[-1.51877229e+00 3.68884798e-01 -1.14987597e+00]	[-1.52420560e+00 4.05982418e-01 -1.17224470e+00]
		[ 4.72562434e-01 -6.85836804e-01 1.46232679e-01]	[ 4.76013176e-01 -6.67098660e-01 1.90399385e-01]
		[ 3.75034832e-01 9.79973639e-01 8.70799492e-01]	[ 4.22789007e-01 9.77084537e-01 8.39382352e-01]
		[ 4.28279557e-01 5.30260263e-02 4.85836849e-01]	[ 3.86219077e-01 -1.14364540e-02 4.89568952e-01]
		[-1.05348701e-01 1.09779184e+00 -5.10853915e-01]	[-1.48272421e-01 1.09607321e+00 -5.45315840e-01]
		[ 1.08713713e+00 5.15251638e-01 -3.38340985e-01]	[ 1.15550548e+00 4.18758016e-01 -3.61767494e-01]
		[-1.02529982e+00 -1.67964649e+00 -9.67849640e-02]	[-1.04707135e+00 -1.65694607e+00 -1.31672810e-01]
		[ 1.98822595e-02 2.41667761e-01 2.51994094e-01]	[-4.50790439e-03 2.21652630e-01 1.95842936e-01]
		[ 7.61022319e-01 3.95827932e-01 6.00843446e-01]	[ 8.18701586e-01 3.97478020e-01 6.17771552e-01]
		[-9.59444489e-01 -6.36053663e-01 2.42112306e-01]	[-9.44887879e-01 -5.70314687e-01 2.20689686e-01]
		[-1.49009438e+00 -2.51686436e-01 2.09205471e+00]	[-1.51407725e+00 -4.82644608e-01 2.05754327e+00]
		[ 6.38375165e-01 -2.07613874e-01 1.06775202e-01]	[ 7.56622733e-01 -3.21507855e-02 1.98264397e-01]
		[ 7.74949485e-01 -3.73872230e-01 9.05062719e-02]	[ 7.48986932e-01 -3.18518899e-01 6.54252987e-02]
		[ 8.27524591e-01 7.55398436e-01 -2.00654513e+00]	[ 7.87775731e-01 7.59875898e-01 -2.07844581e+00]
		[-7.04092685e-01 -1.00782880e-01 -3.08814816e-01]	[-7.13174889e-01 -1.48876878e-01 -2.73961009e-01]
		[ 1.71891391e-01 1.53639470e-01 8.31202558e-03]	[ 1.74110886e-01 1.79295642e-01 5.68304194e-02]
		[ 8.73336454e-01 -1.70567889e+00 7.87317688e-01]	[ 8.49269718e-01 -1.69361468e+00 7.28622734e-01]
		[ 2.71493614e+00 -4.58441046e-01 -2.19120191e-01]	[ 2.73853386e+00 -5.49857523e-01 -2.47377517e-01]
		[ 1.75163946e-01 -5.03464711e-02 1.87814199e-01]	[ 1.68444492e-01 -1.50108464e-01 1.89469897e-01]
		[-9.82844947e-01 -6.81038761e-01 -8.11070953e-01]	[-1.00548171e+00 -7.25199361e-01 -7.83955176e-01]
		[-1.09847062e+00 1.55207562e+00 -1.30408294e-01]	[-1.09641756e+00 1.53666604e+00 -7.56590308e-02]
		[-1.61130963e+00 1.52552062e+00 1.77952619e-01]	[-1.65444037e+00 1.58323210e+00 1.90331583e-01]
		[-1.76503441e-01 -1.71010685e-01 -8.61620284e-01]	[-8.13852664e-02 -2.10620596e-01 -1.11354877e+00]
		[-3.67822263e-01 -8.25517534e-01 -7.95391783e-01]	[-4.18441986e-01 -7.27408791e-01 -5.99165186e-01]
		[ 9.64025892e-03 -3.76808433e-02 -5.74549929e-01]	[-5.81601641e-02 -9.22549379e-02 -5.32120479e-01]
		[ 4.61983002e-02 -1.74661038e-01 2.17374872e-01]	[ 3.39114308e-02 -2.44702254e-01 1.94342237e-01]
		[ 4.23383400e-01 -6.65343084e-02 3.18704009e-03]	[ 4.33481925e-01 -4.94903204e-02 -2.37127556e-02]
		[-1.62812713e-01 1.23073818e+00 1.89815537e+00]	[-1.26352591e-01 1.26391391e+00 1.93691395e+00]
		[-2.04080753e+00 1.30046745e-01 -7.71794070e-01]	[-2.13215703e+00 1.45210282e-01 -7.31257192e-01]
		[ 1.51496746e+00 2.70819835e-01 -6.32703923e-01]	[ 1.48767159e+00 3.02189216e-01 -5.73882678e-01]
		[-8.12127009e-02 4.65176881e-01 -1.95714796e-01]	[-8.11145759e-02 5.39691581e-01 -1.79423729e-01]
		[ 9.35226317e-01 9.73709705e-02 -4.58043348e-01]	[ 9.27568486e-01 4.61108049e-02 -4.53063771e-01]
		[ 6.16172431e-01 -1.19782946e+00 1.00040766e+00]	[ 5.51179475e-01 -1.19213699e+00 1.06043289e+00]
		[-7.18806867e-01 1.70041892e-01 8.80663746e-01]	[-7.52627335e-01 1.61786184e-01 8.74771779e-01]
		[ 3.03126655e-01 8.83726807e-01 -6.05114259e-01]	[ 2.80532309e-01 7.77419209e-01 -6.17555303e-01]
		[-1.48651643e+00 -1.97067542e+00 1.20255788e+00]	[-1.56079328e+00 -1.92656533e+00 1.25316859e+00]
		[ 2.58477601e-01 -9.36010710e-01 -4.62495269e-01]	[ 2.50257953e-01 -9.46891631e-01 -4.64805900e-01]
		[-6.53594416e-01 2.29535895e-01 -4.49784081e-01]	[-6.74441381e-01 2.21630492e-01 -4.51263722e-01]
		[ 4.05868512e-01 5.36953880e-01 5.24079736e-01]	[ 4.06729753e-01 5.46355439e-01 5.04767819e-01]
		[ 1.27440517e+00 1.32330473e+00 -2.15775336e-01]	[ 1.29576281e+00 1.33299110e+00 -2.22315593e-01]
		[ 3.44369920e-01 -4.69186778e-01 -2.17454577e-01]	[ 2.87680660e-01 -3.72436916e-01 -1.47550560e-01]
		[ 5.76372277e-01 2.72985734e-01 -1.04342113e-01]	[ 6.69789347e-01 3.59384767e-01 -3.65612418e-02]
		[ 4.51449695e-02 6.24771444e-01 -1.63441503e-01]	[ 8.07427660e-02 5.68401594e-01 -1.19407273e-01]
		[-3.78778928e-01 -2.61383619e-01 7.90430166e-01]	[-3.26700904e-01 -2.90705383e-01 8.15803380e-01]
		[-3.83205396e-01 -6.01300435e-02 -2.65095627e-01]	[-3.91988423e-01 -7.08590275e-02 -2.83113615e-01]
		[-2.48877400e-01 -1.86151619e-01 -6.97295761e-02]	[-2.30749429e-01 -1.64396397e-01 -1.22739494e-01]
		[ 1.31556858e+00 -3.32413969e-01 -1.36947850e-01]	[ 1.32358796e+00 -3.15381847e-01 -2.52432138e-01]
		[-2.47930513e-01 7.06998138e-01 5.98312244e-01]	[-2.61262688e-01 7.04131181e-01 6.63175626e-01]
		[-6.90092345e-01 -3.79190356e-01 -3.19065507e-01]	[-6.75188567e-01 -4.05442183e-01 -3.46317332e-01]
		[ 2.54687636e-01 1.12680210e-01 -1.00470902e-01]	[ 2.15836504e-01 1.84080855e-01 -1.13418545e-01]
		[-5.07386213e-01 2.68697644e-01 2.81842629e-01]	[-4.90447476e-01 2.64883004e-01 2.96438241e-01]
		[-1.44397630e-01 -4.67234846e-01 -2.43821114e-01]	[-1.01523192e-01 -4.25668814e-01 -2.78172176e-01]
		[-1.39418518e+00 5.82149398e-01 -5.54892229e-01]	[-1.49265036e+00 4.55505557e-01 -5.00775651e-01]
		[-1.53259034e+00 1.58894271e+00 5.87231343e-02]	[-1.52506281e+00 1.57879892e+00 2.47232777e-02]
		[ 9.24953103e-01 -2.20177686e-01 9.80347426e-01]	[ 9.23950234e-01 -2.46373399e-01 1.03180379e+00]
		[ 4.00308958e-01 -5.13519021e-01 8.51331232e-02]	[ 3.87319872e-01 -5.49776749e-01 2.44530493e-02]
		[-1.93315286e-01 -2.21845152e-01 -3.16057930e-01]	[-2.30552497e-01 -1.82913346e-01 -3.28359616e-01]
		[ 1.96779157e+00 -1.07273019e+00 -4.08291779e-01]	[ 1.85599143e+00 -1.04853755e+00 -2.88877437e-01]
		[ 9.33672597e-01 6.79728268e-01 -8.54986574e-01]	[ 9.66880133e-01 7.50231457e-01 -8.52054946e-01]
		[ 1.58354683e+00 1.05516697e-01 -1.09749612e-01]	[ 1.51649414e+00 -5.41273457e-02 -1.10591858e-01]
		[-3.79970327e-01 -8.91638255e-01 4.59398321e-01]	[-3.19093292e-01 -8.56751067e-01 4.27096497e-01]
		[-1.07485748e+00 -4.58468557e-01 -3.59078754e-01]	[-1.07512250e+00 -5.10119681e-01 -3.33244189e-01]
		[-1.65204562e-01 -2.98047744e-02 1.57936251e-01]	[-9.10228098e-02 -3.47001967e-02 1.78020938e-01]
		[-6.50698168e-01 7.45048757e-01 6.88907785e-01]	[-7.01669378e-01 7.35634697e-01 6.43388828e-01]
		[ 8.07340792e-01 1.49270904e-01 -1.88824525e+00]	[ 8.33502732e-01 9.82715265e-02 -1.80779337e+00]
		[ 1.56122850e-01 -1.61579225e+00 -6.53812343e-01]	[ 1.30210981e-01 -1.73902974e+00 -6.55935576e-01]
		[-7.01717086e-01 -1.80317728e-01 1.01071851e+00]	[-6.74072141e-01 -1.62156416e-01 9.78383384e-01]
		[-3.27428851e-01 8.38886411e-01 4.42264625e-01]	[-3.52054066e-01 6.82878037e-01 4.11325100e-01]
		[ 7.47075354e-01 1.97251135e-01 1.19877913e+00]	[ 6.52052197e-01 1.66680615e-01 1.13964331e+00]
		[-3.19471536e-01 9.92366781e-01 -2.23490608e-01]	[-2.65331837e-01 8.78886593e-01 -2.96627395e-01]
		[ 1.31510666e+00 7.64052984e-02 8.72101912e-01]	[ 1.31884993e+00 2.45412995e-02 8.84618010e-01]
		[-4.30777798e-01 -6.76524670e-01 -8.45261365e-03]	[-2.85887547e-01 -7.05927073e-01 -4.66607310e-03]
		[-2.00309969e+00 -9.00097913e-02 -2.50543990e-03]	[-1.99173105e+00 -6.78863855e-02 3.67619114e-02]
		[-1.51518462e-01 1.18430282e-03 -1.95572048e-01]	[-1.64257944e-01 -2.65984199e-02 -2.13984683e-01]
		[ 1.11207033e+00 4.24382223e-01 -5.01231911e-01]	[ 1.11808298e+00 4.48225069e-01 -5.82121096e-01]
		[ 4.54483600e-02 3.14852287e-01 2.15264303e-02]	[ 5.52070845e-02 3.06614243e-01 1.22984520e-01]
		[ 1.49599321e+00 -1.15745343e+00 -2.27032255e-02]	[ 1.50340843e+00 -1.14501533e+00 -1.04069995e-01]
		[-6.25078948e-01 4.94911824e-01 1.78301364e-01]	[-7.35959083e-01 4.60036178e-01 3.18545082e-01]
		[-8.59668506e-01 -1.91856440e-02 -6.60601759e-01]	[-9.04794861e-01 -6.88536497e-02 -6.07815321e-01]
		[ 6.58656203e-01 1.11302282e+00 5.41428068e-01]	[ 6.24344391e-01 1.16160758e+00 5.65410639e-01]
		[-1.01680597e+00 -6.74548209e-01 5.17417897e-01]	[-9.98336654e-01 -7.12140669e-01 5.02656631e-01]
		[ 3.96525113e-01 1.53722722e-01 -8.33703267e-01]	[ 4.36348086e-01 1.42313719e-01 -7.60746989e-01]
		[-1.84824445e+00 3.51860991e+00 -1.53740154e-01]	[-1.83210433e+00 3.53880274e+00 -2.29845879e-01]
		[-1.25969176e-01 -7.05945681e-01 -6.10290770e-01]	[-2.99920398e-02 -6.27450218e-01 -6.18106587e-01]
		[ 7.81020741e-01 -8.51987739e-01 8.81194422e-01]	[ 7.92384984e-01 -7.97959638e-01 8.57050186e-01]
		[ 1.11024068e+00 -5.36543583e-01 -5.32744774e-01]	[ 1.02468203e+00 -5.22657833e-01 -5.49818848e-01]
		[-1.55328429e-01 -1.79995065e+00 -1.53412698e-01]	[-1.93683035e-01 -1.93810529e+00 -1.16558713e-01]
		[ 1.58108463e-01 4.13960913e-01 7.15634842e-01]	[ 1.46449111e-01 3.84650722e-01 7.31999511e-01]
		[ 7.00637221e-01 7.06276068e-01 8.35610462e-01]	[ 8.88710205e-01 6.99778144e-01 7.41281775e-01]
		[-9.08387879e-01 -5.47998992e-01 6.56083606e-01]	[-1.13044119e+00 -7.80052390e-01 7.95723692e-01]
		[ 3.69875754e-01 2.15089982e-02 -4.09317445e-01]	[ 3.48534989e-01 1.06057921e-01 -3.40872254e-01]
		[-1.09528599e-01 8.49596250e-04 -7.01679239e-01]	[-7.43103927e-02 4.25990982e-02 -7.19175267e-01]
		[-3.55859370e-01 -1.35715005e-01 -1.27554109e-02]	[-3.39549955e-01 -1.31235798e-01 -7.37229381e-02]
		[ 4.10096181e-01 -2.60763622e-02 -3.59877546e-01]]	[ 4.99169034e-01 6.81841864e-02 -3.88930871e-01]]
1.29514	1.43489	[[-3.20233509e-01 -2.02588560e+00 -1.12198235e+00]	[[-2.16466314e-01 -1.93818163e+00 -1.13616062e+00]	[2.337863635292204, 0.4137766314875668, 1.8191049903214818, 0.5813077214094738, 1.2926976771863348, 0.3889917745702011, 1.2793124712340684, 0.17604333599710772, 0.2664917371627544, 1.1113468469560561, 0.9182597035157497, 2.438673861525946, 1.944748818539369, 0.973625094320454, 0.6423856779634016, 1.6343229337556375, 0.34547413862070797, 0.5786236518310902, 0.9808656957153038, 0.9814261949546663, …	[2.2570482173753317, 0.40549108189469113, 1.553959517393786, 0.6056044605690472, 1.2450441280686342, 0.41786879048450676, 1.7876519477386048, 0.09054520435717071, 0.2224966441235748, 1.1468298459437616, 0.9810492837438821, 2.9174336649302703, 2.010279626642718, 1.015108063868689, 0.6770329552410562, 1.5775743045773303, 0.4431892492523501, 0.6362883468309763, 1.0055986260650231, 0.983992371829838,…
		[-3.26939004e-01 2.53100390e-01 1.61920025e-02]	[-4.82136035e-02 3.92025910e-01 9.17286848e-02]
		[ 8.10711975e-01 1.40687102e+00 -8.20123765e-01]	[ 6.28547832e-01 1.20648566e+00 -7.51072673e-01]
		[-1.60036587e-01 -4.70605154e-01 3.01393010e-01]	[-2.44192690e-01 -4.42516333e-01 3.33625520e-01]
		[-1.06441241e+00 -7.10618820e-01 1.81973623e-01]	[-1.07663871e+00 -6.17082684e-01 1.00960054e-01]
		[ 2.32081341e-01 -1.98364012e-01 2.41048896e-01]	[ 2.53618652e-01 -2.77609867e-01 1.82276348e-01]
		[-7.29172332e-01 -8.31153707e-01 -6.43530593e-01]	[-9.76204602e-01 -1.14490860e+00 -9.65354002e-01]
		[-1.13730815e-01 -1.33525451e-01 1.50834959e-02]	[-7.48413964e-02 3.62654706e-03 5.08335281e-02]
		[-1.96760465e-01 3.11279684e-02 1.77014731e-01]	[-9.64933327e-02 6.37581269e-02 1.90075497e-01]
		[ 6.65824858e-01 6.14872069e-01 6.43196246e-01]	[ 5.85959352e-01 6.71061046e-01 7.22182391e-01]
		[-5.70950020e-01 6.77286591e-01 -2.41867382e-01]	[-5.80066632e-01 7.54973516e-01 -2.36633451e-01]
		[ 1.47832226e+00 8.29777857e-01 1.75304370e+00]	[ 1.82929053e+00 1.00224423e+00 2.03976024e+00]
		[-1.08670050e+00 8.95654117e-01 -1.34124334e+00]	[-1.29311677e+00 5.31608061e-01 -1.44446047e+00]
		[ 7.64662182e-01 2.18957440e-01 5.61511542e-01]	[ 8.34826980e-01 2.00286976e-01 5.41658031e-01]
		[ 4.14924667e-01 -2.07835452e-01 4.44186115e-01]	[ 4.22679494e-01 -1.27148140e-01 5.13370255e-01]
		[ 1.18671971e+00 -9.68858439e-01 -5.69228511e-01]	[ 1.19418724e+00 -7.59017928e-01 -6.97530862e-01]
		[-3.17711819e-01 4.27030873e-02 1.28794513e-01]	[-3.99991938e-01 8.82601613e-02 1.69213782e-01]
		[-5.24224849e-01 1.87854257e-01 1.57176386e-01]	[-5.30582142e-01 2.53920281e-02 3.50286591e-01]
		[-5.50204435e-01 -5.36118322e-01 -6.09876821e-01]	[-5.49087449e-01 -5.71843707e-01 -6.18648806e-01]
		[ 4.83231187e-01 8.51309069e-01 -7.04121019e-02]	[ 5.06694968e-01 8.34247292e-01 -1.24630064e-01]
		[-2.33467836e-01 2.35754269e-01 5.06313445e-01]	[-1.57855473e-01 2.01839099e-01 3.99626805e-01]
		[-1.83057087e-02 1.05873001e-02 3.27395119e-01]	[ 2.54996670e-02 -1.51849319e-02 3.88843773e-01]
		[-1.03968372e+00 5.95518686e-01 -2.54708025e+00]	[-1.03507309e+00 6.57717276e-01 -2.64629646e+00]
		[ 2.58172925e-01 7.42276591e-01 2.23865912e+00]	[ 1.74683203e-01 8.01477300e-01 2.23014921e+00]
		[-2.81263101e-01 -7.09449481e-01 7.45156641e-01]	[-3.28275960e-01 -6.89067576e-01 7.21108850e-01]
		[ 5.61863783e-02 4.35402394e-02 -3.97917727e-01]	[ 6.15328552e-02 3.38474742e-02 -3.91981046e-01]
		[ 9.68902920e-01 -5.98077502e-01 7.79674510e-01]	[ 9.41867572e-01 -5.79899395e-01 8.01523757e-01]
		[ 1.32585660e-01 -2.40615459e-01 -6.70674273e-01]	[ 1.77415049e-01 -2.11941731e-01 -7.05708511e-01]
		[ 9.48503714e-01 1.22346745e+00 1.67588542e-01]	[ 9.29412488e-01 1.24121850e+00 8.74063669e-02]
		[-8.60097110e-01 -6.94147750e-01 7.88556189e-01]	[-8.11111697e-01 -7.23553159e-01 7.81047771e-01]
		[-1.95424570e-01 1.77754953e-01 4.95028295e-01]	[-1.29665668e-01 1.59029284e-01 5.00826482e-01]
		[-3.49322539e-01 -3.25558578e-01 -3.21543487e-01]	[-3.23650761e-01 -3.76681431e-01 -4.10332625e-01]
		[ 2.92285381e-02 -1.25542938e-01 -4.72434393e-01]	[ 1.01850146e-02 -7.94679668e-02 -4.31995220e-01]
		[ 3.82781832e-01 -2.01635899e-01 -4.58934390e-01]	[ 2.83136303e-01 -1.78625867e-01 -4.65927049e-01]
		[ 8.50086611e-01 2.51064567e+00 6.43862060e-01]	[ 9.62908639e-01 2.47976253e+00 7.09952074e-01]
		[-1.64263532e+00 -1.14023535e+00 -7.70123468e-01]	[-1.58222679e+00 -1.07882953e+00 -8.14619592e-01]
		[-9.15040204e-01 -1.08755504e+00 -4.28498204e-01]	[-9.70116482e-01 -1.11344434e+00 -4.33198928e-01]
		[ 2.78229351e-01 -5.12085527e-01 9.94632851e-02]	[ 2.88611270e-01 -4.68343477e-01 3.43498514e-02]
		[-3.34918020e-01 -4.41541064e-01 3.24525044e-01]	[-3.82654656e-01 -4.80328929e-01 3.41004335e-01]
		[ 1.22424413e+00 1.88601472e-01 -2.81306245e-02]	[ 1.23588980e+00 2.09947506e-01 3.87265077e-02]
		[ 1.13185200e+00 5.38546629e-01 1.27548961e+00]	[ 1.21895571e+00 5.59180857e-01 1.26911004e+00]
		[-7.72925048e-01 4.92709312e-01 -5.31529721e-01]	[-7.28414632e-01 4.55068991e-01 -5.87512433e-01]
		[-2.42623236e-01 -2.56001677e-01 -9.53393340e-02]	[-2.26945114e-01 -2.43995526e-01 -1.89139844e-01]
		[ 1.58302993e-03 -4.36916519e-01 -7.49103289e-01]	[ 2.88532562e-02 -4.62772424e-01 -7.29780147e-01]
		[-3.86005124e-01 -3.50470023e-02 1.33982131e-01]	[-3.76184338e-01 -5.11677129e-02 1.48035731e-01]
		[ 1.15434790e-01 -2.74017365e-01 8.75481116e-02]	[ 8.32536187e-02 -2.55128876e-01 8.95684845e-02]
		[ 4.20299307e-01 -6.46893085e-01 -2.46861190e-01]	[ 4.91190649e-01 -6.30767447e-01 -3.14951666e-01]
		[-8.43921819e-02 -8.46467214e-02 -1.63335368e-01]	[-1.66918983e-01 -1.28000407e-01 -1.43639172e-01]
		[-2.14732135e-01 -3.38264520e-01 7.97968443e-02]	[-2.21973788e-01 -3.07414449e-01 8.64901689e-02]
		[-3.94642755e-01 -4.63307893e-01 -3.08704824e-01]	[-3.83318772e-01 -4.38295326e-01 -3.72628997e-01]
		[ 7.36319493e-02 1.28739769e+00 9.60453340e-01]	[ 1.10551602e-01 1.31430487e+00 1.01264879e+00]
		[ 1.50228178e-01 1.86174193e-01 -2.53317700e-01]	[ 1.30821956e-01 1.77475740e-01 -2.63051295e-01]
		[-2.60900400e+00 -1.72938963e-01 -7.94028994e-02]	[-2.51124543e+00 -9.34902399e-02 -6.86470570e-02]
		[ 1.12709726e-01 7.37847398e-01 1.12021533e+00]	[ 2.82799184e-02 6.47074861e-01 1.03690299e+00]
		[ 7.31789050e-01 -3.09895863e-01 -8.25617088e-02]	[ 7.36256820e-01 -2.68346730e-01 -9.02824989e-02]
		[-4.44750833e-01 -1.52835434e-01 -2.59032754e-02]	[-5.01487196e-01 -2.12661942e-01 1.06316208e-02]
		[ 2.12923913e+00 6.36025792e-02 -6.00590707e-01]	[ 2.13034496e+00 1.42681109e-01 -5.98186555e-01]
		[ 8.98571705e-02 -2.67737799e-01 -3.43177801e-01]	[ 8.72535999e-02 -2.29498322e-01 -3.20261519e-01]
		[-5.03622474e-01 8.32783326e-01 1.40530640e+00]	[-4.09418576e-01 7.44082835e-01 1.38690704e+00]
		[-6.67045208e-01 -7.49157127e-01 2.49167420e-01]	[-7.15246282e-01 -6.83407527e-01 2.52759817e-01]
		[ 1.47444647e-01 3.67129916e-01 -1.35462317e-01]	[ 1.64094198e-01 3.72035817e-01 -1.33341858e-01]
		[-2.67854733e-02 -3.22942066e-01 -5.80859114e-01]	[-4.70645692e-02 -2.92335887e-01 -6.29732551e-01]
		[-3.29773957e-01 -2.07869802e-02 -3.24396489e-01]	[-3.16016038e-01 -8.92126283e-02 -2.89272799e-01]
		[ 1.30253600e+00 -5.28326791e-02 -5.50318643e-01]	[ 1.32631086e+00 -5.06437580e-02 -5.85066638e-01]
		[-3.82976156e-01 1.39605499e-01 -4.58061140e-01]	[-4.23495631e-01 1.66819016e-01 -2.81464162e-01]
		[ 7.42364214e-01 -3.23514548e-01 1.50877120e+00]	[ 8.18924176e-01 -2.72154070e-01 1.48430542e+00]
		[ 3.81183992e-01 9.43282209e-02 -5.69837297e-02]	[ 3.62246844e-01 1.82097937e-01 -9.82379574e-02]
		[-1.88832820e-02 3.24040751e-01 -4.73728328e-02]	[ 7.06696410e-03 2.80643864e-01 -3.88298552e-02]
		[ 2.46884484e-01 -5.97914905e-01 -9.51013576e-01]	[ 1.92117301e-01 -6.00881015e-01 -1.03722240e+00]
		[-7.66074130e-01 1.98705969e-01 -6.56293820e-02]	[-6.97723700e-01 6.45795426e-02 -9.97627929e-02]
		[-4.63607015e-01 -3.81551506e-01 8.51809355e-01]	[-4.90902545e-01 -4.19451555e-01 8.21116006e-01]
		[ 9.05620803e-01 9.86435034e-01 -2.42339087e+00]	[ 7.85614383e-01 9.98309367e-01 -2.43710737e+00]
		[-1.33969224e-01 2.82180472e-01 -8.68040336e-01]	[-1.49124958e-01 3.11090370e-01 -8.48421827e-01]
		[ 6.65709981e-01 1.31318722e-01 3.70462737e-01]	[ 6.65177744e-01 1.09014900e-01 3.48714589e-01]
		[-5.99704858e-01 1.37307856e-01 4.99253497e-01]	[-6.04532608e-01 9.02844766e-02 4.62082074e-01]
		[-1.77904951e-01 -1.10385415e+00 1.67613477e+00]	[-2.06232017e-01 -1.08924756e+00 1.65361652e+00]
		[ 1.60048265e+00 -7.93116509e-01 3.97501927e-01]	[ 1.51277648e+00 -7.30766951e-01 5.07048247e-01]
		[-2.47898734e-01 1.21017329e-01 5.23271586e-01]	[-1.03538957e-01 1.61601758e-01 3.53642037e-01]
		[ 7.10768870e-02 5.64363053e-01 -1.70049554e-01]	[ 1.04424764e-01 5.58319022e-01 -1.72150385e-01]
		[-2.56001420e-02 -5.19382428e-01 -4.19199902e-01]	[-1.36980131e-01 -4.78096800e-01 -4.33238162e-01]
		[-1.23863127e+00 7.28632914e-01 -3.70907950e-01]	[-1.25970289e+00 6.82963735e-01 -3.71388812e-01]
		[-1.61099637e-01 -1.84770678e-01 7.07987448e-02]	[-1.80515392e-01 -1.63124412e-01 8.47512394e-02]
		[ 1.09614438e+00 -6.27540011e-01 1.24414624e+00]	[ 1.19674862e+00 -5.30325072e-01 1.17248644e+00]
		[ 3.32974059e-01 3.76352730e-01 -1.54732360e+00]	[ 2.45762391e-01 3.54752593e-01 -1.49597937e+00]
		[-3.47534540e-01 -5.91926028e-01 -1.21976969e-01]	[-3.79167993e-01 -5.72379667e-01 -7.50545917e-02]
		[-5.65319555e-01 4.61511564e-01 1.05478387e-01]	[-5.61084762e-01 4.66037750e-01 1.28622294e-01]
		[ 3.11800590e-01 2.44146616e-01 -1.22806099e-01]	[ 3.10080483e-01 2.35212854e-01 -2.09878365e-01]
		[-9.53155204e-01 2.26145223e-02 5.52125668e-01]	[-9.63673044e-01 5.39685590e-02 5.66787799e-01]
		[-4.05849074e-02 3.24233532e-01 -6.27301566e-01]	[-3.76517413e-02 1.93240556e-01 -6.73456510e-01]
		[-7.67223312e-01 1.51509154e-01 -4.22037220e-01]	[-7.60917554e-01 2.09404519e-01 -4.42251084e-01]
		[-2.15917364e-02 1.61793013e-01 7.07743707e-01]	[ 6.77854005e-02 2.08060978e-01 6.76395066e-01]
		[ 3.22094321e-01 -1.95247472e-01 -3.74478239e-01]	[ 3.01635857e-01 -1.90047063e-01 -4.99741118e-01]
		[ 7.24740774e-02 -4.73143093e-01 6.63290879e-01]	[ 1.07562168e-01 -5.43895129e-01 6.40990202e-01]
		[ 4.60885603e-01 1.30960361e-01 3.45795804e-01]	[ 4.51835580e-01 1.61083014e-01 3.05289061e-01]
		[ 2.76296136e-01 -6.95071908e-01 -3.61588411e-01]	[ 1.36344610e-01 -7.05600892e-01 -5.21965416e-01]
		[-1.12777665e+00 -1.10074394e-01 6.14366795e-01]	[-1.02448599e+00 -1.42238855e-01 7.30969886e-01]
		[-3.73990295e-01 4.38472141e-01 5.06656482e-01]	[-3.28051921e-01 4.28594898e-01 5.41444596e-01]
		[ 1.06584575e+00 7.01745317e-02 -5.94570102e-01]	[ 1.03243752e+00 1.19630809e-01 -6.24917010e-01]
		[ 2.56510859e-01 1.09678135e-01 2.34912438e-01]	[ 1.70852571e-01 1.06657093e-01 1.77646111e-01]
		[-1.32883549e-01 4.69231464e-02 -1.30542300e-01]	[-1.38932141e-01 1.71515780e-01 -1.16278519e-01]
		[ 5.82694318e-01 -1.65432310e-01 -5.03687575e-01]	[ 5.26052967e-01 -1.92125458e-01 -6.79926802e-01]
		[ 5.63959440e-01 8.62486490e-01 -4.62197586e-01]	[ 5.01101407e-01 7.47168111e-01 -3.56607217e-01]
		[ 2.25251815e-01 -4.08855468e-01 -4.20439021e-01]	[ 2.32298679e-01 -4.01914260e-01 -4.01912371e-01]
		[-1.48226310e+00 -7.09254077e-01 -3.39065626e-02]	[-1.48981027e+00 -6.36999272e-01 -5.67375957e-02]
		[ 6.62244747e-01 1.02367673e+00 1.00597986e+00]	[ 6.37739113e-01 9.74166870e-01 1.02101497e+00]
		[-6.24643711e-01 -5.51108076e-01 3.09048786e-01]	[-6.41218046e-01 -5.65923114e-01 2.77858821e-01]
		[ 1.07860445e+00 9.42451844e-01 -2.56646937e+00]	[ 1.08193765e+00 8.50808253e-01 -2.28494325e+00]
		[-3.10464746e-01 4.73758667e-02 7.22882533e-01]	[-2.91982563e-01 1.80413139e-01 6.19250578e-01]
		[ 5.40837279e-01 -3.51222637e-01 2.94550320e-01]	[ 5.68487976e-01 -3.88922374e-01 2.23516528e-01]
		[-1.06112823e+00 -2.62760909e-01 -1.01914063e-01]	[-1.00935942e+00 -2.67466820e-01 -4.55957971e-02]
		[ 2.70924890e-01 2.22481243e-01 9.60625964e-01]	[ 2.23734920e-01 2.60009771e-01 9.38981742e-01]
		[-4.23947295e-01 -3.79027348e-01 4.18738594e-01]	[-4.61691748e-01 -4.35963545e-01 4.22813472e-01]
		[ 2.25183671e+00 -7.07352539e-01 2.06452501e+00]	[ 2.17455930e+00 -7.52001075e-01 2.18742684e+00]
		[-1.62539214e+00 8.66870174e-01 -1.54534410e+00]	[-1.75634698e+00 7.77740259e-01 -1.51023073e+00]
		[ 9.97202414e-02 5.39764408e-01 -6.53980493e-01]	[ 9.66779372e-02 6.04086899e-01 -6.86419320e-01]
		[ 1.07628912e-01 -1.45503719e-01 2.43815818e-01]	[ 1.31486509e-01 -8.08076781e-02 3.39226465e-01]
		[-5.79835248e-01 -4.41076311e-02 -5.95789321e-01]	[-6.18517625e-01 -5.32294651e-02 -5.88589374e-01]
		[ 2.02021719e-01 -1.70043692e-02 3.24034580e-01]	[ 2.44436402e-01 -4.64453120e-02 3.67824771e-01]
		[-8.15835932e-01 -1.31340762e+00 -7.08848768e-01]	[-8.80767784e-01 -1.37166764e+00 -6.80786680e-01]
		[ 5.56025419e-01 -4.53378642e-01 -1.11962866e+00]	[ 4.66587500e-01 -6.58137290e-01 -1.23077187e+00]
		[ 1.81495140e-01 5.50238733e-01 2.83771421e-02]	[ 1.75973364e-01 5.60302547e-01 3.37133461e-04]
		[-5.53014037e-02 4.56120623e-01 4.38602701e-01]	[ 3.22972807e-02 4.17230626e-01 4.16050860e-01]
		[ 6.92526205e-01 1.26317150e-01 -5.12749489e-02]	[ 6.36827152e-01 2.02470322e-01 -6.30982062e-03]
		[-3.08308308e-01 7.06549480e-01 1.47797125e+00]	[-2.91448428e-01 7.84970812e-01 1.41018307e+00]
		[-1.77395080e+00 -2.98732075e+00 8.00831832e-01]	[-1.76939649e+00 -2.82496511e+00 8.00140231e-01]
		[ 2.71819692e+00 2.41569067e+00 1.66772170e+00]	[ 2.77062372e+00 2.33071768e+00 1.68233755e+00]
		[-6.36821652e-01 1.07975446e+00 -3.61900646e-01]	[-5.62178057e-01 1.07910975e+00 -3.28539656e-01]
		[-8.27201917e-03 1.21527498e+00 -3.11562351e-01]	[-2.56227636e-02 1.14215720e+00 -2.82413181e-01]
		[ 1.24139562e+00 2.24260088e-01 -1.58158281e+00]	[ 1.19075295e+00 3.06100645e-01 -1.56653686e+00]
		[-1.46740411e+00 -1.97084753e+00 -2.03440147e-01]	[-1.53805610e+00 -1.98160899e+00 -2.41895526e-01]
		[ 2.14958856e-01 9.15892166e-01 1.59325260e+00]	[ 1.79632150e-01 8.60968496e-01 1.60260291e+00]
		[-2.53769391e-01 1.13325866e-01 -6.84253157e-01]	[-1.45709835e-01 1.45549028e-01 -8.70369689e-01]
		[-1.07241292e-01 -9.30758814e-01 -1.23901241e+00]	[-7.64902192e-02 -9.55548001e-01 -1.31233809e+00]
		[ 3.71751067e-01 3.51768329e-01 3.05397199e-01]	[ 3.24908583e-01 3.10883856e-01 3.67681170e-01]
		[-4.42366235e-01 -7.35513040e-01 -3.43334073e-01]	[-4.90632479e-01 -7.50123377e-01 -3.35925465e-01]
		[ 2.54861443e-01 5.20062948e-01 5.38473095e-01]	[ 1.90768747e-01 4.66149570e-01 5.55947087e-01]
		[-2.27235233e+00 1.54112533e+00 -3.54088238e-01]	[-2.24935100e+00 1.55638397e+00 -3.25089893e-01]
		[ 1.25544882e+00 -1.68782621e+00 -7.24920237e-01]	[ 1.22746002e+00 -1.78640958e+00 -7.37538365e-01]
		[ 7.04840928e-01 4.49104538e-01 -1.17092978e+00]	[ 7.30473457e-01 4.52720200e-01 -1.19263838e+00]
		[ 1.03098885e+00 -1.15839389e+00 2.10464331e+00]	[ 9.92400064e-01 -1.11931973e+00 2.10523747e+00]
		[ 4.81826849e-01 -2.28885097e-01 -2.34976304e-01]	[ 4.73152446e-01 -2.04839250e-01 -2.59731569e-01]
		[-1.13100210e+00 1.08974022e+00 3.45597829e-01]	[-1.18218338e+00 1.10510612e+00 4.02432327e-01]
		[-3.00722208e-02 -9.65083027e-01 1.30572279e-01]	[-6.29062726e-02 -8.17400079e-01 -9.56341460e-03]
		[ 5.61927032e-02 -3.17089406e-01 -7.11779829e-02]	[ 4.81393289e-03 -3.02695892e-01 1.14960307e-01]
		[ 1.37834614e+00 5.77094809e-01 5.45705874e-01]	[ 1.36861216e+00 6.14154450e-01 5.45381293e-01]
		[-5.16372074e-01 -1.31890577e+00 -1.25835695e+00]	[-5.71575048e-01 -1.34842317e+00 -1.25400817e+00]
		[-6.31491544e-01 1.95098836e+00 6.13782640e-01]	[-7.14895886e-01 1.92313315e+00 6.34645029e-01]
		[-3.41033653e-01 -1.83393388e-02 1.70106427e-02]	[-3.22280727e-01 -8.64405536e-02 -1.93409206e-02]
		[-2.15280681e+00 -1.47054096e-01 4.28705640e-01]	[-2.11249864e+00 -8.47345238e-02 4.08158037e-01]
		[ 2.35615851e+00 -2.06188453e-01 -1.32310501e+00]	[ 2.29899908e+00 -1.89397809e-01 -1.38645997e+00]
		[ 1.78603623e-01 5.27095129e-01 -6.51555683e-01]	[ 1.86153654e-01 4.39781427e-01 -6.04491733e-01]
		[-6.27004295e-02 -1.29583946e-01 5.17359893e-01]	[-1.48527192e-02 -1.93769825e-01 4.25885810e-01]
		[ 5.34054033e-01 -4.20934010e-01 1.31478594e-01]	[ 5.25335133e-01 -3.53586125e-01 1.34563618e-01]
		[-9.50450452e-01 2.09959237e-01 9.16525172e-01]	[-9.33334850e-01 2.55964946e-01 8.73704026e-01]
		[ 2.18141628e-01 4.24256239e-01 5.45410299e-01]	[ 1.59959476e-01 4.94040286e-01 7.11689691e-01]
		[ 1.06810786e+00 -7.20784716e-01 -6.28690735e-01]	[ 1.07333473e+00 -7.10122464e-01 -5.74067477e-01]
		[-1.29432250e-01 3.95058143e-02 -5.38053594e-01]	[-2.37649802e-01 3.20897177e-02 -5.41902672e-01]
		[-8.36767460e-02 -2.65478465e-01 4.51062487e-02]	[-7.39008928e-02 -2.98789544e-01 6.22395015e-02]
		[ 1.76046298e-01 -4.09829352e-01 9.71912502e-02]	[ 1.22548446e-01 -4.42077305e-01 8.67502703e-02]
		[-1.01696599e+00 9.91366209e-01 2.65220892e-01]	[-1.03328217e+00 1.05058181e+00 2.39124722e-01]
		[-2.47474676e+00 3.69852048e-01 1.87137484e-01]	[-2.44584968e+00 4.04316646e-01 3.61499018e-01]
		[ 2.19880981e-01 -5.47478754e-01 5.35209282e-01]	[ 1.66443673e-01 -4.35565126e-01 4.93063152e-01]
		[ 2.54321830e+00 9.53805745e-02 3.02629763e-01]	[ 2.52128318e+00 1.28569158e-01 2.65249796e-01]
		[ 6.13344009e-02 9.99429301e-01 -7.61726133e-03]	[ 6.11938856e-02 1.03884224e+00 2.99690331e-02]
		[ 2.24005549e-02 -1.16073565e+00 -7.93768130e-01]	[ 9.46898030e-02 -1.17905770e+00 -8.49533931e-01]
		[-3.03306941e-01 2.55906443e-01 -1.89024521e-01]	[-3.43727410e-01 1.71441696e-01 -1.58525101e-01]
		[-2.69779900e+00 -2.98744771e-01 5.65263094e-01]	[-2.69178360e+00 -2.46170021e-01 5.36173105e-01]
		[ 7.77626469e-01 -1.41369726e+00 8.06028243e-01]	[ 7.80650665e-01 -1.50895073e+00 7.52154509e-01]
		[ 1.68442160e+00 1.55633599e+00 1.85907261e-01]	[ 1.65536914e+00 1.58012044e+00 9.40175923e-02]
		[-1.06802147e-01 5.89262517e-02 -1.56189904e-01]	[-1.64835680e-01 1.66031274e-02 -2.04786591e-01]
		[ 1.75864675e-02 -8.71074241e-01 -2.16394304e-01]	[ 1.05775856e-01 -8.48026026e-01 -2.02800153e-01]
		[ 1.67777982e-01 9.90284597e-01 -1.01496392e+00]	[ 1.78095795e-01 9.63332808e-01 -9.78969326e-01]
		[-6.95315495e-01 4.11681834e-01 -2.65505852e+00]	[-7.00687886e-01 2.54420456e-01 -2.70159225e+00]
		[ 5.13640583e-01 -4.51291983e-01 2.79130421e-01]	[ 5.72002037e-01 -2.91323404e-01 3.47929518e-01]
		[-1.00509314e-01 5.04601449e-01 3.14079978e-01]	[-1.48721884e-01 5.50975792e-01 3.04183224e-01]
		[ 1.77903202e-01 -3.94460052e-01 2.18368008e+00]	[ 1.41265758e-01 -4.16558196e-01 2.13868670e+00]
		[ 8.10081488e-01 2.12182524e-01 1.80020560e-01]	[ 8.14654621e-01 1.50240407e-01 2.26820482e-01]
		[-4.66335473e-01 -2.38132491e-01 -3.69797078e-01]	[-4.77114998e-01 -2.47123463e-01 -2.91354434e-01]
		[-2.65516661e+00 -6.45249994e-01 -1.47803851e+00]	[-2.59773425e+00 -7.12824773e-01 -1.54054687e+00]
		[-1.46518633e+00 2.41026322e+00 -3.28489278e-01]	[-1.54057249e+00 2.36355900e+00 -3.32746984e-01]
		[-4.24564669e-02 -2.70334307e-02 -2.26741103e-01]	[-4.45738827e-02 -1.21046420e-01 -2.30935772e-01]
		[ 5.63191040e-01 7.35153445e-01 1.34237817e+00]	[ 5.35169273e-01 7.12824621e-01 1.37684003e+00]
		[ 1.47646762e+00 -1.77506018e-01 3.66478552e-01]	[ 1.41382596e+00 -1.46743581e-01 3.89968237e-01]
		[ 2.22182743e+00 -2.09748057e+00 3.29167279e-01]	[ 2.23581604e+00 -2.09409368e+00 3.41216798e-01]
		[-3.12189649e-01 -3.22770676e-01 -1.10032567e+00]	[-2.41346487e-01 -4.36832833e-01 -1.36837541e+00]
		[ 4.70187041e-01 1.46239668e+00 2.80156127e+00]	[ 3.26487039e-01 1.53544151e+00 2.90289798e+00]
		[ 6.93222255e-01 1.30336148e-01 -2.53009270e-01]	[ 6.56667244e-01 6.34060353e-02 -2.05681107e-01]
		[ 2.77241069e-01 1.41890236e-01 -2.53182408e-01]	[ 2.96297112e-01 1.24703532e-01 -2.77584780e-01]
		[-8.92249355e-02 1.86860370e-01 2.18387683e-02]	[-9.82532148e-02 2.11904275e-01 -4.59817476e-04]
		[-1.23146750e+00 -1.69732989e+00 -1.18351668e+00]	[-1.12734253e+00 -1.57122799e+00 -1.09181993e+00]
		[ 1.92359482e+00 -3.03863920e+00 8.99180954e-01]	[ 1.80556485e+00 -3.03225954e+00 8.86027500e-01]
		[-6.89736709e-01 2.36074423e-01 3.53427823e-02]	[-7.54271982e-01 2.20439398e-01 1.33296631e-01]
		[-4.04559716e-01 1.72634749e-01 -8.59949477e-01]	[-3.93614836e-01 2.33262603e-01 -8.58515298e-01]
		[-9.24999897e-01 9.74684925e-01 6.81156106e-01]	[-9.24128615e-01 9.15795589e-01 6.88111292e-01]
		[-4.46442878e-01 1.48967513e+00 -7.87963087e-01]	[-5.31554768e-01 1.52894623e+00 -7.61915833e-01]
		[ 7.79787175e-01 1.31623501e-01 -1.18639827e-01]	[ 7.95554211e-01 1.33455560e-01 -8.59980536e-02]
		[ 1.88367923e+00 -2.08211297e-01 -1.05720694e+00]	[ 1.76432126e+00 -2.63517572e-01 -1.10956550e+00]
		[ 6.06813863e-01 -4.19674425e-02 1.77630069e+00]	[ 5.73423438e-01 -2.96845959e-02 1.88984850e+00]
		[-6.30797499e-01 7.48518208e-01 9.10331943e-02]	[-6.45784122e-01 7.44014879e-01 1.08650715e-01]
		[ 2.99997876e-01 6.66472571e-01 -5.57860571e-01]	[ 2.93395186e-01 6.66829294e-01 -5.62312086e-01]
		[-1.03099333e+00 -2.39786277e-01 -2.40852566e-01]	[-1.01599549e+00 -2.27297452e-01 -2.45150456e-01]
		[-9.75784022e-01 -8.81501310e-01 -6.91635728e-02]	[-9.71286865e-01 -8.85344844e-01 -7.93972059e-02]
		[ 9.71065580e-03 8.84884165e-02 3.86747145e-01]	[-2.66575932e-02 1.66253029e-01 3.95680098e-01]
		[-2.16054661e-02 4.34612962e-01 -7.75266091e-02]	[ 9.35918300e-02 5.37023071e-01 -1.26358683e-02]
		[ 3.49392935e-01 -7.23696391e-01 9.32259878e-02]	[ 3.66870929e-01 -7.49855090e-01 9.64036827e-02]
		[-4.85328027e-01 5.34058249e-01 -5.87997687e-01]	[-4.44443328e-01 5.01522929e-01 -5.59455852e-01]
		[ 4.31948679e-01 -2.05506390e-01 3.96928519e-01]	[ 4.12826168e-01 -2.00436343e-01 3.92011588e-01]
		[-3.62687867e-01 -2.06623176e-01 -8.70600129e-02]	[-3.23629892e-01 -2.11653437e-01 -1.65165003e-01]
		[-1.41923002e+00 -1.19176206e+00 -7.34794055e-01]	[-1.39268424e+00 -1.17946246e+00 -8.24460196e-01]
		[ 8.76481277e-02 5.93535078e-01 2.37642181e-01]	[ 5.54319917e-02 5.95836634e-01 2.67856761e-01]
		[ 5.56087331e-01 7.62448357e-01 3.58924642e-01]	[ 5.64047582e-01 7.30913370e-01 3.48453265e-01]
		[ 3.11075589e-01 -5.16996442e-02 2.94961903e-02]	[ 2.62654519e-01 6.71120274e-03 -5.53226843e-04]
		[ 2.78666233e-02 1.65625555e-01 -4.62402606e-02]	[ 7.79925179e-02 1.56999486e-01 -2.60244276e-02]
		[ 4.25933628e-01 -3.58366764e-01 2.32097591e-01]	[ 4.43845617e-01 -3.03603995e-01 2.01963357e-01]
		[ 1.37042611e+00 5.97624833e-01 1.46389260e+00]	[ 1.24193757e+00 4.24114530e-01 1.51411593e+00]
		[ 1.77683825e+00 -4.11897858e-01 -1.07120193e-01]	[ 1.78334340e+00 -4.47810437e-01 -1.52681970e-01]
		[ 3.13868119e-01 -3.28651155e-01 -5.69124741e-01]	[ 3.39550095e-01 -3.45389782e-01 -5.42078902e-01]
		[-3.59897652e-01 -4.38275194e-01 2.61372049e-01]	[-3.50434179e-01 -4.58386324e-01 2.10267782e-01]
		[-8.10828806e-01 3.32775312e-01 -7.07862903e-01]	[-8.36026736e-01 3.77689666e-01 -7.08375100e-01]
		[-2.15584740e+00 4.03669702e-01 -5.08212053e-01]	[-2.27384704e+00 4.48361422e-01 -3.89311898e-01]
		[ 2.75887382e-01 -1.18674532e+00 1.24537415e+00]	[ 2.79288441e-01 -1.18755716e+00 1.21529586e+00]
		[-9.36164050e-01 1.45886660e+00 8.11047196e-01]	[-1.00369133e+00 1.30621229e+00 8.77328239e-01]
		[-5.94460213e-01 4.64428381e-01 -3.15444515e-01]	[-5.42090414e-01 4.86186907e-01 -3.17388860e-01]
		[ 5.82912245e-01 4.21928257e-01 -1.22774387e+00]	[ 5.82308221e-01 4.19959143e-01 -1.20430635e+00]
		[-3.61738821e-01 -4.97984245e-01 -5.81686496e-02]	[-2.70593901e-01 -4.65900546e-01 -4.20925107e-03]
		[ 1.13501477e+00 -5.03548066e-01 -6.45636020e-01]	[ 1.12705380e+00 -5.45031829e-01 -7.10856163e-01]
		[ 1.48931518e-01 3.11415181e-01 1.30451092e+00]	[ 1.63057355e-01 2.19480543e-01 1.37144244e+00]
		[-1.74017336e-01 -6.23447839e-01 -3.92851979e-01]	[-1.74388677e-01 -7.82527943e-01 -4.55079881e-01]
		[-2.03755004e-03 9.57853746e-01 -4.60337134e-01]	[ 2.47766006e-02 9.87979925e-01 -4.69504404e-01]
		[ 5.17924200e-01 3.22522461e-01 9.94338716e-02]	[ 4.92080948e-01 1.66497720e-01 5.74867657e-02]
		[ 2.77546156e-01 -7.42059949e-01 1.52319670e-01]	[ 2.04759841e-01 -7.62046713e-01 1.33347806e-01]
		[-5.07649443e-01 1.67693341e-01 -6.94035136e-01]	[-4.75393599e-01 9.57384324e-02 -7.54648813e-01]
		[-9.89060030e-01 3.36692140e+00 -1.21963650e+00]	[-9.79813049e-01 3.25052979e+00 -1.24750910e+00]
		[-4.76238242e-01 -1.50432144e+00 9.36304947e-01]	[-3.47828498e-01 -1.44804392e+00 8.48434651e-01]
		[ 2.22309030e+00 -1.05010436e+00 -1.09001677e-01]	[ 2.22173989e+00 -1.02565440e+00 -5.89483815e-02]
		[ 4.85098787e-02 -8.33507298e-01 -2.49716351e-01]	[ 2.56486770e-02 -8.20528626e-01 -2.60176053e-01]
		[-1.10300132e+00 -5.30320221e-01 7.34400471e-01]	[-1.08755194e+00 -5.12219812e-01 6.31860305e-01]
		[ 3.30634198e-01 5.68911082e-01 3.61388533e-01]	[ 2.93296313e-01 5.08611699e-01 4.12270026e-01]
		[-7.65433925e-01 3.69118563e-01 1.47364691e+00]	[-6.78083138e-01 3.94642335e-01 1.36550781e+00]
		[-2.92282039e-01 1.51306819e+00 -3.25429097e-01]	[-3.60550943e-01 1.39304546e+00 -3.18549824e-01]
		[ 6.27966609e-01 -5.42204901e-01 5.80797048e-01]	[ 5.60689048e-01 -6.05315786e-01 6.37217383e-01]
		[-2.05329498e-01 -8.36143967e-01 -9.68165321e-01]	[-2.40553981e-01 -8.06807825e-01 -9.27166370e-01]
		[ 4.02922641e-02 6.02305840e-01 -7.08310533e-01]	[ 4.39088458e-02 5.77643196e-01 -7.28491415e-01]
		[ 7.05538624e-01 -9.93153385e-01 -1.70368936e-01]	[ 7.44028330e-01 -1.05071710e+00 -1.14703719e-01]
		[ 2.37531068e+00 -1.31033309e+00 7.63467338e-01]	[ 2.33741325e+00 -1.30406945e+00 7.76228130e-01]
		[ 1.10495021e+00 -7.53612546e-01 2.29658125e-01]	[ 1.13258800e+00 -6.84927214e-01 2.57979958e-01]
		[-1.22008856e+00 -2.15429265e-01 -4.62682394e-01]	[-1.19343875e+00 -1.45667199e-01 -5.03057414e-01]
		[-1.04853470e+00 -8.50490069e-01 4.07113338e-01]	[-1.11270024e+00 -8.02734512e-01 3.69269360e-01]
		[ 1.92618105e-01 2.92188142e+00 -6.73042724e-01]	[ 1.41102660e-01 2.89109628e+00 -5.62802383e-01]
		[-1.41933420e+00 9.11181437e-02 -3.10575509e-01]	[-1.39972606e+00 8.19785310e-02 -2.76577154e-01]
		[-1.50732629e-01 -8.64791486e-02 -2.85170720e-01]	[-2.34405584e-02 -1.19848557e-01 -4.78053318e-01]
		[-1.29979433e-01 -5.15545515e-01 2.96732520e-01]	[-3.10693173e-01 -6.93657060e-01 4.05515068e-01]
		[ 4.44321458e-01 5.70423303e-01 2.17360320e-01]	[ 3.39492816e-01 6.63803036e-01 2.88497879e-01]
		[ 4.30035571e-01 3.21234132e-01 -2.31174667e-01]	[ 4.55212959e-01 2.89002182e-01 -2.36729588e-01]
		[ 2.05520171e-01 -2.17999137e-01 -1.38347920e-01]	[ 2.58442418e-01 -2.13260172e-01 -2.60645787e-01]
		[-7.00905131e-01 -2.73962652e-02 2.71025009e-01]]	[-6.36705498e-01 1.68067561e-02 2.59283287e-01]]
0.700831	0.83198	[[-9.05832868e-01 1.54303535e+00 -4.16295015e-01]	[[-7.73991636e-01 1.52755195e+00 -4.57305026e-01]	[1.837060919295801, 5.449198700603199, 0.7709350833767572, 0.597983907230893, 1.3130244719941988, 0.6400956455612664, 1.5720904164399165, 0.5162714382185054, 0.25452813703972393, 1.2917213765933095, 0.9615239296443823, 2.2262064873958436, 4.658473713733663, 1.1058515168895182, 0.35353601561083364, 1.535099197916805, 0.8892713421259967, 1.226770193878658, 1.3970916547794028, 0.8863004618518165, 0.…	[1.7724575909783904, 5.398906843097808, 0.6597106718706852, 0.5964524179547357, 1.143081595966692, 0.6115396699255814, 1.4328307012499097, 0.4624160098058209, 0.1718955135799008, 1.1503452980771247, 1.0064225471591037, 2.2363315990685364, 4.6657686935728835, 1.1279461821274501, 0.36849808883058, 1.4191582390805602, 0.9023976215768359, 0.9702497041221746, 1.394201702179824, 0.9301409441915633, 0.3…
		[ 1.32862039e+00 1.66255239e+00 5.01641843e+00]	[ 1.27360793e+00 1.79932759e+00 4.92834030e+00]
		[ 2.25119352e-02 7.69817661e-01 -3.48551978e-02]	[ 2.19361893e-01 6.12661243e-01 -1.08373116e-01]
		[-8.99964216e-03 -5.35616597e-01 -2.65741643e-01]	[-1.24110347e-01 -5.59353507e-01 -1.65758144e-01]
		[-3.50000539e-01 -5.86251083e-01 -1.12153580e+00]	[-6.00755944e-01 -5.34381417e-01 -8.12504974e-01]
		[ 1.54609754e-01 4.25324379e-01 -4.52678067e-01]	[ 1.23601966e-01 3.53089640e-01 -4.83767535e-01]
		[ 1.26959571e+00 4.03578993e-01 8.34696948e-01]	[ 1.12568747e+00 6.35517938e-01 6.18019820e-01]
		[-3.58249676e-01 -2.85905953e-02 3.70642612e-01]	[-3.23466321e-01 1.81224964e-02 3.29954058e-01]
		[-1.22591360e-01 -1.32166776e-01 1.79688270e-01]	[ 1.33707063e-02 -1.22023416e-01 1.20331117e-01]
		[ 3.12451594e-02 -9.41119754e-01 -8.84229304e-01]	[ 2.75404159e-02 -8.82131408e-01 -7.37821123e-01]
		[ 1.16250344e-01 -8.79539041e-01 3.70709049e-01]	[ 1.68619530e-01 -9.16704027e-01 3.79614969e-01]
		[-1.50428205e+00 -1.45026358e+00 -7.68027605e-01]	[-1.49514546e+00 -1.42936378e+00 -8.50081313e-01]
		[ 3.79918802e-01 -1.61883927e+00 -4.35159723e+00]	[ 6.88525360e-01 -1.81591931e+00 -4.24237756e+00]
		[-8.66870174e-01 6.85735606e-01 3.47902003e-02]	[-8.90664381e-01 6.91977196e-01 -1.21289331e-02]
		[ 7.79672453e-03 1.40699351e-01 3.24238520e-01]	[-5.50265790e-02 8.62707052e-02 3.54006049e-01]
		[ 7.66423801e-01 -6.33433500e-01 1.16956663e+00]	[ 8.47344628e-01 -5.92713035e-01 9.71961135e-01]
		[ 4.32032086e-01 1.45122784e-01 7.63604069e-01]	[ 3.82325755e-01 2.09784974e-01 7.90024524e-01]
		[-1.54647858e-01 8.06511096e-01 -9.11366556e-01]	[-2.30578973e-01 6.70150744e-01 -6.62658136e-01]
		[ 4.63362760e-01 1.30763780e+00 1.65055849e-01]	[ 3.82279484e-01 1.31916725e+00 2.39705146e-01]
		[-4.14054347e-01 -7.67787258e-01 1.56812729e-01]	[-3.80845207e-01 -8.38961599e-01 1.27524662e-01]
		[-2.64007072e-01 -1.80376966e-01 -1.21807173e-01]	[-1.82788494e-01 -2.12302647e-01 -1.76125511e-01]
		[-2.23672951e-01 7.59488757e-02 -1.27191840e-01]	[-1.63787796e-01 6.81869158e-02 -4.31924906e-02]
		[ 2.46375569e+00 -1.32865613e+00 1.72973981e-01]	[ 2.39542894e+00 -1.27518342e+00 7.32994345e-02]
		[ 1.08332660e+00 1.19244706e-01 -7.64345782e-01]	[ 1.05668334e+00 1.71824019e-01 -7.80829145e-01]
		[-2.65016232e-01 9.22157488e-01 1.34656583e-01]	[-3.10153613e-01 9.56660146e-01 7.43928941e-02]
		[-4.59836900e-01 -1.85530491e-02 1.77376177e-01]	[-4.45579073e-01 -4.71156348e-02 1.91817670e-01]
		[-1.61394939e+00 3.77131312e-01 -4.68387113e-01]	[-1.62412197e+00 3.89680635e-01 -4.25054160e-01]
		[-1.11481539e+00 -2.14368478e-01 8.83188983e-01]	[-1.09860819e+00 -1.97989570e-01 8.57028094e-01]
		[-1.61106682e-01 6.47003231e-01 -2.24355991e-01]	[-1.65103024e-01 6.64781707e-01 -3.21798357e-01]
		[-6.49412152e-01 -9.41853342e-01 7.26978305e-01]	[-6.21556204e-01 -9.58040289e-01 7.15738327e-01]
		[-1.01369606e-01 -2.93306419e-01 -3.74401929e-01]	[-5.05806209e-02 -3.21784642e-01 -3.66137440e-01]
		[ 5.68117484e-01 2.66825467e-01 1.00295758e-01]	[ 5.78331465e-01 2.15120069e-01 1.84332571e-02]
		[ 3.50962081e-01 -4.61962433e-02 -3.56428767e-01]	[ 3.36363718e-01 -1.60187688e-02 -3.02890712e-01]
		[-2.72826223e-02 4.48467932e-01 3.38250071e-01]	[-1.21658667e-01 4.45352007e-01 3.13766793e-01]
		[-7.78269452e-01 -1.01228061e+00 8.13715747e-01]	[-7.37044909e-01 -1.06456704e+00 9.08088669e-01]
		[ 1.51708266e+00 -1.51143440e+00 -7.45483120e-01]	[ 1.54057986e+00 -1.41473458e+00 -8.43703141e-01]
		[ 5.89870223e-01 1.64008524e+00 1.76639710e-01]	[ 5.58611530e-01 1.60006357e+00 1.68997123e-01]
		[-1.53536317e-01 6.23233357e-01 2.13262234e-01]	[-1.42407211e-01 6.31675981e-01 1.39784415e-01]
		[-1.41343876e-01 -2.24092864e-01 -2.99755781e-01]	[-1.47515710e-01 -2.14188857e-01 -3.20672461e-01]
		[-1.57383196e+00 1.37842132e-02 -1.60308610e-01]	[-1.53180744e+00 2.75265929e-02 -8.96650873e-02]
		[ 3.39929723e-01 -5.51628313e-01 5.02597940e-01]	[ 4.53998438e-01 -5.16922946e-01 4.99522427e-01]
		[-1.06520241e+00 -4.30527835e-01 -3.42910046e-01]	[-1.06116533e+00 -3.61392349e-01 -3.91921359e-01]
		[ 2.39097221e-01 -2.85719291e-02 -1.40879637e-01]	[ 2.67153373e-01 -2.01670407e-02 -2.30803624e-01]
		[-1.71138109e-01 8.59745331e-01 2.97917337e-01]	[-1.81403009e-01 8.56965151e-01 3.31506959e-01]
		[-1.32881646e-01 8.83862408e-02 -3.83967883e-01]	[-1.23189984e-01 5.69305089e-02 -3.84222551e-01]
		[ 6.87085025e-01 -1.27507315e-02 1.56099710e-01]	[ 6.44183123e-01 -1.43221746e-02 1.76242742e-01]
		[-7.97613733e-01 7.06506542e-01 1.57538485e+00]	[-7.45549367e-01 7.56710601e-01 1.51638591e+00]
		[ 1.71456051e-01 5.72519732e-01 -8.38921995e-01]	[ 1.29751533e-01 5.83343596e-01 -7.54383015e-01]
		[ 3.79909135e-01 3.34474093e-01 -3.59090633e-01]	[ 3.57769944e-01 3.45737987e-01 -3.54420556e-01]
		[ 4.23670952e-01 -6.02924345e-04 3.09430133e-01]	[ 4.46681851e-01 2.53152141e-02 2.66122385e-01]
		[ 1.44100461e-01 -1.73287970e+00 -1.24494210e+00]	[ 1.66481221e-01 -1.73281383e+00 -1.19731048e+00]
		[-3.57943457e-01 2.30613291e-02 5.35220081e-01]	[-3.91082607e-01 7.90855356e-03 5.29604193e-01]
		[ 1.58722444e+00 -2.81065383e+00 5.70695224e-01]	[ 1.70359708e+00 -2.69400719e+00 5.94821245e-01]
		[-1.30634463e+00 1.62608444e+00 2.24737800e-01]	[-1.46289816e+00 1.65001606e+00 1.23603480e-01]
		[ 3.56749744e-01 4.00222055e-01 -1.05258404e-01]	[ 3.60460470e-01 3.86087757e-01 -9.36598255e-02]
		[ 6.53787506e-02 3.20029517e-01 -2.09440954e-01]	[ 1.61281469e-02 2.74815014e-01 -1.80687191e-01]
		[-1.49298883e+00 1.06162173e+00 -3.02075947e-01]	[-1.47691821e+00 1.10677283e+00 -2.86665343e-01]
		[ 8.02453891e-01 -7.59720825e-01 -2.52096681e-01]	[ 8.24111410e-01 -7.37311336e-01 -1.87049625e-01]
		[ 5.03110053e-01 -8.59251781e-02 -7.10514485e-01]	[ 5.93374755e-01 -2.08071300e-01 -7.02027576e-01]
		[-1.97108387e-01 -4.25433085e-01 3.83808063e-01]	[-2.73903430e-01 -3.43604850e-01 3.60373544e-01]
		[-1.77666506e-01 3.07146014e-01 3.16672321e-01]	[-1.65566709e-01 3.01173997e-01 3.20806966e-01]
		[-2.64310412e-01 -1.00716494e-01 3.01675472e-01]	[-2.92928626e-01 -4.17198707e-02 2.61478670e-01]
		[-1.48551251e-01 2.45028865e-01 -5.43988426e-02]	[-1.25313031e-01 1.76941730e-01 -3.59048764e-02]
		[ 2.41585794e-01 1.18809726e-01 -1.74549658e-01]	[ 2.66907780e-01 1.15858756e-01 -2.02513636e-01]
		[-6.89259615e-01 7.89652766e-01 4.20043482e-01]	[-7.15964044e-01 7.86054081e-01 5.78269178e-01]
		[ 3.08706418e-01 -5.87694142e-02 -1.22080687e-01]	[ 4.01720304e-01 4.90178547e-02 -2.19770659e-01]
		[-3.51540220e-01 -8.49154020e-02 -3.94421331e-01]	[-3.55016433e-01 2.68447320e-02 -3.80033823e-01]
		[ 4.25119668e-01 9.74431672e-02 2.16205893e-01]	[ 4.37761344e-01 4.09466198e-02 1.94244735e-01]
		[ 4.89447042e-02 -4.05769833e-01 9.49344362e-02]	[-2.92385623e-02 -3.92563266e-01 1.59698620e-02]
		[ 4.45409653e-01 -6.94731288e-01 -1.76421783e-01]	[ 4.95273630e-01 -7.88880102e-01 -2.26803592e-01]
		[-1.42735579e+00 -1.09317789e+00 4.59859886e-01]	[-1.45088988e+00 -1.10756409e+00 3.86356920e-01]
		[ 2.78455762e-01 -5.25159035e-01 1.46160524e+00]	[ 1.10077898e-01 -5.64239596e-01 1.40138577e+00]
		[ 5.21873624e-01 3.60515334e-01 -1.01793530e-01]	[ 5.28522719e-01 4.24020226e-01 -8.32685039e-02]
		[ 2.18961862e-01 5.67712741e-01 4.19535225e-01]	[ 2.20035849e-01 5.45109581e-01 4.10013522e-01]
		[ 1.80877664e-01 4.34417044e-01 -2.36478344e-01]	[ 1.46262443e-01 3.86644545e-01 -2.65630299e-01]
		[ 4.57641535e-01 2.72357459e-01 -1.83902374e+00]	[ 4.45990971e-01 3.16029333e-01 -1.84885741e+00]
		[-1.50175681e+00 1.07676004e+00 -6.22049877e-01]	[-1.63855172e+00 1.13161145e+00 -5.33083811e-01]
		[ 8.44386984e-01 3.87861617e-03 -7.01440435e-01]	[ 9.18570809e-01 -6.47121765e-03 -8.36791719e-01]
		[-4.33215412e-02 -5.94482170e-01 -1.22641754e-03]	[-2.29918279e-02 -6.04481605e-01 1.92060105e-02]
		[ 2.67462279e-01 -1.31386599e-01 6.29824027e-01]	[ 1.88404915e-01 -6.55504152e-02 6.20744013e-01]
		[ 9.03112432e-01 -5.12522615e-01 2.57286664e-01]	[ 8.83618386e-01 -5.64817132e-01 2.37114027e-01]
		[-3.74610703e-01 1.12411940e-01 4.54029234e-01]	[-3.75610300e-01 1.03125219e-01 4.62495848e-01]
		[-1.16275264e+00 4.49950020e-01 3.98402586e-01]	[-1.12888440e+00 5.28796042e-01 4.00516660e-01]
		[-8.52250454e-01 1.07564465e+00 -6.42840919e-01]	[-9.04389226e-01 1.08370646e+00 -5.79166124e-01]
		[ 6.84511296e-01 -7.55054627e-01 4.83125001e-01]	[ 6.57069511e-01 -7.38045689e-01 5.27964479e-01]
		[ 3.99187184e-01 -2.65780056e-01 -3.45614644e-01]	[ 4.05648065e-01 -2.44221241e-01 -3.31535143e-01]
		[ 3.32390109e-01 -4.86938722e-01 5.84564078e-01]	[ 3.08282109e-01 -5.34927217e-01 4.87797641e-01]
		[ 4.93160798e-01 -9.42927910e-02 -4.02370625e-01]	[ 5.13852718e-01 -8.43106392e-02 -3.79172947e-01]
		[ 8.15638728e-01 -4.99586661e-01 -4.02324602e-01]	[ 8.32842219e-01 -5.35104733e-01 -4.97132796e-01]
		[ 2.37692883e-01 1.47669362e-01 2.14526992e+00]	[ 1.81274803e-01 1.60350343e-01 2.14339513e+00]
		[ 5.03728507e-02 -1.51101480e-01 -2.97609370e-01]	[ 1.19454536e-01 -1.02664527e-01 -3.55595617e-01]
		[-2.33725358e-02 6.70614160e-01 -1.30499105e-01]	[-4.08006233e-02 6.85450906e-01 -2.39054662e-01]
		[-2.90306915e-01 3.74542877e-01 -3.20616295e-01]	[-2.77709994e-01 3.11573640e-01 -2.87800294e-01]
		[-7.41735784e-01 -6.08646136e-01 -7.44313884e-01]	[-7.40116971e-01 -5.57776864e-01 -7.49617693e-01]
		[ 1.42999884e+00 6.02355977e-01 1.30071237e+00]	[ 1.29906551e+00 5.92501526e-01 1.09746361e+00]
		[-4.20644349e-01 4.56533800e-01 -5.44028021e-01]	[-3.68648890e-01 5.10469844e-01 -4.29487781e-01]
		[-4.18018941e-01 -1.85711651e-01 1.93422141e-01]	[-3.66770260e-01 -2.06505439e-01 2.65509802e-01]
		[-5.38495310e-01 -4.38322759e-01 -1.04195406e-01]	[-5.73961673e-01 -3.87659342e-01 -1.55591787e-01]
		[ 2.70706603e-03 5.10404640e-02 -4.29785145e-01]	[-7.88339284e-02 7.46024858e-02 -4.88605555e-01]
		[ 7.28545497e-02 -6.51400594e-01 -2.11666297e-01]	[ 4.89671120e-02 -6.07359893e-01 -2.25263614e-01]
		[-7.44924521e-01 -1.60148070e-01 3.46839364e-01]	[-8.05542583e-01 -1.78915500e-01 1.94328684e-01]
		[-2.43622573e-03 7.05625116e-02 3.36879826e-01]	[-5.05790444e-02 -3.52114414e-02 4.48519429e-01]
		[-2.72962029e-01 2.67245843e-01 2.78465944e-01]	[-2.59025061e-01 2.77210745e-01 2.87664232e-01]
		[ 1.19389526e+00 2.43676772e-01 1.29162593e-02]	[ 1.18844827e+00 2.94515442e-01 1.30275542e-02]
		[-1.77512549e-01 -3.09033565e-02 -1.24570526e+00]	[-2.01982424e-01 -5.10438707e-02 -1.24686279e+00]
		[-7.51894224e-02 -3.52483662e-01 1.31102338e-01]	[-1.19398130e-01 -3.54985754e-01 1.19790684e-01]
		[-1.10538550e+00 -7.62222202e-01 -1.83641242e-01]	[-1.09968395e+00 -8.52383654e-01 1.85377052e-02]
		[-7.86811900e-01 9.01917228e-02 1.42751659e-01]	[-7.76654134e-01 2.38342431e-01 9.95187732e-02]
		[ 2.10570132e-01 2.98914721e-01 -1.08146887e-01]	[ 2.33728756e-01 2.74355657e-01 -1.66187579e-01]
		[ 1.28190128e+00 7.89803073e-01 -4.84215407e-01]	[ 1.31531670e+00 7.28151994e-01 -4.15887178e-01]
		[ 2.61768565e-01 5.20586734e-02 5.29596404e-03]	[ 2.23613375e-01 6.39819972e-02 1.70538666e-02]
		[ 2.52349832e-01 -2.12167046e-01 3.35582857e-01]	[ 2.22266662e-01 -2.51313461e-01 3.06104332e-01]
		[ 1.18581165e+00 5.45957071e-01 -1.09304903e+00]	[ 1.10316325e+00 5.23898374e-01 -9.36790824e-01]
		[ 1.48239428e-01 1.51606743e+00 -7.56693965e-01]	[ 2.13961733e-02 1.43843914e+00 -7.49806118e-01]
		[ 1.29349255e-01 -6.82758831e-01 9.63840669e-01]	[ 7.70772950e-02 -6.12271071e-01 9.84133821e-01]
		[-8.71748282e-01 2.36990662e-01 1.94940070e-01]	[-8.11682989e-01 2.79519583e-01 3.22502882e-01]
		[-4.30930984e-01 -7.69097597e-01 -2.54143025e-02]	[-4.41290709e-01 -7.40810938e-01 -2.74462490e-02]
		[ 3.51144373e-01 -5.30315953e-01 4.53823649e-01]	[ 3.93234676e-01 -5.41841372e-01 4.40777316e-01]
		[-2.66197398e-02 1.22374528e+00 1.78950517e-01]	[-1.05087017e-01 1.17658163e+00 1.83102687e-01]
		[-2.23695268e-01 1.12178746e+00 9.33101298e-01]	[-3.08848622e-01 1.01145859e+00 8.53965269e-01]
		[ 1.68885151e-01 -5.27000615e-01 1.19704985e-01]	[ 1.75056494e-01 -5.56510504e-01 7.95296674e-02]
		[ 5.83595079e-01 -5.33235701e-01 -1.66547656e-01]	[ 6.73809270e-01 -6.19108179e-01 -2.02892799e-01]
		[-5.86876839e-01 -2.69939385e-01 1.02708072e-01]	[-6.48511857e-01 -2.11338835e-01 1.68754530e-01]
		[ 3.57307828e-01 -9.86162240e-01 -1.06137650e+00]	[ 4.00667595e-01 -9.22483869e-01 -1.18640950e+00]
		[ 1.31854258e+00 1.42004897e+00 -2.53848335e+00]	[ 1.32835707e+00 1.46226116e+00 -2.55165666e+00]
		[-1.89190486e+00 -2.19487838e+00 4.58096724e-01]	[-1.94418773e+00 -2.30421078e+00 4.38005487e-01]
		[ 4.44114381e-01 -1.40421224e+00 7.13261095e-01]	[ 5.03972092e-01 -1.38121585e+00 7.31728394e-01]
		[-1.00692094e+00 -7.24319113e-01 -3.02236076e-01]	[-1.01386374e+00 -7.34408115e-01 -2.71091739e-01]
		[-1.22113392e+00 -2.41742066e-02 7.85728127e-01]	[-1.26399579e+00 4.28137801e-02 8.26666589e-01]
		[ 2.46473472e+00 2.90756432e+00 8.50356320e-01]	[ 2.44867015e+00 2.95520659e+00 8.81372205e-01]
		[-5.96182957e-01 -1.48097348e-01 -8.58838605e-01]	[-6.17367280e-01 -1.96651369e-01 -8.33997258e-01]
		[-9.96623915e-02 3.84084817e-01 1.84993439e-01]	[-3.94987436e-02 3.67155598e-01 6.89018605e-02]
		[ 9.41082988e-01 -6.27305629e-02 1.73397370e+00]	[ 9.74183161e-01 -6.67057944e-02 1.67807886e+00]
		[ 1.69412331e-01 -3.31549254e-03 -1.67212338e-01]	[ 1.33838888e-01 -5.01444594e-02 -1.54564126e-01]
		[-5.37443110e-01 6.38019941e-02 -6.22807016e-01]	[-5.67987870e-01 6.94473677e-02 -6.26833248e-01]
		[ 1.34023937e-01 3.66581601e-02 -1.34222992e-01]	[ 8.93677037e-02 -7.97566878e-03 -1.19755329e-01]
		[ 1.95772476e+00 -6.62252307e-01 4.08231101e-01]	[ 1.98447011e+00 -6.36787108e-01 4.71300731e-01]
		[-4.54084153e-01 9.62579799e-01 1.77171723e-01]	[-4.54526333e-01 9.18516629e-01 1.69285005e-01]
		[-1.00455537e+00 -6.55229125e-01 8.30548829e-01]	[-9.94067868e-01 -6.85083549e-01 8.09069354e-01]
		[-8.58015182e-01 8.24157934e-01 -1.37633081e+00]	[-9.14066106e-01 8.81853174e-01 -1.41816394e+00]
		[-2.00996670e-01 6.10359778e-01 4.61739467e-01]	[-1.91454638e-01 6.22292048e-01 4.46387872e-01]
		[ 5.95733425e-01 -1.08599201e+00 -5.34423089e-01]	[ 5.61341564e-01 -1.09669282e+00 -4.85248018e-01]
		[ 3.78608978e-01 2.22464125e+00 -2.04074022e+00]	[ 2.36456947e-01 2.36724393e+00 -2.10959174e+00]
		[-3.05170787e-01 -7.53976100e-01 5.36767475e-01]	[-3.27070118e-01 -7.37152917e-01 7.37813935e-01]
		[-1.53513959e+00 -6.41161164e-01 -1.71270983e-01]	[-1.55691510e+00 -5.50384875e-01 -1.52514933e-01]
		[ 5.22930349e-01 9.76705660e-01 1.62215579e+00]	[ 5.05636672e-01 8.85274510e-01 1.63310958e+00]
		[ 9.43423208e-01 -1.58594469e+00 -6.86154182e-01]	[ 9.62746817e-01 -1.62842883e+00 -6.07626523e-01]
		[-6.52663418e-02 -2.34462905e-01 5.27367203e-01]	[-1.92863209e-02 -2.73994699e-01 4.55148057e-01]
		[-1.37870826e-01 -5.04544576e-01 7.16471069e-01]	[-2.18775023e-01 -4.46593664e-01 6.68035697e-01]
		[-9.40110595e-01 3.88306778e-01 -5.79675840e-01]	[-8.57265629e-01 3.74281731e-01 -5.95099090e-01]
		[-5.57331849e-01 1.94585463e-01 2.65154094e-01]	[-5.30734480e-01 1.55211744e-01 2.88133186e-01]
		[ 1.01566090e-01 3.32743585e-01 -3.56835670e-01]	[ 1.45997329e-01 2.95576029e-01 -4.37348575e-01]
		[ 4.07021447e-01 -1.58317289e-01 -2.01661558e-01]	[ 3.83393892e-01 -1.27495881e-01 -2.32266175e-01]
		[ 9.79822149e-01 -3.59378031e-01 2.33011722e-01]	[ 9.97422104e-01 -3.40885600e-01 1.78811545e-01]
		[-2.98934775e-01 -1.23704186e+00 -1.13366818e+00]	[-2.63451433e-01 -1.27499478e+00 -8.88105498e-01]
		[-9.91630931e-01 1.28774788e+00 8.76209871e-01]	[-1.03312434e+00 1.37476231e+00 8.27161930e-01]
		[-1.32227660e-01 -1.10693670e-01 3.19159506e-01]	[-2.73519087e-01 -1.31876801e-01 3.61328676e-01]
		[-1.00895134e-01 6.39191594e-01 -2.66671098e-01]	[-1.19600202e-01 6.40348108e-01 -2.76623770e-01]
		[ 4.15284005e-01 -1.26583311e-01 -4.93238086e-01]	[ 3.52318840e-01 -1.63894423e-01 -4.97646531e-01]
		[ 1.34174496e+00 -2.60946377e-01 3.61868301e-01]	[ 1.35183874e+00 -1.91141381e-01 4.27864825e-01]
		[ 2.00582774e+00 1.40016912e+00 -2.40098590e+00]	[ 1.86419561e+00 1.35127891e+00 -2.21331479e+00]
		[ 2.52450106e-01 -7.68178118e-01 5.81639856e-01]	[ 1.93895002e-01 -6.94226262e-01 4.81443245e-01]
		[-1.94926068e+00 -5.06799281e-01 -8.25215481e-02]	[-1.88898336e+00 -4.81053663e-01 -9.34809709e-02]
		[ 9.17631827e-02 -8.33316419e-01 -1.11009042e-02]	[ 1.10838851e-01 -7.99399218e-01 7.20209093e-03]
		[-6.59611061e-02 5.17881931e-01 2.03598511e+00]	[-2.62455145e-02 5.49910294e-01 2.05717007e+00]
		[-1.30425829e-01 2.19959811e-01 -1.95135372e-01]	[-1.99380667e-01 1.84212633e-01 -1.87769947e-01]
		[ 1.07818341e+00 2.24878717e+00 -5.81476128e-01]	[ 9.75424305e-01 2.23047192e+00 -6.03806979e-01]
		[ 8.06394163e-01 4.77473812e-01 -1.01986209e-01]	[ 8.03033275e-01 3.28508502e-01 -1.92163942e-01]
		[-8.95616733e-01 -1.34959619e+00 4.05941017e-01]	[-9.05939430e-01 -1.31317093e+00 3.44016127e-01]
		[ 1.51909167e-02 -6.47154567e-02 -3.30372459e-01]	[-5.33566128e-03 -1.01790991e-01 -3.78776417e-01]
		[-3.62543217e-01 -4.32599735e-01 6.19789720e-01]	[-3.12931756e-01 -4.27976204e-01 6.38382002e-01]
		[-6.87782206e-01 -7.16426949e-01 1.94831313e-01]	[-6.37073022e-01 -6.84494732e-01 1.81442671e-01]
		[ 1.13173759e-01 -3.27104378e-01 3.22566402e+00]	[ 3.22964247e-02 -5.09017998e-01 3.16935686e+00]
		[-1.14574600e+00 -9.70744706e-02 -7.83838261e-01]	[-1.07223144e+00 2.16592019e-02 -6.90680994e-01]
		[ 2.83777386e-01 -2.69470930e-01 -4.25351016e-01]	[ 2.46147745e-01 -2.13788541e-01 -4.32185444e-01]
		[ 7.90374013e-01 1.20302284e+00 -1.94768002e+00]	[ 7.54046290e-01 1.18346503e+00 -1.99386545e+00]
		[-4.31847069e-01 3.32143488e-01 -5.37290284e-01]	[-4.30326481e-01 2.70534825e-01 -4.94137222e-01]
		[ 6.23703304e-01 -7.01189958e-01 3.68151827e-01]	[ 6.09820532e-01 -6.67470719e-01 4.54272739e-01]
		[ 2.61613080e+00 7.27771542e-01 1.61656384e+00]	[ 2.60623799e+00 7.26792186e-01 1.64467315e+00]
		[ 1.00038102e+00 -2.30166778e+00 5.03676313e-01]	[ 9.89426686e-01 -2.30056581e+00 5.01794647e-01]
		[-2.80066355e-01 1.94287832e-01 2.20918782e-01]	[-2.69786468e-01 1.10749449e-01 1.94218150e-01]
		[-3.67179075e-01 -4.34373541e-01 -1.33250425e+00]	[-4.44380548e-01 -4.55958065e-01 -1.32014259e+00]
		[-1.14300870e+00 4.67947814e-01 -5.46385725e-01]	[-1.15457972e+00 5.07829422e-01 -4.92836556e-01]
		[-1.71234170e+00 1.43568911e+00 -5.42060611e-01]	[-1.72472946e+00 1.41335355e+00 -5.24717519e-01]
		[ 7.09907704e-01 1.17797631e+00 1.15878820e-01]	[ 7.48375976e-01 1.10063458e+00 -1.68343882e-01]
		[-2.34345534e+00 -1.71117884e+00 -1.83176181e-01]	[-2.50437901e+00 -1.75747325e+00 -1.08469968e-01]
		[ 1.41413398e-02 2.66949189e-02 -3.74298930e-01]	[ 1.58425799e-02 -6.79871248e-02 -3.59877323e-01]
		[-1.34647173e-01 -1.96431466e-01 -1.67542828e-01]	[-1.23706385e-01 -2.19797430e-01 -1.44680080e-01]
		[-1.03496836e-01 -2.58034702e-01 2.99535334e-01]	[-1.28884946e-01 -2.38032901e-01 2.52156069e-01]
		[ 1.57701838e+00 9.88033593e-01 5.01089935e-01]	[ 1.73504905e+00 1.09641593e+00 5.59587795e-01]
		[ 8.59476753e-01 3.25375829e+00 1.10132182e+00]	[ 6.70648655e-01 3.21420487e+00 1.07828152e+00]
		[-1.27214245e+00 -3.40158860e-01 -1.60140254e-01]	[-1.39828668e+00 -3.33055120e-01 -8.68485151e-02]
		[ 1.63194317e-01 -2.75987912e-01 -3.93378953e-01]	[ 1.63599035e-01 -2.14152092e-01 -3.81808980e-01]
		[ 4.29615298e-01 -1.65607274e+00 -1.07009039e+00]	[ 4.74066411e-01 -1.67020953e+00 -1.05515613e+00]
		[-4.55250921e-01 -1.14120466e+00 7.05245517e-01]	[-5.54593703e-01 -1.12327288e+00 7.30809276e-01]
		[ 5.76566241e-01 1.15097872e-01 -3.21383976e-01]	[ 6.44113428e-01 1.27752941e-01 -2.85361144e-01]
		[-1.09334954e+00 8.09752181e-01 -1.84794970e+00]	[-1.12681089e+00 7.72780991e-01 -1.80635729e+00]
		[-3.54334961e-01 -5.41801392e-01 9.04190908e-01]	[-4.19870301e-01 -5.57939804e-01 9.55711828e-01]
		[ 4.96821848e-01 -1.06112479e+00 -5.93586088e-03]	[ 4.46990555e-01 -1.09236019e+00 4.96508887e-02]
		[ 5.60048274e-01 3.87853801e-01 -1.61631753e-01]	[ 5.52595649e-01 3.71699831e-01 -1.94470629e-01]
		[ 3.66545452e-01 4.65677990e-01 7.43661286e-01]	[ 3.84727381e-01 4.65377569e-01 7.49405911e-01]
		[ 1.72477860e-01 6.52197020e-02 2.46073094e-01]	[ 1.60461623e-01 4.53527952e-02 2.48198867e-01]
		[ 9.76995578e-01 -7.28196700e-01 -3.83584325e-02]	[ 9.82496172e-01 -6.01029663e-01 -3.56233312e-02]
		[-1.30609807e+00 -1.90650180e-01 -3.19607444e-01]	[-1.17380843e+00 -9.85369150e-02 -3.02731880e-01]
		[-6.45900381e-02 8.57959544e-01 3.15877438e-01]	[-2.95441163e-02 8.12166609e-01 2.34939900e-01]
		[-1.80321790e-01 -1.21415850e-02 1.41263554e-01]	[-1.49125681e-01 -4.84907391e-02 1.74081211e-01]
		[-1.13824557e-01 -3.43593703e-01 -4.20119741e-01]	[-1.27532095e-01 -3.12413738e-01 -4.27907743e-01]
		[ 5.36774109e-01 2.80483594e-01 6.26931996e-01]	[ 5.58834038e-01 2.72383067e-01 5.44824279e-01]
		[-4.30229381e-01 1.05372355e+00 1.80614382e-01]	[-3.94049315e-01 1.05861109e+00 8.96326825e-02]
		[ 8.22225593e-01 3.55839007e-02 -9.46946035e-02]	[ 7.68479542e-01 -4.14237438e-02 -3.43011976e-02]
		[-7.30547360e-01 -3.43755837e-01 -3.41112894e-01]	[-7.18068214e-01 -3.61954890e-01 -3.59057506e-01]
		[-3.89663962e-02 -2.12886030e-01 2.48462423e-01]	[-7.60018932e-02 -1.54722498e-01 2.26907347e-01]
		[ 3.56927047e-01 -4.34832535e-01 -2.21092486e-02]	[ 4.26970332e-01 -4.66513034e-01 1.33503231e-02]
		[-2.29393559e-02 -8.63113583e-02 5.18911401e-02]	[ 4.63491784e-03 -2.57102808e-02 3.18731532e-02]
		[ 8.83795353e-01 1.37415282e+00 -4.14270166e-01]	[ 8.60858534e-01 1.28168527e+00 -3.77625240e-01]
		[-2.89755644e+00 6.56812669e-02 2.40633765e-01]	[-2.90102444e+00 6.68139389e-02 1.74781740e-01]
		[-5.77796978e-01 2.29924286e-01 6.57098936e-01]	[-5.53715442e-01 1.93565138e-01 6.60484222e-01]
		[ 1.34861192e-01 7.12948140e-02 -5.03515208e-01]	[ 1.26351455e-01 2.38874024e-02 -4.96485455e-01]
		[ 2.58527223e-01 -7.10724904e-01 4.30491222e-01]	[ 2.03816327e-01 -6.55279123e-01 4.40274988e-01]
		[ 2.34118727e+00 -9.06128031e-01 -5.18166604e-01]	[ 2.23014556e+00 -8.81137196e-01 -4.06203507e-01]
		[ 2.17170007e-02 1.08731567e+00 -1.34723355e+00]	[ 8.62039528e-02 1.16454739e+00 -1.39336914e+00]
		[ 2.61151345e-01 -6.27470591e-01 -1.19909095e+00]	[ 2.08477787e-01 -8.33221260e-01 -1.14095824e+00]
		[ 1.25059380e+00 -2.28734327e-02 5.03701356e-01]	[ 1.28146397e+00 -2.50190342e-02 5.09831401e-01]
		[-4.37408371e-01 -1.13943990e+00 1.11554173e+00]	[-4.31400935e-01 -1.13763488e+00 1.12125931e+00]
		[-2.24717591e-01 -1.31692561e-02 -1.63515808e-01]	[-1.53870304e-01 -1.69132742e-02 -1.35655163e-01]
		[-8.52647176e-01 9.16198693e-01 9.32068330e-01]	[-8.78548504e-01 8.55612984e-01 8.73018248e-01]
		[ 1.51578693e+00 2.05671918e-01 2.68515610e-01]	[ 1.52619774e+00 1.92853210e-01 3.16439086e-01]
		[-5.00557613e-01 1.29888493e+00 1.36975001e-01]	[-5.26793215e-01 1.15060443e+00 4.53961841e-03]
		[-3.11593873e-02 -1.14271698e+00 2.58336961e-01]	[-2.40265091e-02 -1.12467371e+00 2.65682970e-01]
		[-1.85257028e-01 -3.11929608e-01 1.44565626e-01]	[-2.02233631e-01 -4.76735085e-01 5.86611059e-02]
		[-6.85832073e-01 1.00283036e+00 -3.59137427e-01]	[-6.96064196e-01 1.00449115e+00 -2.89855282e-01]
		[ 6.10941054e-03 -7.59507269e-01 -2.67720367e-01]	[ 2.63668282e-02 -8.17332490e-01 -3.67713468e-01]
		[ 7.54734679e-01 -1.99914991e+00 -6.87814036e-02]	[ 7.75965620e-01 -2.02789812e+00 -1.37773323e-01]
		[-4.90621677e-01 -7.89629369e-01 7.52542194e-01]	[-3.10702600e-01 -7.57003182e-01 6.46965589e-01]
		[-1.48467829e+00 1.71602656e+00 1.67459164e-01]	[-1.52096199e+00 1.79040041e+00 1.76411474e-01]
		[ 9.49827730e-02 -3.31639963e-01 -2.15504084e-01]	[ 1.07185867e-01 -3.36145633e-01 -2.41193902e-01]
		[ 6.53171623e-01 1.38522236e+00 1.45236222e-01]	[ 6.68869816e-01 1.38873030e+00 8.51276628e-02]
		[ 4.03755166e-01 -1.43655403e-01 -2.44089743e-01]	[ 3.64741067e-01 -1.73864581e-01 -2.66331655e-01]
		[-1.01955268e+00 -2.21165094e-01 -1.08049524e+00]	[-9.60444847e-01 -2.66216270e-01 -1.21333144e+00]
		[ 7.10138384e-01 -8.55520284e-01 1.02751678e-01]	[ 6.87335619e-01 -9.18133380e-01 2.04782914e-01]
		[-7.08111529e-01 8.41684854e-01 -2.92979374e-01]	[-7.37883411e-01 8.01152615e-01 -2.36119321e-01]
		[ 4.63768121e-01 6.65182596e-01 8.48630440e-01]	[ 3.98119641e-01 7.43056577e-01 9.12453664e-01]
		[ 7.35422382e-01 -5.22367893e-01 2.49777647e-01]	[ 7.29698763e-01 -5.34688566e-01 2.42240421e-01]
		[ 5.05316422e-02 1.34596008e-01 6.60075917e-02]	[ 3.40978641e-02 1.28769806e-01 6.18542262e-02]
		[-1.11374155e+00 1.84196113e+00 -8.17058390e-01]	[-1.12381786e+00 1.98790624e+00 -8.14845983e-01]
		[-2.47125823e+00 -5.30230901e-01 -5.83896464e-01]	[-2.40467237e+00 -4.73612365e-01 -6.07414593e-01]
		[ 8.67544267e-01 4.91776464e-02 7.07295460e-01]	[ 8.80270703e-01 6.38451542e-02 7.13452580e-01]
		[ 1.26580482e+00 5.12968753e-01 -1.07581496e+00]	[ 1.19997447e+00 5.30875465e-01 -1.10430945e+00]
		[-4.16338415e-01 -2.19533064e+00 1.11998095e+00]	[-5.27876841e-01 -2.33394090e+00 1.17916544e+00]
		[ 1.84759710e+00 2.82586244e-01 6.57685302e-01]	[ 1.85696495e+00 2.79834320e-01 7.17019579e-01]
		[ 7.22710115e-02 -6.49279946e-01 -1.60956220e-01]	[ 1.58630375e-01 -7.13583530e-01 -3.68930229e-01]
		[ 2.66717789e-02 5.62323908e-01 2.69800443e-01]	[-3.01651007e-02 4.38604726e-01 3.97606100e-01]
		[ 8.08220985e-02 5.66207410e-02 -1.33825499e-01]	[-3.85552631e-02 1.22425101e-01 -7.30856365e-02]
		[-3.76842423e-01 8.85513572e-02 1.46781713e-01]	[-3.51397129e-01 2.79876838e-02 1.31391618e-01]
		[ 1.62723084e-01 4.67260146e-01 1.14318210e-01]	[ 2.07782832e-01 4.45161879e-01 5.45893243e-03]
		[ 9.06818784e-02 -4.47553133e-01 -1.46668533e-01]]	[ 1.63261727e-01 -4.44671507e-01 -1.50375616e-01]]
2.14904	2.24449	[[-7.55187656e-01 7.93806336e-02 1.44327490e-02]	[[-8.01121752e-01 -1.89846996e-01 4.80587876e-02]	[0.7594853426722362, 3.9818008802350557, 1.3037762869165326, 0.4007757663461948, 2.119865643685484, 0.5693424491963337, 8.393268614870049, 0.512289286206896, 0.15264277731279877, 0.8816428611797483, 1.068108868302127, 9.990463668613256, 2.8015704062098186, 0.9830630988830905, 0.6280180571438916, 1.4750147961396152, 0.917465067561654, 0.6678488627303626, 1.3631123092826958, 1.275195553553873, 0.59…	[0.8247106101130964, 3.875190220005897, 1.1287456536683738, 0.4339392470036467, 1.8990283256831049, 0.5795077733360087, 7.94061718848218, 0.475273452420613, 0.25254875618980416, 0.958445443525779, 1.1529035388551752, 9.91280526303189, 2.61380732625139, 1.1381579848806638, 0.6804007219895298, 1.298168688574238, 1.0875170654109818, 0.5299491792329113, 1.5635434413680673, 1.2537340870204396, 0.67273…
		[ 1.96346681e+00 2.12105699e-01 3.45753489e+00]	[ 1.75176300e+00 2.84439325e-01 3.44492669e+00]
		[-7.34027866e-01 1.06478841e+00 1.65110099e-01]	[-6.03829909e-01 8.82525807e-01 3.61392296e-01]
		[-3.19923536e-01 2.22377782e-01 9.39056339e-02]	[-3.92004221e-01 1.59239138e-01 9.63268294e-02]
		[ 2.67475134e-01 3.58740500e-01 -2.07209861e+00]	[ 2.98106769e-01 2.55411117e-01 -1.85801133e+00]
		[-2.76127729e-01 -3.23210438e-01 3.78733831e-01]	[-3.81384352e-01 -3.15778709e-01 3.01096400e-01]
		[ 5.53033109e+00 3.31849323e+00 5.37121948e+00]	[ 5.15882211e+00 3.42937886e+00 4.96782814e+00]
		[ 2.08589661e-01 -3.48502973e-01 3.12212018e-01]	[ 2.17952731e-01 -3.32968529e-01 2.59833447e-01]
		[ 2.96723624e-02 -1.41968089e-01 4.75860289e-02]	[ 2.11891212e-01 -1.27501141e-01 -5.12488779e-02]
		[ 7.19170524e-01 1.79027547e-01 4.77532228e-01]	[ 6.73036149e-01 2.44403638e-01 6.37108211e-01]
		[-5.72080227e-01 4.88888494e-01 -7.58003172e-01]	[-6.23890273e-01 5.05890077e-01 -8.27056665e-01]
		[-6.81463420e+00 -5.67911456e+00 -4.59540888e+00]	[-6.70071595e+00 -5.49132176e+00 -4.81762382e+00]
		[ 3.14800505e-01 -9.82030318e-02 -2.78209517e+00]	[ 7.88427114e-01 1.71084886e-01 -2.48618209e+00]
		[ 2.79092728e-01 -8.64771997e-01 3.75086254e-01]	[ 3.73081060e-01 -9.88105002e-01 4.24102142e-01]
		[-4.60040686e-01 9.70626949e-02 -4.16350911e-01]	[-5.23996683e-01 9.17920188e-02 -4.24201419e-01]
		[ 1.29408082e-01 1.20614298e+00 8.39131283e-01]	[ 3.66190000e-01 1.01639413e+00 7.19784550e-01]
		[ 4.99794303e-01 5.26131581e-01 -5.61367406e-01]	[ 4.58959444e-01 7.27814133e-01 -6.65083592e-01]
		[ 6.46955563e-02 -3.01516783e-01 -5.92388570e-01]	[-1.10242980e-02 -3.62677363e-01 -3.86250861e-01]
		[-1.09278816e+00 -5.61605336e-01 5.90329269e-01]	[-1.28775142e+00 -5.16962452e-01 7.20495805e-01]
		[ 6.07138696e-01 1.05254238e+00 -3.86860223e-01]	[ 6.45864724e-01 9.88469192e-01 -4.21469542e-01]
		[ 4.05348120e-01 -1.55652954e-01 4.14081653e-01]	[ 4.98246757e-01 -1.58825221e-01 4.23196251e-01]
		[-9.72156757e-02 -2.29937862e-01 -4.43679864e-01]	[-7.35848569e-02 -2.03692663e-01 -3.31242011e-01]
		[-1.62557032e+00 1.19761863e+00 1.32729894e+00]	[-1.64745894e+00 1.22218481e+00 1.23185558e+00]
		[-1.81125544e+00 -1.33986450e-01 2.21393408e-01]	[-1.80073983e+00 -1.49745641e-01 2.53941837e-01]
		[ 2.11167863e-01 -9.60639385e-01 -2.53145435e-02]	[ 1.78761929e-01 -9.68024349e-01 -9.67482901e-02]
		[ 1.45219098e-01 1.56263232e-01 -2.54677043e-01]	[ 1.51218015e-01 9.21022682e-02 -2.33602453e-01]
		[ 1.59056878e+00 -6.85717042e-02 1.54760935e-01]	[ 1.59106740e+00 -3.87515339e-02 1.82946865e-01]
		[ 1.46627889e+00 -1.67176189e-01 -1.31522189e+00]	[ 1.51743927e+00 -1.51824635e-01 -1.33756103e+00]
		[ 3.27704783e-01 -1.18939048e+00 -1.07019868e+00]	[ 3.32049632e-01 -1.14310929e+00 -1.15754518e+00]
		[-1.02205935e-01 9.88742344e-01 5.87756980e-01]	[-1.08052908e-01 9.27952633e-01 5.81682454e-01]
		[ 2.39751413e-01 7.21973133e-01 2.49570158e-01]	[ 2.75383371e-01 6.80771929e-01 2.53126827e-01]
		[-6.82828816e-01 2.33450507e-01 9.18049375e-03]	[-6.98803380e-01 1.76783865e-01 -4.66860356e-02]
		[ 2.54441684e-01 -1.73959126e-01 2.91737427e-01]	[ 2.43331219e-01 -1.56213379e-01 3.47165738e-01]
		[-1.90384225e-02 -4.78952713e-01 1.18442726e-01]	[-1.02152130e-01 -4.69807432e-01 7.81373383e-02]
		[ 5.00998661e-01 1.18446136e+00 3.71591350e-01]	[ 5.72252755e-01 1.14478853e+00 4.34697174e-01]
		[-1.83458319e+00 -5.59751774e-01 -7.79769795e-01]	[-1.64395863e+00 -4.71207117e-01 -8.96992161e-01]
		[-1.37738403e+00 -9.98975552e-01 -5.16091155e-01]	[-1.42008626e+00 -9.98508032e-01 -5.01459339e-01]
		[ 2.09687317e-01 4.35995703e-01 3.63107832e-01]	[ 2.25896445e-01 4.43870982e-01 3.01654826e-01]
		[ 2.44960834e-01 -6.59649627e-02 1.26267733e-01]	[ 2.35002764e-01 -3.64052002e-02 1.20831032e-01]
		[ 1.75121790e+00 -4.82071207e-01 5.47035804e-01]	[ 1.71938396e+00 -4.59611075e-01 6.04708965e-01]
		[-8.98188918e-01 1.06193299e+00 5.21747126e-01]	[-8.23416393e-01 1.15898310e+00 5.13300547e-01]
		[ 3.76960693e-01 2.43972141e-01 -3.73467023e-02]	[ 3.88908784e-01 3.47354092e-01 -2.41179608e-02]
		[-8.08518719e-02 -1.08323265e-02 2.39674897e-02]	[-6.34508399e-02 3.03058505e-03 -6.85741314e-02]
		[ 3.54933515e-01 -7.32496772e-01 -6.61798815e-01]	[ 3.65084127e-01 -7.69227402e-01 -6.58681140e-01]
		[ 2.35606739e-01 -1.04564154e-01 6.37019781e-02]	[ 2.32816979e-01 -1.10668406e-01 7.33818022e-02]
		[-4.20725493e-02 -6.26122817e-01 1.39730198e-01]	[-1.00235409e-01 -6.28716460e-01 1.64936398e-01]
		[ 1.05651603e+00 -2.14004980e+00 -1.38277986e+00]	[ 1.03066128e+00 -2.10981489e+00 -1.40532508e+00]
		[-3.90281439e-01 4.09172640e-01 6.20052693e-01]	[-4.38274096e-01 4.36774302e-01 7.03043672e-01]
		[-3.34513380e-01 2.18247557e-01 3.59028464e-01]	[-3.43198928e-01 2.13399675e-01 3.50836270e-01]
		[-5.36801414e-01 2.74093881e-01 -2.53435662e-01]	[-5.12971909e-01 3.21261488e-01 -2.89217065e-01]
		[-1.32110880e-01 1.18399866e+00 1.01595282e+00]	[-1.61905230e-01 1.19443568e+00 1.06844120e+00]
		[ 4.26050511e-01 -5.84433980e-02 -4.09992411e-01]	[ 3.92502288e-01 -6.91862186e-02 -4.23124193e-01]
		[-1.03577070e+00 6.78241500e-01 4.22223008e-01]	[-9.28712562e-01 8.02469671e-01 5.18712594e-01]
		[ 7.92039215e-01 -1.41861748e-01 6.26214297e-01]	[ 6.85780664e-01 -1.13010508e-01 5.28449303e-01]
		[-3.13612499e-01 -3.62854115e-01 7.03402343e-01]	[-2.83465357e-01 -3.53704429e-01 6.68218950e-01]
		[ 2.92559050e-01 1.46665859e-01 -2.29329178e-01]	[ 2.70559081e-01 9.19239441e-02 -1.99022415e-01]
		[ 1.30287241e+00 -8.66467950e-01 -4.64855287e-01]	[ 1.29484444e+00 -7.81850986e-01 -4.24701146e-01]
		[-1.10806244e+00 3.24933490e-01 -1.12851368e+00]	[-1.08509793e+00 3.39208223e-01 -1.12593210e+00]
		[ 4.51351376e-01 -3.58951999e-01 -7.84655616e-01]	[ 5.52371072e-01 -5.03257179e-01 -7.57365447e-01]
		[ 4.86261390e-01 4.77611932e-01 1.67349121e-01]	[ 4.05074613e-01 5.68705760e-01 1.30080431e-01]
		[-3.33024041e-01 -6.37618078e-01 1.24534499e-01]	[-3.29523944e-01 -6.55046381e-01 1.33610531e-01]
		[-2.18327210e-01 2.45358841e-01 4.68979495e-02]	[-2.42659962e-01 3.24066224e-01 1.45138261e-02]
		[ 6.07325667e-01 2.33024937e-01 1.06040483e-01]	[ 6.23144242e-01 1.65464888e-01 1.21956346e-01]
		[-1.02373417e+00 1.01000909e-01 3.82283654e-01]	[-1.00590405e+00 1.00584985e-01 3.59319088e-01]
		[-2.21188234e-01 -1.30597645e+00 4.95079101e-01]	[-3.33382554e-01 -1.27872144e+00 6.19610828e-01]
		[ 9.52998675e-01 -9.31660296e-02 -1.86246266e+00]	[ 9.00547885e-01 -3.41423158e-02 -1.90090146e+00]
		[ 1.84371694e-01 4.64958800e-03 1.46978043e-01]	[ 2.18288512e-01 1.04974403e-01 1.54954184e-01]
		[-4.15411429e-01 4.90764322e-01 2.31725295e-01]	[-3.84553688e-01 4.34418795e-01 2.11080814e-01]
		[ 7.10570381e-02 6.88840422e-01 6.87182830e-01]	[-7.06421071e-03 6.91044233e-01 5.89983501e-01]
		[-2.29935188e-01 -1.15635850e-01 4.33801212e-01]	[-1.57351403e-01 -1.78550269e-01 3.78561064e-01]
		[ 9.58299781e-01 1.71306763e+00 -1.52047333e+00]	[ 9.02831125e-01 1.68527257e+00 -1.57382946e+00]
		[ 5.56655700e-01 1.61413466e-01 -8.97040765e-01]	[ 4.05879616e-01 1.98151572e-01 -9.00806919e-01]
		[-6.96970156e-01 -8.48692352e-01 4.06533811e-01]	[-7.07939290e-01 -7.77677814e-01 4.49115673e-01]
		[-3.02911659e-01 -8.60447860e-02 1.17471465e-01]	[-2.96901985e-01 -9.80890122e-02 8.41025016e-02]
		[ 2.75960761e-01 -4.90407247e-01 7.05333141e-01]	[ 2.50638520e-01 -4.94839093e-01 6.40047207e-01]
		[-5.75422768e-01 -5.28794270e-01 1.29871827e+00]	[-5.54507986e-01 -5.12818225e-01 1.30137100e+00]
		[-7.75239763e-01 -5.29474379e-01 1.54091249e+00]	[-8.73497426e-01 -4.89249584e-01 1.62577235e+00]
		[-1.63047455e-01 -1.27334614e+00 -5.45925960e-01]	[-9.67382471e-02 -1.28365172e+00 -6.60734613e-01]
		[ 5.67366259e-01 -2.32260907e-01 -1.21569140e-01]	[ 5.91123033e-01 -2.51854004e-01 -9.99663958e-02]
		[ 1.03809688e-01 6.45396804e-01 -1.06525080e+00]	[ 4.54219612e-02 7.16901153e-01 -1.10003144e+00]
		[-4.24565029e-01 3.77773729e-01 2.60784037e-01]	[-4.45337520e-01 3.18869697e-01 2.69396505e-01]
		[ 7.62028392e-01 1.00800713e+00 -7.50561363e-02]	[ 7.51263352e-01 9.81853949e-01 -6.53110431e-02]
		[ 8.43821855e-01 -4.50017589e-01 -3.97645549e-01]	[ 8.44745948e-01 -4.46176993e-01 -4.26441806e-01]
		[ 1.61606042e-01 5.19150617e-01 -7.83600074e-02]	[ 1.36589961e-01 5.36115257e-01 -3.54557836e-02]
		[-6.03174514e-01 7.95603539e-02 -6.01813936e-01]	[-6.30239160e-01 1.26806154e-01 -5.60797157e-01]
		[-4.86197215e-01 -4.41957018e-01 5.94891696e-01]	[-4.75547652e-01 -4.28075886e-01 6.12895487e-01]
		[-1.10257456e-01 1.69305578e-01 7.77259007e-01]	[-2.14502053e-01 1.47504864e-01 6.99725452e-01]
		[ 1.86908912e-01 5.51499141e-02 -1.94350310e-01]	[ 1.78137584e-01 7.20661934e-02 -1.47344864e-01]
		[-1.27437638e-01 -4.37084258e-01 -2.91026825e-01]	[-1.29064652e-01 -4.52061984e-01 -3.47857212e-01]
		[-8.97485001e-01 -7.26673834e-01 -4.93785937e-01]	[-1.04529135e+00 -7.54133628e-01 -5.17415671e-01]
		[-5.12116483e-02 -2.04264083e-03 -6.55180582e-01]	[-2.33417647e-02 6.67876698e-02 -7.28042217e-01]
		[ 3.52491838e-01 2.26592802e-01 4.06664115e-02]	[ 3.54548813e-01 2.26839612e-01 -6.02629121e-02]
		[ 1.66109899e-02 8.79808545e-01 -4.71134134e-01]	[ 4.37628108e-03 8.20368273e-01 -4.27798852e-01]
		[ 8.48658773e-01 -1.06311991e-01 2.07149168e+00]	[ 8.74854947e-01 -2.76428930e-02 2.07026946e+00]
		[-7.90059104e-01 2.36698791e-01 2.34728429e+00]	[-9.06172676e-01 2.01938981e-01 2.10869127e+00]
		[ 7.11079923e-01 -1.73778002e+00 -1.67324644e+00]	[ 7.39706395e-01 -1.69725402e+00 -1.54966039e+00]
		[-1.85487399e-01 -2.30651189e-01 -6.62477587e-01]	[-1.42442987e-01 -2.60904461e-01 -5.77178974e-01]
		[ 4.62306036e-01 3.85445600e-01 2.99492654e-01]	[ 4.25243358e-01 4.32472509e-01 2.45930569e-01]
		[-1.88923785e-01 -8.95474550e-02 -3.70522798e-01]	[-2.69752883e-01 -6.73004537e-02 -4.12738240e-01]
		[ 2.21564952e-01 1.35886050e+00 2.17540812e-01]	[ 1.80245863e-01 1.36324738e+00 1.76938775e-01]
		[ 1.45507679e-01 7.42243218e-01 -1.87252546e+00]	[ 7.19429710e-02 7.16831199e-01 -1.99611126e+00]
		[-6.39216174e-01 -4.42937946e-01 4.58900195e-01]	[-6.76827069e-01 -5.18868632e-01 5.91401481e-01]
		[ 1.15305771e-01 -1.96931443e-01 2.81083330e-01]	[ 1.38552284e-01 -1.96000940e-01 2.95701944e-01]
		[-4.03496564e-01 -2.01347061e-01 4.07264571e-01]	[-4.19388313e-01 -1.32475837e-01 4.02545333e-01]
		[ 1.66099769e-01 6.57040983e-02 7.25274536e-01]	[ 1.30527074e-01 2.29977021e-02 7.63660175e-01]
		[ 5.57315908e-01 9.09297330e-02 -2.44346854e-01]	[ 5.47121861e-01 7.85073081e-02 -2.84567434e-01]
		[ 1.62035180e+00 3.73135351e-02 1.62774270e+00]	[ 1.67172986e+00 -6.07885560e-02 1.84806354e+00]
		[-2.04946969e-01 1.45775022e-02 -4.40875868e-01]	[-2.10757016e-01 1.85591346e-01 -4.81634977e-01]
		[-4.88163185e-01 4.81556317e-01 -3.17866497e-01]	[-4.35360256e-01 4.25520940e-01 -3.52769600e-01]
		[-1.25006025e+00 -3.81568989e-01 -1.78477896e-01]	[-1.19641121e+00 -4.07225886e-01 -1.41919844e-01]
		[-9.54388872e-02 -2.18899487e-01 -8.14947975e-01]	[-1.55877071e-01 -1.92747914e-01 -7.69332921e-01]
		[ 5.02038776e-01 3.07511265e-01 -2.39901926e-01]	[ 4.48173163e-01 2.98757959e-01 -3.00449866e-01]
		[-1.05031792e+00 -8.05521941e-01 -6.15314968e-01]	[-1.12113321e+00 -8.51466637e-01 -4.16257512e-01]
		[ 5.84964553e-01 -2.25924108e-02 1.06226816e+00]	[ 4.66839825e-01 2.76435565e-02 1.04509283e+00]
		[ 1.44515643e-01 2.33235819e-02 -1.06873814e+00]	[ 3.89027524e-02 1.19880433e-01 -1.05828880e+00]
		[-1.59326551e-01 3.19987762e-01 -2.65134965e-01]	[-1.33575533e-01 3.67869529e-01 -1.47547790e-01]
		[ 3.21170471e-01 1.52768791e-01 9.39959106e-01]	[ 3.37715699e-01 1.23821675e-01 9.12748787e-01]
		[ 5.89024741e-01 4.56541719e-01 -3.69952167e-01]	[ 6.18924707e-01 4.24292571e-01 -3.92875959e-01]
		[-2.47870657e-01 -1.16177222e-01 2.71010714e-01]	[-3.25307556e-01 -2.00975192e-01 3.96928721e-01]
		[-2.59695225e-01 -2.91676029e-02 -1.31560159e+00]	[-2.84056582e-01 -1.48452045e-01 -1.47487184e+00]
		[ 1.06682282e-01 4.37952417e-01 -2.09153401e-01]	[ 1.16297028e-01 4.34523426e-01 -2.63593168e-01]
		[-8.53747558e-02 -5.04515265e-02 6.68787029e-01]	[ 1.84519800e-03 -1.31307995e-01 6.41596564e-01]
		[ 4.25776894e-01 -2.15105100e-01 -4.65468085e-01]	[ 3.63493533e-01 -1.50357916e-01 -4.11167761e-01]
		[ 2.99134602e-01 -6.65917984e-02 1.06418589e+00]	[ 3.05936515e-01 3.37468998e-02 1.01309448e+00]
		[-2.03567879e-01 -1.19464885e+00 2.82044152e-02]	[-1.07128994e-01 -1.09946718e+00 7.47121842e-02]
		[ 9.28778137e-01 2.49820697e+00 6.08491972e-01]	[ 8.69783271e-01 2.52170585e+00 6.25501793e-01]
		[-9.13292469e-01 1.77787760e+00 5.17056040e-01]	[-8.22291816e-01 1.76629966e+00 5.70648847e-01]
		[ 1.44832928e+00 2.86078886e-01 2.92040458e-01]	[ 1.37887905e+00 2.74180298e-01 2.80419010e-01]
		[ 3.08389349e-01 -9.61352558e-01 -1.06902297e+00]	[ 2.66857584e-01 -8.59201104e-01 -1.07477667e+00]
		[-1.49417796e+00 -2.59993700e+00 -4.16663249e-01]	[-1.52900000e+00 -2.56964901e+00 -4.20946820e-01]
		[ 1.36886709e+00 7.30456137e-01 6.05308172e-01]	[ 1.32496055e+00 6.67151129e-01 5.61843716e-01]
		[ 5.09940196e-01 4.69082391e-01 1.44411190e+00]	[ 5.32999459e-01 4.65732796e-01 1.43885766e+00]
		[-1.48056123e+00 -3.82757457e-02 -1.68469409e+00]	[-1.41807692e+00 -3.44841931e-02 -1.71348068e+00]
		[-6.16980067e-01 -1.55227436e-02 8.30658512e-02]	[-6.37400653e-01 -3.37437908e-02 1.14922183e-01]
		[ 5.66774133e-01 -2.37836762e-01 8.18327848e-01]	[ 5.91123020e-01 -2.24715506e-01 8.03080121e-01]
		[-4.20424314e-01 -6.97304245e-01 -1.18142637e+00]	[-4.24717613e-01 -7.32219518e-01 -1.18751263e+00]
		[-2.04536255e+00 5.98668908e-01 1.74414572e-01]	[-2.07304133e+00 6.26159686e-01 1.62441887e-01]
		[-5.66564382e-01 -3.33198362e-01 -3.25341525e-01]	[-5.14610926e-01 -3.65633427e-01 -3.36673264e-01]
		[ 1.09243047e+00 2.59388903e-01 -1.01595164e+00]	[ 1.10756123e+00 2.30259411e-01 -1.06643138e+00]
		[ 9.52728555e-01 -3.50520417e-01 9.68438115e-01]	[ 9.54327508e-01 -2.98641342e-01 9.88247861e-01]
		[ 2.82880996e-01 -8.46588519e-01 -4.45456961e-02]	[ 3.15215575e-01 -8.33795050e-01 -7.69525149e-02]
		[ 2.32339738e-01 6.52285054e-01 2.63860057e-01]	[ 2.02338476e-01 6.45778398e-01 3.22467962e-01]
		[ 9.35798182e-01 1.51873789e-01 1.29640248e+00]	[ 7.76230938e-01 2.19753578e-01 1.10845916e+00]
		[-5.05299864e-01 -1.18728865e+00 1.08486715e+00]	[-5.03944728e-01 -1.19112765e+00 1.16608654e+00]
		[ 1.45548734e+00 -1.58694470e-01 -5.77060716e-01]	[ 1.42368617e+00 -1.11502829e-01 -5.34806414e-01]
		[-2.56806793e-01 2.51362579e-01 -1.88341116e+00]	[-2.81054220e-01 1.23865173e-01 -1.87129194e+00]
		[-1.43456312e+00 1.03297215e+00 -1.02887947e-01]	[-1.38895054e+00 1.03234653e+00 -5.17598103e-02]
		[-2.58135335e-01 2.92540435e-02 1.73573563e-01]	[-1.90952514e-01 -6.90211862e-03 1.20173123e-01]
		[ 1.55195966e+00 2.83085913e-01 -1.96450852e-01]	[ 1.50044648e+00 2.91054502e-01 -1.30363011e-01]
		[-7.18134009e-01 2.27110417e-01 3.04314712e-01]	[-7.61916464e-01 2.01997664e-01 3.43609837e-01]
		[ 5.82026139e-01 -5.93680757e-01 5.88255569e-01]	[ 6.48455756e-01 -5.72493778e-01 5.55948981e-01]
		[-2.70736737e-01 -5.89041247e-01 -1.61479183e-01]	[-2.21888715e-01 -6.35237811e-01 -2.27233179e-01]
		[-3.89492161e-01 2.87959496e-01 -3.42033710e-02]	[-4.02052381e-01 3.04159435e-01 -8.16430348e-02]
		[-8.70834717e-01 2.57351559e-01 -4.30048426e-01]	[-8.42796689e-01 2.62221598e-01 -4.90788584e-01]
		[-2.68126550e-01 -1.17948442e+00 -2.36674812e+00]	[-2.60009020e-01 -1.20461838e+00 -2.16214409e+00]
		[ 4.61952509e-01 4.70566074e-01 1.13054182e+00]	[ 4.15846788e-01 5.79787844e-01 1.14222887e+00]
		[ 3.94551480e-01 1.98998561e-01 6.44098242e-01]	[ 2.92551697e-01 1.60463167e-01 6.82604652e-01]
		[-4.12152038e-01 1.73397905e-01 5.49796760e-01]	[-4.36968939e-01 1.56308603e-01 5.42441581e-01]
		[-1.21991727e-01 3.58329071e-01 -3.33016482e-01]	[-2.04368436e-01 2.97909927e-01 -3.33748492e-01]
		[ 1.69643422e-01 2.44808470e-01 6.53564334e-02]	[ 1.57658511e-01 2.94770381e-01 4.87428783e-02]
		[-4.00492895e-01 1.02293127e+00 1.37915810e+00]	[-4.53456172e-01 1.09167188e+00 1.55296521e+00]
		[-2.05494512e-01 -2.64359005e-01 -1.76541339e-01]	[-3.41862469e-01 -2.26204700e-01 -1.80581681e-01]
		[ 1.83356467e+00 -3.86704928e-01 9.82639567e-01]	[ 1.84894834e+00 -3.24453844e-01 1.00048532e+00]
		[-5.98749075e-01 8.34738394e-01 -6.24681609e-01]	[-5.83108324e-01 8.72943474e-01 -5.85351865e-01]
		[-9.09393027e-01 -1.31481509e+00 -2.17973225e+00]	[-8.92311313e-01 -1.35281875e+00 -2.23308675e+00]
		[ 4.74731162e-01 7.44363969e-02 4.25800856e-01]	[ 4.49458813e-01 4.79195164e-02 4.04587722e-01]
		[ 5.27505015e-01 -1.70758078e+00 -2.83230975e-01]	[ 4.20567445e-01 -1.74105028e+00 -3.31789821e-01]
		[-1.46485368e+00 -2.14692695e-01 3.51067908e-01]	[-1.47252022e+00 -3.30371995e-01 3.71022998e-01]
		[ 6.51392418e-01 1.64599123e+00 -3.71941329e-03]	[ 6.46377026e-01 1.64718291e+00 -5.44229421e-02]
		[-4.45893535e-02 4.88307527e-02 1.00572769e-01]	[-4.01876042e-02 -3.17968596e-02 4.62541448e-02]
		[-4.10906337e-01 2.86579840e-01 -6.25189094e-02]	[-4.17547861e-01 3.36857573e-01 -4.16922442e-02]
		[ 7.65733973e-01 2.21143497e-01 4.28181186e-02]	[ 8.19469458e-01 2.32663527e-01 2.48956803e-02]
		[ 1.48228562e+00 1.39766440e+00 -1.66098921e+00]	[ 1.42776093e+00 1.17945182e+00 -1.70849730e+00]
		[ 8.09104211e-01 -1.58931269e-01 3.56772781e-01]	[ 8.79651413e-01 -6.17137180e-02 3.99073184e-01]
		[-4.89717213e-01 1.08826173e-02 -2.09078222e-02]	[-5.30636778e-01 6.35307548e-02 -1.04703236e-02]
		[-1.07947215e+00 -7.76808292e-01 1.30703688e+00]	[-1.10878399e+00 -7.92620292e-01 1.24157954e+00]
		[ 3.43217396e-01 -2.11398954e-01 5.60539149e-01]	[ 3.62656240e-01 -2.28114118e-01 6.38280309e-01]
		[-9.03816401e-01 -9.65614835e-03 -6.61205609e-01]	[-9.06458670e-01 2.72057753e-03 -5.60318768e-01]
		[-1.67742963e-01 2.03665643e+00 -9.94304161e-01]	[-1.44889808e-01 1.98894936e+00 -9.47768828e-01]
		[-2.30733958e+00 -6.98157287e-01 -5.35501308e-01]	[-2.38971337e+00 -6.38218530e-01 -5.86686163e-01]
		[ 1.90534943e-01 1.75537117e-01 -3.06869208e-01]	[ 2.21450133e-01 1.05278032e-01 -3.32786270e-01]
		[ 1.14424036e+00 7.82604593e-01 1.29375707e+00]	[ 1.05972612e+00 7.88996773e-01 1.30342822e+00]
		[ 1.94637297e-01 -1.40785935e+00 -6.76165384e-02]	[ 1.50993416e-01 -1.33877250e+00 -1.82631773e-02]
		[ 1.11165468e+00 -9.02370874e-01 5.84459125e-01]	[ 1.10488936e+00 -9.03958177e-01 5.84587862e-01]
		[-2.17052250e-02 1.18091256e-01 1.02212306e+00]	[ 4.70795226e-02 7.38405134e-02 7.95759019e-01]
		[ 2.11559236e-01 2.99655765e-01 -2.31790344e-02]	[ 7.44160487e-02 1.93541970e-01 -3.89811381e-03]
		[-1.68666864e-01 1.07124924e-01 4.46189058e-01]	[-1.68606116e-01 1.17665592e-02 4.54824303e-01]
		[ 1.92085731e-01 5.27791950e-01 5.31476396e-02]	[ 2.08784239e-01 5.09351520e-01 6.67457800e-02]
		[-5.89069684e-02 -1.28736972e-01 2.37465494e-01]	[-7.86146306e-02 -1.26135487e-01 1.84283039e-01]
		[-4.67489282e-01 -9.33990335e-01 -1.48463607e+00]	[-2.82167200e-01 -7.70248384e-01 -1.41246809e+00]
		[ 1.36145531e+00 -9.59207536e-01 -3.06786007e-01]	[ 1.25302856e+00 -9.87276926e-01 -2.05762651e-01]
		[ 1.08314472e-01 -5.21539792e-01 -1.51592417e+00]	[ 6.60801158e-02 -4.85094214e-01 -1.54036152e+00]
		[ 6.77255584e-01 -4.86412417e-01 6.43184265e-01]	[ 6.42128447e-01 -4.51648978e-01 7.14254896e-01]
		[-1.19527471e+00 8.57845181e-01 1.04135478e+00]	[-1.18415154e+00 8.55773537e-01 1.03499566e+00]
		[ 1.78654531e-01 1.12792485e+00 -7.73665424e-01]	[ 1.45856835e-01 1.13280973e+00 -7.77034042e-01]
		[-9.69346332e-01 -7.39642390e-02 8.08840930e-01]	[-9.23438449e-01 -6.34943917e-02 7.73980290e-01]
		[ 1.92106917e-01 -3.90497258e-01 2.75585534e-01]	[ 1.65635831e-01 -4.37744887e-01 3.06754873e-01]
		[ 7.28903395e-03 3.98639487e-01 -7.16694344e-01]	[-5.16235466e-02 3.73066546e-01 -7.41507056e-01]
		[ 3.09179090e-02 7.87003499e-01 5.56322896e-01]	[-3.62976118e-02 8.04199711e-01 6.16327026e-01]
		[-3.12159002e-01 -3.84768731e-01 5.58855949e-01]	[-3.21374506e-01 -4.84257158e-01 5.38689703e-01]
		[-1.92222720e-01 -4.37235490e-01 -8.83281800e-01]	[-1.40445219e-01 -4.46623507e-01 -8.48685904e-01]
		[ 4.04646465e-01 2.20609118e-01 1.21185582e-01]	[ 3.82815246e-01 1.94434477e-01 1.29816079e-01]
		[-6.33502508e-02 6.87729961e-01 -9.83239252e-02]	[-5.79300786e-02 8.23509179e-01 -6.93644423e-02]
		[ 2.52228065e-02 5.58536669e-01 1.68565830e+00]	[ 1.33800300e-01 6.17575867e-01 1.69720766e+00]
		[-2.40980813e-01 -1.03067384e+00 -2.76656759e-01]	[-2.06935767e-01 -1.08212379e+00 -3.74324833e-01]
		[ 4.61207916e-01 4.66186760e-02 -1.69053044e-01]	[ 4.90432434e-01 9.17575404e-03 -1.44933679e-01]
		[ 3.75496449e-01 2.62240106e-01 1.24652050e-01]	[ 3.67384151e-01 3.21740297e-01 1.20698109e-01]
		[-7.14875492e-01 -6.94454226e-01 -9.38839492e-01]	[-6.93197946e-01 -7.04517579e-01 -1.02814212e+00]
		[-9.09711741e-01 3.60300544e-01 4.20952728e-01]	[-8.86595596e-01 3.57854819e-01 3.62580395e-01]
		[ 8.03369771e-01 -6.62159078e-01 -3.79389412e-01]	[ 7.57139390e-01 -7.09472551e-01 -3.35507273e-01]
		[ 4.24270380e-01 2.39584548e-01 4.10990412e-01]	[ 4.25261733e-01 2.42263850e-01 3.65863216e-01]
		[-2.39482733e-01 -1.31959236e-01 -2.32950941e-02]	[-2.55883386e-01 -7.45363148e-02 -3.30355044e-02]
		[ 3.40674984e-01 3.98392867e-03 -3.08877037e-01]	[ 3.93941629e-01 -2.69698111e-02 -2.88755801e-01]
		[-4.62084561e-01 1.85085227e-01 -9.37168119e-02]	[-4.20939701e-01 2.21803623e-01 -1.04119765e-01]
		[ 7.46630604e-01 -1.87608747e+00 -7.18644270e-01]	[ 7.27918873e-01 -1.95788888e+00 -6.42297694e-01]
		[ 9.63698847e-01 -2.03459831e+00 -4.87780913e-01]	[ 1.08913869e+00 -2.08829746e+00 -6.38305982e-01]
		[-7.04915439e-01 3.81295732e-01 1.85717976e-01]	[-6.46809605e-01 3.77075303e-01 1.96423464e-01]
		[-4.24979645e-02 7.94836476e-01 -6.86114021e-02]	[-4.50150323e-02 7.50118888e-01 -5.01282259e-02]
		[ 2.58871854e-01 1.48176497e+00 2.81662857e-01]	[ 2.30341748e-01 1.52169080e+00 2.80300388e-01]
		[-1.12721075e+00 1.27747549e+00 7.92355513e-01]	[-1.29387537e+00 1.37548634e+00 9.05190752e-01]
		[-5.81349578e-01 -1.99186962e+00 1.30057867e+00]	[-4.85807328e-01 -1.96846167e+00 1.31638851e+00]
		[-1.25360585e+00 2.15314697e-03 3.49102092e-01]	[-1.24545018e+00 -1.97284251e-01 4.27321317e-01]
		[-3.55874539e-01 9.69858394e-01 -9.75488602e-01]	[-3.21954368e-01 9.74487730e-01 -9.65112453e-01]
		[ 1.18191941e+00 1.07126806e+00 9.96998783e-02]	[ 1.18136357e+00 1.09295176e+00 8.08244125e-02]
		[ 1.95098811e-01 4.17589567e-01 -1.02838479e-01]	[ 2.46593489e-01 4.39144851e-01 -8.17926722e-02]
		[ 7.27059397e-01 -2.48818161e-01 -9.43858651e-01]	[ 6.81746876e-01 -3.14016365e-01 -9.74141587e-01]
		[-4.98333144e-01 -1.39553975e-01 1.06196729e+00]	[-5.49796568e-01 -7.96715712e-02 1.07753396e+00]
		[-1.58885040e-01 -8.81190514e-02 -5.04464049e-01]	[-1.79619452e-01 -1.46762581e-01 -5.72056035e-01]
		[ 4.95324693e-01 -1.78572050e-02 -4.73609183e-01]	[ 5.17215057e-01 -3.05501167e-02 -4.84222122e-01]
		[ 1.47298660e-01 -2.32189328e-01 -4.54382813e-02]	[ 1.29392072e-01 -4.22894559e-01 -1.57963700e-01]
		[-4.03135632e-01 -4.92294439e-01 -1.14601540e+00]	[-4.06959144e-01 -4.88228196e-01 -1.07047177e+00]
		[ 4.52142351e-01 1.18211605e+00 1.35663763e+00]	[ 4.72249281e-01 1.12089870e+00 1.26493945e+00]
		[-1.58244588e+00 1.42290002e+00 -8.71202796e-02]	[-1.61189711e+00 1.54078319e+00 -1.58641145e-01]
		[ 1.65936144e-01 1.22869209e+00 -7.17074199e-01]	[ 3.23096274e-01 1.25414640e+00 -7.85688961e-01]
		[ 2.44125163e+00 -1.64711886e+00 2.88052312e-01]	[ 2.46479284e+00 -1.64672871e+00 2.51856470e-01]
		[-1.80109571e-02 5.58422307e-01 3.49665421e-01]	[ 4.33513603e-02 4.87763212e-01 3.46564863e-01]
		[-1.11550517e+00 -7.98001456e-01 3.55374099e-01]	[-1.12658202e+00 -7.96879120e-01 3.16455941e-01]
		[-7.21902273e-02 -8.50542006e-01 1.84007368e-01]	[-9.38684171e-02 -8.88927037e-01 1.97538556e-01]
		[-9.50900447e-01 1.55017871e+00 -1.08245545e+00]	[-9.42763553e-01 1.50801003e+00 -1.19777127e+00]
		[ 7.40877086e-01 -1.22111340e+00 2.99070787e-01]	[ 7.99967089e-01 -1.30120167e+00 3.90950603e-01]
		[ 4.45658587e-01 1.82368134e-01 4.55420614e-01]	[ 3.90462490e-01 1.76018260e-01 4.93955648e-01]
		[-4.26545140e-01 -8.56417548e-01 -3.40012512e-01]	[-4.69472598e-01 -8.08327026e-01 -2.91609394e-01]
		[ 7.78814937e-01 -1.25040030e-01 2.66581727e-01]	[ 7.89787136e-01 -1.18934551e-01 2.61550904e-01]
		[-3.94217751e-01 5.30712932e-01 3.83181587e-01]	[-4.14097793e-01 5.25960909e-01 3.65452146e-01]
		[ 1.97420288e+00 -4.40404810e+00 4.72757427e-01]	[ 1.87498627e+00 -4.24145565e+00 4.98864809e-01]
		[ 1.94270884e+00 8.51090217e-01 1.04984622e+00]	[ 1.90656699e+00 8.16857023e-01 1.07728238e+00]
		[-2.52859477e-01 7.18334864e-01 -5.93925886e-01]	[-2.28735667e-01 7.05958897e-01 -5.58931414e-01]
		[-1.71815718e+00 4.67545333e-03 8.64911917e-01]	[-1.74900158e+00 7.52818461e-02 8.30798846e-01]
		[ 5.08609083e-01 3.24480863e+00 -5.78611093e-01]	[ 3.35839681e-01 3.20658058e+00 -4.87162929e-01]
		[-2.33702794e+00 -5.18326269e-01 -1.35117449e+00]	[-2.26994647e+00 -5.29999023e-01 -1.31822311e+00]
		[-7.95683449e-01 4.11776399e-01 -8.75849299e-02]	[-7.67053036e-01 3.14512337e-01 -3.52887467e-01]
		[ 1.49391849e+00 6.56933048e-01 -5.16144480e-01]	[ 1.44329380e+00 5.64348497e-01 -3.70660291e-01]
		[-2.48824640e-01 -6.11181041e-01 -1.93505548e-02]	[-3.23974476e-01 -5.71638822e-01 3.19290415e-02]
		[-4.44263454e-01 -2.88818553e-01 3.49801227e-01]	[-4.04809824e-01 -3.47027010e-01 3.44931973e-01]
		[ 4.19124568e-01 -1.66451857e-01 2.95089172e-01]	[ 4.49758938e-01 -2.02969165e-01 1.98536600e-01]
		[-2.63915850e-01 1.55881526e-01 1.10544443e-01]]	[-2.10804711e-01 1.41562456e-01 8.52774574e-02]]
1.22814	1.32348	[[ 3.31077714e-01 2.02383787e+00 1.30484866e+00]	[[ 2.72759187e-01 1.74500725e+00 1.01430798e+00]	[2.430671145594964, 1.7929101669014522, 1.1537448268753399, 0.7301255670672957, 1.055191907833219, 0.5454967871637533, 2.8441041282168733, 0.38544030231243864, 0.1894377142265616, 1.2653773762808678, 0.9670399945487196, 4.019481847293618, 2.122388714159082, 1.1986006357324106, 0.6202061682156506, 1.8502749746279343, 1.1410138077872398, 1.0846806214530005, 1.6272957298020467, 1.029703397046761, 0.…	[2.036729866605851, 1.988549833514472, 1.2487875725793, 0.7539609746842081, 1.0230104250744254, 0.590497435958508, 2.793596219392075, 0.43026262073556704, 0.14622970530416407, 1.4615031445128939, 1.0563353353507967, 3.985486385742164, 2.1422639842652997, 1.16352052698397, 0.6277548384995428, 1.6956078579551794, 1.0490371152235018, 1.0727659015455953, 1.5862900114257392, 1.0631373783285591, 0.3999…
		[ 6.25747384e-01 -1.52504589e+00 -7.05125601e-01]	[ 7.93260743e-01 -1.68543395e+00 -6.95974305e-01]
		[-2.12190186e-01 9.90465088e-02 1.12973105e+00]	[-3.07772086e-01 1.16206554e-01 1.20467538e+00]
		[ 4.45300690e-01 5.00154721e-01 -2.90922489e-01]	[ 4.83540446e-01 4.62699957e-01 -3.47209646e-01]
		[ 9.22918947e-01 3.25951288e-01 -3.94216105e-01]	[ 8.82313428e-01 5.43718099e-02 -5.14895185e-01]
		[-1.80932839e-01 2.00285862e-01 -4.74041797e-01]	[-2.55328402e-01 2.11251421e-01 -4.88740694e-01]
		[ 1.36895338e+00 -1.76771864e-01 2.48669392e+00]	[ 1.11823090e+00 -2.52707070e-01 2.54752402e+00]
		[-3.65328959e-01 -3.01357786e-02 -1.19125201e-01]	[-3.63394908e-01 6.98020435e-02 -2.19539833e-01]
		[ 2.64685073e-03 3.98722997e-02 1.85175164e-01]	[ 5.98503803e-02 2.68018464e-02 1.30700879e-01]
		[-8.70478721e-01 5.61734817e-01 -7.26567751e-01]	[-1.05120548e+00 7.50634817e-01 -6.83744003e-01]
		[ 7.11142863e-01 -5.11552228e-01 4.09580880e-01]	[ 8.04338855e-01 -5.43176763e-01 4.16944062e-01]
		[-3.25387203e+00 -6.37801706e-01 -2.27195073e+00]	[-3.16339300e+00 -2.99737117e-01 -2.40566085e+00]
		[ 1.29846975e+00 -8.09313499e-01 1.47089151e+00]	[ 1.33066061e+00 -5.10990214e-01 1.59922678e+00]
		[-7.40385645e-01 4.71187921e-01 -8.16366660e-01]	[-7.02751448e-01 4.16578925e-01 -8.28481997e-01]
		[ 9.54934461e-03 1.37371311e-01 -6.04726073e-01]	[ 1.31192031e-01 2.01896495e-01 -5.79743558e-01]
		[-1.28582988e+00 1.31338479e+00 -2.12554460e-01]	[-8.39659230e-01 1.40860897e+00 -4.31137040e-01]
		[ 3.04414728e-01 -1.05754565e+00 -3.01399026e-01]	[ 2.68391235e-01 -1.01214569e+00 -6.32939312e-02]
		[ 5.35030899e-01 -8.70489777e-01 -3.64035075e-01]	[ 4.26503067e-01 -9.84267887e-01 -1.17703215e-02]
		[ 1.21406404e+00 8.34278526e-01 6.91461664e-01]	[ 1.01930281e+00 8.47753658e-01 8.71006040e-01]
		[-5.82434379e-01 -8.37191744e-01 1.42018534e-01]	[-5.58317452e-01 -8.99736659e-01 9.49560568e-02]
		[-3.91337392e-01 -7.67001014e-02 -2.27648189e-01]	[-2.87778270e-01 -4.46176415e-02 -2.74164712e-01]
		[ 7.85323744e-03 -4.61909468e-02 -3.08504329e-01]	[ 3.14730834e-02 -1.43160682e-02 -1.50996712e-01]
		[ 1.58102673e+00 -1.10881932e+00 1.70742014e+00]	[ 1.52913373e+00 -1.10768894e+00 1.64978812e+00]
		[ 1.21716151e+00 -6.73377996e-01 -2.70541528e+00]	[ 1.24754855e+00 -7.14643972e-01 -2.73577311e+00]
		[ 4.72922852e-01 5.26794721e-01 -6.41009366e-01]	[ 4.48361893e-01 4.98829028e-01 -6.84811140e-01]
		[-2.79061926e-01 3.84951639e-02 6.88291028e-01]	[-2.67974395e-01 1.77410151e-03 6.84064552e-01]
		[-1.34839985e+00 8.12272122e-01 -6.49572023e-01]	[-1.30372456e+00 8.19766468e-01 -6.15315066e-01]
		[-1.72543917e+00 4.69421777e-01 1.70423804e+00]	[-1.68663350e+00 4.87259914e-01 1.68412532e+00]
		[-6.99814210e-01 -6.09022546e-01 4.36777936e-01]	[-6.77885167e-01 -5.82683903e-01 3.13401789e-01]
		[ 3.67454338e-01 9.63261399e-01 -1.66105426e-01]	[ 3.60660232e-01 9.19992603e-01 -1.99812588e-01]
		[ 5.76541713e-02 -7.37350043e-01 -8.03167630e-01]	[ 1.04187879e-01 -7.57724022e-01 -7.84394926e-01]
		[ 6.22358512e-01 2.10524521e-01 6.29643638e-01]	[ 6.25553473e-01 1.44633541e-01 5.69553892e-01]
		[-4.26592654e-01 4.70770785e-01 8.25656168e-02]	[-4.37221437e-01 5.09023511e-01 1.36723973e-01]
		[ 4.88101839e-02 -2.09458746e-01 5.64937798e-02]	[-2.40167879e-02 -2.05383590e-01 1.97435526e-02]
		[-1.23191420e+00 -6.80778976e-01 -1.84271014e+00]	[-1.13179806e+00 -8.26540063e-01 -1.81724800e+00]
		[ 1.95900661e+00 -3.94824943e-01 1.23167262e+00]	[ 2.01324487e+00 -2.78178402e-01 1.11575627e+00]
		[ 1.24818288e+00 2.84898697e-01 8.99556078e-01]	[ 1.23424139e+00 2.83984144e-01 9.23861249e-01]
		[-3.54073531e-01 -1.07226534e-01 -4.84533144e-02]	[-3.29324344e-01 -9.20807969e-02 -1.11259477e-01]
		[ 2.11967837e-01 1.26664660e-01 5.01398570e-01]	[ 1.71938631e-01 1.94683851e-01 5.26134817e-01]
		[-2.15292822e+00 3.55979492e-01 -6.25878614e-01]	[-2.10371278e+00 3.61893279e-01 -5.56948098e-01]
		[-5.49379264e-01 -5.55725936e-01 -1.61293169e+00]	[-4.77170980e-01 -4.92869907e-01 -1.63237502e+00]
		[ 6.67234493e-01 -5.83079573e-01 6.35575848e-01]	[ 6.76060232e-01 -4.68168673e-01 6.91536962e-01]
		[-4.62627115e-01 5.18525221e-02 1.22929049e-01]	[-4.63639674e-01 5.09046481e-02 4.79709580e-02]
		[-3.14785129e-02 5.14888186e-01 8.20603071e-01]	[-8.58401539e-03 4.95764855e-01 8.02966257e-01]
		[ 2.18792889e-01 -1.57933988e-01 3.52294686e-01]	[ 2.14386260e-01 -1.32141050e-01 3.89234572e-01]
		[ 1.14519219e-01 5.34531950e-01 -3.27902963e-01]	[ 5.87413214e-02 5.47024360e-01 -2.99164543e-01]
		[-1.03456655e+00 9.80004389e-01 3.78442473e-01]	[-1.12015490e+00 1.01766872e+00 3.93850625e-01]
		[ 4.20871532e-01 -3.25138150e-01 -5.65362544e-02]	[ 3.61053149e-01 -2.93548714e-01 -8.88645965e-02]
		[ 5.57147501e-01 1.62041998e-01 -1.76008657e-01]	[ 5.44902006e-01 1.64983423e-01 -1.90001944e-01]
		[ 1.61628205e-01 3.12850167e-01 2.84919728e-01]	[ 1.99840452e-01 3.52431494e-01 2.72059421e-01]
		[ 2.94270532e-01 -1.44677165e+00 -8.79383541e-01]	[ 2.13088640e-01 -1.43901289e+00 -8.43631796e-01]
		[-1.90133388e-01 2.08757399e-01 4.49010435e-01]	[-2.35884878e-01 1.82694004e-01 4.61678133e-01]
		[ 1.23919727e+00 1.21553585e+00 -8.08041522e-02]	[ 1.28324900e+00 1.30178446e+00 -2.23353944e-02]
		[-7.18003294e-01 -3.83015031e-01 -1.80773513e+00]	[-7.74722055e-01 -4.31937425e-01 -1.89928457e+00]
		[-8.70742774e-01 3.87818731e-01 -2.25782440e-01]	[-8.21053010e-01 4.19307100e-01 -2.43211104e-01]
		[ 1.15836859e-01 -2.26549710e-01 1.26596012e-01]	[ 1.28401144e-01 -2.88239670e-01 2.05903472e-01]
		[-1.03241582e+00 -7.95294492e-01 5.97524766e-01]	[-1.03702389e+00 -7.24796145e-01 5.91518138e-01]
		[ 1.12603940e+00 -3.02564406e-01 1.31990233e+00]	[ 1.16658671e+00 -2.91492059e-01 1.33396774e+00]
		[-1.93088257e-01 -1.25197042e+00 -7.14042814e-01]	[-7.56150073e-02 -1.35696679e+00 -6.93604973e-01]
		[-2.02445293e+00 6.41743726e-01 1.12224450e+00]	[-2.08476967e+00 7.14866483e-01 1.14461241e+00]
		[ 7.32555445e-01 4.64518421e-01 4.60315691e-01]	[ 7.26576416e-01 4.49736876e-01 4.67679289e-01]
		[ 1.04735749e-01 3.49092167e-01 -4.69646080e-01]	[ 1.35150374e-01 4.25966954e-01 -5.12140433e-01]
		[-5.04736894e-01 -2.56932057e-01 4.75978971e-01]	[-5.07737316e-01 -3.13443862e-01 4.94756601e-01]
		[ 1.77152861e+00 7.99621150e-02 -8.68465082e-01]	[ 1.80893133e+00 8.02616291e-02 -8.99063039e-01]
		[ 2.26531815e-01 -3.25840679e-01 2.54805239e-01]	[ 1.04832590e-01 -2.98912291e-01 3.32050480e-01]
		[ 9.94690135e-01 -2.94865229e-02 -1.62101710e+00]	[ 8.96487864e-01 2.03716617e-02 -1.62529666e+00]
		[-3.96278904e-01 -4.03060401e-01 -1.31259587e-02]	[-3.70503338e-01 -3.01238836e-01 4.65992742e-03]
		[ 1.81993318e-01 -5.84398396e-01 4.61984545e-02]	[ 1.95941131e-01 -6.18214903e-01 4.86037779e-02]
		[ 4.89847106e-04 6.39007915e-01 8.01641165e-01]	[-9.04940164e-02 6.41160007e-01 7.04333426e-01]
		[-6.69384812e-01 3.62769063e-01 5.90857888e-01]	[-6.17338070e-01 3.00897962e-01 5.29285159e-01]
		[-1.07095613e-01 4.46831269e-01 -3.47506412e-01]	[-1.43385429e-01 4.18961617e-01 -4.25048844e-01]
		[-1.08075626e+00 -4.58149226e-01 1.45782767e+00]	[-1.11366453e+00 -4.00654434e-01 1.42769811e+00]
		[ 7.21160663e-01 -1.26127094e-01 8.19919980e-01]	[ 6.92727040e-01 -7.67978479e-02 8.69287561e-01]
		[-4.62278011e-01 -5.77246042e-01 -1.11478680e-01]	[-4.52698340e-01 -5.87833050e-01 -1.70527915e-01]
		[ 6.36614421e-01 1.52609999e-01 -1.02822327e+00]	[ 6.01142432e-01 1.21553410e-01 -1.04269972e+00]
		[ 3.87578898e-01 5.07384722e-01 -6.39367510e-01]	[ 4.15878830e-01 5.24770304e-01 -6.58709198e-01]
		[ 1.34458300e-01 6.08053650e-01 -1.94358029e+00]	[-1.49474981e-02 5.99493976e-01 -1.86996569e+00]
		[ 8.35383999e-01 5.89398323e-01 -1.39676822e-01]	[ 9.25465753e-01 7.08244566e-01 -2.33974777e-01]
		[-3.23292405e-01 1.08629586e-01 1.09852044e-02]	[-2.97774441e-01 7.93688434e-02 2.35945149e-02]
		[ 1.55374658e-01 -4.51882412e-01 1.74600077e+00]	[ 9.20003686e-02 -3.59979944e-01 1.70896350e+00]
		[ 3.47922263e-01 2.12621206e-01 1.01351402e-01]	[ 3.51407642e-01 1.69278640e-01 1.20752216e-01]
		[-1.10037627e+00 -1.21036186e+00 1.95770846e-01]	[-1.09820917e+00 -1.21283044e+00 2.10023109e-01]
		[-1.18302843e+00 -3.40734993e-01 -1.58894913e-01]	[-1.19583222e+00 -2.61923761e-01 -2.01287014e-01]
		[ 5.71698469e-01 -4.50968487e-01 6.98789368e-01]	[ 4.87647856e-01 -4.83481329e-01 7.31545925e-01]
		[ 5.44296393e-01 9.71405943e-01 2.36466157e-02]	[ 5.01892181e-01 1.02907879e+00 5.64691532e-02]
		[ 5.98904010e-01 -8.11920292e-02 -2.46267316e-01]	[ 6.22708630e-01 -6.00706200e-02 -2.18584337e-01]
		[-2.94383352e-01 -2.05820785e-01 -3.00064468e-01]	[-3.95640085e-01 -2.14778780e-01 -3.86677692e-01]
		[-1.96444527e-01 -1.75554086e-02 1.59701778e-01]	[-2.00834987e-01 6.49855450e-03 2.08368569e-01]
		[-1.67743374e-01 2.67056198e-01 -4.61432014e-01]	[-2.33790322e-01 2.52576714e-01 -5.81623915e-01]
		[ 1.48261277e+00 4.87016215e-01 2.63550058e+00]	[ 1.44512734e+00 5.07068794e-01 2.57832319e+00]
		[-5.25755171e-02 3.53989919e-01 1.07636420e-01]	[-4.55365193e-02 3.75983113e-01 1.17080591e-01]
		[-2.48581260e-01 -3.67505348e-01 3.76968458e-01]	[-2.74292429e-01 -3.65930965e-01 2.65765720e-01]
		[ 3.00682202e-01 1.01730075e-01 7.62885188e-02]	[ 3.17470866e-01 4.69945265e-02 1.18198616e-01]
		[-1.25035335e+00 -9.77796632e-01 -2.54661966e+00]	[-1.20238767e+00 -8.78137944e-01 -2.56088455e+00]
		[-1.61462847e+00 7.78605444e-02 -2.79962636e-01]	[-1.72977355e+00 9.89481261e-03 -5.26654882e-01]
		[ 1.35073313e+00 1.65137548e+00 -5.43202491e-01]	[ 1.39024040e+00 1.72997551e+00 -4.30584294e-01]
		[ 7.59942660e-01 -4.87620528e-02 5.22224529e-02]	[ 7.86402720e-01 -6.68327114e-02 1.10035177e-01]
		[-1.76058537e-01 3.24011543e-01 5.56645055e-01]	[-2.04435346e-01 3.71369270e-01 5.08401907e-01]
		[ 1.31745012e-01 2.90512347e-02 4.75245024e-01]	[ 1.00644880e-01 2.40837962e-02 4.52283484e-01]
		[-2.31901158e-01 -2.05865851e+00 -1.37845732e-01]	[-2.75517684e-01 -2.07925154e+00 -1.43783522e-01]
		[ 2.06352850e-02 6.79883306e-01 2.13050118e-01]	[-2.92492308e-02 6.37050551e-01 1.14065755e-01]
		[ 1.56202719e+00 -3.84789248e-01 -2.43021192e-01]	[ 1.67399149e+00 -4.63946014e-01 -1.52221319e-01]
		[-1.21803573e-03 -2.18951423e-01 5.54577269e-03]	[-9.92106962e-03 -2.15862102e-01 3.50641276e-02]
		[ 3.11142335e-01 2.07166708e-01 1.48929101e-01]	[ 3.01469671e-01 2.64677821e-01 1.15000156e-01]
		[-3.49996683e-01 -3.40969890e-01 -4.36371650e-01]	[-3.94695794e-01 -3.76840757e-01 -4.01860074e-01]
		[-1.59860143e+00 1.03816733e-01 7.61663912e-02]	[-1.68984197e+00 1.18228025e-01 3.69433376e-02]
		[-1.07346527e+00 -4.07037337e-01 6.63997419e-01]	[-9.75380655e-01 -4.81493242e-01 9.15332631e-01]
		[ 9.65614321e-01 6.28886088e-01 -9.97792946e-01]	[ 9.97358619e-01 7.53973548e-01 -1.08107031e+00]
		[-5.12567249e-01 1.11828659e-01 3.79439034e-01]	[-4.82031400e-01 6.11802667e-02 3.20423072e-01]
		[ 1.33169091e+00 3.74516600e-01 2.83164486e-01]	[ 1.35670551e+00 3.51882340e-01 3.18373214e-01]
		[-2.09797155e-01 -4.23831389e-01 -3.23536506e-01]	[-2.51215422e-01 -3.87973806e-01 -2.94676455e-01]
		[-5.04032874e-01 -4.84517717e-02 -3.83475567e-01]	[-5.33153442e-01 -5.55958625e-02 -4.13766151e-01]
		[-1.48991018e+00 8.15889411e-01 -1.25332056e+00]	[-1.56031173e+00 7.32851554e-01 -1.04849910e+00]
		[ 2.02608877e+00 8.94513471e-02 1.03670267e+00]	[ 1.85090506e+00 2.31646113e-01 9.91530249e-01]
		[-1.64400885e-01 -3.12062842e-02 6.38863264e-01]	[-2.22679036e-01 6.98447867e-02 6.31044442e-01]
		[ 1.66900412e-01 -6.43278882e-01 -4.73299519e-01]	[ 1.59130464e-01 -5.52231576e-01 -3.20880294e-01]
		[ 1.04118005e+00 1.65475453e-01 -2.88917850e-01]	[ 1.04985987e+00 8.74036730e-02 -2.60473713e-01]
		[-1.22082379e+00 -3.65803996e-01 -7.51039588e-02]	[-1.18147384e+00 -4.04833665e-01 -7.24384549e-02]
		[ 9.98088366e-01 4.38986105e-01 8.92083416e-01]	[ 9.59236286e-01 3.66142830e-01 9.66810031e-01]
		[-1.99332188e-02 -2.03347638e-01 2.21504891e-01]	[-5.44851972e-02 -3.44693371e-01 6.30867758e-02]
		[-3.67119528e-01 -3.30910078e-02 -2.52703514e-01]	[-3.73293015e-01 -4.19042097e-02 -2.61643628e-01]
		[-2.06092088e-01 -1.16659716e-01 -4.38094857e-01]	[-1.52144782e-01 -1.40558423e-01 -4.29152115e-01]
		[-1.96043229e-01 -5.45883331e-02 -2.76531392e-01]	[-2.64925477e-01 2.41937036e-02 -2.02269463e-01]
		[-9.06233086e-02 -6.19678700e-02 -2.27675700e-01]	[-7.57808255e-02 2.60175301e-02 -2.83487053e-01]
		[ 1.69459367e+00 3.53634983e+00 4.10802567e-01]	[ 1.69895276e+00 3.57772625e+00 3.95540356e-01]
		[-2.19301567e+00 -3.09654061e+00 -1.55721870e+00]	[-2.30087605e+00 -3.04955453e+00 -1.53406571e+00]
		[ 5.66932976e-01 -1.39282965e+00 -3.09314433e-01]	[ 6.47384546e-01 -1.38137739e+00 -2.63972817e-01]
		[-7.41367294e-01 -1.40892549e+00 4.95195469e-01]	[-7.48091788e-01 -1.40975795e+00 4.62005239e-01]
		[-3.47151034e-01 -1.33889982e-01 6.72748589e-01]	[-3.90327975e-01 -8.23294667e-02 6.81088131e-01]
		[ 1.14208969e+00 2.32877104e+00 2.98417109e-01]	[ 1.14513169e+00 2.37535688e+00 3.10485651e-01]
		[-7.37236452e-01 -9.23273708e-01 -1.78438178e+00]	[-7.16209114e-01 -9.93478536e-01 -1.74177895e+00]
		[-1.24549499e+00 -1.49622600e+00 -1.27231749e+00]	[-1.26153621e+00 -1.46819171e+00 -1.35265361e+00]
		[ 3.52037986e-01 1.14750608e+00 1.54767363e+00]	[ 3.89646437e-01 1.14135616e+00 1.48721941e+00]
		[ 1.76463897e-01 -4.39069769e-01 -3.66321714e-01]	[ 1.66581520e-01 -4.60089091e-01 -3.58860181e-01]
		[ 4.40739908e-01 9.73620385e-01 2.28029998e-01]	[ 4.66593210e-01 9.97807004e-01 2.08140719e-01]
		[ 9.33970434e-01 9.44499216e-01 1.77072128e+00]	[ 9.25059938e-01 8.97795294e-01 1.78428659e+00]
		[ 1.78503191e+00 -1.55831914e+00 -7.16782430e-01]	[ 1.78260132e+00 -1.50214123e+00 -7.13947177e-01]
		[-3.47257581e-01 -2.28028558e-01 3.10013671e-03]	[-2.87017341e-01 -2.35828524e-01 1.24938408e-02]
		[-3.83211669e-01 -1.75034671e-01 1.16929872e+00]	[-4.02445848e-01 -2.17506015e-01 1.13371834e+00]
		[-5.64937849e-01 4.77641089e-01 -1.05237917e+00]	[-5.87193824e-01 5.29260000e-01 -1.06082733e+00]
		[-6.63478416e-01 8.25488892e-01 3.37921021e-01]	[-6.27392446e-01 8.35978256e-01 3.05854278e-01]
		[ 1.66310343e-01 6.17046402e-01 2.73938226e-01]	[ 1.14887812e-01 5.93298351e-01 3.17612293e-01]
		[ 9.40815850e-01 4.96925360e-02 -1.60284678e+00]	[ 7.91245679e-01 7.96569468e-02 -1.75165596e+00]
		[-7.00850829e-01 -6.34130784e-01 5.16860173e-02]	[-7.34329269e-01 -6.01791701e-01 1.29572051e-01]
		[-1.06419603e+00 -2.35491708e-01 -2.44491041e-01]	[-1.09841811e+00 -1.65882581e-01 -2.10586594e-01]
		[ 7.08046892e-01 8.45604660e-01 2.00600792e+00]	[ 6.87620962e-01 7.64911462e-01 2.00071268e+00]
		[ 1.88290779e-01 -3.84734175e-01 -2.40529996e-01]	[ 2.15209695e-01 -4.28269258e-01 -1.95415123e-01]
		[-2.18849967e-02 4.59699140e-01 -1.25847923e-02]	[ 3.64881107e-02 4.15634914e-01 -3.58734242e-02]
		[ 1.53238881e+00 1.63687249e-01 8.18688471e-02]	[ 1.48471683e+00 1.67952085e-01 9.03735936e-02]
		[-8.22854948e-01 4.96348456e-01 7.83773572e-01]	[-9.09719785e-01 4.85052881e-01 7.83703227e-01]
		[-2.12006763e-01 -3.36165984e-01 3.22832434e-01]	[-1.33371860e-01 -3.49851446e-01 3.11292625e-01]
		[-6.80831427e-02 4.41131076e-01 -1.65366181e-01]	[-2.14079357e-02 3.95597668e-01 -2.22133359e-01]
		[-5.41942083e-01 -7.48342190e-01 -2.70360070e-01]	[-5.70945452e-01 -7.48833711e-01 -3.09648016e-01]
		[ 7.99063734e-02 -1.09330470e-01 -6.08576819e-01]	[ 9.21690944e-02 -1.14560033e-01 -6.71320430e-01]
		[-1.85682027e+00 7.06978083e-01 1.33455414e-01]	[-1.84264360e+00 7.05046844e-01 3.59289886e-01]
		[ 9.96411542e-02 1.58320477e-02 1.66396989e-01]	[ 1.32227762e-01 1.15110131e-01 1.62731484e-01]
		[ 5.93336691e-01 -5.87103302e-02 -1.89483309e-01]	[ 5.20313462e-01 -8.74846518e-02 -1.65470127e-01]
		[ 6.25055191e-01 -2.60026795e-01 -2.22847369e-01]	[ 6.02230823e-01 -2.70458540e-01 -2.15651000e-01]
		[ 5.89637590e-01 4.61142250e-02 4.24834583e-01]	[ 5.13314765e-01 -3.32627123e-02 4.32814460e-01]
		[ 1.59293126e-01 -3.44557919e-01 -5.30693597e-01]	[ 1.19642100e-01 -2.92264066e-01 -6.22834201e-01]
		[ 6.34549925e-01 -1.71644539e+00 -1.13676426e+00]	[ 5.07041885e-01 -1.72933937e+00 -1.05890548e+00]
		[ 5.32842631e-01 8.22911770e-02 6.99606414e-01]	[ 4.88485124e-01 1.18348407e-01 6.03822424e-01]
		[-1.48927620e+00 4.17746147e-01 -4.84557312e-01]	[-1.49593804e+00 4.59658999e-01 -4.66410544e-01]
		[ 3.38809595e-01 -1.04817145e+00 5.03974304e-02]	[ 3.50627842e-01 -1.04944306e+00 6.90023150e-02]
		[ 6.28990115e-01 1.97017668e+00 1.47325245e+00]	[ 6.34732369e-01 1.97304068e+00 1.51209300e+00]
		[-4.28531731e-01 3.90642114e-01 -7.20150373e-01]	[-4.87122937e-01 3.36622660e-01 -7.28319937e-01]
		[ 1.04586322e+00 7.03995034e-02 9.64441742e-01]	[ 9.50139223e-01 5.37176966e-03 9.33944404e-01]
		[-9.88055499e-01 8.54975518e-01 -1.12194990e-01]	[-1.04140631e+00 8.18987989e-01 -6.20649285e-02]
		[-1.04008234e+00 -1.16536930e+00 -5.73763993e-01]	[-1.05822067e+00 -1.14120231e+00 -5.85854424e-01]
		[ 7.68389257e-01 2.17921284e-02 1.97614946e-01]	[ 7.79959297e-01 -4.52407942e-02 1.54978548e-01]
		[ 1.43936785e-01 5.34113168e-01 -5.17714140e-01]	[ 1.50951994e-01 5.73577428e-01 -4.83332518e-01]
		[ 1.34763747e-01 -1.95809721e-01 9.70480910e-02]	[ 2.06099625e-01 -1.54694235e-01 1.07807950e-01]
		[-2.34813450e-01 6.03595404e-02 1.58935017e+00]	[-1.96777777e-01 -2.20714009e-01 1.58565948e+00]
		[-1.77735618e-01 -2.73922183e-01 -3.01314745e-01]	[-1.57607846e-01 -1.88182742e-01 -2.78412666e-01]
		[ 1.25916983e-01 -4.48576793e-01 1.15427642e-01]	[ 7.96202501e-02 -3.89641059e-01 9.25667641e-02]
		[ 3.47633630e-01 3.73916967e-01 -1.62879253e+00]	[ 2.97770929e-01 3.74395587e-01 -1.68679119e+00]
		[-6.93727426e-01 4.98897913e-02 -7.76502279e-02]	[-7.05246694e-01 6.09335623e-02 -2.38934187e-02]
		[ 7.28407685e-01 5.15411663e-01 2.28734738e-01]	[ 7.55118636e-01 5.53261845e-01 3.17083029e-01]
		[ 1.79444159e+00 3.31147339e-01 7.23218062e-01]	[ 1.80681529e+00 3.34587471e-01 7.73452785e-01]
		[ 8.37879772e-01 -8.54132864e-01 8.06863029e-01]	[ 7.58924315e-01 -8.44198507e-01 7.52550675e-01]
		[-4.92413121e-01 1.89742374e-01 4.47567479e-01]	[-4.76671451e-01 8.78209534e-02 4.28084896e-01]
		[-5.46410254e-01 -3.56281031e-01 -1.15600641e+00]	[-6.41165982e-01 -3.55476852e-01 -1.15176590e+00]
		[-4.68872126e-01 3.16323474e-01 -2.16625601e-01]	[-4.93955290e-01 3.50078897e-01 -1.46257406e-01]
		[-9.32772916e-01 4.32270170e-01 -6.52068927e-01]	[-9.53988088e-01 4.28165267e-01 -6.57160104e-01]
		[-5.56429442e-01 7.07173950e-02 1.54891398e+00]	[-4.74620143e-01 -6.18012290e-04 1.44812460e+00]
		[ 5.93758301e-01 -1.06618313e-01 -2.97559887e+00]	[ 4.73721969e-01 -1.30116759e-01 -2.91853858e+00]
		[-2.81674993e-01 1.64324112e-01 3.31360535e-01]	[-2.72759136e-01 1.09988225e-01 3.52418973e-01]
		[-3.38783370e-01 -4.92395432e-01 4.85704643e-01]	[-3.60388469e-01 -5.40491448e-01 4.62581993e-01]
		[ 1.02753992e-01 1.98649662e-01 -4.35303664e-02]	[ 1.02624688e-01 2.04677287e-01 -8.82151433e-02]
		[ 2.55114388e-01 1.42824833e-01 7.27418375e-01]	[ 3.58573341e-01 2.64823019e-01 8.14661299e-01]
		[-1.78817210e+00 2.56378498e+00 2.02943409e-01]	[-1.85430548e+00 2.57510578e+00 2.65257100e-01]
		[-2.57002917e-01 -4.52173050e-01 1.32531446e+00]	[-3.08563753e-01 -3.68219284e-01 1.33888860e+00]
		[-1.58557739e-01 -1.27245988e-01 9.46391499e-01]	[-2.17285868e-01 -1.04296355e-01 1.05757368e+00]
		[ 1.58260226e+00 -9.35667519e-01 -1.17544181e+00]	[ 1.60288183e+00 -9.38993856e-01 -1.23155781e+00]
		[ 5.19515457e-01 -1.03580351e+00 2.80979046e-01]	[ 5.26861537e-01 -1.05707842e+00 2.98740092e-01]
		[ 2.19728566e-01 -1.21196998e-01 -1.71366171e+00]	[ 2.50984743e-01 -1.04049556e-01 -1.73044692e+00]
		[-2.53725791e+00 -8.63324825e-01 2.41220240e+00]	[-2.53038850e+00 -8.98364702e-01 2.43771174e+00]
		[ 1.10940882e+00 2.32579082e+00 -2.25234769e+00]	[ 1.04453731e+00 2.29054223e+00 -2.29211166e+00]
		[ 4.12960342e-01 -5.33172709e-01 -4.36549982e-01]	[ 3.53181636e-01 -5.22175727e-01 -3.88299861e-01]
		[ 1.14798590e+00 -3.07173987e-01 1.18851944e-03]	[ 1.12075349e+00 -4.05406015e-01 -1.99109682e-02]
		[ 5.53939635e-01 5.15335610e-01 1.33196555e-01]	[ 6.23026410e-01 5.18427443e-01 1.73406544e-01]
		[-6.02006049e-01 -9.58091985e-01 6.95287213e-02]	[-6.12290062e-01 -9.80351925e-01 9.04955276e-02]
		[ 6.37105656e-02 -1.37040287e+00 2.86841322e-01]	[ 5.50424346e-02 -1.17174161e+00 2.78903430e-01]
		[-1.40922101e+00 -6.75865233e-01 -6.60885250e-01]	[-1.31503114e+00 -6.96307519e-01 -6.51975793e-01]
		[-2.51272128e-01 1.15198870e+00 3.19586464e-01]	[-1.75721605e-01 1.11391500e+00 1.70306083e-01]
		[ 5.22425692e-01 1.59562938e-01 -5.06867107e-01]	[ 5.63520219e-01 1.27060120e-01 -4.83112549e-01]
		[-3.75820254e-01 -2.81350982e-03 -3.23423634e-01]	[-3.69917478e-01 9.52704522e-02 -3.32512883e-01]
[truncated: 23,857 more rows]
