# Supplementary material for: Modelling chemical processes in explicit solvents with machine learning potentials
Source: Nat Commun. 2024 Jul 20;15:6114. doi: 10.1038/s41467-024-50418-6 (PMC11271496; doi:10.1038/s41467-024-50418-6)
Supplement: Supplementary file 4 — Source Data [file 41467_2024_50418_MOESM4_ESM.zip › source_data/SI/S6/s20.xlsx]

## Sheet: Sheet1
E_true	E_predicted	F_true	F_predicted	|F|_true	|F|_predicted
6.46938	6.52045	[[ 6.01041782e-02 3.78816466e-03 3.91231823e-02]	[[ 6.11379384e-02 6.01897697e-02 1.76796166e-01]	[0.0718156376650852, 0.1882070944619182, 0.18068764366202286, 0.01660949749429927, 0.09917718747861641, 0.10417789299307835, 0.13446200690809437, 0.03608875101108885, 0.039228168338032894, 0.04383589928521804, 0.016869948070742248, 0.7333912553529349, 0.27994654501741434, 0.03837063224452448, 0.3423433828798314, 1.524301710611832, 0.029811262041631488, 10.329655809048589, 0.9722855350176617, 0.18…	[0.19651346035983017, 0.05525487901575517, 0.3246145783170229, 0.10473732505479919, 0.188803904644022, 0.09185458829746421, 0.14612655945595754, 0.1298686552100138, 0.08834987239075866, 0.049086736188434316, 0.05744301498748158, 1.0714154601016783, 0.32408557799947324, 0.07173905505317076, 0.2788492881245118, 1.5111440748718676, 0.05285880074102937, 10.09430694236342, 1.1729321995437245, 0.264480…
		[ 1.52559245e-01 -1.61126582e-02 1.09031964e-01]	[ 5.40253223e-02 9.40392245e-04 1.15534353e-02]
		[-2.92806802e-02 9.51595108e-02 1.50782406e-01]	[ 1.06676852e-01 1.44619198e-02 3.06244227e-01]
		[-1.29311203e-03 1.39838853e-02 -8.86872144e-03]	[ 1.27994119e-02 5.12626671e-02 -9.04335185e-02]
		[-4.04126947e-02 -1.91059397e-02 8.85318682e-02]	[ 2.62925638e-03 -4.47331645e-02 1.83409229e-01]
		[-6.02036285e-02 -6.55405760e-03 -8.47679234e-02]	[ 3.16899198e-02 6.36245708e-02 -5.81801372e-02]
		[-5.33036543e-03 4.37624344e-02 -1.27029398e-01]	[-6.48014071e-02 1.14790169e-03 -1.30967291e-01]
		[-3.49588134e-02 -7.16654646e-03 -5.37772521e-03]	[ 1.04222566e-02 6.61793171e-02 1.11254403e-01]
		[ 1.12131073e-03 3.92109598e-02 3.04110412e-04]	[-1.98803453e-02 8.53028053e-02 1.15716567e-02]
		[ 4.03179238e-02 -4.53260268e-03 1.65983915e-02]	[-3.59430067e-02 -2.15466397e-02 -2.55607171e-02]
		[ 2.69554748e-04 1.35892720e-02 9.99270612e-03]	[ 4.26532554e-02 1.32415436e-02 3.61256321e-02]
		[ 4.16101102e-02 6.24153247e-01 3.82836853e-01]	[ 1.47141368e-01 8.88081549e-01 5.81026392e-01]
		[ 1.96198061e-01 4.29898685e-02 -1.95008359e-01]	[ 8.82698203e-02 3.68664955e-02 -3.09646189e-01]
		[-1.88193643e-02 1.55963287e-03 -3.34021630e-02]	[ 3.92718932e-03 7.12776045e-02 -7.11142032e-03]
		[ 7.33652227e-02 3.34227010e-01 -1.04327252e-02]	[ 1.45212000e-01 2.32408507e-01 -5.15430548e-02]
		[ 1.51197171e+00 -3.22908796e-02 1.90773542e-01]	[ 1.49141122e+00 -8.94959794e-03 2.43246585e-01]
		[ 2.69246215e-03 2.96841895e-02 5.57570036e-04]	[ 3.55389994e-02 3.78367228e-02 9.97069436e-03]
		[ 7.39876921e+00 5.62102228e+00 -4.51266128e+00]	[ 6.94689324e+00 5.43719529e+00 -4.90638506e+00]
		[ 5.26881161e-01 7.42817654e-01 -3.40525088e-01]	[ 7.58508120e-01 8.35275263e-01 -3.20547362e-01]
		[ 1.81204143e-01 -4.82274684e-02 6.75501524e-03]	[ 2.60300237e-01 -2.64277409e-02 -3.86667135e-02]
		[ 1.80265997e-01 9.21810389e-02 1.06433039e-01]	[ 1.25000498e-01 5.73296553e-02 7.85020155e-02]
		[ 4.45388056e-02 -1.81904203e-02 6.98137541e-02]	[ 5.25684113e-02 -8.98856474e-02 1.23806284e-02]
		[-2.92052388e-01 -6.61751609e-01 9.51206923e-01]	[-4.56920749e-01 -5.38642725e-01 9.29149608e-01]
		[-3.94236772e+00 -6.44979879e+00 8.29967502e+00]	[-3.78269114e+00 -6.46151740e+00 8.25760128e+00]
		[-4.81980858e-01 2.32815855e-01 -5.44195092e-01]	[-3.89211689e-01 2.15797608e-01 -4.62911825e-01]
		[-2.77510778e-02 -9.16819358e-02 8.68378231e-01]	[ 6.81351116e-02 -8.22839494e-02 8.18361162e-01]
		[ 3.41924901e-01 -6.79032012e-01 3.07527412e-02]	[ 2.48755814e-01 -6.61897383e-01 1.69969234e-02]
		[-5.74616520e-01 1.37954140e+00 2.97355705e-01]	[-5.54515865e-01 1.32708230e+00 2.47969169e-01]
		[-1.25209265e+00 9.11772277e-02 -4.00443632e-01]	[-1.53145818e+00 1.24137939e-01 -4.88925985e-01]
		[-4.05482733e+00 -2.89698026e+00 -5.06070769e+00]	[-4.11917024e+00 -2.85100867e+00 -5.14547870e+00]
		[-1.42515889e-02 6.28748791e-01 -9.93831283e-01]	[-1.00734454e-01 5.99975659e-01 -9.73334419e-01]
		[-8.11173129e-02 7.46927362e-02 5.71499311e-01]	[-1.21497517e-01 7.67476662e-02 6.34467612e-01]
		[ 3.74059766e-01 -6.24623400e-01 -9.29130327e-02]	[ 1.91629128e-01 -7.00118132e-01 -1.25259506e-01]
		[-2.53054932e-02 1.41700293e+00 4.15234228e-01]]	[ 2.91499224e-01 1.19064790e+00 4.68325085e-01]]
5.36894	5.42975	[[-0.97254664 -0.97348 -0.33835112]	[[-0.93254348 -1.0023948 -0.39216696]	[1.417036258610518, 0.7946915722446881, 1.4161510073487165, 0.3072381560379834, 1.1246882911642557, 0.3401494328314866, 0.89736806288478, 0.6781114449158547, 0.11240647772760066, 0.5688968400086856, 0.7334466345350761, 1.8938375750998666, 1.0366999500243346, 0.08033339276585927, 0.28416138569793575, 2.2620809332025646, 0.5345578258864698, 6.466454483662074, 1.5389854304289263, 0.5092388641989777,…	[1.4241585528946035, 0.9285322715001019, 1.5438288552677504, 0.40236637623914123, 1.2081122107935673, 0.27150897298342624, 1.0322978258907203, 0.7174869694689074, 0.07248173439937235, 0.6655529067109368, 0.813921405116699, 1.5367116923853557, 0.8105332161148033, 0.12360296762353312, 0.23831596808749492, 2.2276194448801787, 0.4719547862898376, 6.276319068995044, 1.7964024345644731, 0.5392490837218…
		[-0.41169921 0.48392595 -0.47734068]	[-0.48088869 0.62341648 -0.49220944]
		[-1.01852115 0.43924507 0.88043291]	[-1.09814502 0.3263475 1.03488278]
		[ 0.00963568 0.0269366 -0.30590335]	[ 0.01241673 0.0104982 -0.4020377 ]
		[ 0.61969762 -0.91566935 0.20602971]	[ 0.69727926 -0.9865507 0.00737956]
		[ 0.03970286 -0.19633839 -0.2749119 ]	[ 0.14824792 -0.12879312 -0.1874887 ]
		[-0.27460959 0.70781117 -0.47839561]	[-0.20380282 0.99061209 -0.20685962]
		[ 0.39110898 0.44009168 -0.33643456]	[ 0.46070147 0.4817387 -0.26546099]
		[-0.0146461 -0.06805111 -0.08825959]	[-0.03258591 -0.04646975 -0.04508129]
		[ 0.5151582 -0.21750173 -0.10463573]	[ 0.52924368 -0.35017362 -0.20059968]
		[ 0.43873419 -0.2723988 0.52082163]	[ 0.4794728 -0.27620295 0.59689682]
		[ 1.82570603 0.48235701 -0.14404847]	[ 1.48511732 0.38836221 0.07130339]
		[ 0.33656528 0.79721727 0.57088986]	[ 0.45860573 0.65616279 0.12686716]
		[-0.03666659 -0.07077905 0.009967 ]	[-0.10388068 0.06176208 0.0259219 ]
		[-0.21289791 -0.022252 0.18688773]	[-0.1108312 -0.01230399 0.21061709]
		[ 1.15446576 1.81924896 -0.6888775 ]	[ 1.09317693 1.79845454 -0.729941 ]
		[-0.5165702 -0.07592867 0.11463914]	[-0.42976673 -0.08340176 0.17631229]
		[ 5.55112301 2.65844112 -1.98311819]	[ 5.31821543 2.57100319 -2.12101586]
		[ 0.7326189 1.26179189 0.48951703]	[ 0.85526293 1.44204696 0.64504852]
		[ 0.037473 -0.47789208 -0.17186959]	[ 0.03014224 -0.51071997 -0.17042924]
		[ 0.34300374 -0.3899962 0.07615703]	[ 0.27397882 -0.40504507 0.07118746]
		[-0.4764555 0.42001967 -0.41839185]	[-0.40764027 0.36706371 -0.45383601]
		[-0.50485892 -1.21624845 1.1500036 ]	[-0.48635556 -1.17339764 1.18594606]
		[-2.48253032 -2.71881712 6.29991257]	[-2.43508123 -2.67549459 6.2024709 ]
		[-0.48056115 -0.41806517 0.33755052]	[-0.46519576 -0.43197261 0.39581376]
		[-0.53750765 -0.12043852 -0.4650491 ]	[-0.51148752 -0.1051401 -0.51507424]
		[-0.39922781 0.62965855 -0.18667309]	[-0.46865026 0.6674585 -0.20086839]
		[ 0.73693342 -0.78199956 -0.01578387]	[ 0.74905834 -0.88337256 -0.05415821]
		[-1.35159219 -0.12217042 -0.98765096]	[-1.29959079 -0.06166943 -1.07016276]
		[-3.17638682 0.07093609 -3.74582122]	[-3.4465945 -0.11267804 -3.75958658]
		[-0.43414266 -0.78539548 0.89617096]	[-0.45326847 -0.72825341 0.9172614 ]
		[ 0.16540773 -0.57974768 -0.82375802]	[ 0.14760265 -0.55430477 -0.81488263]
		[ 0.1919344 1.18252279 0.41992423]	[ 0.12081075 1.11027783 0.40601623]
		[ 0.34511122 -1.10244051 0.01471058]]	[ 0.50697592 -0.96686588 0.00793398]]
3.31516	3.40328	[[-1.17814965e-01 -2.16762944e+00 4.27019509e-01]	[[-0.04366862 -2.2246061 0.21767518]	[2.212429302941857, 1.2173665927982802, 0.5405759848101022, 0.48799322083311536, 0.34299626210800016, 0.41949098324187223, 1.1009188878377527, 0.7037843509093779, 0.19308601805566308, 0.5586966861621675, 0.6903855858298725, 2.5205058974987637, 1.9773996917674797, 0.5852037669226997, 0.12994128959706117, 4.570379185794323, 0.8289263336331155, 4.271774883311464, 1.1263152217236034, 0.95129772970857…	[2.235656892248916, 1.1784306933972335, 0.6186797074421135, 0.47297255091985335, 0.20137519444133517, 0.2659903508178712, 0.8302181388162573, 0.7320755919745032, 0.11662356565688056, 0.6113836694209754, 0.6961695781325004, 1.9893560938876753, 1.4322970504595418, 0.44693974408799125, 0.21463733548129296, 4.525766262513225, 0.7253061269276246, 4.07299345394391, 1.292675799337639, 0.8754356980433928…
		[-5.71698366e-01 3.18548200e-01 -1.02648402e+00]	[-0.57178823 0.38036137 -0.95764417]
		[-2.19511307e-01 4.81521659e-01 1.10336184e-01]	[-0.40188842 0.40486925 0.23943928]
		[-4.25803273e-01 1.99972496e-01 -1.29768860e-01]	[-0.39230049 0.15855505 -0.21133777]
		[ 1.25697359e-01 3.59152648e-03 3.19113946e-01]	[ 0.12573404 0.04197331 -0.15159539]
		[-1.84204418e-01 -3.50571273e-01 -1.38351725e-01]	[-0.09129017 -0.24925957 -0.01693042]
		[-9.22943424e-01 -2.22228761e-01 -5.57505347e-01]	[-0.81948634 0.04595196 -0.1248708 ]
		[ 6.15693794e-01 2.24755232e-01 -2.56356490e-01]	[ 0.63816097 0.23114027 -0.27433451]
		[ 1.02799244e-01 -4.59137816e-03 -1.63381288e-01]	[ 0.07650009 -0.01808515 -0.08614941]
		[ 5.35397384e-01 -5.50885675e-02 1.49856190e-01]	[ 0.55530383 -0.24322527 0.07917773]
		[-2.98887673e-01 4.31070904e-01 -4.48861106e-01]	[-0.28621451 0.49840824 -0.39283911]
		[ 2.49669460e+00 3.45377794e-01 1.34259039e-02]	[ 1.96325262 0.10740846 0.30272138]
		[-1.91356823e-01 1.14987746e+00 1.59727078e+00]	[ 0.01465119 0.93405868 1.08572306]
		[ 4.92743251e-01 -3.15112174e-01 -1.92835517e-02]	[ 0.40269095 -0.18333737 -0.06310741]
		[-4.99157594e-02 1.10223312e-03 1.19966415e-01]	[ 0.01671142 0.11962615 0.17742463]
		[ 7.59023798e-01 3.93105681e+00 -2.20432329e+00]	[ 0.96012251 3.91014717 -2.06675449]
		[-5.55597330e-01 4.09675086e-01 -4.58908268e-01]	[-0.45397409 0.41046419 -0.38922442]
		[ 2.03378168e+00 -2.71083137e+00 2.60061263e+00]	[ 2.01001446 -2.57447265 2.43335327]
		[-2.20113409e-01 1.09973570e+00 1.03525118e-01]	[-0.16265104 1.24035362 0.32569657]
		[ 7.20502357e-01 5.85502788e-01 -2.07437239e-01]	[ 0.67858425 0.52836686 -0.16352231]
		[-1.29336245e-01 -1.64755441e-02 -4.07735186e-01]	[-0.19159165 -0.07938277 -0.32724596]
		[ 1.00020598e-01 -5.69980662e-01 -8.33758237e-03]	[ 0.07419878 -0.50555872 -0.06987325]
		[-3.78827687e+00 -1.54053547e+00 4.83874581e-01]	[-3.77637366 -1.48452292 0.4330352 ]
		[ 1.83090244e+00 -1.15420201e+00 2.69106501e+00]	[ 1.96582022 -1.09297058 2.57461303]
		[ 1.14423316e-01 4.06198745e-01 -1.93140965e-01]	[ 0.07199575 0.41675255 -0.17005487]
		[ 2.67949041e-01 5.74284539e-01 6.08935745e-01]	[ 0.28539089 0.55234454 0.56527168]
		[ 5.85671813e-01 -8.02546451e-01 -4.08688295e-01]	[ 0.50170892 -0.77120464 -0.40315558]
		[-3.80845480e-01 4.17476541e-01 -6.88365281e-02]	[-0.41561365 0.27346924 -0.05837939]
		[-4.36800958e+00 -1.04609719e+00 -7.71329985e-01]	[-4.30764138 -0.77481256 -0.84351706]
		[ 2.37791577e+00 -1.37041870e+00 -1.93141464e+00]	[ 2.32511495 -1.60802456 -1.9694975 ]
		[ 6.30980870e-01 6.21573605e-01 -7.85708690e-01]	[ 0.57951139 0.6113119 -0.71601828]
		[ 4.95794536e-01 3.75223397e-01 8.83029832e-01]	[ 0.44694288 0.44090637 0.95632377]
		[ 3.87546245e-01 -6.30206196e-01 -1.40139158e-01]	[ 0.22251634 -0.70484284 -0.17151535]
		[-2.16740879e+00 1.13079019e+00 3.06871522e-01]]	[-2.0004442 1.20783653 0.23711265]]
1.2993	1.4256	[[-0.07573439 0.07919958 -0.52791639]	[[-0.07902024 0.14696339 -0.80788985]	[0.5391697207571887, 1.0545998488339647, 0.9462956547629413, 0.2904990190797645, 0.8608844881737245, 0.5228447569613018, 2.5431667386442443, 0.665107605912524, 0.1924317465454396, 0.4098892769326072, 1.3131407696568242, 2.896393960208994, 1.735250132479651, 0.3741857228305029, 0.21668160887498195, 2.9684227572904156, 0.6788909191893232, 1.0689366308518864, 2.5954692816943337, 0.9769089248165322, …	[0.8249414773887779, 0.9667975225034074, 0.8862384242627407, 0.29282770364743443, 0.6290730082827626, 0.4439425887191805, 2.294784756110711, 0.6303544140484622, 0.20503503734759668, 0.5775039135634736, 1.395829734135449, 2.7343679066714226, 1.5623849920014985, 0.45013223243999845, 0.20647438328653211, 3.0807808344668706, 0.6508573098625211, 1.061643808321288, 2.5390327034956943, 1.029942259125247…
		[-0.89823576 0.15372319 -0.53077541]	[-0.8539718 0.02676257 -0.45245263]
		[ 0.6919404 -0.17537293 -0.62123931]	[ 0.65105873 -0.18257992 -0.57289235]
		[-0.08971751 0.10462226 -0.25572374]	[-0.06506164 0.04830359 -0.28139263]
		[ 0.23701812 0.4014567 0.72372442]	[-0.00762931 0.57781748 0.24859928]
		[-0.27177701 0.05439586 -0.44333395]	[-0.20581732 0.18050967 -0.34948607]
		[-1.44473853 -1.43259977 -1.52580653]	[-1.42171435 -1.36216583 -1.17867282]
		[-0.35887085 0.55531446 0.07215048]	[-0.38619344 0.49816925 -0.00535828]
		[-0.14277141 0.03727764 0.12351794]	[-0.11564766 0.03299087 0.166062 ]
		[-0.18816284 -0.35199999 -0.09327366]	[-0.21971895 -0.52039296 -0.12010628]
		[ 0.65527438 -0.62627796 0.95012109]	[ 0.7206498 -0.55974209 1.05626384]
		[ 1.69910256 2.33788335 -0.1909186 ]	[ 1.43473257 2.32710369 -0.05383962]
		[ 0.86295366 0.16312809 1.49659388]	[ 0.91969158 -0.0180406 1.26288907]
		[-0.05594953 0.32704468 -0.17299244]	[-0.09259504 0.37516688 -0.23085709]
		[ 0.06379341 -0.18909034 0.08441661]	[ 0.12488418 -0.09731463 0.13253481]
		[ 0.42126872 -2.09100395 2.06440519]	[ 0.84520463 -1.86446783 2.30230306]
		[-0.21092875 -0.51007487 0.3952538 ]	[-0.20623998 -0.4794015 0.38891453]
		[ 0.39896941 0.9377008 -0.32274779]	[ 0.53345738 0.78881207 -0.46934668]
		[ 1.19549418 1.13786932 -2.00312453]	[ 1.22896539 1.27740427 -1.81784748]
		[-0.55291155 -0.6720654 -0.44381073]	[-0.57951043 -0.75091157 -0.4013484 ]
		[ 0.20981988 0.46878013 0.39996716]	[ 0.16320379 0.35386647 0.47559493]
		[-0.30651455 0.49249303 0.58732164]	[-0.31148175 0.51948871 0.51606401]
		[-0.25643126 -1.04750034 0.66533769]	[-0.47871704 -1.00489366 0.57776381]
		[ 0.57022615 -0.39307114 1.10142209]	[ 0.65887813 -0.52674604 1.07624302]
		[-0.20915237 -0.28955769 0.40939468]	[-0.27314889 -0.28964231 0.43648364]
		[ 0.16479262 -0.40634422 -0.95165347]	[ 0.27469818 -0.36373316 -0.92292521]
		[-0.21662149 0.95319475 0.36986259]	[-0.27384392 0.96582251 0.3191559 ]
		[-0.43761488 0.29373168 -0.15452054]	[-0.48545115 0.23942827 -0.12178503]
		[ 0.29983605 0.13154642 -0.1232818 ]	[ 0.37738001 0.35322021 -0.04209597]
		[-0.47587294 2.84777639 -0.95570327]	[-0.57350407 2.85651628 -0.96132189]
		[-0.32761022 -0.69748865 0.90223034]	[-0.33421944 -0.70992581 0.93675698]
		[-1.13606471 -0.27763496 -1.37891935]	[-1.18257649 -0.19660107 -1.41072736]
		[-0.74074966 0.51846783 -0.02455005]	[-0.79189139 0.43351331 -0.13382098]
		[ 0.99413663 -3.0480642 0.46603085]]	[ 1.00514991 -3.07530054 0.43853775]]
0.215556	0.220903	[[ 1.33782073 -0.77913345 1.20210933]	[[ 1.39215555 -0.69546326 1.06103141]	[1.9600714438009927, 1.7217411631049155, 1.4925654620905744, 0.1453085910938881, 1.450243684100654, 0.4912822800695842, 2.9435633917409265, 0.5779700293495192, 0.12509576594097227, 0.638406306284831, 1.2455516249593248, 1.8356442302469358, 2.001304167191648, 0.8976190674782552, 0.24494884034836473, 4.4098039910099045, 0.529883876295682, 2.5974723276612677, 0.9185360777534763, 1.212690115851641, 0…	[1.8834951201229015, 1.8490107974008847, 1.748471318435053, 0.21071385034429227, 1.6496819560466405, 0.37722753989663144, 3.099096474489041, 0.5493026292025661, 0.12336674650870419, 0.6534080416239879, 1.2920092280942748, 2.104780726190232, 2.2026955270391246, 0.9520552255895915, 0.25151146430491833, 4.396527988985349, 0.6317369078132464, 2.39450673728338, 0.8698447137453893, 1.1590992187013325, …
		[ 0.43141445 0.86528622 1.42462415]	[ 0.29062955 0.76257748 1.65917178]
		[ 0.00798683 0.32417183 -1.45691472]	[ 0.2984484 0.31691169 -1.69341297]
		[ 0.05982979 0.02755598 0.12952085]	[ 0.09020959 -0.04849897 0.18414778]
		[-0.20744855 1.41209561 0.25721164]	[-0.5449462 1.53678034 0.25058011]
		[-0.24723153 -0.33858036 0.25612144]	[-0.21699481 -0.19672806 0.23772241]
		[-1.6099815 -1.38444038 -2.03859016]	[-1.74642579 -1.40063042 -2.14304231]
		[ 0.06813523 -0.37641685 0.43326354]	[-0.01628285 -0.43380566 0.33657227]
		[-0.00901219 0.076718 0.09839756]	[ 0.03081254 0.05580784 0.10561925]
		[-0.23574918 0.28650852 0.5195169 ]	[-0.29043472 0.16970032 0.56017099]
		[-0.59082683 0.61873397 -0.9052573 ]	[-0.56214977 0.72562192 -0.90925701]
		[ 0.14113844 1.09306769 1.46794847]	[ 0.43040135 1.32788608 1.57530161]
		[-0.23745598 -0.84779802 -1.79723998]	[-0.25557019 -0.93850308 -1.97630044]
		[ 0.62263753 -0.25852193 0.59262881]	[ 0.6135558 -0.26399777 0.6784273 ]
		[ 0.06435658 -0.17164343 -0.1624706 ]	[ 0.12431728 -0.17642484 -0.12914141]
		[ 0.91456414 -3.39185311 2.66557239]	[ 1.08537862 -3.09540707 2.92743347]
		[ 0.44439916 0.19293677 -0.21461993]	[ 0.48575695 0.27362681 -0.29708598]
		[-0.59384464 2.1846063 -1.27346235]	[-0.53713493 1.82517071 -1.45392588]
		[-0.42034065 -0.08744018 -0.81202 ]	[-0.36721884 -0.15210377 -0.77372126]
		[ 0.82393291 0.88875445 -0.04321345]	[ 0.85135427 0.7864286 -0.0153939 ]
		[-0.50483686 0.5591327 -0.61902533]	[-0.50887312 0.37909351 -0.55357186]
		[ 0.24951077 -0.3533221 0.19611522]	[ 0.22681343 -0.288912 0.12433284]
		[ 1.04794165 1.02098139 0.11492365]	[ 0.84154922 1.05882424 -0.0142168 ]
		[-2.33751573 0.2760473 0.12660887]	[-2.27964001 0.14003832 0.14858808]
		[ 0.32417872 0.14626148 -0.42121313]	[ 0.31887443 0.14665892 -0.41029992]
		[ 0.22829683 -0.24994893 1.14871902]	[ 0.33655056 -0.22231158 1.20527158]
		[ 0.2768789 -1.06684869 0.13188611]	[ 0.25044486 -1.07825876 0.09645753]
		[ 0.38972253 -0.51449856 -0.30221756]	[ 0.34190113 -0.54981634 -0.27691373]
		[ 0.13222576 -0.13863583 -1.09337011]	[ 0.1333146 -0.11341873 -1.03128249]
		[ 0.27887156 -2.60403333 0.50567992]	[ 0.43586098 -2.68211022 0.53326486]
		[ 0.24293727 0.58188041 -0.97573512]	[ 0.18431942 0.56003481 -0.93881006]
		[ 0.24637864 0.25133959 1.52572183]	[ 0.20943098 0.3367396 1.50297801]
		[-0.37249576 -0.55300838 0.04794912]	[-0.44255291 -0.53230971 -0.06825631]
		[-1.10739235 2.40557877 -0.49564073]]	[-1.20385539 2.46679907 -0.50243893]]
0.755272	0.67928	[[-0.14539686 2.01752977 0.42424595]	[[-0.25648867 1.76446881 0.21935076]	[2.066773146223483, 4.666723656136011, 2.5417425510496607, 0.45841215755015197, 2.0092452868379245, 0.5858467334879381, 4.337250087691011, 0.5515033706399979, 0.3824401252768083, 0.495747361910171, 1.630630539765448, 5.485284675224547, 5.2354891398912216, 1.0778513363862636, 0.3328605582411727, 2.0830893041261276, 1.2298735078846752, 1.8922527220514942, 0.6165386794362488, 1.2627845140402594, 0.6…	[1.7964552259831437, 4.921565111711081, 2.066925921865803, 0.5627241715702763, 1.7232426579346252, 0.5885954003210582, 4.108189641503165, 0.46692497664427557, 0.314350690142058, 0.49987922860408995, 1.7825670800418005, 4.734502703216782, 5.411588708396535, 1.167107099650302, 0.26935176964883445, 2.049404393903694, 1.0882526577397684, 2.0236651798797762, 0.5407359606092127, 1.2979016523715654, 0.6…
		[ 1.87799559 1.80328352 3.8729331 ]	[ 1.59840913 1.96747113 4.21852448]
		[-2.39289015 -0.18491769 0.83686161]	[-1.95916626 -0.09968031 0.65108691]
		[ 0.3821369 -0.10438186 0.23068924]	[ 0.37382758 -0.23987566 0.34550124]
		[ 1.31558257 0.79986612 -1.29093893]	[ 1.10559604 0.87029831 -0.9948887 ]
		[ 0.26398044 0.30241456 -0.42670383]	[ 0.24663537 0.31765623 -0.42977908]
		[ 3.17898785 2.23944866 1.92110496]	[ 2.74668573 2.48116639 1.7823448 ]
		[-0.3204917 -0.19423363 0.40461628]	[-0.37844774 -0.15681281 0.22406692]
		[-0.33376267 -0.1843702 -0.02950524]	[-0.12164514 -0.2825528 -0.06467403]
		[-0.25922101 0.36425285 -0.21421899]	[-0.30851549 0.30145667 -0.2526288 ]
		[ 0.69885611 -1.2651858 0.75489136]	[ 0.79575351 -1.33262013 0.87661014]
		[-4.03553838 -2.94298979 -2.26750724]	[-3.2035151 -2.72819262 -2.17024696]
		[-0.21432348 -3.2568087 -4.09360588]	[-0.10883312 -3.15331921 -4.39659251]
		[-0.91550501 0.42938914 -0.37314749]	[-1.01198634 0.50303375 -0.29151274]
		[ 0.00479264 -0.02059194 -0.33218843]	[ 0.01803509 -0.13152 -0.23436638]
		[ 0.70386427 1.55429011 -1.19499724]	[ 0.69075733 1.56940722 -1.12244094]
		[ 1.07101136 -0.01489041 0.60440201]	[ 0.98464349 -0.01006951 0.46332455]
		[-0.55888824 -1.20791468 1.34506744]	[-0.61450576 -1.51449098 1.1932814 ]
		[ 0.41834974 0.28111778 -0.35507215]	[ 0.32123108 0.25916457 -0.34934181]
		[-1.15836587 -0.43109692 0.2587831 ]	[-1.12946361 -0.55884528 0.31072914]
		[ 0.2562124 -0.03891647 0.5567641 ]	[ 0.24004529 -0.15636515 0.59576208]
		[ 0.1054392 0.33285548 -0.74062538]	[ 0.11689629 0.36984272 -0.76152282]
		[ 2.55290848 -0.41311733 2.04662934]	[ 2.5489466 -0.40285123 1.86419362]
		[-2.21975995 -1.44690813 -1.35968187]	[-2.1024383 -1.51549645 -1.34684078]
		[ 0.26275793 -0.13160088 -0.21459381]	[ 0.25194034 -0.14886253 -0.18697445]
		[-0.39591792 -0.36453459 -1.00974591]	[-0.294074 -0.28513462 -0.95077353]
		[-0.42869608 1.0027506 0.14215537]	[-0.39234317 1.0118736 0.07712181]
		[-0.02380248 1.22078188 0.76275283]	[-0.07316174 1.20954139 0.81720279]
		[ 1.40966597 1.67931991 0.26545245]	[ 1.52053048 1.70300228 0.23363595]
		[-2.76814682 0.53525196 -0.29777675]	[-2.63472148 0.60289915 -0.19006072]
		[-0.09168178 -0.44959701 0.54216993]	[-0.16453743 -0.4631455 0.60783194]
		[-0.21346911 -0.90729248 -1.39855576]	[-0.27393823 -0.86704123 -1.44365538]
		[ 0.29129509 0.20500086 0.37499699]	[ 0.27531677 0.21660755 0.2798703 ]
		[ 1.2573863 -1.07437817 0.46889012]]	[ 1.19253149 -1.10101373 0.4258608 ]]
1.34979	1.29499	[[ 3.88687096e-01 7.88980885e-02 1.89507375e+00]	[[ 0.27842784 -0.31257922 1.87425613]	[1.9361319903340082, 2.3041656938479917, 1.5779334974416388, 0.4308315402762784, 0.8076970684334862, 0.7701260291020476, 11.891313405994977, 0.3590091017765587, 0.7381725142096934, 0.8134945038783882, 2.0032357571284694, 10.673216283780912, 3.0557106196043957, 0.9813538403216795, 0.34860046348737916, 4.076400142580815, 1.0078162156896544, 2.9719928947258705, 2.2228586998939566, 1.4578720523365971…	[1.9204332468938707, 1.8789337478942851, 1.0960254179344322, 0.4794787158404767, 0.5939669806705173, 0.7351343270261046, 12.292360057877813, 0.2927800891033154, 0.9196912090690413, 0.7759016175906862, 2.0128596567165804, 10.838909963256484, 3.0422972078626906, 1.0911198679203193, 0.19098679606555974, 3.8518031975276004, 1.2174185195677298, 2.9616848278847487, 2.5499606583813565, 1.501830902416927…
		[ 2.22455074e+00 -5.91984135e-01 1.00540116e-01]	[ 1.79438977 -0.55222273 0.07488275]
		[-1.42533717e+00 6.30429625e-01 2.46670979e-01]	[-0.95108833 0.54371018 0.03289305]
		[-1.26537442e-01 1.59719518e-01 3.79596848e-01]	[-0.05219724 0.04473214 0.47452537]
		[ 2.25502293e-01 4.38041120e-01 -6.40033786e-01]	[-0.05268787 0.56661568 -0.17019821]
		[ 1.04903694e-01 -4.92554789e-01 5.82648347e-01]	[ 0.11528749 -0.49449519 0.53160679]
		[ 7.28284627e+00 4.82820170e+00 8.06547910e+00]	[ 7.33785051 5.2820548 8.32814281]
		[ 1.73449893e-01 -3.08690169e-01 5.92709856e-02]	[ 0.13129204 -0.18089018 -0.18910664]
		[ 4.12091565e-01 3.19860081e-01 -5.22272660e-01]	[ 0.72375617 0.27065313 -0.49875427]
		[ 5.40259860e-01 6.04442532e-01 -6.73930064e-02]	[ 0.49591186 0.58762411 -0.10388769]
		[-9.66764531e-01 1.26821729e+00 -1.21241278e+00]	[-1.01439516 1.27926637 -1.17732069]
		[-6.95770709e+00 -6.50946331e+00 -4.80985917e+00]	[-6.67070135 -6.69251809 -5.30979419]
		[-1.56683094e+00 -3.83295230e-01 -2.59528283e+00]	[-1.72502321 -0.01478872 -2.50592269]
		[ 4.46903003e-01 -8.73353526e-01 -2.42215664e-02]	[ 0.61866907 -0.89126806 0.11589818]
		[-1.29912996e-01 6.91884611e-03 -3.23414635e-01]	[-0.09847416 0.03534614 -0.15977936]
		[-4.40858281e-02 2.41089345e+00 -3.28674419e+00]	[ 0.23603248 2.18318003 -3.16455392]
		[-1.19741084e-01 6.05119504e-01 -7.96985560e-01]	[-0.24572924 0.65866985 -0.99392103]
		[-1.79632734e-01 -2.17398326e+00 2.01848226e+00]	[-0.29385995 -2.30524857 1.83604259]
		[-1.18504639e+00 -8.33466520e-01 1.68585273e+00]	[-1.45527392 -0.97094321 1.85519445]
		[ 1.01357223e+00 1.04765502e+00 -2.19363674e-02]	[ 1.12781622 0.99085189 0.04170324]
		[-3.35233238e-01 1.69454188e-01 -2.39372021e-01]	[-0.39316032 0.10193995 -0.30192696]
		[ 2.73872149e-02 -2.53787955e-01 -6.91080318e-01]	[ 0.01196674 -0.21900929 -0.69287755]
		[ 1.80294336e+00 4.12084983e-01 3.14043828e-01]	[ 1.81060912 0.4193999 0.15716788]
		[-2.90754504e+00 9.90175016e-01 2.08592797e-02]	[-2.84736396 1.07315986 0.08190102]
		[ 2.05322762e-01 -7.25114613e-02 1.89106128e-01]	[ 0.20554172 -0.08292117 0.20874106]
		[-5.19304369e-01 4.60101672e-01 5.32437527e-01]	[-0.44188919 0.51218267 0.62219633]
		[ 2.66212156e-01 -8.80401853e-01 -2.30285835e-01]	[ 0.29176187 -0.87397021 -0.29520309]
		[ 9.96397041e-01 -1.01627179e+00 -6.57247854e-01]	[ 0.98860635 -1.05689786 -0.61979003]
		[-6.59752523e-01 -9.57137025e-01 -2.60635478e-01]	[-0.50407706 -0.88022004 -0.38092801]
		[-2.21473056e+00 -6.54457073e-01 7.65040597e-01]	[-2.22031191 -0.5978111 0.79746707]
		[ 1.41814285e-01 3.71321795e-01 -5.67971703e-01]	[ 0.11139174 0.37994795 -0.52126269]
		[ 1.35974476e+00 2.57925327e-01 7.39222528e-01]	[ 1.31490921 0.27558158 0.71993652]
		[ 6.29299470e-01 3.07001569e-01 5.36405721e-02]	[ 0.592342 0.29954868 -0.02048649]
		[ 7.72034623e-01 6.66193812e-01 -5.72653275e-01]]	[ 0.77967067 0.62131872 -0.64684175]]
0	0	[[-6.67137459e-01 3.63613650e+00 -2.71168168e-01]	[[-0.68832068 3.69094193 -0.71824475]	[3.7067631763461044, 2.564986822462029, 1.885097318644141, 0.5612191783171077, 1.2060129125404673, 1.0119027009404695, 1.5501405254250218, 0.28731730427361474, 0.9942385664358935, 0.35128878253293266, 1.7293434192211208, 1.651715149892892, 0.36434964581211104, 1.524111976051887, 0.20701582433501658, 3.4213009537085712, 1.6023688463354593, 2.3265034040252677, 1.1488321002225177, 1.270185188514207,…	[3.8226578758232974, 2.295311238290158, 1.771211735407285, 0.6061784367975499, 1.0328090680383426, 0.9383981463346837, 1.5309787671487378, 0.43032193599086127, 0.9158621624280981, 0.41302462016535746, 1.8533092393005666, 2.01245333266444, 0.3262739875601432, 1.4776135496828924, 0.19179960353058484, 3.2676892511631594, 1.779628722594881, 2.188220687766667, 1.0782849332090148, 1.2751783825544882, 0…
		[ 5.27182187e-01 -1.23994294e+00 -2.18260804e+00]	[ 0.45755862 -1.39556471 -1.76394244]
		[ 7.69381550e-01 -8.04803265e-01 1.52116259e+00]	[ 0.91238923 -0.87151798 1.24305805]
		[ 3.34125143e-01 -3.18626876e-03 -4.50907089e-01]	[ 0.41185781 -0.13965364 -0.42228225]
		[ 6.18424412e-01 -2.89972774e-01 9.93948783e-01]	[ 0.17035573 -0.13704106 1.00940242]
		[ 7.64497785e-02 4.25364128e-01 -9.14968779e-01]	[ 0.07763835 0.42110181 -0.83500697]
		[ 1.39395090e+00 -6.55088640e-01 1.75201022e-01]	[ 1.27486772 -0.46004639 0.71201517]
		[-2.52058835e-01 6.20439233e-02 -1.23158957e-01]	[-0.21517573 0.11482258 -0.35453089]
		[-7.48843658e-01 1.52538317e-01 6.35983934e-01]	[-0.65905922 0.06320578 0.63281078]
		[-1.14700739e-01 2.22965125e-01 -2.46036790e-01]	[-0.20931505 0.26960438 -0.23257262]
		[ 5.53794830e-01 -1.39234911e+00 8.63309861e-01]	[ 0.62481432 -1.45953463 0.95609668]
		[ 3.60572310e-01 1.60696477e+00 1.25756803e-01]	[ 0.87531266 1.80353128 -0.17626995]
		[ 4.25188933e-02 -3.49373909e-01 9.42373580e-02]	[ 0.01659331 -0.29726462 0.13346581]
		[-1.11495778e+00 2.91307281e-01 -9.97460039e-01]	[-1.106943 0.4231687 -0.88257988]
		[-2.02040591e-01 3.94921360e-02 2.18064752e-02]	[-0.13183887 -0.01002344 0.13894291]
		[-9.06673825e-01 -3.23593738e+00 -6.41834897e-01]	[-0.67344622 -3.12993112 -0.65405996]
		[-5.07453011e-01 -1.15637408e+00 9.86344942e-01]	[-0.64424727 -1.31082377 1.01674229]
		[-2.78914962e-01 2.02174047e+00 -1.11686616e+00]	[-0.30805391 1.81098547 -1.18900975]
		[ 8.66058167e-01 5.26839098e-01 5.40554354e-01]	[ 0.71951806 0.41198456 0.68939167]
		[-1.18512434e+00 -3.47708141e-01 -2.96563239e-01]	[-1.18100951 -0.42065431 -0.23312316]
		[ 4.16896139e-01 1.43396030e-01 6.18099733e-01]	[ 0.3892359 0.11104463 0.58437883]
		[-1.74032608e-01 4.17941757e-01 3.56157978e-01]	[-0.21472345 0.37173626 0.33816263]
		[-2.80352364e-01 -1.64126533e+00 6.40170466e-01]	[-0.31751834 -1.62549001 0.49225565]
		[ 1.50121220e-01 -5.24480314e-01 -8.99205174e-01]	[ 0.33318243 -0.45109939 -0.83069909]
		[ 3.56096117e-01 4.23476988e-01 9.22929848e-02]	[ 0.34284001 0.42430682 0.09315647]
		[ 2.30682865e-01 1.75793199e-02 -9.37233528e-01]	[ 0.28244149 0.05468284 -0.85721691]
		[ 6.50880613e-03 7.82584487e-01 4.42897940e-01]	[ 0.03132595 0.82852256 0.36687703]
		[-6.11344409e-01 8.75792529e-01 7.53074722e-01]	[-0.63119948 0.83635971 0.75763721]
		[ 1.04837323e+00 -6.52716897e-02 1.78598280e+00]	[ 1.17344037 -0.08469305 1.75290053]
		[ 4.55756143e-01 -4.04434195e-01 5.97089220e-01]	[ 0.37617408 -0.33129563 0.47975135]
		[-3.15222783e-01 -5.86427101e-02 1.88940755e-01]	[-0.3291896 -0.08421111 0.24374942]
		[-6.61401888e-01 -7.02858606e-02 -1.08444004e+00]	[-0.71599128 -0.04309767 -1.1036167 ]
		[ 3.18600702e-01 -4.18040179e-01 -4.56872415e-01]	[ 0.29405314 -0.43006439 -0.58967856]
		[-7.22379882e-01 1.02310965e+00 -7.75732850e-01]]	[-0.73756754 1.04600761 -0.79796103]]
0.767631	0.744557	[[ 1.11803997e+00 -7.54930752e-01 7.26753282e-01]	[[ 1.21594567e+00 -6.68948059e-01 2.90838152e-01]	[1.5323524888387945, 2.943218732148659, 2.4336702566310895, 0.6638716684417132, 1.787680541849123, 1.151337853341177, 3.121238322087586, 0.37705446555387334, 0.7080128071173017, 0.5855023864557596, 2.344375001183494, 4.088829425648688, 1.4961444123809282, 1.140603710066997, 0.28126879509970293, 4.185093648885969, 1.8026687152820273, 2.8353086790878472, 0.5652497467788491, 1.3884336129843016, 0.27…	[1.4179570518775442, 2.360618063426061, 2.2435084611154914, 0.6320712219662106, 1.2476120532491441, 1.2772418587796255, 3.14553349297629, 0.3526725662873755, 0.6821378818574192, 0.7471601088060078, 2.3375106671709243, 4.309901815457028, 1.649691292696057, 1.2353085103050947, 0.21014845350295214, 3.931560739029846, 1.8663476080194594, 2.7121370719482494, 0.7353991302149211, 1.3903176652951186, 0.3…
		[ 2.41210310e-01 1.41361051e-01 -2.92990975e+00]	[ 2.44049223e-01 2.71795018e-03 -2.34796726e+00]
		[ 2.41437066e+00 3.14808269e-02 -3.04260050e-01]	[ 2.20027554e+00 -3.98899919e-02 -4.36493465e-01]
		[-6.30914279e-01 1.50176704e-01 -1.41844007e-01]	[-6.16103354e-01 2.18662437e-02 -1.39472415e-01]
		[ 1.05755445e+00 -4.86808881e-01 1.35661248e+00]	[ 9.37750363e-01 -2.11650273e-01 7.95213339e-01]
		[-4.71381423e-01 -8.47805423e-01 6.20164793e-01]	[-4.80595986e-01 -8.25573153e-01 8.47822643e-01]
		[-2.53605370e+00 -1.45444826e+00 -1.09322484e+00]	[-2.56379872e+00 -1.70915939e+00 -6.32527682e-01]
		[ 2.57182329e-01 -2.34304628e-01 1.45357012e-01]	[ 2.30540102e-01 -2.64443158e-01 -3.60418674e-02]
		[ 4.75297577e-01 4.42510217e-01 2.82062150e-01]	[ 4.86284019e-01 4.20622287e-01 2.27852658e-01]
		[-3.67820926e-01 3.44068484e-02 4.54243305e-01]	[-5.47712038e-01 7.17765393e-02 5.03098281e-01]
		[-1.11439836e+00 1.37989739e+00 -1.53300151e+00]	[-1.03759616e+00 1.42296005e+00 -1.53705401e+00]
		[ 2.40139193e+00 5.72763987e-01 3.25941472e+00]	[ 2.68100498e+00 7.00456949e-01 3.30103408e+00]
		[-1.34442729e+00 6.39064993e-01 -1.50197530e-01]	[-1.53680952e+00 5.81896246e-01 -1.45239823e-01]
		[ 9.47549730e-01 -5.81255681e-01 2.55476349e-01]	[ 1.02450508e+00 -4.78965316e-01 4.96959431e-01]
		[-1.35275706e-01 1.24875479e-01 2.12646969e-01]	[ 4.69958963e-02 1.14141379e-01 1.70074995e-01]
		[-2.33006785e+00 -3.28542593e+00 1.13656021e+00]	[-1.99296404e+00 -3.18716448e+00 1.15206195e+00]
		[-5.36790769e-01 1.05578625e+00 -1.35896489e+00]	[-6.36806101e-01 1.01111122e+00 -1.43366157e+00]
		[-3.90885238e-02 2.26901473e+00 -1.69971161e+00]	[-7.76408607e-02 2.12477654e+00 -1.68374109e+00]
		[-4.71415053e-01 -1.27125917e-01 2.84805417e-01]	[-5.98361535e-01 -2.97463696e-01 3.07067914e-01]
		[ 1.11275702e+00 7.16444175e-01 -4.19794547e-01]	[ 1.14740124e+00 7.17449297e-01 -3.18935907e-01]
		[-1.21336558e-01 2.45541390e-01 4.24078215e-04]	[-1.73703846e-01 3.00108638e-01 -2.49243547e-02]
		[-9.58035215e-03 7.97955587e-02 7.06154763e-01]	[-6.91811321e-02 9.75686937e-03 6.61245270e-01]
		[-1.26411540e+00 8.71724011e-01 -1.73948672e+00]	[-1.29866545e+00 9.35100753e-01 -1.77816412e+00]
		[ 1.20352061e+00 -4.79490691e-03 5.84882123e-01]	[ 1.36152528e+00 8.86130415e-02 7.07653549e-01]
		[-8.99668281e-01 -3.21054206e-01 6.71476715e-02]	[-9.24486603e-01 -2.99371764e-01 6.59744669e-02]
		[ 3.59110893e-01 -9.17072355e-02 8.74812732e-01]	[ 3.76499196e-01 -7.87007286e-02 8.73688399e-01]
		[ 3.30387063e-01 -5.18991260e-01 2.58832310e-01]	[ 3.51076311e-01 -5.26608903e-01 2.48204205e-01]
		[ 2.27689430e-01 -8.52918119e-03 -1.63677993e-01]	[ 1.88447445e-01 -1.89728011e-02 -1.37683152e-01]
		[-6.81596588e-01 -1.36714373e+00 2.24897723e-02]	[-5.69692560e-01 -1.42184486e+00 7.61948362e-03]
		[ 1.23763358e+00 8.40718530e-01 -1.82078709e+00]	[ 1.19952229e+00 8.07852530e-01 -1.93897312e+00]
		[-1.11318398e-01 1.29233812e-01 -2.59804446e-01]	[-1.48830979e-01 9.53742689e-02 -1.83055603e-01]
		[-1.72119654e-01 7.47159121e-01 9.11895073e-01]	[-1.85159698e-01 8.12359637e-01 8.84449968e-01]
		[-6.56967758e-01 4.95817316e-01 -4.26526422e-02]	[-6.52726110e-01 4.75382383e-01 -2.16591271e-01]
		[ 4.43321812e-01 -7.73328249e-01 1.48865116e+00]]	[ 4.19012048e-01 -6.85566244e-01 1.44966791e+00]]
1.20133	1.15273	[[-1.09582258 -0.23236493 -1.84532105]	[[-0.87851847 -0.36779901 -2.21372326]	[2.1587103491318054, 2.3840659679103533, 1.617620181973232, 0.6804603701494374, 2.9199423636787336, 1.2241290714243334, 3.085016669104241, 0.45552334300246455, 0.8597704392513204, 0.44828442764658094, 1.7959910440556854, 2.7237443883938677, 2.7242305653772583, 1.548958897004838, 0.3206238115616964, 3.129233981039039, 1.5112261439616905, 1.6931624024571121, 2.0388685904145474, 0.9930459388053239, …	[2.4099048711922837, 2.0565693326954473, 1.404805045481964, 0.7441045268533186, 2.6122684743885487, 1.0983552763185511, 2.8531786357118425, 0.31019680679000017, 0.7484725479605517, 0.5533568264322513, 1.9410378366515446, 2.555987548507357, 2.833300537021515, 1.560500690899289, 0.11546004036586797, 3.1502355700623093, 1.6556104542532302, 1.4779322082982407, 1.9635300911295936, 1.0158333095096466, …
		[-1.36574742 1.17350829 -1.5624925 ]	[-1.17968546 1.04980193 -1.31747316]
		[ 0.88258596 -0.90124031 1.01267122]	[ 0.41522903 -0.84284722 1.04435178]
		[ 0.28252171 -0.1695286 -0.59537203]	[ 0.24268653 -0.30242205 -0.63508715]
		[ 2.31097045 -1.40186307 1.1046533 ]	[ 2.33197563 -1.10958055 0.39327755]
		[-0.06091305 0.55378727 -1.09000057]	[ 0.00913887 0.64986348 -0.88542547]
		[-2.22759123 0.36827627 -2.10226967]	[-2.45935981 0.2553935 -1.42371058]
		[-0.02058967 0.30712041 0.33578957]	[-0.06078998 0.2307954 0.19814167]
		[-0.29928897 -0.38716233 0.70692054]	[-0.32753211 -0.39249618 0.54669975]
		[-0.29082695 -0.3125206 0.13678263]	[-0.40257643 -0.37305697 0.07045915]
		[ 1.2057044 -0.8276189 1.04254865]	[ 1.30151201 -0.87124432 1.14657215]
		[ 1.16220278 2.44171427 0.32572935]	[ 1.26599858 2.19375389 0.34316734]
		[ 2.02686951 -0.62397908 1.70993633]	[ 2.05053884 -0.61050145 1.85746343]
		[-1.18324677 0.753517 -0.65682028]	[-1.19820475 0.86695621 -0.49785009]
		[-0.2424176 -0.0708387 0.19752269]	[-0.01685142 -0.10512908 0.0446646 ]
		[-2.73956471 1.41662425 -0.52921285]	[-2.69849784 1.56632716 -0.43441085]
		[ 0.51250631 -0.95325579 1.05472515]	[ 0.62928202 -1.04939186 1.11526985]
		[ 0.68265712 -1.34646433 0.76668898]	[ 0.61307593 -1.18361797 0.63833378]
		[ 0.56428911 1.95027318 -0.18707603]	[ 0.64638626 1.83987422 -0.22912456]
		[-0.62948274 -0.75575695 0.13683256]	[-0.65146209 -0.74641295 0.2244597 ]
		[ 0.26913751 -0.66889584 -0.03936985]	[ 0.22738773 -0.55568754 -0.05041959]
		[ 0.09781027 -0.27783145 0.07378987]	[ 0.01269036 -0.32407868 0.09350246]
		[-1.70152434 -0.30953797 0.98755624]	[-1.66225251 -0.20496533 0.9503205 ]
		[ 0.90143669 -0.36933994 0.11403523]	[ 1.05309001 -0.37323892 0.25411768]
		[ 0.55819646 0.67762222 -0.48919163]	[ 0.53176087 0.69944339 -0.52205378]
		[ 0.35153559 -0.29847578 -0.69287017]	[ 0.33044161 -0.27387912 -0.66138381]
		[-0.34514202 0.26906454 -0.0856131 ]	[-0.35671734 0.26423943 -0.08024677]
		[ 0.20293554 -0.02650502 -0.00417085]	[ 0.15681026 -0.02521313 0.03447352]
		[-1.7864219 2.19377203 0.41226218]	[-1.7124734 2.14096898 0.31594576]
		[ 4.00377355 -1.45554535 1.29047325]	[ 3.84653203 -1.46527624 1.28051161]
		[ 0.36091761 0.15619865 -0.27563829]	[ 0.34417309 0.14467541 -0.20149548]
		[-0.40158387 -0.57441757 -0.26215094]	[-0.43021153 -0.47875667 -0.29627843]
		[-0.32186184 -0.93827843 0.70017031]	[-0.30459722 -0.96877576 0.55802686]
		[-1.76237234 0.66658591 -1.60706463]]	[-1.66897931 0.72227802 -1.66107614]]
1.34864	1.35681	[[ 1.31542614e-01 -2.92244166e+00 1.38383083e+00]	[[ 0.50296252 -3.15992328 1.12867899]	[3.2361947557131163, 1.3188863080063107, 2.278542467615456, 0.4387565099359622, 0.8577355572647019, 0.9131780184040644, 1.9961830059709813, 0.9194502463676939, 0.2937128196406604, 0.6821096281928701, 2.1247066105067134, 2.2189766332400014, 1.4938378921587379, 1.43062398184384, 0.3910773748450918, 2.793486950373749, 1.8628265519378242, 1.967414597227122, 1.1990920374323737, 0.8386862921302619, 0.9…	[3.3929342297171172, 1.2906267232215316, 2.295164367254397, 0.3945355352506998, 0.37428346896952847, 0.9747164210404918, 1.8465237905550176, 0.7939445968838306, 0.31704828678394076, 0.8196705441897618, 2.1710402412268412, 2.1736269352018494, 1.5158296079642595, 1.559540254840246, 0.28486944183064844, 3.0474723722257924, 1.8863523038685575, 1.5742730495644508, 1.1910220988479436, 0.870215152508316…
		[-5.02209960e-01 -6.00052420e-02 -1.21804993e+00]	[-0.38013064 -0.13088648 -1.22641215]
		[ 2.10522104e-01 1.44571416e+00 -1.74852704e+00]	[-0.08810346 1.43405342 -1.78983464]
		[-2.87052666e-01 2.63576772e-01 2.01582060e-01]	[-0.28937444 0.17694281 0.20152411]
		[ 5.29082182e-04 -9.62487342e-02 8.52318126e-01]	[ 0.09691519 0.06864871 0.35494072]
		[-2.00227498e-01 -7.80030248e-01 4.30529737e-01]	[-0.08041613 -0.6925071 0.68120428]
		[-1.61841570e+00 -3.32392166e-01 -1.12026454e+00]	[-1.76751447 -0.16523311 -0.50817393]
		[ 8.32427690e-01 -1.27358448e-01 3.69097172e-01]	[ 0.74751426 -0.1673835 0.20869409]
		[ 2.09838138e-01 -7.40812757e-02 -1.91695438e-01]	[ 0.12168912 -0.13766714 -0.25837789]
		[ 2.63918215e-01 -5.34999480e-01 -3.30751080e-01]	[ 0.29312148 -0.6545272 -0.3969052 ]
		[-7.40312729e-01 1.16080687e+00 -1.61828386e+00]	[-0.7615333 1.2091213 -1.63447498]
		[ 8.45877762e-01 5.14858824e-03 2.05141941e+00]	[ 0.63599358 -0.41835888 2.0359622 ]
		[ 4.88952875e-01 6.05717235e-01 1.27498367e+00]	[ 0.59816814 0.55334886 1.27817813]
		[ 1.11084895e+00 -5.54539319e-01 7.10764191e-01]	[ 1.22366167 -0.52323492 0.81304559]
		[-3.32292458e-01 1.88314536e-01 -8.40289875e-02]	[-0.08220714 0.13672639 -0.23600525]
		[-1.23253790e+00 2.50584835e+00 -7.17196635e-02]	[-1.47133822 2.6639676 0.15977586]
		[ 2.16977585e-01 1.31085004e+00 -1.30564761e+00]	[ 0.46045519 1.36817058 -1.21425503]
		[ 4.90067192e-01 -1.74765034e+00 7.59126231e-01]	[ 0.40019009 -1.42346879 0.54029632]
		[-9.87860095e-01 -5.60573654e-01 3.84332311e-01]	[-0.891938 -0.73763473 0.28084737]
		[ 8.02359326e-01 1.61536005e-01 1.83085575e-01]	[ 0.79571124 0.21732974 0.27728293]
		[-3.00763346e-02 -4.96658479e-01 -8.19743962e-01]	[-0.08821345 -0.33040374 -0.71424796]
		[-9.17840087e-02 6.55918130e-01 -1.10963791e-03]	[-0.11869029 0.57966734 0.02938879]
		[ 2.18805940e+00 8.96207470e-01 1.93831204e-01]	[ 2.19649627 0.98459664 0.22222108]
		[ 6.01359210e-01 -1.18731256e-01 -1.23320264e+00]	[ 0.58222178 -0.1948542 -1.24729055]
		[-6.51090724e-01 -7.63403574e-01 2.38521499e-03]	[-0.65983036 -0.7432593 -0.05883859]
		[-7.42672387e-01 -5.07509575e-02 8.07142766e-01]	[-0.73189363 -0.01974984 0.8028631 ]
		[-2.00791805e-01 3.70328217e-02 -4.64646051e-01]	[-0.22434886 0.02282683 -0.45519118]
		[-1.09654085e+00 7.01601335e-02 6.77014209e-01]	[-1.11287971 0.00946377 0.72601551]
		[-1.11409106e+00 -3.08215954e-02 -1.67460455e+00]	[-1.14636441 0.00870707 -1.77480045]
		[-1.20981210e+00 -4.05346114e-01 -1.06602809e+00]	[-1.30788858 -0.38885598 -1.18878278]
		[ 3.05992616e-01 -4.51378475e-01 4.15565798e-01]	[ 0.28469825 -0.45210457 0.44023807]
		[ 4.92991722e-01 -6.48355325e-01 2.75295359e-01]	[ 0.45756552 -0.63331661 0.22241052]
		[ 1.26596475e-01 1.34283490e+00 7.16512412e-01]	[ 0.19447604 1.32529397 0.62202442]
		[ 1.42444036e+00 1.70274217e-01 1.67479558e+00]]	[ 1.61082475 0.21450435 1.67799852]]
1.56438	1.56697	[[-1.97046053 -1.04961744 -1.70293253]	[[-1.64215063 -1.05232674 -1.94531918]	[2.8079157203066485, 1.9175029854004881, 1.185999190880854, 0.6510763052007079, 0.6630533591346677, 1.0555283448936323, 2.3984160890022728, 0.9711533862401813, 0.663327533949278, 0.7283248629801504, 1.7120704252061096, 1.9824529969685198, 3.3711866888968296, 1.26750803702701, 0.20046753402027512, 3.161053107768579, 1.3100425011604575, 2.720287708068865, 0.8653639086812249, 0.9703755745794204, 0.6…	[2.7546899930688493, 1.9717515643224481, 1.1913405751198514, 0.6015028436316019, 0.7939301206406332, 1.0469912827896684, 1.7922192538544601, 0.8517712127921448, 0.6231739829436678, 0.8163807225169019, 1.7267553535526303, 1.4944060773533583, 3.4922441273905207, 1.2612583932681707, 0.16713533329866231, 3.1588881705530385, 1.480007133689333, 2.9552366172120705, 0.7458417963525835, 0.9823442930171082…
		[-1.24116417 -1.26614478 -0.73020998]	[-1.0430377 -1.42844213 -0.87145261]
		[-0.95643141 -0.07679076 -0.69709125]	[-0.9109473 -0.10987583 -0.75986491]
		[ 0.47657768 0.33563922 0.29003515]	[ 0.44769619 0.26851841 0.29878363]
		[-0.55353921 0.36244747 0.04319643]	[-0.73531249 0.29306898 -0.06124664]
		[ 0.38921361 0.71414124 -0.67279651]	[ 0.54477758 0.76594683 -0.46123052]
		[ 1.0695666 -1.94800192 -0.90206183]	[ 0.82220707 -1.44929529 -0.65997618]
		[-0.22531018 0.83559174 0.44063665]	[-0.27048743 0.74279768 0.31717873]
		[-0.51910084 0.07789505 -0.40554913]	[-0.49089236 0.07691226 -0.37610505]
		[ 0.67174956 0.22454646 0.16967181]	[ 0.77499749 0.20811234 0.15015202]
		[ 0.71237756 -0.80357654 1.3334047 ]	[ 0.71869501 -0.75438108 1.37697884]
		[ 0.34156541 1.82618657 -0.69173374]	[ 0.10075242 1.18502727 -0.90488057]
		[ 2.36773522 0.28427438 2.38283816]	[ 2.52300292 0.18392477 2.40757077]
		[-1.04637086 0.5347832 -0.47507009]	[-0.98777026 0.59969066 -0.50542433]
		[-0.19111067 -0.05969892 -0.00999924]	[ 0.01923132 -0.14107248 -0.08753817]
		[ 2.02877203 -0.37659868 2.39468458]	[ 1.68665923 -0.22928388 2.66104942]
		[ 0.26024796 -0.31263558 1.24528766]	[ 0.49553099 -0.1693757 1.38426227]
		[-1.59330124 1.15006592 -1.88114453]	[-1.62749761 1.34557997 -2.06738712]
		[-0.36718818 0.47916848 0.62002025]	[-0.28456351 0.41771228 0.54847064]
		[-0.89307226 -0.3238256 0.19795875]	[-0.88457202 -0.32682475 0.27516947]
		[ 0.41702917 -0.09382747 -0.54821378]	[ 0.38921498 0.02441107 -0.42896177]
		[ 0.13239668 -0.52120642 -0.35649191]	[ 0.17626076 -0.5680822 -0.29863783]
		[-0.15164218 -0.59776198 1.38850474]	[-0.19202536 -0.54544897 1.44810953]
		[-2.71668989 0.58621298 -0.94584411]	[-2.68699566 0.5356004 -0.98314284]
		[ 1.45804724 0.1561066 0.4178115 ]	[ 1.43391652 0.17548037 0.39792874]
		[ 0.12639099 -0.08661285 -0.67528123]	[ 0.10488722 -0.06871226 -0.66332307]
		[ 0.08132208 -0.12153865 0.0518824 ]	[ 0.08465768 -0.15087151 0.04812798]
		[ 1.33335729 0.13216122 -0.33083773]	[ 1.2908953 0.09698987 -0.2794755 ]
		[ 0.33532554 0.01475126 0.82535 ]	[ 0.34908437 0.04451558 0.79256636]
		[-0.7115421 1.7399743 2.81106732]	[-0.80553297 1.78796345 2.8441478 ]
		[ 0.23991555 0.32152688 -0.95341993]	[ 0.2422684 0.32032554 -0.96013772]
		[ 0.11776879 0.09221364 0.06676982]	[ 0.10925112 0.10690382 0.04130604]
		[ 0.58616886 -1.1893499 -0.45613101]	[ 0.62197938 -1.21433728 -0.57419525]
		[-0.48229726 -0.99415627 -2.04004957]]	[-0.37418062 -0.97115146 -2.10350297]]
1.40351	1.32506	[[ 0.52322279 -1.24437707 1.56065355]	[[ 0.79728824 -1.14640625 1.47047533]	[2.0634621095948367, 1.8357563482340535, 1.739691416734618, 0.5815862839871885, 2.573760025119564, 0.9260679703129753, 3.2169458168509113, 0.48017272021453666, 0.5706822558872016, 0.5595463678043293, 1.573631139452699, 2.1264934517077103, 1.933033726574579, 1.072531117836184, 0.15154930437118377, 2.763751002453492, 1.084232276888967, 2.7841807888680026, 2.199479900964988, 0.48330224215346507, 0.4…	[2.0278593449893756, 2.1188962433407554, 1.595371126041891, 0.5480410565667502, 2.8128070900575013, 0.9739327404544804, 2.8274816970292274, 0.39391925620448176, 0.48186739855945226, 0.603619953085353, 1.641322087749606, 1.4337449453497793, 1.7493146697351114, 1.1150423478187617, 0.2455275919129064, 2.465519629639543, 0.9530997885284956, 2.884389243976975, 2.21250326063605, 0.4508572331138797, 0.5…
		[-0.37130457 -1.78914964 -0.17628917]	[-0.39860235 -2.03182726 -0.45001714]
		[-0.66577914 0.84208389 -1.3689993 ]	[-0.43726013 0.65122944 -1.38921302]
		[-0.23654818 0.20129867 0.49169748]	[-0.20232289 0.16499813 0.48186104]
		[-1.57646194 1.96168195 -0.53927019]	[-1.79436834 2.02265661 -0.77523301]
		[-0.33548701 -0.64765094 0.57061249]	[-0.17259113 -0.58036268 0.76284759]
		[ 1.49225251 -2.66759483 -1.00292606]	[ 1.52004353 -2.25981885 -0.75982841]
		[ 0.30107486 0.00443619 0.3740322 ]	[ 0.25428473 -0.07960611 0.29012846]
		[-0.35661836 0.12583131 -0.42739684]	[-0.30039099 0.19156595 -0.32444403]
		[ 0.19007091 -0.2525078 -0.46174127]	[ 0.29488492 -0.24081827 -0.46840847]
		[-0.89192298 0.69439509 -1.09480766]	[-0.92377654 0.79609042 -1.09855139]
		[ 1.44247354 0.7004738 1.396632 ]	[ 0.96678241 -0.04319494 1.05787075]
		[-0.57017859 1.65723704 0.81552509]	[-0.45645233 1.50033362 0.775082 ]
		[ 0.70566178 -0.52839009 0.61087508]	[ 0.84853922 -0.47138013 0.54872708]
		[ 0.04429722 0.14238692 -0.02703538]	[ 0.21233833 0.11756741 -0.03706935]
		[ 2.58809623 -0.38175766 0.89125675]	[ 2.19887503 -0.15987498 1.10370995]
		[-0.56788357 0.69383156 -0.60964388]	[-0.26232818 0.81392028 -0.4208526 ]
		[-1.97324406 1.25759503 -1.50878272]	[-1.98060894 1.36029244 -1.5957738 ]
		[-1.16012322 -1.86750106 -0.06531283]	[-1.11597715 -1.90848135 -0.08639807]
		[ 0.37001691 0.25157979 -0.18269142]	[ 0.36207309 0.24557868 -0.10893318]
		[ 0.19653889 0.21264177 0.27867832]	[ 0.16287602 0.31318344 0.46406908]
		[ 0.25749683 0.70937086 0.51103893]	[ 0.31243748 0.66393607 0.57011218]
		[ 2.46850658 -0.29869638 -0.07738381]	[ 2.41361559 -0.26290516 0.01293068]
		[ 0.3139848 1.65468676 -1.76223268]	[ 0.26253263 1.69527455 -1.69700509]
		[-1.14217618 -0.92423551 0.25234238]	[-1.15588857 -0.89490143 0.24678612]
		[-0.12889736 0.04088943 0.52118909]	[-0.16179139 0.06591538 0.48365552]
		[ 0.1023927 0.05992394 0.49446713]	[ 0.13394348 0.02208137 0.48245853]
		[-1.41541151 -0.55792711 0.40993775]	[-1.47112333 -0.58625409 0.43192352]
		[ 2.70206955 -2.15789601 -0.20130109]	[ 2.75846249 -2.12543171 -0.2190761 ]
		[-1.88621675 0.72393617 -0.19672416]	[-1.86383212 0.77641976 -0.1449244 ]
		[-0.79267289 -0.50794121 0.91603574]	[-0.76327373 -0.50500919 0.95914643]
		[-0.27026237 0.49595235 -0.21672392]	[-0.27007123 0.49266453 -0.27876573]
		[-0.33439876 1.25954305 -0.35466319]	[-0.32388334 1.2327069 -0.47356157]
		[ 0.47080179 0.20273937 0.22091714]]	[ 0.5555655 0.16985743 0.18627108]]
1.17654	1.01805	[[ 0.93081744 0.26194422 -0.95526053]	[[ 0.97876557 0.30997966 -0.99183589]	[1.3592492603545523, 2.299085628880436, 1.930395985912732, 0.5257249330176216, 0.8922769172477638, 0.906248668163699, 2.6174242808045287, 1.0047446991635707, 0.4104085857715301, 0.673851624294425, 1.391736368912399, 3.469434038208936, 0.5773744891254357, 1.1339925664004442, 0.3463106017740652, 3.2796990037267406, 1.427533951490084, 1.7379451716781575, 1.1194747104999034, 0.45968105692862216, 0.56…	[1.4275180822698048, 2.0308625725023375, 1.8580186218813073, 0.6110241995697395, 1.1537738714172523, 0.8932217545741551, 2.04213707002319, 0.9835015879014495, 0.38823692120292014, 0.6197343062860955, 1.4749497079684615, 2.596205172082943, 0.45382229244409467, 1.14617911051798, 0.40178500640173215, 3.5769087254025456, 1.39510098331232, 1.8819235338635525, 1.2281591065988102, 0.457127659182351, 0.7…
		[ 0.15854267 -0.31247221 2.272228 ]	[ 0.21464193 -0.36248243 1.98669024]
		[-1.52649738 -0.95131666 0.70087875]	[-1.21427105 -1.18777685 0.7529709 ]
		[ 0.09619068 -0.43782006 -0.27467737]	[ 0.18128597 -0.46124937 -0.35740032]
		[ 0.55706985 0.69256652 0.07863136]	[ 0.35512011 0.97208979 -0.5100248 ]
		[ 0.04833463 0.67267043 -0.60536345]	[ 0.1642622 0.73593839 -0.47880864]
		[-0.17013394 -1.14783318 -2.34615501]	[ 0.13988779 -0.86350142 -1.84529686]
		[-0.90133369 0.43228483 0.10118953]	[-0.92167604 0.33630171 0.06848215]
		[ 0.19376353 -0.32250863 -0.16394842]	[ 0.30955543 -0.23310475 -0.02378057]
		[-0.4389644 0.25333801 0.44407895]	[-0.42205923 0.2669555 0.36697599]
		[-0.06785683 -1.14561621 0.78733034]	[-0.0970497 -1.16933401 0.89370911]
		[ 2.08852674 2.47945867 1.23584517]	[ 1.570751 1.85822783 0.90554511]
		[-0.17840493 0.54228687 -0.08635934]	[-0.28861064 0.31201822 -0.1590698 ]
		[-0.94165346 0.28276231 -0.5650428 ]	[-0.85965638 0.38652313 -0.65216357]
		[ 0.07535289 -0.21115316 0.26394567]	[ 0.16288246 -0.21438634 0.29822641]
		[ 0.27628266 2.09493677 -2.50825305]	[-0.11678125 2.53897685 -2.51679056]
		[-0.86679345 -1.13422585 -0.00734874]	[-0.58721277 -1.25063366 0.19339951]
		[-0.00952538 -1.29677395 1.15703933]	[ 0.09384287 -1.35233694 1.30537907]
		[ 0.84974908 0.17065222 0.70853931]	[ 0.95055395 0.16750627 0.75944956]
		[-0.31923021 0.03321386 -0.32908295]	[-0.36175853 -0.02201156 -0.27858922]
		[-0.2793648 0.04415874 0.48604331]	[-0.33669787 0.1782362 0.59120316]
		[-0.03459469 -0.91975546 -0.35381493]	[ 0.00739496 -1.02207098 -0.30406725]
		[-1.03702982 -1.22304363 0.02713386]	[-1.04722388 -1.10821981 0.08153569]
		[-0.68163407 0.77643877 -0.69438784]	[-0.63696908 0.75774025 -0.64102789]
		[ 0.75130595 0.80743037 0.31471021]	[ 0.70941552 0.81663779 0.32306064]
		[ 0.37920609 0.03586235 -0.15507317]	[ 0.36885914 0.08294774 -0.21344723]
		[ 0.13702406 -0.5777181 0.23493146]	[ 0.17828224 -0.6175859 0.24472482]
		[ 0.49011908 0.11387187 0.16813264]	[ 0.44339498 0.10676558 0.16849759]
		[ 1.1608007 -0.08666561 1.01019519]	[ 1.20252944 -0.0569985 0.96422831]
		[-0.21003781 0.67276391 -0.11823801]	[-0.25643871 0.66192778 -0.16332601]
		[-0.47181183 0.80445817 -0.81470531]	[-0.4313597 0.79135028 -0.78438542]
		[ 0.39195826 0.31910973 0.36133505]	[ 0.37512503 0.32889485 0.34927289]
		[-0.07551235 -1.24744548 -0.14978261]	[-0.06472818 -1.26893756 -0.21430839]
		[-0.78234301 -0.38233801 -0.14258773]]	[-0.76405759 -0.41838777 -0.11902874]]
1.213	1.04018	[[ 1.31577447 -0.84938861 1.69917682]	[[ 1.25252225e+00 -9.60064178e-01 1.65573793e+00]	[2.310827844634857, 4.460822048961319, 1.0160219640574395, 0.8892161649485841, 2.2682935290258746, 1.1432732846536797, 4.22774008894377, 0.38348561601541836, 0.7984101711169768, 0.6331423055134009, 1.3212028319376146, 3.5568670816607058, 3.5766167727039297, 0.6107703454536355, 0.29918072676896834, 1.6957101454561196, 1.8863111624397737, 1.2740001614819843, 1.1723110430507884, 0.5265096850648957, …	[2.2873572783598695, 4.328061289837249, 0.6303233563983042, 0.8420176457947033, 1.4826734258151268, 1.0433672262506406, 3.3442368700197305, 0.425763344259291, 0.7439463019477065, 0.7055381485008793, 1.2644743342112474, 3.0373926288720026, 3.748899139226653, 0.5272990438198076, 0.24073737839905876, 1.7442825530838884, 1.620571740337486, 1.493471094414082, 1.2715871793635531, 0.4852084761866045, 0.…
		[ 2.22937661 1.38078623 3.60863446]	[ 2.18224934e+00 1.55734494e+00 3.39773146e+00]
		[ 0.34213152 0.87416255 -0.38869846]	[ 3.62868437e-01 4.33140788e-01 -2.79326133e-01]
		[-0.84924061 -0.26268599 -0.02217743]	[-7.86860629e-01 -2.92300091e-01 -6.63680853e-02]
		[-1.12296025 -0.80660252 1.79819581]	[-1.12752614e+00 -1.95545279e-01 9.42744580e-01]
		[-0.40110122 -0.82935316 0.67702655]	[-3.05801197e-01 -7.08332538e-01 7.02400037e-01]
		[-1.43991688 0.61190841 -3.92759389]	[-7.81456578e-01 5.91479494e-01 -3.19740486e+00]
		[ 0.28422286 -0.25704477 0.01437253]	[ 3.06958637e-01 -2.94541293e-01 -1.72118382e-02]
		[ 0.01195965 -0.77510895 0.19110701]	[ 1.15144773e-01 -6.79851997e-01 2.79283089e-01]
		[-0.62572178 -0.02794041 -0.09252444]	[-6.85839245e-01 -1.36971681e-02 -1.64987870e-01]
		[-0.46457889 0.51499833 -1.12450882]	[-5.11331020e-01 4.53842346e-01 -1.06370252e+00]
		[ 1.57801211 1.3151897 2.90369717]	[ 1.08532464e+00 9.40034519e-01 2.67659476e+00]
		[-1.52782186 -1.09034988 -3.04451721]	[-1.78286095e+00 -1.20988219e+00 -3.06787168e+00]
		[ 0.38139179 -0.45999482 0.12643372]	[ 3.86811666e-01 -3.34905417e-01 1.27512267e-01]
		[-0.00657175 0.29588961 -0.04376367]	[ 3.32941153e-02 2.37457557e-01 2.14451874e-02]
		[ 0.56081462 0.31697283 -1.56858155]	[ 2.92814820e-01 7.87297340e-01 -1.52870664e+00]
		[-0.69287742 0.79052848 -1.56625522]	[-4.32977321e-01 6.49029621e-01 -1.42040274e+00]
		[-0.28757285 -0.69474147 1.02845153]	[-9.11737139e-02 -9.18946318e-01 1.17374654e+00]
		[ 0.74869356 -0.72144955 -0.54155487]	[ 7.90609543e-01 -7.74253894e-01 -6.26419518e-01]
		[ 0.26118852 0.15311131 -0.43075507]	[ 2.96114910e-01 5.53883531e-02 -3.80362137e-01]
		[-0.25817596 -0.6361543 0.15365299]	[-2.94480585e-01 -5.43773038e-01 3.32041706e-01]
		[-0.44503283 1.22073791 0.4834992 ]	[-3.82093439e-01 1.14609332e+00 4.84033440e-01]
		[ 0.62717872 -0.13159177 -0.31622958]	[ 5.73435309e-01 -1.41181146e-02 -2.28440986e-01]
		[ 1.07969573 -0.33007868 1.04456075]	[ 1.17752361e+00 -3.61343850e-01 1.03402091e+00]
		[-1.05960701 -0.26077396 -0.85481498]	[-1.07528075e+00 -2.53407791e-01 -8.25069472e-01]
		[-0.19857258 -0.03205603 0.37689282]	[-1.84488508e-01 3.83027780e-02 3.12613144e-01]
		[-0.12273807 0.68987133 0.01223687]	[-3.37221131e-02 6.80201337e-01 8.62741802e-04]
		[-0.41779145 -0.03829333 -0.31786264]	[-4.45642875e-01 -5.53202717e-02 -3.24020861e-01]
		[-0.81238479 0.9679348 -0.72447394]	[-7.82718040e-01 9.81593282e-01 -7.82364002e-01]
		[ 2.05775318 0.23653769 -0.27890781]	[ 2.14780101e+00 1.25389939e-01 -2.30963680e-01]
		[ 0.16622123 -0.21132938 0.73058942]	[ 1.99086661e-01 -2.24861886e-01 7.28605189e-01]
		[-0.17886942 -0.78505064 -0.59105355]	[-2.22834602e-01 -7.85289628e-01 -5.76409052e-01]
		[ 0.02871761 0.87113934 0.7167776 ]	[ 8.34494327e-02 8.82638746e-01 7.15761362e-01]
		[-1.38945913 -0.96144507 0.16887338]]	[-1.35892144e+00 -9.38799417e-01 1.94897746e-01]]
0.628873	0.491406	[[-1.14176825 1.5050757 -0.25860585]	[[-1.35966942 1.46207564 -0.37209788]	[1.9067680948609713, 1.555210721290163, 2.1797711481554227, 0.657305903560882, 3.0960273952744415, 0.7896849094427691, 3.8259898644670036, 0.7459350472659612, 0.4797904945529409, 0.3919560281259105, 1.1035021676013812, 2.9720788122176645, 1.522179539555458, 0.38420094681523387, 0.4736841526482383, 3.819993502057844, 1.18243638929554, 2.0219871216379843, 2.3278810278892155, 0.5326859971307802, 0.7…	[2.0309660103814147, 1.72647849572502, 2.0477103797664045, 0.6495477400573684, 2.1718881557770144, 0.8037367947243002, 3.2909286694189426, 0.7303133272018384, 0.4746116546906446, 0.36291967669384045, 1.1660168784003262, 3.328725050481188, 1.4538391178186383, 0.4004585684310854, 0.5511068874988349, 3.884153974362328, 1.2501832885598527, 1.8721221784851942, 2.366600034375684, 0.49589020743956436, 0…
		[ 0.28594375 0.57416406 1.41677528]	[ 0.37952568 0.78092178 1.49226319]
		[ 0.97863435 -0.31342512 1.92235318]	[ 0.8868848 -0.52517898 1.76938978]
		[ 0.63511917 0.11254888 -0.12652052]	[ 0.6200179 0.01862641 -0.19272551]
		[-0.54550214 -2.05249897 2.25278961]	[-0.58105206 -1.45541684 1.5037415 ]
		[ 0.04611849 0.47249939 -0.63104649]	[ 0.05252929 0.4878873 -0.63655282]
		[-2.77982555 -0.59731435 -2.56007498]	[-2.20181382 -1.00451877 -2.23006041]
		[-0.38516463 0.08890735 -0.63258421]	[-0.34296555 0.16010536 -0.62457863]
		[ 0.31771552 0.12592079 -0.33674875]	[ 0.39796102 0.10550642 -0.23611787]
		[ 0.21363895 0.32805085 0.01925002]	[ 0.22542232 0.28360316 0.02155722]
		[ 0.75346538 -0.57760569 0.56247545]	[ 0.69848337 -0.69660254 0.62166007]
		[ 0.6949414 2.83397901 -0.56468742]	[ 0.4389922 3.28151529 -0.34547608]
		[ 0.41057328 -0.8557487 -1.19002281]	[ 0.37460637 -0.87842063 -1.0962187 ]
		[-0.09212591 -0.12577938 -0.35114489]	[-0.22825694 -0.09331523 -0.31552829]
		[-0.15309501 -0.22984726 -0.3848491 ]	[-0.21285833 -0.38128272 -0.33620473]
		[ 1.99622358 -2.44005406 2.15721533]	[ 1.97776171 -2.42075123 2.30544446]
		[ 0.0177396 -0.84526975 0.82665602]	[ 0.12819519 -0.9211456 0.83547294]
		[-1.48202049 1.33141878 -0.34550141]	[-1.43423532 1.11755391 -0.44596385]
		[ 0.81566022 2.18009663 0.03011912]	[ 0.98694221 2.14997314 0.06600205]
		[-0.26217953 0.1867366 -0.42443575]	[-0.16770059 -0.02146755 -0.46617889]
		[-0.24977688 -0.18934663 -0.72563033]	[-0.29597684 -0.09069392 -0.66552078]
		[-0.54241023 -1.38272191 -0.69158904]	[-0.39937754 -1.4114498 -0.66993999]
		[-1.8837743 1.07311751 -0.01060571]	[-1.98640894 1.20212498 0.1068927 ]
		[ 0.86154361 -1.3433537 1.19373184]	[ 0.83333415 -1.40600514 1.22755687]
		[ 1.18833154 0.52046044 0.03155606]	[ 1.16961159 0.55105578 0.0553452 ]
		[ 0.04783584 -0.14337844 0.06144671]	[ 0.08030286 -0.10698225 0.03935841]
		[ 0.19453008 -0.39733028 -0.74401409]	[ 0.24265319 -0.41439671 -0.76962513]
		[-0.32089058 0.20581518 -0.6642226 ]	[-0.33023995 0.19571094 -0.67713733]
		[-3.84275058 1.47784722 -1.05411822]	[-3.76913313 1.43049271 -1.03820484]
		[ 1.33267908 -2.45411698 0.4381379 ]	[ 1.23505083 -2.469117 0.48971103]
		[ 0.92237151 -0.11504681 -0.17420153]	[ 0.97258518 -0.11026003 -0.14579616]
		[ 0.39945288 -0.16681243 0.66321303]	[ 0.3574878 -0.15065082 0.62079256]
		[ 0.11307061 -0.273187 0.42723214]	[ 0.1757054 -0.26897501 0.44387041]
		[ 1.04178297 1.5678329 -0.33506334]]	[ 1.07563536 1.59947794 -0.33513048]]
0.570811	0.44033	[[-1.05715623 1.50567554 0.71734087]	[[-1.06459508e+00 1.42062830e+00 7.02482448e-01]	[1.9746432729948133, 2.598938812504603, 1.9819659933250453, 0.9934929397509475, 1.3477556178404144, 0.7490566053766194, 2.575429804059724, 0.6877176143408941, 1.2916033065471135, 0.9882314127063135, 0.8853203869243823, 4.904412402539798, 1.2729445912031125, 0.6194416950653062, 0.4530970530085753, 1.9369955660224234, 1.0867855273433582, 1.0978324397881858, 2.5442472971862116, 0.6214021683283116, 0…	[1.9091959170686301, 2.636021460745786, 1.7206906622966658, 0.9165776266113477, 1.4028746886177377, 0.8599575118796703, 2.8687730615685, 0.5777010067797995, 1.2042431386168326, 0.9611008414789449, 0.7281185350452911, 5.32360291706702, 1.84490074994986, 0.7118799874206548, 0.5137315729686522, 2.3179816052216666, 1.0299305003142698, 0.864249971434378, 2.4615725846089296, 0.5129728346014377, 0.63988…
		[-0.06398557 -1.16494656 -2.32234543]	[-1.60757524e-01 -1.02948686e+00 -2.42134735e+00]
		[ 0.74807228 0.3473252 1.80220484]	[ 7.87426055e-01 2.25277156e-01 1.51327022e+00]
		[-0.1946319 0.56709465 0.79218073]	[-2.44160806e-01 4.95348050e-01 7.31526046e-01]
		[-0.2779185 -1.14849436 -0.64820306]	[-4.54291769e-01 -7.01759346e-01 -1.12659230e+00]
		[-0.21722318 -0.47233736 0.53925625]	[-2.65456419e-01 -6.26012635e-01 5.26467465e-01]
		[-0.24203908 1.08753015 2.32196769]	[ 2.03798235e-01 1.03045404e+00 2.66954858e+00]
		[ 0.57518515 -0.3632387 -0.10087225]	[ 5.31011612e-01 -2.04663177e-01 -9.93886562e-02]
		[-1.2730321 -0.205597 -0.07320005]	[-1.16152937e+00 -3.17449719e-01 -1.66356296e-02]
		[ 0.85707807 0.20779257 -0.44591565]	[ 8.73611038e-01 1.95356505e-01 -3.49791963e-01]
		[-0.10494149 0.70137662 -0.52995312]	[-1.77135462e-01 4.63762961e-01 -5.32638288e-01]
		[-1.40517589 -2.36229003 -4.06181333]	[-1.65245484e+00 -2.40129794e+00 -4.45465029e+00]
		[ 1.04115192 0.05910649 0.72999797]	[ 1.36550583e+00 3.12803661e-01 1.20050260e+00]
		[ 0.60290331 -0.03547787 0.13768416]	[ 6.26119500e-01 -4.52854445e-02 3.35703317e-01]
		[ 0.12044027 0.10115044 -0.42492313]	[ 1.71309267e-01 1.12556428e-01 -4.71067208e-01]
		[ 0.38322818 0.19440513 1.88872831]	[ 3.12566088e-01 1.84114961e-01 2.28941976e+00]
		[ 0.63675079 0.63565283 0.60958731]	[ 6.03768028e-01 6.86446389e-01 4.74354676e-01]
		[ 0.13879195 -0.43935753 0.99646266]	[ 4.19808610e-03 -4.80219842e-01 7.18539695e-01]
		[-0.8504858 -0.50569977 -2.34395733]	[-7.25390132e-01 -4.81288753e-01 -2.30250079e+00]
		[-0.56899814 0.20850173 -0.13750928]	[-4.81085228e-01 -3.42229911e-03 -1.78006798e-01]
		[ 0.56511777 -0.19773368 -0.33870403]	[ 5.62387671e-01 -1.96230431e-01 -2.33813072e-01]
		[ 0.18142495 1.34223758 0.98143423]	[ 3.05960746e-01 1.31910374e+00 1.00724047e+00]
		[ 0.90103508 0.2258207 0.19911544]	[ 7.87427238e-01 3.26158912e-01 2.74823166e-01]
		[-0.5531249 -0.84030772 -0.8912893 ]	[-5.94877085e-01 -7.95355662e-01 -8.66755080e-01]
		[-0.44996642 -0.56551671 -0.18823699]	[-4.85199735e-01 -5.25850048e-01 -1.51498262e-01]
		[-0.01331915 -0.27982966 0.21512006]	[ 3.67692804e-02 -2.58988049e-01 2.10953845e-01]
		[-0.26284601 0.72578521 0.20701625]	[-1.99833698e-01 7.07108622e-01 1.60513845e-01]
		[ 0.50175945 0.5753822 0.35140524]	[ 4.61507990e-01 5.61864856e-01 3.61662037e-01]
		[-0.00519908 0.59088972 0.62756521]	[ 1.07287667e-01 5.05308885e-01 6.84953312e-01]
		[ 1.44471806 2.60025843 -0.94998112]	[ 1.40655691e+00 2.62676038e+00 -8.67492471e-01]
		[ 0.05037583 -0.34129801 0.00583106]	[ 1.05912699e-01 -3.14476284e-01 5.00930394e-02]
		[-0.97836623 -0.00898802 -0.39086837]	[-1.04237468e+00 1.72082297e-02 -4.38691548e-01]
		[-0.37377057 -0.30394329 -0.26604611]	[-2.89697042e-01 -3.15580809e-01 -2.68869739e-01]
		[-0.28917445 -2.53266437 0.85347281]]	[-2.54285081e-01 -2.49289478e+00 8.67684915e-01]]
1.26238	1.16722	[[-0.85948164 0.88799973 -1.43693681]	[[-9.05195445e-01 6.64546589e-01 -1.31194424e+00]	[1.8952676884200164, 2.5353108543269336, 2.9519853261495266, 0.6574060341549964, 2.8727026283425263, 0.8141851657010435, 7.903374862342084, 0.5304620911917026, 1.5248587978137382, 0.366888757622693, 0.9690388327947932, 9.008977889138263, 2.0513488064932135, 0.5000813947331432, 0.4987012971517818, 4.115575719222528, 0.8762133443075502, 4.240911271604563, 1.448677205493857, 0.4222663595631489, 0.85…	[1.7269043551927798, 2.6642744971453447, 2.8093857271637477, 0.6250567599384902, 2.9189876895892706, 0.6637168006852713, 7.700737313550928, 0.4842837863426074, 1.710975864804086, 0.3852663117242325, 0.9598814614552514, 9.265946481430154, 2.649892748334696, 0.4780044401825223, 0.4889948811164578, 4.00152955473412, 0.8646127058572327, 3.951444833647225, 1.2473670687956409, 0.33940475176171225, 0.85…
		[-0.73604248 -1.11822473 -2.15304808]	[-1.13876622e+00 -7.17558608e-01 -2.29927809e+00]
		[-1.13620412 -0.73656534 2.62311438]	[-1.11096803e+00 -9.07393633e-01 2.41558171e+00]
		[ 0.53781967 0.29012108 0.24240968]	[ 5.71176665e-01 2.21106643e-01 1.24759861e-01]
		[ 2.29066802 -0.86045254 -1.50495244]	[ 1.98834369e+00 -3.34813921e-01 -2.11065823e+00]
		[ 0.33141638 0.61048299 -0.4247013 ]	[ 3.38320784e-01 3.64444791e-01 -4.39589619e-01]
		[-0.05172767 2.68022466 7.43485401]	[ 3.91309083e-01 2.40360228e+00 7.30554094e+00]
		[-0.31828317 -0.26651272 -0.33023753]	[-3.69478096e-01 -1.04461966e-01 -2.95134580e-01]
		[ 0.75521697 1.30668757 -0.21773673]	[ 1.04872626e+00 1.34084396e+00 -1.72479267e-01]
		[ 0.32670673 0.13431807 -0.09913994]	[ 3.71716266e-01 9.81404674e-02 2.50119452e-02]
		[ 0.24706132 0.61456786 0.70732122]	[ 1.96854930e-01 3.62969645e-01 8.66529626e-01]
		[-3.55053534 -5.9845422 -5.72194338]	[-3.61161013e+00 -5.98624788e+00 -6.08102563e+00]
		[ 1.5069289 0.99893061 0.96919289]	[ 1.90696544e+00 1.05791891e+00 1.50539761e+00]
		[-0.13549826 0.35743798 -0.32242784]	[-9.81591790e-02 4.44734084e-01 -1.45136538e-01]
		[ 0.24518421 -0.40692241 0.15166358]	[ 3.58199171e-01 -2.59980847e-01 2.07892538e-01]
		[-1.44696058 3.05312039 -2.35004776]	[-1.52181707e+00 3.07865336e+00 -2.05382694e+00]
		[ 0.55018932 0.63957824 -0.23660351]	[ 4.11016721e-01 6.47514960e-01 -3.99180113e-01]
		[ 1.81586229 -2.65686349 2.7620733 ]	[ 1.60589385e+00 -2.54631597e+00 2.55955000e+00]
		[-0.73318583 1.14911863 0.4905411 ]	[-5.61810434e-01 9.72681020e-01 5.42388490e-01]
		[ 0.21845258 0.30953678 0.18647877]	[ 2.76458565e-01 1.41364621e-01 1.37048501e-01]
		[-0.11233969 0.8287634 -0.18698903]	[-1.13599509e-01 8.36735052e-01 -9.79413331e-02]
		[-0.1704744 -1.8660583 -0.34008677]	[-7.16247437e-02 -1.81705514e+00 -3.03294866e-01]
		[ 0.43200967 -0.1133813 -0.35043773]	[ 3.98839285e-01 -7.77876431e-02 -2.23732020e-01]
		[ 0.02531511 2.30325528 -0.24284764]	[ 7.19832242e-02 2.34756460e+00 -1.92045352e-01]
		[ 0.41756622 -0.07563633 0.88691354]	[ 3.66327121e-01 -4.21682564e-02 9.03438780e-01]
		[-0.2810098 -0.17730074 0.27536272]	[-2.28296923e-01 -1.69312807e-01 2.92295347e-01]
		[-0.15847613 -0.82804899 0.13273602]	[-1.07074818e-01 -8.55483466e-01 1.15100595e-01]
		[-0.43754809 -1.14330371 -0.91267859]	[-4.95821262e-01 -1.18998686e+00 -9.01035006e-01]
		[ 1.65394947 -1.73297544 0.37567041]	[ 1.76541965e+00 -1.68260927e+00 4.41395193e-01]
		[-2.16617553 -0.70781143 1.24152258]	[-2.24097879e+00 -7.92111769e-01 1.36031012e+00]
		[-0.72210359 -0.01683905 -0.44276003]	[-6.69879460e-01 -6.60012755e-03 -3.92808848e-01]
		[ 0.47996074 0.70866262 0.76058194]	[ 4.68473022e-01 7.15902863e-01 7.08374090e-01]
		[-0.38044824 0.28063241 -0.44772144]	[-3.26374308e-01 2.22497928e-01 -4.75816000e-01]
		[ 1.04975577 1.54159486 -1.62715088]]	[ 1.03543069e+00 1.56866639e+00 -1.61568867e+00]]
0.656302	0.612841	[[ 0.67136883 0.36527887 -0.20925326]	[[ 0.65573126 0.13510512 -0.09309517]	[0.7924340294154524, 1.124512811901684, 1.985882582303973, 0.5609814424783751, 1.5982757450692027, 0.7270368886689326, 2.064410906926443, 0.7952872772659659, 1.979702805180143, 1.1341691672010705, 0.6785145284613685, 2.1298178875239446, 1.4857039267310395, 0.2709517297944401, 0.6917544067279436, 4.19879606199846, 1.6304560855951566, 2.197573893817243, 1.2332337974140761, 0.8486761235819135, 0.480…	[0.6759464368100482, 0.843195754911962, 1.9681599714053222, 0.6045391465240884, 1.693158872190137, 0.8089993248849355, 1.8646001637137797, 0.6629251362114573, 1.9022190253591138, 1.0594204109987377, 0.609338599402642, 2.1174557863490135, 1.272228097256028, 0.2517542054237141, 0.8085186543552162, 3.427771326126585, 1.8061777127702792, 2.118551637814077, 1.5180431506510361, 0.8032667702870899, 0.52…
		[ 1.06660227 -0.24748833 0.2561995 ]	[ 0.79270046 0.20645217 0.19995642]
		[ 0.41368246 1.82043902 -0.67719881]	[ 0.47308145 1.59169302 -1.05657983]
		[-0.34004429 -0.13518047 -0.42520148]	[-0.33017739 -0.20647957 -0.46240313]
		[ 0.24759411 -1.41658019 -0.6974834 ]	[ 0.03219199 -1.12869224 -1.26166734]
		[ 0.01779596 -0.33711472 0.64390963]	[ 0.05844245 -0.50458508 0.62964933]
		[ 0.7472091 1.63893133 1.00865011]	[ 0.99676504 1.43923954 0.64170303]
		[ 0.56686006 -0.49287165 0.26120693]	[ 0.50376728 -0.32460008 0.28341321]
		[-1.62799256 -0.3351832 1.07541417]	[-1.45842681 -0.29234351 1.18573342]
		[-0.74279436 -0.84229503 -0.15854123]	[-0.65949403 -0.82617966 -0.06975963]
		[ 0.00653421 0.65232023 -0.18659472]	[-0.01691422 0.59914055 -0.10971801]
		[-1.69004625 1.09908367 0.68693739]	[-1.62845218 1.04082225 0.86513093]
		[-0.02371254 0.1755962 -1.47509995]	[ 0.38830023 0.08802188 -1.2083209 ]
		[ 0.00957932 -0.20204794 0.18027674]	[-0.03209655 -0.09752751 0.229866 ]
		[-0.08486491 0.55009239 0.41075598]	[-0.04830367 0.55166409 0.58909753]
		[ 1.24542228 -2.81303951 -2.85755497]	[ 0.97037905 -2.33796515 -2.311255 ]
		[ 0.27620594 -1.47999811 0.62586175]	[ 0.16885722 -1.7084324 0.56126991]
		[-0.84948461 1.98234336 0.4219262 ]	[-0.85380877 1.90630648 0.35393113]
		[-0.7774035 -0.95719986 -0.01666781]	[-0.8403406 -1.24179414 -0.23712864]
		[-0.34476839 -0.16037376 0.75872668]	[-0.21337096 -0.26755822 0.72672067]
		[ 0.29365619 -0.18012443 0.33499032]	[ 0.29630817 -0.13315104 0.41245423]
		[ 0.62283088 1.45416137 0.07135045]	[ 0.7110316 1.47932314 0.11431922]
		[ 0.51880964 -1.88665327 1.0228131 ]	[ 0.56720613 -1.78121722 1.10334802]
		[-0.77581446 1.12877023 -2.45755347]	[-0.64995707 1.09973969 -2.44489963]
		[-0.17680339 -0.1728644 -0.00452108]	[-0.23499586 -0.16674861 0.00319575]
		[ 0.22780009 0.16577221 -0.37935537]	[ 0.27730034 0.19217887 -0.33413054]
		[-0.26679266 0.25422988 0.38981751]	[-0.19781468 0.22298261 0.32611889]
		[ 0.2570186 0.47733554 1.35353903]	[ 0.24173654 0.44282608 1.34020911]
		[ 2.53970508 0.50371035 0.42839526]	[ 2.6215035 0.50490301 0.49571097]
		[-1.59574986 1.7753953 -1.37756108]	[-1.62762436 1.6624201 -1.45624677]
		[-0.51505803 -0.04511196 0.47507492]	[-0.45168057 -0.02780311 0.46148894]
		[-0.09537374 -0.48938621 -0.84313825]	[-0.10576735 -0.47572768 -0.87067903]
		[ 0.27248452 -0.5953964 -0.11520745]	[ 0.34645082 -0.63081685 -0.1163379 ]
		[-0.7151704 -0.97179089 1.4618553 ]]	[-0.75252849 -1.0111965 1.50890483]]
1.11374	1.09601	[[ 1.59982903e-01 -4.94876806e-01 -4.91007703e-01]	[[-0.03101367 -0.42408998 -0.48914915]	[0.7152525053122069, 2.1998145270712235, 2.208499284435197, 0.9725738886188832, 2.6870940625929216, 0.9429727428804277, 3.4361937686836237, 0.5710600970657843, 2.306680135453539, 1.510683322731813, 0.7259129557452015, 5.676082632496264, 2.8798289872324796, 0.7874179039679435, 0.6543842462861993, 4.763006230265139, 1.9961389736954274, 3.399043772191338, 2.5189001204653434, 0.32254589663292244, 0.3…	[0.6481365952836976, 2.2144098653132827, 2.3366244307893194, 0.8986186710886703, 2.2636874781514136, 0.8780578851105457, 3.176026634182954, 0.5283464813838129, 2.266365029331653, 1.5854121145609577, 0.6827252507339466, 5.8268750400647535, 2.646998353914474, 0.6530906207959055, 0.8869935579913121, 4.17570128483009, 1.9718802853770598, 3.347155572648117, 1.9849727486586455, 0.5325069970975777, 0.39…
		[ 9.94389007e-01 7.21862112e-01 1.82463409e+00]	[ 0.87621523 0.950741 1.79776235]
		[ 9.42333522e-01 1.43907315e+00 -1.38511556e+00]	[ 0.95111134 1.20243597 -1.76333454]
		[-2.04665330e-01 -3.82291882e-01 -8.70554415e-01]	[-0.15042134 -0.36421662 -0.80761079]
		[ 3.27410751e-01 -1.99871884e+00 1.76589912e+00]	[ 0.10659699 -1.85548736 1.29231759]
		[ 1.75166620e-01 7.81756848e-01 -4.97363528e-01]	[ 0.2327665 0.68602187 -0.49616468]
		[-2.72788135e+00 -8.33450630e-01 -1.91610308e+00]	[-2.21220761 -0.97455043 -2.05998401]
		[-3.90561073e-01 -3.38044794e-01 -2.43510576e-01]	[-0.43628923 -0.22407768 -0.19644568]
		[ 1.84771125e+00 1.33885144e+00 -3.37954445e-01]	[ 1.79196492 1.36995007 -0.22024755]
		[-8.25840362e-01 1.03598086e-02 1.26492864e+00]	[-0.79059882 0.12926959 1.36812808]
		[ 4.75236590e-01 -5.47784716e-01 -3.21202096e-02]	[ 0.44043175 -0.52130483 0.01936275]
		[ 1.56780364e+00 9.89463540e-01 5.36478030e+00]	[ 1.58806998 1.07361947 5.50253103]
		[-1.43305912e+00 8.44674228e-01 -2.35080454e+00]	[-1.15999142 0.53500079 -2.31836027]
		[-6.06835512e-02 -6.64929188e-01 4.17389072e-01]	[-0.14768733 -0.48479776 0.41193075]
		[-2.40218583e-01 -5.44524245e-01 2.72042498e-01]	[-0.25133419 -0.63848407 0.56207365]
		[ 8.23570076e-01 -4.32346254e+00 -1.82088778e+00]	[ 0.85987016 -3.93385725 -1.10538305]
		[-9.65746116e-01 1.18761919e+00 -1.28119706e+00]	[-1.02008571 0.89823527 -1.42860435]
		[-1.12532289e+00 3.11390035e+00 -7.68616646e-01]	[-1.18481521 3.02835063 -0.79294123]
		[ 1.35103004e+00 1.30967905e+00 1.67460933e+00]	[ 1.11899104 0.99416805 1.30368928]
		[ 2.50745771e-01 9.10861077e-02 1.81289092e-01]	[ 0.48932137 -0.00889713 0.20987887]
		[-3.09904965e-01 -1.40831403e-01 -1.02081288e-01]	[-0.38188637 -0.07923219 -0.02543077]
		[-7.75652631e-01 -1.29704242e+00 -7.31980186e-01]	[-0.71430021 -1.38250608 -0.77349244]
		[ 1.81019229e-01 -1.14622166e+00 1.38667046e+00]	[ 0.17164348 -1.07148842 1.40250035]
		[-1.16828175e-01 1.59034344e+00 3.27384577e-01]	[-0.09633887 1.61509106 0.22400768]
		[ 2.67620710e-01 2.40082469e-01 6.38228715e-02]	[ 0.24896451 0.24982638 0.0423748 ]
		[-7.32098817e-01 2.93517918e-01 1.04438838e-02]	[-0.71190166 0.28305694 0.06137085]
		[ 2.50657685e-01 -3.26004202e-01 -3.97885999e-01]	[ 0.28872745 -0.34534122 -0.42128745]
		[ 1.16340333e-01 -6.88940129e-01 -1.28570004e+00]	[ 0.10405598 -0.7215815 -1.31447303]
		[-1.58415505e-01 -1.26382816e+00 -7.61396980e-01]	[-0.08225933 -1.28881358 -0.67695437]
		[-1.44966919e+00 1.00041578e-01 5.72015538e-01]	[-1.45970355 0.16332469 0.61008934]
		[ 3.70384216e-01 3.90079093e-01 -3.32037713e-01]	[ 0.38348551 0.41615267 -0.30926478]
		[ 1.20242876e+00 -2.23448339e-01 7.07395579e-02]	[ 1.18177632 -0.20590801 0.04451819]
		[ 4.37619151e-01 7.62429433e-01 2.88842259e-01]	[ 0.5267938 0.73366699 0.32983312]
		[-5.20618153e-01 1.84853570e-01 -7.50557249e-04]]	[-0.52995179 0.19572266 0.01675948]]
0.784343	0.72349	[[-0.51407335 0.20107931 2.27234637]	[[-5.57872169e-01 2.30240432e-01 2.14844961e+00]	[2.3384315943903973, 0.7141654551800093, 1.8228273819528806, 0.2912731586035171, 0.7776041110081031, 0.34030299876208303, 3.800628871381898, 0.6379731435651331, 2.073017747100128, 1.1857735015121127, 0.9954848384785043, 4.526776976550403, 2.479548412714933, 0.6671495693213016, 0.9815294888129493, 3.288123447085416, 1.97058960577316, 1.1482272254564305, 2.4351539248293985, 0.5380636172198479, 0.54…	[2.2316065352184595, 0.9314427672069725, 2.0444989948761902, 0.32835209719188746, 0.6347473381489483, 0.30782276649839063, 3.975161936706819, 0.6121434689884075, 2.049404572588721, 1.2223280921052928, 0.8862850154413439, 4.5698051574505, 2.5388450858531986, 0.6634766703671017, 0.7739346055088965, 3.152770536841454, 1.8561478575745827, 1.1070320131759033, 2.4707929536497213, 0.3837710095985944, 0.…
		[ 0.16664633 0.69412975 -0.02109937]	[ 2.54850277e-01 8.92306134e-01 8.01668784e-02]
		[-0.24778668 0.95203302 -1.5345796 ]	[-3.46830139e-01 7.33872748e-01 -1.87646364e+00]
		[ 0.12169235 -0.22557742 -0.13836854]	[ 2.54039004e-01 -1.84597108e-01 -9.59332690e-02]
		[ 0.36371364 -0.13954672 0.67298385]	[ 3.29752025e-01 -2.38532997e-01 4.87103475e-01]
		[-0.3351053 0.02255719 0.05478816]	[-2.86104364e-01 -3.00836546e-03 1.13534569e-01]
		[ 1.16163343 1.85033707 -3.10992609]	[ 1.20030905e+00 2.02529165e+00 -3.20302425e+00]
		[ 0.44419223 -0.44200602 0.11972329]	[ 4.41006486e-01 -3.95765144e-01 1.53632214e-01]
		[-0.94042221 -1.84348677 -0.12068622]	[-9.38938665e-01 -1.81775389e+00 -1.19264686e-01]
		[-0.54029853 -0.91664406 -0.52335453]	[-5.24226411e-01 -9.76473014e-01 -5.15531849e-01]
		[ 0.37933043 -0.91111546 0.13025783]	[ 3.40267414e-01 -8.13104420e-01 9.26305477e-02]
		[ 3.33357621 2.88722816 1.02122133]	[ 3.25653852e+00 3.00933870e+00 1.10542145e+00]
		[-1.85694826 -1.41577111 0.83396382]	[-1.74782061e+00 -1.60000118e+00 9.11511785e-01]
		[-0.40824714 -0.41019717 -0.33190525]	[-4.24364320e-01 -2.54644103e-01 -4.41896591e-01]
		[-0.03746816 0.83189989 -0.51955639]	[-5.71290194e-02 7.13703027e-01 -2.93835053e-01]
		[-3.11049405 0.06659509 -1.06402428]	[-2.97814245e+00 5.60539827e-01 -8.69726785e-01]
		[-0.51579841 -0.59080791 1.80779463]	[-3.94256772e-01 -8.52447505e-01 1.60099335e+00]
		[ 1.13771099 -0.03789846 0.15034352]	[ 1.03644230e+00 -2.53069247e-01 2.95403445e-01]
		[ 1.22932068 -1.83872668 1.01873918]	[ 9.17735936e-01 -2.13268269e+00 8.45129058e-01]
		[-0.44219166 0.28700978 -0.10772363]	[-3.09706354e-01 2.26568001e-01 -5.39469775e-03]
		[ 0.35305712 -0.32972032 -0.25555909]	[ 3.67936589e-01 -3.57000577e-01 -2.02849691e-01]
		[ 0.09770578 1.3392189 -0.28594174]	[ 1.51259506e-01 1.47604295e+00 -2.16593993e-01]
		[-1.51840868 -0.22098805 0.44181098]	[-1.56394156e+00 -1.45743220e-01 4.01982374e-01]
		[ 0.50159886 -1.08845235 -0.34456615]	[ 4.47689606e-01 -1.12503903e+00 -2.89804549e-01]
		[ 0.5045129 0.30895371 0.29696325]	[ 5.35744529e-01 3.26589756e-01 2.56854717e-01]
		[ 0.49713953 -0.0914093 -0.0651022 ]	[ 4.90812552e-01 -1.29992531e-01 -3.36308809e-02]
		[ 0.02359735 0.39480221 -0.21537553]	[ 4.05385127e-02 4.18036917e-01 -2.55996663e-01]
		[ 0.06049859 0.65847839 -0.0558347 ]	[ 5.03843061e-02 6.58008154e-01 -8.23454522e-02]
		[-0.95391769 1.48593237 -0.66650168]	[-9.49717902e-01 1.48831838e+00 -5.65119044e-01]
		[ 0.82364222 -0.37403616 0.70253079]	[ 8.68182982e-01 -3.84872325e-01 7.09227046e-01]
		[ 0.46952195 -0.26889454 0.2753258 ]	[ 5.01921196e-01 -2.43454138e-01 3.07692886e-01]
		[-0.30308881 -0.05662892 -0.15756185]	[-3.29588761e-01 -4.86606413e-02 -2.21523925e-01]
		[ 0.10376336 -0.87467127 -0.10839227]	[ 1.87432256e-01 -9.23097241e-01 -6.05100032e-02]
		[-0.26698225 0.09923878 -0.16410068]]	[-2.64203556e-01 1.21082684e-01 -1.60288393e-01]]
1.10947	1.03717	[[-7.35810722e-01 -1.64941291e+00 1.55443882e+00]	[[-7.81469794e-01 -1.72487956e+00 1.32714220e+00]	[2.382910072244324, 2.7986234470320683, 1.5586345357035405, 0.9366879666117711, 2.855635798392131, 0.5816215375005326, 3.001721701979808, 0.4029402624635818, 2.237430821117305, 1.0489332195734662, 0.516402157453811, 2.278813649376418, 2.269208947077325, 0.9330066620501616, 1.1669469729498587, 4.065466568069918, 2.0329116771995825, 1.6737282787900911, 1.1091338952253826, 0.5470431076590804, 0.5999…	[2.3124037202542755, 2.850246549265673, 1.603866243855658, 1.086336161581281, 2.915462672424448, 0.5362018556796527, 2.739398881505941, 0.4002979053560309, 2.2368174666088376, 1.0943596097682509, 0.5486933002880997, 2.319214378131964, 2.4095778476255205, 1.1226361943263374, 1.0895010493204185, 4.190794767683716, 1.8521824798841764, 1.7728597013124476, 1.0130675153147901, 0.45403342701699617, 0.53…
		[-1.00194518e+00 -1.99473650e-01 -2.60549598e+00]	[-8.83779120e-01 -7.44386869e-02 -2.70874486e+00]
		[-1.28678289e+00 -8.00044662e-01 3.65321708e-01]	[-1.20299782e+00 -1.06071139e+00 8.63364426e-03]
		[ 4.75508562e-02 2.19786313e-01 9.09294913e-01]	[ 7.98584212e-02 3.38920382e-01 1.02901986e+00]
		[ 1.87185296e+00 1.81093462e+00 -1.17104147e+00]	[ 1.78758768e+00 1.78215633e+00 -1.45889399e+00]
		[-5.24707034e-01 -2.61770982e-02 -2.49561417e-01]	[-5.23302918e-01 -4.43372609e-02 -1.08169742e-01]
		[-3.15660797e-01 -2.88885983e+00 -7.51784746e-01]	[-3.01910615e-01 -2.61649278e+00 -7.53074855e-01]
		[-3.87482636e-01 -4.46992940e-02 -1.01094189e-01]	[-3.65796598e-01 -1.02660736e-01 -1.26063617e-01]
		[ 1.71102473e+00 1.14274779e+00 -8.78987231e-01]	[ 1.66446538e+00 1.23620756e+00 -8.39463073e-01]
		[ 3.82056317e-01 9.73948098e-01 7.56238879e-02]	[ 4.19574828e-01 1.00615359e+00 9.60982355e-02]
		[-5.05184215e-01 -1.01214260e-01 3.48678991e-02]	[-5.44448117e-01 -5.80235714e-02 -3.56910474e-02]
		[ 1.66968896e+00 -3.02152309e-01 1.52112932e+00]	[ 1.57874359e+00 -2.77820058e-01 1.67604893e+00]
		[-1.44031262e+00 7.11316876e-01 1.60275921e+00]	[-1.60595710e+00 6.27734086e-01 1.68312718e+00]
		[ 8.98656037e-01 -1.25111661e-01 2.17407063e-01]	[ 1.10941385e+00 -8.08206228e-02 1.51594729e-01]
		[ 3.84773153e-01 -1.03869497e+00 -3.67188794e-01]	[ 3.98443343e-01 -9.81636473e-01 -2.54254349e-01]
		[-3.31857854e+00 1.75138719e+00 1.56451201e+00]	[-3.21550425e+00 2.11580757e+00 1.65730248e+00]
		[-1.45693673e-01 1.88206436e+00 -7.54544212e-01]	[-2.27717533e-02 1.62538236e+00 -8.87802671e-01]
		[ 1.43765204e+00 -7.92386160e-01 -3.26568714e-01]	[ 1.39401195e+00 -1.08863113e+00 -1.21014396e-01]
		[ 9.44316050e-01 -4.56235449e-01 3.60963169e-01]	[ 8.28797233e-01 -5.57915389e-01 1.67724048e-01]
		[ 1.40309880e-02 3.36472460e-01 -4.31098106e-01]	[ 4.80874529e-02 2.49544012e-01 -3.76246908e-01]
		[ 2.73982552e-01 4.90407812e-01 -2.10627828e-01]	[ 2.66229442e-01 4.55165525e-01 -9.95524640e-02]
		[-1.60370060e-01 -9.06059434e-01 -1.68964855e-01]	[-1.39189505e-01 -7.80267645e-01 -3.17179891e-02]
		[ 6.09209877e-01 2.11681801e+00 -7.60275772e-01]	[ 5.43524938e-01 2.16599072e+00 -8.36274679e-01]
		[ 1.42045119e-01 -1.76217395e+00 7.56434643e-01]	[ 1.32246238e-01 -1.77060328e+00 7.93249844e-01]
		[-3.21868166e-01 -3.70180276e-01 -4.85701969e-01]	[-2.67498881e-01 -3.49207061e-01 -5.17626810e-01]
		[-3.87130549e-01 -4.15694559e-01 4.30213234e-01]	[-4.24916877e-01 -4.37721922e-01 4.67143140e-01]
		[-1.47519775e-03 -1.77162313e-01 1.66516803e-01]	[ 2.93131154e-03 -1.41079853e-01 1.09220701e-01]
		[-7.09095594e-03 5.39387638e-01 -1.42254150e-02]	[ 1.49884129e-02 5.35744422e-01 -1.91909461e-02]
		[-1.88918288e+00 -4.64877502e-01 8.35950362e-02]	[-1.72473426e+00 -4.37860405e-01 2.45377516e-01]
		[ 2.71402298e+00 -9.17247138e-01 -2.71429912e+00]	[ 2.64229584e+00 -1.05178533e+00 -2.65311070e+00]
		[-2.68267652e-02 -3.23897695e-01 -1.58357347e-01]	[-1.30883114e-02 -3.14887610e-01 -1.50765045e-01]
		[-8.55650999e-01 5.32881300e-01 8.39226723e-01]	[-8.40601009e-01 5.20732042e-01 7.51702059e-01]
		[-8.39869345e-01 1.11320732e+00 -1.84220050e-01]	[-8.09145346e-01 1.09809128e+00 -1.68740069e-01]
		[ 7.40000699e-01 2.28093762e-01 2.06698118e+00]]	[ 7.55912367e-01 1.94150880e-01 1.98301366e+00]]
1.04108	0.963969	[[-7.43715485e-01 -7.00657739e-02 -2.48142886e-01]	[[-0.6331995 0.09931514 -0.39983696]	[0.7871447303545988, 2.870860640990904, 1.3903543205936093, 0.8436097423089736, 1.9208865092075107, 0.6023670569986341, 3.6520926600692145, 0.33939023543774155, 1.9043679173887642, 1.5473746715964074, 1.1361851068408129, 3.1236616250982574, 3.1375727836432987, 0.8791341228901711, 0.7511839329262853, 4.701302939988985, 1.6461209046851697, 2.5244893883759767, 1.9867862412914785, 0.22756574849953193…	[0.7554301406742219, 3.075764512139643, 1.5526679178792442, 0.927213703503273, 2.1203549639850143, 0.43308437818090567, 3.2414488202321885, 0.17627379267266455, 1.791283576740772, 1.4833768823467375, 1.2057612522283043, 3.0093535392764568, 3.2622493715425303, 0.8172851470051397, 0.9130747237061172, 4.921769665190475, 1.7349337905279234, 2.2697816222866436, 2.103824976317421, 0.30303802268905367, …
		[-1.61083449e+00 -1.40137307e+00 -1.91916820e+00]	[-1.54467332 -1.46099665 -2.22256619]
		[ 7.71856393e-01 -1.00268242e+00 5.76151728e-01]	[ 1.04174852 -1.12896844 0.22576085]
		[-2.37935287e-03 4.48181871e-01 7.14706056e-01]	[-0.00884183 0.51706366 0.76960525]
		[-9.59466909e-01 1.40243057e+00 -8.95777170e-01]	[-1.06784212 1.37164597 -1.21416873]
		[-1.96980552e-01 -3.07696076e-02 -5.68417070e-01]	[-0.23659141 0.0441011 -0.36005788]
		[ 3.30454838e+00 -1.38883327e+00 6.99201670e-01]	[ 2.96116279 -1.06603063 0.77594077]
		[ 2.12065333e-02 3.31777054e-01 6.82641999e-02]	[ 0.06111632 0.157422 -0.05055256]
		[-1.48475121e+00 -1.02923572e+00 -6.02332837e-01]	[-1.46296005 -0.88186638 -0.53921836]
		[ 1.06963129e+00 7.12437724e-01 -8.61794502e-01]	[ 0.99798817 0.73241756 -0.81730723]
		[-3.38245854e-01 -1.09202634e-01 1.07915760e+00]	[-0.38007443 -0.22522998 1.1219069 ]
		[-2.53881368e+00 1.62074960e-01 -1.81257241e+00]	[-2.49228725 -0.0158226 -1.68655347]
		[ 1.78821170e+00 -2.07236436e-01 2.56976944e+00]	[ 1.73478087 -0.23436655 2.75279469]
		[-4.73553853e-01 3.45973879e-01 -6.54924140e-01]	[-0.34196391 0.32687556 -0.66645935]
		[ 1.52309437e-01 5.92414590e-01 -4.36032213e-01]	[ 0.03549547 0.81792336 -0.40428566]
		[ 1.98017016e-01 2.52227602e-01 4.69035391e+00]	[-0.04210636 0.48792505 4.89734345]
		[ 1.41049160e+00 8.92489496e-02 8.43956221e-01]	[ 1.52669715 -0.09035232 0.8191627 ]
		[-5.60438105e-01 1.04360969e+00 -2.22931259e+00]	[-0.45034944 0.73363413 -2.10020831]
		[-1.05567682e+00 -7.19921493e-02 -1.68157163e+00]	[-0.85081978 -0.15597284 -1.91777415]
		[ 4.96770065e-02 -1.48239016e-01 1.65358879e-01]	[ 0.02594816 -0.2295492 0.19612726]
		[ 4.83280295e-01 -8.91770615e-02 1.42453359e-01]	[ 0.39695818 -0.04751113 0.22633012]
		[ 7.48422665e-01 1.61024252e-01 4.85461982e-01]	[ 0.71932646 0.23802996 0.59159885]
		[-2.62608802e-01 2.38888859e-01 -2.04645152e+00]	[-0.34899593 0.25586751 -2.09903266]
		[-1.19126718e+00 3.83766925e-01 1.73052580e+00]	[-1.12029129 0.34556911 1.65366519]
		[ 3.29802856e-01 1.39955530e-01 1.05104580e+00]	[ 0.34730225 0.18036303 1.06072443]
		[ 5.25989193e-01 7.66179289e-02 -3.69197445e-02]	[ 0.52772935 0.11360268 -0.0358828 ]
		[-4.89283005e-02 -1.18835951e-01 3.19579882e-01]	[-0.03988676 -0.10414432 0.27855583]
		[ 6.30903017e-01 -7.81896408e-01 -8.67995393e-01]	[ 0.63513108 -0.78815021 -0.86173118]
		[-9.81230756e-01 1.21791402e+00 6.45339006e-01]	[-0.93370026 1.22417756 0.77160619]
		[ 1.10084169e+00 5.40326297e-01 2.13227087e+00]	[ 1.10315165 0.44708638 2.08677141]
		[-2.46401424e-01 2.58363701e-01 -2.33270581e-01]	[-0.21718075 0.2597821 -0.21926419]
		[-2.89133257e-01 2.13376443e-01 3.58427185e-01]	[-0.30199429 0.23861777 0.33497676]
		[-2.45178761e-01 -1.19969927e+00 9.64735517e-03]	[-0.19732319 -1.22462995 0.0340217 ]
		[ 5.07880534e-01 -9.72832135e-01 -2.97794413e+00]]	[ 0.55654544 -0.93782846 -3.00199265]]
0.928026	0.749837	[[ 1.03424686 -0.21877618 -2.00220819]	[[ 1.22090406 0.20405003 -1.78286918]	[2.264148228276558, 2.6602903478145996, 1.2094999717887605, 0.42802441029822247, 1.4952149143289604, 0.7045177180223948, 2.7324495087935237, 0.8638007492217257, 0.7707731408871188, 0.6893140620155079, 1.0018198487318841, 2.9751045046783133, 2.6145000028718868, 0.9591165011963358, 0.7521110901284458, 2.6340980066147317, 1.6611653947718086, 1.7731359053804951, 1.855652378266949, 0.7433116290992045,…	[2.170452866885682, 2.3488155742126113, 1.624464114454112, 0.5539931071046237, 1.6510584429173794, 0.5056428959657719, 2.262432171141443, 0.6228863667799901, 0.9070210366701201, 0.8146751926770288, 0.8555685981708903, 3.3696516940343413, 2.4742206576161236, 1.2224619935256877, 0.7259167176214388, 2.433285669021066, 1.688069115516547, 1.7152886223602117, 1.687864933056552, 0.7145767674153118, 0.49…
		[-0.74214438 -0.63899383 2.4734699 ]	[-1.04351511 -0.71820466 1.97792641]
		[ 0.92287796 -0.43451984 -0.64990688]	[ 1.34336271 -0.40205017 -0.82013166]
		[-0.17270314 -0.08970671 -0.38122333]	[-0.11425611 -0.11705355 -0.52929422]
		[-1.43518543 0.3594801 0.21606592]	[-1.63012776 0.25316744 -0.06770305]
		[ 0.44521749 -0.53862541 -0.08949454]	[ 0.3956917 -0.27368095 0.15556849]
		[ 0.11378445 -2.48111575 1.13903382]	[-0.02308356 -1.98324978 1.08847912]
		[-0.1050304 0.8464161 0.13674844]	[-0.01797113 0.60550335 -0.14501778]
		[ 0.43932035 0.62774344 0.08382746]	[ 0.38709791 0.80093165 0.17706174]
		[ 0.48988968 0.05425368 0.48189056]	[ 0.58081972 -0.05017688 0.56905747]
		[-0.06138387 0.77431684 -0.63269935]	[-0.15513444 0.5021557 -0.67510783]
		[-2.38322526 -1.78079082 -0.01637784]	[-2.47825208 -2.22946412 0.49224884]
		[ 0.5155431 1.88142704 -1.74070614]	[ 0.36903036 1.60569034 -1.84589897]
		[ 0.40828165 0.32601942 0.80431455]	[ 0.64406307 0.32952587 0.98539778]
		[ 0.2427231 -0.56267198 0.43606975]	[ 0.0228454 -0.44763539 0.57101289]
		[ 2.06936013 0.07096273 1.62824607]	[ 1.79830397 0.09814123 1.63626106]
		[-0.29834224 0.67945213 -1.48620563]	[-0.10962054 0.68812748 -1.5375439 ]
		[-1.05072034 0.79781227 -1.18469121]	[-0.94265294 0.73024656 -1.23302898]
		[-0.4586836 1.55731671 0.89878793]	[-0.15222428 1.41504325 0.90739649]
		[ 0.5333009 -0.38143889 0.35015239]	[ 0.53298574 -0.41195834 0.23840403]
		[-0.4063184 -0.21479631 -0.34993133]	[-0.4530253 -0.06233061 -0.1973609 ]
		[-0.21141011 -0.51252333 -0.021321 ]	[-0.18271053 -0.54588647 0.03240594]
		[ 1.59743697 -0.85364374 2.07229813]	[ 1.57845613 -0.78388389 2.00952837]
		[ 0.58686558 0.14775884 -1.35744665]	[ 0.59751922 0.21000548 -1.35710785]
		[-0.37699401 -0.43876499 -1.38801921]	[-0.37146229 -0.39745351 -1.38398364]
		[-0.91701985 0.56578199 -0.41359546]	[-0.90326477 0.60910416 -0.46809162]
		[ 0.16445287 0.0212723 0.05591297]	[ 0.20409971 0.00710362 0.00891693]
		[-1.0976203 0.38950347 1.17856663]	[-1.10465502 0.35868101 1.18858665]
		[ 0.33104604 -1.67944584 -0.61913357]	[ 0.47941185 -1.70809433 -0.57747511]
		[-1.04015624 -0.83468065 -2.10623117]	[-1.03341294 -0.77714968 -2.14693013]
		[-0.04048746 0.26738355 0.45808253]	[-0.020899 0.28440376 0.49265435]
		[ 0.5141491 -0.50799485 -0.42269126]	[ 0.45824593 -0.51791934 -0.47374945]
		[ 0.25070052 1.52847369 0.34261349]	[ 0.31587167 1.52365055 0.44031893]
		[-0.14035143 1.13416477 2.25179866]]	[-0.19244135 1.20066017 2.27006877]]
1.84453	1.51887	[[ 7.97076629e-01 1.33500450e+00 -3.04132534e+00]	[[ 0.94898363 1.49293094 -2.6394066 ]	[3.4157324181701187, 4.904620642516779, 1.6015363333210473, 1.0615746291178891, 0.8807374252021984, 1.1696321597062822, 1.3109168912164206, 0.9027592314478237, 1.4117044125469187, 1.2054301467107282, 1.375330183807531, 2.132722597640079, 2.4972266183087095, 1.413771391646878, 0.6981105837094517, 2.9973366663279317, 1.9033436943430242, 1.613693382784506, 1.853749251357918, 0.9422854948824493, 0.95…	[3.177401441593016, 4.080005317280919, 1.1832927718069888, 1.2105259034701867, 0.5488875243964841, 0.8946778861200881, 1.4553215159159747, 0.5587449572649897, 1.385463669532045, 1.0673905727545374, 1.2668106446848124, 1.8874996950760206, 2.1836908611704575, 1.3810518221790067, 0.8094389498507636, 3.0106705524300033, 1.9724102344356973, 1.5324805251869955, 1.7217202465772423, 0.8039456456172271, 0…
		[ 8.87343839e-01 9.50844448e-01 4.72904001e+00]	[ 0.5396313 0.85913096 3.95185215]
		[-1.23719047e+00 -1.01698548e+00 4.34686599e-03]	[-0.84483188 -0.81299646 0.15961715]
		[-6.72820015e-01 -5.53840647e-01 -6.06229708e-01]	[-0.63279272 -0.66768797 -0.78685393]
		[ 4.27506682e-01 9.09639287e-02 7.64631946e-01]	[ 0.26611569 -0.11190319 0.4668379 ]
		[ 1.01082660e+00 -4.22018811e-01 -4.10084251e-01]	[ 0.88630338 -0.04918449 -0.11178429]
		[-1.17990515e+00 3.16316532e-01 -4.75679283e-01]	[-1.07953489 0.82478541 -0.52181813]
		[ 5.96168507e-02 6.95726203e-01 5.72175769e-01]	[ 0.23943509 0.43225482 0.26081131]
		[-1.45111163e-01 -9.95713950e-01 9.90154447e-01]	[-0.19270934 -0.85973755 1.06921655]
		[-2.32329145e-01 -1.18270447e+00 -1.71798214e-02]	[-0.06823678 -1.06382815 0.05418525]
		[ 1.27374255e+00 2.17465273e-01 4.70979713e-01]	[ 1.12914475 0.01697126 0.57406735]
		[-1.56574614e+00 7.57991859e-02 -1.44609792e+00]	[-1.54043555 -0.22990768 -1.06623444]
		[ 1.37650317e+00 9.42271918e-01 -1.85836041e+00]	[ 1.08395945 0.32003465 -1.8684527 ]
		[-1.23565501e+00 3.55936194e-02 -6.86031591e-01]	[-1.2041944 0.01871826 -0.67592131]
		[-9.96921135e-02 6.51961661e-01 2.28835886e-01]	[-0.39402486 0.62067131 0.33867824]
		[ 1.12996440e+00 9.56427759e-01 -2.60623358e+00]	[ 0.81795651 1.251269 -2.61331403]
		[-5.40963623e-01 -1.79685303e+00 3.18425456e-01]	[-0.25354932 -1.92100085 0.36860632]
		[ 6.43467909e-01 -8.59429342e-01 1.20471432e+00]	[ 0.68223691 -0.75175834 1.14800207]
		[-5.42086836e-02 6.92322933e-01 1.71876021e+00]	[ 0.25622264 0.65092945 1.57320101]
		[-6.07605815e-01 -6.37861047e-02 7.17390034e-01]	[-0.56728071 -0.11354507 0.55823714]
		[-1.77539288e-01 -7.06269023e-01 -6.25084605e-01]	[-0.190501 -0.60665191 -0.43154132]
		[ 4.91248873e-02 8.01335100e-01 1.35731871e-01]	[ 0.11374756 0.69346021 0.19138457]
		[-2.04139801e+00 -1.62568823e+00 6.26362547e-02]	[-2.00685411 -1.61714591 0.05755833]
		[-6.37072438e-01 1.74315332e+00 -3.58920220e-01]	[-0.67227102 1.78819734 -0.42893776]
		[ 1.43981162e-01 5.38057708e-01 1.49233926e+00]	[ 0.20067502 0.57023057 1.54969753]
		[ 1.14166988e+00 1.29311100e-01 -1.19828450e-02]	[ 1.14046368 0.15036452 -0.06238851]
		[ 1.22899224e-01 -6.21261473e-02 -3.26400512e-01]	[ 0.13484497 -0.08539495 -0.33928552]
		[ 1.18591028e+00 -7.96818953e-01 -7.56455675e-01]	[ 1.20393054 -0.80195949 -0.77849247]
		[ 3.98207850e-01 1.88801401e-01 -2.62365318e-01]	[ 0.49363083 0.16308877 -0.2112497 ]
		[-1.91907101e+00 1.85682896e+00 2.28087092e+00]	[-1.97271428 1.93018794 2.29858176]
		[ 2.01901803e-01 2.73119278e-01 -4.18245456e-01]	[ 0.22833521 0.32459477 -0.40277176]
		[ 9.97809658e-01 -1.31356620e-01 -1.22871148e-01]	[ 0.94277592 -0.13073226 -0.15291254]
		[ 8.13040523e-01 -1.18452291e+00 -1.57245035e-01]	[ 0.8541675 -1.23227387 -0.03597205]
		[-5.19402277e-01 -1.08501252e+00 -1.50747608e+00]]	[-0.54262975 -1.05211202 -1.49319759]]
1.4194	1.09467	[[ 1.89670722 -0.33908563 -0.11082685]	[[ 1.88289422 -0.22108004 0.22978212]	[1.9299637176633881, 2.4232069919536587, 1.4092859354590825, 0.5839730889193195, 1.4583221906834885, 1.0060256399214058, 3.1773342781785434, 0.9194499751397314, 0.7882636798998713, 0.8594737645075374, 1.4637303868695883, 2.0208600152436373, 3.44142885230631, 1.0046886481274697, 0.686564917759973, 3.4005782278243335, 2.1146359786572053, 1.6015105303608088, 2.6266109504111106, 0.6463897262201409, 0…	[1.9097033376745194, 1.9690211003061824, 1.4925239393127623, 0.8252223251845017, 1.419542756194153, 0.750055648900854, 2.997662302490449, 0.6370567381647653, 0.7510738416202866, 0.8095934044469429, 1.4303756896793567, 2.2367235638896266, 3.39560041931134, 1.0965180058504325, 0.5282184861761827, 3.1713790089849767, 1.6831308792946698, 1.4643486651945894, 2.297627360945748, 0.6964193705264904, 0.33…
		[ 1.06970472 0.93777032 1.96169589]	[ 1.03730165 0.67457999 1.53166289]
		[-1.08677255 -0.80347385 0.39930196]	[-1.04711646 -0.800026 0.70080898]
		[ 0.57406342 -0.03599811 -0.10089544]	[ 0.76086285 -0.1060889 -0.30137146]
		[ 1.1718887 0.15377836 0.85424394]	[ 1.37098607 0.24699736 0.27293067]
		[ 0.23851502 -0.95262653 0.21840527]	[ 0.10350613 -0.58555277 0.45716289]
		[-2.97187478 0.62410039 -0.93483268]	[-2.82863815 0.67408776 -0.72827961]
		[-0.22716179 0.2227852 0.86264276]	[-0.10824648 -0.01367182 0.62764406]
		[ 0.6322311 -0.32123326 0.34416953]	[ 0.63657406 -0.27609999 0.28749639]
		[-0.71319419 -0.44213998 0.18590706]	[-0.72671713 -0.25055543 0.25405839]
		[ 0.02992886 0.87975903 -1.16945926]	[-0.08221466 0.77525109 -1.19925023]
		[ 0.74147564 -1.87423144 -0.1461013 ]	[ 0.55786771 -2.16545489 -0.05021 ]
		[-1.74475096 2.15859432 -2.03463688]	[-2.04920184 1.74692688 -2.06860351]
		[ 0.07896257 -0.33222371 0.9448765 ]	[ 0.12220614 -0.29754607 1.04827655]
		[ 0.39394007 -0.37365939 -0.42019194]	[ 0.06781855 -0.43535271 -0.29134761]
		[ 1.3285251 -0.46224705 -3.0960105 ]	[ 1.18098826 -0.04275723 -2.94297186]
		[-1.67676443 0.75750535 -1.04227251]	[-1.2055482 0.67910887 -0.95832888]
		[ 0.55603267 -0.38654794 1.45129058]	[ 0.49742625 -0.23943377 1.35630218]
		[-0.61843449 0.06297415 2.55199101]	[-0.44807921 0.12352127 2.25012422]
		[ 0.36976777 0.47028274 -0.24479711]	[ 0.43637 0.39995075 -0.36690675]
		[ 0.08846862 0.0122884 -0.53626683]	[ 0.10976645 0.03593935 -0.31768846]
		[-0.34964526 0.20837909 0.20656168]	[-0.27218043 0.07080927 0.20901755]
		[-0.13738 0.03709041 3.08260326]	[-0.08512352 0.07554285 3.07720087]
		[ 2.43992566 0.00424865 -1.37635883]	[ 2.35902199 0.03119153 -1.37823346]
		[-0.33540684 -0.81950367 -1.73823634]	[-0.26041758 -0.77267688 -1.72669748]
		[-0.9405376 -0.5474388 0.12833305]	[-0.94922315 -0.53006535 0.05208872]
		[-0.21962989 0.39694158 -0.04043964]	[-0.20332311 0.39075488 -0.08991545]
		[-0.87302586 0.81320466 0.0731258 ]	[-0.8596765 0.80983302 0.0634142 ]
		[ 2.29907734 -1.21800791 -0.15895148]	[ 2.45917282 -1.21779155 -0.08487615]
		[-0.96966973 -0.3987033 -0.35595918]	[-1.13014971 -0.37518239 -0.36342361]
		[-0.22255375 -0.71225302 0.30165675]	[-0.15497104 -0.62933641 0.31017419]
		[-0.34277774 0.03080442 -0.22060886]	[-0.37932498 0.00552322 -0.26501288]
		[-0.40971 1.39891931 -0.66728802]	[-0.33398878 1.36382366 -0.54363344]
		[-0.48651562 0.83822296 0.95282909]]	[-0.45862221 0.85483044 0.94860596]]
1.00259	0.898099	[[ 0.54897658 0.59665136 0.44059773]	[[ 0.45977288 0.72290742 0.55508925]	[0.9227645879642721, 2.5391513537140735, 2.6236005253748917, 1.0452933720822826, 1.8181725076910435, 1.0565038791753523, 1.6928560767601906, 0.7343576664830584, 0.7845238010296304, 0.9569417155400831, 1.4386570256574764, 3.262738686344255, 2.3935729793782285, 0.8421149116405725, 1.1383675308900179, 2.8616528424687413, 1.7842747450776035, 1.1884384959832417, 0.7924981592816704, 0.7173269657808186,…	[1.0208380473284586, 2.8210438145710013, 2.6267648873440193, 1.0540758763472675, 1.209934253193514, 0.9538802164500702, 1.6411499435182146, 0.6163797992112532, 0.7522320029813289, 1.1047539385374878, 1.5227178970216821, 3.1213476874932957, 2.760610847315306, 0.8600757323338918, 0.9091894049465495, 2.615603137213628, 1.3392299745265734, 1.3438117445329854, 0.6525359514209368, 0.7753271441538409, 0…
		[ 1.56582635 0.35319817 -1.9674167 ]	[ 1.87312431 -0.08709695 -2.10763081]
		[ 1.62361253 -0.82924178 1.88666906]	[ 1.4779888 -0.91652905 1.96860798]
		[ 0.03853496 0.4448799 0.94511119]	[ 0.14145815 0.47031286 0.93266894]
		[-0.984794 -0.65971781 1.37866038]	[-0.79821761 -0.38782304 0.82242497]
		[-0.36152532 -0.00635469 -0.99270313]	[-0.50584656 0.15569042 -0.79357874]
		[-1.2332699 1.12401373 -0.28530719]	[-1.21095884 1.09521901 0.16567181]
		[-0.59190309 0.05960358 0.43055699]	[-0.55746342 -0.0841567 0.24915105]
		[-0.23840086 -0.46181506 -0.58768144]	[-0.17395614 -0.40884175 -0.60699314]
		[-0.5405903 0.48790345 -0.62084603]	[-0.55309466 0.62339355 -0.72522276]
		[ 0.50841841 -0.90509275 0.99601801]	[ 0.52840973 -1.04091544 0.97772593]
		[ 1.20857293 0.45962273 -2.99559045]	[ 0.89941263 -0.02022557 -2.9888893 ]
		[-1.67232763 -0.27914605 1.68955301]	[-1.97723816 -0.28564712 1.90523154]
		[-0.53008059 0.01614408 -0.65414941]	[-0.42933334 0.09663498 -0.73896199]
		[ 0.31866678 0.42319684 -1.00758948]	[ 0.06548262 0.32457123 -0.84675316]
		[ 1.73142512 -1.62707761 -1.59494279]	[ 1.6978898 -1.27153351 -1.53027858]
		[-1.20029798 -0.06589215 1.31855199]	[-0.7176997 -0.11917972 1.12438439]
		[-0.48815547 0.84897702 0.67329659]	[-0.5857987 0.98425777 0.70278484]
		[ 0.32767799 -0.49226744 0.52759192]	[ 0.42586998 -0.38262968 0.31310134]
		[-0.54981445 0.37258426 -0.27100372]	[-0.56078391 0.36572773 -0.39102023]
		[ 0.39390094 0.19096015 0.45280714]	[ 0.46325323 0.18314292 0.6624198 ]
		[-0.03614281 0.04475874 0.29490025]	[ 0.0349302 -0.02289768 0.35079965]
		[-1.99012193 0.65347769 -2.22788105]	[-1.92351416 0.64403082 -2.26981663]
		[ 0.22717161 0.12989993 0.10746601]	[ 0.26922098 0.08059757 0.11723854]
		[-0.25511789 0.17234452 1.51241456]	[-0.21894348 0.20311695 1.58764023]
		[ 0.86698737 -0.43382266 0.94903501]	[ 0.87159532 -0.42460683 0.88913962]
		[ 0.18082881 -0.58731778 0.07292243]	[ 0.19363825 -0.57953177 0.03634268]
		[ 0.8238911 0.06785061 -0.37519722]	[ 0.80956113 0.08094729 -0.36241804]
		[ 0.26716269 0.99713783 0.22745587]	[ 0.333336 1.00955075 0.36670108]
		[ 0.32982857 -1.35756595 -0.79920062]	[ 0.24302424 -1.35110312 -0.78565634]
		[-0.26409176 -0.09952952 -0.6262362 ]	[-0.20624992 -0.05615053 -0.62446602]
		[-0.05215293 0.79495696 0.68707834]	[-0.05504426 0.78619547 0.67435473]
		[-0.92508546 -1.01165671 -0.22844971]	[-0.86446595 -1.01005852 -0.11411533]
		[ 0.50960703 0.64241448 0.49681984]]	[ 0.55064056 0.62263023 0.48432267]]
0.671579	0.714764	[[ 0.18030827 -1.0859231 2.54253376]	[[ 0.15453488 -0.95555314 2.62324421]	[2.7705988522169225, 2.873195734624731, 2.5822244491028394, 1.1594922291255418, 2.8604523512938305, 0.9714583499879719, 2.283877687432822, 0.19877430871768373, 1.4166103857975785, 0.9438984287841409, 1.7674890012360673, 2.1270590192592387, 2.7309386566626945, 0.8452530098219206, 0.5208941692849709, 0.40591281773603033, 0.6275223936309299, 0.9165169908894728, 2.3465288306726673, 0.6884285693217771…	[2.796135366572432, 3.1142777573396447, 2.5085203783687677, 1.274188011411135, 2.6443847446689674, 1.0476754555467875, 2.34156067025689, 0.23414806542474137, 1.3613064914263793, 1.0352816835849445, 1.8901989244726614, 2.0268317982714805, 2.9752695856985922, 1.0426728696216074, 0.516108937566698, 0.41247312824623805, 0.6101416133512567, 1.0993609225935685, 2.3781780847258127, 0.7345922948881705, 1…
		[ 1.08112064 -0.54042446 -2.60660187]	[ 1.25143569 -0.84551455 -2.72355279]
		[ 2.3104135 1.10324752 -0.33573424]	[ 2.27323307 0.98126408 -0.40274895]
		[-0.3920827 0.58499602 0.92112596]	[-0.34805844 0.61029412 1.06299177]
		[-2.33322604 -0.7556178 1.47217038]	[-2.32731005 -0.60273488 1.1014124 ]
		[-0.61690551 -0.69730491 0.27735317]	[-0.68865323 -0.68627028 0.39040197]
		[ 2.28246871 0.01517606 0.07876269]	[ 2.31836513 -0.12801366 0.3028234 ]
		[ 0.16473004 -0.1095213 -0.01950194]	[ 0.18651683 -0.09089474 -0.10851238]
		[-1.14758758 -0.28243182 -0.78106337]	[-1.09842678 -0.17164743 -0.78558967]
		[ 0.16448676 0.92209228 -0.11676544]	[ 0.19018906 1.00815608 -0.13877179]
		[-1.1834106 0.60395747 -1.16567238]	[-1.2407077 0.57335743 -1.30566367]
		[ 0.00745934 1.64694058 -1.34607249]	[-0.16357068 1.55600075 -1.28846942]
		[-2.22529097 -1.35914764 0.81167959]	[-2.55484353 -1.21072082 0.92690817]
		[ 0.66731219 0.46612547 0.22775895]	[ 0.85052237 0.56267361 0.21720226]
		[ 0.12251484 -0.45297194 -0.2261355 ]	[-0.0638053 -0.4937211 -0.13614991]
		[-0.05976371 0.01107761 0.40133627]	[-0.10508853 0.12746516 0.37794592]
		[ 0.28025487 0.19867362 0.52513841]	[ 0.45971479 0.02190444 0.40056871]
		[ 0.20217516 0.46229647 0.76512128]	[ 0.36850864 0.39917478 0.95574856]
		[ 0.11183828 -1.67057429 -1.64404115]	[ 0.41396307 -1.60977928 -1.70087514]
		[ 0.3700185 -0.47241506 -0.33740809]	[ 0.366296 -0.43262266 -0.46721592]
		[-0.49270062 0.85434848 0.5227966 ]	[-0.54952233 0.93899597 0.63756783]
		[ 0.34943459 0.48387427 -0.03730994]	[ 0.30445139 0.44332905 0.06150084]
		[ 1.98882044 0.33765337 0.7215634 ]	[ 1.99134191 0.36837901 0.68798295]
		[-1.57504696 -0.22363737 0.67173033]	[-1.50928958 -0.24947302 0.71609314]
		[ 0.28312777 -0.52393539 -1.61077098]	[ 0.28646463 -0.50971632 -1.61740337]
		[-1.14317978 0.00669948 -0.26920436]	[-1.12698872 0.03914635 -0.27292327]
		[-0.21539492 0.88707691 0.26779699]	[-0.1800579 0.87049396 0.23613234]
		[ 0.53161081 -0.51681333 0.23533173]	[ 0.54014824 -0.5146135 0.24869473]
		[-1.99065868 0.76732667 -0.1549821 ]	[-1.85027928 0.79695418 -0.01931704]
		[ 2.09500171 0.2872129 -0.17623157]	[ 2.07239418 0.24391312 -0.09889138]
		[-0.0252152 0.12801346 0.59934804]	[ 0.04227308 0.17472507 0.57518518]
		[-0.57906201 -0.34937124 -0.30414075]	[-0.60609752 -0.36319058 -0.31341513]
		[-0.34419544 0.55990866 0.48418049]	[-0.28721809 0.54587314 0.61409315]
		[ 0.65177814 -1.39689775 -0.78018534]]	[ 0.62956468 -1.39763436 -0.7569977 ]]
0.620431	0.637275	[[-2.43049201 1.08917391 -0.57389378]	[[-2.63814799 1.28558486 -0.72878317]	[2.7245082661702558, 1.188560156738228, 1.8805124245813505, 0.7270080694650219, 2.5842379261031616, 1.24170883932097, 3.099998892366821, 0.7146939490980977, 1.0927259660306377, 0.7756165088643471, 1.5571591291727203, 2.4579272115416324, 2.032357480916192, 0.9671369699946932, 0.7174100910081522, 2.5169984726264, 1.4517391155441095, 1.1709691611113398, 4.005404328555319, 0.5481520969167224, 0.82057…	[3.0238515387800997, 1.2545805318175653, 1.8327326335966734, 0.9020168040124669, 2.169735207292709, 1.0924704474485563, 3.29647222671825, 0.6755571113122819, 1.3094996055693455, 0.7323570607531809, 1.62777748331854, 3.1143802415957555, 2.265883942779419, 0.9796885618483492, 0.8679058873146133, 2.71838405814458, 1.5389353675781294, 1.2336873550521927, 4.159654492493022, 0.48786005532015897, 0.8025…
		[-1.08092498 -0.45933394 0.18245211]	[-1.20640548 -0.16962364 0.29964302]
		[-1.62919476 -0.92282685 -0.17447643]	[-1.49686291 -0.94868504 -0.46723338]
		[ 0.60196681 0.30072786 -0.27520799]	[ 0.79260909 0.31168755 -0.29707915]
		[ 2.21682807 0.54409317 1.21157814]	[ 1.8843569 0.38643858 1.00380036]
		[ 0.23882535 1.01830759 -0.66921815]	[ 0.27171858 0.91246361 -0.53578994]
		[ 2.44383934 -1.88280921 -0.30442054]	[ 2.53575265 -1.95427259 -0.78581569]
		[-0.29855852 -0.05768076 -0.64677908]	[-0.22363379 0.05746843 -0.63487221]
		[ 0.362134 1.02976146 -0.05000338]	[ 0.43293879 1.23477016 0.05192178]
		[ 0.68208026 -0.2622073 -0.25999003]	[ 0.66262571 -0.29057331 -0.11331895]
		[ 0.06566065 -1.08624038 1.11378412]	[ 0.01357562 -1.14370848 1.15819089]
		[-1.07134632 1.41978188 1.69642054]	[-1.30330811 1.75781684 2.21603976]
		[ 0.75278249 -1.83720402 0.43413921]	[ 1.05072232 -1.99395568 0.23313814]
		[-0.7373775 0.17072555 -0.60206405]	[-0.81548873 0.19708085 -0.50589224]
		[-0.6295699 0.11360355 0.32467401]	[-0.77596358 0.12669583 0.36754499]
		[-0.7693561 0.67246777 2.30025207]	[-0.74278377 0.63749251 2.53603775]
		[ 1.04292645 0.58720702 -0.82160745]	[ 1.16525846 0.29945046 -0.95959586]
		[ 0.54615448 0.42904359 0.9427649 ]	[ 0.68714048 0.35392205 0.96154128]
		[ 0.55520796 -0.12336305 -3.96481898]	[ 0.96956275 -0.23425264 -4.03829163]
		[-0.4502911 -0.22375003 0.21827635]	[-0.43470839 -0.17983124 0.129216 ]
		[-0.10991668 -0.52889017 0.61769016]	[-0.24631228 -0.3587834 0.67434892]
		[-0.4177896 -0.16427063 -0.64973117]	[-0.58336438 -0.29046157 -0.56361637]
		[ 0.42581664 0.2306173 -1.74700232]	[ 0.40692741 0.27580919 -1.84054452]
		[-0.6001926 -0.55062121 0.83397375]	[-0.59195888 -0.61125593 0.77828372]
		[ 0.02199273 0.81816865 1.01801469]	[-0.05110099 0.83414327 1.02365233]
		[ 0.93473801 0.43707032 0.08639379]	[ 0.94788349 0.49174001 0.0846484 ]
		[ 0.49950881 -0.71181258 0.05739151]	[ 0.55262235 -0.74109332 0.02499654]
		[-1.26711043 -0.24575186 -0.11209045]	[-1.26365823 -0.2460703 -0.07217375]
		[-3.50627097 -0.30916757 -0.51551924]	[-3.38921885 -0.2809586 -0.40300654]
		[ 1.4963018 -2.35937697 -1.04031868]	[ 1.51088827 -2.35463847 -1.03829483]
		[ 0.41203145 0.32393539 -0.14960432]	[ 0.44999366 0.37380381 -0.16133 ]
		[ 0.68921452 -0.14738777 0.33271505]	[ 0.65269918 -0.1901634 0.31238107]
		[ 0.93805032 -0.04430381 0.36413818]	[ 0.95678461 -0.03193547 0.50048164]
		[-0.15388558 2.51951522 0.7991133 ]]	[-0.18114395 2.4838951 0.78977162]]
0.755123	0.72043	[[ 0.19161969 -1.80289343 -0.18296885]	[[ 0.06619498 -1.70865137 -0.34085732]	[1.822256959982287, 2.920606581329951, 2.98588459399293, 1.6237326827820635, 2.629361601327937, 0.8803708939440417, 2.4832826860563433, 0.9503473452914629, 2.094545166768714, 0.7507064818751945, 1.5336222469384577, 1.6130944529053115, 2.3543589888007626, 1.0573351307653966, 0.5090040642483941, 1.9563243784760835, 0.8363974939604093, 1.2265143088998294, 2.073639737411447, 0.4805353306418359, 1.425…	[1.743575348082473, 3.167308477508287, 3.019235139004093, 1.5074422618273744, 2.3967089086718496, 1.1013913954742611, 2.781312225270042, 0.8727587945154267, 2.1054048946570947, 0.9534688806292073, 1.5961885332230497, 1.6806431494836542, 2.435674652575155, 1.2006002904881559, 0.5231407073703163, 2.125257527046974, 1.0862215376841975, 1.066054623782078, 2.056483862426775, 0.5351717675793314, 1.3237…
		[-0.48261032 0.81134606 2.76382844]	[-0.89726949 1.34808438 2.72202479]
		[-1.86360825 0.67262147 -2.23384231]	[-1.62935806 0.48124097 -2.49587264]
		[-1.21342271 -0.77876927 -0.74674733]	[-1.14326382 -0.74889089 -0.6359972 ]
		[ 2.34983986 1.1338551 -0.32583379]	[ 2.19791536 0.88758959 -0.35435347]
		[ 0.30780597 -0.27929811 0.77608051]	[ 0.29196711 -0.51997159 0.92598475]
		[ 1.86993178 1.53514972 -0.5597887 ]	[ 1.83094038 1.89872437 -0.88215689]
		[ 0.87854665 -0.30584298 0.19436034]	[ 0.83988658 -0.17660574 0.15845775]
		[-1.11076199 -1.61311105 0.74242844]	[-1.1410517 -1.52757945 0.89287839]
		[ 0.23068785 -0.56023159 0.44326504]	[ 0.41185309 -0.58249611 0.63259642]
		[-0.5388133 0.76887777 -1.21264356]	[-0.63118612 0.69146661 -1.29278608]
		[-0.12707239 0.36387644 1.56637169]	[-0.1618176 0.36719131 1.63203768]
		[-0.31463935 0.51160797 -2.27645901]	[ 0.20620639 0.39053639 -2.39530192]
		[ 0.52560821 -0.3663049 0.8411387 ]	[ 0.49390072 -0.37884703 1.02663434]
		[-0.30147251 -0.18036792 0.36832985]	[-0.27075255 -0.19939113 0.40076481]
		[-0.78231971 -0.98804804 1.49630946]	[-0.90612165 -0.78726391 1.7538183 ]
		[ 0.82393486 -0.0355965 0.13937359]	[ 1.01369344 -0.36740697 0.13158627]
		[ 0.15592945 0.96207046 0.74460982]	[ 0.13327158 0.89256766 0.5674805 ]
		[-1.98985706 -0.46598765 -0.35114977]	[-1.91471864 -0.67910801 -0.31904661]
		[ 0.30793437 0.18182933 -0.32098088]	[ 0.3729115 0.2445665 -0.29585987]
		[ 0.2486677 -0.64892719 -1.24464267]	[ 0.20889825 -0.52266679 -1.19816313]
		[ 0.6687389 1.02826708 -0.65067852]	[ 0.62706654 0.99416913 -0.63295577]
		[ 0.44871003 -0.62006812 2.05404492]	[ 0.40751658 -0.5488729 1.97855947]
		[-1.88647057 0.20491452 -1.16503634]	[-1.87784554 0.09664297 -1.19844819]
		[ 0.33840341 -0.31527297 -0.83113005]	[ 0.25144065 -0.30608364 -0.84490448]
		[-0.32328891 0.09008852 -0.72018863]	[-0.29440239 0.15208809 -0.71150076]
		[-0.26222437 0.80824762 -0.14389709]	[-0.20497776 0.77443446 -0.18921178]
		[ 1.67092818 -0.17907917 0.92309188]	[ 1.71910216 -0.16546691 0.96459264]
		[ 0.78862258 -0.20723844 -0.10676075]	[ 0.86112491 -0.185065 0.01109787]
		[-1.33121114 4.17431629 0.69613784]	[-1.35735188 4.1313102 0.63667928]
		[ 0.11443735 -0.29636603 0.17802106]	[ 0.18100528 -0.24313539 0.17279878]
		[-0.39991558 -0.21951028 -0.34411168]	[-0.4317148 -0.24206408 -0.36333133]
		[ 0.59091851 -0.26002464 -0.47748698]	[ 0.61775733 -0.26462215 -0.36756842]
		[ 0.11534963 -3.2010845 -0.07767728]]	[ 0.12917916 -3.19642357 -0.08967619]]
1.24711	1.23205	[[ 2.45697096e-01 -1.53837671e+00 -1.60600415e+00]	[[ 2.38615029e-01 -1.63697470e+00 -1.86434344e+00]	[2.2374582268511447, 2.754406463618214, 1.5884338646082083, 1.3732200540750674, 1.5256387930075213, 1.3482922851514103, 3.9784683713261213, 1.0940739927687464, 2.698610788670028, 0.860297700261075, 1.7362952904658187, 2.9462762532205033, 2.1189353311253454, 1.262594180346578, 0.42472548310788955, 2.3487144107890714, 0.9044973949651461, 1.0991462535546368, 1.7404638008384736, 0.8001745743756218, 1…	[2.49246860729813, 2.8460641484131366, 1.9342915034302202, 1.2434800352669506, 1.234831225372074, 1.1913733076197999, 3.892767774413372, 1.1637252004220187, 2.7601042109026257, 0.8038522226161511, 1.8933197317510573, 3.035851012577308, 2.377793208076143, 1.3150309324986142, 0.4343627925089782, 2.0673052318535827, 0.8270918093924576, 0.9323513700544425, 1.716210400698627, 0.845753096383972, 1.7052…
		[-1.80335093e+00 2.27086248e-02 2.08186568e+00]	[-2.05216465e+00 5.60293369e-01 1.89070693e+00]
		[ 1.02744325e+00 1.06540285e+00 -5.76540787e-01]	[ 1.48365815e+00 9.20435947e-01 -8.32490116e-01]
		[ 1.07107029e-01 -8.45124891e-01 -1.07704472e+00]	[ 2.62191040e-02 -8.29063647e-01 -9.26395502e-01]
		[ 1.30614337e+00 -3.91348139e-01 -6.84404750e-01]	[ 7.41139899e-01 -4.70242450e-01 -8.68557334e-01]
		[ 5.04885556e-01 1.19995381e+00 -3.50846844e-01]	[ 4.99701659e-01 1.03212739e+00 -3.23081501e-01]
		[-3.36822603e+00 -1.59696276e+00 1.39031433e+00]	[-3.29773779e+00 -1.24528935e+00 1.65161159e+00]
		[-1.01327892e+00 -3.26857963e-01 -2.51848364e-01]	[-1.09995278e+00 -2.40811637e-01 -2.93887680e-01]
		[ 2.04286740e+00 1.74398194e+00 -2.60230632e-01]	[ 2.08511560e+00 1.79906353e+00 -1.83952699e-01]
		[-4.83627652e-01 -6.83056102e-01 -1.99125060e-01]	[-3.72039034e-01 -7.02283795e-01 -1.20676529e-01]
		[ 1.12523315e+00 7.22234769e-01 1.10767713e+00]	[ 1.21356168e+00 7.16579317e-01 1.26429496e+00]
		[ 2.25308015e+00 -1.83364818e+00 4.91841410e-01]	[ 2.27059494e+00 -2.01302422e+00 9.23227301e-02]
		[ 8.84915584e-01 1.86321980e+00 4.84998257e-01]	[ 1.44325035e+00 1.72742232e+00 7.66120826e-01]
		[-8.38502699e-01 -1.34567880e-01 -9.34317277e-01]	[-9.51698079e-01 -1.25559964e-01 -8.98783520e-01]
		[ 2.11439217e-01 3.67982854e-01 -1.65472779e-02]	[ 2.71615138e-01 3.31194611e-01 7.21552606e-02]
		[-1.26693524e+00 -1.97463698e+00 -1.10196521e-01]	[-1.17834457e+00 -1.69166753e+00 1.53349136e-01]
		[-7.46086764e-01 4.29392691e-01 2.77654451e-01]	[-7.43417526e-01 2.42763353e-01 2.69215894e-01]
		[ 7.51337837e-02 9.96595839e-01 4.57464900e-01]	[-6.18619961e-02 8.75004492e-01 3.15941940e-01]
		[ 2.57296640e-01 1.54704998e+00 7.54750980e-01]	[-6.34932690e-02 1.48129340e+00 8.64359069e-01]
		[-2.10624897e-01 6.34023826e-01 4.40375170e-01]	[-9.03763695e-03 6.71518492e-01 5.14081254e-01]
		[ 4.82091776e-01 2.79324436e-02 -1.62864012e+00]	[ 5.48505154e-01 -2.06167888e-02 -1.61447143e+00]
		[-9.47335043e-01 -1.46541701e+00 1.31666284e-01]	[-9.92450957e-01 -1.38402007e+00 7.29435755e-02]
		[-1.30256902e+00 3.71200182e-01 -5.75535125e-01]	[-1.32391522e+00 4.31891612e-01 -6.26519901e-01]
		[ 2.83563496e+00 8.72285232e-01 7.95511494e-01]	[ 2.83388040e+00 8.19862311e-01 7.79546457e-01]
		[-5.16145611e-01 -2.11256669e-01 7.23311291e-01]	[-5.89970002e-01 -2.00092210e-01 7.09945121e-01]
		[ 3.76462156e-01 -4.63264390e-01 5.85832456e-01]	[ 3.84853060e-01 -3.68422184e-01 5.81385141e-01]
		[-1.51435467e-01 -6.56906309e-01 -3.35441909e-03]	[-8.48375223e-02 -6.98416922e-01 1.91799246e-03]
		[-1.21132222e+00 1.60440611e-02 -1.46625210e+00]	[-1.21978912e+00 1.70353235e-02 -1.44673824e+00]
		[ 2.63251224e+00 -8.44412746e-01 1.35871637e-02]	[ 2.77948476e+00 -8.27384554e-01 1.34361605e-01]
		[-1.17806815e+00 -2.16383922e+00 9.24862497e-01]	[-1.30545260e+00 -2.20269544e+00 9.80220495e-01]
		[-4.16951984e-01 -3.72353220e-01 -3.22128054e-01]	[-3.10681995e-01 -3.28834993e-01 -3.29564164e-01]
		[ 1.08730785e-01 7.19099356e-01 3.31070874e-01]	[ 1.05450274e-01 6.86098997e-01 3.06012572e-01]
		[-6.90635157e-01 8.51454131e-02 -7.50032743e-01]	[-6.16620591e-01 4.46838952e-02 -6.72010582e-01]
		[-6.32940516e-01 2.55485209e+00 -4.25729482e-01]]	[-6.52179848e-01 2.62813210e+00 -4.19019926e-01]]
0.831914	0.82372	[[ 1.59285135 -0.91639744 1.96194498]	[[ 1.61336237 -1.03745465 1.81553941]	[2.68815694970863, 2.2163723990721502, 3.754124673569072, 0.3903461742135452, 3.6859158749391643, 0.6159277477922857, 2.653117483737345, 1.252858505327023, 2.576861654233485, 0.6083789674895945, 1.4776971235492817, 2.5930660799743093, 2.5137949245958953, 1.3715580606156146, 0.7010488145752454, 2.252404352579157, 1.3273915564762575, 0.8437785666059853, 1.9707594330658784, 0.7957770915525799, 0.497…	[2.6411046214476093, 2.0340251450328446, 3.4317016861485214, 0.3805294313037161, 3.788080633729608, 0.6597094221280331, 2.9887265663221405, 1.0524559956760295, 2.6456454670083414, 0.5833304444691659, 1.524410511002968, 2.790488432448555, 2.346217668889751, 1.5220640384831785, 0.6775795581177368, 2.139541522380967, 1.1137374300120488, 0.9093567997109832, 2.212847978290278, 0.8816998015496984, 0.67…
		[-0.56006864 -1.31372685 -1.69491932]	[-0.76075511 -0.95709845 -1.62556836]
		[ 2.13694725 3.07100629 0.30956244]	[ 2.07501381 2.72902436 -0.15270951]
		[-0.02256197 -0.24525625 0.30283735]	[-0.01476979 -0.19376301 0.32717029]
		[-2.46511797 -1.04939885 -2.5313892 ]	[-2.43896393 -0.646563 -2.82541433]
		[-0.13020944 -0.46191451 0.38606668]	[-0.13916181 -0.54074467 0.35134843]
		[-0.29662551 1.91482283 1.81231875]	[ 0.08614232 2.01104827 2.20924215]
		[ 1.10003128 -0.33518295 0.49723034]	[ 0.92453085 -0.24058541 0.44161633]
		[-1.27932807 -2.23102345 -0.16146216]	[-1.25139285 -2.32993764 -0.06961655]
		[-0.57013261 -0.12729684 -0.16990963]	[-0.54349567 -0.19470801 -0.08352037]
		[-0.31038026 0.96803466 -1.07245596]	[-0.32408341 1.01753517 -1.08785088]
		[ 1.83299213 -1.46548339 -1.10294604]	[ 1.80078121 -1.55855338 -1.45427786]
		[-0.73809587 2.38379826 0.30312583]	[-0.62612153 2.15680283 0.67890406]
		[ 1.30380197 -0.33927646 0.25722254]	[ 1.4333121 -0.31999768 0.39987102]
		[ 0.46727084 0.45174604 -0.26277922]	[ 0.49156008 0.45292179 -0.11110624]
		[-1.56163802 -1.28350581 -0.99359191]	[-1.6034006 -1.05462964 -0.9457805 ]
		[-0.89076943 -0.28981146 0.94048258]	[-0.81945602 -0.37788223 0.65276942]
		[-0.28359638 0.71811771 -0.34035617]	[-0.49550461 0.64585473 -0.40531055]
		[-1.86728328 0.26356942 0.57243082]	[-2.02756623 0.28565858 0.83908912]
		[ 0.46040604 -0.47007576 0.44756702]	[ 0.58889982 -0.38739492 0.52963829]
		[ 0.32488263 -0.01419328 0.37600183]	[ 0.43137971 -0.07487354 0.50768597]
		[ 1.51915471 0.46047057 -0.03340304]	[ 1.59813644 0.61288902 0.00934397]
		[-0.42012879 -0.59115079 0.70926992]	[-0.48754275 -0.57763836 0.7046757 ]
		[ 0.54075238 0.36427439 -1.75682867]	[ 0.63662512 0.37878177 -1.81116826]
		[-0.14345923 -0.43064503 -0.0348317 ]	[-0.19555756 -0.42192888 -0.05104302]
		[-0.81569385 -0.37544456 -0.22301228]	[-0.79972185 -0.26839643 -0.21780954]
		[-0.35432797 0.36067891 0.0172153 ]	[-0.28707745 0.3405341 0.0660192 ]
		[ 1.13024059 0.5383178 1.28087814]	[ 1.1348273 0.55109929 1.30826262]
		[ 2.36531813 0.58272332 -0.62788757]	[ 2.50089491 0.54866465 -0.43440038]
		[-2.00149825 0.94504738 0.02559464]	[-2.064403 0.87265684 0.03411508]
		[-0.41670197 0.10401805 0.06759458]	[-0.33430187 0.14597844 0.03253034]
		[ 0.15655027 0.13118508 -0.07016219]	[ 0.14891326 0.11498386 -0.09049892]
		[-0.91276426 -0.34743077 0.05439792]	[-0.85596447 -0.37019172 0.15455988]
		[ 0.62328689 -1.31093771 0.31406579]]	[ 0.60486117 -1.31209207 0.303694 ]]
0.767239	0.70361	[[-1.21710659 2.48854033 0.93367573]	[[-1.41612695e+00 2.54074700e+00 6.58855892e-01]	[2.923342574729058, 4.254882757598455, 2.718440944524755, 1.0932258359732636, 2.0279688256065764, 0.8057849054485623, 4.656105653695654, 1.3641553632626984, 3.454842208152516, 0.5199846442362149, 1.6132753656274907, 1.70094906568431, 2.9101351320109554, 1.571397572534402, 0.5173354128755373, 0.9677232753610737, 0.4954201034907856, 2.111462851393554, 3.2744485272259727, 0.9675145671023359, 1.31655…	[2.982432217341249, 3.9396515707525626, 2.41322236703594, 1.1330000033916077, 2.0867829303525904, 0.7772809228664908, 4.56399047720496, 1.4740306941787924, 3.3821008198705593, 0.4445735694867781, 1.5860248328761206, 1.0111629381565748, 3.059543109173183, 1.5633681240158455, 0.48969555068973236, 0.7563349819737513, 0.6073041705932747, 2.0794627523623914, 3.2453876359230294, 0.9585285258843033, 1.3…
		[ 0.9174373 -1.88109213 -3.7045686 ]	[ 6.45867777e-01 -1.78221872e+00 -3.45360764e+00]
		[-1.05301778 -0.27812486 2.49072706]	[-8.47180389e-01 -3.98794415e-01 2.22416065e+00]
		[ 0.23055986 0.48394477 0.95277612]	[ 3.11152028e-01 5.16395092e-01 9.59275524e-01]
		[ 1.43855455 -0.5687473 -1.31139043]	[ 1.03397611e+00 -2.99636189e-01 -1.78767294e+00]
		[-0.11528891 0.49706888 -0.62363476]	[-1.08885533e-01 4.04699013e-01 -6.54620717e-01]
		[-2.1915669 -3.98610475 0.99364143]	[-1.68209365e+00 -3.97989948e+00 1.47002387e+00]
		[-1.05561856 0.40946235 -0.76087443]	[-1.12955019e+00 5.26512827e-01 -7.87189362e-01]
		[ 1.88204452 2.84118263 -0.56703119]	[ 1.93419733e+00 2.72871951e+00 -5.01574021e-01]
		[-0.06693921 0.50010114 0.1257061 ]	[-1.93026725e-03 3.99203514e-01 1.95648887e-01]
		[ 0.81967732 -1.1514082 0.77784681]	[ 8.19354866e-01 -1.12758395e+00 7.56760735e-01]
		[-0.88316034 -0.52775739 1.3545212 ]	[-6.54865978e-01 -3.89100820e-01 6.64982398e-01]
		[ 2.24046368 0.7394148 1.70366509]	[ 2.14751095e+00 6.66307359e-01 2.07485789e+00]
		[-0.80522791 0.54893714 -1.23270693]	[-7.95936481e-01 5.66414582e-01 -1.22056525e+00]
		[ 0.35054201 -0.29929859 -0.23489696]	[ 3.82872265e-01 -3.01826895e-01 -4.59465560e-02]
		[-0.19792518 -0.0929462 -0.94269559]	[-2.04427216e-01 -9.59530127e-02 -7.21834564e-01]
		[-0.18379026 0.22526945 -0.40114323]	[-1.77399950e-01 1.09898856e-01 -5.70324342e-01]
		[-1.47877992 0.3790797 -1.45869254]	[-1.48470548e+00 3.20573357e-01 -1.42022805e+00]
		[ 3.16885836 0.80090259 -0.19724322]	[ 3.14435790e+00 8.01739416e-01 -5.26138272e-02]
		[-0.28872203 -0.43488771 0.81461445]	[-1.12789842e-01 -3.02925007e-01 9.02381198e-01]
		[-0.33709184 0.34901056 1.22387842]	[-3.64239879e-01 3.73815248e-01 1.19925901e+00]
		[-1.38413941 -1.36534925 0.0374932 ]	[-1.44052607e+00 -1.27870389e+00 1.10851695e-01]
		[-0.98003689 -0.61105758 -0.4017678 ]	[-1.04895974e+00 -5.48905773e-01 -4.01572473e-01]
		[ 1.11848282 0.63621806 -0.00472045]	[ 1.12456051e+00 6.11881029e-01 -3.11376658e-02]
		[ 0.06342306 0.27830078 0.14187429]	[ 2.55872224e-02 2.82921104e-01 1.22637242e-01]
		[ 0.15670068 0.11492813 0.38157763]	[ 1.58671525e-01 2.02024431e-01 4.08365230e-01]
		[ 0.29678245 -0.19196278 0.08546243]	[ 3.31458901e-01 -1.99189080e-01 1.51510929e-01]
		[-0.59545513 -0.3719258 -0.25335066]	[-5.89949762e-01 -3.47115111e-01 -2.50683733e-01]
		[-1.03885341 0.39270095 -0.65004382]	[-9.66939320e-01 4.31292211e-01 -5.10897441e-01]
		[ 0.27945932 -1.13232051 0.75186013]	[ 1.80408110e-01 -1.23398888e+00 6.83934877e-01]
		[ 0.06982646 0.4743747 0.09303166]	[ 1.37157137e-01 5.10093191e-01 9.42448790e-02]
		[ 0.3769412 -0.68800003 -0.27511214]	[ 3.55476457e-01 -6.83752716e-01 -3.06781073e-01]
		[ 0.10723749 0.40923028 0.66085064]	[ 1.67973746e-01 3.90225342e-01 7.97058944e-01]
		[ 0.06109868 0.6100856 -0.72433618]]	[ 1.25923870e-01 5.86130856e-01 -7.57560187e-01]]
1.09388	0.971705	[[-1.0224895 1.75674146 3.46391524]	[[-1.12429298e+00 1.82292830e+00 3.07866206e+00]	[4.0162587233023945, 3.706336504816163, 3.321890865588582, 0.6493925007455797, 0.7992106999172519, 1.1002466091897618, 3.9287225779558854, 1.6662398967057037, 2.5059667984909106, 0.7375886993481958, 1.4761203199562734, 4.464779237574851, 2.0859633294068014, 1.416638484366423, 0.6946418597775285, 1.4556779595396068, 0.9729997728313, 2.425751285714121, 3.7711456385200877, 0.7101780066771471, 0.6097…	[3.7503683016770295, 3.3460408681210607, 3.692531832947099, 0.5798853857839616, 0.9938320655982661, 1.1176738077226733, 4.1026646552599155, 1.7971979050280469, 2.5223084867630234, 0.628004488514937, 1.6316759526476234, 4.366716071799586, 1.6112928447162338, 1.588545121735785, 0.5768951057030768, 1.375169225701662, 1.0243901064764407, 2.2749307912919785, 3.7256654583030064, 0.5923257976227745, 0.6…
		[ 2.76476654 -0.50935362 -2.41527538]	[ 2.52947249e+00 -7.32950520e-01 -2.06410802e+00]
		[-3.00848265 -0.63447773 1.25754885]	[-3.36633756e+00 -9.41047530e-01 1.19037485e+00]
		[-0.12599916 0.46787598 0.43235044]	[ 1.00014370e-02 4.23712972e-01 3.95770577e-01]
		[ 0.02493726 -0.29307708 -0.74311621]	[ 8.08742295e-02 1.06045001e-01 -9.84843130e-01]
		[-0.17312213 -0.92388429 0.57184713]	[-1.36364976e-01 -9.42230128e-01 5.85492716e-01]
		[ 3.12024471 0.99827673 -2.16849662]	[ 3.38092474e+00 8.60968708e-01 -2.15868896e+00]
		[ 1.6343997 0.05338002 0.31975549]	[ 1.75473784e+00 1.65272307e-01 3.51426365e-01]
		[-2.21754505 -1.10280571 0.38233904]	[-2.13210044e+00 -1.25452418e+00 4.92297594e-01]
		[ 0.42474182 0.20916662 -0.56558006]	[ 4.17263452e-01 1.02789583e-01 -4.57946668e-01]
		[-0.89765567 0.12472332 -1.16515647]	[-9.74992925e-01 2.58572375e-01 -1.28253481e+00]
		[-3.59002614 1.86969441 1.88419977]	[-3.53380292e+00 2.21521850e+00 1.29354286e+00]
		[ 0.51171189 -1.78555307 -0.94931248]	[ 1.83272166e-01 -1.43660507e+00 -7.06287347e-01]
		[ 1.09588712 -0.06175339 0.89559061]	[ 1.16010424e+00 -8.03279584e-02 1.08221125e+00]
		[-0.44911554 0.39375665 -0.35465229]	[-4.34323564e-01 3.28602506e-01 -1.90240369e-01]
		[ 0.69239215 0.97007195 -0.83579414]	[ 9.25602055e-01 8.69174635e-01 -5.28097234e-01]
		[ 0.94449628 -0.17803721 0.15151923]	[ 9.97591797e-01 -2.27687531e-01 4.84157550e-02]
		[-1.59907009 -0.43409473 -1.77166755]	[-1.43979453e+00 -4.94570613e-01 -1.69047382e+00]
		[ 1.41634992 -3.16239722 1.48819896]	[ 1.32276011e+00 -3.19743115e+00 1.38105860e+00]
		[-0.53294738 0.12513999 -0.4523935 ]	[-4.24968899e-01 2.17708454e-01 -3.50505798e-01]
		[-0.27414325 0.23531127 0.49115246]	[-2.77652823e-01 2.75947507e-01 4.56720879e-01]
		[ 1.07409669 1.56546609 0.04611397]	[ 1.08094244e+00 1.65910693e+00 5.85246799e-02]
		[ 0.86586729 -0.8480306 -0.05595133]	[ 7.95091020e-01 -7.05114174e-01 1.85393730e-03]
		[-0.42928728 -0.35954407 -0.20445918]	[-4.82595264e-01 -3.10515708e-01 -2.47886375e-01]
		[ 0.2280554 0.64616438 0.45415594]	[ 2.08509498e-01 6.47655092e-01 4.32026040e-01]
		[-0.15443708 0.19160463 -0.48138894]	[-1.45061922e-01 2.93105375e-01 -4.57784893e-01]
		[ 0.19620783 0.26802808 -0.09181692]	[ 2.13215247e-01 2.47179871e-01 -1.22062485e-02]
		[-0.56916382 -0.17697565 0.30326231]	[-5.88073968e-01 -1.70983559e-01 2.83225508e-01]
		[-3.88048182 0.7787231 0.47299705]	[-3.76306379e+00 7.98056925e-01 5.55240124e-01]
		[ 3.29886854 -1.17517663 -0.19932869]	[ 3.26087251e+00 -1.07809754e+00 -1.61202659e-01]
		[ 0.31574127 0.07842336 -0.09508623]	[ 3.58896623e-01 9.26836153e-02 -3.12657605e-02]
		[ 0.10558 -0.25824692 0.15073361]	[ 7.02337804e-02 -2.08631350e-01 1.24812410e-01]
		[ 0.8276263 -0.47349868 0.093015 ]	[ 8.77743451e-01 -5.14936576e-01 1.65098163e-01]
		[-0.85431253 0.94039285 -0.63676072]]	[-8.04682571e-01 9.10924928e-01 -6.52682278e-01]]
0.900366	0.842577	[[-0.29745654 0.26301046 -1.03201036]	[[-0.60332655 0.25338 -1.28326077]	[1.105757781295066, 3.2315197113285867, 1.5892212311031773, 1.0860043056494169, 4.475294207415224, 0.7228861998309105, 3.878664411012167, 1.440631712390321, 3.1929962005251813, 0.8269011847332922, 1.298573684420852, 2.012655576845025, 2.986104103195727, 1.6649066366714527, 0.7225017823247233, 1.8092100321585414, 1.101370490893601, 1.6839844882755177, 3.5544341874508745, 1.6230103799583901, 0.7445…	[1.4404730296190054, 3.3751315736643006, 1.681214064831634, 1.2634686048059949, 4.06566870261134, 0.7925421807431733, 3.5628681029790963, 1.4035446877145814, 3.0727895635043834, 0.7991660477530814, 1.3822461164439583, 2.1423723174068114, 2.7903189258761603, 1.822020885545163, 0.8533345941771038, 1.5312704469555316, 1.1171977189260558, 1.6053662156686939, 3.328666881314025, 1.585653289191193, 0.78…
		[ 1.44105809 1.8678751 2.20841885]	[ 1.30798251 1.75782657 2.56724378]
		[ 0.17700239 -1.19798676 1.02913653]	[ 0.08489274 -1.32770056 1.02785465]
		[ 0.27440658 0.09363983 -1.04658395]	[ 0.36415588 0.07700861 -1.20739931]
		[ 1.1865295 -3.10492493 2.99663931]	[ 0.80666718 -2.69950304 2.93114882]
		[-0.31271559 0.55810724 -0.33658538]	[-0.31086577 0.62036999 -0.38291861]
		[-2.58971716 -0.29917445 -2.87191527]	[-2.22090541 -0.28624873 -2.77122175]
		[-1.25117276 0.22271023 -0.67851795]	[-1.15110121 0.31426281 -0.7390146 ]
		[ 1.77044484 2.60217576 -0.53798803]	[ 1.83617499 2.40741722 -0.52425128]
		[ 0.01833733 0.65951732 0.49846386]	[ 0.0605848 0.62620883 0.49280661]
		[-0.05479412 -0.77638416 1.03948009]	[-0.033237 -0.79707014 1.12879529]
		[-1.20292483 0.88054985 1.35217835]	[-1.4886385 1.18654706 0.98276174]
		[ 1.53007425 -2.39702763 -0.91101539]	[ 1.70460892 -2.06680171 -0.78007618]
		[-1.35864931 0.29228641 -0.91681776]	[-1.58004446 0.2977773 -0.85705792]
		[-0.25747312 -0.64053459 -0.21314751]	[-0.23998389 -0.81874234 -0.01576824]
		[-0.54831513 1.70456226 0.25895747]	[-0.12655072 1.4566558 0.45489338]
		[ 0.11293336 1.02921027 -0.37548534]	[ 0.27601059 1.04198955 -0.29360972]
		[-0.3611921 -0.97556748 -1.3242402 ]	[-0.3465903 -0.97467889 -1.22763061]
		[ 2.53860666 0.73453309 2.3769602 ]	[ 2.49750841 0.72884686 2.07635671]
		[ 0.34816405 -0.03100533 -1.58492371]	[ 0.44867186 0.06751721 -1.51935228]
		[ 0.45191671 -0.58288946 0.10212191]	[ 0.53556593 -0.56507977 0.10917544]
		[-1.70165289 -1.28129749 -0.18524726]	[-1.82256555 -1.30121475 -0.16871101]
		[ 1.21120436 0.87991581 -0.20164567]	[ 1.15841914 1.03491989 -0.14647511]
		[-1.48543553 -1.30067432 -0.66969874]	[-1.50499586 -1.22061641 -0.66502978]
		[ 0.39898463 -0.33199889 -0.29698634]	[ 0.39621006 -0.35842296 -0.34124818]
		[-0.00506426 -0.20009005 0.09993714]	[-0.00746651 -0.06986396 0.12009265]
		[-0.18260416 -0.09460425 -0.00569474]	[-0.23931526 -0.1307491 0.10014604]
		[ 0.18835932 0.75061731 0.95994966]	[ 0.19813394 0.74596468 0.93175024]
		[-0.77355517 -1.11768958 0.59387909]	[-0.61561974 -1.18942529 0.69634326]
		[ 0.49859267 1.2470375 -2.33574506]	[ 0.49262278 1.30869277 -2.31327282]
		[-0.14364013 -0.56595786 0.26494002]	[-0.06514072 -0.55813912 0.31936915]
		[-0.90755911 0.45679852 0.22250665]	[-0.94481917 0.49741466 0.18413518]
		[-0.07255815 0.91673672 -0.62390406]	[ 0.00441935 0.90771937 -0.6421302 ]
		[ 1.16082616 -1.01804483 1.77779172]]	[ 1.12853751 -0.96626239 1.75555543]]
0.782478	0.710335	[[ 1.17982550e+00 -1.53775723e+00 2.92142531e-01]	[[ 1.16729463 -1.65293591 0.3929284 ]	[1.9601103969995068, 4.688563843955364, 2.4290545543724305, 1.5688644417633582, 2.59549805398561, 0.9564373703313568, 3.8591519700264447, 1.5210889206798315, 2.3462593075567137, 1.0129158743200168, 1.2557468125376858, 3.8938882886844963, 4.128905482385113, 1.3977156973945468, 0.7809572826537109, 1.474816937014723, 1.3225611566353914, 0.9958581948715945, 1.8415854767265054, 1.1132981215856896, 0.7…	[2.0613506785517024, 4.609423896273966, 2.3805128410859084, 1.597863034747914, 2.4659208924670737, 0.9501329081403621, 3.8992849754702257, 1.4371977940391796, 2.398427432745102, 1.0417925455144925, 1.1748370060624491, 3.73036878563209, 3.5767917393153135, 1.4267686189160729, 0.6634846616523014, 1.1770026684938208, 1.1686200743797066, 0.880590762185203, 1.80260494517547, 1.1459998801097209, 0.8092…
		[ 1.37230471e+00 2.81991737e+00 3.48532304e+00]	[ 1.24523406 2.73895548 3.49203432]
		[ 2.31507671e+00 3.28164702e-01 -6.58053022e-01]	[ 2.25903041 0.32327614 -0.67758064]
		[-1.32832101e+00 -6.95172747e-01 -4.62205351e-01]	[-1.29846254 -0.724015 -0.58563093]
		[-2.28768183e+00 -9.64370677e-01 7.57041064e-01]	[-2.34883707 -0.44989712 0.60110135]
		[-3.19725972e-01 -6.97222381e-01 5.71339389e-01]	[-0.44243149 -0.62527637 0.56217113]
		[-9.99444779e-01 3.66315667e+00 -6.89526856e-01]	[-1.25607025 3.66303038 -0.45707686]
		[ 9.92360919e-01 -7.33350585e-01 8.89453895e-01]	[ 0.9846349 -0.72239116 0.75774839]
		[-7.01153242e-01 -2.23691118e+00 9.76997121e-02]	[-0.61555948 -2.31588076 0.10117801]
		[ 1.37966831e-01 -4.99173792e-01 -8.70510911e-01]	[ 0.22463489 -0.507115 -0.88187599]
		[-7.08234480e-01 8.87605218e-01 -5.36153855e-01]	[-0.65969529 0.82401981 -0.51578626]
		[ 2.40186131e+00 1.08806242e+00 -2.86523096e+00]	[ 2.16509151 1.06355237 -2.84550283]
		[-2.28101295e+00 -1.97501283e+00 -2.81853947e+00]	[-1.82357916 -1.71266357 -2.55632191]
		[ 5.41475633e-01 -5.67535489e-01 1.15685642e+00]	[ 0.59787464 -0.49145503 1.19861861]
		[ 1.51818664e-03 7.71449902e-01 -1.21478483e-01]	[ 0.05819813 0.66076682 0.01456305]
		[-6.68562520e-01 1.15793017e+00 6.22339846e-01]	[-0.36263522 0.96961774 0.56006466]
		[-7.61234435e-01 -1.18127972e-01 1.07505159e+00]	[-0.57595916 -0.04572208 1.01580186]
		[ 6.52277392e-01 -7.23957667e-01 -2.05312066e-01]	[ 0.22830612 -0.76407431 -0.37350616]
		[-5.80615116e-01 -1.59209380e+00 7.20805439e-01]	[-0.53106696 -1.52175032 0.80723506]
		[-1.05973644e+00 2.93233091e-01 -1.74372406e-01]	[-1.07693028 0.34135145 -0.19239565]
		[ 1.13890686e-01 1.23437871e-01 -7.19058836e-01]	[ 0.22666309 0.08848787 -0.77184752]
		[ 1.81229314e+00 8.85058949e-01 3.77641317e-01]	[ 1.8335371 0.85916419 0.35470095]
		[ 1.00644965e+00 7.56013136e-03 -8.04526511e-01]	[ 0.96800649 0.14034347 -0.7724289 ]
		[ 3.39326901e-01 1.30203726e+00 1.44564967e+00]	[ 0.38337592 1.32698423 1.49586447]
		[-8.79381073e-01 1.60612875e-01 7.52701860e-01]	[-0.84892146 0.13149658 0.70383001]
		[-1.47141874e-01 -4.77517007e-01 3.72121306e-03]	[-0.17296759 -0.33227067 0.010582 ]
		[-2.42168407e-01 -8.69935241e-02 -1.72248055e-01]	[-0.30555911 -0.11168935 -0.07225531]
		[-1.93974517e-02 -1.14894981e+00 -1.36931560e+00]	[-0.02320683 -1.15390991 -1.36621332]
		[ 1.29598426e+00 5.74282225e-03 5.15554514e-01]	[ 1.38228454 -0.02433128 0.5708067 ]
		[ 1.37555968e+00 -5.96155703e-01 1.75793245e+00]	[ 1.38586288 -0.58817081 1.73112551]
		[-4.24436062e-01 1.80541723e-01 -7.36546830e-01]	[-0.35299375 0.20390178 -0.70653315]
		[-1.70437585e-02 7.36202404e-01 5.68055161e-01]	[-0.03297534 0.75379246 0.55211451]
		[-5.50920128e-01 -1.15251156e+00 -4.73338137e-01]	[-0.47733032 -1.18479035 -0.44187864]
		[-1.88401342e+00 8.27353407e-01 -1.69063745e+00]]	[-1.904848 0.8395982 -1.70563494]]
0.776586	0.649133	[[-0.08218036 -0.81184331 -3.18306264]	[[ 5.04248769e-02 -6.84592062e-01 -3.08716024e+00]	[3.285990103340315, 2.2459198670683227, 1.9110736079825845, 1.1824441981947245, 2.0810879409491885, 0.6337804906631326, 4.229893858286778, 1.6078146614812816, 2.1031755359738575, 0.7379188468778084, 1.0639831746934247, 3.53712759657179, 2.27739872479437, 1.6032376414428353, 0.8117289932654285, 0.7840986037235862, 1.6579809227315794, 1.6967877254448873, 2.8889243908826034, 1.40183218530122, 0.5693…	[3.162557084951953, 2.2677869473474526, 1.7444523863641503, 1.3159983064496918, 1.9401353913897104, 0.6731036136136461, 4.57430791504598, 1.5243005169080157, 2.1719950548146056, 0.8150916673227776, 1.2164131244776024, 3.436588629923076, 2.348665762014278, 1.532445332696093, 0.8599331681011972, 0.8450668798633292, 1.5057810037413542, 0.9357115297332913, 2.599500411304196, 1.2568295899442778, 0.445…
		[-1.71849307 0.12060564 1.44096908]	[-2.01569553e+00 -5.72827840e-02 1.03756825e+00]
		[ 0.37157536 -1.83307518 0.39238944]	[ 6.98289782e-01 -1.57777558e+00 2.57157035e-01]
		[ 1.16759012 0.17339374 0.06958595]	[ 1.30297253e+00 1.84640311e-01 -4.70062178e-03]
		[ 1.20280795 1.61247573 -0.53301227]	[ 7.77641628e-01 1.61520469e+00 -7.41965399e-01]
		[ 0.13203426 0.54988546 -0.28613046]	[ 2.10900209e-02 6.41316050e-01 -2.03316035e-01]
		[-2.15640708 -2.31917757 2.80416225]	[-2.77505964e+00 -2.19638488e+00 2.89814257e+00]
		[-1.41719941 -0.57414765 0.49695904]	[-1.38650786e+00 -5.35857402e-01 3.37557205e-01]
		[ 1.38664326 1.54755962 -0.32500312]	[ 1.49719648e+00 1.53652085e+00 -3.39218084e-01]
		[-0.08772223 0.05866554 0.73033375]	[ 1.89171984e-02 4.07915672e-02 8.13850486e-01]
		[ 0.69125176 0.15002568 0.79481035]	[ 7.96408080e-01 4.09943169e-02 9.18539344e-01]
		[ 2.53538162 -0.69241076 -2.36720912]	[ 2.58498702e+00 -5.52634435e-01 -2.19603704e+00]
		[-0.7852065 1.39391717 1.62079938]	[-3.24861107e-01 1.22458335e+00 1.97764803e+00]
		[-1.25968523 0.170946 -0.97690405]	[-1.09110747e+00 3.23819521e-01 -1.02616475e+00]
		[ 0.49747984 -0.63664718 -0.07809056]	[ 5.67082106e-01 -6.34288717e-01 1.24822920e-01]
		[ 0.55483726 0.55378964 -0.01683077]	[ 7.68559028e-01 3.46432071e-01 -5.86504178e-02]
		[-1.16470822 0.38188781 -1.11647535]	[-9.96115952e-01 4.21504505e-01 -1.04759887e+00]
		[ 1.27949699 -0.22321483 1.09185675]	[ 5.92931237e-01 -2.75423912e-01 6.69425339e-01]
		[ 0.32154601 2.74538286 -0.83986024]	[ 4.07469100e-01 2.49010281e+00 -6.25107451e-01]
		[ 0.76206135 -0.8283439 0.83560897]	[ 7.43743344e-01 -6.51443371e-01 7.75943291e-01]
		[-0.3744479 -0.42351761 0.06792888]	[-2.29639325e-01 -3.81611375e-01 6.69545417e-05]
		[-2.09835978 -1.27687122 -0.55342433]	[-2.00934171e+00 -1.31945934e+00 -4.80247237e-01]
		[-1.95717614 0.21282525 1.46125037]	[-1.99535335e+00 3.07259700e-01 1.45205220e+00]
		[ 0.74240437 -1.07018938 -1.16183023]	[ 7.84805768e-01 -1.12978101e+00 -1.09908513e+00]
		[ 0.41804429 -0.70108958 -0.77211674]	[ 4.38820710e-01 -7.39631567e-01 -8.07321970e-01]
		[-0.03647494 -0.20714624 -0.35132553]	[-6.17196223e-02 -3.59210803e-02 -3.47751242e-01]
		[ 0.27834587 0.17396273 -0.29105387]	[ 2.38451804e-01 1.78385567e-01 -2.22987510e-01]
		[ 0.5747422 1.40011662 0.99565697]	[ 5.95610854e-01 1.42053222e+00 1.02453838e+00]
		[ 1.64598912 -0.74277261 -1.84476235]	[ 1.74821257e+00 -7.57910111e-01 -1.75905844e+00]
		[-3.31817657 0.22226398 -0.93800368]	[-3.28692164e+00 1.83539734e-01 -9.76222805e-01]
		[-0.19637238 -0.18789503 0.99563533]	[-1.61878807e-01 -1.78581256e-01 1.00106332e+00]
		[ 0.12089962 -0.5050735 -0.45868736]	[ 9.11610986e-02 -5.09022439e-01 -4.80114155e-01]
		[-0.21873977 1.41455796 0.50597699]	[-1.85954044e-01 1.42011369e+00 5.84795915e-01]
		[ 1.7561101 -0.1300269 1.6759984 ]]	[ 1.79538083e+00 -1.58139622e-01 1.62953616e+00]]
1.27459	1.17889	[[-4.71809152e-01 9.25112871e-01 6.68575222e-01]	[[-0.40339557 1.30162554 0.75868536]	[1.2350832068382473, 1.9789441391858003, 1.5608285489823601, 1.7612933026372573, 1.9428212296653335, 0.7019186518877034, 3.9305783351876595, 1.267173067018948, 2.2460310865891984, 0.9580543607756139, 0.8629710225517783, 1.9919449723201794, 2.47632988102441, 1.1193797162376444, 0.7273450396422534, 1.8217664210947988, 1.2167659191099636, 2.603697493574442, 4.285825326341271, 1.8205600971739944, 0.6…	[1.5596667941113957, 2.620350118484197, 1.5994292515948523, 1.8745080926037865, 2.034479407004865, 0.7018194705113621, 3.878972211768159, 1.0703717166359261, 2.2836554350998832, 0.861853050284427, 0.8902255563487266, 1.7052471205898407, 2.4442757117001777, 1.3917519946422467, 0.8313603230179305, 1.964901457039622, 1.2492294138267805, 2.0760250890817, 4.193720222616845, 1.6639495799061645, 0.51798…
		[ 5.78714812e-02 -1.56555839e+00 -1.20908962e+00]	[-0.16106902 -2.00112905 -1.68397566]
		[-1.46812243e+00 -3.97242606e-01 -3.50714432e-01]	[-1.42482639 -0.28686052 -0.66764866]
		[-1.04435773e+00 -2.64890247e-02 1.41801599e+00]	[-1.05138978 -0.01017849 1.55185583]
		[-8.81677482e-01 1.56596823e+00 -7.38202314e-01]	[-0.90248338 1.5778082 -0.91386623]
		[ 5.78879979e-01 -3.75342491e-01 1.29250833e-01]	[ 0.54861044 -0.29396147 0.3242897 ]
		[ 3.64529062e+00 -7.95511699e-01 1.23631043e+00]	[ 3.57457822 -0.71027605 1.32827854]
		[ 1.16210261e+00 1.24481123e-02 5.05064505e-01]	[ 1.04281762 0.0625469 0.23305559]
		[-1.86999323e+00 -1.10684836e+00 5.68038448e-01]	[-1.85177321 -1.15306379 0.67561971]
		[ 1.17138404e-01 -7.44734105e-01 -5.91200359e-01]	[ 0.22223213 -0.7017836 -0.44822243]
		[ 9.75601011e-03 4.46933753e-01 -7.38155828e-01]	[-0.08771589 0.45509893 -0.76006081]
		[-8.69467094e-01 4.08278307e-01 -1.74504458e+00]	[-0.87431948 0.49589004 -1.37750726]
		[-7.10710969e-01 2.13052005e+00 1.04306467e+00]	[-0.68737344 1.98101977 1.25601042]
		[ 8.13223997e-01 -7.29590651e-01 2.43670190e-01]	[ 1.18083014 -0.68389418 0.2736833 ]
		[-6.68627929e-02 7.17192264e-01 1.00972421e-01]	[-0.03925536 0.78708323 0.26479992]
		[ 1.21081782e+00 2.92780011e-01 -1.32929793e+00]	[ 1.28789162 0.41208907 -1.42560707]
		[-1.53746994e-03 -1.20927644e+00 -1.34786630e-01]	[ 0.03729199 -1.23685695 -0.1713719 ]
		[ 1.55369943e+00 2.03131665e-01 2.07942210e+00]	[ 1.05335069 0.06242217 1.78785793]
		[-2.84148350e+00 -1.56114982e-01 -3.20466821e+00]	[-2.6264943 -0.57512746 -3.21839174]
		[ 2.66483048e-01 -5.47505442e-01 1.71571083e+00]	[ 0.22040909 -0.37380815 1.60636717]
		[-5.87331050e-01 1.43876981e-01 -2.53766100e-02]	[-0.43402951 0.25833475 -0.11485104]
		[ 1.27858204e+00 7.23830808e-01 4.79891372e-01]	[ 1.37561158 0.63228181 0.72147543]
		[-1.64672178e+00 -7.14879606e-01 -4.83196837e-01]	[-1.69708365 -0.59965512 -0.51464435]
		[ 1.70353201e+00 1.11458826e+00 3.26536575e-01]	[ 1.75761685 1.1389029 0.38914436]
		[-8.52706414e-01 9.83812609e-01 4.22699588e-01]	[-0.82334732 0.95916666 0.41786593]
		[ 4.94121929e-01 1.16832906e-01 2.24459452e-01]	[ 0.4547199 0.23621439 0.23093443]
		[ 5.96547745e-01 -6.76930648e-01 1.55838280e-01]	[ 0.53697634 -0.6781338 0.16778285]
		[-2.41324467e-01 -1.06365460e+00 -7.26140998e-01]	[-0.2283803 -1.05575572 -0.69155934]
		[-2.87574344e-01 1.16844218e+00 -5.55504410e-02]	[-0.18184132 1.1362325 0.01125121]
		[-8.08261968e-01 7.32793478e-01 2.70099092e+00]	[-0.84367254 0.7233505 2.83008139]
		[ 3.72540345e-01 5.92344450e-01 -9.46520465e-01]	[ 0.35466248 0.57345517 -0.92480073]
		[ 9.98711448e-01 -7.35502961e-01 -3.65892082e-01]	[ 0.94395662 -0.71119994 -0.34768426]
		[ 3.31202618e-01 -1.15492506e+00 4.72323322e-01]	[ 0.379197 -1.13816014 0.50611846]
		[-6.92692813e-01 -5.58674738e-01 -2.00577884e+00]]	[-0.65230225 -0.58367809 -2.07496607]]
0.323703	0.201721	[[-1.13142952 0.1711938 0.11650144]	[[-1.02047164e+00 6.00063157e-01 -1.96717013e-02]	[1.1502228743975804, 3.2618581069982993, 1.1979811936288969, 1.0215125327030463, 1.3045562645149957, 0.987650349377824, 3.69120165630552, 1.6347229539247288, 1.6055634242019186, 0.8968876458964984, 0.9561439779468666, 2.60547100760729, 2.948488121176337, 1.1418257614189078, 0.29066445965897575, 2.1878166348624286, 0.7257031101212594, 1.9117965407840578, 1.3886738506260288, 0.7331820983971222, 0.5…	[1.1839869657119977, 3.523957353991555, 1.4234478850818117, 1.1013297631908903, 1.2979540723965546, 0.8599981677387805, 3.740127144322357, 1.6435246692754055, 1.6992758639865122, 0.9514568432073363, 0.8168726920155951, 2.6405993402722365, 2.9289931525814223, 1.0327472464651923, 0.31440159826654385, 2.193533585727807, 0.8084476184214937, 1.765500883136495, 1.3369623311872603, 0.6532714968473547, 0…
		[-1.94018319 -2.03154481 -1.65777959]	[-2.00936872e+00 -2.31844980e+00 -1.73363874e+00]
		[-0.93288923 0.71383692 -0.23518816]	[-7.71593100e-01 9.68100754e-01 -7.02587290e-01]
		[ 0.67610039 0.59920246 0.47679401]	[ 7.31465878e-01 5.75282574e-01 5.89011780e-01]
		[ 0.6170229 -0.78223924 0.84217074]	[ 1.11673121e-01 -9.14393809e-01 9.14383864e-01]
		[ 0.63933846 0.17332072 -0.73257046]	[ 6.42624851e-01 2.42737064e-01 -5.17405902e-01]
		[ 2.18648341 -2.89948035 -0.6612667 ]	[ 2.15762212e+00 -3.02214304e+00 -4.47067377e-01]
		[-0.83034155 1.33131928 -0.45873852]	[-7.38642058e-01 1.26262055e+00 -7.49246688e-01]
		[ 0.45886209 1.52838884 0.17693796]	[ 5.60557086e-01 1.58260447e+00 2.62063548e-01]
		[-0.23405862 0.43998812 0.74567719]	[-2.20495243e-01 4.35608045e-01 8.16637988e-01]
		[ 0.82198057 -0.48816946 0.01580613]	[ 6.75725484e-01 -4.58867247e-01 1.08127601e-02]
		[-2.08650231 -0.51540302 1.47287033]	[-2.05791565e+00 -3.13124046e-01 1.62471579e+00]
		[ 1.61663053 1.41380056 2.02021184]	[ 1.61150631e+00 1.20684382e+00 2.12734019e+00]
		[-0.89395168 0.06061197 -0.70777302]	[-7.52542606e-01 7.66895005e-02 -7.03111102e-01]
		[-0.21670978 -0.1308353 0.14284545]	[-1.81220727e-01 -1.18356780e-01 2.28033080e-01]
		[ 0.98467511 -0.12483439 -1.94971099]	[ 9.86290822e-01 -1.58954119e-01 -1.95283220e+00]
		[ 0.46881186 0.13871549 -0.53630072]	[ 5.21543315e-01 9.51090556e-02 -6.10355953e-01]
		[ 0.75919442 0.41689989 1.70434279]	[ 6.70333799e-01 2.90971495e-01 1.60716569e+00]
		[ 0.56576929 1.11265212 -0.6085437 ]	[ 7.43860898e-01 9.50480545e-01 -5.75087796e-01]
		[-0.42873341 0.27720142 0.52621576]	[-3.48547557e-01 2.96754656e-01 4.66063219e-01]
		[-0.04007804 -0.50136304 -0.23646148]	[-1.40609157e-02 -4.93655600e-01 -3.50576734e-01]
		[-1.26965819 -0.78834022 -0.45787581]	[-1.29870578e+00 -7.86500408e-01 -2.84292064e-01]
		[-1.62392286 -0.21023661 1.64359064]	[-1.67717960e+00 -1.09008910e-01 1.62681375e+00]
		[ 1.54524866 -0.48501553 -0.64192201]	[ 1.58154079e+00 -5.50157170e-01 -5.88564580e-01]
		[ 0.68980783 -0.74646353 -0.50573587]	[ 7.04426731e-01 -7.78194259e-01 -4.97133114e-01]
		[ 0.04309714 0.12985561 -0.76562429]	[ 6.37177341e-03 1.93009396e-01 -7.61967007e-01]
		[ 0.06586222 0.63688845 -0.1234424 ]	[ 2.75436333e-04 6.47575514e-01 -1.38136891e-01]
		[-0.62557466 0.59487586 0.30420302]	[-6.15074837e-01 5.97354598e-01 3.58633482e-01]
		[ 0.08667481 0.05210932 -0.53856283]	[ 2.06639739e-01 6.66273969e-02 -5.03618562e-01]
		[-0.62139198 0.15190269 0.21924489]	[-5.89935872e-01 1.53791209e-01 2.23859176e-01]
		[-0.04859647 -0.93652395 1.04235037]	[ 1.56089033e-02 -9.30615883e-01 1.06131608e+00]
		[ 0.02179059 -0.26191558 -0.47483663]	[-1.73880626e-02 -2.40094180e-01 -4.89025559e-01]
		[ 0.0325069 1.03453235 -0.20692091]	[ 1.44464436e-01 1.00854699e+00 -2.36046098e-01]
		[ 0.21217949 -0.02656256 -0.01155116]]	[ 2.40610856e-01 -5.82555367e-02 -5.64850347e-02]]
0.434179	0.223492	[[ 0.91764458 -1.55897667 2.17817447]	[[ 1.00261323 -1.42674342 1.68850897]	[2.831417289725502, 1.086561215611132, 1.6497062869482275, 0.9624295325719349, 1.2228857206986106, 0.5997895022698685, 2.6195866045122473, 1.4438155644800093, 1.7570038070878564, 0.9525829134475552, 0.29212570050875647, 1.912037268772811, 0.8114873601426272, 0.9293705312628984, 0.24471948822220507, 0.6412068395514584, 0.9956383942279932, 1.021930515196492, 2.0330972511082925, 1.7578037701077271, …	[2.427322108456653, 1.001544360260462, 1.7369618443346706, 0.8857133851123047, 1.4932965548504689, 0.44597827727542516, 2.168831590585446, 1.2943349109651257, 1.6757647677176162, 1.0277762595527764, 0.291946272431273, 1.6455137627707739, 1.0267416754925327, 1.1788879811781583, 0.23457484739583548, 0.7262247876024248, 0.9543051434488714, 0.8978128352526447, 1.9032096734258404, 1.7265180913788358, …
		[-0.71752918 0.73721676 -0.34968357]	[-0.74183696 0.66797838 -0.08107968]
		[ 0.4969378 1.49918293 -0.47648106]	[ 0.76811545 1.4385412 -0.59802536]
		[-0.31909744 -0.25146681 -0.87247457]	[-0.21974345 -0.24405513 -0.82258015]
		[-1.1987347 -0.21051598 -0.11902786]	[-1.41391187 -0.47668101 0.05969114]
		[-0.07440755 -0.41373054 -0.42782941]	[-0.14594552 -0.35277781 -0.23053057]
		[ 1.2999757 1.90291763 -1.24547247]	[ 0.98100904 1.72404979 -0.87698579]
		[ 1.32521084 0.34243095 0.4595222 ]	[ 1.24436765 0.35097783 0.06055233]
		[-0.74361511 -1.59064987 -0.06270521]	[-0.63685516 -1.54376791 -0.13922536]
		[-0.40893363 0.27242148 -0.81607232]	[-0.41984373 0.23073546 -0.90929447]
		[-0.078488 -0.06804093 -0.27303387]	[-0.15243121 -0.01034685 -0.2487776 ]
		[-0.38908762 -0.84021007 1.67288505]	[-0.30172115 -0.67978764 1.4678449 ]
		[-0.4395429 -0.59136841 -0.33999585]	[-0.78153319 -0.51455093 -0.42266024]
		[ 0.52148107 0.09010693 0.76398156]	[ 0.67966724 0.10589036 0.95740093]
		[-0.21848497 -0.01107123 0.10967849]	[-0.13117885 -0.01808646 0.19362424]
		[ 0.09641555 0.53747 -0.3361194 ]	[ 0.31248907 0.62429435 -0.20002398]
		[ 0.56279925 0.48860572 0.66016457]	[ 0.57846681 0.52637327 0.54681408]
		[-0.98064444 0.28011464 0.06491724]	[-0.86353327 0.18706794 0.15932283]
		[-0.48240057 -1.36554707 1.4269041 ]	[-0.44999407 -1.30375238 1.31146564]
		[-0.75745429 0.56360098 -1.48273094]	[-0.74931483 0.52671156 -1.46354602]
		[ 0.43602332 -0.37350266 -0.48145995]	[ 0.42902886 -0.47523907 -0.50642515]
		[ 1.00941131 0.68767479 -0.03030655]	[ 1.01199752 0.66302546 0.05401704]
		[ 1.84615892 -0.26358407 -1.92062895]	[ 1.83053887 -0.20646433 -1.91966133]
		[ 0.03231669 -0.38759962 -0.13297009]	[ 0.01865938 -0.40665177 -0.08120258]
		[-0.59205813 0.65511116 0.5959603 ]	[-0.57742159 0.59373684 0.60788056]
		[-0.21432168 -0.05947786 0.83530784]	[-0.26674178 -0.08987746 0.8223013 ]
		[-0.73904039 -0.50247391 0.3097128 ]	[-0.77473479 -0.49326885 0.31583688]
		[-0.24332109 0.65150457 0.22912735]	[-0.23021169 0.60266858 0.25475744]
		[-1.275068 -0.41229921 1.61139309]	[-1.16709097 -0.33249545 1.59392743]
		[ 1.87616219 -0.40347466 -0.80057945]	[ 1.88102772 -0.40377394 -0.75106409]
		[-0.03868265 0.29540763 -1.22103503]	[ 0.02327742 0.31826343 -1.21307683]
		[-0.30828764 0.92863266 0.9688009 ]	[-0.28549747 0.91575851 0.95187379]
		[-0.36853379 -0.59795234 -0.81623759]	[-0.26065665 -0.59939831 -0.8384553 ]
		[-0.19768817 0.13848717 0.28658231]]	[-0.19106005 0.10164575 0.256795 ]]
0.992092	0.753585	[[ 0.65516444 -1.44489413 -0.75435153]	[[ 0.53712811 -1.40174324 -1.46854257]	[1.7567030820992702, 3.0115973647092433, 0.6356055637804797, 1.6772718312335089, 3.7060831962729925, 0.7430351351880132, 2.86343977104946, 1.5501782498738141, 0.922846355356206, 0.923945027133837, 0.6219471419828319, 2.490690864508858, 2.258533774044409, 1.3625356804770543, 0.2936050054985574, 1.1722018712443465, 1.0609887771779183, 2.244982150429534, 1.018967805992578, 1.6745218853875552, 1.2402…	[2.1000019091013207, 2.9021120776180527, 1.0357209700222183, 1.4456620081469127, 3.4170963091210953, 0.7728354759149878, 2.9294983010944273, 1.4716741659055323, 1.0632233234545112, 0.8818659284791822, 0.6040826720156777, 2.2873426245198343, 1.902073698497355, 1.3219647126773757, 0.14871831884260592, 1.2166219054779783, 0.9744559493060796, 2.0737860118713827, 0.9348629242717417, 1.7168229886870576…
		[ 0.79210977 2.6628244 1.16260356]	[ 0.65208599 2.50697888 1.30847059]
		[-0.15559716 -0.34262167 0.51224442]	[ 0.31883077 -0.62633721 0.76076709]
		[-0.70054055 -0.7349891 -1.33501864]	[-0.50665561 -0.66186275 -1.18117587]
		[ 3.41969926 1.28468698 -0.62473113]	[ 3.03999032 1.29520966 -0.87030911]
		[-0.51947987 -0.25805712 -0.46437958]	[-0.63927928 -0.26123527 -0.34691902]
		[-2.04415341 1.91258103 -0.60229391]	[-2.41167897 1.65093598 -0.20043758]
		[-1.33306655 -0.39522897 0.68540517]	[-1.29888455 -0.48682781 0.4916528 ]
		[ 0.56913646 -0.64461354 -0.33496636]	[ 0.74618363 -0.53564888 -0.53547558]
		[-0.16292121 0.53125549 0.73817254]	[-0.09700897 0.50794934 0.71432783]
		[-0.0050948 -0.55642744 0.27781432]	[-0.01977945 -0.51604193 0.31340928]
		[ 1.66535417 -0.89382169 1.62210334]	[ 1.66866224 -0.64576223 1.42495395]
		[ 0.6793026 -2.12253142 -0.36658309]	[ 0.54031368 -1.79113438 -0.34319544]
		[-1.10973221 0.33946374 -0.71397638]	[-1.12035377 0.34031202 -0.61366592]
		[-0.18172927 0.08531984 -0.21424028]	[-0.09308454 0.0338421 -0.11093745]
		[-0.59803636 0.36516204 0.93971614]	[-0.14673683 0.53800526 1.08128974]
		[-0.18809676 0.55486775 0.88455558]	[-0.22105607 0.57692208 0.75356455]
		[-1.76326672 0.25714741 -1.36554404]	[-1.66045543 0.165351 -1.23131443]
		[ 0.47472093 0.85800711 0.27705456]	[ 0.28738149 0.87373319 0.16724494]
		[ 0.90103863 -0.83147911 -1.14052419]	[ 0.92625718 -0.88603296 -1.1421359 ]
		[ 0.20420006 -0.52692976 1.10401346]	[ 0.17529697 -0.59588884 1.0675152 ]
		[-0.67585243 -0.01060838 -0.05021802]	[-0.67715691 -0.08072402 -0.03908709]
		[ 0.76285552 0.40690981 1.37912308]	[ 0.80875172 0.36881466 1.39419705]
		[-1.13964724 1.04642675 0.32096432]	[-1.24417598 1.04642119 0.27221398]
		[ 0.86895478 -0.79467995 -0.27819932]	[ 0.86603096 -0.8448982 -0.23395001]
		[-0.48181728 -0.21720467 -0.80669339]	[-0.5641002 -0.30150329 -0.85370942]
		[ 0.13984744 0.69187001 -0.42348372]	[ 0.10415562 0.73307273 -0.40582636]
		[ 0.01336559 -1.00329187 -0.19136325]	[ 0.02933787 -1.00190709 -0.17292524]
		[-0.40314905 0.18038879 -0.37802883]	[-0.28313721 0.26536326 -0.47667591]
		[ 4.07653055 0.42527866 -0.73215446]	[ 4.1303771 0.47997365 -0.69547117]
		[-0.51914054 -0.22632628 1.12097247]	[-0.50160406 -0.24968537 1.13386567]
		[-1.31369944 0.26358968 -0.15621022]	[-1.3336425 0.26224776 -0.13258874]
		[-0.29399594 0.23502171 0.09536762]	[-0.207943 0.26417161 0.05864958]
		[-1.805203 -0.98156844 0.14316849]]	[-1.80405034 -1.02207091 0.11222057]]
0.592396	0.387761	[[-0.64029666 0.88525559 0.57853514]	[[-7.02706866e-01 1.08319740e+00 1.16993286e-01]	[1.2362686492957884, 2.646911833990186, 0.5860814156352125, 0.8978773267719092, 0.6804950873015018, 0.21765675107701482, 1.6972489470833714, 1.8299290968854593, 0.40825915681631014, 1.0418603674737645, 0.4078585614766602, 2.152700591904674, 2.2171920910208507, 0.7442176058664068, 0.7793450992650968, 1.8957408358534915, 0.7111885889021922, 1.4327264673866398, 1.933980039743028, 0.7475101313045341,…	[1.2964570860617344, 2.451517744505549, 0.3081267733852173, 0.9435499464340754, 0.8615884938478772, 0.31429989383053336, 1.8013806593257973, 1.6628063254219727, 0.6617463508088395, 1.1228131506777885, 0.39827229348418886, 2.2147096988106854, 2.1425009198277416, 0.8771453849286481, 0.7093993114777549, 1.6913062753937949, 0.6447269869613779, 1.3789725049698984, 1.942270602682772, 0.7738235754870224…
		[ 1.67819541 1.83331255 0.9103667 ]	[ 1.54543458e+00 1.54932503e+00 1.10506251e+00]
		[-0.40767816 -0.42103711 0.00420659]	[ 2.20792185e-02 -3.00556520e-01 6.41903027e-02]
		[ 0.32645564 -0.13976306 -0.82466763]	[ 4.43578327e-01 -1.90818524e-01 -8.10625104e-01]
		[-0.16358656 0.66050941 -0.00635022]	[-4.90126525e-01 6.41140894e-01 -3.01743394e-01]
		[-0.18061865 -0.00582088 -0.12131563]	[-2.95081047e-01 -2.25124688e-02 -1.05852670e-01]
		[-1.24738815 1.14312481 0.13394948]	[-1.52604067e+00 8.53555134e-01 4.33146387e-01]
		[ 1.35105421 -0.7954756 0.94366921]	[ 1.22388312e+00 -7.98188535e-01 7.93681322e-01]
		[ 0.08524929 -0.24528232 -0.31503124]	[ 2.51255046e-01 -2.49433894e-01 -5.59072328e-01]
		[ 0.30008478 -0.59785562 -0.79874327]	[ 4.23696583e-01 -7.23315820e-01 -7.46997190e-01]
		[-0.29877943 -0.27675415 0.02205896]	[-3.21877984e-01 -2.34552097e-01 8.35007203e-04]
		[ 1.76696485 -0.47833606 1.13276197]	[ 1.96289829e+00 -2.44492326e-01 9.96088788e-01]
		[-0.7088662 -1.23354542 -1.70053379]	[-9.70645853e-01 -9.64325111e-01 -1.64870674e+00]
		[ 0.65256181 0.16080854 0.31963033]	[ 7.28556053e-01 1.86877062e-01 4.51294879e-01]
		[-0.14435017 -0.50970047 -0.5716181 ]	[-1.02983576e-01 -5.71674903e-01 -4.07221771e-01]
		[-1.39277683 -1.23842599 0.34685309]	[-1.15796488e+00 -1.18605055e+00 3.36033250e-01]
		[-0.58907318 0.1252704 0.37827149]	[-5.25500229e-01 9.22342102e-02 3.61960284e-01]
		[-0.68319834 0.54072976 -1.13734625]	[-7.07303376e-01 4.58371576e-01 -1.09141312e+00]
		[ 0.8186371 -1.60674247 0.69892111]	[ 6.99328102e-01 -1.56797454e+00 9.08191136e-01]
		[-0.58864489 0.39149485 0.24289994]	[-5.87959405e-01 4.30941237e-01 2.59608001e-01]
		[-0.34367505 1.17742393 -0.10689383]	[-3.49331299e-01 1.12182612e+00 -1.17007560e-01]
		[ 0.40581827 0.67142807 -0.04924275]	[ 4.36812392e-01 6.36426627e-01 -3.84452786e-02]
		[ 0.27467613 -0.15156855 -1.13865155]	[ 1.90512283e-01 -1.99308567e-01 -1.06680122e+00]
		[-1.0602736 -2.1649957 -0.4365742 ]	[-1.07497233e+00 -2.14079697e+00 -5.36586571e-01]
		[-0.41107726 0.99383406 -0.09043634]	[-4.11055659e-01 9.55372937e-01 -1.35399315e-02]
		[ 0.41329531 0.35042822 0.80242823]	[ 3.57035023e-01 2.60561773e-01 7.96864557e-01]
		[ 0.57979673 -0.67600104 0.48814555]	[ 5.36635483e-01 -6.41503691e-01 5.19415756e-01]
		[ 0.40267828 1.75383606 0.31346584]	[ 4.01845196e-01 1.76567452e+00 3.00647412e-01]
		[-1.66741163 -0.74779727 -0.85943675]	[-1.60942193e+00 -6.56197678e-01 -8.33053264e-01]
		[-1.77960065 -1.59755591 0.13237781]	[-1.66199211e+00 -1.67558453e+00 1.41661654e-01]
		[ 0.30365368 0.95472378 -0.43686001]	[ 3.19550369e-01 9.37206770e-01 -4.19306184e-01]
		[ 1.08267415 -0.21577384 0.54674877]	[ 1.05244669e+00 -1.84861073e-01 5.45089273e-01]
		[ 0.41416203 -0.2752082 0.68397034]	[ 4.90495934e-01 -2.72257296e-01 6.62585171e-01]
		[ 1.39544281 1.87286541 -0.0859837 ]]	[ 1.40892105e+00 1.85169380e+00 -9.69766500e-02]]
1.0235	0.887084	[[-1.55642305 1.53531185 -1.36312201]	[[-1.53358808 1.79175891 -1.48662403]	[2.5763805618495947, 2.6259447257408297, 0.9642633143245761, 1.2528208139382766, 2.883838444362229, 0.6304797205490038, 2.6919732822558005, 1.279557968592454, 1.714193602777322, 1.2204988760970596, 0.336410148852498, 0.6939822204839138, 1.990014462830842, 0.9569490501114735, 0.6661083970848694, 2.848612282580773, 0.8934050788022194, 1.0892194304794875, 0.7997789775850971, 1.4549208089379353, 1.55…	[2.787892284966586, 2.7919933745036514, 1.2424828262100658, 1.3483972253923835, 2.855542650676096, 0.6079267032641443, 2.835359801325384, 1.3223169305795532, 1.6276423929147374, 1.329132582920476, 0.33421155737457775, 0.6719744033761023, 1.8714882398903074, 0.8071808325119287, 0.6531884733007228, 2.854043313731607, 1.066257689528514, 0.999167060231535, 0.6420266118754402, 1.422769096891709, 1.489…
		[ 1.94317971 -1.15097661 -1.33973548]	[ 1.73786222 -1.67332565 -1.40536229]
		[-0.66047084 -0.23243271 -0.66299099]	[-0.65170352 0.26647657 -1.02373645]
		[ 0.52216971 0.70540523 0.89403705]	[ 0.5936909 0.67430516 1.00549428]
		[ 0.79848662 -1.10125055 2.54287053]	[ 0.248278 -1.35001042 2.50398756]
		[ 0.42431373 0.45102047 0.11850346]	[ 0.43342868 0.40636638 0.12876654]
		[ 2.48464454 0.98313523 0.32666004]	[ 2.65582206 0.7172848 0.68656892]
		[-1.11636526 -0.18575788 -0.59706886]	[-1.09993716 0.09378989 -0.72791741]
		[-1.55157847 -0.69758326 0.21081166]	[-1.41560929 -0.79860002 0.08664934]
		[-0.07582659 0.46661943 1.12522626]	[ 0.06456325 0.35467249 1.27930936]
		[-0.17725868 0.27821418 0.06593951]	[-0.2244819 0.24704834 0.01650324]
		[-0.43059124 -0.17821672 -0.51423857]	[-0.07519974 0.22334537 -0.6292944 ]
		[ 1.9605501 -0.33722893 -0.05174474]	[ 1.83323973 -0.2996243 0.22787192]
		[-0.51550757 0.14960751 -0.79222536]	[-0.36775703 0.15590653 -0.70141915]
		[-0.46248092 0.15864768 -0.45237452]	[-0.5322956 0.14844439 -0.34825399]
		[-1.84361492 -2.17151284 -0.01442113]	[-1.84489723 -2.17431551 -0.11945499]
		[-0.06547676 -0.88851544 0.06652624]	[ 0.12693773 -1.05714716 -0.05685206]
		[ 0.62131156 0.74899119 -0.48926794]	[ 0.42319094 0.70445609 -0.56831846]
		[ 0.13668513 0.51178234 -0.59920149]	[ 0.13178727 0.55579149 -0.29313156]
		[ 0.31598409 -0.29892794 1.388377 ]	[ 0.30386182 -0.26737884 1.36398257]
		[-0.76230731 1.3168801 0.31544827]	[-0.72332398 1.26855323 0.29381076]
		[-0.08233627 0.07434836 -0.24938432]	[-0.08386905 0.01220227 -0.23257969]
		[-2.18836197 0.69634682 1.33198381]	[-2.2437092 0.66254515 1.42622615]
		[ 1.32092178 1.49899406 -0.31848032]	[ 1.2856276 1.55851495 -0.35236043]
		[ 0.16455736 -0.58383296 -0.38499278]	[ 0.16148247 -0.6016156 -0.28695936]
		[ 0.79084807 0.02602412 -0.85133792]	[ 0.75924289 -0.06078363 -0.84635651]
		[ 0.6176627 0.50913127 -0.11710174]	[ 0.57499176 0.54463038 -0.11685451]
		[-0.55559471 -2.12034428 0.17030126]	[-0.53763553 -2.10329125 0.17630465]
		[ 1.14963552 0.71723309 0.35192913]	[ 1.26448892 0.71366823 0.37048042]
		[-0.89347258 3.10991637 -0.22355303]	[-0.97232859 3.17036894 -0.20866236]
		[ 0.17251113 -0.17520298 0.32560152]	[ 0.19174482 -0.13335161 0.36939993]
		[-0.1849125 -0.85132239 -1.24065051]	[-0.19129866 -0.78839203 -1.23241805]
		[ 0.41734017 -0.44755524 0.30700332]	[ 0.4925918 -0.47485159 0.29014 ]
		[-0.79982725 -2.47366474 0.41041171]]	[-0.78519829 -2.48744195 0.41106005]]
1.0493	0.955922	[[-1.1653909 2.03030066 0.37904483]	[[-1.03027938e+00 2.23102411e+00 1.85222686e-01]	[2.3714830136375515, 3.2622007091184875, 0.8462608977536348, 1.6553397780996317, 2.4675383952094467, 0.6697507909591053, 1.9832268233998864, 1.2266231915249646, 2.045499628400812, 1.0713579412791645, 0.8217523743748838, 2.6013284974043756, 1.7992951299436581, 0.6220469514737682, 0.5300003896856972, 2.490191215556066, 1.1134899504847218, 1.0625402914837694, 1.672402646635208, 0.8667570964725085, 0…	[2.464396809125209, 3.369510368174084, 1.1211313211722365, 1.7384052588315808, 2.884283811211404, 0.6925871336550706, 2.349399171746184, 1.2308007253127164, 1.9500696188615998, 1.0381105519694123, 0.7974342951895101, 2.318193007295332, 1.527221411093373, 0.9292594530286279, 0.4594312274000199, 2.453991439022009, 1.4663505772450809, 1.1234385162787477, 1.8168858443755864, 0.8029706042850293, 0.430…
		[ 1.75476624 -1.52085427 -2.29123356]	[ 1.50549665e+00 -1.94375095e+00 -2.30410768e+00]
		[-0.45292865 -0.37372089 -0.60938152]	[-4.79011880e-01 3.46022529e-02 -1.01305762e+00]
		[-0.63610349 0.30818731 1.49684425]	[-6.11382228e-01 2.54181697e-01 1.60737559e+00]
		[-1.57820896 -0.58879036 1.80314396]	[-1.93522877e+00 -8.92470376e-01 1.94357385e+00]
		[ 0.44858348 0.15638978 0.47210298]	[ 4.62422575e-01 5.57077741e-02 5.12580670e-01]
		[ 1.18804856 -1.57903937 0.16841587]	[ 1.57515042e+00 -1.64887266e+00 5.65505584e-01]
		[ 1.22066299 -0.05210536 -0.10895571]	[ 1.14772364e+00 3.28444250e-01 -2.99541714e-01]
		[ 0.28094228 1.90586638 0.68761436]	[ 4.56422145e-01 1.77877182e+00 6.56064914e-01]
		[-0.32526002 -0.27846281 -0.98207547]	[-2.56439169e-01 -3.61354513e-01 -9.38794645e-01]
		[ 0.36892954 0.55528268 0.48044678]	[ 3.70743176e-01 4.41497453e-01 5.50936431e-01]
		[-1.56765446 -1.99210482 -0.583856 ]	[-1.40594594e+00 -1.74298637e+00 -5.99444189e-01]
		[ 0.80218881 1.43099185 -0.7390659 ]	[ 5.13520114e-01 1.30651411e+00 -6.01434302e-01]
		[ 0.5434269 0.15642989 0.25915113]	[ 7.94360891e-01 1.32256164e-01 4.63704877e-01]
		[ 0.16493784 -0.46844193 -0.18508939]	[ 1.52675128e-01 -4.17531108e-01 -1.15910018e-01]
		[-0.77521904 -1.89903994 1.41199683]	[-8.28389730e-01 -1.85190504e+00 1.38068540e+00]
		[-0.12217037 0.04117842 -1.10600118]	[ 9.10575148e-02 5.45041363e-02 -1.46250533e+00]
		[ 0.3178631 0.52752754 -0.86583464]	[ 1.44450397e-01 5.76447585e-01 -9.53392031e-01]
		[-1.0543996 1.28030694 0.21444402]	[-1.11819722e+00 1.40294997e+00 2.87124592e-01]
		[-0.23115852 0.8318657 0.0763745 ]	[-2.40454485e-01 7.66120173e-01 1.82000238e-03]
		[ 0.23467003 -0.10883574 0.25777276]	[ 2.03963323e-01 -2.11346170e-01 3.14107217e-01]
		[ 0.46116668 -0.25720624 -0.21538119]	[ 4.87342835e-01 -2.92804301e-01 -1.80514289e-01]
		[ 0.33371104 0.39536858 -1.79287465]	[ 2.15661477e-01 3.19958839e-01 -1.68562932e+00]
		[ 1.24119687 -1.97437694 0.88823401]	[ 1.25666681e+00 -1.87522736e+00 9.24211581e-01]
		[-0.87332936 0.0725326 -0.24525934]	[-8.71831161e-01 5.87317507e-02 -1.19357447e-01]
		[-0.04438726 0.3397625 1.20715615]	[-8.84205434e-02 2.58867203e-01 1.20361658e+00]
		[-0.75867125 -0.57029259 0.23214079]	[-7.84703827e-01 -5.28190550e-01 2.36614975e-01]
		[ 0.25413475 1.73536503 -0.55033376]	[ 2.72627243e-01 1.76586011e+00 -5.59456364e-01]
		[ 1.49890427 -0.85168116 0.21472674]	[ 1.62418397e+00 -7.70939256e-01 2.17563616e-01]
		[-3.00319974 -0.80642085 1.00043615]	[-3.01225851e+00 -7.36050774e-01 1.13779367e+00]
		[-0.1101976 -0.62772652 -0.52577229]	[-7.93268763e-02 -6.07007204e-01 -4.77487981e-01]
		[ 0.84392537 0.12402989 0.58179808]	[ 8.18782356e-01 1.82243403e-01 5.57042449e-01]
		[-0.45495072 0.72444052 -0.44445577]	[-3.90517628e-01 6.65117859e-01 -5.06200769e-01]
		[ 1.04888946 1.24842014 -0.96814377]]	[ 1.03913669e+00 1.26663597e+00 -9.28710984e-01]]
0.400093	0.265014	[[ 1.21655051 -1.27902453 -0.18347499]	[[ 1.51162659 -1.10464474 -0.37152895]	[1.7747005236429279, 2.3316399117760094, 2.1167124307750655, 0.8591327265302442, 2.5743193072150814, 0.32683866188587263, 2.8513794418949683, 0.7929651235098635, 2.4590242272288187, 0.8840147907597331, 0.7784156123686505, 2.5348235723189667, 0.8950881034064652, 1.0295357751053005, 0.5540424555392239, 2.6474070967366816, 1.2839000779575354, 1.2227989450574168, 3.1657957730599438, 0.846881949908132…	[1.908740080847808, 2.4900364379103914, 2.2846690256783053, 0.9509444953151323, 2.5527542181570717, 0.42465835307318517, 2.4833428573540584, 0.8394260015178662, 2.496957082177039, 0.8037177391032945, 0.7545502093902003, 2.465920347330621, 0.6061100690118725, 0.8363074052958915, 0.6681643309199679, 2.531022062263084, 1.2697713542258497, 1.1782836186152956, 3.47836798444082, 0.8707029274578445, 1.4…
		[-1.88788478 -0.18783826 -1.35541599]	[-2.18023249 -0.19737477 -1.18655424]
		[ 0.42167115 -1.80902223 1.01494017]	[ 0.49066036 -1.94769586 1.0887818 ]
		[ 0.77380956 0.37211143 -0.0293409 ]	[ 0.88691023 0.33338758 -0.08086033]
		[ 1.90274917 1.60695731 0.65142435]	[ 1.84268734 1.73734839 0.32043416]
		[-0.12529169 0.16381812 0.25355301]	[-0.20821616 0.06159895 0.364947 ]
		[ 0.97852312 2.57936624 -0.72092093]	[ 0.87609401 2.28761834 -0.40774179]
		[-0.73605554 -0.19545193 -0.22093997]	[-0.80710785 -0.03466376 -0.22805998]
		[-1.37790875 -1.84179704 0.8694546 ]	[-1.27743943 -1.97309832 0.84251184]
		[-0.28403923 0.41845654 0.72505034]	[-0.27343765 0.31938384 0.68497301]
		[ 0.03945989 0.59785772 -0.4969305 ]	[-0.06048289 0.60955051 -0.44060869]
		[-1.45002822 -0.86433044 -1.89094728]	[-1.27644647 -0.55464604 -2.03563635]
		[ 0.82640961 0.24637792 0.23984953]	[ 0.53677409 0.05825203 0.27540823]
		[-0.82515887 0.23988377 -0.56702075]	[-0.69585119 0.24366772 -0.3947496 ]
		[ 0.29155298 0.47110241 -0.00473577]	[ 0.35549942 0.56170342 0.06747595]
		[-0.20043823 -0.96280102 2.45796726]	[-0.02840554 -0.99911853 2.32530169]
		[ 0.64011241 -0.81082156 0.76238043]	[ 0.81147843 -0.76258179 0.61015659]
		[ 0.0518047 0.0772586 -1.21925577]	[ 0.02626454 0.1900611 -1.1625572 ]
		[-2.14673175 2.09377715 1.01484133]	[-2.43978665 2.26846982 1.00026476]
		[ 0.41213383 0.28101628 -0.68438629]	[ 0.45054062 0.21234254 -0.71417602]
		[ 1.00714648 -0.76903944 -0.54177697]	[ 0.98160984 -0.89827053 -0.48048859]
		[ 0.43194493 -0.36472526 -0.11530371]	[ 0.47726085 -0.4112899 -0.07729332]
		[-0.26173895 -0.45821659 0.7743822 ]	[-0.30497019 -0.48116918 0.92834867]
		[ 1.62038507 1.05338375 0.5325485 ]	[ 1.5903399 1.05021451 0.47304384]
		[-0.22393047 -0.06907472 0.02345342]	[-0.25119017 -0.08260478 0.13499354]
		[-0.32750429 -0.36966102 -1.11876615]	[-0.38247854 -0.46216573 -1.14014139]
		[-0.16522539 0.61245112 -0.64605619]	[-0.17566993 0.65347222 -0.64569103]
		[-0.47649777 -0.6615668 0.271661 ]	[-0.47603106 -0.67774705 0.24944638]
		[ 2.21648318 0.36838924 1.08921911]	[ 2.2900283 0.43563523 1.07649269]
		[-0.43314733 1.25525481 -0.97298573]	[-0.47046713 1.2588703 -0.82452534]
		[-0.15802681 -0.20065651 -0.63199049]	[-0.1396975 -0.20887559 -0.58742608]
		[-0.35596062 0.32246081 0.1440258 ]	[-0.36654248 0.36929112 0.10938158]
		[-0.97433063 -0.56665087 -0.70015375]	[-0.90584541 -0.54604379 -0.7474207 ]
		[-0.41499995 -1.30320516 0.97918102]]	[-0.40747577 -1.30887727 0.97349785]]
0.157131	0.0625667	[[ 0.94385706 -1.38450584 0.43499657]	[[ 0.97528819 -1.11815394 0.12908582]	[1.7311685627408488, 2.160958817236681, 2.0728312754709153, 1.5201040945177509, 1.3662254595260799, 0.41950982247240637, 3.867951165585067, 0.7913232146315172, 2.8979188142706223, 0.567841156957019, 1.2380179995336804, 2.101191415618716, 2.296555430608581, 0.6479507925898623, 0.34015195411053606, 1.7530512707829593, 1.2783156996413234, 0.9451390488354966, 0.7471045683958191, 0.2878067434069589, 0…	[1.4893348993944, 2.4725298153939748, 2.724408210684483, 1.4282970452340416, 1.5007243153724403, 0.5744810327840597, 4.6368926702468265, 0.6073986993884717, 3.034497921902081, 0.7657303351948718, 1.2742305322268472, 1.925970877888192, 2.300925538072633, 0.7679970669814592, 0.3918553970312012, 1.5833098948681505, 1.4585089636863264, 0.8832002873070721, 0.8287022253446212, 0.3708658931043282, 0.552…
		[-1.41325857 1.20978243 1.0994861 ]	[-1.70386148 1.39568507 1.12353144]
		[ 1.87937746 0.27432543 0.83025022]	[ 2.4641741 -0.12150893 1.15563043]
		[-0.41424348 -0.52111386 -1.36658668]	[-0.35698782 -0.53229845 -1.27642097]
		[-0.18515927 1.03424084 -0.87328915]	[-0.30394648 1.15660548 -0.90667181]
		[-0.40963364 -0.07139432 -0.05560238]	[-0.55075537 -0.15589784 0.04891675]
		[-3.43841285 -1.77084624 -0.0496676 ]	[-4.14196861 -2.070087 0.24415051]
		[ 0.39739214 -0.31190318 0.60908811]	[ 0.22779533 -0.27764831 0.48985088]
		[ 1.77491193 2.2835368 -0.18188122]	[ 2.02299175 2.23017768 -0.37681496]
		[ 0.2588465 -0.13592388 -0.48679232]	[ 0.37602202 -0.2278787 -0.62691442]
		[ 1.02779595 -0.68794851 -0.05523497]	[ 1.05453599 -0.71212647 0.06703121]
		[ 1.38709392 -1.17538983 1.053297 ]	[ 1.52688871 -0.90722647 0.74492606]
		[-1.97806915 0.86332436 -0.78490784]	[-1.98666308 0.71989758 -0.91059082]
		[ 0.20739461 -0.55510455 0.26208137]	[ 0.3355177 -0.51172068 0.46410054]
		[ 0.24958317 -0.19416966 -0.12533848]	[ 0.34144457 -0.17326766 -0.08333411]
		[-0.22035381 0.4417086 1.68211964]	[-0.25752147 0.27231034 1.53831076]
		[-0.51973678 1.02935821 -0.55171223]	[-0.45136112 1.24383875 -0.61350362]
		[ 0.23681763 -0.28019311 -0.87103218]	[ 0.18166748 -0.25005021 -0.82735395]
		[ 0.38218719 0.53136044 -0.36021421]	[ 0.30727858 0.73685291 -0.22220495]
		[ 0.01431623 -0.01864828 -0.28684492]	[ 0.03721412 -0.09305623 -0.35706744]
		[ 0.05684258 -0.38934587 0.15780255]	[ 0.07132603 -0.52633237 0.15240979]
		[-0.18276856 -0.06179016 -0.0222993 ]	[-0.16907913 -0.07811456 0.04293286]
		[ 0.44348148 -0.80392518 -2.08942195]	[ 0.49693273 -0.86355381 -1.92874365]
		[-0.71915366 -0.19958138 0.74229587]	[-0.82140129 -0.00777601 0.71924999]
		[ 0.72286957 0.32636796 0.22304288]	[ 0.72202326 0.30674272 0.3562135 ]
		[-0.43262447 0.51207113 1.03656301]	[-0.42349219 0.40046247 1.02423006]
		[-0.18612334 -0.42178201 0.31981735]	[-0.19107364 -0.37075787 0.3054898 ]
		[ 0.21241104 0.54155606 -0.45282467]	[ 0.21701114 0.5348825 -0.47643971]
		[-1.39654392 -0.59836547 -1.17209254]	[-1.33519568 -0.49246184 -1.19745202]
		[ 1.9617598 -0.22510876 -0.36928445]	[ 2.01336503 -0.36683466 -0.38875006]
		[ 0.01247891 0.22126218 0.42082232]	[ 0.04813196 0.21110373 0.46374953]
		[-0.1925711 0.08406863 0.1788632 ]	[-0.19486775 0.19177913 0.15938576]
		[-0.16977105 0.55799139 0.61653167]	[-0.09624964 0.55023146 0.53279784]
		[-0.43632743 -0.07981736 0.44402054]]	[-0.43518393 -0.09381783 0.43026897]]
0.884206	0.680454	[[ 1.95362704e+00 -2.45176231e+00 4.93954756e-01]	[[ 1.86813127e+00 -2.21581867e+00 2.57571984e-01]	[3.173608090930137, 2.139254283963796, 2.2415626113985603, 1.6207329324595507, 1.3619596107707448, 0.3187188080250032, 2.4021621294320212, 0.6766576106118615, 2.692746925553338, 0.5502419134761319, 1.0496833992620416, 2.2048238128172417, 1.4788579339573205, 1.0156115436799413, 0.4456753478547864, 2.115909064610208, 1.4231181513975122, 0.674109133509449, 3.579618498279654, 0.9602481038720554, 1.30…	[2.9096580812516364, 2.2259829118714, 1.875284894333923, 1.4396769943403747, 1.2489641145255899, 0.2837617210820849, 2.0637672762115225, 0.6056583597551453, 2.7769678238911806, 0.5363310230108845, 0.9994986417432924, 2.641588987793847, 1.4626736715426167, 0.8555524739981051, 0.42301882007819736, 1.9271788381632096, 1.3646368370214947, 0.6891744103260121, 3.3185911944589033, 0.8484937154924153, 1.…
		[ 6.95663571e-01 7.27115499e-01 1.88779346e+00]	[ 7.45555118e-01 7.93756728e-01 1.94141643e+00]
		[ 1.17909890e-01 2.23844300e+00 -8.55309248e-03]	[ 3.40567335e-01 1.84396910e+00 -2.20293653e-02]
		[-9.29598269e-01 -6.08463690e-01 -1.17999756e+00]	[-8.44594235e-01 -5.11712497e-01 -1.04760715e+00]
		[-5.49924596e-02 -1.03895800e+00 -8.78906189e-01]	[-1.79947444e-01 -1.14764955e+00 -4.58727367e-01]
		[ 1.44557552e-01 2.85835505e-02 -2.82608870e-01]	[ 8.47924592e-02 1.68421356e-01 -2.12049994e-01]
		[-2.13004969e-01 2.36567962e+00 3.58568955e-01]	[-7.30864211e-01 1.92399363e+00 1.52385605e-01]
		[-4.17977135e-01 2.21268247e-01 4.83943178e-01]	[-4.90077290e-01 2.49021861e-01 2.54232987e-01]
		[-7.94405147e-01 -2.39694761e+00 -9.35119564e-01]	[-7.02245480e-01 -2.47893377e+00 -1.03599659e+00]
		[ 1.49019810e-01 2.50171540e-01 4.66876279e-01]	[ 2.27620594e-01 2.28303602e-01 4.28622557e-01]
		[-4.18993082e-01 -3.60186233e-03 -9.62427692e-01]	[-4.75976297e-01 5.69251052e-02 -8.77042549e-01]
		[ 8.68347994e-01 1.89923395e+00 7.07198838e-01]	[ 1.03659195e+00 2.33471706e+00 6.72730071e-01]
		[-1.40725987e+00 -4.54309536e-01 1.55974086e-02]	[-1.22998230e+00 -7.91553735e-01 7.05117212e-04]
		[-6.83407006e-01 -3.26692898e-01 -6.76530429e-01]	[-5.73071220e-01 -2.09199990e-01 -5.99828957e-01]
		[-3.75340074e-01 2.13224902e-01 1.10821866e-01]	[-3.20007525e-01 2.18818138e-01 1.69288891e-01]
		[ 1.08877534e+00 1.80033456e+00 -2.24577157e-01]	[ 7.02179884e-01 1.60920666e+00 -7.94616651e-01]
		[ 3.26731516e-02 -4.96191824e-01 1.33341344e+00]	[ 4.55317785e-02 -3.45570953e-01 1.31937154e+00]
		[-1.58050562e-01 -6.37261054e-01 -1.52779229e-01]	[-7.56720004e-02 -6.82607317e-01 -5.72919432e-02]
		[ 1.48764478e+00 -2.69892241e+00 -1.82109840e+00]	[ 1.46605495e+00 -2.58476024e+00 -1.47741155e+00]
		[-7.47724353e-01 -2.22701073e-01 5.59811526e-01]	[-6.27615531e-01 -1.97018324e-01 5.35932934e-01]
		[-9.32902860e-01 8.88643379e-01 1.95960645e-01]	[-7.86141339e-01 8.15433598e-01 2.08404930e-01]
		[ 5.90734423e-01 8.51992161e-01 5.18064325e-01]	[ 5.19169535e-01 9.22258203e-01 6.41939075e-01]
		[ 3.04673484e-01 -5.42996648e-01 9.85196686e-01]	[ 3.23850319e-01 -5.34736539e-01 1.09777301e+00]
		[-2.03067665e+00 -7.53113751e-01 -1.80658245e-02]	[-2.15145892e+00 -6.79195220e-01 4.82140039e-02]
		[ 2.62287723e-01 6.68569205e-01 4.19384919e-02]	[ 2.51234972e-01 6.46072395e-01 1.26693901e-01]
		[ 3.76677358e-01 1.21839569e-02 -9.72741786e-01]	[ 4.15317362e-01 -8.89045097e-02 -9.87634086e-01]
		[ 5.83820051e-01 8.95479693e-02 3.81119457e-01]	[ 5.59603209e-01 1.22316222e-01 3.72740819e-01]
		[ 6.04680462e-01 4.94857574e-01 -6.18616011e-01]	[ 6.01453056e-01 5.34447652e-01 -6.57787648e-01]
		[-4.49928223e+00 2.25185635e-01 2.23615615e-01]	[-4.39292478e+00 2.79746699e-01 1.46514707e-01]
		[ 2.99087725e+00 -7.06701998e-01 3.19695942e-01]	[ 3.00270425e+00 -6.69323596e-01 3.96962944e-01]
		[ 2.36978938e-01 1.07165156e+00 -6.79489309e-02]	[ 2.57504146e-01 1.01405086e+00 -1.26854147e-02]
		[ 1.02827526e-01 -3.31361821e-01 -9.59998511e-02]	[ 9.36382408e-02 -2.32676368e-01 -1.08263477e-01]
		[ 8.99544200e-01 -8.50338786e-01 5.99290910e-01]	[ 9.64678814e-01 -8.38337470e-01 4.85269084e-01]
		[ 1.09562486e-01 4.33933727e-01 -9.15276180e-01]]	[ 7.43993244e-02 4.46539872e-01 -9.07797844e-01]]
0.628558	0.521939	[[-0.98055692 -0.01686903 0.40995194]	[[-1.08083076 0.33557714 0.29000215]	[1.0629379250505127, 1.2514495282063482, 3.1883415643652753, 1.1096226304851287, 1.2297595822181484, 0.7230149758733855, 4.18416770946481, 0.567096876024234, 3.228738166628603, 0.6021680152232961, 1.247688262459411, 3.4880316640384916, 1.301548382926711, 0.46015103829958637, 0.6731003680595565, 3.499954495321246, 1.3437033832836487, 0.9270313286497941, 2.5358647636652765, 0.8920523038665338, 1.28…	[1.1682929450100779, 1.454048759001607, 3.082393096025511, 1.2189150152424237, 0.9350456112199518, 0.6764847062738771, 4.699547691322619, 0.5470612613982968, 3.030311524352994, 0.5999293589332413, 1.2915322578640305, 4.040019338744401, 1.2996049674779886, 0.6595272383550272, 0.7192906438856193, 3.5168946072191454, 1.391766119983989, 0.9421022578919518, 2.76702933896548, 0.8186613118479383, 1.1475…
		[ 0.21327535 -1.09714896 0.562942 ]	[ 0.23811062 -1.21791224 0.75779344]
		[-2.77315441 1.57015877 -0.09868126]	[-2.73537234 1.37249753 -0.36760835]
		[ 0.84470544 0.65100161 -0.30648329]	[ 0.96186207 0.67352553 -0.32701459]
		[ 0.30434839 -0.64472395 -1.00200385]	[ 0.06657817 -0.71376963 -0.60034203]
		[ 0.67176175 -0.02889789 -0.26580392]	[ 0.64605117 0.10776325 -0.16922329]
		[ 0.39701203 -4.10575353 -0.70173272]	[ 0.57618599 -4.51949304 -1.15236317]
		[-0.14764442 0.43307328 0.33503362]	[-0.20718401 0.50120204 0.07174484]
		[ 1.32808318 2.93426916 -0.22585325]	[ 1.335746 2.70963311 -0.23761091]
		[-0.13742284 0.21757681 -0.54440942]	[-0.16515745 0.18828384 -0.54514902]
		[ 0.10249323 -1.04654204 0.67154367]	[-0.02211965 -1.00895851 0.80595845]
		[-0.69123335 0.8492618 3.31169379]	[-0.78900989 1.80941633 3.52494428]
		[-1.15019659 0.59984673 -0.10611268]	[-1.28322565 0.06132549 -0.19632672]
		[ 0.37398124 -0.09171541 0.25192318]	[ 0.57981374 -0.01360024 0.31401789]
		[-0.29605545 -0.58313881 0.15926207]	[-0.27247373 -0.59336391 0.30175547]
		[ 2.21876509 1.66323219 -2.13551437]	[ 2.02146 1.36613636 -2.53296636]
		[-0.37769336 0.891799 -0.93144031]	[-0.47379243 0.9965959 -0.8481334 ]
		[-0.23498674 -0.7619654 0.47283934]	[-0.0903969 -0.62220471 0.70160271]
		[ 2.08832419 -1.37562164 0.42092429]	[ 2.24180663 -1.53129099 0.53469834]
		[-0.16018556 -0.68482091 0.5487424 ]	[-0.0498715 -0.67012939 0.46759574]
		[-0.22578671 1.08546699 -0.64477033]	[-0.15022684 0.96255604 -0.60649205]
		[-1.30153101 -0.30438315 -0.30924316]	[-1.34795323 -0.19378989 -0.18688341]
		[ 1.00438187 1.07490298 0.27151532]	[ 0.96526053 1.12019953 0.40572899]
		[ 0.36378815 -0.11535236 -1.65945991]	[ 0.3104232 -0.12224585 -1.67456794]
		[-0.27813144 -0.60273321 -0.36263598]	[-0.32382938 -0.63584471 -0.35529939]
		[ 0.08959651 0.42934441 0.53823424]	[ 0.11961674 0.34487983 0.53044603]
		[ 0.09915522 -0.02524692 0.26109406]	[ 0.09352658 0.01120083 0.26377316]
		[-1.16483487 -0.76100838 0.85404025]	[-1.16499768 -0.71818963 0.82991916]
		[-0.60504623 -0.5051365 -0.18649095]	[-0.53118828 -0.42464607 -0.20379796]
		[ 0.47961225 0.49549115 -2.90028691]	[ 0.51945818 0.52952188 -2.88193758]
		[-0.37228354 -0.67254223 0.84318998]	[-0.36600343 -0.70236312 0.87816673]
		[-0.29733786 -0.27027445 -0.39161548]	[-0.29549871 -0.16701352 -0.41547252]
		[ 0.25743661 1.02579563 0.33673682]	[ 0.33825175 1.03303823 0.21831882]
		[ 0.34247671 -0.28614584 2.41604116]]	[ 0.33498049 -0.2685374 2.40472251]]
0.962038	0.860738	[[-1.70671736 -0.4215665 1.142034 ]	[[-1.63517334 -0.13168014 1.08150746]	[2.0963883454705856, 1.992472447000764, 2.8818791928001577, 1.7329798718678768, 1.0978275486732263, 0.5165500711566066, 5.362790327908305, 0.18540698439884104, 2.6513296007111227, 0.3245748406080983, 1.1919791092709195, 1.324121228461132, 2.1491749104311264, 0.6922816296960969, 0.35760793378760447, 2.6606466432658795, 1.2166847370940084, 1.0613430193720026, 1.1368813387155083, 0.9730991858668244,…	[1.9648892846821326, 2.096506618674246, 3.1314932106785993, 1.709955399877006, 1.0679204601293524, 0.4795826913242782, 5.524574685092132, 0.10262706520299572, 2.6250235262196786, 0.31447431470878845, 1.3297209343430818, 1.8180818762981452, 2.10601864004252, 0.5714075111838035, 0.40009096099330277, 2.897672175283222, 1.1625533439096831, 1.2624774079567744, 1.293976666972034, 1.0203558846724912, 1.…
		[ 1.34953983 -0.46785577 -1.3891723 ]	[ 1.40736609 -0.81989298 -1.32001371]
		[-2.86817791 0.05262663 0.27570566]	[-3.13145242 -0.01467011 -0.00634693]
		[-0.7014754 -0.08408663 1.58242881]	[-0.68368919 -0.11685174 1.56296584]
		[ 0.16460519 0.58486032 -0.91436801]	[ 0.19526125 0.71022824 -0.77324187]
		[ 0.46593762 -0.15568597 -0.15964958]	[ 0.45357554 -0.06178262 -0.14300943]
		[ 5.18990777 0.43078572 -1.28015669]	[ 5.30823358 0.15025494 -1.52348455]
		[ 0.05970509 0.01873904 0.17452765]	[ 0.04424548 0.07871684 0.04876793]
		[-2.17441983 -1.20914624 0.91619453]	[-2.00481276 -1.37606823 0.98889359]
		[-0.28934512 0.14661547 -0.01149505]	[-0.27200247 0.08614544 0.13224113]
		[-1.00426776 0.41051923 -0.49369466]	[-1.13975899 0.44948538 -0.51678826]
		[-1.10497377 0.45793217 -0.56800364]	[-1.24276078 1.29433002 -0.2927066 ]
		[ 1.76739741 0.34462559 1.17324013]	[ 1.68621952 -0.04278545 1.26101056]
		[-0.54870615 0.40057034 -0.13311207]	[-0.33242861 0.44122963 -0.14599377]
		[-0.24320364 0.26084775 0.02634155]	[-0.28547142 0.20780236 0.18814097]
		[ 0.68959987 1.22388459 -2.25955728]	[ 0.73927443 0.9001765 -2.65323569]
		[ 0.06645579 -0.89124997 0.8255779 ]	[ 0.09299353 -0.8131194 0.82566296]
		[ 0.54051265 -0.21727588 0.88717883]	[ 0.51751205 0.10030487 1.1471571 ]
		[-0.56549573 -0.98578722 0.0306157 ]	[-0.65457429 -1.10742572 0.13970107]
		[-0.14578515 0.453838 -0.84835122]	[-0.07004815 0.38159225 -0.94371963]
		[-0.29804306 -0.97005848 0.47796438]	[-0.29172783 -1.0970583 0.46610594]
		[ 1.24519942 0.73653068 0.43298483]	[ 1.29921876 0.7810682 0.47638589]
		[ 0.61975542 1.22732108 0.96913607]	[ 0.60538029 1.25568123 1.03590604]
		[-1.05544419 -0.77068371 0.57554006]	[-1.13327067 -0.93476973 0.53403402]
		[-1.08487816 0.06546781 -0.47947778]	[-1.1393688 0.05488819 -0.50762631]
		[ 0.20891511 -0.41041814 -0.1432594 ]	[ 0.22199683 -0.46195103 -0.13322118]
		[-0.41809556 -0.29231325 -0.27952555]	[-0.3942116 -0.27639282 -0.23639727]
		[ 1.83989581 0.3535861 -0.66473096]	[ 1.83947394 0.36254416 -0.6926953 ]
		[ 1.51039244 0.02920411 2.13694586]	[ 1.51699934 0.12283874 2.01305046]
		[-2.08743156 0.42935238 3.0793506 ]	[-2.11388608 0.31299688 3.10584631]
		[ 0.12373951 0.31557708 -1.52729602]	[ 0.14711057 0.28681182 -1.47157345]
		[ 0.33663485 0.352409 0.84940522]	[ 0.34025536 0.41412305 0.85388934]
		[-0.44674411 -0.95194267 -1.19402412]	[-0.36265201 -0.91501624 -1.24723389]
		[ 0.42837484 -0.20906146 -3.24579084]]	[ 0.47217281 -0.22175425 -3.25397877]]
0.830576	0.673636	[[-1.60221681e+00 5.75363529e-01 -7.63225191e-01]	[[-1.52470265 0.6384222 -0.97798256]	[1.8656512519769783, 1.5760302007661757, 1.1231911941705914, 1.5369025170426949, 0.06153773268554704, 0.430850876342524, 2.771173369908004, 1.1326560212045904, 3.0148672396293303, 0.46737987106615164, 0.9581072699922238, 4.7705050359113725, 1.758311828838604, 0.7085440608640052, 0.6103400412881115, 1.1225377125849236, 1.0889786102767343, 1.0470006077487388, 2.297817786546451, 0.8321088841588936, …	[1.920612136206158, 1.620428812774435, 1.1055979694997105, 1.4602643261960184, 0.3838748687185771, 0.5666741750969813, 3.2156946812341753, 1.1344459553304291, 2.9558508439362132, 0.5297016766433623, 1.0618302260518535, 4.612192948384904, 1.9235437022082373, 0.7615960660922291, 0.4708969609306452, 0.775197422725536, 1.0821351022479473, 0.8997986714465439, 2.434947935222588, 0.9854207055858716, 1.8…
		[-1.40405119e+00 -7.88625044e-02 -7.11542105e-01]	[-1.4402109 -0.32144364 -0.6695193 ]
		[ 5.94938593e-01 -2.53659142e-01 9.18293836e-01]	[ 0.78459125 0.04732382 0.77751135]
		[ 8.36583523e-01 3.25616633e-01 1.24746590e+00]	[ 0.80996276 0.29407898 1.1789189 ]
		[ 4.52093500e-02 -4.17369686e-02 1.01620392e-03]	[-0.35257044 -0.03226224 -0.14836828]
		[-3.47365567e-01 1.42036686e-01 -2.11648814e-01]	[-0.43626468 0.16087702 -0.32390019]
		[-1.44274870e+00 -1.15652243e+00 2.06405763e+00]	[-1.57429523 -1.09542234 2.58115027]
		[-8.46304000e-01 -6.48707926e-01 -3.81912592e-01]	[-0.89868492 -0.5649671 -0.40018147]
		[ 1.16405475e+00 2.76098881e+00 3.33679210e-01]	[ 1.4185052 2.57763186 0.28409712]
		[ 6.06777405e-02 -4.09482613e-01 -2.16993423e-01]	[ 0.17123177 -0.49627266 -0.07054778]
		[ 7.14756810e-01 -1.47515044e-01 6.20750800e-01]	[ 0.73072842 -0.2019742 0.74345533]
		[ 1.18076148e+00 -3.47500072e+00 -3.04760408e+00]	[ 0.94567276 -3.11911715 -3.26330124]
		[ 1.03203247e+00 9.44661710e-01 1.06498062e+00]	[ 1.18328867 0.85850513 1.25012689]
		[ 2.90298431e-02 2.14124995e-01 6.74790665e-01]	[ 0.27971371 0.14553644 0.69325894]
		[ 3.24976016e-01 1.05435296e-01 -5.05755824e-01]	[ 0.28324883 0.00535594 -0.3761454 ]
		[-5.31849515e-01 7.62960675e-01 -6.28584137e-01]	[-0.16845576 0.26838189 -0.70747782]
		[-4.76243333e-01 5.68615765e-01 -7.97334819e-01]	[-0.27533243 0.70618893 -0.77233777]
		[ 8.15020994e-01 2.10507757e-01 6.22605441e-01]	[ 0.42993595 0.41215506 0.67447827]
		[-1.00830959e+00 1.55292820e+00 1.36076903e+00]	[-1.1888134 1.64064054 1.35055276]
		[ 7.41648007e-01 -3.20922411e-01 -1.98424382e-01]	[ 0.85875885 -0.42976444 -0.22111022]
		[ 1.33855015e+00 -5.54323655e-01 -9.72235484e-01]	[ 1.35008931 -0.61527093 -1.03841954]
		[-1.35862777e+00 -9.12409808e-01 -5.53183935e-01]	[-1.38639709 -0.87860309 -0.56425826]
		[-1.59921062e+00 5.87294592e-01 -6.46291704e-01]	[-1.61016422 0.57045413 -0.58465079]
		[ 2.52957956e+00 5.49131615e-01 -7.54829399e-02]	[ 2.57008466 0.37307352 -0.05405119]
		[ 3.08205155e-01 -5.29155819e-01 1.82915985e-01]	[ 0.26920173 -0.54925379 0.15988991]
		[-1.81470098e-01 -2.04720763e-01 1.32008139e-01]	[-0.15741964 -0.24511053 0.13717253]
		[ 3.28639997e-01 2.49431216e-02 -5.58530139e-01]	[ 0.35581233 0.04799291 -0.55071784]
		[-1.43963097e+00 -1.84601139e-01 9.26787896e-01]	[-1.42751486 -0.19715624 0.89235738]
		[ 3.63065270e+00 5.93750125e-02 -9.31624660e-01]	[ 3.71285482 0.22171884 -1.02959788]
		[-2.17441500e+00 -4.81593290e-01 -2.13713422e+00]	[-2.21940884 -0.61121853 -2.19380124]
		[-4.11133777e-01 -1.23789094e+00 1.09836510e+00]	[-0.35877915 -1.25922153 1.14029958]
		[-6.22917934e-01 -1.56146350e-01 -6.85268024e-01]	[-0.62366453 -0.05756773 -0.71637515]
		[-6.43031336e-01 1.17523309e+00 2.98079574e-01]	[-0.56288446 1.17717103 0.20335888]
		[ 5.38949059e-02 5.14859544e-01 2.53700614e+00]]	[ 0.05188215 0.52911792 2.59611581]]
0.819169	0.657722	[[ 0.80262621 -0.59347389 0.49999485]	[[ 0.88818638 -0.559927 0.21166081]	[1.116429545411352, 1.883622829616067, 2.2881989425463996, 0.508490372014078, 2.0872277199629297, 0.6234021870978267, 5.433849909219462, 1.0491152492727627, 2.2173353741038557, 0.6054022129932985, 1.4489945833045184, 4.420070035527228, 0.7438629773353423, 0.3847209196181933, 0.7968181464119206, 0.810964405520485, 0.9221610727769299, 0.5938010640332441, 2.423664594605367, 1.1845583926152659, 1.214…	[1.0710712356011254, 2.0123334479503074, 2.206111270525917, 0.7102330825023102, 1.9966547969603075, 0.635093142204446, 5.529645759560763, 0.977652173119851, 2.2769852854092267, 0.7285350399306356, 1.4435688151738015, 4.400714868439319, 0.9223424367823138, 0.29920895151971144, 0.6903967291447233, 0.6671443230968012, 0.846008252546149, 0.4079552853587955, 2.456432356657935, 1.0985794646758045, 1.28…
		[-0.59740912 1.36050395 1.15765552]	[-0.56083543 1.24451935 1.47855372]
		[ 2.24992802 -0.1302749 0.39586202]	[ 2.18806873 -0.01294124 0.28127336]
		[-0.08113768 -0.42217884 -0.27155877]	[-0.16776747 -0.54573462 -0.42244388]
		[-1.40475269 -1.35834484 0.73354532]	[-1.58388777 -1.08731175 0.54376749]
		[-0.45884368 -0.20193929 0.37055807]	[-0.5418712 -0.25344471 0.21327138]
		[-2.36027727 4.74530092 1.19913939]	[-2.49698743 4.61539574 1.74360494]
		[ 0.88657102 -0.52684563 0.19253136]	[ 0.84261045 -0.40603751 0.28450824]
		[-0.47779273 -2.14523655 0.29368422]	[-0.25256106 -2.25666683 0.16831436]
		[ 0.25902597 -0.48489176 -0.25356926]	[ 0.38772499 -0.59806506 -0.15083374]
		[-0.34082323 1.02706257 -0.96362197]	[-0.41392012 1.04036033 -0.91115939]
		[ 1.91271966 -1.23165951 -3.78966192]	[ 1.91637504 -1.02419968 -3.8268542 ]
		[ 0.30264144 -0.29693178 0.61120521]	[ 0.40086193 -0.27721607 0.78305589]
		[-0.29870651 0.02498138 0.24116496]	[-0.13678719 -0.09654192 0.24798169]
		[ 0.2354246 0.55991586 -0.51574087]	[ 0.23530667 0.53304238 -0.3703299 ]
		[-0.50537499 0.52371325 0.35774826]	[-0.63395394 0.20397053 0.0397489 ]
		[-0.22242401 -0.87130358 0.20430044]	[ 0.07686265 -0.82100381 0.1891424 ]
		[ 0.56898955 0.05883909 0.15933786]	[ 0.38298029 0.06695862 0.12357246]
		[-0.9796144 0.12541407 -2.2133181 ]	[-1.01382512 0.41783365 -2.19809772]
		[-0.59540479 1.00005557 0.22036466]	[-0.53406705 0.94106847 0.18984034]
		[-0.46486603 -0.62532907 0.93172591]	[-0.50066336 -0.71162313 0.9453483 ]
		[ 1.48707369 -0.41296399 0.40965899]	[ 1.51815 -0.41243574 0.43607454]
		[-0.58516253 -1.72019931 -1.60334121]	[-0.58225379 -1.70616096 -1.52295241]
		[-0.51691823 0.97225857 2.00109428]	[-0.44022076 0.83537519 2.03265191]
		[ 0.56253474 1.3449988 0.13754579]	[ 0.52418167 1.30890861 0.13201674]
		[-0.11720196 0.22585567 -0.11848577]	[-0.0690593 0.1983094 -0.10594926]
		[-0.3916306 -0.56780669 0.44733983]	[-0.38861044 -0.53793555 0.45636282]
		[ 0.91873385 -0.10223432 -0.95449547]	[ 0.95596263 -0.09849669 -0.99212981]
		[ 0.28059914 -0.08934053 -0.83590064]	[ 0.38495856 0.01508999 -0.9100334 ]
		[-1.56598139 0.84812295 2.25617087]	[-1.57235895 0.8224031 2.19990469]
		[ 0.54945162 1.43875443 -0.86068348]	[ 0.59440154 1.42682977 -0.85987894]
		[ 0.83485219 -0.26879828 0.54329567]	[ 0.82653797 -0.18935076 0.53858562]
		[ 0.08386958 -1.43835915 0.47650394]	[ 0.13882479 -1.42393442 0.39014158]
		[-0.31235718 -0.7090362 -1.37409045]]	[-0.37236392 -0.65103768 -1.35871956]]
0.533934	0.39288	[[ 2.36915021e-01 8.46995062e-01 -8.33053137e-01]	[[ 3.24884192e-01 1.03747168e+00 -1.30754319e+00]	[1.2114069886299224, 2.0151386396773123, 2.1052992976259683, 1.4534433486582534, 3.0221935594173024, 0.6721518046719952, 4.2557329880863355, 1.2852579692577741, 1.9751610147681988, 0.4551148503806894, 1.1524434712774265, 1.2693906181415318, 0.9190588528859431, 0.1490836436355208, 0.4571237059985155, 0.5101357442202938, 0.602272652790634, 0.5756110086057175, 1.8194509049256022, 1.700717986806045, …	[1.7004606514936758, 2.2260906238365923, 2.2596383665316853, 1.5103949353448034, 2.873006636583741, 0.5629574219113596, 4.3595391464902, 1.1578663347734828, 1.9578587757842623, 0.3666518428953792, 1.2473434468564826, 1.7851352071737758, 1.0499269292298532, 0.2327951174504824, 0.37113438757073686, 0.24249752677083983, 0.6162117043913249, 0.49862947083952613, 1.8742538490851688, 1.7324371996993961,…
		[ 5.75092535e-01 8.65070143e-01 1.72676170e+00]	[ 5.38929532e-01 6.70612070e-01 2.05312296e+00]
		[ 4.52528737e-01 -2.05549605e+00 4.93846718e-02]	[ 3.94443982e-01 -2.22400671e+00 -6.46039332e-02]
		[-8.34746571e-02 -1.00770333e-01 -1.44754098e+00]	[-1.20166947e-01 -6.42749734e-02 -1.50423452e+00]
		[ 1.86780337e+00 -3.85502576e-01 2.34443005e+00]	[ 1.70393372e+00 -2.54238219e-01 2.29916071e+00]
		[-5.53104025e-02 4.75124644e-01 4.72213278e-01]	[-3.13588463e-02 4.58597999e-01 3.25000856e-01]
		[-3.91388398e+00 -9.96338060e-01 -1.34167281e+00]	[-4.05168312e+00 -1.18366200e+00 -1.09013291e+00]
		[-6.44054121e-01 -4.44702290e-01 -1.01947153e+00]	[-6.77134094e-01 -2.84104831e-01 -8.95225286e-01]
		[ 8.34026507e-01 1.78987592e+00 -4.47773014e-02]	[ 1.02640558e+00 1.65619320e+00 -1.91641996e-01]
		[-1.57370556e-01 3.27991769e-01 2.73469257e-01]	[-1.36715254e-01 2.22401435e-01 2.57449248e-01]
		[ 9.38899964e-01 -5.96130969e-02 6.65611816e-01]	[ 9.08067946e-01 -5.92375546e-02 8.53093894e-01]
		[ 7.41817700e-01 6.11460160e-01 8.28960502e-01]	[ 8.94265650e-01 1.16589611e+00 1.01374697e+00]
		[-4.22133482e-01 -8.97545833e-02 -8.11428748e-01]	[-5.22210653e-01 -3.44163094e-01 -8.43323399e-01]
		[-8.86200057e-02 -1.18313503e-01 1.93479322e-02]	[-2.35301852e-03 -2.31972291e-01 1.94135556e-02]
		[ 5.88402739e-03 -4.37164990e-01 -1.33469967e-01]	[ 4.84033911e-02 -3.60967157e-01 7.14181841e-02]
		[ 1.97664466e-01 2.17394207e-02 4.69781475e-01]	[-1.58239682e-01 -1.52414861e-01 1.02639971e-01]
		[-2.17076676e-01 -2.34232894e-01 -5.10631978e-01]	[ 3.40229151e-02 -2.57549769e-01 -5.58773140e-01]
		[-5.51193694e-04 -4.69152685e-01 -3.33501855e-01]	[ 9.16805299e-02 -3.87874219e-01 -2.99632475e-01]
		[ 1.50737483e+00 2.96547864e-01 -9.74824125e-01]	[ 1.57423614e+00 3.24284711e-01 -9.64078578e-01]
		[-9.00644016e-02 -1.41371078e-01 1.69243738e+00]	[-6.03047321e-02 -1.93074999e-01 1.72058828e+00]
		[-2.60867186e-01 1.05480557e+00 -2.46705432e-01]	[-2.25158057e-01 1.09723003e+00 -2.50399496e-01]
		[-1.45739747e+00 -5.65434638e-01 -7.47365478e-01]	[-1.55394917e+00 -6.35146567e-01 -7.46045691e-01]
		[-1.43562457e+00 5.43529227e-02 -6.92286938e-01]	[-1.42725125e+00 5.14095595e-02 -6.48759494e-01]
		[ 3.85725131e-01 6.85080385e-01 8.48306635e-01]	[ 3.90606797e-01 6.18955408e-01 8.56975454e-01]
		[ 7.60739240e-01 -1.29828761e+00 5.73273889e-01]	[ 7.35388877e-01 -1.30788420e+00 5.50924100e-01]
		[ 7.98783483e-02 2.51921178e-01 -7.38933896e-01]	[ 1.26395607e-01 2.44087422e-01 -7.04831278e-01]
		[ 3.54239727e-01 4.35618264e-01 6.10746678e-02]	[ 3.63571166e-01 4.34326060e-01 8.62396180e-02]
		[-2.10420494e-01 -5.49195430e-02 -1.08672832e-01]	[-1.88711198e-01 -4.08942450e-02 -1.40548401e-01]
		[-4.66214065e-01 3.15135674e-01 -1.30601065e+00]	[-4.04800028e-01 4.81308959e-01 -1.42651353e+00]
		[ 1.15850779e+00 -2.75801918e-01 -6.54545982e-01]	[ 1.18697907e+00 -1.56799067e-01 -6.47991569e-01]
		[-3.55174581e-01 -1.03486907e+00 1.50664166e+00]	[-3.33924802e-01 -1.06721308e+00 1.54984618e+00]
		[-3.26062257e-01 -4.46375258e-01 -9.39505563e-01]	[-3.31579457e-01 -3.49848681e-01 -9.66148688e-01]
		[ 3.39900515e-01 6.34945207e-01 8.00348721e-01]	[ 3.83181885e-01 6.46932754e-01 7.18550529e-01]
		[-4.72322705e-01 4.29471676e-01 8.08084562e-01]]	[-4.99856665e-01 4.45619117e-01 7.72257084e-01]]
0.592778	0.439192	[[ 1.34516633 1.38651223 2.82947227]	[[ 1.4305763 1.7188217 2.48816657]	[3.426047572332702, 2.2630268169080945, 1.5720514717191971, 0.8232916706742904, 0.5897806131066476, 0.868262995506737, 1.1860398056557488, 1.3126539417902743, 1.9433620814860812, 1.0214601101265974, 1.0140480432127101, 3.4048554291459383, 1.4982796318837914, 0.2970396026715657, 0.7870091795699801, 0.7763129056839303, 0.1937717830551315, 1.3458815711738512, 2.0457274197464823, 1.4600618575913074, …	[3.3454251574331004, 2.0717587385443132, 1.9557291934075123, 0.8707237591151702, 0.5797541190022606, 0.8416817768425388, 1.473569638357507, 1.303424128296552, 1.9492447379192803, 0.9727606903862486, 1.1190343205741495, 3.6488868086824953, 1.6539325351222491, 0.4715540261347566, 0.9118545575627099, 0.5099902324327114, 0.2644907560733925, 1.0755493197616577, 2.0815674152401034, 1.399920715736285, 0…
		[ 1.82177728 -0.03402895 -1.34211026]	[ 1.87310522 -0.28628076 -0.83767799]
		[-0.96040223 -1.22482181 0.22087312]	[-1.14130612 -1.58703923 0.06002925]
		[-0.68408238 -0.0647912 -0.4534783 ]	[-0.68000293 -0.0886709 -0.53655694]
		[-0.27145022 0.51019921 -0.11769757]	[-0.26769751 0.51355611 -0.02670211]
		[ 0.42157134 -0.41626817 0.63472754]	[ 0.4562785 -0.40312043 0.5811472 ]
		[ 0.45371278 0.00739301 -1.09580129]	[ 0.38008875 -0.47601878 -1.34176978]
		[ 1.30249507 0.14009236 0.08331319]	[ 1.25046493 0.32770606 0.16691511]
		[-1.45386996 -1.24795574 -0.32484576]	[-1.30898024 -1.37235536 -0.45029606]
		[-0.04849378 0.73694479 -0.7056497 ]	[-0.06171148 0.65369427 -0.71773174]
		[-0.75800101 0.21431587 -0.63858954]	[-0.9065695 0.34912418 -0.55541144]
		[-1.96463451 1.45640435 2.36899517]	[-1.58785026 2.15345828 2.48107314]
		[ 0.16852473 -0.15548624 -1.48063003]	[-0.13030321 -0.52420781 -1.56324025]
		[ 0.26024194 -0.10213312 -0.1003767 ]	[ 0.40531314 -0.18993902 -0.14834968]
		[-0.5252916 -0.38416658 0.44257002]	[-0.52632065 -0.35791227 0.65296563]
		[ 0.55994373 -0.36309061 0.39659798]	[ 0.22230786 -0.43518519 0.14588728]
		[ 0.06999466 -0.18038175 -0.0105203 ]	[ 0.18324635 -0.15842833 -0.10619134]
		[-0.31272891 -1.05451679 -0.77562373]	[-0.05574136 -0.84893084 -0.65803926]
		[-0.30471539 -2.02199989 -0.06054456]	[-0.51570689 -2.00169296 0.2453459 ]
		[-0.45463853 1.33236361 -0.38715842]	[-0.45242794 1.25843531 -0.41403809]
		[ 0.00984811 0.55351499 0.11669072]	[ 0.0270423 0.68121364 0.06002108]
		[ 1.39844206 1.07896765 0.41311651]	[ 1.40619473 1.07377233 0.47445353]
		[ 1.62064794 -1.00137696 0.34253986]	[ 1.72709685 -1.0128521 0.39032002]
		[ 0.30629467 -0.21820405 -0.53750888]	[ 0.359423 -0.2693521 -0.5320388 ]
		[-0.82877569 1.00241605 -0.57348374]	[-0.86802945 1.03191818 -0.65913598]
		[-0.14965426 0.28455108 0.26848023]	[-0.12839418 0.28531392 0.29063967]
		[-0.82636944 -0.01696858 0.10696089]	[-0.80422175 -0.05252101 0.1502403 ]
		[-0.30635005 -0.01421796 0.36731313]	[-0.28587447 0.01749311 0.35997479]
		[-3.91808157 -0.78211269 2.21022454]	[-3.82744113 -0.66167037 2.16908858]
		[ 2.96897735 -1.18426678 -1.9031733 ]	[ 2.86622996 -1.12593191 -1.85509363]
		[ 0.16842415 0.68421706 -1.13451644]	[ 0.21631646 0.64569199 -1.11388918]
		[-0.01854369 0.33673559 0.73739823]	[-0.03319389 0.43923021 0.69654046]
		[ 0.33925923 -0.39856657 -0.82199126]	[ 0.34994415 -0.34411674 -0.87170625]
		[ 0.41175938 1.07303842 1.01975544]]	[ 0.42814445 1.04679683 0.97506002]]
0.857799	0.736228	[[-0.66443456 1.86694647 0.70319604]	[[-0.75498353 2.11251633 0.36511746]	[2.1027237247874995, 3.5961855165995726, 1.8259154080256585, 1.4435015887380833, 0.9265276345417148, 0.517688355445375, 3.432665669024103, 1.5338729208697797, 1.1792747515975106, 1.147939838796658, 1.4493015270407597, 3.064500641723548, 1.2812540497311788, 0.5293679268171618, 0.5416664127522128, 0.7682866725845109, 1.0278425300381195, 1.6187300661310409, 3.4835091846831054, 1.0646181056874071, 0.…	[2.2728915831138745, 3.2832153313652155, 1.799774657981171, 1.4937891637359504, 0.724965679893677, 0.538757232659957, 4.094974004429694, 1.5947014210739996, 1.1182105559734152, 1.089561103514224, 1.237137547823812, 2.9196506712146375, 0.9356424630374927, 0.5584893600511142, 0.5255064256048518, 0.6835157781589392, 0.8945120907155955, 1.3738196843318342, 3.5122017484928407, 1.299112236640105, 0.700…
		[-1.0271286 -1.13340032 -3.25468291]	[-1.09663884 -1.39678065 -2.7615014 ]
		[ 0.39089979 -0.47701914 1.71860908]	[ 0.56125646 -0.60142384 1.60077149]
		[ 0.94755096 0.97169447 0.49158301]	[ 1.06910778 0.92043541 0.49113468]
		[ 0.77197019 0.01414936 -0.51216724]	[ 0.42779859 -0.01602746 -0.58506984]
		[ 0.11425419 0.44295034 -0.24236792]	[ 0.09055662 0.47424958 -0.23905268]
		[ 1.89970735 -2.67782027 -1.0017905 ]	[ 2.06432475 -3.25225209 -1.38932782]
		[-1.34182281 0.27222829 -0.69149797]	[-1.43552498 0.33657065 -0.60750379]
		[-0.31494084 1.13511355 -0.05494021]	[-0.19175936 1.08711586 -0.17833202]
		[-0.05655667 0.87188229 0.74457269]	[-0.10213387 0.73537719 0.79745374]
		[ 0.42303995 -1.35349255 0.29928254]	[ 0.31131975 -1.13254379 0.38850212]
		[-2.69445728 0.507326 1.36882595]	[-2.33317909 1.06084462 1.39830043]
		[ 1.05444423 0.53799765 -0.49022223]	[ 0.79666508 0.24248196 -0.42656074]
		[-0.24512765 0.13335324 -0.44984414]	[-0.07060107 0.13213895 -0.53801966]
		[-0.06591488 -0.52498749 0.11595631]	[ 0.03298843 -0.46923746 0.23427542]
		[-0.27631167 -0.29350172 0.65404359]	[-0.26155026 -0.25608216 0.57724103]
		[ 0.19611908 -0.2086382 0.98715129]	[ 0.09483177 -0.05543943 0.88774168]
		[-0.22079871 -1.27318688 -0.97495134]	[-0.02962858 -1.03178365 -0.90660089]
		[ 1.94674367 2.60404737 1.25058491]	[ 1.75578347 2.49558011 1.73921403]
		[ 0.70462408 -0.5635892 -0.56505206]	[ 0.71025791 -0.77749215 -0.76074454]
		[ 0.29246505 -0.35718534 0.70570117]	[ 0.3554954 -0.1708498 0.57850207]
		[-1.84630589 -0.32555143 -0.75654746]	[-1.99438643 -0.4373982 -0.66554076]
		[-0.70781796 2.90757964 1.54269627]	[-0.5967642 2.88867013 1.50090757]
		[-2.01901885 -0.42378444 -1.35075776]	[-1.89984272 -0.45782203 -1.33297304]
		[-0.30407179 -1.56626391 0.49342444]	[-0.34438075 -1.55969509 0.42603755]
		[ 0.35100553 -0.83763798 -0.09532869]	[ 0.34535516 -0.81767279 -0.06462146]
		[ 0.87179014 0.38949643 -0.72318664]	[ 0.89267354 0.32063272 -0.63668968]
		[ 1.62198219 -0.42515494 0.09393412]	[ 1.60295897 -0.37411294 0.10733905]
		[-0.13232032 0.7166242 0.96707347]	[-0.12364948 0.796914 0.92688007]
		[ 0.88697571 1.09497263 0.2687792 ]	[ 0.8387388 1.12093929 0.35245144]
		[-0.56642724 -0.87155175 0.43416137]	[-0.53806478 -0.92204489 0.42919412]
		[-0.71095548 0.2953179 0.04985421]	[-0.73302556 0.40744986 0.05894632]
		[-0.39545198 0.04046967 -0.67262343]	[-0.351631 0.10255527 -0.71745507]
		[ 0.86654961 -1.50967032 -1.06879018]]	[ 0.90763201 -1.50581354 -1.05001689]]
0.80157	0.747761	[[-0.10274386 -1.36717227 2.23804771]	[[-0.08513888 -1.15431675 2.05952614]	[2.6246092826146397, 2.6113286580612374, 2.286704522568416, 1.9148821096399, 3.2362822190011418, 0.47130229656608746, 2.618696515443076, 1.6145234244607203, 1.131281411626787, 1.0734182631086242, 1.0802552961637755, 2.2329906420257633, 0.5409236365744299, 0.5711101249839005, 0.671604182460204, 1.8284845616873122, 0.9634273143333848, 1.2334883509498549, 2.7406052643610495, 1.2689857952445305, 0.62…	[2.362486762174543, 2.4481428391078244, 2.0447502859346245, 1.9459049991749016, 3.258574555098064, 0.45632934930598046, 2.50709528088336, 1.528423129305878, 1.0938016291262784, 1.078027371773406, 1.1404103269240755, 2.025564730110541, 0.22786685252960953, 0.7980169950043057, 0.7905089148153235, 1.7221919246976516, 1.1699520703589892, 1.1689630864029865, 2.6807017609796313, 1.4651058132582884, 0.4…
		[ 0.23077866 1.35864463 -2.21807649]	[ 0.19544035 1.23578147 -2.10429337]
		[ 0.42754612 1.87842219 1.23197077]	[ 0.58646338 1.69090127 0.98889703]
		[-1.32087689 -0.9117803 1.04437275]	[-1.29157077 -0.93804643 1.11286122]
		[-2.19136579 -0.11212876 -2.37883705]	[-2.25527196 -0.07387589 -2.35087194]
		[-0.039462 -0.40356783 -0.24021159]	[-0.15246379 -0.39173376 -0.17758357]
		[ 2.53041311 0.6670068 -0.09840162]	[ 2.43087458 0.39264723 -0.47138486]
		[ 1.43892366 0.15375234 0.71592234]	[ 1.34992282 0.11854873 0.70691715]
		[-0.25008505 -1.07900189 -0.23023904]	[-0.17338375 -1.01610952 -0.36587092]
		[ 0.51704349 -0.1723383 -0.92476608]	[ 0.50109274 -0.36440164 -0.88219075]
		[-0.58757181 0.11516308 -0.89913755]	[-0.64951167 0.31824786 -0.88169643]
		[-0.7667114 -1.80091198 1.07476363]	[-0.61383877 -1.54342312 1.15929267]
		[ 0.05925294 0.37736467 -0.38299266]	[-0.03053459 0.20177652 -0.10137641]
		[ 0.43769957 -0.27858226 0.23870019]	[ 0.68481077 -0.32000141 0.25586017]
		[ 0.23110226 0.60801539 -0.16721604]	[ 0.40179578 0.66533922 -0.1441812 ]
		[-1.37639853 -0.27203916 1.17255174]	[-1.2485344 -0.19852415 1.16948495]
		[-0.37935712 0.86289941 0.19921088]	[-0.47599808 1.06714196 0.05849539]
		[ 0.04928831 -0.90379249 -0.83798766]	[ 0.07270513 -0.80718381 -0.84240308]
		[-1.32667051 2.37808038 0.30918649]	[-1.56335492 2.06569984 0.68917885]
		[ 0.43587872 -1.14392124 -0.33433351]	[ 0.43709619 -1.30872754 -0.49266032]
		[ 0.09433321 -0.55321124 0.28001694]	[ 0.09586103 -0.38232584 0.14620773]
		[ 1.8289646 0.74105069 0.40136306]	[ 1.7835388 0.74258576 0.46779156]
		[ 1.24728829 -0.43488565 -0.22250464]	[ 1.32638205 -0.44154247 -0.18465546]
		[ 1.98912553 -0.9675914 -1.09868772]	[ 2.03678679 -0.94524024 -1.10158805]
		[-0.04005331 1.16734345 -0.78585334]	[-0.06460089 1.1815371 -0.84784033]
		[-0.31778283 0.54519798 1.05530607]	[-0.29267889 0.53650397 1.03825579]
		[-0.65038933 -0.77407968 0.3639746 ]	[-0.61814412 -0.80006661 0.43506257]
		[-2.4257349 0.44686269 0.62548009]	[-2.38774493 0.46880825 0.66076548]
		[ 1.42157219 -0.68633416 -0.46868911]	[ 1.48096098 -0.57160234 -0.49225564]
		[-0.65811514 -2.82406508 -0.73184998]	[-0.72653025 -2.89280408 -0.75387319]
		[-0.15357447 0.79506335 -0.27497361]	[-0.09549178 0.76003465 -0.28841681]
		[ 0.2347937 -0.18973579 0.23746873]	[ 0.25161125 -0.12682912 0.21629233]
		[-0.41928264 0.06060873 0.48690807]	[-0.34713932 0.06447504 0.42805308]
		[-0.55401101 2.68920708 0.86145861]]	[-0.56341087 2.76672585 0.89020022]]
0.793077	0.713449	[[-0.02531316 -2.65065036 -3.33660405]	[[ 1.23638591e-01 -2.57103747e+00 -3.49106601e+00]	[4.261398208200946, 2.679189333003984, 1.817737843728596, 1.3547986343844531, 2.9661462563386727, 0.618191824505826, 1.817256625931458, 1.4144106416794269, 1.1698269911221122, 1.095012543077084, 1.265339029562492, 1.4532953229696137, 0.7279495064228091, 0.9501731678277929, 0.8984595823706989, 2.0169945765880857, 1.336686415376415, 1.052220503132148, 4.00705686522134, 0.6987217405478101, 0.8205197…	[4.3374026848075955, 2.53249806350858, 1.5527376949866132, 1.4097678918869156, 2.611859282905728, 0.5318665624178996, 1.8289621608098943, 1.3530564728118584, 1.1158224911162236, 1.2140710367281207, 1.3450642276866918, 1.4565964990335716, 0.8758446635606614, 0.8549832465631305, 1.0543746831431524, 2.1248856243094454, 1.296619898027336, 1.0209871740291754, 3.955533655737791, 0.750117983722461, 0.80…
		[-2.40328153 -0.34074595 1.13410121]	[-2.33324377e+00 -4.56290677e-02 9.83584230e-01]
		[-1.14606369 1.38808765 0.25282713]	[-9.26285649e-01 1.24460715e+00 6.27875580e-02]
		[ 1.26752119 0.44238058 0.182123 ]	[ 1.32837397e+00 4.08465812e-01 2.36693461e-01]
		[ 2.58077732 0.86810184 -1.17644007]	[ 2.32887846e+00 5.18962302e-01 -1.06245573e+00]
		[-0.15094397 0.16765251 -0.57556032]	[-2.26992469e-01 1.88366454e-01 -4.42577155e-01]
		[ 0.41791065 1.45509756 1.00521809]	[-5.83337923e-02 1.58687132e+00 9.07490595e-01]
		[-1.39455342 -0.08517303 0.22028115]	[-1.33356859e+00 -1.32830451e-01 1.86313448e-01]
		[ 0.83162669 -0.82096457 -0.05393903]	[ 8.71140477e-01 -6.73751124e-01 -1.79536971e-01]
		[-0.22228034 0.04586848 1.07123294]	[-2.83736954e-01 -5.27277856e-02 1.17927164e+00]
		[ 0.88894785 -0.04611489 0.89929305]	[ 8.98720978e-01 8.78756735e-02 9.96883267e-01]
		[ 0.17941285 -0.50980593 -1.34906495]	[ 4.32067649e-01 -4.47648382e-01 -1.31704284e+00]
		[ 0.09206992 0.57397359 0.43816428]	[ 2.73021692e-01 4.43473673e-01 7.04197509e-01]
		[-0.85473188 0.06918646 -0.40923795]	[-7.23114397e-01 -1.87873713e-03 -4.56178026e-01]
		[ 0.70870386 -0.15230995 -0.53082025]	[ 8.94841383e-01 -1.77099219e-01 -5.28772861e-01]
		[-0.89417609 -0.48025261 1.74300708]	[-1.36472299e+00 -6.16534001e-01 1.50749988e+00]
		[ 0.1855254 -0.60705138 1.17635008]	[ 3.91262849e-01 -6.15966909e-01 1.07178417e+00]
		[-0.51665736 -0.6044105 -0.6891452 ]	[-5.06000559e-01 -6.17418958e-01 -6.36531283e-01]
		[ 3.15109171 1.97127084 1.49706948]	[ 2.97777446e+00 1.96112161e+00 1.71263182e+00]
		[-0.53795851 0.12501632 -0.42799956]	[-4.62998459e-01 -7.41222859e-03 -5.90130896e-01]
		[-0.79659995 0.19137749 0.04534068]	[-7.46806033e-01 2.99185972e-01 3.67828056e-02]
		[-1.485024 -0.86190635 -0.99091832]	[-1.55391685e+00 -7.78995633e-01 -8.81628632e-01]
		[-1.91650942 1.12511715 -0.49975353]	[-1.81896708e+00 1.04364186e+00 -4.77995596e-01]
		[-1.81648301 0.73429701 1.65795376]	[-1.77633952e+00 8.13791756e-01 1.73215689e+00]
		[ 0.32182137 -0.91237772 0.63148368]	[ 3.61607501e-01 -9.33060172e-01 6.03654035e-01]
		[ 0.55667987 -0.58073915 -0.77561643]	[ 5.78550822e-01 -5.56678005e-01 -7.73697806e-01]
		[ 1.14824296 0.22487366 0.04775768]	[ 1.12816501e+00 1.67870604e-01 1.20605490e-01]
		[ 1.49039972 -0.56187623 -1.20255428]	[ 1.52698327e+00 -5.35566046e-01 -1.20472301e+00]
		[ 1.57277456 1.40423358 -0.91240163]	[ 1.68006963e+00 1.46509927e+00 -8.96040856e-01]
		[-3.3801212 3.34561608 0.87080546]	[-3.52884168e+00 3.33947970e+00 8.31874012e-01]
		[ 0.1145241 0.11909687 0.39514083]	[ 1.67116753e-01 8.02668432e-02 3.61765081e-01]
		[ 0.70829891 -0.49669134 -0.19280214]	[ 7.11010758e-01 -4.12270102e-01 -1.87929707e-01]
		[ 0.1790946 -1.27507376 0.23851492]	[ 2.11420597e-01 -1.24403924e+00 1.60612357e-01]
		[ 0.74478496 -3.2263523 -0.26351342]]	[ 7.59223949e-01 -3.22853647e+00 -2.70280886e-01]]
0.728401	0.651253	[[ 1.62832747 -1.67859388 -0.18388159]	[[ 1.94459934 -1.64451613 -0.1460244 ]	[2.345834650523124, 3.029736813520598, 2.7255032552254597, 1.169292311255895, 0.8860943450804508, 0.2069939765946958, 1.7429833188676467, 1.7196681042764863, 0.6555977751354937, 1.718582091027098, 1.2427023149998542, 1.7429134085939557, 2.2808886097009315, 1.0819167104129623, 0.7157278994780314, 2.1248563287615276, 1.5522635189247056, 1.7089636783055926, 2.4339813370366126, 1.3320518470607323, 1.…	[2.5509259128943573, 2.9929447138931256, 2.7922181123600924, 1.2176951304601522, 0.6068203203758902, 0.08353176970801814, 1.8026182094780372, 1.6533624878833222, 0.6513811002472188, 1.7027845443299896, 1.3792260771028366, 2.093735501014843, 2.2359994279519086, 1.222606165298967, 0.7898892734371724, 1.7899711790796367, 1.581799106758018, 1.755484507628518, 2.500995739519266, 1.2460496933777099, 1.…
		[ 0.20373305 -0.09378345 3.02142395]	[ 0.33094389 0.1505721 2.97077805]
		[-1.71150866 1.73652475 -1.21802622]	[-1.59667374 1.79046524 -1.42875792]
		[-0.85804994 -0.63227249 -0.48085996]	[-0.8553137 -0.74386571 -0.44484123]
		[ 0.32760723 0.50730224 -0.64844516]	[ 0.23639514 -0.02089487 -0.5584905 ]
		[-0.00484756 0.01815895 -0.20613893]	[-0.02996956 0.0232 -0.07443885]
		[ 0.06657545 0.36391171 1.70326945]	[-0.44372819 0.75217576 1.57694937]
		[ 1.51954542 0.16977655 0.78702988]	[ 1.45124471 0.14801301 0.77819564]
		[ 0.56353953 0.03679808 0.3329828 ]	[ 0.54886925 0.11303822 0.33205759]
		[ 0.08285949 -1.0662273 -1.34529478]	[ 0.0386577 -1.07851258 -1.3171148 ]
		[-0.651936 0.91125898 -0.53749006]	[-0.72372598 1.06450534 -0.4952915 ]
		[ 1.47293333 -0.92443832 -0.1167406 ]	[ 1.81472666 -1.04349811 0.04008981]
		[-1.52684186 -0.46766407 -1.62864886]	[-1.44461621 -0.57067168 -1.60844996]
		[ 0.66493808 -0.25185093 0.81545829]	[ 0.84314538 -0.29165423 0.83594827]
		[-0.08869092 0.6864386 0.18221526]	[-0.01835534 0.72962609 0.30204953]
		[ 0.62203363 0.07391302 2.03042494]	[ 0.01583239 -0.09508259 1.7873739 ]
		[-0.62781748 0.6294596 -1.27245741]	[-0.30461987 0.51271533 -1.46506592]
		[-1.59408924 -0.43941106 -0.43168771]	[-1.65353709 -0.49951176 -0.31309573]
		[-1.39676477 -1.60562435 -1.1812213 ]	[-1.44634989 -1.52396359 -1.35668223]
		[-0.65109083 0.69164457 0.93384723]	[-0.56151107 0.64670571 0.90505076]
		[ 0.40797821 0.83228088 -0.89752768]	[ 0.37189496 0.90342423 -0.86502681]
		[ 1.44952742 0.55338098 0.42388723]	[ 1.48209123 0.67773023 0.5447869 ]
		[ 0.85856386 -2.54156312 -1.78239256]	[ 0.84387426 -2.59261211 -1.78024902]
		[ 1.60827629 0.43021581 1.07968889]	[ 1.69128157 0.4928578 1.13621252]
		[ 0.22533898 0.88923998 0.05999542]	[ 0.24394291 0.85668742 0.01465509]
		[-0.36966791 0.8975156 0.30496865]	[-0.34693533 0.89954592 0.28701432]
		[-1.23195904 0.24632136 0.22411199]	[-1.23879444 0.17949492 0.27941038]
		[-1.22870238 0.12983818 0.05745424]	[-1.19336895 0.16402604 0.0629567 ]
		[ 1.29635537 -0.66488203 -0.59347702]	[ 1.43281202 -0.5996621 -0.6443888 ]
		[-0.21739632 -2.14189303 0.83680932]	[-0.31635668 -2.16545996 0.82035216]
		[ 0.38888348 -0.12688727 -0.05590104]	[ 0.4374001 -0.18293745 -0.07069373]
		[ 0.14105874 -0.15845119 -0.35958315]	[ 0.12641766 -0.11084165 -0.36114368]
		[ 0.03195319 0.78679308 0.55252542]	[ 0.04837462 0.80978892 0.50696543]
		[-1.71233908 2.20324836 -0.25003507]]	[-1.72864772 2.24911225 -0.25109138]]
0.349848	0.2548	[[ 0.02120622 0.62209359 -2.64990418]	[[-0.03357049 0.844851 -2.80287268]	[2.722029073886884, 2.1327420019816943, 1.6131838000810657, 1.039179413096467, 3.2337168406237975, 0.3136271796927123, 2.69223864343664, 1.551604368339367, 1.9522616046662014, 1.3808219232943848, 1.241298094210592, 2.1901207616614196, 1.2033179277064558, 1.5487138040871382, 0.8229993061661399, 1.5102272395694154, 1.246445608498226, 1.5708775151297176, 2.1342388338287686, 1.1341090346499447, 0.965…	[2.9276262491788194, 2.2620282949759907, 1.8226950132963544, 1.0543364383251534, 2.97112822429572, 0.30462573566922463, 2.54757006260813, 1.4731003466433543, 1.9099842457502365, 1.4927488730283105, 1.269982162975694, 2.248814980478965, 1.234489143615747, 1.4605449811543025, 0.9045223181355094, 1.0395438782786641, 1.5474515202893933, 1.6499648626255223, 2.1563269170266604, 1.100233745701544, 0.973…
		[-0.28967715 -1.54784275 1.43835267]	[-0.07856199 -1.57417041 1.62252506]
		[-0.91193431 0.5674184 -1.20365034]	[-0.98819593 0.76156515 -1.32879812]
		[ 0.1986529 0.50014726 -0.88897896]	[ 0.22058954 0.42050885 -0.94134897]
		[ 2.45203772 0.53725038 2.03857735]	[ 2.28896689 0.04006471 1.89383957]
		[-0.14534662 0.26955994 -0.06762991]	[-0.10251093 0.28472249 -0.0349493 ]
		[ 1.9568238 1.63774605 0.8583574 ]	[ 1.71919739 1.75373491 0.67741229]
		[-1.13161382 -0.25283659 -1.03101889]	[-1.12976532 -0.19248379 -0.92552954]
		[-1.36885686 -1.34389949 0.36261608]	[-1.32023119 -1.29738408 0.47098192]
		[-0.2744995 0.0336929 1.35284293]	[-0.31225212 -0.01456487 1.45965259]
		[ 0.86906765 -0.72929117 0.50366335]	[ 0.83283283 -0.72751464 0.62447307]
		[-0.06622536 1.86468245 -1.14682278]	[ 0.41461081 1.95441832 -1.03223822]
		[ 0.6117616 -0.33046702 0.9820964 ]	[ 0.58696845 -0.37937952 1.01759651]
		[-1.22604807 0.21133606 -0.92231103]	[-1.07307719 0.25679366 -0.95695037]
		[-0.35346264 -0.70503741 0.23518986]	[-0.48118487 -0.62879736 0.43730496]
		[ 1.27167996 -0.01040845 0.81456005]	[ 0.7941931 -0.11360143 0.66106241]
		[ 0.23826789 -1.22345619 -0.0031657 ]	[ 0.51245266 -1.44474097 -0.21147579]
		[-1.4948809 0.41298873 0.24985509]	[-1.53880767 0.47693438 0.35635462]
		[ 1.05148659 -1.75837879 -0.59787572]	[ 1.1532475 -1.63150967 -0.81113635]
		[ 0.04252851 1.13253366 0.04197793]	[ 0.11408112 1.09428615 0.00613305]
		[-0.3204863 0.45768859 0.78793871]	[-0.37959836 0.44370669 0.77871428]
		[-1.17580974 -0.41530951 -1.01630378]	[-1.19938425 -0.32743957 -0.960751 ]
		[-1.81201623 0.16427238 0.53670726]	[-1.76606296 0.12547308 0.47651862]
		[ 0.16478871 0.30361259 0.61910426]	[ 0.15365885 0.36537522 0.63731216]
		[-0.4549483 -0.11005408 0.30488879]	[-0.42176775 -0.13666719 0.24766162]
		[-0.00778577 -0.64464671 -0.79604006]	[-0.00721165 -0.62692774 -0.82235314]
		[ 1.23240395 0.43853837 -0.86843577]	[ 1.20023207 0.37748582 -0.79869971]
		[ 0.8327751 -0.14412062 0.26590712]	[ 0.84115145 -0.10473918 0.25956045]
		[-1.11195211 0.79482429 1.08086713]	[-1.0895017 0.81334346 1.03790347]
		[ 0.00818455 0.247308 0.08056432]	[ 0.03953927 0.34867178 0.01462777]
		[ 0.3380251 0.11595312 -0.65428147]	[ 0.32706169 0.07852361 -0.66682604]
		[-0.2459069 0.25511249 0.74783666]	[-0.28861352 0.21076285 0.70617769]
		[ 0.14581297 -0.80676111 -1.41130597]	[ 0.21021403 -0.78551766 -1.38579572]
		[ 0.82847693 -0.65133539 0.30213076]]	[ 0.80130023 -0.66578405 0.29391283]]
0.655001	0.50899	[[ 0.5023344 1.15077581 3.40005303]	[[ 5.49798976e-01 1.23582511e+00 3.03547242e+00]	[3.62449795465998, 2.4738167089482994, 1.3475179519466125, 0.2963986560884844, 2.504312988689867, 0.36726320513196514, 1.9935664840800482, 1.906993528869479, 2.3288047508240863, 1.5175654421275286, 1.198838078838544, 1.0068090884107948, 0.41397218943323055, 1.225878810667927, 0.835626662190224, 1.832863772656667, 1.1043508378439395, 1.8689034300367857, 2.9353413703268645, 1.0131523462522263, 1.24…	[3.3231965709010622, 2.109735158168782, 1.3337513266926815, 0.2534729794356202, 2.5863780245874195, 0.3679852370624288, 1.9513891397329923, 1.8712332627345765, 2.302553278279507, 1.5118488169199813, 1.318209323715357, 0.800676546562478, 0.402923658315692, 1.5283046369857558, 0.9613683082858222, 1.6856558681247078, 1.0438538907778108, 1.7864448754799964, 3.1269666429141667, 1.150143456648873, 1.33…
		[ 0.06862842 -0.13635814 -2.46910221]	[ 2.00268675e-01 -4.79217512e-01 -2.04480451e+00]
		[ 1.20373133 -0.59834747 -0.09389257]	[ 1.19815501e+00 -5.83152387e-01 -5.70128472e-02]
		[-0.25887556 0.12071697 0.07913926]	[-2.51373402e-01 -2.35361280e-02 2.24947727e-02]
		[-2.47055354 -0.33462692 0.23658731]	[-2.53838041e+00 -4.90540282e-01 7.31190136e-02]
		[-0.20235895 -0.14836901 0.26817859]	[-2.12987997e-01 -1.95023806e-01 2.28067891e-01]
		[ 0.16548502 -1.9090059 -0.55010771]	[ 1.07413127e-01 -1.90342031e+00 -4.16380960e-01]
		[ 1.8345585 -0.01496312 0.52038017]	[ 1.76360814e+00 1.06573487e-01 6.16313512e-01]
		[-0.01363756 2.31379625 0.26361431]	[ 1.19726879e-01 2.28270778e+00 2.76879538e-01]
		[ 0.35416162 0.38419882 -1.42476864]	[ 3.07897486e-01 3.05626444e-01 -1.44826740e+00]
		[-0.68734759 -0.00437859 -0.98221528]	[-8.47783063e-01 8.22369085e-02 -1.00606997e+00]
		[-0.50879569 -0.61131556 0.61732064]	[-2.25939213e-01 -5.12537402e-01 5.72136187e-01]
		[ 0.08259421 -0.32145334 0.24742457]	[-3.90205374e-01 -9.67339485e-02 2.70145063e-02]
		[ 0.66931046 0.07827861 1.02404826]	[ 9.32639782e-01 1.13772738e-01 1.20538536e+00]
		[-0.72070244 -0.40208667 -0.13109622]	[-8.81485467e-01 -3.62043657e-01 1.27030647e-01]
		[ 1.33036992 -0.50771845 -1.15400496]	[ 1.27703748e+00 -4.67552069e-01 -9.95995003e-01]
		[-0.41221806 0.89193943 -0.50409432]	[-2.61361104e-01 7.86358735e-01 -6.34792295e-01]
		[-0.85051552 1.38218295 0.92681911]	[-7.80228767e-01 1.39113627e+00 8.04591966e-01]
		[-2.34653954 0.34160315 -1.73011226]	[-2.48375220e+00 5.39075951e-01 -1.82161810e+00]
		[ 0.55255221 -0.8238459 0.20601372]	[ 6.77882388e-01 -9.18356592e-01 1.41161641e-01]
		[ 0.9923531 -0.64773949 0.37031387]	[ 1.02035586e+00 -8.10828121e-01 2.89530811e-01]
		[ 0.67147096 -0.12239498 0.95066072]	[ 7.18713196e-01 -3.71206403e-04 1.00574282e+00]
		[ 0.971153 -0.17018906 0.61718812]	[ 9.74232808e-01 -1.47939127e-01 5.40312029e-01]
		[-0.72810872 -0.35799992 -0.83142784]	[-7.14284206e-01 -2.92965569e-01 -8.70526257e-01]
		[-0.00563772 0.20974614 -0.51595113]	[-1.45064572e-02 1.94236349e-01 -5.67877095e-01]
		[-0.10556082 0.44930904 0.45506652]	[-8.80982281e-02 4.69099924e-01 4.11655241e-01]
		[-1.16476072 -0.15658323 -0.07888163]	[-1.20210252e+00 -1.33371823e-01 -2.38434801e-02]
[truncated: 1,435 more rows]
