# Supplementary material for: Modelling chemical processes in explicit solvents with machine learning potentials
Source: Nat Commun. 2024 Jul 20;15:6114. doi: 10.1038/s41467-024-50418-6 (PMC11271496; doi:10.1038/s41467-024-50418-6)
Supplement: Supplementary file 4 — Source Data [file 41467_2024_50418_MOESM4_ESM.zip › source_data/SI/S6/s16.xlsx]

## Sheet: Sheet1
E_true	E_predicted	F_true	F_predicted	|F|_true	|F|_predicted
1.03212	0.416902	[[ 8.20000e-02 -4.40500e-02 -4.81960e-01]	[[-7.11228387e-02 -3.39100053e-02 -1.33736403e-02]	[0.49086642185018114, 0.4435745680266171, 0.3802650883265515, 0.20060020862401912, 1.123058678075193, 0.2306527591423957, 2.170542639848386, 0.1438477243476587, 0.11118454973601323, 0.045031181419101146, 0.14056096399783263, 1.300043924219486, 0.500832323437695, 0.05184281821043297, 0.30173779163372955, 1.1116613831558602, 0.18534690555819916, 0.8311662770468976, 0.16876803518439148, 0.1069413806…	[0.0799199656054364, 0.52352072047004, 0.2463495916051632, 0.22020384923691724, 0.19199824218494904, 0.12417248831289804, 0.25054598182158117, 0.16374170272432448, 0.10532705571455071, 0.04859207885811618, 0.061419653853404234, 0.40195977636328545, 0.17991637097046087, 0.11054080839021706, 0.10074578912066022, 0.9849406018084229, 0.049639589126466835, 0.951009475464328, 0.22299455994740658, 0.099…
		[-4.17940e-01 1.19730e-01 -8.80300e-02]	[ 6.91234724e-02 4.45586849e-01 2.65985432e-01]
		[-1.32700e-01 -2.85750e-01 2.12930e-01]	[-4.24167480e-02 -2.42670161e-01 -3.65601806e-04]
		[ 1.49580e-01 -8.12700e-02 1.06120e-01]	[ 1.25375197e-01 -1.74604858e-01 4.77905698e-02]
		[ 4.16480e-01 5.90060e-01 -8.60020e-01]	[ 9.42437647e-02 -9.35809835e-02 -1.38650775e-01]
		[-7.71700e-02 -1.33000e-01 1.71920e-01]	[-9.53184739e-02 -7.69547245e-02 -2.02772229e-02]
		[ 1.17927e+00 2.05330e-01 1.81064e+00]	[-1.22590433e-01 5.32683908e-02 -2.11913551e-01]
		[ 3.95300e-02 1.26620e-01 -5.56500e-02]	[-9.05390975e-02 1.35845535e-01 1.26494090e-02]
		[ 8.75600e-02 -5.19600e-02 -4.46700e-02]	[ 8.75444170e-02 -9.21100837e-03 5.78352923e-02]
		[-3.18000e-03 -7.43000e-03 -4.43000e-02]	[-3.34516257e-02 3.50529500e-02 3.67009063e-03]
		[-1.47400e-02 -1.22590e-01 -6.71700e-02]	[ 4.26786371e-02 -3.13912179e-02 3.10724838e-02]
		[-1.03068e+00 -2.59290e-01 -7.48720e-01]	[ 3.14364664e-01 2.50407995e-01 -6.50815433e-03]
		[-3.14170e-01 2.08700e-02 3.89480e-01]	[-1.08279678e-01 5.77862596e-02 -1.31552880e-01]
		[ 9.04000e-03 -3.67900e-02 3.53900e-02]	[ 1.00324440e-02 -1.07704118e-01 2.27693531e-02]
		[ 8.69500e-02 2.11200e-01 -1.97180e-01]	[-2.29448666e-02 2.79362233e-02 -9.40362406e-02]
		[ 7.04620e-01 -8.59400e-01 2.70800e-02]	[ 5.18929523e-01 -8.36188811e-01 -4.01049968e-02]
		[ 9.45200e-02 1.55430e-01 3.55100e-02]	[ 4.88793323e-02 -8.30658628e-03 -2.42905505e-03]
		[-4.36680e-01 7.06590e-01 -2.96400e-02]	[-4.45930655e-01 8.39926745e-01 -9.37743316e-03]
		[-1.23940e-01 9.39400e-02 6.55500e-02]	[-1.69747961e-01 9.56066484e-02 1.08496877e-01]
		[-2.78800e-02 -5.49900e-02 -8.73800e-02]	[ 3.93389993e-02 -8.60256323e-02 -3.12178835e-02]
		[-1.30300e-02 7.40700e-02 -4.49000e-03]	[-2.85059989e-03 4.87608221e-02 3.14816758e-02]
		[-2.47000e-03 2.99000e-03 1.10770e-01]	[ 5.14236996e-02 1.77364948e-02 3.96557803e-02]
		[-1.06050e-01 -3.38000e-03 2.37300e-01]	[-6.34238839e-03 -3.09073153e-03 1.12576679e-02]
		[-2.85000e-02 1.33400e-02 -1.82200e-02]	[ 1.44542806e-02 1.43200019e-02 -1.63388761e-02]
		[-4.10600e-02 4.00300e-02 -3.48300e-02]	[-1.42144455e-02 1.15852262e-02 -4.31592909e-03]
		[-1.97430e-01 -1.30150e-01 -1.34710e-01]	[-7.02021666e-02 3.34986424e-02 -5.99511714e-02]
		[ 7.61200e-02 5.16200e-02 1.68770e-01]	[ 1.38776817e-02 3.20104402e-02 5.84924214e-02]
		[ 1.91760e-01 6.41400e-02 5.92500e-02]	[ 2.89723305e-02 3.60553590e-03 3.55606413e-02]
		[-2.22000e-03 -1.05400e-02 -1.02800e-01]	[-3.59282660e-02 8.46273789e-02 -1.69952427e-01]
		[ 7.06000e-03 4.14200e-02 1.07800e-02]	[ 1.82957027e-02 -1.72326026e-02 2.05883162e-02]
		[ 2.95700e-02 -4.50400e-02 1.29130e-01]	[ 1.14710213e-01 -1.86609867e-01 2.79930491e-01]
		[ 2.55790e-01 -2.00690e-01 -1.52670e-01]	[ 6.07540688e-02 -3.10013049e-01 1.64310982e-02]
		[-2.40950e-01 1.49970e-01 7.88100e-02]	[-2.81034949e-01 2.33681222e-01 -6.18127508e-02]
		[-1.29100e-02 -1.48200e-02 9.28000e-02]	[-2.49558573e-03 2.54221250e-02 -5.80875904e-03]
		[-3.94850e-01 -9.25100e-02 -4.22340e-01]	[-4.20320109e-01 -3.78439839e-02 -3.61527382e-01]
		[-3.25100e-01 -5.71000e-03 1.70590e-01]	[-2.68934146e-01 -5.73987721e-02 1.37031926e-01]
		[ 5.33960e-01 1.32560e-01 1.12080e-01]	[ 5.16742406e-01 1.63807663e-01 1.70530450e-01]
		[ 7.11000e-03 9.72600e-02 -4.80900e-02]	[-7.95317987e-02 -5.27991808e-02 2.03203633e-01]
		[ 3.99000e-02 -8.46300e-02 -3.69700e-02]	[ 2.72798203e-02 -1.03391587e-01 -1.82081633e-01]
		[-5.81800e-02 -7.80300e-02 -1.67800e-02]	[-1.05599905e-01 -1.25657460e-02 -1.27991365e-01]
		[-2.06310e-01 4.29490e-01 -7.52800e-02]	[-1.69261458e-01 1.70501958e-01 -4.41597355e-02]
		[ 2.55240e-01 -2.00560e-01 1.92000e-02]	[ 1.64157235e-01 -7.69255803e-02 -6.73018606e-02]
		[ 4.62000e-02 -3.34190e-01 -2.36000e-02]	[-1.61788619e-02 -2.19843780e-01 4.57067722e-02]
		[ 1.07944e+00 2.11560e-01 5.10400e-02]	[ 8.54660612e-01 2.21142423e-01 9.22476006e-02]
		[-1.00577e+00 -4.55440e-01 -1.30600e-01]	[-1.00807397e+00 -4.52127226e-01 -9.24876251e-02]
		[ 6.29700e-02 5.59600e-02 2.24600e-01]	[ 1.10344518e-01 6.65444748e-02 9.61360318e-02]
		[-1.00340e-01 1.13700e-01 2.20000e-02]	[-1.12909607e-01 1.34503893e-01 9.40901034e-02]
		[ 5.38000e-03 -7.05500e-02 -4.50800e-02]	[ 1.73496071e-02 -3.52698921e-02 -5.23695352e-02]
		[ 7.61900e-02 2.91500e-02 -2.15700e-02]	[ 1.07815821e-01 3.47781746e-02 -3.30735153e-03]
		[ 3.72210e-01 4.10410e-01 -6.34680e-01]	[ 3.86492315e-01 4.01820259e-01 -5.72199990e-01]
		[-4.50760e-01 -3.16800e-01 5.08320e-01]	[-4.81956800e-01 -2.99436913e-01 4.72249300e-01]
		[ 4.84000e-02 5.50600e-02 7.63700e-02]	[ 5.96112399e-02 9.17617262e-02 -9.65178090e-04]
		[-3.30800e-02 1.57410e-01 -5.00100e-02]	[ 1.80374193e-01 1.63021910e-01 2.24484033e-02]
		[ 7.13400e-02 2.43000e-03 8.57400e-02]	[ 7.24490014e-02 -2.71897021e-02 9.21083812e-02]
		[ 4.28100e-02 1.59400e-02 3.58000e-02]	[-7.22430741e-02 1.20524917e-01 1.19056525e-01]
		[-6.70900e-02 -1.67730e-01 3.10780e-01]	[-7.24654915e-02 -1.14595653e-01 1.57365683e-01]
		[ 1.35930e-01 1.03480e-01 -3.65000e-03]	[ 8.01197071e-02 4.75753788e-02 -5.29759830e-02]
		[ 5.82500e-02 4.79100e-02 -1.33070e-01]	[ 3.25822720e-02 2.02406832e-02 -3.15647328e-02]
		[ 8.01000e-03 -1.07040e-01 9.54300e-02]	[ 2.86573730e-02 3.03789632e-03 2.06640767e-02]
		[ 2.68100e-02 7.56200e-02 -7.27200e-02]	[ 1.69736299e-02 1.17993456e-02 -3.56654627e-02]
		[-6.70500e-02 4.73600e-02 -4.17900e-02]	[-1.05675295e-02 1.78112374e-02 1.10147488e-02]
		[-5.17000e-03 -1.62540e-01 -1.73700e-01]	[-6.88944665e-03 -8.55838792e-02 -4.62621501e-02]
		[ 1.03880e-01 1.33550e-01 7.01500e-02]	[ 1.12294607e-02 7.76879910e-03 1.84585759e-02]
		[ 2.72900e-02 8.05600e-02 -6.65300e-02]	[-7.61085565e-03 3.27536816e-02 3.75400551e-03]
		[-1.75780e-01 -2.49780e-01 1.26700e-02]	[-1.29596858e-01 -1.29862314e-01 -5.52846359e-03]
		[ 1.77700e-02 1.30860e-01 1.45070e-01]	[ 1.04073343e-01 1.36695641e-01 4.64315167e-02]
		[-3.46000e-02 7.68000e-02 -2.52310e-01]	[ 1.07123273e-02 5.55590255e-02 -1.39152567e-01]
		[-1.41820e-01 6.74700e-02 -3.40000e-03]	[-1.80629529e-01 -1.95860211e-02 -7.40341684e-02]
		[-1.09010e-01 -1.74900e-01 -2.69100e-02]	[-7.32729832e-02 -1.06277674e-01 -2.83420764e-02]
		[ 1.15720e-01 -1.56460e-01 2.07300e-02]	[ 1.08799283e-01 -9.55987819e-02 1.87783712e-02]
		[ 2.97530e-01 -8.57540e-01 -2.01150e-01]	[ 2.41054949e-01 -7.39883453e-01 -1.26363962e-01]
		[-3.12300e-01 7.20220e-01 2.18120e-01]	[-3.00169046e-01 7.38362511e-01 1.17761282e-01]
		[-5.86600e-02 1.50660e-01 2.58150e-01]	[-5.86018885e-02 2.75946181e-02 1.57887920e-01]
		[-1.94590e-01 2.11700e-01 -2.90380e-01]	[-2.42476650e-01 2.15840228e-01 -3.57216953e-02]
		[-2.80700e-02 -3.81360e-01 4.24690e-01]	[ 2.97784286e-02 -3.52334213e-01 3.36663253e-01]
		[ 7.01900e-02 1.88360e-01 1.13280e-01]	[ 1.51398926e-01 1.10646659e-01 6.60171577e-02]
		[ 5.43850e-01 7.18700e-02 -2.55520e-01]	[ 5.24916225e-01 6.30524288e-02 -1.96056130e-01]
		[-6.15280e-01 -2.31310e-01 2.23220e-01]	[-5.46323570e-01 -2.43035152e-01 1.46917170e-01]
		[-1.78000e-02 -8.37100e-02 1.02560e-01]	[ 7.75519665e-03 -7.83231644e-02 1.92480162e-02]
		[ 5.23400e-02 4.25220e-01 -4.40160e-01]	[-1.68515245e-01 1.91645342e-01 -3.24497060e-01]
		[ 4.90100e-02 -9.65700e-02 1.81770e-01]	[ 1.58292313e-01 1.21025608e-01 5.04706665e-02]
		[-6.63600e-02 -2.36950e-01 4.57880e-01]	[-1.42034711e-02 -2.59036172e-01 3.23721093e-01]
		[-1.38800e-01 1.55220e-01 -2.65100e-01]	[-2.78906102e-01 1.33638937e-01 -2.64557857e-01]
		[ 1.36610e-01 2.35000e-02 3.04800e-02]	[ 1.31059161e-01 1.62876672e-02 2.25707846e-02]
		[ 2.39080e-01 -4.72900e-02 8.03600e-02]	[ 1.86414540e-01 -7.53410005e-02 9.45230134e-02]
		[-2.02950e-01 -5.42640e-01 -2.35590e-01]	[-1.58201520e-01 -5.10461207e-01 -2.58491722e-01]
		[ 1.45950e-01 3.69370e-01 1.50010e-01]	[ 1.60398648e-01 3.13798156e-01 2.07342879e-01]
		[ 3.92680e-01 1.49500e-02 -3.59000e-02]	[ 4.29396542e-01 7.21537988e-02 4.00442734e-02]
		[ 1.24360e-01 -4.18680e-01 -1.89280e-01]	[-7.86117594e-02 -1.37846804e-01 -9.59467555e-02]
		[ 3.47700e-02 3.83140e-01 -1.58380e-01]	[ 3.52905999e-03 2.12134843e-01 -8.13857971e-02]
		[-2.30670e-01 1.16710e-01 3.69150e-01]	[-8.68737600e-02 8.32904970e-02 2.08146764e-01]
		[ 6.53300e-01 -1.36460e-01 3.33210e-01]	[ 5.41469546e-01 -6.21691038e-03 3.23893524e-01]
		[-5.25870e-01 1.99000e-03 -4.57670e-01]	[-5.22865327e-01 -1.63624096e-02 -4.28704380e-01]
		[-2.11230e-01 -6.54400e-02 3.04100e-02]	[-4.40848100e-02 -5.37635922e-02 7.80630070e-02]
		[-9.82600e-02 -2.87680e-01 -7.13390e-01]	[-3.58461775e-01 -3.09828835e-01 -6.58338990e-01]
		[-1.17390e-01 1.11500e-02 -6.59600e-02]	[-7.59598685e-02 8.00211869e-02 -1.63976649e-01]
		[ 3.61730e-01 1.11150e-01 7.82560e-01]	[ 5.41537114e-01 9.64286947e-02 8.11389498e-01]
		[ 2.04810e-01 1.18000e-02 1.92230e-01]	[ 1.39818116e-01 7.42844721e-02 6.78587923e-02]
		[ 9.82000e-03 -6.32700e-02 -1.47010e-01]	[-7.55090936e-02 -1.78587553e-01 -2.28659474e-01]
		[-1.89520e-01 7.94100e-02 6.60100e-02]	[-1.89725941e-01 4.02201049e-03 1.21603827e-01]
		[ 8.21600e-02 -3.21640e-01 1.85210e-01]	[ 3.58199642e-02 -1.05738959e-01 1.91004817e-01]
		[-8.98800e-02 1.54280e-01 9.21500e-02]	[-1.35421820e-02 3.90258278e-02 -1.94439219e-02]
		[ 1.11600e-01 1.87480e-01 -1.17500e-02]	[ 2.96523346e-02 6.47833701e-02 -5.41690121e-02]
		[ 2.92810e-01 4.85990e-01 2.03680e-01]	[ 8.10588143e-02 5.98959886e-01 1.62166029e-01]
		[-6.32000e-03 -1.04700e-01 -1.06910e-01]	[ 5.91659614e-02 -9.02187823e-02 -1.20996055e-01]
		[-1.40030e-01 -3.58030e-01 1.60290e-01]	[-6.28456261e-02 -4.02988453e-01 1.42517571e-01]
		[-1.17420e-01 6.81200e-02 -2.76890e-01]	[-7.36688060e-02 7.01636387e-02 -1.85543099e-01]
		[ 2.36930e-01 -5.98000e-02 2.21680e-01]	[ 1.08936481e-01 -6.02795011e-03 1.31903368e-01]
		[-1.13710e-01 6.66200e-02 1.71110e-01]	[-1.42471627e-01 7.84483203e-02 1.30841126e-01]
		[-3.12360e-01 -2.34820e-01 -2.95510e-01]	[-1.51174553e-01 -1.84920571e-01 -7.49295050e-02]
		[ 1.28380e-01 4.11700e-01 -1.35410e-01]	[ 8.39511789e-02 4.50912400e-01 -1.56757542e-01]
		[ 3.39710e-01 -7.80100e-02 1.64570e-01]	[ 2.81840351e-01 -1.28377048e-01 4.64393529e-02]
		[ 2.71100e-02 -1.13260e-01 -1.85160e-01]	[ 7.86430783e-02 -7.75070771e-02 -2.30935998e-01]
		[ 6.00000e-05 1.01190e-01 1.06090e-01]	[ 8.66952794e-03 1.01167363e-01 1.30328740e-01]
		[-3.33200e-02 4.47700e-02 7.93100e-02]	[-1.61697882e-02 2.95593319e-02 3.53702537e-02]
		[ 1.47667e+00 9.87900e-02 2.81900e-01]	[ 1.26169583e+00 1.08551385e-01 4.59037226e-01]
		[-5.58780e-01 -2.07800e-01 6.22800e-02]	[-5.48097770e-01 -1.80146722e-01 -1.04124622e-02]
		[-5.21080e-01 5.89100e-02 -3.42230e-01]	[-5.13584288e-01 5.92299778e-02 -4.22003736e-01]
		[ 4.34510e-01 -3.75110e-01 -1.81110e-01]	[ 3.24066929e-01 -1.40518781e-01 -9.61035518e-02]
		[-2.53840e-01 3.32030e-01 1.75510e-01]	[-1.82466397e-01 1.72847994e-01 1.20305217e-01]
		[-2.76700e-02 6.79500e-02 1.77200e-02]	[-7.86620279e-02 5.66957141e-03 4.21685349e-03]
		[ 1.22870e-01 8.86300e-02 6.27000e-02]	[-1.59909895e-02 1.83741105e-02 9.08760602e-02]
		[-3.59100e-02 1.14400e-02 8.54000e-03]	[-2.97705726e-04 1.04223380e-02 5.51920914e-03]
		[-3.20900e-02 1.80000e-04 -1.04230e-01]	[ 9.91412194e-02 4.07810989e-02 -9.19880637e-02]
		[ 1.64940e-01 -1.65320e-01 -3.07900e-02]	[ 5.55963398e-02 -3.94997414e-02 -3.54346267e-02]
		[-2.75380e-01 1.18020e-01 1.24160e-01]	[-1.94021399e-01 2.80958780e-02 8.25181866e-02]
		[-3.11800e-02 -1.00600e-02 -2.49870e-01]	[ 1.98725805e-02 -5.76169487e-02 -2.27842879e-01]
		[-1.71240e-01 4.96800e-01 -2.06600e-02]	[-2.16487324e-01 6.52026271e-01 5.42455609e-02]
		[-1.02490e-01 -1.61600e-01 -8.38400e-02]	[-2.47163810e-02 -4.84870114e-02 -5.17432541e-02]
		[ 8.98600e-02 -6.93860e-01 9.28200e-02]	[ 1.77573049e-01 -7.39986890e-01 1.29057695e-02]
		[ 7.08330e-01 4.46520e-01 -2.59980e-01]	[ 7.96658274e-01 4.56879563e-01 -2.10763412e-01]
		[-6.34920e-01 -1.63140e-01 3.79650e-01]	[-7.31096777e-01 -2.07199940e-01 3.31121445e-01]
		[-2.18040e-01 1.03030e-01 -2.07000e-03]	[-6.52314947e-02 5.53296566e-02 -3.99491608e-02]
		[ 5.96910e-01 1.53530e-01 -3.48750e-01]	[ 5.54347020e-01 3.39410198e-01 -3.09561329e-01]
		[-2.35190e-01 -6.33300e-01 9.85300e-02]	[-1.42285438e-01 -5.58031409e-01 7.48972483e-02]
		[ 9.69300e-02 1.11550e-01 4.67900e-02]	[ 1.05433414e-01 1.06798229e-01 8.04377063e-02]
		[ 6.11170e-01 -4.80920e-01 5.15130e-01]	[ 5.65889129e-01 -3.57082765e-01 5.72269354e-01]
		[ 1.45270e-01 4.47910e-01 -8.18200e-02]	[ 1.13166137e-01 3.84859729e-01 -1.20080007e-01]
		[-5.83310e-01 1.30580e-01 -4.39530e-01]	[-6.11765058e-01 1.03822668e-01 -4.85927120e-01]
		[-1.02930e-01 6.74300e-02 2.01940e-01]	[-2.97433823e-01 5.50986244e-02 3.25044525e-01]
		[ 1.08640e-01 1.38670e-01 -1.05140e-01]	[ 6.78151811e-02 1.05792968e-01 -1.86923222e-01]
		[-2.30070e-01 -2.46470e-01 -3.63020e-01]	[-2.37535851e-01 -1.93804702e-01 -4.17049199e-01]
		[ 2.17900e-02 2.12980e-01 -2.91120e-01]	[ 2.54919358e-02 2.38126623e-01 -1.47601913e-01]
		[-5.90890e-01 2.37990e-01 9.76200e-02]	[-5.86367648e-01 1.37796968e-01 8.56344566e-02]
		[ 5.72900e-01 -6.26900e-02 1.54240e-01]	[ 5.99033130e-01 -1.31172032e-01 3.69170763e-02]
		[-2.04130e-01 -2.16800e-01 1.76200e-02]	[-2.79109630e-02 -6.86674952e-02 -1.45105045e-01]
		[ 9.94000e-03 3.61500e-02 -1.13400e-02]	[ 1.32774299e-01 1.10222059e-01 1.12442312e-01]
		[ 5.71800e-02 2.33940e-01 -1.80440e-01]	[ 4.34075787e-02 -1.10577149e-03 1.89378007e-03]
		[-4.92400e-02 -6.82460e-01 -6.63200e-02]	[-1.53164875e-01 -5.11217039e-01 -1.17995533e-01]
		[-6.42700e-02 9.96400e-02 -6.09100e-02]	[ 9.31906232e-02 -4.60784548e-03 -1.98679688e-02]
		[ 1.46640e-01 4.76360e-01 8.29500e-02]	[ 1.63693771e-01 4.68090201e-01 1.20535737e-01]
		[-1.11300e-02 -2.68870e-01 2.08910e-01]	[-1.77875410e-01 -9.93158964e-02 2.45944205e-01]
		[ 1.53980e-01 5.07300e-02 -1.20820e-01]	[ 1.96046206e-01 -8.36073053e-02 -1.55877697e-01]
		[ 7.65600e-02 4.77400e-02 -5.26200e-02]	[ 2.45572624e-02 1.25731475e-04 -2.53810951e-02]
		[ 1.60630e-01 -2.47690e-01 2.36200e-02]	[ 8.70664675e-02 -7.39805708e-02 1.86941026e-02]
		[-2.69100e-02 3.17600e-02 2.11400e-02]	[-2.48585680e-02 -2.08471419e-02 -8.94732986e-03]
		[-1.43210e-01 1.34280e-01 -1.20500e-02]	[-5.97351275e-02 8.64372500e-02 -6.57046529e-03]
		[-6.38850e-01 3.80080e-01 1.86580e-01]	[-5.25684573e-01 3.54287344e-01 3.16133429e-01]
		[ 3.72220e-01 1.33040e-01 1.90680e-01]	[ 2.97752761e-01 1.40360732e-01 9.25144219e-02]
		[ 3.23580e-01 -5.76760e-01 -4.73520e-01]	[ 3.83345625e-01 -5.81516498e-01 -4.74864909e-01]
		[ 2.80340e-01 8.89710e-01 2.86230e-01]	[ 2.01530575e-01 8.60859005e-01 2.19485587e-01]
		[-1.00430e-01 -8.06630e-01 -3.98920e-01]	[-1.31356197e-01 -8.15048793e-01 -4.25957457e-01]
		[-7.74100e-02 4.46000e-03 2.16810e-01]	[-8.77482894e-02 -7.15007074e-02 1.52464040e-01]
		[ 2.56420e-01 2.32340e-01 3.23310e-01]	[ 1.06104425e-01 6.59079361e-02 2.43720512e-01]
		[-6.55000e-02 -4.40580e-01 -4.80160e-01]	[-5.60567378e-02 -3.06418148e-01 -3.54978585e-01]
		[-3.68230e-01 2.94730e-01 4.73300e-02]	[-3.89394428e-01 3.46883367e-01 6.41367835e-02]
		[ 4.02420e-01 -8.04920e-01 5.64910e-01]	[ 2.48948832e-01 -8.30687555e-01 6.42077166e-01]
		[-3.13540e-01 4.72910e-01 -5.44000e-01]	[-3.31218963e-01 4.95668413e-01 -5.41953239e-01]
		[ 1.30070e-01 2.67300e-02 1.48950e-01]	[ 7.27083286e-02 1.16812571e-01 6.26324517e-02]
		[-3.29560e-01 2.67040e-01 -2.98140e-01]	[-1.87946052e-01 3.01757376e-01 -2.57499076e-01]
		[ 1.04220e-01 2.86370e-01 4.67840e-01]	[ 1.03351819e-01 3.10057201e-01 4.75293053e-01]
		[ 5.56000e-02 -6.58730e-01 -2.47940e-01]	[ 7.61282447e-02 -6.69182365e-01 -2.67017098e-01]
		[-9.99000e-02 -3.50310e-01 -3.32400e-01]	[ 3.16176747e-02 -2.70391603e-01 -1.13594844e-01]
		[ 4.46300e-02 3.34600e-01 -6.25700e-02]	[-6.40193363e-02 4.00042875e-01 -6.92301739e-02]
		[-3.21360e-01 -3.66600e-02 3.00000e-01]	[-3.50444785e-01 -7.43766419e-02 3.35151383e-01]
		[-6.80090e-01 2.51130e-01 -2.81240e-01]	[-7.07852546e-01 2.35890853e-01 -2.74925419e-01]
		[ 4.40000e-02 -7.88200e-02 1.20650e-01]	[ 3.29606683e-02 -6.84788146e-02 9.41913548e-02]
		[ 5.93760e-01 -1.87050e-01 1.48020e-01]	[ 5.66253361e-01 -2.08219286e-01 2.40573809e-01]
		[ 3.53840e-01 -6.93530e-01 2.50080e-01]	[ 4.54858688e-01 -4.67043956e-01 2.01472706e-01]
		[ 2.05840e-01 4.67900e-02 -2.96490e-01]	[ 1.16817449e-01 -8.37965957e-02 -7.43839431e-02]
		[-3.32100e-01 5.78590e-01 -4.55350e-01]	[-3.95451265e-01 5.52781632e-01 -4.79165276e-01]
		[-6.23270e-01 2.74880e-01 2.94120e-01]	[-6.05650200e-01 2.61694648e-02 3.05892037e-01]
		[ 1.06720e-01 -1.24610e-01 2.91830e-01]	[ 1.71203265e-01 -6.56388752e-02 3.25829441e-01]
		[ 4.97820e-01 -7.76300e-02 -5.32230e-01]	[ 5.27701080e-01 -5.99165331e-02 -5.30282727e-01]
		[-9.48500e-02 -2.34740e-01 -2.12910e-01]	[-2.98744042e-02 -2.12258219e-01 -2.35780734e-02]
		[ 1.35890e-01 1.92950e-01 4.47600e-02]	[ 1.46295783e-01 1.37067318e-01 7.37114024e-03]
		[ 8.99600e-02 1.13430e-01 -6.40500e-02]	[ 2.08739626e-02 1.03510920e-01 -6.60533297e-02]
		[ 8.88470e-01 -2.09640e-01 -4.55600e-01]	[ 8.08293353e-01 -2.56666217e-01 -4.68850533e-01]
		[-4.13590e-01 8.45600e-02 6.99350e-01]	[-4.76012591e-01 1.01419540e-01 7.33521740e-01]
		[-2.99280e-01 7.65200e-02 -3.31690e-01]	[-3.39167900e-01 1.11905567e-01 -3.12649914e-01]
		[ 1.53170e-01 -1.42910e-01 1.92770e-01]	[ 5.99595001e-02 -1.21925447e-01 2.37900568e-01]
		[ 2.84100e-02 1.08600e-02 -3.78000e-02]	[ 1.21919109e-01 -1.49967188e-02 -4.88580887e-02]
		[-8.53900e-02 2.29700e-01 -1.64020e-01]	[-7.74324240e-03 9.46984522e-02 -1.27855785e-01]
		[-1.47880e-01 -5.98940e-01 -3.05870e-01]	[-2.80821561e-01 -5.19159220e-01 -4.28367435e-01]
		[ 1.92580e-01 2.93900e-02 -2.23360e-01]	[ 2.16401035e-01 1.51195863e-02 -1.77308653e-01]
		[-9.47000e-03 4.47130e-01 5.60940e-01]	[ 9.40468156e-02 4.35521364e-01 5.78863303e-01]
		[ 4.53610e-01 1.46050e-01 -5.97920e-01]	[ 2.40217526e-01 1.21736327e-01 -7.18733349e-01]
		[-2.88870e-01 -7.10000e-02 -8.73500e-02]	[-3.29168719e-02 7.66437285e-02 -1.17560623e-01]
		[-4.22000e-02 -3.03590e-01 6.74490e-01]	[-1.04087186e-01 -2.88804764e-01 7.07140581e-01]
		[-5.07230e-01 4.92740e-01 1.27360e-01]	[-5.06530106e-01 4.53952355e-01 2.25864857e-01]
		[ 6.06320e-01 -2.90290e-01 -3.00690e-01]	[ 5.74205092e-01 -2.72191007e-01 -3.93797240e-01]
		[ 1.53400e-02 -1.92100e-01 1.98640e-01]	[-2.88966975e-02 -1.18579315e-01 1.36515389e-01]
		[-2.19680e-01 4.81800e-01 -5.10300e-01]	[-3.60051887e-01 5.15774146e-01 -4.63095523e-01]
		[ 5.54400e-01 -3.53800e-01 2.71480e-01]	[ 5.73149887e-01 -3.87855810e-01 3.11269783e-01]
		[-3.62730e-01 3.39700e-02 4.13790e-01]	[-3.88493489e-01 -3.31054719e-02 3.75200093e-01]
		[ 2.05220e-01 3.75870e-01 7.50870e-01]	[ 2.05725669e-01 3.04200487e-01 6.90033433e-01]
		[-1.89580e-01 -2.25990e-01 -7.73290e-01]	[-2.28037345e-01 -2.13798094e-01 -7.74599941e-01]
		[-1.11980e-01 -5.97100e-02 1.84510e-01]	[-7.92773624e-02 -6.99250489e-02 1.76558466e-01]
		[-2.08010e-01 2.29150e-01 -2.71620e-01]	[-5.26456712e-02 2.93216225e-01 -1.97576702e-01]
		[ 1.47580e-01 -2.60740e-01 2.59640e-01]	[ 1.91684889e-01 -2.83138333e-01 3.25197517e-01]
		[-1.71600e-02 -2.71600e-02 1.43700e-02]	[-3.92670955e-02 1.76544975e-02 9.61806909e-02]
		[ 3.42000e-02 3.11130e-01 -6.02200e-02]	[ 1.20691326e-01 1.97567929e-01 -1.68918312e-02]
		[-7.57900e-02 -9.72000e-02 -8.77000e-03]	[-1.27829381e-02 -5.43290261e-02 5.10381254e-02]
		[ 1.39050e-01 -1.85120e-01 -1.23690e-01]	[-3.41716856e-02 -5.22598556e-02 -3.47505088e-02]
		[-6.27360e-01 -5.17010e-01 -5.73750e-01]	[-5.53228043e-01 -5.24923582e-01 -5.87012528e-01]
		[ 2.57800e-02 7.83700e-02 1.08540e-01]	[-4.21722516e-02 1.16618579e-01 3.75391073e-02]
		[ 6.72900e-01 4.40730e-01 4.38480e-01]	[ 6.73889341e-01 4.63304038e-01 4.12561948e-01]
		[-1.72770e-01 3.67690e-01 7.34940e-01]	[-2.48470320e-02 1.94424914e-01 8.12353610e-01]
		[ 3.95400e-02 -8.38800e-02 -7.07100e-01]	[-2.43185552e-02 -5.27709998e-02 -7.69302086e-01]
		[ 2.30100e-02 -2.12750e-01 2.08600e-02]	[ 1.68575947e-04 -8.74788625e-02 -2.61597919e-02]
		[-5.94370e-01 3.62150e-01 -3.25320e-01]	[-7.03625764e-01 3.89130542e-01 -2.79346006e-01]
		[ 5.58090e-01 2.31170e-01 -1.04780e-01]	[ 5.66582579e-01 1.62336282e-01 -1.75198612e-01]
		[ 4.81100e-02 -4.84830e-01 5.51790e-01]	[ 7.29486862e-02 -5.14363570e-01 4.98902289e-01]
		[ 3.89130e-01 -9.29190e-01 -5.02510e-01]	[ 4.06293265e-01 -9.68772577e-01 -2.92509744e-01]
		[ 6.61500e-02 6.15000e-02 9.61000e-03]	[ 2.92392742e-02 4.93131067e-02 -3.87377358e-02]
		[-2.17920e-01 6.48660e-01 3.37250e-01]	[-1.59941640e-01 7.42113674e-01 3.22461914e-01]
		[-2.82500e-01 -2.99410e-01 -8.06080e-01]	[-3.56617261e-01 -3.84725666e-01 -7.08769138e-01]
		[ 2.51950e-01 5.93840e-01 6.00200e-02]	[ 2.54339157e-01 6.48502910e-01 1.53847735e-02]
		[ 8.88900e-02 -3.30030e-01 6.65290e-01]	[ 8.98179924e-02 -3.13406350e-01 6.91447488e-01]
		[ 4.64540e-01 -1.47110e-01 -1.19180e-01]	[ 3.40593514e-01 -1.08585909e-01 -5.95760270e-02]
		[-8.28520e-01 2.96140e-01 2.32440e-01]	[-6.95534580e-01 2.77984760e-01 2.24889274e-01]
		[ 1.81200e-02 7.96900e-02 -1.56410e-01]	[ 9.20353104e-02 2.14534687e-02 -2.20171211e-01]
		[ 1.71080e-01 -3.09580e-01 3.77140e-01]	[ 1.22073907e-01 -2.81864456e-01 5.31855593e-01]
		[-3.55100e-02 2.65490e-01 -6.80120e-01]	[-9.05933733e-03 3.34673100e-01 -7.00338862e-01]
		[ 3.20400e-02 9.52600e-02 1.07350e-01]	[-8.84814503e-04 1.89857372e-02 1.20039507e-01]
		[ 1.54920e-01 -2.59820e-01 -1.08260e-01]	[-7.02470473e-02 -2.45575774e-01 -1.32970861e-01]
		[-1.42900e-02 1.39310e-01 1.73130e-01]	[-7.24461339e-03 1.46441838e-01 1.47349474e-01]
		[-1.81400e-02 1.80200e-01 -3.68200e-02]	[ 7.10071336e-02 1.64798881e-01 1.25344428e-01]
		[-9.19650e-01 6.61320e-01 3.17200e-01]	[-8.79388673e-01 4.48913148e-01 2.58455163e-01]
		[-5.92000e-02 -6.24760e-01 -2.13180e-01]	[-4.77169564e-02 -4.11769094e-01 -1.64517234e-01]
		[ 7.91720e-01 -2.58310e-01 -1.13600e-01]	[ 8.24790620e-01 -3.82351765e-01 -9.55990162e-02]
		[ 3.47140e-01 -4.38170e-01 -3.39150e-01]	[ 2.79054530e-01 -3.43647714e-01 -4.82240792e-01]
		[-1.58000e-03 8.52500e-02 -9.25300e-02]	[-4.11341614e-03 -1.98387958e-02 -6.50401303e-02]
		[-3.35080e-01 2.67190e-01 6.82650e-01]	[-3.53961383e-01 2.62646028e-01 7.08791147e-01]
		[ 1.02120e-01 -3.20530e-01 3.01190e-01]	[ 1.35423275e-01 -3.88989951e-01 2.36994618e-01]
		[-2.25320e-01 -2.81090e-01 -2.42520e-01]	[-1.37611444e-01 -9.44910231e-02 -8.16393105e-02]
		[ 1.59940e-01 2.16620e-01 -2.19230e-01]	[ 6.22173965e-02 2.69687531e-01 -2.46337392e-01]
		[ 2.84520e-01 7.77000e-02 9.93100e-02]	[ 1.30792823e-01 2.70265647e-01 1.64699870e-01]
		[-8.16700e-02 5.91000e-03 1.88340e-01]	[-8.50977116e-02 -4.22175892e-02 9.70617176e-02]
		[-3.38630e-01 2.75920e-01 -2.27360e-01]	[-2.56258026e-01 1.76578772e-01 -1.78191331e-01]
		[-2.08500e-02 1.49930e-01 5.40390e-01]	[-9.40161762e-02 1.24761762e-01 6.87366242e-01]
		[ 2.88490e-01 -2.76920e-01 -6.87700e-01]	[ 2.92713881e-01 -2.61779393e-01 -7.06790806e-01]
		[-4.70740e-01 1.12400e-01 2.04150e-01]	[-3.76948168e-01 1.74982323e-01 1.36580626e-01]
		[-5.53510e-01 2.05510e-01 3.79440e-01]	[-5.68100215e-01 5.48232791e-03 4.63669901e-01]
		[ 7.73790e-01 6.44700e-02 -3.89540e-01]	[ 7.31601661e-01 8.33806518e-02 -4.37270195e-01]
		[-2.62580e-01 -2.73020e-01 -1.29590e-01]	[-2.52765214e-01 -2.13279063e-01 -1.38348016e-01]
		[-6.98170e-01 -3.29220e-01 -1.16100e-02]	[-6.02329617e-01 -2.68274023e-01 1.87693085e-01]
		[-2.51800e-02 1.87100e-02 1.23210e-01]	[-5.40301479e-02 -8.91536143e-02 5.18263763e-02]
		[ 5.08940e-01 3.09840e-01 -1.12780e-01]	[ 4.85873254e-01 3.49226377e-01 -1.97665028e-01]
		[ 5.73240e-01 2.64570e-01 4.47390e-01]	[ 4.37565808e-01 3.70660069e-01 2.42508271e-01]
		[ 1.45880e-01 8.35800e-02 -1.24890e-01]	[ 1.27108475e-01 -4.77619470e-02 -1.16152779e-02]
		[-4.94640e-01 3.52900e-02 -4.18520e-01]	[-4.18687075e-01 -1.93431977e-02 -3.95006428e-01]
		[ 7.77830e-01 1.63460e-01 1.27090e-01]	[ 7.44209455e-01 9.75515139e-02 8.89608093e-02]
		[-7.20160e-01 -3.61590e-01 -1.32880e-01]	[-6.67560327e-01 -3.75430750e-01 -1.83962138e-01]
		[-1.32540e-01 1.32570e-01 2.46300e-02]	[-1.67001138e-01 9.56553350e-02 1.82184602e-02]
		[ 6.68600e-02 -1.96760e-01 -6.16700e-02]	[ 2.20583439e-02 -2.15375318e-01 -8.58068811e-02]
		[-1.96750e-01 1.25210e-01 3.39090e-01]	[-4.79268440e-02 1.02550956e-01 2.18807513e-01]
		[-1.30900e-02 2.20760e-01 -2.93440e-01]	[ 6.17980653e-03 1.72599170e-01 -1.59162823e-01]
		[ 2.98620e-01 4.57980e-01 -3.51720e-01]	[ 2.32827861e-01 5.56265749e-01 -2.86617817e-01]
		[-1.69930e-01 -5.84320e-01 8.03100e-02]	[-1.93919814e-01 -5.66046025e-01 1.13893247e-01]
		[ 2.01500e-02 -2.09200e-01 1.68170e-01]]	[ 8.50752027e-03 -2.48195575e-01 2.09818548e-01]]
3.167	2.59949	[[-4.73900e-02 -5.38010e-01 -8.14800e-01]	[[-1.13192519e-01 -3.64941699e-01 -1.08114458e-01]	[0.977547754434534, 1.3483386210073491, 2.1738048506018197, 0.24117151801155956, 1.2780986580463967, 0.6605291038251078, 2.830795444976553, 1.1962460340582117, 0.3197165977862269, 0.542390312413487, 0.2582836597618982, 1.451599594516339, 1.0896599279591777, 0.5002782950518642, 0.2843942021209293, 2.3030845190092353, 0.7160428006062207, 2.3205110524623667, 1.3300659918966427, 1.208701026763856, 0.…	[0.39709410229119363, 0.8793507694584456, 2.0980712521044724, 0.2198714086296857, 2.523913210662494, 0.8108115604056552, 1.355830502710428, 1.1301721611677202, 0.22763512365579858, 0.5668968094034307, 0.36371250669994654, 1.1470206005866137, 0.9968726345223109, 0.5674525956548906, 0.15167115313038973, 2.2724243394598935, 0.5945294779929081, 2.3295129901624434, 1.24527807123289, 1.160520546555424,…
		[-2.33020e-01 -1.27467e+00 -3.72740e-01]	[ 1.87310001e-01 -8.41965120e-01 -1.71077399e-01]
		[-6.00400e-01 1.36951e+00 1.57778e+00]	[-4.26652129e-01 1.35727852e+00 1.54196821e+00]
		[ 2.96900e-02 -4.63300e-02 2.34810e-01]	[-3.13198231e-02 -1.02531816e-01 1.91962839e-01]
		[-8.62880e-01 -8.34980e-01 4.37930e-01]	[-1.09339710e+00 -1.81297151e+00 1.37395597e+00]
		[ 4.71200e-02 -4.33490e-01 -4.96150e-01]	[ 1.17300042e-02 -4.25077886e-01 -6.90352507e-01]
		[ 1.77787e+00 1.14138e+00 1.88410e+00]	[ 4.33018499e-01 1.20113287e+00 -4.56126251e-01]
		[ 7.37020e-01 4.10940e-01 -8.47900e-01]	[ 5.81275776e-01 4.23659211e-01 -8.71734167e-01]
		[ 1.23160e-01 5.11800e-02 -2.90570e-01]	[ 6.78180121e-02 1.05017052e-01 -1.90236394e-01]
		[ 2.04110e-01 1.03100e-01 -4.91830e-01]	[ 2.41343565e-01 1.74373240e-01 -4.82409835e-01]
		[ 1.40220e-01 2.10540e-01 -5.21700e-02]	[ 1.73577773e-01 3.16796229e-01 4.23992206e-02]
		[-6.03360e-01 -1.28494e+00 -3.03360e-01]	[ 9.22313463e-01 -6.39294974e-01 2.37267928e-01]
		[-6.31000e-01 8.11690e-01 3.61050e-01]	[-5.20472342e-01 8.46898532e-01 -7.50097747e-02]
		[-4.51940e-01 -1.78080e-01 1.19650e-01]	[-4.89368461e-01 -1.76800065e-01 2.26412665e-01]
		[ 2.65800e-02 2.72030e-01 7.85700e-02]	[-1.28371817e-01 6.91954912e-03 8.04794084e-02]
		[ 7.25400e-02 2.00174e+00 -1.13665e+00]	[-2.04076425e-01 1.95031573e+00 -1.14827424e+00]
		[ 3.12830e-01 4.28530e-01 -4.80850e-01]	[ 3.10951107e-01 2.96384709e-01 -4.11011939e-01]
		[ 6.26750e-01 -2.23165e+00 1.08140e-01]	[ 6.76376683e-01 -2.22258482e+00 1.71061566e-01]
		[ 9.88660e-01 8.89160e-01 -3.19600e-02]	[ 9.08445217e-01 8.50800769e-01 3.97846079e-02]
		[-8.43770e-01 -8.64660e-01 3.70600e-02]	[-7.69216857e-01 -8.64270005e-01 9.02813620e-02]
		[-5.22970e-01 5.05400e-01 -4.75600e-02]	[-5.30629709e-01 4.34226814e-01 -2.60892744e-02]
		[-4.93200e-02 -1.06880e-01 6.96860e-01]	[ 5.44377871e-02 -9.32108800e-02 6.27254182e-01]
		[-6.90400e-02 -7.51300e-02 5.40930e-01]	[ 2.80473980e-02 -8.84215641e-02 3.43943688e-01]
		[-2.06440e-01 3.38030e-01 1.47480e-01]	[-1.47969866e-01 3.53353653e-01 1.38343876e-01]
		[-8.77000e-02 -1.54770e-01 -5.57430e-01]	[-7.04544353e-02 -1.99788507e-01 -5.01467620e-01]
		[-6.50400e-02 2.46960e-01 -2.57650e-01]	[ 5.93429383e-02 2.91414839e-01 -2.53052288e-01]
		[-1.25560e-01 -3.26420e-01 1.04270e-01]	[-1.70372639e-01 -3.21111386e-01 6.74449552e-03]
		[ 2.77630e-01 8.13900e-02 4.25790e-01]	[ 1.51223308e-01 4.11971029e-02 4.18167764e-01]
		[ 2.15600e-02 -4.12240e-01 4.46250e-01]	[-1.28620559e-02 -3.02521928e-01 3.60617435e-01]
		[-7.44000e-03 1.30810e-01 -1.25760e-01]	[-3.25224771e-02 9.98508264e-02 -1.39256171e-01]
		[ 1.08000e-01 2.55610e-01 -2.40060e-01]	[ 2.00042101e-01 1.27214707e-01 -1.07090088e-01]
		[ 6.52370e-01 -3.08710e-01 -2.30890e-01]	[ 3.99548848e-01 -4.17397094e-01 -2.80507754e-02]
		[-3.28390e-01 1.39650e-01 1.09890e-01]	[-3.58694198e-01 2.33585624e-01 -2.17223475e-02]
		[-2.06500e-01 5.71000e-03 5.26900e-02]	[-1.82188913e-01 3.22537217e-02 -4.06754121e-02]
		[ 7.72250e-01 2.72160e-01 -1.74850e-01]	[ 7.14591352e-01 3.26547624e-01 -1.76285936e-01]
		[-9.95800e-02 1.44750e-01 -1.77200e-01]	[-3.35239744e-02 3.83149436e-02 -2.01291513e-01]
		[-8.36300e-01 -3.52420e-01 3.16160e-01]	[-8.40775480e-01 -3.05515608e-01 3.66456932e-01]
		[-1.31600e-02 2.91880e-01 -7.12840e-01]	[-9.81025769e-02 1.44429703e-01 -5.27968688e-01]
		[-1.16510e-01 9.37000e-03 5.28320e-01]	[-1.41203355e-01 -6.52420636e-04 4.19221044e-01]
		[ 3.92800e-02 -4.05330e-01 1.77990e-01]	[-4.35310313e-02 -3.40141576e-01 7.66450654e-02]
		[-4.02850e-01 -1.84240e-01 5.32060e-01]	[-3.68023017e-01 -4.54455971e-01 5.77710602e-01]
		[ 2.00710e-01 6.67900e-02 -5.85490e-01]	[ 9.67342151e-02 1.88034414e-01 -6.62599863e-01]
		[ 4.15210e-01 -5.76800e-02 -4.09200e-02]	[ 3.44214116e-01 2.65875521e-02 3.78603243e-02]
		[-1.62975e+00 -9.64760e-01 7.57270e-01]	[-1.83306167e+00 -9.87590139e-01 8.33540059e-01]
		[ 1.57481e+00 3.11780e-01 3.63790e-01]	[ 1.60447814e+00 3.15647096e-01 3.85540519e-01]
		[ 2.26470e-01 4.80210e-01 -8.76980e-01]	[ 2.96376092e-01 4.85724165e-01 -1.04914499e+00]
		[-1.14100e-01 8.88600e-02 -1.50076e+00]	[-1.27602465e-01 8.37373155e-02 -1.50354855e+00]
		[ 1.80170e-01 -7.95900e-02 9.64830e-01]	[ 1.84161230e-01 -6.22361942e-02 1.00327410e+00]
		[ 1.49990e-01 9.60800e-02 6.82750e-01]	[ 1.67217971e-01 1.08304856e-01 6.69883631e-01]
		[-6.20210e-01 9.82850e-01 1.63230e-01]	[-6.26065356e-01 9.77609712e-01 2.61534712e-01]
		[ 6.12910e-01 -1.28520e-01 -1.34750e-01]	[ 5.96832157e-01 -1.02081592e-01 -1.97856656e-01]
		[-2.07000e-03 -7.06520e-01 -5.40300e-02]	[ 3.44334892e-03 -6.82640344e-01 -1.27112704e-01]
		[ 7.49190e-01 -9.89290e-01 3.01770e-01]	[ 1.00478580e+00 -1.01942986e+00 3.73894413e-01]
		[ 8.16000e-03 5.72610e-01 -5.42100e-01]	[ 2.74283646e-02 5.20844548e-01 -5.49556742e-01]
		[-7.10170e-01 5.44520e-01 2.70810e-01]	[-8.61609946e-01 6.89796018e-01 3.73616180e-01]
		[ 3.78010e-01 -7.41600e-01 4.01690e-01]	[ 5.03662143e-01 -7.19627993e-01 2.67415756e-01]
		[-3.10140e-01 4.46160e-01 -1.50050e-01]	[-3.92060600e-01 3.93171696e-01 -2.09864807e-01]
		[-1.50520e-01 2.64930e-01 -1.68590e-01]	[-1.76332617e-01 2.57077801e-01 -1.01393565e-01]
		[-3.26280e-01 2.33970e-01 7.28820e-01]	[-3.96082318e-01 3.36557320e-01 6.94282757e-01]
		[ 6.22190e-01 -3.92550e-01 -8.73820e-01]	[ 6.35601980e-01 -4.53306618e-01 -8.45564113e-01]
		[-2.73890e-01 2.77050e-01 1.51300e-02]	[-2.57146016e-01 2.49661172e-01 6.83715471e-02]
		[-3.20490e-01 1.16307e+00 -1.20504e+00]	[-3.25709762e-01 1.28040062e+00 -1.09616639e+00]
		[ 1.91580e-01 -4.37340e-01 6.21140e-01]	[ 1.27502238e-01 -5.42557642e-01 5.72449918e-01]
		[ 2.48160e-01 -8.08790e-01 5.08300e-01]	[ 2.01793665e-01 -8.80313175e-01 6.14884192e-01]
		[-1.94440e-01 -1.97490e-01 2.68650e-01]	[-1.98756252e-01 -4.37519109e-02 2.32447050e-01]
		[ 2.27270e-01 -7.63000e-03 3.63670e-01]	[ 3.17243145e-01 -1.78922017e-02 2.98262648e-01]
		[-9.79100e-02 1.52360e-01 -6.58120e-01]	[-3.40459201e-02 1.22593940e-01 -5.17407087e-01]
		[-9.89940e-01 -6.38420e-01 1.99860e-01]	[-1.07446330e+00 -7.99420737e-01 9.33659566e-02]
		[ 7.76450e-01 -1.65890e-01 -1.34610e-01]	[ 8.21614935e-01 -1.37254320e-01 -1.27100897e-01]
		[ 1.60980e-01 6.99240e-01 -8.01100e-02]	[ 1.87800586e-01 7.79369026e-01 -9.75008057e-02]
		[-1.26100e-01 3.46200e-01 -3.44380e-01]	[-2.23574959e-01 4.17551770e-01 -2.96872640e-01]
		[ 1.05610e-01 -4.50160e-01 4.12980e-01]	[ 1.02947703e-01 -4.18999234e-01 3.34332909e-01]
		[ 5.29800e-02 2.76080e-01 8.66100e-02]	[ 9.06965621e-02 1.29080997e-01 -6.82208993e-03]
		[ 1.73120e-01 -2.69860e-01 3.72090e-01]	[ 2.15459626e-02 -2.37649349e-01 6.02092180e-01]
		[ 4.40000e-03 5.00670e-01 -4.36760e-01]	[ 7.88618163e-02 5.30355453e-01 -5.35780732e-01]
		[-2.62190e-01 -5.65900e-02 2.27070e-01]	[-1.57544552e-01 -1.06233682e-01 2.04606349e-01]
		[-1.29128e+00 -6.43100e-01 9.79800e-02]	[-1.33227775e+00 -7.07528545e-01 1.60412113e-01]
		[ 8.33270e-01 -4.40000e-02 -1.54480e-01]	[ 9.07575956e-01 -5.25338821e-02 -2.33172113e-01]
		[ 3.81840e-01 4.68400e-01 2.27340e-01]	[ 4.28773094e-01 4.91178225e-01 1.53351605e-01]
		[ 1.14390e-01 1.39780e-01 4.94350e-01]	[-4.42915622e-02 -9.28946104e-02 5.48019152e-01]
		[ 1.54510e-01 -1.23780e-01 5.33800e-02]	[ 2.63960402e-01 6.31388502e-02 -5.80943900e-02]
		[-2.53150e-01 7.47000e-02 -3.98690e-01]	[-2.01481914e-01 4.14562310e-02 -5.07474855e-01]
		[ 1.07133e+00 -4.89110e-01 -6.45270e-01]	[ 9.24927570e-01 -5.37415471e-01 -6.41574826e-01]
		[-6.21900e-01 2.22010e-01 8.91750e-01]	[-6.63254366e-01 2.26630832e-01 8.97175462e-01]
		[-2.13620e-01 3.11270e-01 -4.72070e-01]	[-2.39348833e-01 2.86322756e-01 -4.71901851e-01]
		[ 1.82110e-01 3.64410e-01 5.11090e-01]	[ 2.46161513e-01 4.02486934e-01 5.28294933e-01]
		[ 4.66840e-01 -1.35280e-01 -2.57100e-01]	[ 4.74297841e-01 -1.91939075e-01 -2.14727670e-01]
		[-2.93770e-01 -4.45960e-01 -4.90310e-01]	[-2.95722931e-01 -4.05632287e-01 -4.06924092e-01]
		[ 5.91530e-01 -2.34160e-01 -1.03351e+00]	[ 4.42163108e-01 2.96603550e-03 -9.73455189e-01]
		[ 4.18000e-02 1.16470e-01 3.10000e-03]	[-5.91232569e-03 -4.80006841e-02 8.68990032e-02]
		[-8.24610e-01 1.93740e-01 1.17760e+00]	[-6.62628296e-01 2.09826203e-01 1.00969580e+00]
		[-1.21385e+00 -2.25960e-01 -1.27660e-01]	[-1.31627109e+00 -1.98454292e-01 -1.56608620e-01]
		[ 1.76320e-01 -4.04500e-02 4.96560e-01]	[ 1.83996817e-01 -4.48849619e-02 5.29842681e-01]
		[ 9.03600e-01 2.59820e-01 -4.58690e-01]	[ 1.09301390e+00 2.39886921e-01 -3.90991774e-01]
		[ 5.50240e-01 1.76370e-01 6.28510e-01]	[ 2.42239006e-01 1.35048711e-01 6.39316357e-01]
		[ 3.30610e-01 -1.40640e-01 4.88800e-01]	[ 3.91369274e-01 -9.54167163e-02 4.08988064e-01]
		[-6.68940e-01 -1.98470e-01 -1.22619e+00]	[-4.96101006e-01 -1.86762480e-01 -1.18503542e+00]
		[ 7.79000e-02 1.11110e-01 7.58310e-01]	[-5.78119815e-02 1.09521775e-01 7.01585003e-01]
		[ 1.71630e-01 -4.86010e-01 -6.83950e-01]	[ 8.12887812e-02 -5.64077696e-01 -7.47700570e-01]
		[-1.53650e-01 4.36570e-01 -3.23200e-02]	[-1.53740193e-01 3.46460105e-01 3.30627461e-02]
		[ 3.57520e-01 -2.44330e-01 7.61400e-02]	[ 3.71133192e-01 -2.14969003e-02 1.27819621e-01]
		[-4.65320e-01 7.05290e-01 5.95620e-01]	[-3.74652901e-01 6.14332966e-01 4.90965713e-01]
		[ 2.09560e-01 -2.64420e-01 -3.97630e-01]	[ 1.45639016e-01 -3.92380910e-01 -4.39222972e-01]
		[-4.51500e-02 1.41970e+00 -2.27700e-02]	[-2.51409339e-01 1.53469007e+00 -4.88763262e-02]
		[ 9.18900e-02 -3.73000e-03 -2.82620e-01]	[ 1.79085506e-01 3.20926463e-02 -2.97222986e-01]
		[ 2.73900e-02 -1.43292e+00 4.52450e-01]	[ 1.04600638e-01 -1.49911940e+00 4.31102713e-01]
		[-5.85560e-01 -4.13530e-01 -7.61980e-01]	[-6.38009387e-01 -3.90014380e-01 -6.61217054e-01]
		[-1.49460e-01 6.66980e-01 4.37470e-01]	[-2.50489422e-01 7.76712747e-01 3.47767939e-01]
		[ 5.66690e-01 -1.39900e-01 4.49680e-01]	[ 6.09126862e-01 -1.40974614e-01 4.29037568e-01]
		[-9.56020e-01 1.71630e-01 -1.00240e+00]	[-7.26599113e-01 2.46348163e-01 -8.45853270e-01]
		[ 2.66350e-01 -6.79300e-02 4.21730e-01]	[ 2.24375586e-01 -3.78838435e-02 4.20566291e-01]
		[ 8.76270e-01 -1.04270e-01 3.78980e-01]	[ 8.13739558e-01 -1.28662114e-01 2.46132345e-01]
		[ 1.83550e-01 -2.19450e-01 -5.71000e-01]	[ 2.44283628e-01 -2.22609318e-01 -6.59082064e-01]
		[ 2.12560e-01 1.30600e-02 3.03000e-02]	[ 2.07061550e-01 -3.17763582e-03 3.87816937e-02]
		[-4.61620e-01 1.51120e-01 5.88120e-01]	[-4.92130047e-01 1.75391290e-01 6.18896870e-01]
		[-1.63320e-01 -4.90800e-02 2.48790e-01]	[-3.69995594e-01 -7.66347623e-02 3.90215441e-01]
		[ 5.61820e-01 3.13390e-01 -6.83230e-01]	[ 5.69374472e-01 3.33750170e-01 -7.60196945e-01]
		[-4.91000e-02 -2.46250e-01 4.64880e-01]	[-3.98452626e-02 -2.34637843e-01 3.74904440e-01]
		[-5.79600e-02 -2.84490e-01 -1.59210e-01]	[-1.49622269e-01 2.56001101e-02 -5.38022627e-02]
		[ 4.77100e-02 9.49300e-02 3.25800e-02]	[ 1.21837620e-01 -7.95332100e-02 -2.21412482e-02]
		[ 2.14590e-01 1.26620e-01 1.19560e-01]	[ 1.73676430e-01 7.82165450e-02 1.23084433e-01]
		[ 3.15610e-01 9.68200e-01 1.42810e-01]	[ 1.62308490e-01 9.52308235e-01 1.74370760e-01]
		[ 3.78100e-02 -6.04440e-01 -1.76370e-01]	[ 1.10527073e-01 -6.31385153e-01 -1.91518474e-01]
		[-4.01290e-01 -2.74060e-01 4.08900e-02]	[-3.00555831e-01 -2.68735117e-01 6.13954052e-02]
		[ 5.22410e-01 -3.52970e-01 -5.50460e-01]	[ 4.03230647e-01 -2.38435278e-01 -5.53608730e-01]
		[-5.92740e-01 2.38700e-02 -2.12700e-02]	[-5.20775903e-01 -5.95357324e-02 -4.43980728e-02]
		[-1.02840e-01 2.49330e-01 3.92560e-01]	[-3.68171878e-02 1.86050124e-01 3.97826466e-01]
		[ 4.19990e-01 -3.47120e-01 4.77200e-01]	[ 3.93505013e-01 -1.97032981e-01 5.14288659e-01]
		[-1.58120e-01 -1.00060e-01 -1.57250e-01]	[-7.79747167e-02 5.35748640e-02 -9.66712305e-02]
		[-3.88500e-01 1.51480e-01 -3.69680e-01]	[-3.06540409e-01 9.64180907e-02 -4.47564245e-01]
		[-1.98210e-01 8.83160e-01 -7.93800e-02]	[-1.29380372e-01 9.42193116e-01 -9.71834734e-02]
		[ 1.24160e-01 -1.08540e-01 2.93740e-01]	[ 6.14476299e-02 -1.69113851e-01 2.63576501e-01]
		[-6.69500e-02 -4.87730e-01 9.91600e-02]	[ 9.67304321e-02 -5.84808560e-01 5.89298698e-02]
		[ 1.90870e-01 -4.23070e-01 -1.09210e-01]	[ 1.86374220e-01 -2.82784826e-01 -1.73213959e-02]
		[ 1.25930e-01 5.42400e-02 -5.57100e-02]	[ 2.13404977e-01 1.17083525e-01 -7.71787386e-02]
		[ 9.06700e-02 2.11700e-02 -2.58400e-02]	[ 1.08524142e-01 1.95567961e-02 -1.26422243e-03]
		[-1.02241e+00 7.08570e-01 -2.02681e+00]	[-9.49957457e-01 8.07201156e-01 -1.93215808e+00]
		[ 1.89500e-01 -2.26850e-01 9.08650e-01]	[ 1.60150839e-01 -3.04546044e-01 8.85719400e-01]
		[ 9.37150e-01 -3.23980e-01 1.05827e+00]	[ 8.95951195e-01 -3.58834648e-01 1.02337533e+00]
		[-2.81130e-01 -1.56514e+00 -2.45020e-01]	[-5.18592647e-01 -1.60029234e+00 -1.02010329e-01]
		[-3.61440e-01 8.79910e-01 -7.43510e-01]	[-3.76853048e-01 8.88531772e-01 -8.69845855e-01]
		[ 2.36240e-01 6.98820e-01 6.73100e-01]	[ 2.36362342e-01 7.75627924e-01 6.32901867e-01]
		[-2.22600e-02 -2.69040e-01 -2.17560e-01]	[ 1.47159430e-03 -3.09183426e-01 -9.73707011e-02]
		[ 2.16550e-01 2.40670e-01 -1.10970e-01]	[ 2.38408272e-01 1.37695317e-01 -1.06973094e-01]
		[-2.45510e-01 4.85590e-01 3.52580e-01]	[-2.46098833e-01 4.31298559e-01 2.31475053e-01]
		[-8.76100e-02 -2.73350e-01 -2.31540e-01]	[ 3.72942797e-02 -1.26528371e-01 -4.12884201e-01]
		[-1.79500e-02 1.53920e-01 2.46420e-01]	[ 1.35395575e-01 2.19795365e-01 3.74132372e-01]
		[-1.16100e-02 1.21390e-01 2.84400e-02]	[ 8.62676143e-03 -1.43257890e-01 2.08752986e-01]
		[-1.08730e-01 1.01077e+00 -2.59000e-02]	[-2.21708578e-01 1.17827416e+00 -6.17736150e-02]
		[ 3.69270e-01 1.60240e-01 5.09800e-02]	[ 5.30293550e-01 3.48513348e-02 1.12378545e-01]
		[-6.88300e-02 -1.22117e+00 -1.31430e-01]	[-6.49387762e-02 -1.22474499e+00 -9.91933800e-02]
		[ 6.72070e-01 -8.55790e-01 -2.91620e-01]	[ 5.19977344e-01 -7.43247101e-01 -3.19196080e-01]
		[-3.25410e-01 2.94630e-01 3.93990e-01]	[-3.12612154e-01 1.70246032e-01 3.88370190e-01]
		[-4.16300e-02 3.11660e-01 -1.17680e-01]	[-9.79311714e-02 2.65033292e-01 -9.46672907e-02]
		[ 5.92840e-01 -4.62230e-01 -2.23870e-01]	[ 5.59831031e-01 -2.61250482e-01 -2.56237072e-01]
		[ 1.36160e-01 -7.20990e-01 -6.01200e-02]	[ 1.20938635e-01 -8.13580571e-01 -1.45601613e-01]
		[-8.61420e-01 1.10652e+00 1.89300e-01]	[-7.70426498e-01 1.06414115e+00 1.89204997e-01]
		[ 6.32600e-01 -1.25821e+00 -1.28208e+00]	[ 8.26044320e-01 -1.33486162e+00 -1.14296015e+00]
		[-1.04070e-01 3.82580e-01 1.94010e-01]	[-2.52668563e-01 4.42230444e-01 5.77339920e-02]
		[-4.78370e-01 7.62320e-01 1.10256e+00]	[-4.37789719e-01 7.61677314e-01 1.12285844e+00]
		[-3.19500e-02 -6.01890e-01 -5.26300e-01]	[-7.29728477e-02 -6.43010190e-01 -5.96687193e-01]
		[ 3.60640e-01 5.80440e-01 5.97830e-01]	[ 3.38537405e-01 5.80331849e-01 5.75904759e-01]
		[-2.65070e-01 1.10510e-01 2.98800e-02]	[-2.70132546e-01 4.13875826e-02 -2.47956647e-02]
		[-7.78940e-01 3.68880e-01 -6.33550e-01]	[-8.80375707e-01 1.55178058e-01 -6.66153771e-01]
		[ 3.36370e-01 1.00460e-01 2.67530e-01]	[ 3.38872589e-01 2.14050394e-01 3.54665083e-01]
		[ 3.35640e-01 -3.84310e-01 2.88750e-01]	[ 2.97153621e-01 -3.04380460e-01 2.95999930e-01]
		[ 8.44600e-02 -5.35420e-01 4.57820e-01]	[ 3.68665577e-02 -5.56521023e-01 5.15952994e-01]
		[ 6.63400e-02 2.17120e-01 -1.58660e-01]	[ 5.06396845e-02 2.51177627e-01 -1.57316561e-01]
		[-1.03710e-01 1.12800e-02 -1.59130e-01]	[-1.68541767e-01 8.72914848e-02 -2.29602503e-01]
		[-9.85800e-02 1.46164e+00 1.16990e-01]	[ 3.50161890e-02 1.47770818e+00 2.53356421e-01]
		[-8.43300e-02 2.52500e-02 -8.70000e-04]	[-1.06035292e-01 3.87337328e-02 4.92230420e-03]
		[ 8.57600e-02 -1.53209e+00 -2.68170e-01]	[ 8.64765299e-02 -1.54869663e+00 -2.44181099e-01]
		[-1.34608e+00 9.15300e-02 3.93450e-01]	[-1.27714093e+00 1.79469253e-01 5.42178318e-01]
		[ 5.66990e-01 2.81960e-01 -3.92470e-01]	[ 4.61892702e-01 3.66876449e-01 -4.29028958e-01]
		[ 6.84680e-01 -3.70250e-01 -2.21260e-01]	[ 6.71550930e-01 -4.56847669e-01 -1.63938145e-01]
		[ 2.74380e-01 -8.45200e-02 5.37190e-01]	[ 2.33407669e-01 -1.28425507e-01 4.65434555e-01]
		[ 1.80710e-01 -1.23870e-01 -1.48940e-01]	[ 1.58376773e-01 -1.28366760e-01 -1.58986768e-01]
		[-4.98180e-01 2.91710e-01 -3.24270e-01]	[-5.29289875e-01 2.74610303e-01 -2.41455822e-01]
		[-1.58854e+00 5.36060e-01 5.70300e-02]	[-1.53011271e+00 7.76860650e-01 -1.38395549e-01]
		[ 5.43710e-01 -3.20130e-01 -3.29560e-01]	[ 4.67693824e-01 -4.70771842e-01 -1.07703094e-01]
		[ 1.38141e+00 -2.99480e-01 -2.15170e-01]	[ 1.32742427e+00 -3.55419333e-01 -2.32963495e-01]
		[ 2.50740e-01 -2.09510e-01 2.82600e-01]	[ 3.24894036e-01 -3.89604797e-01 2.67010080e-01]
		[-1.19500e-01 1.91120e-01 -2.22650e-01]	[-6.48801321e-02 2.75761825e-01 -1.98453278e-01]
		[-1.79600e-01 -1.75400e-02 4.04500e-02]	[-1.57068168e-01 1.60914967e-02 6.96304643e-02]
		[ 6.36100e-02 -4.40610e-01 -1.51980e+00]	[ 1.36872660e-01 -4.29509337e-01 -1.33977532e+00]
		[ 2.19770e-01 5.87000e-02 3.37040e-01]	[ 1.97480793e-01 2.38712543e-02 3.08238368e-01]
		[-2.36350e-01 3.91930e-01 1.00967e+00]	[-2.88833752e-01 3.88019563e-01 9.80576705e-01]
		[-5.21550e-01 9.85000e-02 4.01590e-01]	[-6.11582116e-01 1.19149712e-01 2.97148336e-01]
		[ 1.05600e-02 -1.07980e-01 -9.29690e-01]	[-4.50870251e-02 -8.82003067e-02 -9.12871925e-01]
		[ 6.50090e-01 -1.18240e-01 5.31360e-01]	[ 6.44582491e-01 -8.11361933e-02 5.69607236e-01]
		[ 5.31380e-01 3.80060e-01 4.39940e-01]	[ 4.71858252e-01 3.59919119e-01 4.45516958e-01]
		[-2.47000e-01 3.55800e-02 -2.73710e-01]	[-1.63489905e-01 1.24863081e-02 -2.74904955e-01]
		[-2.65540e-01 -3.01210e-01 -2.05240e-01]	[-1.79171276e-01 -4.21389176e-01 -1.71395538e-01]
		[-4.11770e-01 1.06321e+00 1.71914e+00]	[-5.99783996e-01 1.09625793e+00 1.66422076e+00]
		[ 1.07718e+00 -4.44550e-01 -7.75470e-01]	[ 1.08752441e+00 -4.12422202e-01 -7.28290486e-01]
		[-5.37010e-01 -7.34370e-01 -1.04860e+00]	[-4.41604784e-01 -7.48053204e-01 -1.01896079e+00]
		[ 3.93800e-02 -4.53980e-01 7.58370e-01]	[-2.10822282e-01 -4.55413422e-01 5.24638808e-01]
		[-3.76250e-01 8.30300e-02 1.94310e-01]	[-1.37288411e-01 2.18163327e-01 1.89432776e-01]
		[ 5.07220e-01 1.10910e-01 -8.01120e-01]	[ 4.45773537e-01 1.25047003e-01 -7.48786342e-01]
		[ 5.71680e-01 6.64170e-01 -1.00784e+00]	[ 5.90218186e-01 6.22605243e-01 -8.74930701e-01]
		[-3.88580e-01 1.24810e-01 5.26850e-01]	[-4.32026633e-01 1.31265766e-01 4.54018851e-01]
		[-1.20870e-01 -7.71810e-01 4.52550e-01]	[-1.59326916e-01 -6.89399842e-01 3.79207399e-01]
		[ 3.21990e-01 1.20640e-01 5.72200e-01]	[ 2.24909745e-01 1.79477262e-01 6.68560807e-01]
		[-1.22860e-01 1.79850e-01 -3.54550e-01]	[-1.05831919e-01 1.38502284e-01 -3.08251970e-01]
		[-3.44660e-01 -1.59780e-01 -4.92900e-02]	[-3.51327935e-01 -2.10333692e-01 -6.46124929e-02]
		[ 4.35800e-02 -1.19540e-01 -2.04718e+00]	[ 8.04282223e-02 -1.97699705e-01 -2.15496679e+00]
		[-8.70900e-02 2.03270e-01 1.47253e+00]	[-1.59532166e-01 2.12757605e-01 1.45497488e+00]
		[-9.40800e-02 1.50960e-01 7.62410e-01]	[-4.61588105e-02 1.38353257e-01 7.56386890e-01]
		[-2.58200e-02 2.94140e-01 6.68500e-02]	[ 6.58185527e-02 3.45982873e-01 1.52091555e-02]
		[ 1.16440e-01 -3.76960e-01 1.59090e-01]	[ 1.58998249e-01 -4.08382121e-01 2.24126304e-01]
		[-1.56370e-01 2.19800e-02 -2.38370e-01]	[-1.86810881e-01 5.32033170e-02 -1.62318081e-01]
		[-1.60200e-02 2.60260e-01 -1.06340e-01]	[ 9.29702247e-02 1.79803640e-01 -9.95763422e-02]
		[-1.27390e-01 6.21600e-02 2.91500e-02]	[-6.67317425e-02 1.07002084e-01 8.52288070e-02]
		[ 1.70580e-01 -2.65380e-01 -1.27260e-01]	[-2.50549879e-03 -1.54944047e-01 -4.48508399e-02]
		[-7.47490e-01 6.47980e-01 -3.47270e-01]	[-7.03001974e-01 6.44592847e-01 -4.06311379e-01]
		[ 3.60380e-01 -4.04900e-01 1.16480e-01]	[ 2.96859190e-01 -3.76602105e-01 4.40132859e-02]
		[ 4.23550e-01 -2.08640e-01 2.83730e-01]	[ 4.41693618e-01 -1.85574677e-01 2.43800169e-01]
		[-1.69900e-01 3.82260e-01 -1.38177e+00]	[-4.15961329e-02 2.15324394e-01 -1.28862412e+00]
		[ 4.41300e-02 2.15800e-02 1.25322e+00]	[-1.40220150e-02 7.06982813e-02 1.19766054e+00]
		[-1.97000e-03 -3.48660e-01 1.84510e-01]	[-1.91239095e-02 -2.11781223e-01 1.35523910e-01]
		[-5.61900e-02 2.48730e-01 -2.50310e-01]	[-2.43542449e-01 2.93644578e-01 -2.52912885e-01]
		[ 6.22500e-02 2.32620e-01 -1.00460e-01]	[ 7.22475810e-02 1.45768082e-01 -1.81237323e-01]
		[ 2.72700e-02 -3.98760e-01 5.58840e-01]	[ 4.82820513e-02 -4.36455501e-01 5.06352410e-01]
		[ 3.04780e-01 -2.08250e-01 -3.58170e-01]	[ 3.15897142e-01 -2.34415121e-01 -9.75696138e-02]
		[-1.48930e-01 -2.24510e-01 -5.92400e-02]	[-1.84437142e-01 -2.40779757e-01 -7.69933587e-02]
		[-7.88300e-02 2.61750e-01 2.37540e-01]	[-1.36324622e-02 3.63043365e-01 2.31392119e-01]
		[-3.81900e-02 8.87260e-01 8.03060e-01]	[-1.11064182e-01 7.78095184e-01 9.25727372e-01]
		[-8.09200e-02 -9.20610e-01 -3.19690e-01]	[-6.91830095e-02 -8.47943153e-01 -3.65623013e-01]
		[ 1.41340e-01 4.11500e-02 -5.94860e-01]	[ 1.34259127e-01 4.81387850e-02 -5.53336515e-01]
		[-4.32560e-01 1.57923e+00 -6.07880e-01]	[-5.51874902e-01 1.62870114e+00 -4.69422246e-01]
		[ 1.00800e-02 -1.08874e+00 2.02050e-01]	[ 1.41530297e-01 -1.09277254e+00 1.91955664e-01]
		[ 1.07960e-01 -3.49790e-01 3.57770e-01]	[ 1.72267211e-01 -3.95293459e-01 2.65711087e-01]
		[ 1.31180e-01 4.47610e-01 -1.28003e+00]	[ 4.34177054e-02 4.51963749e-01 -1.14814879e+00]
		[-7.37000e-03 -4.93470e-01 1.09843e+00]	[ 4.82922056e-02 -4.33031817e-01 1.09212827e+00]
		[ 2.87300e-01 5.26400e-02 -1.71340e-01]	[ 2.45386265e-01 1.51739698e-02 -1.11313491e-01]
		[-5.13430e-01 -1.06331e+00 -1.15876e+00]	[-7.79059129e-01 -1.00361315e+00 -1.12466779e+00]
		[ 2.50840e-01 3.32520e-01 4.39390e-01]	[ 2.62626879e-01 3.14558621e-01 3.99155363e-01]
		[ 2.35950e-01 7.15640e-01 6.29700e-01]	[ 3.30806255e-01 7.38847030e-01 7.77095623e-01]
		[ 1.41073e+00 -4.74250e-01 -6.36000e-03]	[ 1.45666623e+00 -7.50416357e-01 -3.21212871e-02]
		[-1.25420e-01 1.99760e-01 -6.41100e-02]	[-1.28913589e-01 5.69755272e-01 -1.77640155e-03]
		[-1.42074e+00 1.19320e-01 8.17100e-02]	[-1.37387705e+00 -1.78305256e-02 7.85615536e-02]
		[-1.48330e-01 -4.03800e-02 3.23110e-01]	[-2.15292228e-01 6.07146102e-02 2.33859929e-01]
		[-1.13400e-02 2.44000e-02 -1.64760e-01]	[ 1.72225360e-03 -7.04412644e-02 -1.60710081e-01]
		[ 1.48040e-01 -7.33200e-02 5.29000e-02]	[ 1.35510988e-01 -6.92601140e-02 7.62317221e-02]
		[-4.78500e-01 -3.04400e-02 -1.07993e+00]	[-4.24413943e-01 -1.58016060e-01 -1.19810000e+00]
		[ 5.61900e-02 4.05600e-02 4.97910e-01]	[ 1.87891429e-01 2.54102228e-01 6.78350449e-01]
		[ 3.16330e-01 -3.44070e-01 5.22770e-01]	[ 2.08053173e-01 -3.19100659e-01 5.16404687e-01]
		[-5.99240e-01 3.68390e-01 -5.67600e-02]	[-6.95377103e-01 4.84491030e-01 2.57258916e-02]
		[ 2.04410e-01 4.04800e-02 -1.41050e-01]	[ 1.98805933e-01 -2.06656212e-02 -2.08478012e-01]
		[ 2.92420e-01 -1.40130e-01 1.92160e-01]	[ 3.65343895e-01 -2.18595027e-01 1.99047162e-01]
		[ 1.44720e-01 -2.74350e-01 -4.86860e-01]	[ 3.76313179e-02 -2.33841349e-01 -3.50759625e-01]
		[-3.35410e-01 2.32740e-01 8.22050e-01]	[-3.32304780e-01 2.59096327e-01 7.96866053e-01]
		[ 1.33280e-01 -9.22800e-02 -3.26690e-01]	[ 2.28870216e-01 -3.02512446e-02 -4.00265528e-01]
		[-8.18360e-01 -5.03840e-01 -7.95700e-02]	[-9.04346394e-01 -7.46327409e-01 2.66407549e-02]
		[ 3.59200e-01 -4.18600e-02 -1.25980e-01]	[ 3.48567577e-01 -5.87531676e-02 -1.90120923e-01]
		[ 4.58580e-01 6.94590e-01 9.73000e-02]	[ 4.63474424e-01 7.35949277e-01 6.52900482e-02]
		[-9.93200e-01 -6.20800e-02 6.54570e-01]	[-8.58300348e-01 6.40845138e-02 7.60586123e-01]
		[-1.53000e-03 -3.83020e-01 -3.33130e-01]	[-4.11508089e-02 -4.29424554e-01 -3.75044760e-01]
		[ 7.30810e-01 2.88180e-01 -3.84990e-01]	[ 7.14262486e-01 3.37646733e-01 -4.58980556e-01]
		[ 5.29430e-01 4.72890e-01 1.00600e-02]	[ 4.11190695e-01 4.82522805e-01 -2.51375661e-01]
		[-1.59550e-01 -2.08320e-01 2.84710e-01]	[-1.94348915e-01 -3.87757564e-01 4.34562073e-01]
		[-2.50540e-01 1.14960e-01 -2.46720e-01]	[-2.05249582e-01 9.47530422e-02 -2.01448418e-01]
		[ 6.15880e-01 2.70400e-02 4.01750e-01]	[ 6.37427644e-01 3.14939373e-02 3.31657146e-01]
		[-4.73710e-01 -4.07110e-01 1.57480e-01]	[-4.35174772e-01 -4.30957177e-01 1.26107197e-01]
		[-2.87220e-01 2.29810e-01 -5.17420e-01]	[-3.15971566e-01 1.90473703e-01 -5.18206697e-01]
		[ 4.07200e-01 4.02410e-01 9.42400e-02]	[ 3.15244432e-01 4.00101780e-01 2.17745879e-02]
		[-2.23030e-01 -2.89640e-01 -3.25590e-01]	[-7.59107396e-02 -2.87299965e-01 -4.24110556e-01]
		[-2.26010e-01 -1.02820e-01 2.21000e-01]	[-2.14027849e-01 -1.26182862e-01 3.78170778e-01]
		[-6.98050e-01 -2.81810e-01 -5.72930e-01]	[-6.70855878e-01 -2.75710544e-01 -5.19260493e-01]
		[ 6.11230e-01 2.08160e-01 1.57970e-01]	[ 5.84311010e-01 2.63263210e-01 1.30508680e-01]
		[ 9.02300e-02 -1.30300e-02 4.23690e-01]]	[ 7.31002167e-02 -2.68273691e-02 4.16968780e-01]]
3.49262	2.9014	[[ 5.19370e-01 2.56500e-01 -1.24708e+00]	[[ 5.03511066e-01 4.19741846e-01 -6.19478559e-01]	[1.3750439895872424, 1.4278693515514647, 1.7875002980699053, 0.10473978852375061, 1.3152647417915528, 0.5784762163650291, 3.1606065193408686, 0.7797386814824567, 0.1654994628390074, 0.681282268740351, 0.21157606551781796, 1.0548139411763575, 0.8807094814977298, 0.31498305509979424, 0.5667384513159487, 1.4551792995710184, 0.5145566586878456, 1.4253472850151292, 1.2185453236543973, 0.99883381285376…	[0.901920337993402, 0.8117613752577106, 1.8324303460283633, 0.08034509428296853, 1.1036227219361956, 0.7538608159783392, 0.3762793453186278, 0.668191988951249, 0.15357314212687218, 0.6267390434882739, 0.2736681849339697, 0.750523866899548, 0.6940565650814254, 0.23381918242747238, 0.19931502908370927, 1.3293800453450282, 0.46174338638056334, 1.3808748097118262, 1.2452615932083344, 0.98503339712104…
		[-9.43010e-01 -1.06485e+00 -1.25050e-01]	[-5.56972379e-01 -5.64054494e-01 1.74873746e-01]
		[ 3.37980e-01 5.25840e-01 1.67464e+00]	[ 5.74600518e-01 4.56151780e-01 1.67915478e+00]
		[ 8.86900e-02 5.06400e-02 2.32400e-02]	[ 6.28124048e-02 -2.47902493e-02 -4.35359566e-02]
		[-7.82000e-01 4.97210e-01 -9.33370e-01]	[-1.05300638e+00 -3.25623170e-01 -5.59483916e-02]
		[-1.80960e-01 -4.69280e-01 -2.85770e-01]	[-2.44855134e-01 -4.82298897e-01 -5.25109386e-01]
		[ 1.61514e+00 2.15930e-01 2.70816e+00]	[ 1.22215449e-01 1.48399446e-01 3.23461179e-01]
		[ 4.87290e-01 2.46630e-01 -5.56520e-01]	[ 3.46622957e-01 2.59374404e-01 -5.08977385e-01]
		[-9.12500e-02 6.62100e-02 -1.21160e-01]	[-1.15246783e-01 9.07159420e-02 -4.55357764e-02]
		[-3.84000e-02 -2.51590e-01 -6.31960e-01]	[-2.48539400e-02 -1.77318668e-01 -6.00618182e-01]
		[ 1.40150e-01 -1.38690e-01 7.67300e-02]	[ 2.02142091e-01 -2.91060899e-02 1.82169388e-01]
		[-9.40100e-01 -3.91580e-01 -2.74790e-01]	[ 5.08776504e-01 3.23252269e-01 4.47147084e-01]
		[-5.77300e-01 5.63280e-01 3.53680e-01]	[-3.70902580e-01 5.78276403e-01 -9.87025516e-02]
		[-1.80520e-01 -2.03610e-01 -1.58650e-01]	[-1.48689738e-01 -1.74505563e-01 4.59410522e-02]
		[ 3.10550e-01 3.87190e-01 2.73560e-01]	[ 6.02413339e-02 2.87750989e-02 1.87801641e-01]
		[ 5.89330e-01 9.12370e-01 -9.68410e-01]	[ 3.24532642e-01 7.96246134e-01 -1.01386486e+00]
		[ 2.26420e-01 8.15500e-02 -4.54810e-01]	[ 2.61005582e-01 -3.45930437e-02 -3.79323559e-01]
		[ 2.34350e-01 -1.40400e+00 7.40200e-02]	[ 2.62047202e-01 -1.34787496e+00 1.46217639e-01]
		[ 3.98200e-01 -8.01030e-01 8.27430e-01]	[ 3.45041426e-01 -8.11705558e-01 8.79065946e-01]
		[ 7.44100e-02 7.62600e-01 -6.40760e-01]	[ 1.54229410e-01 7.69126634e-01 -5.95775381e-01]
		[-2.47810e-01 4.05030e-01 3.80390e-01]	[-2.50684879e-01 3.45692826e-01 4.17157125e-01]
		[-6.83490e-01 1.36420e-01 1.57910e-01]	[-6.02955111e-01 1.65652758e-01 7.36638735e-02]
		[ 1.98130e-01 4.00150e-01 3.11280e-01]	[ 2.81745826e-01 3.60851801e-01 1.82072705e-01]
		[-8.07200e-02 -4.46740e-01 -3.55350e-01]	[-3.06621312e-02 -4.41524581e-01 -4.10075129e-01]
		[-5.25590e-01 1.74770e-01 1.51770e-01]	[-5.32679147e-01 1.66933406e-01 2.59167246e-01]
		[-5.85800e-02 2.34610e-01 -1.65370e-01]	[ 6.25218550e-02 2.48711153e-01 -1.41742508e-01]
		[ 2.81250e-01 -4.52000e-02 1.40160e-01]	[ 2.79063601e-01 -1.59630505e-02 7.63341420e-02]
		[-2.50260e-01 -1.89810e-01 1.56470e-01]	[-3.51351231e-01 -2.15074180e-01 1.89801246e-01]
		[-1.35700e-02 -2.42660e-01 -7.54600e-02]	[-4.37906962e-02 -9.15861972e-02 -2.07569276e-01]
		[ 2.67610e-01 1.32450e-01 5.54100e-02]	[ 2.55365094e-01 8.24600361e-02 4.84913525e-02]
		[ 2.63000e-03 1.53780e-01 8.51900e-02]	[ 7.49671532e-02 2.90123058e-02 2.18711265e-01]
		[-2.18900e-01 4.92960e-01 -4.81100e-01]	[-5.05121630e-01 3.96087815e-01 -2.62973210e-01]
		[ 4.89320e-01 -8.27550e-01 4.14330e-01]	[ 4.90434237e-01 -7.47481304e-01 3.14940559e-01]
		[-9.51700e-02 8.38900e-02 3.21900e-02]	[-7.03287730e-02 1.14396980e-01 -5.06057770e-02]
		[-1.05077e+00 -2.56510e-01 1.18250e-01]	[-1.06763574e+00 -2.63211434e-01 1.14328321e-01]
		[-2.91110e-01 2.05300e-02 -3.33800e-02]	[-2.23047913e-01 -9.41252477e-02 -4.09613766e-02]
		[ 1.15605e+00 3.49810e-01 -9.96300e-02]	[ 1.16780879e+00 4.04593399e-01 -7.76437003e-02]
		[ 2.40160e-01 6.04400e-02 6.15080e-01]	[ 1.51759095e-01 -8.33707076e-02 7.97716459e-01]
		[-2.70400e-02 -3.30180e-01 -2.02090e-01]	[-5.64686138e-02 -3.35956069e-01 -3.33075153e-01]
		[-3.39280e-01 1.64760e-01 -3.69810e-01]	[-4.35994721e-01 2.41578938e-01 -4.56699654e-01]
		[-2.65820e-01 6.10620e-01 -5.32530e-01]	[-2.31503641e-01 3.91110222e-01 -5.34610895e-01]
		[ 3.40010e-01 -5.50920e-01 5.79140e-01]	[ 2.22639173e-01 -4.78359417e-01 5.90719522e-01]
		[ 1.89260e-01 -2.48270e-01 -2.33090e-01]	[ 1.24174858e-01 -1.90606670e-01 -1.56563839e-01]
		[ 2.19472e+00 9.46610e-01 -2.59920e-01]	[ 2.02844916e+00 9.63268261e-01 -2.04884194e-01]
		[-1.26845e+00 -6.91250e-01 -6.26800e-01]	[-1.26816127e+00 -6.78465971e-01 -6.42475481e-01]
		[-7.75590e-01 -4.46930e-01 1.11134e+00]	[-7.08663276e-01 -4.59535857e-01 9.74334260e-01]
		[ 1.64160e-01 -1.26430e-01 8.30500e-01]	[ 1.39828370e-01 -1.90398733e-01 9.68936574e-01]
		[ 2.82430e-01 8.16900e-02 -8.75410e-01]	[ 3.01399703e-01 1.09236660e-01 -9.31640262e-01]
		[-2.08800e-01 1.63420e-01 1.86050e-01]	[-1.75617113e-01 1.83410537e-01 1.59838683e-01]
		[ 4.56290e-01 -1.64700e-02 -7.75990e-01]	[ 4.36637281e-01 -5.11478132e-02 -6.95284681e-01]
		[ 8.44300e-02 -2.71200e-01 2.02050e-01]	[ 7.65871890e-02 -2.43232579e-01 1.38002143e-01]
		[-5.49690e-01 4.14720e-01 5.48800e-01]	[-5.53533149e-01 4.54068260e-01 5.03755095e-01]
		[-1.65010e+00 1.32355e+00 -1.34600e-01]	[-1.48691931e+00 1.36640589e+00 1.36250704e-02]
		[ 6.48810e-01 -9.34500e-01 5.92120e-01]	[ 6.46798087e-01 -9.74765926e-01 5.80200563e-01]
		[ 9.77670e-01 -3.72380e-01 -5.33220e-01]	[ 9.46052366e-01 -2.77577474e-01 -4.64429226e-01]
		[-7.36260e-01 -1.15340e-01 3.01620e-01]	[-5.96475176e-01 -1.08566296e-01 1.59000338e-01]
		[ 6.41130e-01 3.10340e-01 -3.72500e-02]	[ 5.56626447e-01 2.84230796e-01 -7.91835402e-02]
		[ 1.06700e-02 -3.57470e-01 -2.85490e-01]	[-9.57695291e-03 -3.53997933e-01 -2.38054899e-01]
		[ 7.27040e-01 -7.07780e-01 -1.42154e+00]	[ 6.96886683e-01 -6.15787286e-01 -1.46527503e+00]
		[-8.08200e-01 6.97800e-01 1.02062e+00]	[-8.10384634e-01 6.52815085e-01 1.08433948e+00]
		[ 8.02700e-02 1.05090e-01 2.99620e-01]	[ 9.05197564e-02 7.02199082e-02 3.43501296e-01]
		[ 2.08180e-01 -7.81070e-01 1.10168e+00]	[ 2.15736812e-01 -7.25549267e-01 1.26068822e+00]
		[ 8.04700e-02 4.86890e-01 1.90880e-01]	[ 1.09039226e-02 3.95190947e-01 1.37139786e-01]
		[-2.81060e-01 3.97250e-01 -1.36976e+00]	[-3.25520804e-01 3.30171621e-01 -1.28055076e+00]
		[-4.12070e-01 5.46300e-02 7.56700e-02]	[-4.77810602e-01 2.30844264e-01 -3.36418779e-02]
		[-1.90630e-01 -2.56000e-02 -4.23040e-01]	[-1.10771411e-01 -3.52016332e-02 -4.78273208e-01]
		[ 4.84700e-01 -1.65100e-01 3.92790e-01]	[ 6.17674685e-01 -2.14468823e-01 6.45103596e-01]
		[-2.01220e-01 1.69268e+00 -1.87320e-01]	[-2.10986483e-01 1.56479760e+00 -2.57138238e-01]
		[-6.09620e-01 -4.09370e-01 -1.15100e-02]	[-5.86563264e-01 -3.97462495e-01 9.37709944e-05]
		[ 6.64460e-01 -1.37402e+00 1.50090e-01]	[ 6.32196555e-01 -1.30531980e+00 1.29728154e-01]
		[-4.15380e-01 -3.47520e-01 4.85740e-01]	[-4.98476916e-01 -1.80226670e-01 5.58447056e-01]
		[ 7.87000e-02 3.99990e-01 -1.88380e-01]	[ 8.15512685e-02 4.15516137e-01 -2.34698007e-01]
		[ 4.24100e-01 9.52800e-02 -2.53910e-01]	[ 4.92609635e-01 -6.95594289e-02 -3.40385526e-01]
		[ 7.27900e-02 -3.08480e-01 -1.03766e+00]	[-1.00930635e-01 -1.83671888e-01 -7.60884948e-01]
		[-6.82400e-02 -5.36470e-01 8.02390e-01]	[ 1.01898427e-02 -4.83878387e-01 6.74915294e-01]
		[-1.02850e-01 1.00275e+00 2.82650e-01]	[-1.80535713e-02 9.65223102e-01 2.54028243e-01]
		[ 5.58670e-01 7.43740e-01 -4.52000e-03]	[ 5.50666090e-01 6.69450651e-01 3.02000908e-02]
		[-6.30030e-01 -1.80660e-01 1.61570e-01]	[-5.91194489e-01 -1.80603728e-01 8.33935358e-02]
		[-1.32900e-02 -7.43860e-01 6.37600e-02]	[ 3.56401370e-02 -7.30476338e-01 -9.37221845e-03]
		[ 1.68350e-01 7.52000e-01 -3.63960e-01]	[ 2.57166804e-02 5.29365346e-01 -3.22604465e-01]
		[-1.05890e-01 -5.70360e-01 1.33610e-01]	[-7.20652737e-03 -4.23527238e-01 4.82015488e-02]
		[-1.92800e-02 -1.11410e-01 2.87550e-01]	[ 2.14354455e-02 -1.25967135e-01 1.72794877e-01]
		[-5.41200e-02 -3.44180e-01 1.29345e+00]	[-2.49555295e-01 -3.65940790e-01 1.30464102e+00]
		[ 2.16710e-01 3.62000e-01 -1.32072e+00]	[ 1.85370913e-01 3.52263588e-01 -1.32650007e+00]
		[ 1.55670e-01 -1.45110e-01 -1.84420e-01]	[ 1.39983220e-01 -1.54617859e-01 -1.60305042e-01]
		[ 6.00330e-01 -5.88500e-02 -5.52500e-02]	[ 6.24202640e-01 -4.80006965e-02 -1.56341439e-01]
		[ 1.33760e-01 1.46600e-02 3.61400e-02]	[ 1.38760488e-01 -3.06978404e-02 8.08120700e-02]
		[-4.24890e-01 -1.29440e-01 -5.44300e-02]	[-3.77376386e-01 -9.07150519e-02 1.53338109e-02]
		[-1.41632e+00 -2.49920e-01 1.09451e+00]	[-1.48596871e+00 -6.91600327e-02 1.17980918e+00]
		[-2.28700e-02 6.04100e-02 -2.87600e-02]	[-8.02771827e-02 -7.94590019e-02 4.19188928e-02]
		[ 1.17170e+00 2.60410e-01 -9.32910e-01]	[ 1.30569842e+00 2.64720867e-01 -1.08067932e+00]
		[ 1.35384e+00 2.26250e-01 3.06780e-01]	[ 1.34499271e+00 1.74072324e-01 3.18129503e-01]
		[-1.28510e-01 -1.18580e-01 -3.52270e-01]	[-1.18174592e-01 -1.21481175e-01 -3.35623649e-01]
		[-1.40474e+00 9.50000e-04 -4.80800e-02]	[-1.24711738e+00 -3.55505141e-02 2.08537457e-02]
		[ 8.11300e-02 -1.13531e+00 -9.81680e-01]	[-1.49121008e-01 -1.14950636e+00 -9.51460192e-01]
		[-3.40870e-01 5.58610e-01 -4.20000e-04]	[-2.80800015e-01 6.13573024e-01 -7.99290117e-02]
		[ 4.36400e-01 4.41170e-01 8.54790e-01]	[ 5.87752814e-01 4.34292813e-01 8.67878039e-01]
		[-4.63970e-01 -9.86780e-01 -6.28380e-01]	[-6.28988671e-01 -1.00526212e+00 -6.85330679e-01]
		[ 7.37580e-01 8.57120e-01 9.18690e-01]	[ 6.48074040e-01 7.78650347e-01 8.59005754e-01]
		[-2.59590e-01 2.40540e-01 -2.60230e-01]	[-2.74676271e-01 1.38320944e-01 -1.89029392e-01]
		[-6.15640e-01 -1.63940e-01 3.18670e-01]	[-5.98366373e-01 3.44776048e-02 3.52276795e-01]
		[ 4.70690e-01 3.88800e-02 -5.24280e-01]	[ 5.77896330e-01 -5.42018811e-02 -6.52498197e-01]
		[ 1.47150e-01 4.16540e-01 4.44110e-01]	[ 8.19914305e-02 3.38894886e-01 4.70339561e-01]
		[ 6.25900e-01 -2.92003e+00 7.34450e-01]	[ 3.97092092e-01 -2.87156299e+00 7.37045662e-01]
		[-3.43120e-01 6.28400e-02 -3.90360e-01]	[-2.14582576e-01 8.62565133e-02 -3.86811392e-01]
		[-1.39460e-01 2.82017e+00 -2.67010e-01]	[-5.79457363e-02 2.80677723e+00 -3.07561839e-01]
		[ 6.57220e-01 -1.57200e-02 1.07130e-01]	[ 6.18172325e-01 -1.53253761e-02 1.28810980e-01]
		[-1.04980e-01 5.94900e-02 -2.26970e-01]	[-1.71622457e-01 1.47881515e-01 -3.03975898e-01]
		[-8.69500e-01 8.73300e-02 1.95050e-01]	[-8.12690350e-01 1.11402724e-01 1.80798089e-01]
		[ 8.75370e-01 -3.36000e-02 1.15045e+00]	[ 1.07346835e+00 -2.51878899e-02 1.22088244e+00]
		[ 3.77520e-01 1.71290e-01 -4.11640e-01]	[ 3.30079640e-01 1.83433890e-01 -3.83016167e-01]
		[-1.05935e+00 -1.18680e-01 -8.59900e-01]	[-1.11330806e+00 -1.32797956e-01 -9.69717143e-01]
		[-3.65530e-01 -2.78390e-01 1.16273e+00]	[-2.73275358e-01 -2.69445965e-01 1.07780338e+00]
		[ 3.19800e-02 3.29960e-01 1.40650e-01]	[ 3.34852966e-02 2.90438670e-01 1.43120696e-01]
		[ 2.07680e-01 -7.13200e-02 -1.04619e+00]	[ 1.81307470e-01 -6.75133332e-02 -1.03319529e+00]
		[ 5.83500e-01 7.60050e-01 -8.97310e-01]	[ 4.75427293e-01 7.06946215e-01 -8.19781235e-01]
		[-5.46750e-01 -7.12330e-01 9.71760e-01]	[-5.49755228e-01 -7.04307585e-01 9.07269081e-01]
		[ 1.79340e-01 8.54000e-03 -1.26000e-02]	[ 1.76598853e-01 3.57120833e-02 -9.95567490e-02]
		[ 9.42290e-01 1.08100e-01 8.79700e-02]	[ 8.68465207e-01 4.85735633e-01 2.06025255e-01]
		[-6.13600e-01 5.53680e-01 1.82070e-01]	[-5.16889023e-01 3.71928501e-01 1.39002525e-01]
		[-1.02480e-01 -8.27290e-01 -3.37350e-01]	[-1.52980575e-01 -8.88015294e-01 -3.42885153e-01]
		[-5.70900e-01 -6.28900e-01 4.37080e-01]	[-7.84826891e-01 -6.73266768e-01 4.87135234e-01]
		[ 8.52500e-02 6.75710e-01 -2.06660e-01]	[ 1.52814210e-01 6.62740912e-01 -2.22808236e-01]
		[ 3.16570e-01 2.46900e-02 -1.87980e-01]	[ 4.52752742e-01 4.01590423e-02 -1.83777097e-01]
		[-5.54900e-01 5.89290e-01 8.77510e-01]	[-6.64759008e-01 6.78131963e-01 8.45573620e-01]
		[ 5.29500e-01 -4.97470e-01 -1.76150e-01]	[ 5.81803385e-01 -5.64457818e-01 -1.73151304e-01]
		[-1.29190e-01 -1.59940e-01 -8.84430e-01]	[-5.35399873e-02 -2.14461102e-01 -8.47664299e-01]
		[-1.03260e-01 1.10750e-01 -5.22860e-01]	[-1.21190435e-01 2.34736307e-01 -5.29584134e-01]
		[ 1.60200e-02 -9.13500e-02 1.65530e-01]	[ 1.05783510e-01 5.00249262e-02 2.27531399e-01]
		[ 5.67000e-03 -1.86280e-01 3.06210e-01]	[ 7.99711798e-02 -2.22430061e-01 2.42085357e-01]
		[-1.30400e-02 -7.24500e-01 8.36700e-02]	[ 7.91165348e-02 -7.17703104e-01 7.50319446e-02]
		[ 4.85670e-01 2.69650e-01 1.51050e-01]	[ 4.22410061e-01 2.01360635e-01 1.34826546e-01]
		[-5.27040e-01 7.28700e-01 1.66140e-01]	[-4.12807096e-01 6.94872439e-01 1.01460744e-01]
		[ 4.66060e-01 -5.17000e-02 -3.19840e-01]	[ 4.13797516e-01 8.41925164e-02 -2.47875653e-01]
		[-1.25310e-01 -1.57590e-01 2.00450e-01]	[-2.45087531e-02 -9.99556797e-02 1.72805515e-01]
		[ 1.45300e-02 -1.62350e-01 -6.00000e-05]	[ 3.32346519e-02 -1.54731375e-01 1.57506199e-02]
		[ 5.21840e-01 -4.61190e-01 9.95210e-01]	[ 5.04510077e-01 -4.43958201e-01 1.00213761e+00]
		[ 1.47219e+00 9.22040e-01 -8.36820e-01]	[ 1.45933984e+00 8.33723229e-01 -8.55661367e-01]
		[-1.83408e+00 -2.04050e-01 -2.25240e-01]	[-1.87522392e+00 -2.45457255e-01 -2.47078802e-01]
		[ 8.10000e-03 2.72480e+00 -2.81060e-01]	[-2.01443677e-01 2.74725530e+00 -2.05382237e-01]
		[ 3.19700e-02 -1.36844e+00 8.15650e-01]	[ 2.44719817e-02 -1.41534339e+00 7.02148689e-01]
		[-4.61230e-01 -1.41021e+00 -8.34940e-01]	[-4.52797407e-01 -1.31680883e+00 -9.03361962e-01]
		[-9.13000e-02 1.05503e+00 -3.47630e-01]	[-5.41182125e-02 9.88507949e-01 -1.91636472e-01]
		[-3.61700e-02 -2.17030e-01 5.43100e-02]	[-1.66691641e-02 -3.27265977e-01 5.18281281e-02]
		[ 7.73300e-02 -3.82930e-01 2.91010e-01]	[ 9.04427138e-02 -4.37113887e-01 1.95588374e-01]
		[ 3.72350e-01 7.65100e-02 1.22520e+00]	[ 4.62556786e-01 2.00683167e-01 1.06170743e+00]
		[-5.43850e-01 -6.97910e-01 -5.20030e-01]	[-3.96694820e-01 -6.67497936e-01 -4.36366642e-01]
		[ 6.49800e-02 5.90480e-01 -5.01270e-01]	[ 1.04564062e-01 3.38795105e-01 -3.36749471e-01]
		[ 7.47050e-01 -1.72870e+00 3.12660e-01]	[ 6.62068245e-01 -1.61019611e+00 2.67267666e-01]
		[-5.16990e-01 3.38960e-01 -5.35440e-01]	[-3.77520494e-01 2.11209171e-01 -4.76667268e-01]
		[ 1.85000e-03 1.41387e+00 1.26680e-01]	[ 6.76701963e-04 1.43616428e+00 1.49443397e-01]
		[-2.77910e-01 6.10610e-01 -4.61600e-02]	[-3.32078922e-01 7.35765285e-01 -1.41045540e-01]
		[ 2.49630e-01 -6.81080e-01 -3.64280e-01]	[ 2.60758888e-01 -8.18114426e-01 -3.96276768e-01]
		[ 2.92570e-01 -1.99200e-01 3.53400e-01]	[ 2.67275141e-01 -2.57959415e-01 3.85366197e-01]
		[-1.07612e+00 -4.39400e-02 1.02520e+00]	[-1.13098861e+00 1.68033589e-01 1.05327631e+00]
		[-2.62410e-01 7.85740e-01 -4.99100e-01]	[-3.12843243e-01 7.72106142e-01 -6.35031340e-01]
		[ 1.14679e+00 -8.65540e-01 -7.52950e-01]	[ 1.30487545e+00 -9.50855108e-01 -7.51483235e-01]
		[-9.32580e-01 7.63140e-01 6.12820e-01]	[-8.67360809e-01 7.44837272e-01 7.48558305e-01]
		[ 1.03090e-01 -2.30350e-01 2.32760e-01]	[-9.82490120e-03 -1.78129308e-01 1.01310602e-01]
		[ 8.38830e-01 -6.25730e-01 -8.37650e-01]	[ 8.66836746e-01 -6.34430052e-01 -8.36570155e-01]
		[ 3.29570e-01 5.65730e-01 3.96030e-01]	[ 2.90623883e-01 5.53136180e-01 3.01945250e-01]
		[-1.59320e-01 -4.74060e-01 -2.44610e-01]	[-1.73015176e-01 -4.74095242e-01 -2.57289032e-01]
		[-7.89900e-02 -4.31700e-02 -8.53700e-02]	[-7.82139237e-02 -1.09841028e-01 -1.27819754e-01]
		[ 3.75190e-01 2.46670e-01 2.74080e-01]	[ 2.37481781e-01 6.06846120e-04 2.82771094e-01]
		[-3.69000e-02 -2.33870e-01 -4.83650e-01]	[-3.12823423e-02 -1.22407436e-01 -3.95381906e-01]
		[-4.14950e-01 1.15640e-01 1.03910e-01]	[-4.34314082e-01 1.86134969e-01 1.13370442e-01]
		[-8.53610e-01 1.21660e-01 -4.70670e-01]	[-8.43377595e-01 9.73568380e-02 -4.67085385e-01]
		[ 3.64260e-01 -5.13750e-01 4.08720e-01]	[ 3.37110552e-01 -4.74175406e-01 4.16814131e-01]
		[ 4.63270e-01 1.15970e-01 1.68270e-01]	[ 4.17191176e-01 1.78355571e-01 1.35720523e-01]
		[-2.91510e-01 -1.67041e+00 -4.89690e-01]	[-1.84628217e-01 -1.74235240e+00 -3.20506015e-01]
		[ 3.48900e-02 -1.83070e-01 4.70400e-02]	[ 2.12749001e-02 -1.75577062e-01 8.11750767e-02]
		[ 1.35480e-01 1.99934e+00 2.11260e-01]	[ 1.32295338e-01 1.98623730e+00 2.64907054e-01]
		[ 3.29300e-01 1.02404e+00 -3.68750e-01]	[ 4.52978145e-01 1.09219808e+00 -2.52621678e-01]
		[ 8.35100e-02 -7.27090e-01 -2.00000e-04]	[ 3.14282756e-04 -6.43442634e-01 -2.71635149e-02]
		[-5.01400e-01 -2.43510e-01 1.47680e-01]	[-4.81545597e-01 -2.97103334e-01 1.95140586e-01]
		[-3.97130e-01 3.70090e-01 1.69010e-01]	[-4.47717649e-01 3.26611290e-01 1.48672579e-01]
		[-2.50000e-03 -6.92300e-02 -1.81110e-01]	[-4.91884874e-02 -9.14497189e-02 -1.95009189e-01]
		[ 3.71590e-01 -1.50660e-01 1.06140e-01]	[ 3.42083449e-01 -1.74624771e-01 1.89540347e-01]
		[ 1.42036e+00 -5.42750e-01 -5.10790e-01]	[ 1.50294066e+00 -4.57936512e-01 -7.06759687e-01]
		[-1.50070e-01 -4.28870e-01 1.84050e-01]	[-2.16060606e-01 -5.46378433e-01 3.90198562e-01]
		[-9.46180e-01 8.64070e-01 -1.58740e-01]	[-1.04906096e+00 8.62454385e-01 -1.63738886e-01]
		[-1.08807e+00 -1.43760e-01 -1.80830e-01]	[-9.72940796e-01 -2.18205970e-01 -2.87675203e-01]
		[ 6.64690e-01 4.94000e-03 5.45130e-01]	[ 7.17365606e-01 9.75936991e-02 5.38607113e-01]
		[ 3.64720e-01 -1.76600e-02 -1.30740e-01]	[ 3.88478121e-01 4.72272666e-02 -8.14829843e-02]
		[-3.68670e-01 1.82250e-01 1.03718e+00]	[-3.22202708e-01 2.33927340e-01 1.16780683e+00]
		[-2.84890e-01 -9.74300e-02 2.49840e-01]	[-3.15673063e-01 -1.22320517e-01 2.28333883e-01]
		[ 6.76760e-01 -2.21780e-01 -1.37990e+00]	[ 6.28619930e-01 -2.17860960e-01 -1.39732195e+00]
		[ 9.85540e-01 -5.59670e-01 1.77260e-01]	[ 9.26976704e-01 -5.29323647e-01 6.40398760e-02]
		[-1.98710e-01 1.27670e-01 7.12260e-01]	[-2.52545059e-01 1.38707875e-01 7.54566875e-01]
		[-6.62950e-01 2.96420e-01 -8.01500e-01]	[-6.91483626e-01 3.34365969e-01 -7.89886756e-01]
		[-2.04730e-01 -5.02690e-01 1.66440e-01]	[-2.60308776e-01 -5.05178438e-01 1.78463590e-01]
		[ 4.06640e-01 1.77720e-01 1.06560e-01]	[ 4.75326808e-01 1.75082112e-01 1.11436181e-01]
		[-2.01440e-01 3.53340e-01 -3.02060e-01]	[-1.17432528e-01 2.28222334e-01 -2.81915771e-01]
		[ 2.07428e+00 -1.34568e+00 -1.51923e+00]	[ 1.80043180e+00 -1.26748451e+00 -1.56202667e+00]
		[-1.92367e+00 2.02060e-01 4.88560e-01]	[-1.85848376e+00 2.55601601e-01 5.30715830e-01]
		[ 7.22000e-03 9.71050e-01 9.85440e-01]	[ 1.15232132e-01 9.17640565e-01 9.77565999e-01]
		[ 7.63910e-01 -1.81240e-01 -5.52540e-01]	[ 5.19119954e-01 -1.96653999e-01 -7.66437081e-01]
		[-3.93180e-01 -6.66000e-02 1.31870e-01]	[-1.73482426e-01 7.02947534e-02 1.25584633e-01]
		[-1.80010e-01 2.55000e-03 6.19000e-01]	[-2.34427256e-01 2.21298198e-02 6.77086047e-01]
		[-6.27030e-01 1.71400e-01 9.95690e-01]	[-5.95628206e-01 5.31000233e-02 1.06448089e+00]
		[ 3.37580e-01 -5.24430e-01 -4.16970e-01]	[ 3.04673427e-01 -5.27606462e-01 -4.65747088e-01]
		[ 2.84960e-01 4.56540e-01 -5.50970e-01]	[ 2.47119231e-01 5.26301986e-01 -6.22513504e-01]
		[-2.25440e-01 4.20190e-01 8.25630e-01]	[-2.84487133e-01 5.06396094e-01 9.14903525e-01]
		[-7.23100e-02 1.50370e-01 -2.56810e-01]	[-4.71841241e-02 8.98065637e-02 -1.98587541e-01]
		[ 1.33210e-01 -4.43430e-01 -4.07870e-01]	[ 1.01754453e-01 -4.68070115e-01 -3.80775881e-01]
		[-1.65880e-01 2.00680e-01 1.69419e+00]	[-1.42020479e-01 1.68873594e-01 1.61081405e+00]
		[-1.21190e-01 -2.15120e-01 -1.57834e+00]	[-1.54743516e-01 -2.06638000e-01 -1.58832025e+00]
		[ 2.51960e-01 2.52340e-01 -6.05500e-02]	[ 2.46877788e-01 2.27718835e-01 -6.98066853e-02]
		[ 4.71940e-01 -5.28640e-01 4.55330e-01]	[ 5.07761530e-01 -5.71028283e-01 2.54933660e-01]
		[-1.51270e-01 7.89090e-01 -3.14950e-01]	[-1.37176393e-01 7.52183011e-01 -2.44674089e-01]
		[-3.11380e-01 -1.76070e-01 -1.38300e-01]	[-3.52548760e-01 -1.56582618e-01 -6.92186174e-02]
		[ 1.12790e-01 -3.99440e-01 -5.79410e-01]	[ 2.10374065e-01 -4.68768295e-01 -4.93487758e-01]
		[ 1.11250e-01 2.59910e-01 2.32920e-01]	[ 1.48494402e-01 2.89243180e-01 2.59019558e-01]
		[-2.33880e-01 1.90630e-01 1.40760e-01]	[-3.95064279e-01 2.80413541e-01 2.06951857e-01]
		[ 9.43870e-01 2.61140e-01 -9.63800e-02]	[ 9.78187541e-01 3.56389883e-01 -1.73714841e-01]
		[-5.15000e-01 2.91530e-01 -1.74900e-02]	[-5.89378449e-01 3.15047370e-01 -8.64418833e-02]
		[-3.38140e-01 -5.37160e-01 1.59540e-01]	[-3.14952089e-01 -5.40862023e-01 1.31046408e-01]
		[-4.04800e-02 -7.11300e-02 1.42166e+00]	[ 6.97454111e-02 -1.89492826e-01 1.56808868e+00]
		[ 9.59200e-02 -1.81050e-01 -1.48816e+00]	[ 3.54285294e-02 -1.42898720e-01 -1.53404494e+00]
		[-1.88740e-01 2.61940e-01 8.09600e-02]	[-1.94869085e-01 4.06269294e-01 3.30794897e-02]
		[ 5.92700e-01 -1.16432e+00 8.52400e-01]	[ 4.42437460e-01 -1.10837117e+00 8.39681089e-01]
		[-4.57340e-01 1.51930e-01 1.59310e-01]	[-4.43426336e-01 6.52490184e-02 9.17620523e-02]
		[-1.64100e-01 1.08961e+00 -7.90360e-01]	[-1.41035859e-01 1.05930577e+00 -8.46981481e-01]
		[-4.25950e-01 9.01640e-01 8.31500e-02]	[-4.13867650e-01 8.87744459e-01 3.23531906e-01]
		[ 3.07460e-01 -5.52600e-02 2.51140e-01]	[ 3.02316536e-01 -6.30669910e-02 2.49267459e-01]
		[ 2.45600e-02 -9.99820e-01 -4.94650e-01]	[ 8.60974124e-02 -9.02887674e-01 -4.92215997e-01]
		[-1.94100e-02 -7.87310e-01 -4.97020e-01]	[-7.46780843e-02 -9.12626799e-01 -3.50143835e-01]
		[-6.70000e-02 1.20297e+00 3.73900e-02]	[-1.28134151e-02 1.25966669e+00 -2.34418310e-02]
		[ 1.28050e-01 -3.39130e-01 3.20130e-01]	[ 1.32767919e-01 -3.19862052e-01 3.34298438e-01]
		[ 4.73930e-01 -1.21701e+00 1.07990e-01]	[ 4.02597508e-01 -1.11179602e+00 2.21267427e-01]
		[-9.16950e-01 1.01523e+00 3.54300e-02]	[-7.64036119e-01 9.68296155e-01 3.17505924e-02]
		[ 1.43950e-01 3.58080e-01 -2.03520e-01]	[ 1.81720063e-01 2.99756374e-01 -2.66640072e-01]
		[ 5.51410e-01 8.84200e-02 1.17055e+00]	[ 4.27224838e-01 1.55941742e-01 1.19588354e+00]
		[-4.10300e-02 5.95160e-01 -1.12983e+00]	[ 2.65709545e-02 6.52800675e-01 -1.13134071e+00]
		[ 1.81040e-01 -8.00740e-01 -3.35970e-01]	[ 1.29531906e-01 -8.40768567e-01 -2.45973512e-01]
		[ 7.08180e-01 7.73800e-02 1.14545e+00]	[ 4.84453769e-01 2.88431562e-01 1.14104242e+00]
		[-5.65400e-02 -1.53230e-01 -5.15500e-02]	[-5.35772653e-02 -2.09015050e-01 -9.56981414e-02]
		[-7.30250e-01 -1.89670e-01 -1.10816e+00]	[-6.68003975e-01 -1.29121604e-01 -1.02837935e+00]
		[-1.88438e+00 5.34800e-02 1.07430e-01]	[-1.81640771e+00 -9.60027783e-02 8.90003709e-02]
		[ 1.85020e-01 -3.99380e-01 -6.40000e-04]	[ 2.04506077e-01 -9.14172219e-02 4.88551520e-02]
		[ 1.62336e+00 2.97430e-01 -3.83400e-02]	[ 1.62207403e+00 1.77388698e-01 -3.88210236e-02]
		[-3.14000e-01 1.86880e-01 3.65940e-01]	[-3.92090813e-01 2.69975881e-01 2.93860093e-01]
		[ 1.00100e-01 7.07200e-02 4.98100e-02]	[ 1.19456352e-01 -1.67665580e-02 5.31829839e-02]
		[ 2.31650e-01 -3.29330e-01 -2.11240e-01]	[ 2.22405986e-01 -3.38869294e-01 -1.93611581e-01]
		[ 7.25510e-01 4.04720e-01 4.21000e-01]	[ 7.83938352e-01 2.66917363e-01 3.22640006e-01]
		[-6.01500e-01 -5.08730e-01 1.56660e-01]	[-4.98894639e-01 -3.65560560e-01 3.08836829e-01]
		[-1.84520e-01 -1.13210e-01 -6.29890e-01]	[-2.83557614e-01 -9.32241196e-02 -6.29955452e-01]
		[ 8.53330e-01 -5.31570e-01 -5.87100e-02]	[ 7.93959938e-01 -4.55119815e-01 1.63015174e-02]
		[-3.25030e-01 -4.42300e-02 5.68060e-01]	[-3.30417616e-01 -9.09375746e-02 4.93895363e-01]
		[-6.69340e-01 6.84080e-01 -6.32990e-01]	[-5.43988188e-01 5.71076449e-01 -5.81737859e-01]
		[ 3.44100e-01 3.01830e-01 5.92470e-01]	[ 2.53056424e-01 3.53922712e-01 6.95017910e-01]
		[ 8.55900e-02 -2.45300e-01 -5.49510e-01]	[ 9.32657376e-02 -2.00972096e-01 -5.82810783e-01]
		[-4.43010e-01 -2.29960e-01 -8.80000e-03]	[-3.43234803e-01 -1.94834460e-01 -8.21433034e-02]
		[ 1.23475e+00 9.94490e-01 -6.01300e-02]	[ 1.15883331e+00 8.17753134e-01 1.05965132e-01]
		[-5.05180e-01 1.33720e-01 2.83140e-01]	[-4.89054457e-01 9.89065064e-02 2.22872696e-01]
		[-7.83070e-01 -9.78040e-01 -3.57610e-01]	[-7.52655742e-01 -9.21689665e-01 -3.84698016e-01]
		[ 6.30580e-01 3.99710e-01 -9.13100e-02]	[ 8.22932988e-01 4.77783627e-01 -3.98321911e-02]
		[ 2.03610e-01 4.59000e-01 -6.09470e-01]	[ 1.62455174e-01 4.56057099e-01 -6.22067020e-01]
		[-1.15230e+00 -9.52680e-01 6.02780e-01]	[-1.16364231e+00 -8.79602395e-01 5.51108120e-01]
		[-2.41930e-01 -5.37770e-01 4.37570e-01]	[-3.53658083e-01 -5.46135274e-01 3.10059508e-01]
		[-4.88000e-03 4.67990e-01 -7.08210e-01]	[-2.70243922e-02 3.21231009e-01 -6.22087554e-01]
		[ 3.18330e-01 3.22850e-01 4.13580e-01]	[ 3.17705057e-01 3.13738821e-01 4.64661547e-01]
		[-9.31900e-01 -5.30390e-01 -2.02850e+00]	[-8.73880060e-01 -5.29602827e-01 -2.14712663e+00]
		[ 3.77830e-01 8.85860e-01 4.76890e-01]	[ 3.74831212e-01 8.42954032e-01 4.52016944e-01]
		[ 4.61650e-01 -4.24540e-01 1.57148e+00]	[ 4.39522008e-01 -4.73798676e-01 1.61559221e+00]
		[ 5.06300e-02 -1.17362e+00 -6.02450e-01]	[-8.16144408e-02 -1.16715555e+00 -6.69674406e-01]
		[-5.05290e-01 3.07090e-01 1.28622e+00]	[-3.59578740e-01 2.89540995e-01 1.17207892e+00]
		[ 4.78680e-01 8.72090e-01 -7.25320e-01]	[ 4.88342121e-01 8.69631475e-01 -5.62643153e-01]
		[ 5.11290e-01 -8.94600e-02 5.66190e-01]	[ 6.25818009e-01 -1.72825745e-01 5.17955109e-01]
		[-5.91530e-01 -4.08940e-01 -4.08180e-01]	[-6.25854749e-01 -3.58800607e-01 -4.39455395e-01]
		[-3.32900e-02 5.84590e-01 -3.69400e-02]]	[-2.76325268e-02 5.76460593e-01 -5.64893272e-02]]
4.71586	4.18543	[[ 7.04640e-01 -2.85750e-01 -1.38494e+00]	[[ 5.59199945e-01 -1.88306034e-01 -9.83792596e-01]	[1.5799460103750382, 0.9228169019366734, 2.0117422424356457, 0.3122235477986886, 3.3435295135978684, 0.38179165352322725, 3.2161526146157926, 0.5310420297867203, 0.2938580754377868, 0.5618013832307642, 0.6238035628304796, 1.3698994315277306, 0.3070357220259558, 0.5306061824931934, 0.7889454238412186, 2.244587208575332, 0.7321641068093956, 1.714949966675413, 2.597128794053156, 1.4886937738500823, …	[1.147175493468243, 0.6455558117765516, 2.0585159709225684, 0.24352343206038052, 2.3264075286706323, 0.46631621839681714, 1.2450308588013979, 0.6444823606813139, 0.3160417968859446, 0.6533342186767481, 0.45733650106058266, 0.7506552480229985, 0.6057473138020686, 0.3603685613891388, 0.20145956742682375, 2.0884897764904444, 0.6536664701210215, 1.7956138395512375, 2.644774779820564, 1.50350685493901…
		[-8.86640e-01 -2.26850e-01 -1.18320e-01]	[-4.18044423e-01 2.51517700e-01 4.22752898e-01]
		[ 9.68780e-01 -1.47296e+00 9.69000e-01]	[ 1.03674605e+00 -1.49204483e+00 9.67702358e-01]
		[-2.28500e-01 2.12770e-01 4.70000e-04]	[-1.88446136e-01 1.36192371e-01 -7.24110065e-02]
		[ 4.94510e-01 2.04191e+00 -2.60101e+00]	[ 2.03521425e-01 1.36742265e+00 -1.87107090e+00]
		[-1.20910e-01 3.61750e-01 1.68100e-02]	[-2.17079900e-01 3.55400103e-01 -2.09804431e-01]
		[ 8.47340e-01 -6.42250e-01 3.03532e+00]	[-6.71016081e-01 -8.49073971e-01 6.15558812e-01]
		[-4.44210e-01 3.71700e-02 2.88620e-01]	[-4.95896466e-01 -3.08337233e-03 4.11624467e-01]
		[-2.36950e-01 -1.29400e-02 1.73320e-01]	[-2.08130626e-01 -8.32845808e-03 2.37686130e-01]
		[ 3.92690e-01 -7.70900e-02 3.94300e-01]	[ 3.60664490e-01 -3.09606656e-02 5.43882491e-01]
		[-4.42600e-01 -1.55590e-01 -4.11130e-01]	[-3.37264751e-01 -7.60184529e-02 -2.99383296e-01]
		[-1.07829e+00 4.37800e-02 -8.43800e-01]	[ 2.49386736e-01 6.84546432e-01 1.80791978e-01]
		[ 1.85680e-01 -4.68900e-02 2.39990e-01]	[ 5.41561580e-01 -9.76163574e-02 -2.53203297e-01]
		[ 1.83770e-01 -1.26820e-01 -4.81340e-01]	[ 2.82301141e-01 -6.06094373e-02 -2.15634093e-01]
		[ 5.19690e-01 4.99290e-01 3.21040e-01]	[ 1.35815617e-01 6.64984913e-02 1.33109076e-01]
		[ 1.38358e+00 -1.75822e+00 1.80390e-01]	[ 1.09303879e+00 -1.77826965e+00 -6.93742382e-02]
		[-5.57360e-01 4.23490e-01 2.14640e-01]	[-4.96684922e-01 3.52279160e-01 2.37662231e-01]
		[-9.64530e-01 1.41672e+00 -6.03300e-02]	[-9.65812603e-01 1.51374868e+00 -1.67814263e-05]
		[-3.55330e-01 2.55994e+00 -2.55980e-01]	[-3.78235059e-01 2.60840745e+00 -2.19049016e-01]
		[-2.77930e-01 -1.33843e+00 5.89550e-01]	[-1.96905479e-01 -1.36420667e+00 6.00584105e-01]
		[ 3.30200e-02 -4.70980e-01 6.94900e-02]	[ 3.20956603e-02 -4.64944574e-01 1.09416851e-01]
		[ 3.78660e-01 -5.38430e-01 -1.22300e-01]	[ 4.53783171e-01 -5.05309748e-01 -2.05250446e-01]
		[-2.18140e-01 -3.65790e-01 1.11044e+00]	[-1.23049958e-01 -4.20898093e-01 9.89642066e-01]
		[-7.95900e-02 4.50490e-01 -3.17580e-01]	[-3.47129188e-02 4.75270610e-01 -3.52637144e-01]
		[-1.29630e-01 7.12300e-02 -6.89680e-01]	[-1.54023692e-01 7.13477315e-02 -5.68863235e-01]
		[-6.98630e-01 -5.64440e-01 4.54700e-01]	[-5.87843409e-01 -6.06265449e-01 4.30932295e-01]
		[ 1.90300e-01 1.44650e-01 -2.90350e-01]	[ 2.32574102e-01 1.59593160e-01 -3.33399991e-01]
		[ 3.93460e-01 5.25530e-01 -1.69480e-01]	[ 3.05357514e-01 4.85455762e-01 -1.18001594e-01]
		[ 7.35060e-01 -3.68920e-01 1.01000e-02]	[ 7.59745220e-01 -1.55834143e-01 -1.56869732e-01]
		[-7.06600e-02 1.05260e-01 2.53870e-01]	[-7.83522664e-02 2.54474106e-02 2.42686923e-01]
		[-3.15900e-01 3.46480e-01 -2.90250e-01]	[-2.68418861e-01 2.41131174e-01 -1.72334082e-01]
		[ 1.24772e+00 -1.05140e+00 -6.61700e-02]	[ 1.01753792e+00 -1.14028918e+00 2.02282703e-01]
		[-8.33500e-01 7.01960e-01 -6.73900e-02]	[-9.04016966e-01 8.47269144e-01 -1.86560313e-01]
		[-2.14440e-01 3.35200e-02 3.42600e-02]	[-1.65935834e-01 6.46116846e-02 -3.99423430e-02]
		[ 6.21560e-01 4.17910e-01 -5.24610e-01]	[ 4.87811014e-01 3.61035121e-01 -4.90306148e-01]
		[-1.69090e-01 -1.20880e-01 2.28670e-01]	[-9.12741635e-02 -2.01046757e-01 2.07792175e-01]
		[-5.08640e-01 -1.88610e-01 3.37860e-01]	[-4.88899677e-01 -1.48557181e-01 3.04140882e-01]
		[ 1.51060e-01 8.57000e-02 -9.80870e-01]	[ 5.87469831e-02 -7.93499019e-02 -9.03847049e-01]
		[-3.60630e-01 1.72780e-01 3.09320e-01]	[-3.96595297e-01 1.72888904e-01 1.94702000e-01]
		[ 1.04250e-01 -2.76160e-01 8.35210e-01]	[ 1.60301094e-02 -2.16072287e-01 7.62694117e-01]
		[ 5.47720e-01 -2.70720e-01 1.00630e+00]	[ 5.48457351e-01 -4.67871350e-01 9.98437619e-01]
		[-4.06100e-01 1.10650e-01 -9.34110e-01]	[-5.25311229e-01 1.98779753e-01 -9.10679296e-01]
		[ 1.12900e-01 -7.18300e-02 -2.87890e-01]	[ 6.04435233e-02 -1.87844110e-02 -2.02826503e-01]
		[-2.05764e+00 -9.86240e-01 9.36100e-01]	[-2.22582102e+00 -1.00017759e+00 9.80054766e-01]
		[ 1.31702e+00 1.34130e-01 6.03180e-01]	[ 1.34974872e+00 1.43812558e-01 5.91534777e-01]
		[ 9.14560e-01 7.54240e-01 -1.19027e+00]	[ 9.81864188e-01 7.40347287e-01 -1.38113950e+00]
		[ 1.05268e+00 -2.61300e-02 -4.89010e-01]	[ 1.06005561e+00 -9.25820324e-02 -3.65184998e-01]
		[-1.20692e+00 -2.25600e-02 9.88080e-01]	[-1.21122856e+00 -1.23554693e-02 1.00809414e+00]
		[ 3.75790e-01 1.05400e-01 -4.01800e-01]	[ 4.17479015e-01 1.36517225e-01 -4.63173227e-01]
		[-2.90960e-01 3.00450e-01 4.54600e-02]	[-4.30569724e-01 3.73628723e-01 1.91687793e-01]
		[-4.82330e-01 1.86500e-02 5.18300e-01]	[-5.07317653e-01 4.59654499e-02 4.76541024e-01]
		[ 7.63880e-01 -2.69190e-01 -5.80400e-01]	[ 8.79205314e-01 -3.15315644e-01 -7.23382180e-01]
		[ 2.00636e+00 -1.51135e+00 -5.92940e-01]	[ 2.22157751e+00 -1.40970916e+00 -4.77044351e-01]
		[-7.67570e-01 1.46326e+00 -6.76240e-01]	[-7.90443500e-01 1.40323863e+00 -6.67935015e-01]
		[-1.28672e+00 -5.83100e-02 1.13131e+00]	[-1.35069886e+00 3.95130978e-02 1.23473101e+00]
		[-1.25780e-01 -3.42270e-01 4.01070e-01]	[ 1.76348946e-02 -2.94966128e-01 2.93544710e-01]
		[-4.49600e-01 -3.20610e-01 -3.38570e-01]	[-6.06781626e-01 -3.51148896e-01 -3.92120484e-01]
		[ 5.25120e-01 3.56890e-01 -7.08100e-02]	[ 5.02109025e-01 3.56259467e-01 -2.12516920e-02]
		[-1.21300e+00 7.77720e-01 1.19730e+00]	[-1.25169697e+00 8.70416029e-01 1.14996621e+00]
		[ 1.39349e+00 -7.94810e-01 -6.71820e-01]	[ 1.40972677e+00 -8.49357933e-01 -6.15108714e-01]
		[-1.62590e-01 1.01450e-01 -5.91040e-01]	[-1.56052494e-01 7.46174704e-02 -5.46648905e-01]
		[-2.47070e-01 -6.13800e-02 -6.51230e-01]	[-2.31119168e-01 1.63046730e-03 -5.77419683e-01]
		[-2.20550e-01 -2.16230e-01 -9.46260e-01]	[-3.04518547e-01 -3.03246798e-01 -9.91376660e-01]
		[ 4.35730e-01 5.28520e-01 1.53501e+00]	[ 4.10218344e-01 4.32802950e-01 1.73181008e+00]
		[ 1.66692e+00 5.75400e-02 4.57670e-01]	[ 1.60811442e+00 2.27528751e-01 3.31041765e-01]
		[-6.05160e-01 -2.62430e-01 3.24430e-01]	[-4.96371700e-01 -2.81287439e-01 3.29296258e-01]
		[-1.27069e+00 3.78500e-02 -6.73300e-01]	[-1.17628236e+00 7.97123895e-04 -4.62167311e-01]
		[ 1.15290e+00 -2.86099e+00 6.46500e-02]	[ 1.17341706e+00 -2.91148889e+00 5.75541070e-02]
		[ 1.04340e-01 9.03130e-01 -1.80590e-01]	[ 1.30502741e-01 9.56773795e-01 -1.64856228e-01]
		[-1.43406e+00 1.80563e+00 2.42600e-02]	[-1.47207891e+00 1.82218092e+00 -1.03132728e-02]
		[ 2.22440e-01 -5.37460e-01 -4.39250e-01]	[ 2.41918228e-01 -3.17724652e-01 -3.68365161e-01]
		[ 1.06390e-01 -1.98000e-02 -3.69200e-02]	[ 1.23328003e-01 -5.20690631e-03 -7.78871779e-02]
		[-2.42980e-01 6.58460e-01 4.57300e-01]	[-2.11190756e-01 5.11963041e-01 3.87050811e-01]
		[ 6.90420e-01 1.01458e+00 7.61160e-01]	[ 5.52886511e-01 1.13054653e+00 1.03027680e+00]
		[-1.05540e-01 3.56530e-01 -5.91170e-01]	[-2.47481820e-02 3.74347293e-01 -6.88071394e-01]
		[-7.13110e-01 -1.14724e+00 -2.64050e-01]	[-6.28672354e-01 -1.17437760e+00 -2.91796920e-01]
		[ 2.23040e-01 -1.03691e+00 -3.30730e-01]	[ 2.22631344e-01 -1.14371833e+00 -3.13396757e-01]
		[-6.90300e-02 3.17810e-01 1.58680e-01]	[-2.15224324e-02 3.54863024e-01 8.68919711e-02]
		[-3.14090e-01 5.68990e-01 4.18210e-01]	[-2.71423700e-01 6.34672690e-01 3.55902301e-01]
		[-3.24360e-01 -1.23950e-01 -5.01300e-02]	[-4.66339351e-01 -3.79720204e-01 -1.74894751e-04]
		[ 4.29180e-01 1.82630e-01 -6.75100e-02]	[ 5.19967878e-01 3.39284169e-01 -1.50441035e-01]
		[-3.59900e-02 -5.55100e-02 1.21990e-01]	[-3.02970426e-03 -5.86375682e-02 1.76529025e-02]
		[ 2.70790e-01 7.82560e-01 -1.94685e+00]	[ 1.33166367e-01 7.88574297e-01 -1.99700901e+00]
		[ 1.74650e-01 -6.86480e-01 1.26894e+00]	[ 1.69014394e-01 -7.11712577e-01 1.27045934e+00]
		[-8.85500e-02 -3.83000e-01 4.48380e-01]	[-1.40808451e-01 -3.45544760e-01 5.15600275e-01]
		[ 2.25290e-01 -1.76270e-01 -7.62240e-01]	[ 2.40351219e-01 -2.56249597e-01 -7.79901651e-01]
		[-4.13790e-01 3.48100e-02 1.53260e-01]	[-4.28924072e-01 6.36048029e-05 2.09754141e-01]
		[ 4.12700e-01 1.48460e-01 4.98100e-01]	[ 4.80067946e-01 1.52561906e-01 5.45360423e-01]
		[ 1.21435e+00 -1.60670e-01 -1.42577e+00]	[ 1.09421058e+00 2.43632456e-03 -1.35156121e+00]
		[-1.50570e-01 1.66050e-01 -3.45340e-01]	[-1.88911682e-01 2.86462711e-02 -2.82078652e-01]
		[-1.35881e+00 1.05310e-01 1.89170e+00]	[-1.18903509e+00 9.55496565e-02 1.71034850e+00]
		[-1.43092e+00 -3.77960e-01 2.94080e-01]	[-1.43827542e+00 -4.46652671e-01 2.80227805e-01]
		[-2.74360e-01 -1.62530e-01 -1.13630e-01]	[-2.57024135e-01 -1.59881932e-01 -7.59938908e-02]
		[ 1.50518e+00 6.74740e-01 -2.86930e-01]	[ 1.70192605e+00 6.51398348e-01 -2.09421600e-01]
		[ 2.38800e-02 8.45310e-01 1.78050e-01]	[-2.15090865e-01 8.19531114e-01 2.18802636e-01]
		[ 3.74370e-01 -6.35640e-01 3.49650e-01]	[ 4.37678920e-01 -5.88525170e-01 2.70242232e-01]
		[-2.04460e-01 -4.23470e-01 -6.56920e-01]	[-5.57254041e-02 -4.21879483e-01 -6.19049996e-01]
		[ 8.36030e-01 1.41133e+00 9.51920e-01]	[ 6.83092526e-01 1.42253760e+00 8.83359991e-01]
		[-6.03850e-01 -1.25924e+00 -6.35920e-01]	[-6.88395396e-01 -1.36932780e+00 -7.28606800e-01]
		[-2.92410e-01 -5.34400e-02 -1.57670e-01]	[-2.87854133e-01 -1.36435746e-01 -1.21643748e-01]
		[ 1.50371e+00 5.70400e-01 -2.40530e-01]	[ 1.53337483e+00 7.63761800e-01 -2.26034476e-01]
		[-1.06319e+00 3.41610e-01 6.11670e-01]	[-9.74637356e-01 2.46209723e-01 4.89526887e-01]
		[-5.45750e-01 -5.27170e-01 -1.26670e-01]	[-5.99020713e-01 -5.85405587e-01 -9.34727569e-02]
		[-1.94720e-01 2.65323e+00 -1.51130e-01]	[-4.07351781e-01 2.76254340e+00 -1.38021995e-01]
		[ 2.41900e-01 1.11400e-02 -1.08210e-01]	[ 3.41507255e-01 3.99018786e-02 -8.23692460e-02]
		[ 2.28680e-01 -2.68421e+00 3.45300e-01]	[ 2.70558902e-01 -2.77951643e+00 2.90535293e-01]
		[-1.16278e+00 1.41921e+00 7.52090e-01]	[-1.24091504e+00 1.43083726e+00 6.86670267e-01]
		[ 6.90870e-01 -1.91700e-02 -1.62980e-01]	[ 6.36652091e-01 6.65718119e-02 -2.30672835e-01]
		[ 1.51170e-01 -1.14624e+00 -5.31110e-01]	[ 2.37782684e-01 -1.15714555e+00 -5.52875716e-01]
		[-5.44440e-01 6.09860e-01 -1.76701e+00]	[-3.95401744e-01 5.52515357e-01 -1.62871986e+00]
		[-2.54910e-01 -2.11510e-01 2.00700e-02]	[-2.95903665e-01 -2.12058412e-01 6.76743556e-02]
		[ 1.02487e+00 -3.40670e-01 1.63507e+00]	[ 9.13850929e-01 -3.62912565e-01 1.44416615e+00]
		[ 1.17420e-01 7.93400e-02 -1.14963e+00]	[ 2.97308294e-01 3.24141070e-02 -1.26135645e+00]
		[ 1.87190e-01 -1.12600e-01 1.29060e-01]	[ 1.73351351e-01 -1.21255154e-01 1.00434607e-01]
		[-4.29620e-01 -8.12200e-02 1.40654e+00]	[-4.58587098e-01 -7.05516942e-02 1.50241969e+00]
		[-9.59100e-01 -2.27800e-01 9.06940e-01]	[-1.05539332e+00 -3.19887154e-01 1.01966336e+00]
		[ 1.12534e+00 3.38140e-01 -6.75330e-01]	[ 1.11859495e+00 3.47703037e-01 -7.46951683e-01]
		[-7.94800e-02 2.74200e-02 -2.13460e-01]	[-9.29490703e-02 5.95789360e-02 -3.12281943e-01]
		[-5.59930e-01 -8.87760e-01 -4.73670e-01]	[-5.89460759e-01 -5.68801353e-01 -3.68223197e-01]
		[ 3.37000e-01 -3.26000e-01 -2.99980e-01]	[ 3.79151012e-01 -4.83509276e-01 -3.47407679e-01]
		[ 4.44240e-01 1.04119e+00 6.38290e-01]	[ 4.05999309e-01 1.04081006e+00 6.50064285e-01]
		[ 1.03147e+00 -6.83600e-02 -2.19590e-01]	[ 8.28675988e-01 -1.17061326e-01 -1.53960143e-01]
		[-7.40150e-01 -3.45030e-01 1.25740e-01]	[-7.01401669e-01 -4.14375275e-01 1.23917766e-01]
		[-5.10230e-01 4.60300e-01 2.33280e-01]	[-4.11890966e-01 4.68114913e-01 2.25118051e-01]
		[ 5.49170e-01 -5.86150e-01 -1.83554e+00]	[ 4.29914520e-01 -4.37891410e-01 -1.80062279e+00]
		[-9.29600e-01 2.40320e-01 4.47180e-01]	[-8.48044365e-01 1.46023444e-01 4.31267451e-01]
		[ 2.37250e-01 2.87830e-01 1.20733e+00]	[ 3.04245626e-01 2.24414108e-01 1.20204159e+00]
		[-3.77600e-02 -3.09800e-02 -5.74890e-01]	[-5.51749859e-02 6.36890171e-02 -6.02746743e-01]
		[ 1.09390e-01 -3.19110e-01 1.58710e-01]	[ 1.96253952e-01 -1.49653521e-01 2.37588044e-01]
		[-1.26300e-01 2.54270e-01 3.43010e-01]	[-4.17223971e-02 2.18489309e-01 2.73533124e-01]
		[ 1.96700e-01 1.68950e-01 1.00660e-01]	[ 1.96319720e-01 2.28243899e-01 1.16701121e-01]
		[-8.28570e-01 2.36600e-01 5.28090e-01]	[-9.12319363e-01 1.79834003e-01 5.16531297e-01]
		[ 6.35390e-01 -2.46460e-01 -2.27350e-01]	[ 8.08684707e-01 -3.60154370e-01 -2.97301838e-01]
		[ 5.12520e-01 -4.01880e-01 -4.17530e-01]	[ 4.47822344e-01 -2.53681561e-01 -3.32633607e-01]
		[-2.40130e-01 -5.99200e-02 1.15790e-01]	[-1.24723344e-01 -3.99738806e-02 1.18530328e-01]
		[-3.83500e-02 7.76600e-02 2.47370e-01]	[-2.59615238e-02 8.70293105e-02 2.64120812e-01]
		[-7.41090e-01 4.89330e-01 -1.64699e+00]	[-7.16952120e-01 5.33834099e-01 -1.58372316e+00]
		[-1.82556e+00 -5.50660e-01 1.24513e+00]	[-1.76844180e+00 -6.11870528e-01 1.24513290e+00]
		[ 2.55608e+00 2.42970e-01 1.89190e-01]	[ 2.51548804e+00 1.89670290e-01 1.90760793e-01]
		[-4.26330e-01 -2.85364e+00 -1.11433e+00]	[-6.08175719e-01 -2.88086699e+00 -1.03421228e+00]
		[-4.73200e-01 1.77035e+00 -6.40040e-01]	[-4.88750333e-01 1.79745297e+00 -7.49624897e-01]
		[ 4.88090e-01 9.54310e-01 1.42703e+00]	[ 5.32651450e-01 1.02737380e+00 1.37938786e+00]
		[ 6.92900e-02 3.14670e-01 -4.11440e-01]	[ 1.34446058e-01 2.97516698e-01 -2.41342189e-01]
		[-9.58300e-02 3.50000e-03 1.35950e-01]	[-8.60549476e-02 -1.05070263e-01 1.22448981e-01]
		[-6.21800e-02 6.57600e-02 2.23440e-01]	[-3.84193053e-02 1.26891235e-02 1.47205133e-01]
		[-2.07750e-01 -4.70560e-01 -2.04420e-01]	[-1.83838086e-01 -3.54983219e-01 -4.10777171e-01]
		[ 2.45230e-01 8.97300e-01 5.16430e-01]	[ 3.89315758e-01 9.36045586e-01 5.80744991e-01]
		[-9.31500e-02 -4.73590e-01 2.21900e-02]	[-5.31861730e-02 -7.96582042e-01 2.06528551e-01]
		[-1.81700e-02 1.78628e+00 1.74340e-01]	[-9.42758883e-02 1.90936289e+00 1.33820092e-01]
		[ 4.42550e-01 -2.16410e-01 2.06700e-02]	[ 5.98055328e-01 -3.52286958e-01 9.55973283e-02]
		[-1.77330e-01 -1.43548e+00 -3.23270e-01]	[-1.98680785e-01 -1.41756877e+00 -3.10451645e-01]
		[ 9.90960e-01 -1.52710e+00 3.09900e-02]	[ 1.02953877e+00 -1.44143417e+00 -6.13693499e-02]
		[-8.25940e-01 8.81600e-01 3.90160e-01]	[-8.50365813e-01 7.82879807e-01 3.86030410e-01]
		[ 1.24600e-01 3.40600e-01 -5.51870e-01]	[ 1.15442221e-01 3.05495619e-01 -5.46090756e-01]
		[ 1.51582e+00 -4.79000e-02 -1.90018e+00]	[ 1.64255627e+00 1.06624752e-01 -1.97230051e+00]
		[-5.97950e-01 -8.36910e-01 6.61790e-01]	[-6.64058062e-01 -8.47656376e-01 5.26975449e-01]
		[-1.22355e+00 8.10830e-01 9.62760e-01]	[-1.15763677e+00 7.70624147e-01 1.02214075e+00]
		[ 5.07650e-01 -3.56510e-01 -2.52390e-01]	[ 5.89249565e-01 -4.01801632e-01 -1.76809736e-01]
		[ 2.38400e-02 -4.21930e-01 -2.95070e-01]	[-1.13880257e-01 -3.24182234e-01 -4.28655087e-01]
		[-5.68460e-01 7.71330e-01 5.41580e-01]	[-5.71068393e-01 7.61141871e-01 5.53443259e-01]
		[ 1.75380e-01 -1.26300e-01 1.70450e-01]	[ 1.92894347e-01 -1.68233085e-01 4.91788230e-02]
		[ 1.11000e-02 6.22700e-02 9.67400e-02]	[-5.94872808e-04 6.83591654e-02 1.02640795e-01]
		[-1.17570e-01 9.46100e-02 -1.90090e-01]	[-1.15941015e-01 2.75588121e-02 -2.26515526e-01]
		[ 7.23000e-03 2.08030e-01 -1.03580e-01]	[-7.78653202e-02 -1.35177052e-02 -5.12724421e-02]
		[-1.64590e-01 4.70640e-01 1.44880e-01]	[-1.83907412e-01 5.52185200e-01 1.93982137e-01]
		[ 1.03340e-01 -5.54780e-01 -1.41160e-01]	[ 6.04502722e-02 -4.70065712e-01 -1.27674278e-01]
		[ 8.76510e-01 -2.99820e-01 1.32073e+00]	[ 9.90028007e-01 -3.54350180e-01 1.31781704e+00]
		[-6.94620e-01 6.72360e-01 -9.82120e-01]	[-7.23835213e-01 7.14774784e-01 -9.62555057e-01]
		[-3.24630e-01 -5.58720e-01 -2.51980e-01]	[-3.64346296e-01 -5.01979849e-01 -2.63737000e-01]
		[ 1.65370e-01 2.25161e+00 -3.25950e-01]	[ 2.32473483e-01 2.19041717e+00 -2.45077975e-01]
		[ 3.67590e-01 1.13310e-01 2.08880e-01]	[ 3.68864859e-01 1.44288409e-01 2.57968717e-01]
		[-6.90420e-01 -2.15262e+00 -6.12900e-02]	[-6.94124414e-01 -2.16612715e+00 3.69402517e-05]
		[ 4.57560e-01 -1.23051e+00 2.24310e-01]	[ 6.44449898e-01 -1.29146865e+00 3.34582177e-01]
		[-8.17910e-01 6.36870e-01 6.58600e-02]	[-9.25650583e-01 7.56814470e-01 5.48970870e-02]
		[ 2.56310e-01 7.15790e-01 -4.69790e-01]	[ 3.09392991e-01 7.19617681e-01 -4.31105305e-01]
		[-1.95860e-01 3.80870e-01 -3.37340e-01]	[-2.46979534e-01 3.33381104e-01 -3.61196592e-01]
		[-7.19300e-02 -9.33400e-02 4.26450e-01]	[-1.19623125e-01 -1.42141974e-01 4.48987624e-01]
		[ 2.09710e-01 -8.93400e-02 4.84900e-02]	[ 1.83377289e-01 -1.06693772e-01 1.28241886e-01]
		[-8.33000e-03 -7.95100e-02 -7.41100e-02]	[ 1.37977238e-01 6.77657985e-04 -2.29547322e-01]
		[-8.23730e-01 7.01330e-01 -1.06236e+00]	[-8.34259415e-01 5.97732185e-01 -8.95212080e-01]
		[ 9.99390e-01 -8.28610e-01 6.59410e-01]	[ 9.07172306e-01 -7.76273754e-01 6.23545488e-01]
		[ 1.66190e-01 -5.46570e-01 1.27907e+00]	[ 2.31706020e-01 -6.40121410e-01 1.21774836e+00]
		[-4.72800e-01 4.03920e-01 -9.58200e-01]	[-4.12003500e-01 4.74526349e-01 -9.46834804e-01]
		[ 2.36080e-01 3.51000e-02 -1.41840e-01]	[ 2.60293082e-01 1.09990398e-01 -8.83182590e-02]
		[ 5.62060e-01 -2.43480e-01 -1.59156e+00]	[ 6.33553650e-01 -1.76254310e-01 -1.43813290e+00]
		[ 5.09740e-01 -2.60130e-01 5.17000e-02]	[ 5.26636698e-01 -2.97506437e-01 6.70427714e-04]
		[-1.08920e+00 3.14160e-01 1.48704e+00]	[-1.14189876e+00 3.15728975e-01 1.45941867e+00]
		[-1.33955e+00 2.89920e-01 5.81740e-01]	[-1.37910106e+00 3.34122830e-01 3.91369477e-01]
		[ 2.43960e-01 -9.96000e-03 -7.40470e-01]	[ 1.83885113e-01 1.86379629e-02 -7.24430107e-01]
		[ 1.13657e+00 -4.26060e-01 3.19590e-01]	[ 1.15187795e+00 -3.79691388e-01 3.69092889e-01]
		[-3.92800e-02 7.36340e-01 -2.58750e-01]	[-7.87675443e-02 7.81090304e-01 -1.97978016e-01]
		[-1.65470e-01 -7.37830e-01 7.67700e-02]	[-8.45003675e-02 -7.34522544e-01 7.42709817e-02]
		[ 2.13080e-01 -5.62600e-02 1.42220e-01]	[ 3.08477052e-01 -1.68867874e-01 1.40338029e-01]
		[-1.92581e+00 1.79590e-01 9.83580e-01]	[-2.12276799e+00 2.20406355e-01 9.18322785e-01]
		[ 1.67381e+00 2.08460e-01 -1.70370e-01]	[ 1.68152439e+00 2.59720835e-01 -1.13876823e-01]
		[ 3.81440e-01 -5.78180e-01 -8.68320e-01]	[ 4.86535070e-01 -5.98166382e-01 -8.42424390e-01]
		[ 2.81210e-01 1.00100e-01 7.20140e-01]	[ 7.84259221e-02 7.03298268e-03 6.60999571e-01]
		[-1.56290e-01 -1.98820e-01 -1.78210e-01]	[ 8.60686255e-02 -2.54167039e-02 -1.96287375e-01]
		[ 6.48000e-03 -1.69430e-01 -3.59400e-01]	[-5.16510456e-02 -1.51993536e-01 -3.14594717e-01]
		[ 6.77610e-01 6.11470e-01 -1.29687e+00]	[ 7.61650608e-01 4.19350289e-01 -1.23798793e+00]
		[-3.84300e-02 2.58670e-01 7.27300e-02]	[-6.81243094e-02 2.66141319e-01 4.00097296e-02]
		[-7.41250e-01 -7.22270e-01 1.29372e+00]	[-7.60761739e-01 -6.48375741e-01 1.21521331e+00]
		[-1.23730e-01 2.84420e-01 -9.86010e-01]	[-1.97532952e-01 3.47848468e-01 -9.06858366e-01]
		[ 4.63740e-01 -1.25220e-01 4.34060e-01]	[ 4.85649164e-01 -1.96701932e-01 5.04837466e-01]
		[-4.47510e-01 5.00000e-05 7.04090e-01]	[-4.84741313e-01 -1.88841344e-02 7.36543884e-01]
		[-7.15840e-01 -1.24280e-01 -7.34450e-01]	[-6.94826026e-01 -1.66890428e-01 -8.21392971e-01]
		[ 9.06950e-01 1.78420e-01 1.57161e+00]	[ 8.93952716e-01 1.89842550e-01 1.54500237e+00]
		[-1.85930e-01 2.15180e-01 -8.82630e-01]	[-2.13171895e-01 1.93033692e-01 -9.03950753e-01]
		[ 6.71510e-01 1.38330e+00 -3.14160e-01]	[ 6.74749733e-01 1.37988325e+00 -5.51457663e-01]
		[-3.50460e-01 -1.14278e+00 5.20640e-01]	[-3.31231539e-01 -1.17172210e+00 5.85152867e-01]
		[-2.97900e-01 -1.92000e-01 -3.27370e-01]	[-3.35666155e-01 -1.63389236e-01 -2.50613099e-01]
		[-2.99150e-01 4.16160e-01 2.60960e-01]	[-3.16615860e-01 3.42466526e-01 3.72328309e-01]
		[-3.19220e-01 2.27870e-01 -3.57100e-02]	[-3.18753628e-01 2.51607032e-01 -5.26286736e-02]
		[ 6.43450e-01 -5.11370e-01 -3.04670e-01]	[ 5.38251419e-01 -4.68406691e-01 -2.60770081e-01]
		[-1.54527e+00 -1.24068e+00 1.52230e-01]	[-1.45626616e+00 -1.14774688e+00 6.89247986e-02]
		[ 1.11848e+00 3.99500e-02 1.53650e-01]	[ 1.07404343e+00 4.47456568e-02 1.03431075e-01]
		[ 4.19550e-01 1.23536e+00 -2.41060e-01]	[ 4.45523807e-01 1.21274953e+00 -2.75958777e-01]
		[ 1.02000e-02 2.66420e-01 -1.64481e+00]	[ 6.68233907e-02 1.83826443e-01 -1.50068670e+00]
		[-6.50500e-02 2.14850e-01 1.48547e+00]	[-1.18289177e-01 2.41714612e-01 1.44144555e+00]
		[-7.65900e-02 -4.70530e-01 1.82550e-01]	[-6.32299796e-02 -3.16491218e-01 1.19711164e-01]
		[-1.23922e+00 1.13171e+00 -2.79750e-01]	[-1.29941393e+00 1.21598519e+00 -3.00464944e-01]
		[ 8.37760e-01 9.98400e-02 -6.71050e-01]	[ 8.41795432e-01 3.58140789e-02 -7.06046108e-01]
		[ 3.05360e-01 -1.19695e+00 1.16510e+00]	[ 3.35072387e-01 -1.23002928e+00 1.13054947e+00]
		[ 3.40340e-01 -1.12076e+00 -1.19779e+00]	[ 4.25682690e-01 -1.09832674e+00 -9.86556054e-01]
		[-2.73060e-01 -2.89260e-01 2.69380e-01]	[-3.04647443e-01 -3.01045032e-01 2.29851957e-01]
		[-3.50540e-01 1.24716e+00 8.58500e-01]	[-3.01503141e-01 1.32918243e+00 8.48777119e-01]
		[ 4.78400e-02 7.45490e-01 -4.47940e-01]	[-1.97890589e-03 6.89566833e-01 -2.83474469e-01]
		[-7.30600e-02 -1.12872e+00 2.84240e-01]	[-9.16882802e-03 -1.05785770e+00 2.21859741e-01]
		[ 1.13260e-01 4.61530e-01 -1.84900e-02]	[ 1.03781077e-01 4.71099733e-01 -4.90010987e-03]
		[-4.04200e-02 -1.24130e-01 9.17200e-02]	[-1.15318515e-01 -6.72903056e-02 1.96019704e-01]
		[ 2.20280e-01 -4.80490e-01 -7.01370e-01]	[ 3.38001192e-01 -4.94563800e-01 -6.89994481e-01]
		[-3.52500e-01 7.49840e-01 5.69330e-01]	[-3.01710709e-01 6.94775212e-01 4.71814275e-01]
		[-2.01900e-01 -5.70500e-01 -1.14502e+00]	[-3.45428733e-01 -4.47412639e-01 -1.14300507e+00]
		[-1.45640e-01 -5.83570e-01 1.02781e+00]	[-8.09374034e-02 -5.34056210e-01 1.03636829e+00]
		[ 1.07648e+00 9.30930e-01 -1.19410e-01]	[ 1.03486068e+00 8.94241409e-01 -5.53350611e-02]
		[-3.40480e-01 1.30980e-01 -1.03632e+00]	[-5.08386803e-01 3.60561453e-01 -1.10525902e+00]
		[ 4.93000e-02 4.24900e-02 -6.81290e-01]	[ 2.08436358e-02 -3.34025463e-02 -7.23174875e-01]
		[ 1.28790e-01 -5.00940e-01 1.66783e+00]	[ 2.08822071e-01 -4.61273281e-01 1.82198587e+00]
		[ 1.60187e+00 -8.46900e-02 -1.91220e-01]	[ 1.68713454e+00 -2.56796283e-01 -1.79431113e-01]
		[-1.18510e-01 1.24980e-01 1.62080e-01]	[-1.15648039e-01 5.00448127e-01 1.89151217e-01]
		[-1.60442e+00 8.78300e-02 1.99250e-01]	[-1.58789188e+00 -2.13272982e-02 1.94596033e-01]
		[ 6.21970e-01 -7.17810e-01 -5.38640e-01]	[ 5.09793490e-01 -6.29089918e-01 -5.47190903e-01]
		[-4.51500e-02 -1.53000e-02 5.85900e-02]	[-1.91991643e-02 -8.42956727e-02 5.81670220e-02]
		[-5.23190e-01 6.57150e-01 6.13660e-01]	[-5.22961908e-01 6.39983171e-01 6.18316964e-01]
		[-3.10630e-01 -9.14310e-01 -3.37860e-01]	[-3.27429955e-01 -1.07280249e+00 -3.54568390e-01]
		[-2.11690e-01 4.91950e-01 -3.53470e-01]	[-6.11038613e-02 6.72006923e-01 -2.11278692e-01]
		[ 6.30140e-01 2.11090e-01 4.82750e-01]	[ 5.32689900e-01 2.13747501e-01 4.91021442e-01]
		[-9.55070e-01 2.28830e-01 -2.92520e-01]	[-8.60046066e-01 1.79152656e-01 -1.65243330e-01]
		[ 3.03560e-01 2.09140e-01 -5.96420e-01]	[ 2.56007220e-01 1.68232482e-01 -6.55811104e-01]
		[ 6.20900e-01 -5.87380e-01 7.25900e-01]	[ 6.46840265e-01 -6.09589452e-01 6.98574442e-01]
		[-2.68820e-01 -2.15250e-01 -2.45880e-01]	[-2.78353259e-01 -1.70135064e-01 -1.73780016e-01]
		[ 1.58920e-01 7.48300e-02 1.44570e-01]	[ 1.73646490e-01 1.35911633e-01 1.09270296e-01]
		[ 8.30300e-02 -2.95800e-02 1.58060e-01]	[ 1.64339725e-01 -2.24420302e-02 9.00041440e-02]
		[-2.10684e+00 -2.41950e-01 8.32500e-02]	[-2.10001867e+00 -3.35341814e-01 3.10026722e-01]
		[ 1.08180e+00 -5.67360e-01 -3.22430e-01]	[ 1.08050340e+00 -6.36211627e-01 -3.65372257e-01]
		[ 9.21200e-01 9.56250e-01 1.35370e-01]	[ 9.70558384e-01 9.97846904e-01 7.13660509e-02]
		[-1.46246e+00 -4.41460e-01 1.29932e+00]	[-1.30143818e+00 -3.66866541e-01 1.36078928e+00]
		[-2.35710e-01 -3.05200e-01 -3.82010e-01]	[-2.61250866e-01 -3.02259971e-01 -4.01754157e-01]
		[ 1.41671e+00 7.19850e-01 -1.01787e+00]	[ 1.41609102e+00 7.70667245e-01 -1.05749985e+00]
		[ 1.01362e+00 6.99430e-01 5.57760e-01]	[ 9.48527985e-01 7.37277214e-01 4.65604950e-01]
		[-5.66730e-01 -4.74160e-01 6.02330e-01]	[-5.82007738e-01 -6.33503232e-01 7.56073228e-01]
		[-4.08450e-01 -8.68800e-02 -9.93550e-01]	[-4.43603107e-01 -9.67915175e-02 -9.59220206e-01]
		[ 1.38936e+00 -2.00700e-02 3.18218e+00]	[ 1.40641870e+00 -3.63630033e-02 2.97045272e+00]
		[-6.02080e-01 -1.10475e+00 -8.69110e-01]	[-6.13806725e-01 -1.17314063e+00 -8.79108216e-01]
		[-7.23340e-01 1.18613e+00 -2.22418e+00]	[-7.59077237e-01 1.14773733e+00 -2.20992775e+00]
		[ 7.90970e-01 1.58411e+00 5.77700e-01]	[ 6.24244371e-01 1.55144437e+00 4.37962384e-01]
		[-1.60900e-02 -7.25140e-01 -1.46958e+00]	[ 1.16377296e-01 -7.03315248e-01 -1.53512481e+00]
		[-6.88450e-01 -9.18810e-01 8.63070e-01]	[-6.55134411e-01 -9.09796857e-01 1.00765509e+00]
		[-3.89840e-01 1.23430e-01 -4.54150e-01]	[-3.53505746e-01 -2.70904886e-03 -5.57949848e-01]
		[ 1.96860e-01 5.43000e-03 -4.16000e-03]	[ 1.77985170e-01 5.40922153e-02 -2.58627668e-02]
		[ 7.66600e-02 1.11000e-02 5.79120e-01]]	[ 9.23164963e-02 7.85222118e-03 5.71640239e-01]]
3.73541	3.15369	[[ 7.86650e-01 2.65150e-01 2.99180e-01]	[[ 6.28419701e-01 1.56230056e-01 7.47220076e-01]	[0.8824009391427459, 0.523639822301551, 0.92612274316097, 0.22063513636771456, 2.937934334545277, 0.887037772927399, 2.6655121226511054, 0.7157295130145186, 0.20143321126368413, 1.1805309080663666, 0.6572092497066668, 2.2134092006224244, 0.8976497331364834, 0.5802258323273792, 0.7535472819936384, 1.6418982297937956, 0.6608583101543023, 1.100622767345833, 2.492601867948429, 2.091353937046525, 0.75…	[0.9887653879307908, 0.6034334980514324, 0.7335646380126333, 0.16948361110401985, 2.0415375676595047, 0.7369960527082924, 1.4378960512433574, 0.877194527108037, 0.21354950385336902, 1.2008577631385942, 0.49192965470455846, 1.3995733860005701, 1.2039088166158245, 0.361656793913673, 0.08595863016926553, 1.2609503129146176, 0.7513429450193622, 1.1032396615666455, 2.352152090807622, 2.032518689013474…
		[ 3.05500e-02 -2.94070e-01 -4.32190e-01]	[ 5.51372958e-01 1.45306489e-01 1.97499041e-01]
		[ 2.69570e-01 -7.95920e-01 -3.89290e-01]	[ 1.84835272e-01 -5.81467134e-01 -4.07245592e-01]
		[-1.37430e-01 9.65600e-02 -1.43070e-01]	[-3.84328953e-02 3.83253092e-02 -1.60557708e-01]
		[ 5.17580e-01 2.14959e+00 -1.93464e+00]	[ 2.62794339e-01 1.57959719e+00 -1.26636784e+00]
		[ 2.67770e-01 6.08510e-01 5.87240e-01]	[ 2.10337949e-01 5.88273644e-01 3.90967068e-01]
		[ 3.13720e-01 -5.84260e-01 2.58170e+00]	[-1.17094595e+00 -8.19307597e-01 1.58636982e-01]
		[-3.16770e-01 -5.33350e-01 3.57020e-01]	[-3.05233731e-01 -6.35699845e-01 5.21716700e-01]
		[ 1.86150e-01 4.76500e-02 -6.04400e-02]	[ 2.10732069e-01 3.43997494e-02 3.47031310e-03]
		[-8.22690e-01 -7.13320e-01 -4.56080e-01]	[-9.33870899e-01 -6.98353299e-01 -2.86787693e-01]
		[-1.88700e-02 -6.40910e-01 -1.44230e-01]	[ 8.33383824e-02 -4.79073323e-01 -7.44194206e-02]
		[-1.67822e+00 5.84690e-01 -1.31943e+00]	[-2.71344261e-01 1.32707373e+00 -3.52211984e-01]
		[ 8.33610e-01 -1.90230e-01 2.73280e-01]	[ 1.16524238e+00 -2.07404509e-01 -2.20431414e-01]
		[-2.52000e-02 1.90420e-01 -5.47510e-01]	[ 1.00202786e-01 2.22239824e-01 -2.67141347e-01]
		[ 5.27940e-01 4.80150e-01 2.42010e-01]	[ 7.50242401e-02 3.29689876e-02 -2.59479356e-02]
		[ 5.86650e-01 -4.39190e-01 1.46928e+00]	[ 1.52805779e-01 -4.22700168e-01 1.17812166e+00]
		[-1.92260e-01 -4.39110e-01 4.54920e-01]	[-9.36635613e-02 -5.64715190e-01 4.86662216e-01]
		[-6.53500e-01 8.32340e-01 -3.02520e-01]	[-6.34004089e-01 8.67480456e-01 -2.50308262e-01]
		[-1.06038e+00 -2.10131e+00 8.20460e-01]	[-9.70904897e-01 -1.95227739e+00 8.82369615e-01]
		[ 1.02992e+00 1.63910e+00 -7.91440e-01]	[ 1.10125340e+00 1.52162734e+00 -7.76545827e-01]
		[ 6.06920e-01 -1.69140e-01 4.15260e-01]	[ 5.12375530e-01 -1.67088953e-01 3.96727206e-01]
		[-5.32360e-01 4.35360e-01 -7.98850e-01]	[-4.61804293e-01 5.08042959e-01 -8.64846461e-01]
		[ 2.54690e-01 7.39590e-01 -3.55900e-02]	[ 4.14828208e-01 6.60254979e-01 -1.96961435e-01]
		[-1.92810e-01 -3.36810e-01 -5.26100e-02]	[-1.78827366e-01 -2.86986036e-01 -7.53442022e-02]
		[-4.10860e-01 -1.65690e-01 1.92670e-01]	[-4.53449920e-01 -1.88735274e-01 3.20309415e-01]
		[ 2.78580e-01 1.53110e-01 -4.82930e-01]	[ 4.08306732e-01 8.34603349e-02 -4.99472544e-01]
		[ 1.16500e-01 1.86670e-01 1.07460e-01]	[ 1.48495099e-01 1.77254034e-01 6.79482489e-02]
		[-5.38070e-01 -3.21480e-01 2.60780e-01]	[-6.30642536e-01 -3.66926067e-01 3.11064997e-01]
		[ 3.83170e-01 -3.16640e-01 -9.94400e-02]	[ 4.18555188e-01 -8.58090793e-02 -2.44032814e-01]
		[-4.75100e-02 1.38880e-01 7.96300e-02]	[-3.59361237e-02 7.12462474e-02 3.01880682e-02]
		[-1.10060e-01 3.02840e-01 -8.22900e-02]	[-4.74246707e-02 1.79665626e-01 4.21983790e-02]
		[-5.25390e-01 8.99990e-01 -4.05640e-01]	[-7.74557811e-01 8.47709678e-01 -2.02297730e-01]
		[ 1.01239e+00 -1.20274e+00 3.79980e-01]	[ 9.87218691e-01 -1.11264313e+00 3.06413448e-01]
		[-2.11920e-01 3.03900e-02 -5.00900e-02]	[-1.62738090e-01 6.52190659e-02 -1.10833047e-01]
		[-4.06040e-01 6.48000e-03 4.72520e-01]	[-4.94743799e-01 -1.78742189e-01 4.65520158e-01]
		[-1.19280e-01 4.92800e-02 -4.58900e-02]	[-6.03753018e-02 1.04761784e-02 -6.01813894e-02]
		[ 4.39670e-01 4.08100e-02 -2.96520e-01]	[ 4.44795830e-01 5.87658505e-02 -3.73410349e-01]
		[ 2.17150e-01 1.82180e-01 4.58910e-01]	[ 1.21935574e-01 6.48991274e-02 4.99429370e-01]
		[ 3.16000e-02 -3.37810e-01 8.19700e-02]	[ 9.56408176e-03 -3.40447346e-01 -1.73293171e-02]
		[-2.85950e-01 1.28670e-01 -2.86800e-01]	[-3.63023937e-01 1.75897571e-01 -3.78066094e-01]
		[-3.49780e-01 4.63600e-01 -1.10815e+00]	[-3.57799318e-01 3.42047669e-01 -1.16008124e+00]
		[ 6.06430e-01 -7.20430e-01 1.07793e+00]	[ 4.88222540e-01 -6.21118730e-01 1.09969177e+00]
		[ 8.34200e-02 -6.29500e-02 -2.55400e-02]	[ 3.50382519e-02 -4.36063700e-02 5.80322378e-02]
		[ 2.17001e+00 9.49650e-01 -1.30681e+00]	[ 2.11334835e+00 9.80122062e-01 -1.29622936e+00]
		[-8.15180e-01 -3.59660e-01 -3.94490e-01]	[-8.02829250e-01 -3.23279550e-01 -4.44941726e-01]
		[-1.27992e+00 -7.44570e-01 2.01507e+00]	[-1.25904467e+00 -7.59328307e-01 1.90615712e+00]
		[ 5.82000e-02 -8.84000e-02 1.71660e+00]	[ 5.65393510e-02 -1.25563712e-01 1.86493578e+00]
		[ 5.23470e-01 3.69100e-02 -1.55429e+00]	[ 5.64650893e-01 5.42642696e-02 -1.62642133e+00]
		[-3.24170e-01 3.26000e-03 8.52400e-02]	[-3.27476326e-01 4.17994636e-02 4.72311760e-02]
		[ 2.27130e-01 -1.08000e+00 -8.69610e-01]	[ 1.05436477e-01 -9.86082673e-01 -7.48780320e-01]
		[ 6.39640e-01 4.01540e-01 1.68400e-02]	[ 6.40532585e-01 4.13679676e-01 -2.95572062e-02]
		[-8.27160e-01 6.83970e-01 7.13500e-01]	[-7.88585071e-01 6.79059265e-01 6.36672208e-01]
		[-2.34298e+00 1.51887e+00 1.04360e-01]	[-2.18183435e+00 1.64345607e+00 2.40763832e-01]
		[ 5.53100e-01 -9.13560e-01 4.89130e-01]	[ 5.30248339e-01 -9.63317009e-01 4.89982556e-01]
		[ 1.63206e+00 -6.41530e-01 -8.91280e-01]	[ 1.64171281e+00 -6.04621072e-01 -8.53891844e-01]
		[-1.46011e+00 -6.73100e-02 1.22260e-01]	[-1.34139570e+00 -5.13659027e-02 -2.60565982e-02]
		[ 9.53360e-01 1.22260e-01 2.09060e-01]	[ 8.44398894e-01 1.02971959e-01 1.83403121e-01]
		[ 1.49870e-01 -4.46360e-01 -2.50660e-01]	[ 1.25143256e-01 -4.27602404e-01 -2.07043489e-01]
		[ 9.89470e-01 -9.21500e-01 -1.75214e+00]	[ 9.84215954e-01 -8.53071243e-01 -1.81848818e+00]
		[-1.08095e+00 8.35550e-01 1.02863e+00]	[-1.08436003e+00 7.99120973e-01 1.08992702e+00]
		[ 2.85200e-02 1.80570e-01 5.84630e-01]	[ 3.06102900e-02 1.31604212e-01 6.40447106e-01]
		[ 3.16170e-01 -9.93470e-01 1.27997e+00]	[ 2.92714364e-01 -8.66513115e-01 1.39270088e+00]
		[ 1.87680e-01 8.63150e-01 6.13060e-01]	[ 1.03407914e-01 7.91643109e-01 5.87298212e-01]
		[-4.85560e-01 3.25200e-01 -1.87171e+00]	[-5.28396378e-01 2.35269680e-01 -1.74983463e+00]
		[-1.52464e+00 1.22920e-01 4.36470e-01]	[-1.63016423e+00 2.74150965e-01 2.90443176e-01]
		[ 2.99370e-01 7.78000e-03 -7.18790e-01]	[ 3.88690658e-01 7.32936015e-03 -6.91175960e-01]
		[ 1.05951e+00 -3.24620e-01 3.64500e-01]	[ 1.21709305e+00 -3.54291477e-01 6.22247905e-01]
		[-4.67600e-01 2.16951e+00 -1.56410e-01]	[-4.00102144e-01 2.08323518e+00 -1.31063372e-01]
		[-3.14440e-01 -5.45660e-01 -1.99100e-02]	[-2.81062471e-01 -5.48987669e-01 9.46890506e-03]
		[ 7.51330e-01 -1.61032e+00 7.16000e-02]	[ 6.94296627e-01 -1.55438076e+00 4.86047043e-02]
		[-3.97540e-01 9.28540e-01 -1.00530e-01]	[-3.67821478e-01 1.08083987e+00 -9.13264459e-02]
		[-2.73600e-02 -1.60460e-01 2.30310e-01]	[ 1.49908063e-02 -1.60681967e-01 2.15692310e-01]
		[ 4.60250e-01 -6.22030e-01 -1.18760e-01]	[ 5.38761002e-01 -8.25035793e-01 -2.27871930e-01]
		[-1.11300e-01 -9.90240e-01 -8.60280e-01]	[-2.09788618e-01 -8.91061960e-01 -5.96140615e-01]
		[-1.44810e-01 -2.66890e-01 5.57430e-01]	[-6.69144550e-02 -2.26605087e-01 4.39804599e-01]
		[ 3.82100e-02 1.44602e+00 1.77600e-01]	[ 1.03934051e-01 1.41180277e+00 1.42990974e-01]
		[-3.06630e-01 4.74580e-01 1.81420e-01]	[-3.13462209e-01 3.90741569e-01 2.13692871e-01]
		[ 2.96860e-01 1.21760e-01 6.44300e-02]	[ 3.44484811e-01 1.47876988e-01 -1.06805882e-02]
		[-1.74030e-01 -7.15460e-01 3.73000e-02]	[-1.24205799e-01 -6.65854527e-01 -2.11319101e-02]
		[ 4.41870e-01 6.87480e-01 -7.71600e-02]	[ 2.70305101e-01 4.24934668e-01 -2.70777715e-02]
		[-2.71590e-01 -7.51310e-01 8.15400e-02]	[-1.78800284e-01 -6.02220809e-01 1.45401183e-02]
		[-7.02600e-02 3.47100e-02 8.22000e-03]	[-4.88727644e-02 2.13690475e-02 -1.01058422e-01]
		[-1.41430e-01 -3.80720e-01 9.99210e-01]	[-1.77960506e-01 -3.79837618e-01 9.56737424e-01]
		[ 3.94690e-01 3.49450e-01 -1.29724e+00]	[ 3.90213864e-01 3.19851900e-01 -1.30106909e+00]
		[-1.66100e-02 -2.39380e-01 6.96500e-02]	[-4.11239382e-02 -1.82088591e-01 1.20560986e-01]
		[ 1.11835e+00 -8.87100e-02 -4.53000e-03]	[ 1.21706525e+00 -1.59652867e-01 2.75911089e-03]
		[-1.84800e-02 -1.09480e-01 -1.23830e-01]	[-1.62696665e-02 -1.58727625e-01 -9.70090090e-02]
		[-9.99170e-01 2.81080e-01 -7.58300e-02]	[-1.02666321e+00 2.99187688e-01 -3.21684722e-02]
		[-2.03697e+00 -3.02050e-01 1.30289e+00]	[-2.20453967e+00 -1.50584793e-01 1.41308436e+00]
		[ 9.60000e-03 -1.91620e-01 3.90270e-01]	[-4.17917352e-02 -3.13534802e-01 4.37787666e-01]
		[ 1.74101e+00 5.05820e-01 -1.63191e+00]	[ 1.88342574e+00 4.62339511e-01 -1.79263210e+00]
		[ 1.96648e+00 2.54630e-01 -6.53800e-01]	[ 1.95239077e+00 1.62436716e-01 -6.59130964e-01]
		[ 1.97290e-01 8.83900e-02 5.51430e-01]	[ 2.15728287e-01 8.28943105e-02 5.63788854e-01]
		[-2.31979e+00 -1.96800e-01 2.45300e-02]	[-2.16898708e+00 -2.36616515e-01 8.48232822e-02]
		[ 7.47660e-01 -2.67160e-01 3.28720e-01]	[ 5.99591511e-01 -3.02343361e-01 3.72820494e-01]
		[-6.33410e-01 3.63710e-01 -4.37880e-01]	[-5.91237363e-01 4.10730235e-01 -5.23891127e-01]
		[ 9.77200e-02 -2.43210e-01 5.39400e-02]	[ 2.26123656e-01 -2.27792130e-01 9.12607499e-02]
		[-1.06365e+00 -1.42109e+00 -1.25870e+00]	[-1.20351344e+00 -1.38948979e+00 -1.35219296e+00]
		[ 9.35400e-01 1.61128e+00 1.56377e+00]	[ 8.96156033e-01 1.49636806e+00 1.48415180e+00]
		[ 2.76300e-02 1.30500e-02 -1.47200e-01]	[ 3.02613997e-02 -5.84467380e-02 -1.20289381e-01]
		[-1.07413e+00 -9.03100e-02 3.13770e-01]	[-1.10544535e+00 1.32032652e-01 2.57554547e-01]
		[ 8.15870e-01 1.05000e-03 -5.87790e-01]	[ 9.17091957e-01 -1.00509704e-01 -7.02383753e-01]
		[ 3.18490e-01 5.23250e-01 5.20190e-01]	[ 2.67539912e-01 4.68547097e-01 5.66573860e-01]
		[ 1.01461e+00 -2.70883e+00 -1.31850e-01]	[ 8.79029971e-01 -2.68290387e+00 -9.60232037e-02]
		[-4.76620e-01 -4.02700e-02 9.42000e-03]	[-3.70904001e-01 -1.56610477e-02 3.10076984e-02]
		[-3.23190e-01 2.71276e+00 1.32070e-01]	[-2.72129816e-01 2.69101422e+00 7.06287778e-02]
		[ 7.55810e-01 -6.89140e-01 3.80200e-02]	[ 7.04664738e-01 -6.99723542e-01 -4.74982680e-03]
		[-3.09500e-01 6.98100e-02 -2.70070e-01]	[-3.91708312e-01 1.58277512e-01 -3.56795145e-01]
		[-6.85090e-01 8.96960e-01 2.66950e-01]	[-6.58977732e-01 9.05979974e-01 2.83211888e-01]
		[ 1.09361e+00 4.66920e-01 1.15190e+00]	[ 1.19815725e+00 3.72584863e-01 1.22203106e+00]
		[ 2.15030e-01 -1.49980e-01 -2.10050e-01]	[ 1.68648967e-01 -1.50752008e-01 -1.61837595e-01]
		[-1.08788e+00 -1.87320e-01 -1.05364e+00]	[-1.14302993e+00 -1.92716482e-01 -1.15253736e+00]
		[-4.82900e-01 -1.78350e-01 2.18681e+00]	[-3.58672342e-01 -1.06209501e-01 2.13927939e+00]
		[-1.28670e-01 -8.12000e-03 1.48190e-01]	[-1.10668907e-01 -5.66685837e-02 9.82537544e-02]
		[ 5.17780e-01 -8.54300e-02 -1.94217e+00]	[ 5.34905766e-01 -9.86471643e-02 -1.94212571e+00]
		[ 6.37150e-01 6.36560e-01 -1.18096e+00]	[ 5.81840356e-01 5.56962564e-01 -1.07236308e+00]
		[-7.22490e-01 -3.54020e-01 5.60060e-01]	[-7.23714916e-01 -3.30371352e-01 4.79051968e-01]
		[ 2.06700e-02 -1.55330e-01 6.63160e-01]	[ 9.31782061e-03 -1.33385397e-01 5.74838082e-01]
		[ 1.53726e+00 3.55840e-01 1.78680e-01]	[ 1.50275513e+00 7.37942685e-01 3.10344102e-01]
		[-9.20440e-01 6.89750e-01 3.04170e-01]	[-8.24829304e-01 5.14709908e-01 2.60277613e-01]
		[-4.67820e-01 -1.20860e+00 -6.27550e-01]	[-5.50314538e-01 -1.30608265e+00 -6.42482859e-01]
		[-7.83080e-01 -5.92110e-01 4.49680e-01]	[-9.95005331e-01 -6.46924132e-01 5.17713150e-01]
		[ 2.42850e-01 6.47680e-01 -1.38790e-01]	[ 2.72975892e-01 5.70254082e-01 -1.28805374e-01]
		[ 2.86790e-01 -3.09700e-02 -1.41250e-01]	[ 4.08166311e-01 -5.87526963e-02 -1.36584558e-01]
		[-5.19170e-01 6.02800e-01 9.40580e-01]	[-5.84730687e-01 7.96418864e-01 9.00648181e-01]
		[ 5.57150e-01 -4.81130e-01 -1.32790e-01]	[ 6.19886774e-01 -5.49850456e-01 -1.08313403e-01]
		[-1.55610e-01 -2.34370e-01 -8.98600e-01]	[-7.55830495e-02 -2.61462005e-01 -8.95571487e-01]
		[ 2.57600e-01 -9.78700e-02 1.02190e-01]	[ 2.75460344e-01 -6.73918869e-02 1.49540334e-01]
		[-1.26080e-01 8.87000e-02 -3.12260e-01]	[-5.18186603e-02 2.50091180e-01 -2.31761541e-01]
		[-2.54760e-01 2.56900e-02 4.61800e-02]	[-1.78278097e-01 3.33462205e-03 -4.34431445e-02]
		[-5.32280e-01 -9.42960e-01 2.83340e-01]	[-4.75998491e-01 -9.36447058e-01 3.13856606e-01]
		[ 1.04933e+00 4.12420e-01 -2.16300e-02]	[ 9.65800401e-01 3.23651190e-01 -5.66555874e-02]
		[-5.54230e-01 6.17150e-01 9.50700e-02]	[-4.38182528e-01 5.63708485e-01 2.87066703e-02]
		[ 1.14150e-01 -7.34630e-01 4.99630e-01]	[ 2.63698925e-02 -5.45099023e-01 6.12009500e-01]
		[-1.44150e-01 3.99570e-01 -1.53740e-01]	[-2.39278862e-02 3.90950676e-01 -1.26589719e-01]
		[ 2.11780e-01 -6.48800e-02 -3.80560e-01]	[ 2.05460842e-01 -6.24014303e-02 -3.65888912e-01]
		[ 1.24541e+00 -6.18650e-01 2.54208e+00]	[ 1.25085754e+00 -5.63609283e-01 2.55797100e+00]
		[ 6.30750e-01 5.98310e-01 -1.96908e+00]	[ 6.70473065e-01 5.11305924e-01 -1.96680286e+00]
		[-1.85529e+00 2.33570e-01 -8.04850e-01]	[-1.89012126e+00 1.81188006e-01 -7.65921366e-01]
		[-3.36090e-01 3.10862e+00 -6.51150e-01]	[-5.02960233e-01 3.10281523e+00 -5.77688330e-01]
		[ 3.64740e-01 -2.28449e+00 1.17206e+00]	[ 3.50575636e-01 -2.31608153e+00 1.05287700e+00]
		[-2.10710e-01 -9.68980e-01 -7.05290e-01]	[-1.87785048e-01 -8.77281289e-01 -7.63621354e-01]
		[-2.44770e-01 -6.73930e-01 -1.56060e-01]	[-2.14948107e-01 -6.70849753e-01 1.27067698e-02]
		[ 8.53600e-02 5.66600e-01 1.02970e-01]	[ 9.71231265e-02 4.62247707e-01 9.01339459e-02]
		[ 1.21840e-01 3.68480e-01 4.22000e-02]	[ 1.58269235e-01 3.21288214e-01 -3.30448961e-02]
		[ 5.24000e-01 -2.78900e-02 1.91921e+00]	[ 5.62742718e-01 7.44479658e-02 1.63859320e+00]
		[-8.66710e-01 -1.24801e+00 -7.73020e-01]	[-7.26712189e-01 -1.25446035e+00 -7.02347193e-01]
		[ 1.94290e-01 1.12260e+00 -6.35080e-01]	[ 2.52973598e-01 8.40928108e-01 -4.40447380e-01]
		[ 3.68580e-01 -1.17047e+00 -4.99400e-02]	[ 3.07997884e-01 -1.11074307e+00 -6.45879634e-02]
		[-4.06520e-01 4.81140e-01 -3.78250e-01]	[-2.92759207e-01 3.80494217e-01 -3.24692439e-01]
		[ 1.99850e-01 8.68260e-01 2.66410e-01]	[ 1.97527176e-01 9.02548822e-01 2.98982989e-01]
		[-4.78320e-01 7.48180e-01 1.85760e-01]	[-5.15864929e-01 9.23800738e-01 8.28356302e-02]
		[ 4.04330e-01 -7.42690e-01 -6.49000e-01]	[ 4.37038942e-01 -8.89219339e-01 -6.94081320e-01]
		[ 4.12230e-01 -3.40550e-01 2.91100e-01]	[ 3.91459811e-01 -3.97882296e-01 3.30337246e-01]
		[-1.38846e+00 4.63700e-02 1.29227e+00]	[-1.39854077e+00 2.38816652e-01 1.30843555e+00]
		[-1.22110e-01 9.17080e-01 -6.07040e-01]	[-2.15298932e-01 9.42187328e-01 -7.36485201e-01]
		[ 1.34564e+00 -8.54180e-01 -9.00110e-01]	[ 1.51271817e+00 -9.69695684e-01 -9.11516767e-01]
		[-3.64460e-01 5.99030e-01 4.28400e-02]	[-2.63447603e-01 5.21641274e-01 1.59770107e-01]
		[ 6.75700e-02 -3.91670e-01 1.71660e-01]	[-4.85132910e-02 -2.91062372e-01 4.07659283e-02]
		[ 3.40710e-01 -1.31030e-01 -2.41670e-01]	[ 3.42865353e-01 -1.39721237e-01 -2.35387596e-01]
		[-2.80750e-01 -2.00370e-01 -2.38170e-01]	[-1.35261966e-01 -1.75550064e-01 -3.52620564e-01]
		[ 1.25870e-01 1.22980e-01 2.92890e-01]	[ 1.33604654e-01 1.08733509e-01 3.10520598e-01]
		[ 9.07100e-02 -4.21400e-02 -1.84300e-02]	[ 1.01005838e-01 -7.74405849e-02 -4.54917561e-02]
		[ 3.45400e-01 1.37670e-01 3.55000e-01]	[ 2.94653420e-01 -2.12684042e-02 3.30027023e-01]
		[-1.73900e-02 -3.30210e-01 -4.31440e-01]	[-1.02344177e-02 -2.36025755e-01 -3.63763750e-01]
		[-3.66260e-01 2.37140e-01 1.28920e-01]	[-3.91935954e-01 2.97603684e-01 1.49053764e-01]
		[-1.60761e+00 6.25640e-01 -1.18213e+00]	[-1.49686274e+00 5.44788092e-01 -1.20398573e+00]
		[ 9.90430e-01 -1.10311e+00 9.68610e-01]	[ 9.50860382e-01 -1.05018234e+00 9.81263326e-01]
		[ 4.24230e-01 4.01290e-01 2.87350e-01]	[ 3.91918307e-01 4.41551470e-01 2.79334164e-01]
		[-2.15710e-01 -2.29124e+00 4.53750e-01]	[-1.97863317e-01 -2.34167432e+00 4.28571152e-01]
		[-5.75950e-01 -9.68100e-02 -3.09000e-01]	[-5.57501762e-01 -2.54476711e-02 -2.72087644e-01]
		[ 6.54680e-01 2.59438e+00 -1.37440e-01]	[ 6.39534467e-01 2.55764788e+00 -1.08087178e-01]
		[ 5.79000e-01 1.34764e+00 -3.89570e-01]	[ 6.76889531e-01 1.31152856e+00 -2.71800045e-01]
		[ 1.58820e-01 -9.71460e-01 5.29000e-02]	[ 6.00215694e-02 -8.48472994e-01 4.27001887e-02]
		[-6.39310e-01 -2.66480e-01 7.47100e-02]	[-5.97581237e-01 -2.91505454e-01 1.42471531e-01]
		[ 2.23430e-01 -1.92610e-01 1.05455e+00]	[ 1.86737657e-01 -2.46108086e-01 1.05536951e+00]
		[ 1.32800e-02 2.18630e-01 -7.00990e-01]	[-3.83110663e-02 1.52235086e-01 -6.78717648e-01]
		[-3.30890e-01 2.47650e-01 -1.84080e-01]	[-3.45982942e-01 2.18455718e-01 -1.08161786e-01]
		[ 4.76180e-01 4.30320e-01 -1.44450e+00]	[ 5.71006635e-01 5.46694440e-01 -1.67249283e+00]
		[ 3.90000e-01 -1.03731e+00 9.66000e-01]	[ 3.31719171e-01 -1.14794955e+00 1.17511078e+00]
		[-6.55860e-01 4.09490e-01 1.21810e-01]	[-7.09061206e-01 4.13302369e-01 9.66238893e-02]
		[ 1.36020e-01 3.88280e-01 -4.83120e-01]	[ 1.76383024e-01 3.60007667e-01 -5.51437831e-01]
		[ 1.19950e-01 -3.05180e-01 8.66440e-01]	[ 1.70303149e-01 -2.42651507e-01 8.56412324e-01]
		[-3.70680e-01 -2.58020e-01 -1.28490e-01]	[-3.51912829e-01 -2.14393940e-01 -8.70436439e-02]
		[-2.33000e-01 9.13600e-02 1.87895e+00]	[-1.49797642e-01 1.42451776e-01 1.97579251e+00]
		[-6.15040e-01 -1.30680e-01 1.38150e-01]	[-6.28278264e-01 -1.48489236e-01 9.35766909e-02]
		[ 8.20850e-01 -1.57290e-01 -2.02489e+00]	[ 7.90989068e-01 -1.52699734e-01 -2.01800946e+00]
		[ 5.46650e-01 -4.30880e-01 -4.71500e-02]	[ 5.52876894e-01 -3.62111687e-01 -1.62750477e-01]
		[-3.47000e-03 6.46100e-02 6.45970e-01]	[-2.90251378e-02 9.01860159e-02 6.83271943e-01]
		[-6.31030e-01 1.95850e-01 -5.00870e-01]	[-6.38742707e-01 2.30140585e-01 -4.60844441e-01]
		[-1.51210e-01 -4.70740e-01 2.38100e-02]	[-1.76016446e-01 -5.00941144e-01 5.57479484e-02]
		[ 4.15210e-01 2.29170e-01 1.88150e-01]	[ 4.92514548e-01 2.20681282e-01 1.91511045e-01]
		[-2.87320e-01 3.79470e-01 -2.21660e-01]	[-2.23104644e-01 2.80941914e-01 -2.00390008e-01]
		[ 1.52891e+00 -6.90400e-01 -5.70810e-01]	[ 1.32003011e+00 -6.16910570e-01 -6.31232371e-01]
		[-1.31333e+00 -8.92800e-02 1.40210e-01]	[-1.25360287e+00 -4.90674177e-02 1.96522291e-01]
		[-1.43090e-01 5.92750e-01 3.87220e-01]	[-3.51318968e-02 5.44607589e-01 3.89325240e-01]
		[ 2.19820e-01 1.10490e-01 4.48320e-01]	[ 5.84794557e-02 4.87234650e-02 3.94987907e-01]
		[-9.79100e-02 -3.34080e-01 -1.64660e-01]	[ 1.01349555e-01 -1.86521632e-01 -1.47829617e-01]
		[-1.11380e-01 -1.07040e-01 -1.43870e-01]	[-1.52861513e-01 -7.82836090e-02 -1.01934972e-01]
		[-6.58490e-01 -9.02800e-01 1.64123e+00]	[-6.42340138e-01 -1.00661727e+00 1.68661068e+00]
		[ 3.24700e-02 -1.42840e-01 -6.83400e-02]	[-3.44840024e-02 -1.47560876e-01 -1.00149729e-01]
		[ 6.64480e-01 1.10817e+00 -1.48547e+00]	[ 6.42255862e-01 1.16550985e+00 -1.54808346e+00]
		[ 2.27510e-01 3.10550e-01 9.66740e-01]	[ 2.08337506e-01 3.01803098e-01 9.78980648e-01]
		[-8.53880e-01 6.28970e-01 -5.52980e-01]	[-8.44248159e-01 5.33352007e-01 -5.07616014e-01]
		[ 6.15840e-01 -7.44810e-01 -2.84670e-01]	[ 5.24531468e-01 -7.26735717e-01 -2.22694848e-01]
		[-3.85680e-01 7.18100e-02 5.46100e-01]	[-3.30578431e-01 7.35611914e-03 4.31373573e-01]
		[-3.98500e-01 -1.18710e-01 -9.34980e-01]	[-4.53912162e-01 -1.36002800e-01 -9.40399983e-01]
		[ 7.30510e-01 3.88090e-01 3.21730e-01]	[ 7.43911731e-01 3.59766193e-01 3.16629769e-01]
		[-9.04100e-02 -1.40868e+00 9.65360e-01]	[-1.67641746e-02 -1.44964835e+00 7.55205561e-01]
		[ 2.25620e-01 1.42532e+00 -8.22810e-01]	[ 2.38138654e-01 1.37955139e+00 -7.37216751e-01]
		[-1.70730e-01 1.34320e-01 -3.30110e-01]	[-2.12864630e-01 1.77508470e-01 -2.41470251e-01]
		[-1.60780e-01 -6.25660e-01 -1.40210e-01]	[-1.19065976e-01 -6.73012904e-01 -1.30742817e-01]
		[ 4.32010e-01 1.11390e-01 1.44060e-01]	[ 4.47393437e-01 1.07644235e-01 1.05443485e-01]
		[-4.57310e-01 6.84230e-01 6.70500e-02]	[-6.16298141e-01 7.51296345e-01 1.09864986e-01]
		[ 1.46529e+00 2.33620e-01 -1.31900e-02]	[ 1.52321929e+00 3.66423330e-01 -9.73268144e-02]
		[-7.59000e-01 2.96710e-01 -3.10740e-01]	[-8.69513812e-01 2.90283906e-01 -3.25769337e-01]
		[-6.82150e-01 -6.05080e-01 3.50180e-01]	[-6.58381743e-01 -6.44576745e-01 2.92362382e-01]
		[-1.57970e-01 3.94710e-01 1.00091e+00]	[-1.25617753e-01 3.56511458e-01 1.14671149e+00]
		[ 2.19150e-01 -4.69080e-01 -7.92260e-01]	[ 1.69083795e-01 -4.64214266e-01 -8.33737120e-01]
		[-1.57210e-01 7.97400e-02 -1.93310e-01]	[-1.37287757e-01 2.24818880e-01 -2.59878557e-01]
		[ 8.53440e-01 -1.27748e+00 4.78470e-01]	[ 7.22623603e-01 -1.25050945e+00 4.87912004e-01]
		[-9.34620e-01 4.83800e-02 9.32040e-01]	[-9.36951405e-01 -2.06168270e-02 9.06711743e-01]
		[ 1.13370e-01 1.31187e+00 -1.23196e+00]	[ 1.52475553e-01 1.29142005e+00 -1.27560994e+00]
		[-5.66730e-01 1.72844e+00 3.88330e-01]	[-5.88190708e-01 1.72553459e+00 5.85513286e-01]
		[ 2.51060e-01 -4.00800e-02 5.34720e-01]	[ 2.33283625e-01 -1.91388086e-02 4.72336310e-01]
		[ 2.82200e-02 -1.86780e+00 -9.59240e-01]	[ 8.01819975e-02 -1.77095427e+00 -9.59744117e-01]
		[ 5.94400e-01 -6.96960e-01 -8.26770e-01]	[ 5.01364167e-01 -7.73277208e-01 -7.02599901e-01]
		[-4.10350e-01 6.47500e-01 3.83120e-01]	[-3.56272503e-01 6.99597818e-01 3.38079545e-01]
		[-4.96500e-02 1.04000e-01 3.60720e-01]	[-3.17134324e-02 1.16384533e-01 3.44983322e-01]
		[-2.80400e-01 -4.74370e-01 4.56930e-01]	[-3.28442828e-01 -3.90300610e-01 4.95129895e-01]
		[-4.06160e-01 7.15380e-01 1.87880e-01]	[-2.79767054e-01 6.62496558e-01 1.89910235e-01]
		[ 5.82480e-01 -2.77190e-01 -6.70600e-01]	[ 5.97602620e-01 -2.77508318e-01 -7.28162358e-01]
		[ 1.05285e+00 7.37710e-01 5.09960e-01]	[ 9.68773342e-01 8.23940815e-01 5.07318039e-01]
		[ 2.95660e-01 4.00310e-01 -3.81160e-01]	[ 3.45699296e-01 4.59577788e-01 -3.71643549e-01]
		[-9.64230e-01 -1.30802e+00 -3.88910e-01]	[-9.94117555e-01 -1.34338618e+00 -3.19539672e-01]
		[ 7.39890e-01 1.66850e-01 1.50506e+00]	[ 6.04812064e-01 3.75629138e-01 1.53665112e+00]
		[ 4.91700e-02 -4.37630e-01 4.01110e-01]	[ 4.46771526e-02 -5.11107554e-01 3.87864620e-01]
		[-9.23310e-01 -6.90600e-02 -2.00699e+00]	[-8.50850617e-01 -3.56896808e-02 -2.01076548e+00]
		[-8.02130e-01 3.42310e-01 1.82970e-01]	[-6.47120971e-01 1.84275923e-01 1.47449897e-01]
		[-4.28650e-01 -1.84410e-01 1.27900e-01]	[-4.63458529e-01 2.52690547e-01 1.62961334e-01]
		[ 1.04643e+00 1.42920e-01 -1.28940e-01]	[ 1.02527588e+00 4.43716252e-02 -1.15517938e-01]
		[-1.32960e-01 8.22180e-01 3.80860e-01]	[-2.48296455e-01 8.20928824e-01 3.33266142e-01]
		[-3.21800e-02 9.59400e-02 3.01500e-02]	[ 1.38982449e-02 3.23959093e-02 5.93711789e-02]
		[ 1.94170e-01 -9.26820e-01 -3.61380e-01]	[ 1.98813477e-01 -9.12391238e-01 -3.57218785e-01]
		[ 6.03850e-01 3.71800e-02 7.48830e-01]	[ 6.51225532e-01 -4.68082691e-02 6.99925296e-01]
		[-1.50500e-01 -3.04520e-01 -2.86490e-01]	[-6.28279436e-02 -1.90797798e-01 -1.88193987e-01]
		[-2.40020e-01 7.47400e-02 -6.06280e-01]	[-3.02699135e-01 6.26519605e-02 -6.07111235e-01]
		[ 8.96670e-01 -8.27600e-01 -2.67030e-01]	[ 9.43395957e-01 -9.27810883e-01 -2.10872254e-01]
		[-3.24250e-01 -1.32270e-01 7.93390e-01]	[-3.39787901e-01 -1.60640899e-01 7.55788805e-01]
		[-4.86650e-01 6.63460e-01 -7.56300e-01]	[-3.73933747e-01 5.97342770e-01 -7.20986542e-01]
		[ 1.14280e-01 -2.76200e-02 -4.70420e-01]	[ 1.45163293e-01 -1.98255453e-02 -4.13782688e-01]
		[ 1.42580e-01 9.84700e-02 2.48310e-01]	[ 1.59939729e-01 1.66653468e-01 2.10723605e-01]
		[-2.91650e-01 -2.06750e-01 2.76860e-01]	[-2.04540618e-01 -2.02421858e-01 2.15188786e-01]
		[ 1.97105e+00 6.43110e-01 -4.21410e-01]	[ 1.92607883e+00 5.06069916e-01 -2.23010365e-01]
		[-1.21726e+00 5.84810e-01 3.62740e-01]	[-1.19981495e+00 5.00566843e-01 3.33447619e-01]
		[-8.36960e-01 -9.97740e-01 2.00300e-02]	[-7.66311664e-01 -9.50219477e-01 -3.63578773e-02]
		[ 2.16727e+00 4.64640e-01 -1.32683e+00]	[ 2.36144913e+00 5.08314362e-01 -1.25752744e+00]
		[-4.83450e-01 1.77270e-01 9.30400e-02]	[-4.93448044e-01 1.73353594e-01 7.94573685e-02]
		[-1.93347e+00 -5.79400e-01 1.17941e+00]	[-1.93767336e+00 -5.23157305e-01 1.15204349e+00]
		[-5.33770e-01 -1.21277e+00 4.05010e-01]	[-5.93933720e-01 -1.16957347e+00 3.17534738e-01]
		[ 7.83100e-02 8.34600e-01 -9.85710e-01]	[ 8.68537183e-02 7.36002241e-01 -9.13497571e-01]
		[ 4.86730e-01 5.43620e-01 8.52140e-01]	[ 4.50348757e-01 5.25169254e-01 8.95529433e-01]
		[-1.34304e+00 3.98320e-01 -2.30816e+00]	[-1.30372681e+00 3.72000285e-01 -2.46820731e+00]
		[ 5.28790e-01 1.00500e+00 1.05343e+00]	[ 5.11060894e-01 9.38809729e-01 1.05546084e+00]
		[ 9.28290e-01 -1.20803e+00 1.22963e+00]	[ 9.10122426e-01 -1.26170714e+00 1.27424706e+00]
		[-3.97000e-03 -1.28141e+00 -9.40010e-01]	[-1.66868350e-01 -1.29987082e+00 -9.88824613e-01]
		[-3.78470e-01 3.76790e-01 1.52666e+00]	[-2.51392543e-01 3.65714539e-01 1.43780612e+00]
		[ 5.06320e-01 8.95400e-01 -7.06700e-01]	[ 5.28288841e-01 9.14313050e-01 -5.75274837e-01]
		[-1.39200e-01 4.32000e-03 -1.48070e-01]	[-1.07735237e-01 -1.24636942e-01 -2.40117397e-01]
		[ 4.39590e-01 -1.01720e-01 3.78670e-01]	[ 4.28238354e-01 -6.06186464e-02 3.48210317e-01]
		[-4.70920e-01 1.63580e-01 -2.00970e-01]]	[-4.44156081e-01 1.53656580e-01 -1.82254720e-01]]
3.83249	3.31796	[[-1.12186e+00 -1.78199e+00 6.88000e-02]	[[-1.46117772e+00 -1.82175903e+00 5.39825494e-01]	[2.1068440045954993, 1.4145173928941277, 2.3079154112748586, 0.14803459764528018, 0.6659527221207223, 1.1017663529986745, 2.0648560849366717, 0.30699417356034625, 0.20056464319515543, 1.1276458387720854, 0.28440483434709757, 2.2106385488586775, 0.9466863209109975, 0.5457614766544081, 0.8014530025522395, 2.91376601340945, 0.4017958119493034, 1.2231290143725642, 2.157550577136026, 2.050838396095606…	[2.396926753002158, 1.4632215533452908, 2.5871618795408313, 0.11648651543865209, 1.5958325880614788, 0.902565865488983, 1.550780325070939, 0.2922472158998004, 0.2459027272703776, 1.2381210654469164, 0.19894611100930443, 0.8123813104981957, 0.8839854260179625, 0.35929327244849446, 0.2471362141994816, 2.8244572251928193, 0.3758158935431484, 1.0759839428694833, 2.0291914624077134, 2.034712813715104,…
		[ 7.00400e-01 -9.26780e-01 -8.07080e-01]	[ 1.31196709e+00 -6.18702454e-01 -1.92267902e-01]
		[-3.98000e-01 1.84140e+00 -1.33316e+00]	[-6.82883550e-01 2.18960327e+00 -1.19696039e+00]
		[-2.52400e-02 -5.74200e-02 -1.34090e-01]	[ 4.65495568e-02 -8.86110037e-02 -5.95847050e-02]
		[ 1.37140e-01 -5.18180e-01 3.95190e-01]	[ 3.63617816e-02 -1.22151655e+00 1.02628300e+00]
		[ 3.52140e-01 -2.76590e-01 1.00667e+00]	[ 3.25093881e-01 -2.83294093e-01 7.92895685e-01]
		[ 1.51235e+00 7.87590e-01 1.16453e+00]	[ 2.09875205e-01 5.27521514e-01 -1.44311921e+00]
		[-1.91890e-01 1.55790e-01 -1.82080e-01]	[-2.56222696e-01 1.03224232e-01 -9.54102883e-02]
		[-1.76900e-01 -8.71000e-02 -3.66900e-02]	[-2.18110216e-01 -8.86974606e-02 7.09143537e-02]
		[ 6.74500e-01 6.50860e-01 6.26910e-01]	[ 6.03959240e-01 6.91269849e-01 8.30856790e-01]
		[-1.06850e-01 -6.69700e-02 -2.54920e-01]	[ 3.16981216e-02 6.68848796e-02 -1.84665094e-01]
		[-1.22986e+00 -1.17435e+00 -1.41254e+00]	[ 4.01251158e-01 -4.77207780e-01 -5.20800957e-01]
		[ 1.49300e-02 7.58580e-01 5.66170e-01]	[ 1.81983861e-01 8.34755663e-01 2.26925297e-01]
		[-1.08970e-01 -2.30010e-01 -4.82780e-01]	[ 1.02002791e-02 -2.72712515e-01 -2.33699581e-01]
		[ 5.42740e-01 5.70510e-01 1.49260e-01]	[ 9.59870363e-02 1.42442077e-01 -1.77688074e-01]
		[-4.97610e-01 2.23812e+00 1.79812e+00]	[-8.90719339e-01 2.29283547e+00 1.38819422e+00]
		[ 1.01000e-02 3.21830e-01 2.40340e-01]	[ 4.80353805e-02 2.34173538e-01 2.89987831e-01]
		[ 2.43410e-01 -1.13836e+00 -3.75410e-01]	[ 2.04795025e-01 -1.02467781e+00 -2.56584925e-01]
		[ 8.37230e-01 1.61394e+00 -1.16158e+00]	[ 7.76524293e-01 1.54634522e+00 -1.05992664e+00]
		[-1.09600e+00 -1.55070e+00 7.74630e-01]	[-1.02736133e+00 -1.56590442e+00 7.95316461e-01]
		[-3.03520e-01 -1.31150e-01 -9.47790e-01]	[-2.61629946e-01 -1.48448979e-01 -9.15179972e-01]
		[ 7.71330e-01 -4.65410e-01 5.26150e-01]	[ 8.31753985e-01 -4.52996097e-01 3.74047320e-01]
		[-4.59120e-01 3.32450e-01 5.89150e-01]	[-3.01969015e-01 2.51691756e-01 3.18838548e-01]
		[-1.31950e-01 2.77390e-01 5.87900e-02]	[-1.06118641e-01 3.32901960e-01 3.33193799e-02]
		[ 3.23020e-01 -3.18590e-01 -5.37860e-01]	[ 2.82486577e-01 -3.53082226e-01 -3.97500055e-01]
		[-5.09780e-01 -7.04290e-01 -4.24120e-01]	[-4.19170044e-01 -6.99340084e-01 -4.67007027e-01]
		[-2.95190e-01 -3.39000e-03 -5.30900e-02]	[-2.88204631e-01 -2.93667900e-02 -1.14078703e-01]
		[ 6.43160e-01 6.02060e-01 2.83780e-01]	[ 5.37096970e-01 5.40153405e-01 3.14536329e-01]
		[-3.07900e-02 -2.25830e-01 -1.94160e-01]	[ 7.81872407e-02 6.00113194e-02 -3.42316482e-01]
		[ 2.98700e-02 1.69320e-01 -1.58020e-01]	[ 1.76366427e-02 1.20911374e-01 -2.93332285e-01]
		[ 1.26470e-01 2.10270e-01 1.71900e-01]	[ 2.03314020e-01 7.82392571e-02 3.11163985e-01]
		[ 6.05610e-01 -1.03761e+00 2.42490e-01]	[ 4.73552505e-01 -1.06061858e+00 4.49159347e-01]
		[-6.28620e-01 9.03790e-01 -2.66140e-01]	[-7.41958410e-01 1.04539464e+00 -3.58924389e-01]
		[ 2.89070e-01 -9.13500e-02 -1.45960e-01]	[ 3.76194736e-01 -1.10591152e-01 -2.01637104e-01]
		[-3.34890e-01 1.26140e-01 1.27530e-01]	[-3.67949385e-01 -2.01233451e-02 2.71332011e-01]
		[ 4.37500e-02 -9.58900e-02 2.16840e-01]	[ 1.27070000e-01 -1.06892492e-01 1.79902772e-01]
		[ 1.01750e-01 -9.80200e-02 -3.68950e-01]	[ 9.20237997e-02 -8.41227055e-02 -4.16946985e-01]
		[-2.74300e-02 3.75040e-01 -1.66340e-01]	[-1.38117251e-01 2.64606389e-01 -1.12483503e-01]
		[ 1.41200e-01 -2.10850e-01 3.94760e-01]	[ 1.19700091e-01 -2.16168634e-01 3.20014310e-01]
		[-2.92100e-02 -1.47880e-01 2.22100e-02]	[-1.08615872e-01 -1.20163192e-01 -6.58873778e-02]
		[ 5.12820e-01 -9.98880e-01 8.34000e-01]	[ 5.14795094e-01 -1.10057224e+00 6.96446022e-01]
		[-3.64600e-01 7.21740e-01 -9.51970e-01]	[-4.58886744e-01 8.22859260e-01 -9.17199509e-01]
		[ 1.48910e-01 -7.06000e-02 1.86670e-01]	[ 1.04677092e-01 -4.85858552e-02 2.68447529e-01]
		[-6.81550e-01 -5.06500e-01 1.97103e+00]	[-7.89236233e-01 -4.96574265e-01 2.02980109e+00]
		[-4.11860e-01 -1.43370e-01 -2.41230e-01]	[-3.87256583e-01 -1.14069281e-01 -3.04339253e-01]
		[ 1.22589e+00 5.45510e-01 -1.33586e+00]	[ 1.24534916e+00 5.33965245e-01 -1.49520381e+00]
		[-1.39810e-01 3.34870e-01 -1.74858e+00]	[-7.86994183e-02 3.50427248e-01 -1.78441908e+00]
		[ 2.12470e-01 -2.53130e-01 1.57273e+00]	[ 2.16394697e-01 -2.73007114e-01 1.66744270e+00]
		[ 2.39820e-01 -1.65680e-01 5.24010e-01]	[ 1.93682487e-01 -1.34647336e-01 4.80667117e-01]
		[ 1.01642e+00 1.24596e+00 7.89690e-01]	[ 8.63899747e-01 1.36695917e+00 8.81162372e-01]
		[-1.01073e+00 -4.67800e-01 -3.04040e-01]	[-9.72813810e-01 -4.55498451e-01 -3.22124623e-01]
		[-2.83100e-02 -7.68040e-01 -6.85300e-01]	[ 4.80067343e-02 -8.05427944e-01 -7.98888861e-01]
		[ 1.40917e+00 -1.14147e+00 -3.45530e-01]	[ 1.61325345e+00 -1.03308548e+00 -3.12708181e-01]
		[ 2.00980e-01 3.45310e-01 -4.64070e-01]	[ 1.99270047e-01 2.65058887e-01 -4.49390578e-01]
		[-1.74377e+00 7.15950e-01 4.72230e-01]	[-1.86855989e+00 8.28079908e-01 5.19806550e-01]
		[ 3.97970e-01 -9.77920e-01 -4.10880e-01]	[ 5.63935282e-01 -9.71777177e-01 -4.81659713e-01]
		[-7.82610e-01 2.18480e-01 3.23740e-01]	[-9.43738507e-01 1.56580202e-01 2.69994610e-01]
		[-1.86020e-01 4.50680e-01 5.61600e-02]	[-2.12716708e-01 4.50673757e-01 1.15499534e-01]
		[-2.62290e-01 2.21950e-01 1.50215e+00]	[-3.23363894e-01 3.07370873e-01 1.45961921e+00]
		[ 8.02840e-01 -4.94990e-01 -9.04390e-01]	[ 8.16370068e-01 -5.42001640e-01 -8.41227454e-01]
		[-6.42030e-01 3.74060e-01 -8.34420e-01]	[-6.32041542e-01 3.34395917e-01 -7.68617370e-01]
		[-3.07760e-01 2.09541e+00 -8.63250e-01]	[-3.74588234e-01 2.23153524e+00 -8.43272957e-01]
		[-9.44400e-02 -9.15290e-01 3.37600e-02]	[-1.68847105e-01 -9.89062560e-01 4.21296327e-03]
		[ 5.10970e-01 -1.00822e+00 1.00469e+00]	[ 4.76837851e-01 -1.09960520e+00 1.19465114e+00]
		[ 7.46430e-01 5.20400e-02 7.34920e-01]	[ 7.99544385e-01 1.82424472e-01 6.34688701e-01]
		[ 7.16500e-02 -2.71710e-01 9.39440e-01]	[ 1.75405783e-01 -2.95538768e-01 1.03926757e+00]
		[-1.08481e+00 9.14100e-02 -1.58214e+00]	[-1.04539420e+00 9.37077966e-02 -1.45782502e+00]
		[-5.46540e-01 -8.00770e-01 -1.99110e-01]	[-3.96439877e-01 -9.10099767e-01 -1.51267095e-01]
		[ 7.72200e-01 -5.22590e-01 4.84500e-02]	[ 7.88924056e-01 -5.24079008e-01 8.35922408e-02]
		[-2.61360e-01 1.50463e+00 1.07960e-01]	[-2.61978219e-01 1.53802099e+00 8.35433153e-02]
		[ 6.85060e-01 -9.08130e-01 -1.24280e-01]	[ 8.13077297e-01 -9.25965923e-01 -2.27517484e-01]
		[-7.62800e-02 3.18590e-01 -3.62200e-01]	[-2.70563019e-02 3.31338023e-01 -3.75142308e-01]
		[-5.78630e-01 7.37770e-01 5.73790e-01]	[-5.61688631e-01 5.85081714e-01 4.76478317e-01]
		[ 5.15250e-01 1.09933e+00 -9.36300e-02]	[ 4.47429676e-01 1.13030085e+00 9.57047578e-02]
		[-9.35200e-02 2.72200e-01 3.89400e-02]	[-9.75464135e-03 2.80446277e-01 -4.45737061e-02]
		[-6.89520e-01 -1.18027e+00 -7.69500e-02]	[-6.00347193e-01 -1.22506082e+00 -1.18330289e-01]
		[ 7.36900e-02 -1.32330e-01 1.01110e-01]	[ 7.27096648e-02 -2.11706302e-01 1.72772546e-01]
		[-7.88070e-01 -3.72710e-01 5.09000e-02]	[-7.64772234e-01 -3.67485339e-01 -3.59042742e-02]
		[ 4.93650e-01 4.06500e-01 1.99840e-01]	[ 5.68343229e-01 5.07155897e-01 1.59453128e-01]
		[-3.02700e-02 -4.66780e-01 -4.53510e-01]	[-2.97559578e-01 -6.90343184e-01 -3.73669723e-01]
		[ 1.51150e-01 3.78760e-01 -1.27390e-01]	[ 2.34460376e-01 5.67396872e-01 -1.80897963e-01]
		[ 8.46400e-02 -6.85200e-02 5.72270e-01]	[ 8.81209544e-02 -6.54270786e-02 4.60107574e-01]
		[ 7.83870e-01 -1.17880e-01 -3.55460e-01]	[ 8.29519288e-01 -1.35880590e-01 -4.17613368e-01]
		[-8.78520e-01 -1.18230e-01 6.08030e-01]	[-9.05489784e-01 -1.54537692e-01 6.34202091e-01]
		[ 2.43520e-01 1.87750e-01 -5.62620e-01]	[ 2.59164315e-01 2.41972524e-01 -5.41888136e-01]
		[-1.82857e+00 2.67810e-01 4.33900e-02]	[-1.81287183e+00 1.97437489e-01 1.82159224e-02]
		[ 4.85730e-01 -1.71380e-01 2.15010e-01]	[ 4.89246787e-01 -2.04075453e-01 2.47517795e-01]
		[ 1.34840e+00 2.49800e-02 -5.07400e-01]	[ 1.34668863e+00 1.02095750e-02 -4.69277071e-01]
		[ 1.71838e+00 1.13780e-01 -7.89180e-01]	[ 1.53896450e+00 2.45169011e-01 -6.42853566e-01]
		[-2.62340e-01 4.05030e-01 -7.61440e-01]	[-3.03414046e-01 2.57235237e-01 -6.93482119e-01]
		[-1.81996e+00 -5.87120e-01 1.47230e+00]	[-1.66943254e+00 -6.54651704e-01 1.30293445e+00]
		[-1.63215e+00 1.32490e-01 9.12800e-01]	[-1.74272587e+00 4.89622917e-02 8.73060666e-01]
		[-2.14210e-01 -3.77150e-01 -7.45860e-01]	[-1.79477320e-01 -3.62693668e-01 -7.16698854e-01]
		[ 1.72334e+00 3.34430e-01 -2.13790e-01]	[ 1.90286323e+00 3.09495712e-01 -1.72909460e-01]
		[-1.78180e-01 -8.15100e-02 -1.33039e+00]	[-3.28447428e-01 -8.99320986e-02 -1.28289119e+00]
		[ 4.50520e-01 -5.07690e-01 6.62740e-01]	[ 5.01998977e-01 -4.64500110e-01 5.97592604e-01]
		[-1.83900e-02 4.19790e-01 6.90850e-01]	[ 8.15911623e-02 4.79311970e-01 7.18567898e-01]
		[ 4.19450e-01 7.27960e-01 9.80130e-01]	[ 2.85941931e-01 8.44053871e-01 9.93156283e-01]
		[-7.76090e-01 -7.77100e-01 -1.26032e+00]	[-7.95161964e-01 -9.00874228e-01 -1.38458055e+00]
		[ 2.66460e-01 1.97010e-01 4.77570e-01]	[ 2.87508234e-01 1.82509712e-01 5.06070299e-01]
		[ 4.33000e-01 4.62250e-01 9.42300e-02]	[ 4.27905792e-01 7.44457927e-01 -4.12222096e-03]
		[-3.17110e-01 6.06960e-01 1.01827e+00]	[-2.61035423e-01 4.99992087e-01 9.40174136e-01]
		[ 6.14600e-02 -5.96140e-01 -8.03740e-01]	[ 1.53457744e-02 -6.93740683e-01 -8.17205644e-01]
		[-2.81700e-02 1.48831e+00 -2.01020e-01]	[-8.67521000e-02 1.55148040e+00 -1.79271422e-01]
		[-6.66000e-03 -6.26600e-02 2.25190e-01]	[ 7.35897374e-02 -1.69375255e-02 2.31342439e-01]
		[ 2.43760e-01 -1.43357e+00 -7.43400e-02]	[ 2.78220560e-01 -1.50096296e+00 -1.40763873e-01]
		[-1.71993e+00 3.94340e-01 -3.86010e-01]	[-1.80297243e+00 4.03215273e-01 -3.42317344e-01]
		[ 3.71600e-01 3.71090e-01 4.11610e-01]	[ 2.92232751e-01 4.48949692e-01 3.21033833e-01]
		[ 9.90930e-01 -3.39110e-01 -9.75500e-02]	[ 9.92125950e-01 -3.80126820e-01 -1.01235152e-01]
		[-1.44350e+00 -1.48650e-01 -8.98780e-01]	[-1.28062863e+00 -2.14901245e-01 -8.76477058e-01]
		[ 4.81170e-01 -1.01690e-01 -2.33370e-01]	[ 4.37716781e-01 -1.14057885e-01 -1.62235764e-01]
		[ 1.20804e+00 4.30790e-01 1.08736e+00]	[ 1.12644863e+00 4.31811741e-01 9.66632803e-01]
		[ 7.62960e-01 -4.91780e-01 -1.27786e+00]	[ 9.11493323e-01 -4.23200619e-01 -1.34428508e+00]
		[-2.00900e-01 -9.75000e-03 -8.71800e-02]	[-2.18890593e-01 -1.63434016e-02 -1.44573051e-01]
		[-4.83270e-01 1.68100e-01 1.62376e+00]	[-4.82797603e-01 1.49675593e-01 1.70256685e+00]
		[ 2.88750e-01 1.69580e-01 2.36250e-01]	[ 2.13923030e-01 1.60249041e-01 3.35550615e-01]
		[-3.95800e-02 -5.26200e-02 3.40400e-02]	[-4.74319707e-02 -2.55758962e-02 -6.16881412e-02]
		[-4.02570e-01 -3.56700e-02 -1.97920e-01]	[-4.14081630e-01 -1.87771378e-02 -2.91692296e-01]
		[-1.74811e+00 -1.24619e+00 -5.26360e-01]	[-1.76129776e+00 -1.01372860e+00 -4.36741186e-01]
		[ 9.31530e-01 -5.05420e-01 -4.81360e-01]	[ 9.60241286e-01 -6.59187267e-01 -5.18224154e-01]
		[ 9.22560e-01 1.65570e+00 8.19550e-01]	[ 8.58824506e-01 1.64315319e+00 8.63028568e-01]
		[-1.58960e-01 7.57590e-01 9.83300e-02]	[-3.02852334e-01 7.63829122e-01 1.53540922e-01]
		[ 2.39840e-01 -5.17400e-01 1.79000e-03]	[ 2.36182806e-01 -7.06785156e-01 4.03196915e-02]
		[-3.38170e-01 -2.28960e-01 1.21520e-01]	[-2.79647719e-01 -2.90069107e-01 1.44748295e-01]
		[ 1.03230e+00 -7.62620e-01 -5.26380e-01]	[ 9.34468252e-01 -4.98318807e-01 -5.13434258e-01]
		[-7.64840e-01 4.90050e-01 -1.65590e-01]	[-6.88967821e-01 3.87888678e-01 -1.59789103e-01]
		[-3.11160e-01 2.03470e-01 6.27780e-01]	[-2.40897763e-01 1.91930883e-01 5.85808457e-01]
		[ 6.86900e-02 4.68260e-01 1.40970e-01]	[ 1.44084735e-01 4.83168013e-01 1.69351218e-01]
		[-2.08370e-01 -1.83550e-01 -5.72890e-01]	[-1.43548807e-01 -9.03588525e-03 -4.86799843e-01]
		[-1.03680e-01 -2.46460e-01 3.22480e-01]	[-4.72291649e-03 -2.70600464e-01 2.32833663e-01]
		[ 5.18440e-01 9.61950e-01 1.90010e-01]	[ 5.88640112e-01 9.93339211e-01 2.59928559e-01]
		[-4.88290e-01 -3.43510e-01 2.12790e-01]	[-5.84096814e-01 -4.10471446e-01 1.63011550e-01]
		[-1.50100e-01 -6.22700e-01 -9.85400e-02]	[ 1.03154286e-02 -7.41592058e-01 -1.56042416e-01]
		[ 5.78700e-01 -1.32190e-01 -1.92210e-01]	[ 4.64646235e-01 7.79002438e-02 -4.95588238e-02]
		[-3.71770e-01 -6.29650e-01 9.57000e-03]	[-2.49556821e-01 -6.66547902e-01 2.53531717e-02]
		[-3.66400e-02 3.75870e-01 2.69140e-01]	[-4.90382560e-02 3.94472863e-01 2.72330057e-01]
		[-6.62190e-01 3.81280e-01 -2.66775e+00]	[-6.76297440e-01 4.59910012e-01 -2.80529850e+00]
		[-5.03980e-01 -1.32810e-01 1.96559e+00]	[-5.06574124e-01 -2.16510185e-01 2.01316039e+00]
		[ 1.21171e+00 -3.95000e-02 6.37220e-01]	[ 1.19987521e+00 -9.60264189e-02 6.78998596e-01]
		[ 1.29530e-01 -2.06119e+00 7.90880e-01]	[-4.68828922e-02 -2.09738271e+00 9.01199319e-01]
		[-3.00010e-01 1.66861e+00 -1.14463e+00]	[-3.32255766e-01 1.62631839e+00 -1.24351243e+00]
		[ 2.03690e-01 2.41990e-01 1.75470e-01]	[ 2.27024229e-01 3.16727446e-01 1.46570423e-01]
		[ 1.55800e-02 2.52380e-01 -2.17280e-01]	[-6.81783193e-03 2.06128595e-01 -4.18713843e-02]
		[-3.40170e-01 1.88280e-01 3.67090e-01]	[-3.41790045e-01 1.15760557e-01 3.62263094e-01]
		[ 2.99670e-01 -2.44640e-01 -2.48330e-01]	[ 3.78026918e-01 -2.76948663e-01 -3.25914678e-01]
		[-8.33890e-01 -7.46080e-01 -6.03510e-01]	[-8.10554614e-01 -5.69558916e-01 -1.01731596e+00]
		[ 6.34570e-01 9.15210e-01 8.23330e-01]	[ 7.71500938e-01 9.47268021e-01 9.20123039e-01]
		[ 3.13400e-02 -3.27820e-01 3.19940e-01]	[ 6.11551154e-02 -7.69924034e-01 6.16765039e-01]
		[-1.48090e-01 3.27500e-02 -6.25430e-01]	[-2.32410843e-01 7.61715876e-02 -6.08748921e-01]
		[ 1.26200e-01 4.69100e-02 2.56120e-01]	[ 2.53758252e-01 -5.22654323e-02 3.15721855e-01]
		[ 9.33700e-02 1.14660e-01 1.26630e-01]	[ 9.34150130e-02 1.50813531e-01 1.53756275e-01]
		[ 1.13957e+00 -1.60935e+00 -5.82680e-01]	[ 1.13713313e+00 -1.45971091e+00 -7.06996076e-01]
		[-7.28690e-01 6.83320e-01 7.11760e-01]	[-7.30475310e-01 5.72536856e-01 7.48770971e-01]
		[-1.42000e-02 5.43380e-01 -2.12930e-01]	[-7.89353174e-02 5.20515262e-01 -1.97340791e-01]
		[ 2.03550e-01 -2.46580e-01 -8.99790e-01]	[ 2.78196169e-01 3.15608361e-04 -9.70803396e-01]
		[ 6.44880e-01 -8.54610e-01 3.66410e-01]	[ 6.01773069e-01 -8.87534203e-01 3.10364714e-01]
		[-1.00936e+00 1.24110e+00 3.32460e-01]	[-9.24808733e-01 1.16517669e+00 3.54776897e-01]
		[-1.21950e-01 4.25370e-01 -2.45530e-01]	[ 1.12941319e-01 3.03014446e-01 -1.11221208e-01]
		[-1.68430e-01 1.38720e-01 4.00490e-01]	[-3.31073885e-01 2.71790542e-01 2.64710125e-01]
		[ 4.60290e-01 -4.39440e-01 -1.14740e-01]	[ 4.72555630e-01 -4.50293429e-01 -1.06341531e-01]
		[ 8.31800e-02 3.39200e-01 5.96160e-01]	[ 2.34899443e-01 4.18537784e-01 5.12748056e-01]
		[-2.55810e-01 -5.09630e-01 -6.04040e-01]	[-2.58693024e-01 -5.45517958e-01 -5.83083299e-01]
		[ 1.04320e-01 -3.95300e-02 7.82900e-02]	[ 1.31444535e-01 -8.65392718e-02 5.09255379e-02]
		[-5.88040e-01 2.97670e-01 -5.16850e-01]	[-6.09549370e-01 2.17548137e-01 -5.32805226e-01]
		[ 2.68300e-01 -1.17820e-01 2.05870e-01]	[ 2.55147847e-01 -3.90379256e-02 2.41031448e-01]
		[ 3.44660e-01 -2.38620e-01 4.56940e-01]	[ 2.97066307e-01 -1.64313840e-01 4.70196130e-01]
		[ 6.79240e-01 -7.92370e-01 1.04030e+00]	[ 7.68192985e-01 -8.84004279e-01 9.98924662e-01]
		[-6.21650e-01 8.16380e-01 -7.85890e-01]	[-6.60072048e-01 8.75255131e-01 -7.76305230e-01]
		[-2.75860e-01 -4.85200e-02 -1.44750e-01]	[-3.04226340e-01 -4.61704506e-03 -1.53966835e-01]
		[-1.65830e-01 1.83467e+00 -2.56730e-01]	[-1.31889297e-01 1.73215083e+00 -3.58016725e-01]
		[ 8.16150e-01 -6.31400e-02 2.23650e-01]	[ 8.54130469e-01 2.64740394e-02 2.26112720e-01]
		[-8.00800e-01 -1.66216e+00 1.86880e-01]	[-8.32070712e-01 -1.66190877e+00 1.95100527e-01]
		[-1.05248e+00 -7.11650e-01 2.52800e-01]	[-9.75085798e-01 -7.03939497e-01 3.69507878e-01]
		[ 7.05390e-01 1.13522e+00 -1.96630e-01]	[ 5.83536595e-01 1.23909929e+00 -1.93589393e-01]
		[ 5.84110e-01 -3.31630e-01 -4.21350e-01]	[ 6.00590756e-01 -3.65645253e-01 -3.22375332e-01]
		[-7.51130e-01 6.26070e-01 -7.36320e-01]	[-7.08851308e-01 5.48741916e-01 -7.56577737e-01]
		[ 4.94800e-02 -2.14000e-02 8.04570e-01]	[-9.35744638e-03 -9.26236437e-02 8.49637669e-01]
		[ 5.27370e-01 -3.33970e-01 4.70000e-03]	[ 5.03481486e-01 -3.48854692e-01 8.66113785e-02]
		[-2.14340e-01 -1.00747e+00 2.13193e+00]	[-1.16839235e-01 -9.30192840e-01 1.97207602e+00]
		[ 2.27300e-01 6.75460e-01 -1.79832e+00]	[ 1.73964831e-01 6.13911388e-01 -1.74089403e+00]
		[ 1.22530e-01 2.31730e-01 -4.11590e-01]	[ 8.99378776e-02 2.14160058e-01 -4.17628801e-01]
		[ 7.12600e-02 -6.34060e-01 1.05592e+00]	[ 1.39960456e-01 -7.97104871e-01 9.57450580e-01]
		[-4.43230e-01 -9.83600e-02 -2.35030e-01]	[-3.89456513e-01 -4.60988507e-02 -2.49211893e-01]
		[ 2.04900e-01 6.92170e-01 -4.80990e-01]	[ 2.08680752e-01 7.22179023e-01 -4.69142405e-01]
		[-1.17560e-01 6.67100e-02 -1.62513e+00]	[-6.57618620e-02 7.75937276e-02 -1.58157329e+00]
		[ 8.08180e-01 -1.08820e-01 2.10060e-01]	[ 8.22859898e-01 -1.39107428e-01 1.51869852e-01]
		[-6.73350e-01 -4.68700e-02 1.43159e+00]	[-7.09830651e-01 -4.03888160e-02 1.44920337e+00]
		[-3.97300e-02 -2.53520e-01 1.12180e-01]	[-8.60707144e-02 -1.64962195e-01 2.65005102e-02]
		[-2.13200e-01 1.62800e-01 -2.75280e-01]	[-2.15571946e-01 2.12154391e-01 -2.70626649e-01]
		[ 1.43660e-01 -1.24660e-01 1.90940e-01]	[ 1.53456614e-01 -8.51523926e-02 2.47048447e-01]
		[ 1.04245e+00 3.88450e-01 3.38340e-01]	[ 1.02656155e+00 3.65840227e-01 3.51335239e-01]
		[-5.69570e-01 8.77500e-02 -1.74170e-01]	[-4.77120718e-01 4.47957294e-02 -1.76845582e-01]
		[-4.74400e-01 -2.36150e-01 -1.50740e-01]	[-4.12270196e-01 -3.15899178e-01 -1.17911436e-01]
		[ 2.14700e-02 -3.18400e-02 4.92710e-01]	[-1.34603813e-01 2.97177071e-02 4.22824207e-01]
		[ 5.37540e-01 -2.73230e-01 -5.24950e-01]	[ 5.88719851e-01 -2.34490819e-01 -4.54237841e-01]
		[-5.13780e-01 1.00040e-01 -8.00000e-02]	[-4.36843228e-01 7.12010559e-02 -6.96111021e-02]
		[ 2.98470e-01 -4.67440e-01 -3.60690e-01]	[ 1.55186767e-01 -5.14848839e-01 -4.55993586e-01]
		[-2.29720e-01 -1.81700e-01 2.92020e-01]	[-6.62515390e-02 -3.76480941e-02 3.10840520e-01]
		[-7.46400e-02 3.10300e-01 3.57110e-01]	[-1.18347555e-01 3.38956633e-01 3.82401447e-01]
		[ 5.97540e-01 1.40730e+00 -1.04868e+00]	[ 6.60512348e-01 1.36830819e+00 -1.00847013e+00]
		[ 1.58200e-02 -4.37340e-01 -3.38090e-01]	[-5.60337639e-02 -4.52513833e-01 -3.63370037e-01]
		[-5.85720e-01 -1.00249e+00 1.53584e+00]	[-5.94567361e-01 -9.31088665e-01 1.45545147e+00]
		[ 3.01700e-02 -5.09770e-01 -8.86750e-01]	[-1.86052880e-02 -5.01799134e-01 -8.43320786e-01]
		[ 7.80110e-01 -3.15360e-01 4.09970e-01]	[ 7.75776015e-01 -4.16049098e-01 4.55779295e-01]
		[-6.96740e-01 1.04625e+00 4.28320e-01]	[-7.81385375e-01 1.03973371e+00 4.90687230e-01]
		[ 1.55181e+00 6.46790e-01 -6.54340e-01]	[ 1.63538687e+00 5.75330076e-01 -8.13504991e-01]
		[-4.47780e-01 -1.93350e-01 1.40090e-01]	[-5.25539257e-01 -2.20885271e-01 1.34129665e-01]
		[-1.18409e+00 -9.70100e-02 4.09240e-01]	[-1.17752744e+00 -1.31523036e-01 4.07158940e-01]
		[ 3.69080e-01 1.04504e+00 -1.78000e-01]	[ 4.57466032e-01 9.12357645e-01 -2.49999644e-01]
		[-3.69440e-01 -1.27041e+00 -6.64000e-03]	[-3.40701211e-01 -1.28385296e+00 5.00687278e-02]
		[-4.31300e-02 3.63110e-01 -1.69000e-01]	[-6.46142771e-02 4.32801861e-01 -6.40532895e-02]
		[-8.16020e-01 1.17968e+00 9.16090e-01]	[-7.83828964e-01 1.19759692e+00 8.97349621e-01]
		[-3.65950e-01 -1.37710e-01 -1.51220e-01]	[-3.60499622e-01 -1.44851093e-01 -1.98888512e-01]
		[ 8.32350e-01 -8.73570e-01 -5.67640e-01]	[ 7.16555756e-01 -8.44092264e-01 -5.36624834e-01]
		[-1.16309e+00 -2.59080e-01 -9.78300e-02]	[-1.19007854e+00 -5.43384508e-02 -1.30308009e-01]
		[ 5.79180e-01 -5.01390e-01 2.57110e-01]	[ 4.79778076e-01 -5.12724707e-01 2.87018176e-01]
		[ 5.68550e-01 4.80270e-01 -2.01030e-01]	[ 5.79564592e-01 4.35798249e-01 -2.52450965e-01]
		[-1.02690e-01 3.89910e-01 -4.85860e-01]	[-1.08368393e-01 3.69234176e-01 -3.47477027e-01]
		[ 5.31700e-02 1.00600e-02 2.13670e-01]	[ 1.08884023e-02 -1.53870873e-03 1.73621672e-01]
		[-2.53000e-02 -3.50250e-01 3.06120e-01]	[ 9.02473091e-03 -2.35695621e-01 2.19571501e-01]
		[-7.30260e-01 1.24516e+00 1.81020e-01]	[-8.35296258e-01 1.16534542e+00 1.20329235e-01]
		[ 8.61360e-01 -8.23400e-02 -9.55580e-01]	[ 8.62678324e-01 -1.41527539e-01 -9.70885885e-01]
		[-4.83600e-02 -9.69120e-01 1.00026e+00]	[ 7.07508123e-03 -1.00254028e+00 9.78053828e-01]
		[ 3.71200e-01 -1.01654e+00 -8.11570e-01]	[ 4.02720183e-01 -9.77328178e-01 -6.79928187e-01]
		[-4.69370e-01 -3.11140e-01 8.43100e-02]	[-5.54209032e-01 -2.85388387e-01 -1.33585628e-02]
		[-1.88700e-01 1.18118e+00 7.20150e-01]	[-1.34808889e-01 1.25230921e+00 7.10548188e-01]
		[ 2.97000e-03 9.47240e-01 -3.90900e-01]	[-1.02496305e-01 8.09148653e-01 -1.41841743e-01]
		[ 1.46780e-01 -4.56470e-01 -1.19960e-01]	[ 1.92420684e-01 -3.83394755e-01 -1.49609687e-01]
		[-4.97300e-02 -3.18390e-01 3.76380e-01]	[-1.79959110e-02 -3.31504206e-01 3.54313065e-01]
		[ 7.05180e-01 1.86670e-01 -1.38214e+00]	[ 6.66860467e-01 2.46310127e-01 -1.22864884e+00]
		[-3.73940e-01 1.24690e-01 4.19790e-01]	[-2.80643681e-01 7.93332477e-02 4.07594380e-01]
		[-3.50990e-01 -4.38220e-01 8.43720e-01]	[-3.33194924e-01 -4.27173180e-01 7.73792335e-01]
		[-1.25485e+00 -1.86412e+00 -4.90060e-01]	[-1.23492194e+00 -1.78642279e+00 -4.24653114e-01]
		[ 2.64930e-01 2.46300e-02 9.76600e-02]	[ 2.99041836e-01 7.92560838e-02 1.10068707e-01]
		[ 1.18012e+00 1.47977e+00 1.61120e-01]	[ 1.15942227e+00 1.45330926e+00 1.92671925e-01]
		[-2.32247e+00 -1.15354e+00 -1.07139e+00]	[-2.47227282e+00 -9.55144241e-01 -1.10809354e+00]
		[ 7.08400e-01 4.42400e-01 -1.99560e-01]	[ 6.99929075e-01 3.82350233e-01 -1.86131847e-01]
		[ 1.40264e+00 3.64230e-01 1.17497e+00]	[ 1.48396688e+00 3.96617307e-01 1.19372757e+00]
		[ 2.64800e-02 7.62220e-01 1.58830e-01]	[ 2.02849560e-01 6.91322812e-01 1.50555320e-01]
		[ 5.70100e-02 -5.04450e-01 6.85000e-03]	[ 7.07214987e-02 -1.67525326e-01 -5.30613659e-03]
		[-3.80240e-01 1.54640e-01 6.71700e-02]	[-4.20398144e-01 1.04641642e-01 8.45729456e-02]
		[ 1.98820e-01 -1.28525e+00 -2.10840e-01]	[ 1.21142159e-01 -1.13618728e+00 -2.41043072e-01]
		[ 1.14410e-01 -4.64900e-02 -2.30300e-02]	[ 1.67092766e-01 -1.25603571e-01 -2.53437822e-02]
		[-3.72390e-01 1.18783e+00 2.21380e-01]	[-3.59214556e-01 1.18070226e+00 1.92973449e-01]
		[-1.06860e-01 4.05200e-01 -3.28140e-01]	[-1.82954250e-02 3.25362033e-01 -3.62595904e-01]
		[ 4.03580e-01 -3.52140e-01 -6.90000e-03]	[ 4.73339028e-01 -2.19787460e-01 6.35515341e-02]
		[-4.14500e-02 -2.19710e-01 2.32340e-01]	[-7.61583667e-02 -2.49416943e-01 2.13977167e-01]
		[-1.16775e+00 1.25030e-01 -1.14010e-01]	[-1.01851931e+00 -2.63163065e-02 -1.72330280e-02]
		[ 5.29600e-01 5.06200e-02 -7.53370e-01]	[ 4.78636333e-01 3.39111583e-02 -7.72138469e-01]
		[ 8.56390e-01 -7.52220e-01 6.95960e-01]	[ 8.55450175e-01 -7.22801715e-01 6.53150895e-01]
		[-2.43980e-01 1.64200e-01 6.05310e-01]	[-2.06807478e-01 1.56054540e-01 7.04901511e-01]
		[ 1.12900e-02 -1.87290e-01 -4.80040e-01]	[ 3.25473614e-02 -1.20324831e-01 -5.21002652e-01]
		[ 2.35000e-01 -8.20100e-02 -1.41900e-01]	[ 3.04062680e-01 -8.08808749e-02 -2.00261310e-01]
		[-1.36155e+00 7.12800e-02 -1.40500e-02]	[-1.35854203e+00 9.14378929e-02 1.25600270e-01]
		[ 8.31260e-01 -5.18610e-01 2.02200e-02]	[ 8.06105199e-01 -5.74960087e-01 -8.26779748e-03]
		[ 4.75980e-01 5.65100e-01 5.40000e-02]	[ 5.35864890e-01 5.52546056e-01 -7.55386631e-03]
		[-1.25537e+00 -4.76240e-01 6.53010e-01]	[-1.17143192e+00 -4.30905782e-01 6.93690361e-01]
		[-6.31000e-02 4.95000e-02 1.00900e-01]	[-9.59780257e-02 1.67703446e-02 8.62347101e-02]
		[ 1.29769e+00 4.96090e-01 -7.11910e-01]	[ 1.29741088e+00 5.60625511e-01 -7.48341167e-01]
		[ 5.42180e-01 9.95000e-01 3.44710e-01]	[ 5.52369863e-01 1.10300311e+00 1.22806121e-01]
		[-4.00720e-01 -7.45810e-01 6.34660e-01]	[-4.01342328e-01 -9.05265584e-01 8.64367272e-01]
		[-1.83270e-01 -1.28230e-01 -7.22050e-01]	[-2.25394148e-01 -1.55995995e-01 -6.99406933e-01]
		[ 8.63400e-02 6.36160e-01 1.98960e+00]	[ 1.74810623e-01 6.12204156e-01 1.87224585e+00]
		[ 4.76090e-01 -8.02330e-01 -6.85580e-01]	[ 4.30324214e-01 -8.66316362e-01 -6.72017443e-01]
		[-3.42020e-01 3.94670e-01 -1.40678e+00]	[-3.59114969e-01 3.47133692e-01 -1.37825849e+00]
		[ 7.18850e-01 1.22575e+00 4.01910e-01]	[ 5.71146720e-01 1.17526448e+00 3.17955997e-01]
		[-4.63100e-02 -7.05730e-01 -1.17529e+00]	[ 6.48418251e-02 -6.81290755e-01 -1.23041617e+00]
		[-5.04370e-01 -5.69160e-01 6.78530e-01]	[-4.77893605e-01 -5.51335347e-01 7.93839129e-01]
		[ 5.94780e-01 4.24520e-01 1.59520e-01]	[ 6.09016097e-01 3.99680129e-01 3.07225178e-02]
		[-7.51000e-01 -4.13340e-01 -4.72260e-01]	[-7.47267214e-01 -3.96496108e-01 -5.10113284e-01]
		[-7.57200e-02 -4.11700e-02 3.09820e-01]]	[-5.58792560e-02 -6.06179193e-02 3.57159984e-01]]
2.80223	2.25186	[[ 2.19390e-01 -4.21500e-01 6.81320e-01]	[[ 5.54731981e-02 -3.69012367e-01 1.14614527e+00]	[0.8306570679287573, 0.9926052172943682, 1.140043552018957, 0.12660057661796015, 1.8517913805825967, 1.1509762512319706, 2.354493628150223, 0.8717826709679425, 0.6707933283061185, 1.1755656538449903, 0.3499391918605288, 1.9610798229801865, 1.0149783364683207, 0.651520643571637, 0.5305694499309209, 1.1819656628261246, 0.8510523060893496, 0.4017963002567346, 4.050847722316898, 2.5212433891633705, 0…	[1.2053615118728265, 0.5392108360988115, 1.5664733147688774, 0.23629277636440194, 2.925015669602739, 1.0794914279091714, 1.353914763691167, 0.7737946459535139, 0.5490369355534298, 1.1691290689445137, 0.399536341207814, 0.8295888538689634, 1.027207214301576, 0.5030123035857472, 0.17257105900146086, 0.9392559961939997, 0.7671904838624544, 0.2169392938298506, 4.132330115458869, 2.6461152868110984, 0…
		[-1.59190e-01 -2.82220e-01 -9.38230e-01]	[ 4.65150903e-01 -1.10705025e-01 -2.49253607e-01]
		[-7.41790e-01 5.83600e-01 -6.39420e-01]	[-1.16497916e+00 9.66765315e-01 -4.02525805e-01]
		[-1.52400e-02 -1.21720e-01 3.13000e-02]	[ 2.07844838e-02 -2.03692188e-01 1.17948184e-01]
		[-5.18880e-01 -1.18812e+00 1.32222e+00]	[-5.57960084e-01 -2.00398821e+00 2.05631430e+00]
		[ 8.91580e-01 5.75810e-01 4.45280e-01]	[ 8.63900449e-01 5.88867427e-01 2.68724598e-01]
		[ 1.65520e+00 5.97610e-01 1.56423e+00]	[ 3.25987084e-01 5.38280874e-01 -1.19877909e+00]
		[ 5.38780e-01 5.42700e-02 -6.83210e-01]	[ 4.61022684e-01 -1.66267980e-02 -6.21240524e-01]
		[ 3.07230e-01 2.82900e-01 -5.24920e-01]	[ 2.74001872e-01 2.81914415e-01 -3.83260738e-01]
		[-6.83530e-01 -1.60840e-01 -9.42800e-01]	[-7.81599701e-01 -1.83041675e-01 -8.49976725e-01]
		[ 2.94200e-02 -1.34540e-01 3.21700e-01]	[ 1.18387739e-01 2.05509478e-02 3.81039748e-01]
		[-1.37314e+00 -1.37405e+00 -2.68900e-01]	[ 3.02715524e-01 -5.11167756e-01 5.79041021e-01]
		[-2.87890e-01 8.95550e-01 3.81170e-01]	[-1.23313630e-01 1.01961431e+00 1.83048531e-02]
		[-5.47560e-01 2.25770e-01 -2.71450e-01]	[-4.73840441e-01 1.68703143e-01 -5.98862605e-03]
		[ 3.33640e-01 2.40700e-01 3.35040e-01]	[-2.59933075e-02 -1.70455391e-01 7.07658598e-03]
		[ 5.33700e-01 1.05090e+00 8.84100e-02]	[ 2.23016835e-01 8.90510320e-01 -1.98637075e-01]
		[ 5.88040e-01 2.00310e-01 -5.81700e-01]	[ 5.48593300e-01 2.22054726e-02 -5.35848436e-01]
		[-5.00000e-03 -4.01650e-01 -9.62000e-03]	[-4.14914142e-02 -2.00832676e-01 7.07626734e-02]
		[-2.53870e-01 -4.03621e+00 2.32220e-01]	[-3.63950958e-01 -4.10072052e+00 3.57467570e-01]
		[ 6.47670e-01 2.14836e+00 -1.14967e+00]	[ 7.50542797e-01 2.26792259e+00 -1.13804163e+00]
		[ 2.86510e-01 8.87990e-01 1.99630e-01]	[ 2.80457657e-01 8.17541889e-01 2.29857010e-01]
		[-8.97820e-01 9.30370e-01 4.20030e-01]	[-8.14335020e-01 8.35429346e-01 3.53741533e-01]
		[-3.10980e-01 7.97200e-02 8.47700e-02]	[-1.77494744e-01 8.20473891e-02 -1.93556327e-01]
		[ 2.79160e-01 -1.86690e-01 -3.07510e-01]	[ 2.87968258e-01 -1.55239415e-01 -3.38475194e-01]
		[-4.30000e-02 3.23470e-01 3.93250e-01]	[-1.04160222e-01 2.98225149e-01 5.39384141e-01]
		[-1.46100e-01 -6.22300e-02 -6.39560e-01]	[ 3.14440824e-02 -5.77095768e-03 -6.77744135e-01]
		[ 1.27800e-01 2.48860e-01 3.30420e-01]	[ 1.10414750e-01 2.28048817e-01 2.78752009e-01]
		[-2.02320e-01 -3.95530e-01 -1.16700e-02]	[-3.48261923e-01 -5.20335842e-01 -1.55627904e-02]
		[-4.00400e-02 -1.83940e-01 1.80080e-01]	[ 7.20277481e-02 4.42710746e-02 2.49223538e-02]
		[ 2.05030e-01 8.15300e-02 6.21200e-02]	[ 2.08055768e-01 1.65797788e-02 -5.27521273e-02]
		[-4.14500e-02 3.81270e-01 -5.02330e-01]	[ 1.00192972e-02 2.55110616e-01 -3.62745641e-01]
		[-2.28230e-01 1.30627e+00 -4.63470e-01]	[-3.99811005e-01 1.35104750e+00 -3.38620897e-01]
		[ 9.92970e-01 -1.17250e+00 3.68320e-01]	[ 9.48183745e-01 -1.10172107e+00 3.05751559e-01]
		[-4.59280e-01 -2.38150e-01 6.48700e-02]	[-4.19803334e-01 -2.56014057e-01 3.05140328e-02]
		[ 1.73940e-01 1.61720e-01 -3.29940e-01]	[ 2.05314507e-01 6.93158716e-02 -3.13683653e-01]
		[ 1.51000e-02 1.89000e-03 2.68200e-02]	[ 7.95181553e-02 4.69955881e-04 -1.36656419e-02]
		[-4.00950e-01 -2.79480e-01 3.35650e-01]	[-4.11277034e-01 -2.65921565e-01 3.33245775e-01]
		[-4.23700e-02 -7.33100e-02 -6.24240e-01]	[-1.35505903e-01 -1.19497121e-01 -4.80901433e-01]
		[ 1.32300e-01 2.31000e-01 1.39200e-01]	[ 1.04869672e-01 2.25364678e-01 6.32662808e-02]
		[ 8.97400e-02 -1.30360e-01 5.69890e-01]	[ 1.36435966e-03 -1.16593288e-01 5.08505184e-01]
		[-3.60260e-01 2.13180e-01 -7.14500e-01]	[-2.82859693e-01 1.02952633e-01 -8.79713570e-01]
		[ 5.14170e-01 -7.00120e-01 9.82800e-01]	[ 4.19081061e-01 -5.80952023e-01 9.82145165e-01]
		[ 1.36460e-01 2.19810e-01 -9.28600e-02]	[ 8.36786875e-02 1.89438239e-01 -1.52126941e-02]
		[ 7.84900e-02 3.89910e-01 -1.65734e+00]	[ 6.37860517e-02 4.44002455e-01 -1.62082071e+00]
		[ 1.12686e+00 -5.70900e-02 3.56930e-01]	[ 1.17625378e+00 -3.29898907e-02 2.79971083e-01]
		[-1.14591e+00 -4.30770e-01 1.57494e+00]	[-1.18006936e+00 -4.60790585e-01 1.49760172e+00]
		[-8.72400e-02 -1.69800e-02 1.76280e+00]	[-3.75747899e-02 -7.52335004e-03 1.86095652e+00]
		[ 4.56230e-01 -1.79800e-02 -1.46930e+00]	[ 4.80650604e-01 -1.42021974e-02 -1.52267533e+00]
		[-3.48470e-01 1.79700e-02 -6.44900e-02]	[-3.47026687e-01 3.59268913e-02 -6.44321278e-02]
		[-5.90010e-01 -9.08820e-01 -5.23320e-01]	[-6.80315878e-01 -8.35934663e-01 -4.25405202e-01]
		[ 9.01400e-01 7.49450e-01 1.02600e-01]	[ 9.34211797e-01 7.77366234e-01 9.93205474e-02]
		[-4.24020e-01 2.28150e-01 1.69880e-01]	[-3.64616153e-01 2.09513029e-01 8.04759156e-02]
		[-2.46158e+00 1.01293e+00 5.39900e-01]	[-2.33645535e+00 1.13583549e+00 6.69853911e-01]
		[ 1.82300e-02 -3.45600e-02 -1.85200e-02]	[-3.15865027e-02 -6.03279240e-02 -2.24374171e-02]
		[ 2.27787e+00 -1.03516e+00 -9.25920e-01]	[ 2.30823441e+00 -1.03418337e+00 -9.36637393e-01]
		[-1.28209e+00 -4.84700e-01 -2.92160e-01]	[-1.15044751e+00 -4.92779767e-01 -3.97945060e-01]
		[ 7.55130e-01 3.56030e-01 3.38180e-01]	[ 6.38094629e-01 2.93612074e-01 2.98480580e-01]
		[-1.08960e-01 -2.58570e-01 -1.61250e-01]	[-1.30391480e-01 -2.64174375e-01 -8.80919129e-02]
		[-3.94590e-01 1.92500e-02 -1.00141e+00]	[-4.24733465e-01 1.23231805e-01 -1.10484550e+00]
		[-7.35500e-02 6.92300e-02 1.33070e-01]	[-7.41350778e-02 2.51229208e-02 2.08044168e-01]
		[ 2.86340e-01 -7.07300e-02 6.60850e-01]	[ 3.19850010e-01 -8.86664374e-02 7.39118746e-01]
		[ 3.36440e-01 -8.90360e-01 1.25931e+00]	[ 2.41468923e-01 -7.30855609e-01 1.32655694e+00]
		[ 6.13500e-02 8.73750e-01 3.23860e-01]	[-2.65775556e-02 7.78178337e-01 3.04324598e-01]
		[-3.30450e-01 3.61020e-01 -1.45988e+00]	[-3.53341322e-01 2.42936561e-01 -1.27851007e+00]
		[-1.45540e+00 -5.22900e-01 -3.65100e-02]	[-1.57977142e+00 -4.08249709e-01 -2.53704616e-01]
		[ 1.85990e-01 4.98610e-01 -8.55660e-01]	[ 2.70737898e-01 4.86325868e-01 -7.68943321e-01]
		[ 9.82390e-01 -8.00000e-05 8.94910e-01]	[ 1.15497940e+00 7.31768554e-03 1.16852153e+00]
		[-1.39070e-01 1.05689e+00 -1.82230e-01]	[-8.02207783e-02 9.94163027e-01 -1.29172857e-01]
		[-3.64000e-03 -4.36100e-02 2.80660e-01]	[ 4.14936432e-02 -7.30675732e-03 2.96956612e-01]
		[ 2.08310e-01 -9.53390e-01 -8.56000e-02]	[ 1.37047083e-01 -9.23701871e-01 -9.94364860e-02]
		[-6.04700e-02 7.91470e-01 4.01120e-01]	[ 3.04288038e-02 9.77845181e-01 2.87413227e-01]
		[ 5.07400e-02 -3.05010e-01 1.49350e-01]	[ 8.69948861e-02 -3.02783905e-01 1.47007022e-01]
		[ 1.29330e-01 -6.62890e-01 -3.51340e-01]	[ 2.07948012e-01 -9.03461897e-01 -4.93187890e-01]
		[-7.00110e-01 -1.13231e+00 -2.49090e-01]	[-7.31504884e-01 -1.12056508e+00 -7.68057208e-02]
		[-1.56290e-01 1.54990e-01 1.04240e-01]	[-7.34173635e-02 1.68958201e-01 -8.78408911e-04]
		[ 5.24860e-01 1.02481e+00 2.35400e-02]	[ 5.96739414e-01 9.53835400e-01 -2.12002976e-02]
		[-1.21805e+00 1.73060e-01 3.48340e-01]	[-1.23849892e+00 7.23088550e-02 4.32028524e-01]
		[ 1.01401e+00 7.26400e-02 2.55500e-02]	[ 1.08026287e+00 1.02670007e-01 -6.60444606e-02]
		[-2.54900e-02 -2.86230e-01 6.79000e-03]	[ 9.93868397e-03 -2.35481704e-01 -1.84169426e-02]
		[ 5.65880e-01 3.18460e-01 1.48410e-01]	[ 2.86657000e-01 1.26159086e-01 1.90514811e-01]
		[-2.65690e-01 -7.12620e-01 2.63450e-01]	[-1.97922289e-01 -5.32890542e-01 2.47965246e-01]
		[-1.07710e-01 2.39240e-01 -4.89000e-01]	[-1.01794225e-01 2.81707666e-01 -6.02704666e-01]
		[ 8.22150e-01 -1.98140e-01 -2.57800e-02]	[ 8.69603693e-01 -2.12228536e-01 -8.50849934e-03]
		[-1.11740e-01 6.89700e-02 -4.13410e-01]	[-9.71708980e-02 3.66148512e-02 -3.93967459e-01]
		[-5.59020e-01 2.20920e-01 6.74500e-02]	[-5.63053080e-01 2.51398582e-01 8.35215352e-02]
		[ 1.38199e+00 1.15500e-02 1.29850e-01]	[ 1.50710531e+00 -2.62263173e-02 1.14874567e-01]
		[ 5.51000e-03 -7.87900e-02 -5.13900e-02]	[ 2.27719254e-02 -1.08695618e-01 -5.19519341e-02]
		[-1.51402e+00 2.52630e-01 -2.42170e-01]	[-1.62536239e+00 2.50632584e-01 -1.98875043e-01]
		[-2.49820e+00 -3.13720e-01 5.22130e-01]	[-2.69684238e+00 -1.31909783e-01 7.49041308e-01]
		[ 3.79450e-01 -3.59530e-01 7.29640e-01]	[ 3.38570146e-01 -4.90279640e-01 7.72628364e-01]
		[ 1.74312e+00 4.86150e-01 -1.31904e+00]	[ 1.87701148e+00 4.34336841e-01 -1.45224780e+00]
		[ 1.51015e+00 -1.64440e-01 -6.05760e-01]	[ 1.45176235e+00 -1.56670614e-01 -5.97127922e-01]
		[ 1.37150e-01 1.15950e-01 8.53820e-01]	[ 1.66778799e-01 1.24139298e-01 8.53034866e-01]
		[-1.77250e+00 -3.05500e-02 -2.41920e-01]	[-1.63706285e+00 -3.47684949e-02 -2.38824418e-01]
		[ 1.14890e+00 1.19020e-01 9.29040e-01]	[ 1.04349579e+00 4.99283026e-02 9.93229467e-01]
		[-3.55180e-01 3.43160e-01 3.68800e-02]	[-3.13048475e-01 3.79642743e-01 3.16806065e-03]
		[-5.33150e-01 -5.81360e-01 -1.05516e+00]	[-4.55064466e-01 -5.01143808e-01 -1.03099846e+00]
		[-1.02189e+00 -1.11643e+00 -4.56230e-01]	[-1.12063533e+00 -9.73965112e-01 -4.43507539e-01]
		[ 5.07420e-01 1.09884e+00 8.90720e-01]	[ 4.86647660e-01 9.89480534e-01 8.08288461e-01]
		[ 3.82870e-01 1.46100e-01 -3.32530e-01]	[ 3.86883057e-01 1.08360205e-01 -3.25173888e-01]
		[-7.59700e-01 -4.70950e-01 -2.08520e-01]	[-7.95604039e-01 -2.63712460e-01 -4.30992239e-01]
		[ 5.03910e-01 -8.02100e-02 -3.29840e-01]	[ 5.45941214e-01 -2.00075385e-01 -3.89852591e-01]
		[ 4.24870e-01 9.48790e-01 7.95460e-01]	[ 3.43846244e-01 8.87660134e-01 8.37197419e-01]
		[-1.07750e-01 6.30850e-01 -3.11160e-01]	[-1.70889951e-01 6.13700568e-01 -3.05125001e-01]
		[ 2.39060e-01 -1.35150e-01 2.90860e-01]	[ 3.49461725e-01 -1.09622518e-01 2.88168337e-01]
		[ 9.46400e-02 -4.82400e-01 -1.00670e-01]	[ 1.43843197e-01 -5.12494499e-01 -1.70330534e-01]
		[ 2.20990e-01 -1.56570e-01 1.22310e-01]	[ 2.43907240e-01 -1.85259812e-01 2.23051656e-01]
		[-2.45510e-01 -4.13310e-01 -2.00410e-01]	[-3.37952223e-01 -3.65492774e-01 -3.08807233e-01]
		[-2.74810e-01 9.34350e-01 -1.05150e-01]	[-3.20647543e-01 9.50651410e-01 -9.59521883e-02]
		[ 8.69700e-01 6.07780e-01 3.17860e-01]	[ 1.01825262e+00 5.45350182e-01 2.95179196e-01]
		[-1.50490e-01 -2.86910e-01 4.89270e-01]	[-1.92458742e-01 -2.77364365e-01 5.37671518e-01]
		[-5.67760e-01 -1.84540e-01 -7.81770e-01]	[-6.03443677e-01 -1.53076768e-01 -8.12551966e-01]
		[-1.81530e-01 -2.08410e-01 2.10073e+00]	[-4.87374547e-02 -7.76747363e-02 2.13354012e+00]
		[-1.91070e-01 -7.17000e-02 5.04200e-02]	[-1.76130654e-01 -1.22406610e-01 -1.44722107e-02]
		[ 4.49200e-01 -5.08000e-03 -1.80837e+00]	[ 4.54009877e-01 -3.57487046e-02 -1.80188162e+00]
		[-6.12650e-01 2.24300e-01 -1.40280e-01]	[-6.99049385e-01 1.80952482e-01 -1.46321692e-02]
		[ 3.36910e-01 -5.88700e-02 2.11930e-01]	[ 3.25582155e-01 -2.52965841e-02 1.25408681e-01]
		[ 1.24760e-01 -9.21900e-02 -2.34600e-02]	[ 1.11956036e-01 -7.23169737e-02 -1.03356904e-01]
		[ 1.49948e+00 5.17900e-02 -4.52100e-02]	[ 1.49046614e+00 3.41282911e-01 3.99982660e-02]
		[-9.59290e-01 9.08010e-01 7.88800e-01]	[-8.76076191e-01 7.52075625e-01 7.52337620e-01]
		[-6.05000e-01 -1.04558e+00 -8.36010e-01]	[-6.96916248e-01 -1.19437900e+00 -8.50752882e-01]
		[-5.29360e-01 -3.03620e-01 3.00560e-01]	[-7.56185618e-01 -2.92028667e-01 2.95499444e-01]
		[ 1.51880e-01 2.77710e-01 -1.26100e-02]	[ 1.42227890e-01 1.31636904e-01 6.01101603e-02]
		[ 1.39830e-01 -2.46600e-02 -1.00820e-01]	[ 2.24750025e-01 -1.04907456e-01 -7.10303810e-02]
		[ 8.98700e-02 7.07900e-02 6.05400e-01]	[-5.46841529e-02 2.65248669e-01 6.52935565e-01]
		[ 2.66750e-01 -3.51700e-02 -2.87220e-01]	[ 3.37117286e-01 -1.33222150e-01 -2.54074880e-01]
		[-2.63620e-01 7.43000e-03 -3.64880e-01]	[-2.01419179e-01 4.52847754e-03 -3.79697315e-01]
		[-1.03300e-02 -9.92500e-02 -1.56600e-02]	[ 1.03313406e-01 -1.62253231e-01 3.34090684e-02]
		[ 3.95700e-02 -9.81300e-02 -8.56600e-02]	[ 9.07439469e-02 7.61525742e-02 6.43747948e-03]
		[-3.90260e-01 3.10170e-01 7.09700e-02]	[-3.02773220e-01 2.95210807e-01 -1.62045242e-02]
		[ 2.87640e-01 -7.01250e-01 9.52400e-02]	[ 4.12990296e-01 -7.62955548e-01 2.11353812e-01]
		[ 1.44410e-01 1.44370e-01 9.56900e-02]	[ 4.45609612e-02 8.91817854e-02 2.23108633e-02]
		[-5.54850e-01 5.90680e-01 5.16900e-02]	[-4.18585054e-01 5.19592719e-01 -8.21496917e-03]
		[ 5.96450e-01 -4.49970e-01 2.78860e-01]	[ 3.54218240e-01 -3.34719946e-01 3.79318499e-01]
		[-4.20420e-01 3.43570e-01 1.11970e-01]	[-3.32246640e-01 2.94363532e-01 9.90322560e-02]
		[ 1.43770e-01 -1.36680e-01 -1.34070e-01]	[ 1.41928171e-01 -1.02041966e-01 -1.40928184e-01]
		[-4.14550e-01 1.13990e-01 4.13430e-01]	[-4.59612270e-01 1.73157244e-01 3.36312757e-01]
		[ 1.08681e+00 2.19500e-02 -1.02328e+00]	[ 1.09289133e+00 -4.53416461e-02 -9.78937480e-01]
		[-6.30840e-01 1.09070e-01 4.53690e-01]	[-6.50371721e-01 4.49135053e-02 5.15400250e-01]
		[-3.70720e-01 1.73576e+00 -9.36030e-01]	[-5.97559882e-01 1.70246283e+00 -8.01236842e-01]
		[ 4.48280e-01 -1.86680e+00 7.96320e-01]	[ 4.37081824e-01 -1.88186475e+00 6.78736255e-01]
		[ 1.85020e-01 -1.65000e-02 7.86600e-02]	[ 1.89610442e-01 3.57859464e-02 2.30859118e-02]
		[ 1.71140e-01 2.45490e-01 -1.23780e-01]	[ 1.63714431e-01 1.75723328e-01 3.64943984e-02]
		[ 4.81170e-01 -9.61800e-02 -2.77450e-01]	[ 4.98394309e-01 -1.62539328e-01 -2.86075425e-01]
		[-6.76320e-01 1.36200e-02 3.53900e-01]	[-6.00951638e-01 1.15272857e-02 3.01400382e-01]
		[ 4.99580e-01 -3.76360e-01 2.51081e+00]	[ 6.04638364e-01 -1.63529108e-01 2.17462923e+00]
		[-9.12100e-01 -1.16734e+00 -1.00241e+00]	[-8.08403989e-01 -1.16991259e+00 -9.04264068e-01]
		[ 1.44530e-01 1.27052e+00 -1.06504e+00]	[ 1.64432486e-01 9.42292783e-01 -8.10185942e-01]
		[ 4.69210e-01 9.87390e-01 9.87100e-02]	[ 3.85236606e-01 1.02657440e+00 1.01043129e-01]
		[-4.63140e-01 1.36050e-01 -1.56650e-01]	[-3.39953428e-01 4.81614742e-02 -1.00886042e-01]
		[-7.36000e-03 -9.87880e-01 -1.40410e-01]	[ 6.85028141e-03 -9.54622339e-01 -1.14147901e-01]
		[-6.15010e-01 1.10950e-01 -1.82000e-02]	[-6.64906230e-01 3.19551958e-01 -7.85586363e-02]
		[ 9.25840e-01 -4.66450e-01 -2.53410e-01]	[ 1.00185033e+00 -6.38775348e-01 -2.81355958e-01]
		[ 1.29960e-01 1.25350e-01 2.02750e-01]	[ 2.79226260e-02 8.39398864e-02 2.40903325e-01]
		[-6.26680e-01 -3.30070e-01 4.29540e-01]	[-5.38544258e-01 -1.56608318e-01 4.10863342e-01]
		[-1.81810e-01 7.81660e-01 -3.15180e-01]	[-2.36840913e-01 8.20731942e-01 -3.52083464e-01]
		[ 5.82160e-01 -4.18150e-01 -2.27990e-01]	[ 7.00532720e-01 -5.69697261e-01 -2.11484542e-01]
		[ 3.40390e-01 -2.24840e-01 -7.72460e-01]	[ 5.77717147e-01 -3.54051398e-01 -7.02092966e-01]
		[ 2.80230e-01 1.63200e-02 1.51510e-01]	[ 1.56827782e-01 1.26528225e-01 3.47955916e-02]
		[-3.76710e-01 5.30380e-01 7.25440e-01]	[-3.64904030e-01 5.48278878e-01 7.26623518e-01]
		[-2.15340e-01 -1.13748e+00 -4.33710e-01]	[-6.81207856e-02 -1.10584033e+00 -4.25553362e-01]
		[ 2.06750e-01 5.31850e-01 6.42360e-01]	[ 1.95099366e-01 4.94759635e-01 6.57449392e-01]
		[-2.30100e-02 3.51650e-01 -2.32400e-01]	[-6.82936851e-03 3.02781767e-01 -2.49626613e-01]
		[ 5.62020e-01 -3.81110e-01 3.29800e-01]	[ 4.57985711e-01 -4.16742230e-01 2.79652902e-01]
		[-4.27700e-02 -2.67900e-02 -3.77000e-03]	[-5.10037174e-02 4.80602319e-02 3.53878003e-02]
		[-4.09000e-01 2.49370e-01 -1.66010e-01]	[-4.58317460e-01 3.25408113e-01 -1.60923202e-01]
		[-2.90200e-01 3.83810e-01 1.51900e-02]	[-2.45815530e-01 2.88167427e-01 -8.86313364e-02]
		[ 3.69980e-01 -3.53470e-01 1.40320e-01]	[ 3.34257893e-01 -3.01829999e-01 1.52752864e-01]
		[-2.30060e-01 -1.37500e-02 -3.63600e-02]	[-2.50472082e-01 2.60291724e-02 -3.18162731e-02]
		[ 3.81830e-01 -1.91780e-01 2.15260e-01]	[ 4.21245058e-01 -2.55270426e-01 1.46057065e-01]
		[-8.47320e-01 -1.34280e-01 -1.18970e-01]	[-8.15028054e-01 -6.09969626e-02 -1.40467145e-01]
		[ 2.39720e-01 3.97350e-01 2.49500e-02]	[ 2.21790879e-01 4.14223960e-01 2.38753004e-02]
		[ 2.49150e-01 1.17014e+00 -4.40080e-01]	[ 3.52649210e-01 1.15985310e+00 -3.60221254e-01]
		[ 1.36650e-01 -1.23323e+00 1.80380e-01]	[ 4.87601309e-02 -1.16311370e+00 1.94476225e-01]
		[-2.96840e-01 6.10600e-02 9.29000e-03]	[-2.75776603e-01 6.38877414e-02 1.07750283e-01]
		[ 1.28310e-01 -3.83360e-01 8.95850e-01]	[ 2.37948302e-01 -4.22243797e-01 9.20386329e-01]
		[-1.10250e-01 3.51820e-01 -7.25840e-01]	[-1.80584416e-01 2.84998661e-01 -7.24148704e-01]
		[-2.52960e-01 2.06610e-01 -1.04510e-01]	[-2.72258357e-01 1.84464144e-01 -3.36943953e-02]
		[-1.14696e+00 3.85550e-01 -9.50290e-01]	[-1.13833198e+00 4.93326215e-01 -1.13289610e+00]
		[ 8.35740e-01 -4.02010e-01 1.04164e+00]	[ 8.00599679e-01 -4.83213425e-01 1.15971704e+00]
		[ 4.19760e-01 -1.95500e-02 -4.30900e-02]	[ 4.02394698e-01 -6.08600618e-02 -5.19303199e-02]
		[-1.75640e-01 -6.21500e-02 -9.11200e-02]	[-1.69001485e-01 -1.41343963e-01 -1.54890907e-01]
		[-2.19400e-02 2.67590e-01 9.17000e-02]	[ 6.85288164e-02 2.90611102e-01 1.03643566e-01]
		[ 9.85400e-02 -3.45130e-01 3.67160e-01]	[ 7.74144928e-02 -2.76423459e-01 3.40782572e-01]
		[ 5.11190e-01 1.03250e-01 6.79920e-01]	[ 5.20576697e-01 5.43297918e-02 6.87829162e-01]
		[-8.78760e-01 -8.52200e-02 2.34280e-01]	[-8.91905444e-01 -1.07400289e-01 2.13744540e-01]
		[ 3.94650e-01 2.28600e-02 -9.22010e-01]	[ 3.88551788e-01 4.64972043e-02 -9.02793670e-01]
		[ 1.42000e-02 -2.96820e-01 -1.88470e-01]	[ 8.75620180e-03 -2.16502082e-01 -2.94015058e-01]
		[ 3.48700e-02 5.49900e-02 3.08050e-01]	[ 3.80725553e-02 8.06288598e-02 3.29384407e-01]
		[-1.90700e-01 2.70600e-02 -2.26000e-02]	[-1.84749887e-01 5.04228757e-02 2.90953979e-02]
		[ 4.92600e-02 -3.64620e-01 -1.73700e-02]	[ 1.67419727e-02 -2.96794122e-01 -4.76250135e-02]
		[ 2.64270e-01 3.66240e-01 1.12130e-01]	[ 3.31634972e-01 3.08081622e-01 1.21186812e-01]
		[-2.89310e-01 2.19580e-01 -1.19870e-01]	[-2.24561758e-01 1.21770575e-01 -6.06907150e-02]
		[-4.77770e-01 -1.81210e-01 4.57720e-01]	[-5.93768853e-01 -1.72943401e-01 3.88522581e-01]
		[ 4.91570e-01 8.04800e-02 -1.73340e-01]	[ 5.49467957e-01 9.59363411e-02 -1.13854692e-01]
		[-1.21200e-02 -2.70700e-02 -3.81590e-01]	[ 4.69403311e-02 -5.12030494e-02 -3.58315775e-01]
		[-3.07480e-01 -2.79470e-01 6.42700e-01]	[-5.03026912e-01 -2.93814885e-01 5.50225967e-01]
		[-1.39830e-01 -8.67500e-02 2.18830e-01]	[ 3.04428768e-02 6.28341419e-02 2.38212579e-01]
		[ 4.76640e-01 4.85800e-02 -6.50680e-01]	[ 4.30468740e-01 7.38831050e-02 -6.20877929e-01]
		[-5.44780e-01 -1.11468e+00 8.72760e-01]	[-4.64265594e-01 -1.21175709e+00 9.06304793e-01]
		[ 8.57600e-02 3.27980e-01 7.19700e-01]	[ 4.67246799e-02 3.19148973e-01 6.91163243e-01]
		[ 4.80560e-01 7.34850e-01 -1.44068e+00]	[ 4.70768051e-01 8.17725463e-01 -1.50118299e+00]
		[-1.68780e-01 9.14310e-01 1.03890e+00]	[-1.64430102e-01 8.51701948e-01 9.53241382e-01]
		[-2.95530e-01 2.59300e-01 -4.75260e-01]	[-3.11606321e-01 1.72369515e-01 -4.13827265e-01]
		[ 6.02330e-01 -8.76740e-01 -5.85170e-01]	[ 5.20174439e-01 -8.71156995e-01 -5.36432022e-01]
		[-1.60552e+00 2.99140e-01 -5.78030e-01]	[-1.54977655e+00 2.49603599e-01 -7.80117414e-01]
		[ 2.15590e-01 -1.58550e-01 4.26540e-01]	[ 1.57865540e-01 -1.91599652e-01 4.24789218e-01]
		[ 1.33576e+00 2.13540e-01 -1.21200e-02]	[ 1.33333902e+00 1.72291182e-01 -1.49280149e-02]
		[-2.21700e-02 -4.45700e-01 9.40000e-04]	[ 1.20948383e-01 -4.52573457e-01 -1.26701160e-01]
		[-5.44600e-02 7.46700e-01 -2.09370e-01]	[-3.83211382e-02 7.17514562e-01 -1.39272612e-01]
		[ 7.06000e-02 -2.83780e-01 -7.00000e-04]	[ 4.81001822e-02 -2.21851822e-01 7.67673898e-02]
		[-3.32800e-02 -8.53380e-01 -1.27910e-01]	[ 9.30704846e-02 -8.15829827e-01 -1.63932223e-01]
		[ 1.62250e-01 -3.63100e-02 1.30700e-02]	[ 1.80566517e-01 -4.04262403e-02 -4.97765541e-02]
		[-5.45620e-01 9.37160e-01 3.76300e-01]	[-7.06753257e-01 9.95622830e-01 4.35174003e-01]
		[-1.59760e-01 -1.06340e-01 1.03110e-01]	[-1.66015753e-01 -2.06616303e-02 3.38677889e-02]
		[ 1.54170e-01 -2.24990e-01 -8.91400e-02]	[ 3.24040243e-02 -2.29670033e-01 -3.71562460e-02]
		[-4.26300e-02 1.07190e-01 -9.75400e-02]	[-2.03340918e-02 7.49474125e-02 -1.33373663e-01]
		[ 3.12300e-02 -1.19350e-01 -5.86950e-01]	[ 2.69174823e-02 -1.54434076e-01 -4.86028200e-01]
		[-6.40000e-03 2.25980e-01 4.78640e-01]	[-5.07094957e-02 2.07539781e-01 4.40911592e-01]
		[-7.46300e-02 -3.58300e-02 1.61270e-01]	[-4.34801706e-02 5.57746961e-02 8.46975717e-02]
		[ 9.59700e-01 -6.75960e-01 -4.79970e-01]	[ 9.15460108e-01 -7.92974294e-01 -5.06524952e-01]
		[-8.82390e-01 4.92980e-01 9.22750e-01]	[-8.77895249e-01 4.28297179e-01 9.15350896e-01]
		[-2.85400e-02 4.46620e-01 -2.99520e-01]	[ 5.20440154e-02 4.06106062e-01 -3.20410963e-01]
		[-2.65160e-01 4.73060e-01 -1.25080e-01]	[-4.03497576e-01 4.64032363e-01 -1.18927986e-02]
		[ 3.18490e-01 1.96960e-01 2.73180e-01]	[ 2.54623650e-01 2.58995801e-01 1.83181923e-01]
		[-1.98510e-01 -6.62550e-01 -2.71220e-01]	[-1.32414703e-01 -6.16790619e-01 -2.95669694e-01]
		[ 2.24700e-02 -3.36980e-01 2.68100e-02]	[-6.85345282e-02 -4.30809151e-01 2.11999665e-01]
		[-1.14650e-01 2.48890e-01 -6.31400e-02]	[-7.91884338e-02 3.04399377e-01 -5.02396279e-02]
		[ 2.18340e-01 1.42910e-01 -1.08540e-01]	[ 2.49703807e-01 1.60946677e-01 -1.33349631e-01]
		[-3.99060e-01 1.03880e-01 3.28170e-01]	[-3.90104347e-01 1.36571571e-01 4.55203190e-01]
		[-2.54600e-02 -5.32600e-02 -8.48400e-02]	[ 2.04632558e-02 -8.84689635e-02 -8.54969789e-02]
		[ 4.45780e-01 -1.99720e-01 -3.32740e-01]	[ 4.34709149e-01 -1.92352438e-01 -3.73324411e-01]
		[ 1.44843e+00 5.14810e-01 6.51700e-02]	[ 1.50387703e+00 5.90173323e-01 8.45399620e-02]
		[ 1.27970e-01 -2.09890e-01 1.85870e-01]	[ 1.56898146e-01 -1.21327027e-01 1.97598043e-01]
		[-1.48145e+00 -6.60150e-01 -4.33110e-01]	[-1.53865500e+00 -7.18275199e-01 -3.70643458e-01]
		[ 1.14240e+00 5.98330e-01 1.42100e+00]	[ 1.09710987e+00 7.49998662e-01 1.40412214e+00]
		[-3.71300e-01 -5.72370e-01 4.19230e-01]	[-3.59655565e-01 -6.19897245e-01 4.27339547e-01]
		[-1.02300e+00 -3.24930e-01 -1.81082e+00]	[-9.82790108e-01 -3.00790487e-01 -1.82339828e+00]
		[-3.79000e-02 -3.74020e-01 3.65440e-01]	[ 2.38888684e-01 -6.05796073e-01 3.06391758e-01]
		[-2.50500e-01 4.53950e-01 -1.39700e-01]	[-3.24178333e-01 1.09619357e+00 -1.02036835e-01]
		[-1.40800e-02 3.44580e-01 -5.58900e-02]	[-7.00547116e-02 2.98366014e-01 -2.07255147e-02]
		[ 5.78700e-02 7.00750e-01 1.61090e-01]	[ 1.19166752e-02 7.65325447e-01 1.02399907e-01]
		[-1.23370e-01 -1.26520e-01 -1.77690e-01]	[-7.09735389e-02 -2.09281038e-01 -1.63090774e-01]
		[-1.57300e-02 -6.14600e-01 -1.29720e-01]	[ 2.80816746e-02 -6.06720914e-01 -9.40229091e-02]
		[-2.50080e-01 1.63510e-01 -3.88940e-01]	[-1.94386676e-01 1.03198501e-01 -4.11309439e-01]
		[ 2.49240e-01 -1.14480e-01 -1.57350e-01]	[ 3.18810905e-01 -4.14938936e-02 -1.24735694e-01]
		[ 2.64850e-01 -4.52900e-02 4.13690e-01]	[ 2.45858542e-01 -9.44361576e-02 4.01763792e-01]
		[ 1.26546e+00 -9.84570e-01 -5.10310e-01]	[ 1.33578717e+00 -1.24666915e+00 -4.95632737e-01]
		[-4.56170e-01 -7.44000e-02 8.23300e-01]	[-4.96540451e-01 -9.83584796e-02 8.18123397e-01]
		[-5.27310e-01 5.71800e-01 -4.77150e-01]	[-4.38127143e-01 5.28837052e-01 -4.42961230e-01]
		[ 4.93780e-01 8.53100e-02 -7.41330e-01]	[ 4.64896914e-01 9.31791504e-02 -6.29072594e-01]
		[-1.80470e-01 6.39400e-02 7.79260e-01]	[-1.43993838e-01 1.33761191e-01 7.38276010e-01]
		[-2.64880e-01 -2.68990e-01 -1.04310e-01]	[-1.83234955e-01 -2.48967427e-01 -1.46535202e-01]
		[ 3.19510e-01 2.81300e-02 -1.76310e-01]	[ 3.57136091e-01 2.26517569e-02 -1.12783518e-01]
		[-7.91400e-02 1.78580e-01 1.49080e-01]	[-1.09992045e-01 1.17585619e-01 1.33316166e-01]
		[-3.03810e-01 -5.68800e-02 1.54410e-01]	[-2.43206536e-01 -6.30192430e-02 1.10760827e-01]
		[ 6.70800e-02 1.07169e+00 -1.81250e-01]	[ 1.30822085e-01 1.12238476e+00 -1.68197104e-01]
		[ 6.09180e-01 -1.68900e-01 -7.38100e-02]	[ 5.65458559e-01 -2.00147773e-01 -9.26919217e-02]
		[-5.62310e-01 -8.24590e-01 3.38790e-01]	[-5.85529977e-01 -7.48711413e-01 3.07994241e-01]
		[-1.49070e-01 -8.30920e-01 1.35305e+00]	[-1.60874583e-01 -7.63949275e-01 1.16532359e+00]
		[ 6.24700e-02 6.21090e-01 -1.29960e+00]	[ 8.02109408e-02 5.59700188e-01 -1.18930417e+00]
		[ 8.18000e-02 2.34710e-01 2.84060e-01]	[ 4.93833868e-02 1.90699874e-01 3.02773955e-01]
		[-3.59220e-01 -1.07783e+00 -5.04940e-01]	[-2.55148944e-01 -1.15077669e+00 -6.16154076e-01]
		[ 2.56050e-01 8.90070e-01 -2.61040e-01]	[ 1.83291868e-01 8.33456247e-01 -2.55298438e-01]
		[ 4.31640e-01 4.23690e-01 6.32540e-01]	[ 3.93360552e-01 3.82238038e-01 6.96349214e-01]
		[-2.68060e-01 -8.28560e-01 -3.07960e-01]	[-3.38686636e-01 -9.05933386e-01 -2.91429379e-01]
		[-1.09280e-01 2.59510e-01 9.27510e-01]	[-6.56816010e-03 2.56085812e-01 8.62027858e-01]
		[ 5.06790e-01 6.11410e-01 -7.75040e-01]	[ 5.31204694e-01 6.44531595e-01 -7.01057374e-01]
		[-1.27086e+00 -7.90990e-01 -5.65480e-01]	[-1.26909781e+00 -7.96919791e-01 -7.36634362e-01]
		[ 1.02200e+00 4.32440e-01 5.80020e-01]	[ 1.03205861e+00 4.44606677e-01 5.54937390e-01]
		[ 7.29000e-02 2.58020e-01 -3.87200e-02]]	[ 7.12382022e-02 2.20935682e-01 4.42782189e-02]]
3.18268	2.59559	[[-2.86140e-01 -1.98260e-01 -1.65276e+00]	[[-5.01372308e-01 3.92643341e-02 -1.43005910e+00]	[1.68902301488168, 2.5194813246182237, 2.1626215139501412, 0.1720300403999255, 0.6937006874726304, 0.3787187692734544, 3.269462614085073, 0.5206023685117078, 0.43527236599628055, 1.080423344481227, 0.41436157085328273, 1.0451290730335656, 1.7798307933621105, 0.4257212968598118, 1.0972110080107653, 2.162559391346282, 0.8474684307394583, 1.2096853842631976, 2.9181828826514624, 2.0162895411621813, 0…	[1.5159105902653305, 1.9277130487626863, 1.7739279654988103, 0.17219505449321248, 0.48771540479617703, 0.2733975157655741, 1.2498419179864273, 0.4335271817682881, 0.48645884268308315, 1.151385045481928, 0.4675692018940511, 1.5434418119032722, 1.5410149343087556, 0.40532875809988994, 0.5362763508450749, 2.1309706104295807, 0.726897221431272, 1.360662785009955, 2.9777268165822677, 2.042840927187262…
		[-2.00343e+00 1.31341e+00 -7.80390e-01]	[-1.32493657e+00 1.39797220e+00 7.93373579e-02]
		[ 1.43550e+00 -1.60805e+00 1.74490e-01]	[ 1.03102026e+00 -1.37656285e+00 4.34617506e-01]
		[-1.08200e-02 4.53200e-02 1.65600e-01]	[-7.27591315e-03 -8.60480566e-02 1.48976273e-01]
		[ 3.03950e-01 3.31070e-01 -5.28420e-01]	[ 2.13503044e-01 -4.38225643e-01 -1.55258648e-02]
		[-7.18500e-02 -2.31910e-01 2.90660e-01]	[-1.46846712e-01 -1.94201256e-01 1.24370884e-01]
		[ 1.93228e+00 -8.46360e-01 2.49787e+00]	[ 6.06235716e-01 -1.08119146e+00 -1.60025323e-01]
		[ 1.01540e-01 4.44810e-01 -2.50720e-01]	[ 3.62174837e-03 4.13019929e-01 -1.31708915e-01]
		[-4.34950e-01 5.50000e-04 1.67400e-02]	[-4.39195454e-01 -3.00400508e-02 2.06995540e-01]
		[ 8.67220e-01 4.72930e-01 4.37700e-01]	[ 8.27134655e-01 5.36080256e-01 5.95108178e-01]
		[-3.62130e-01 -8.48000e-03 2.01210e-01]	[-3.35634798e-01 1.22472834e-01 3.01613405e-01]
		[-5.10980e-01 -9.04830e-01 1.11700e-01]	[ 1.15251449e+00 6.26600122e-02 1.02469347e+00]
		[-1.65980e+00 3.15100e-02 6.41770e-01]	[-1.52338164e+00 1.19584910e-01 1.99336041e-01]
		[ 2.05310e-01 -2.30440e-01 -2.93230e-01]	[ 3.14990479e-01 -2.45973944e-01 -6.75959974e-02]
		[ 5.77560e-01 8.79280e-01 3.11710e-01]	[ 2.70256543e-01 4.54635215e-01 8.86597255e-02]
		[ 1.48995e+00 -1.04445e+00 -1.16869e+00]	[ 1.17455378e+00 -1.18698270e+00 -1.32383203e+00]
		[ 5.74100e-02 6.05090e-01 -5.90570e-01]	[-5.82587736e-02 3.86435815e-01 -6.12905251e-01]
		[-5.48980e-01 1.06583e+00 1.61140e-01]	[-5.78432492e-01 1.21768171e+00 1.84581447e-01]
		[ 3.10620e-01 2.82159e+00 -6.76710e-01]	[ 2.94533633e-01 2.87529185e+00 -7.16103141e-01]
		[-1.07692e+00 -1.41495e+00 9.50570e-01]	[-1.02706766e+00 -1.42013578e+00 1.04954535e+00]
		[-4.88380e-01 -2.82460e-01 -5.55740e-01]	[-4.89409863e-01 -3.00136055e-01 -5.26488124e-01]
		[ 7.62520e-01 -7.97090e-01 6.22320e-01]	[ 8.33258707e-01 -8.23891233e-01 5.32458699e-01]
		[-9.75430e-01 3.59500e-02 4.58660e-01]	[-8.21345385e-01 8.30569807e-02 1.61367408e-01]
		[ 3.35450e-01 7.90700e-02 -1.18030e-01]	[ 3.35742915e-01 1.28059829e-01 -1.17882134e-01]
		[ 6.30720e-01 9.92300e-02 -1.52550e-01]	[ 5.76495684e-01 5.61053919e-02 -1.46577474e-02]
		[-6.49890e-01 -6.66890e-01 8.36000e-02]	[-4.55845645e-01 -6.41762391e-01 3.49094543e-02]
		[-4.12000e-02 2.12260e-01 -1.98070e-01]	[-7.50174478e-02 1.64596519e-01 -2.23943315e-01]
		[ 4.89950e-01 3.13280e-01 -3.07910e-01]	[ 3.26486842e-01 1.56726070e-01 -3.24788802e-01]
		[ 7.14630e-01 7.08520e-01 -4.68040e-01]	[ 8.67051363e-01 9.25881739e-01 -5.97352711e-01]
		[-2.45360e-01 -7.89700e-02 6.09100e-02]	[-2.40068486e-01 -1.60385783e-01 -3.52611680e-02]
		[-3.81980e-01 -2.75330e-01 7.59300e-02]	[-3.39665160e-01 -3.72501125e-01 2.10516421e-01]
		[ 7.12600e-02 -1.00894e+00 1.53600e-01]	[-1.30223687e-01 -9.97170059e-01 3.12088233e-01]
		[-2.14740e-01 9.18490e-01 -2.49450e-01]	[-2.76320850e-01 1.01313612e+00 -3.21817845e-01]
		[ 4.28430e-01 8.34400e-02 3.18300e-02]	[ 4.91663338e-01 8.15877753e-02 -7.46108012e-03]
		[-4.62470e-01 -1.87710e-01 8.42750e-01]	[-3.93084687e-01 -2.54559272e-01 8.47983903e-01]
		[ 2.00400e-02 -9.14000e-03 2.82600e-02]	[ 5.93753738e-02 -6.69656029e-04 -2.88325571e-03]
		[ 1.86680e-01 5.72200e-02 -8.98940e-01]	[ 1.78367563e-01 6.10600581e-02 -8.58476338e-01]
		[ 2.15210e-01 -6.55730e-01 3.56250e-01]	[ 1.42398006e-01 -6.84922126e-01 5.70303992e-01]
		[ 2.28980e-01 2.46470e-01 -1.69080e-01]	[ 2.05335436e-01 2.52128992e-01 -2.42846308e-01]
		[-1.83340e-01 4.54010e-01 -1.38120e-01]	[-2.76381676e-01 4.87240126e-01 -2.05656467e-01]
		[ 9.04250e-01 -2.09330e-01 8.71550e-01]	[ 9.75333626e-01 -3.48105600e-01 6.70255747e-01]
		[-3.71460e-01 2.58300e-01 -4.65060e-01]	[-4.33094683e-01 3.57699231e-01 -4.49311839e-01]
		[-2.36460e-01 -2.27270e-01 -1.67270e-01]	[-2.80925822e-01 -2.30512604e-01 -1.14543008e-01]
		[ 8.35760e-01 -7.60410e-01 1.56417e+00]	[ 7.86072924e-01 -7.26436125e-01 1.66648909e+00]
		[-1.77384e+00 4.26900e-01 -4.98150e-01]	[-1.76217955e+00 4.22081452e-01 -5.70595005e-01]
		[ 1.08669e+00 3.11480e-01 -7.83400e-01]	[ 1.07932887e+00 2.69695720e-01 -9.25562941e-01]
		[ 3.00300e-02 8.53200e-02 -9.62400e-02]	[ 1.42879649e-01 8.24468658e-02 -1.03278846e-01]
		[-7.01800e-01 7.42100e-02 8.95660e-01]	[-7.38205583e-01 5.05770401e-02 1.00046486e+00]
		[ 5.05380e-01 -6.38300e-02 -7.03710e-01]	[ 5.42413694e-01 -6.16866775e-02 -7.00142730e-01]
		[ 4.03610e-01 9.86200e-02 2.10540e-01]	[ 3.82330683e-01 6.76173016e-02 2.85748703e-01]
		[-1.18515e+00 7.71600e-02 -3.63740e-01]	[-1.15622431e+00 1.09383909e-01 -3.29190940e-01]
		[ 5.57620e-01 5.47100e-02 -1.18700e-01]	[ 6.19465489e-01 3.33514233e-02 -1.88657426e-01]
		[ 1.76694e+00 3.37250e-01 -1.89799e+00]	[ 1.97356269e+00 3.44279450e-01 -1.87013278e+00]
		[-9.20800e-02 -9.93910e-01 9.00790e-01]	[-1.12348610e-01 -9.88430913e-01 8.78196857e-01]
		[-1.82490e+00 5.41690e-01 6.56250e-01]	[-1.87040879e+00 6.03260586e-01 6.69483843e-01]
		[-5.51080e-01 -6.40700e-02 -3.71200e-02]	[-3.39681374e-01 4.64030247e-02 -1.38809324e-01]
		[-2.61150e-01 -5.97740e-01 -8.82500e-02]	[-4.68942746e-01 -7.16476699e-01 -1.59875404e-01]
		[ 3.01110e-01 2.05430e-01 -1.55700e-02]	[ 2.83838016e-01 1.76948217e-01 8.46638916e-02]
		[ 6.28800e-02 -1.26880e-01 2.78140e-01]	[ 8.01169417e-02 -1.75889136e-02 1.24597038e-01]
		[-7.32700e-02 6.12000e-02 2.76780e-01]	[-6.12145431e-02 1.30337658e-02 3.71968961e-01]
		[-2.61550e-01 -3.17600e-02 -7.46740e-01]	[-1.90822495e-01 -2.22662652e-02 -6.79271680e-01]
		[-1.87010e-01 -1.26900e-02 1.06680e-01]	[-2.49083496e-01 9.32117105e-02 1.35238517e-01]
		[-2.38950e-01 -3.29200e-02 -7.62710e-01]	[-3.30264072e-01 -1.32310145e-01 -7.80930389e-01]
		[ 3.93290e-01 4.65470e-01 7.16830e-01]	[ 3.85444646e-01 3.56736026e-01 9.58655092e-01]
		[ 1.64006e+00 6.58510e-01 5.32000e-03]	[ 1.60321400e+00 7.83871592e-01 -6.16340070e-02]
		[-6.82610e-01 -4.05040e-01 8.83890e-01]	[-5.64116086e-01 -4.09527893e-01 9.85522184e-01]
		[-1.25862e+00 -1.71320e-01 -8.91090e-01]	[-1.21350179e+00 -1.56136897e-01 -7.69590776e-01]
		[ 1.19702e+00 2.44370e-01 -3.84570e-01]	[ 1.22910786e+00 2.40354206e-01 -3.00521833e-01]
		[-7.84980e-01 6.83600e-02 4.11500e-01]	[-7.20564437e-01 1.83304129e-01 4.10895004e-01]
		[-5.10560e-01 -3.42990e-01 5.41000e-03]	[-5.90086931e-01 -3.28389318e-01 -2.17802469e-02]
		[ 9.13200e-01 -1.30151e+00 7.56300e-02]	[ 1.02215319e+00 -1.04942354e+00 3.01044536e-02]
		[-2.83100e-02 -7.54100e-02 -1.78140e-01]	[-1.36743090e-02 -5.87651807e-02 -2.03226971e-01]
		[-6.26540e-01 1.02000e+00 3.71650e-01]	[-5.86124664e-01 8.25574948e-01 2.70197789e-01]
		[ 2.03080e-01 9.75440e-01 -5.75600e-01]	[ 1.83266839e-01 9.92157531e-01 -4.44259042e-01]
		[-1.29410e-01 -1.91620e-01 6.36210e-01]	[-4.87605734e-02 -1.95962257e-01 5.68326432e-01]
		[-4.20470e-01 -8.26510e-01 -2.39380e-01]	[-3.44126214e-01 -8.99944498e-01 -2.77291232e-01]
		[ 1.00916e+00 -3.43520e-01 3.79170e-01]	[ 1.00268193e+00 -4.76319805e-01 4.37722635e-01]
		[-1.02960e+00 2.98640e-01 1.27720e-01]	[-9.72553351e-01 3.47436726e-01 3.55124069e-02]
		[-2.59640e-01 5.73300e-02 -4.67700e-02]	[-2.35724854e-01 1.36735049e-01 -3.29847896e-02]
		[ 1.78790e-01 -2.60650e-01 -8.93160e-01]	[-1.06017807e-02 -4.90952417e-01 -8.35604821e-01]
		[-1.99810e-01 3.28930e-01 -1.15900e-02]	[-1.25134176e-01 5.37392560e-01 -1.90457924e-02]
		[ 8.09400e-02 -1.83870e-01 7.50950e-01]	[ 8.24240049e-02 -1.28421303e-01 6.43029191e-01]
		[-1.00990e+00 2.52620e-01 -1.15564e+00]	[-1.02040614e+00 2.67313073e-01 -1.14224778e+00]
		[ 5.14900e-01 -4.61400e-02 -7.70400e-02]	[ 5.54680040e-01 -8.71380849e-02 -4.45387824e-02]
		[ 6.65300e-01 -1.62400e-02 7.75970e-01]	[ 6.92767561e-01 -6.10034682e-03 7.90257495e-01]
		[-1.36643e+00 3.39400e-02 -3.41340e-01]	[-1.42929671e+00 4.73412735e-02 -4.09502778e-01]
		[-6.58690e-01 -1.19500e-02 -2.92370e-01]	[-6.58770313e-01 -4.54984128e-02 -2.48778733e-01]
		[ 1.86006e+00 8.47400e-02 6.30400e-01]	[ 1.87227306e+00 8.17151613e-02 6.91312668e-01]
		[ 1.31035e+00 -2.03550e-01 -1.56730e-01]	[ 1.14407828e+00 1.15621975e-02 -3.51772757e-02]
		[-2.21250e-01 7.24570e-01 -8.30730e-01]	[-2.38851800e-01 5.75961060e-01 -7.75143752e-01]
		[-1.60447e+00 -7.10710e-01 8.92160e-01]	[-1.49523226e+00 -7.69254446e-01 8.09942977e-01]
		[-9.43100e-01 4.48930e-01 2.94210e-01]	[-9.21760361e-01 5.11750929e-01 3.17087878e-01]
		[-3.86120e-01 -4.19930e-01 -8.44310e-01]	[-3.63990233e-01 -3.93207665e-01 -8.49217550e-01]
		[ 1.17357e+00 -2.52820e-01 5.69720e-01]	[ 1.30225226e+00 -2.32927683e-01 5.62760041e-01]
		[ 3.79660e-01 -4.17790e-01 -7.48090e-01]	[ 2.19367229e-01 -4.57783999e-01 -7.63040265e-01]
		[-2.19100e-02 -2.23910e-01 -2.69870e-01]	[ 1.72541087e-02 -2.13451742e-01 -2.70008205e-01]
		[ 3.73200e-02 5.16300e-01 9.85860e-01]	[ 9.91323408e-02 5.85650636e-01 1.00912867e+00]
		[ 9.40260e-01 1.00382e+00 -4.57400e-02]	[ 8.19552060e-01 1.17769631e+00 -8.72203293e-02]
		[-7.93910e-01 -5.36790e-01 -2.69960e-01]	[-8.10756812e-01 -6.19693503e-01 -3.25117910e-01]
		[-3.06010e-01 -4.20000e-01 4.76280e-01]	[-3.09455877e-01 -4.56706987e-01 4.63233977e-01]
		[ 1.32698e+00 7.69730e-01 6.97780e-01]	[ 1.29615640e+00 1.02966055e+00 4.46190148e-01]
		[-6.12090e-01 -2.02750e-01 2.56800e-01]	[-5.76930651e-01 -3.02060830e-01 2.14144202e-01]
[truncated: 25,372 more rows]
