# Supplementary material for: Modelling chemical processes in explicit solvents with machine learning potentials
Source: Nat Commun. 2024 Jul 20;15:6114. doi: 10.1038/s41467-024-50418-6 (PMC11271496; doi:10.1038/s41467-024-50418-6)
Supplement: Supplementary file 4 — Source Data [file 41467_2024_50418_MOESM4_ESM.zip › source_data/SI/S6/s15.xlsx]

## Sheet: Sheet1
E_true	E_predicted	F_true	F_predicted	|F|_true	|F|_predicted
0.969828	1.05558	[[ 5.37299437e-03 2.05346005e-02 2.90818822e-02]	[[ 0.11335326 -0.00833094 0.09125371]	[0.036004093653586824, 0.054483606437960554, 0.06597898946015467, 0.026136129381366436, 0.09532668179864848, 0.03212165169850069, 0.0710214193444503, 0.019978442364860027, 0.0305185429255921, 0.04105444989937439, 0.04273937413315958, 0.2955858791535219, 0.11637640214388716, 0.03692016405685492, 0.02350139008859674, 1.2572919579182045, 0.09189707369668518, 0.8333477597703906, 0.18788833089647516, …	[0.14575872283918662, 0.13781203585515314, 0.18588225594302302, 0.0820746539032177, 0.1488309347607079, 0.09311101818951108, 0.1071689590650243, 0.12727548955661538, 0.12727275161549823, 0.055534780075283306, 0.08663882677770436, 0.24198729979050193, 0.1731835647252619, 0.08683427998228911, 0.04644564440823591, 1.1715658895838883, 0.1224726239248416, 0.7763519852851979, 0.15771510110856854, 0.101…
		[-3.31265404e-02 1.64413998e-02 -4.00096996e-02]	[-0.00548443 -0.03663322 -0.13274067]
		[-1.57134169e-02 -3.98738938e-02 -5.01636141e-02]	[-0.00689415 -0.1122516 0.14800089]
		[ 5.32887419e-03 2.44399047e-02 -7.57571226e-03]	[-0.01986402 0.01054348 -0.07893355]
		[ 7.54095091e-03 -9.50052959e-02 2.07462539e-03]	[-0.08340919 0.02239669 -0.12121032]
		[-2.33968585e-02 1.54317265e-02 -1.56923338e-02]	[ 0.07348469 0.04084446 -0.04001739]
		[ 4.69340993e-02 5.18092761e-02 1.25312104e-02]	[ 0.03953483 0.02055802 0.09746564]
		[-9.89027326e-03 1.45571391e-02 9.45570493e-03]	[-0.11312004 0.029945 0.050062 ]
		[-8.24594816e-03 2.57525057e-02 -1.41490017e-02]	[-0.04316237 0.06141813 -0.10277732]
		[ 4.06583382e-02 -8.57823789e-04 -5.62419142e-03]	[ 0.03278955 0.02838348 -0.03468913]
		[ 7.38385633e-03 -7.41758924e-03 4.14380518e-02]	[ 0.00307925 0.02838554 0.08179894]
		[ 7.93235551e-02 1.72782331e-01 -2.26329520e-01]	[ 0.01362096 0.12846729 -0.20461789]
		[ 1.01383850e-02 4.48957779e-02 1.06888022e-01]	[-0.02744269 0.09293868 0.14353344]
		[-9.64349851e-03 -4.93374663e-03 3.52953197e-02]	[-0.05629921 -0.06265092 -0.02110578]
		[-1.02032797e-02 2.11316627e-02 -1.28889541e-03]	[ 0.02783062 0.00626895 -0.0366518 ]
		[ 7.30058593e-01 -1.01412698e+00 1.39082691e-01]	[ 0.71922532 -0.88382613 0.27227366]
		[ 5.45215358e-02 4.87458034e-02 -5.56445949e-02]	[ 0.09181467 0.07672303 -0.02613784]
		[-5.91842879e-02 7.76562854e-01 2.96506057e-01]	[-0.06125849 0.68407434 0.36195593]
		[ 5.09632280e-02 -1.66547245e-01 7.04754539e-02]	[ 0.0594428 -0.06229095 0.13213797]
		[ 7.07813127e-02 2.51762695e-03 -2.44581081e-02]	[ 0.08838214 0.05089203 0.00133439]
		[-5.68750233e-02 1.10268204e-01 1.33553322e-01]	[-0.01420719 0.00846318 0.13295045]
		[ 1.28523416e-02 4.95903089e-02 5.23121845e-02]	[ 0.01055343 0.01942369 -0.01306905]
		[ 1.44428329e-01 5.95461453e-02 -1.28729053e-01]	[ 0.12569005 0.11768746 -0.17287804]
		[-8.33234246e-02 -3.10525321e-01 4.61343671e-01]	[-0.11967873 -0.22533514 0.43282556]
		[-1.33496963e-02 -9.55334525e-02 -1.66925146e-01]	[-0.01598393 -0.0039838 -0.1653432 ]
		[-6.09904795e-01 -5.16496670e-01 -6.07602575e-01]	[-0.59260426 -0.41789851 -0.70424955]
		[-6.08207454e-02 2.50136522e-01 1.33637037e-01]	[-0.10815412 0.24240939 0.07998842]
		[-6.49994610e-02 6.68887097e-02 -1.70591594e-01]]	[-0.13123875 0.14337837 -0.17115948]]
1.35838	1.41354	[[-6.14346226e-02 -4.71158765e-02 -8.53429203e-01]	[[ 1.17886900e-01 -2.63870950e-01 -8.53650447e-01]	[0.856933792061104, 2.2467647100903467, 2.672621934878647, 0.5471262196030011, 2.990633600725395, 0.3880384695612385, 1.2106028230523502, 0.460371050562876, 0.3639244495297237, 0.19441733130568276, 0.10818467399593659, 1.8644725093008687, 0.863596791839533, 0.35361027099847686, 0.3225270885587819, 1.1313128873580856, 0.8484172588153251, 1.4575494405842302, 0.48456551950636756, 0.33447218871582407…	[0.9012459628597873, 2.3447222616997045, 3.0177792208031184, 0.4734728702115311, 3.2024763001906784, 0.33845223652014544, 1.260465129978174, 0.5024357678080632, 0.3029278161874601, 0.2057895674987443, 0.1902582425773734, 1.7482607469662441, 0.6759213989018161, 0.22143124719430898, 0.18345041846551863, 0.9741903601205901, 0.7723223684671066, 1.443935443246354, 0.5276058535167493, 0.335314993710347…
		[-8.59672157e-01 1.83528654e+00 -9.69865336e-01]	[-9.06606577e-01 1.95686044e+00 -9.20045778e-01]
		[-9.71178657e-01 -1.95098718e+00 1.54705173e+00]	[-1.05987879e+00 -2.09586763e+00 1.89499004e+00]
		[ 2.67482488e-01 4.73596585e-01 -5.92156554e-02]	[ 2.36682184e-01 3.73584101e-01 -1.69094714e-01]
		[ 2.60750726e+00 1.45074293e-01 -1.45730871e+00]	[ 2.64795834e+00 2.68167239e-01 -1.78108322e+00]
		[ 9.88933738e-02 -3.67291792e-01 7.67508550e-02]	[ 1.79439584e-01 -2.85292696e-01 3.09746591e-02]
		[-1.14351876e+00 -4.11058135e-03 3.97375326e-01]	[-1.12180949e+00 2.01426662e-01 5.38277906e-01]
		[ 2.86238140e-02 -4.06938915e-01 2.13360965e-01]	[-1.04608821e-01 -3.87598760e-01 3.02102461e-01]
		[-4.22479502e-02 1.44839037e-01 3.31176341e-01]	[-8.02851566e-02 1.60329889e-01 2.44159542e-01]
		[ 7.02914656e-03 -6.28697626e-02 1.83837109e-01]	[ 2.15611580e-02 -6.41884692e-02 1.94330396e-01]
		[-8.52208494e-03 9.58094350e-02 4.95161582e-02]	[-6.56816156e-02 1.72876564e-01 4.46969570e-02]
		[-8.32867504e-01 -3.89277371e-01 1.62205197e+00]	[-9.34156092e-01 -2.89958157e-01 1.44903150e+00]
		[ 4.55730175e-01 2.07435440e-01 -7.03619190e-01]	[ 4.24278475e-01 2.14280652e-01 -4.80563539e-01]
		[ 1.43894104e-01 2.75271653e-01 1.68997714e-01]	[ 1.20228859e-01 1.85945917e-01 9.66790526e-04]
		[-1.46823571e-01 -1.65837568e-01 2.34445010e-01]	[ 1.63836669e-02 -1.19655510e-01 1.38087619e-01]
		[-7.39537437e-01 7.01334814e-01 -4.91001738e-01]	[-7.39311433e-01 5.87035707e-01 -2.40529711e-01]
		[ 6.28461495e-01 3.08819341e-01 -4.79039256e-01]	[ 5.50231111e-01 2.69278647e-01 -4.70336662e-01]
		[ 1.02534903e+00 -8.87934525e-01 5.33556010e-01]	[ 9.41208330e-01 -8.82094436e-01 6.48834222e-01]
		[ 1.48553257e-01 3.74837011e-01 2.68761767e-01]	[ 1.95231206e-01 4.05435064e-01 2.75454391e-01]
		[ 2.42885437e-01 -1.86918888e-01 -1.33938936e-01]	[ 2.84941502e-01 -1.34550039e-01 -1.14633209e-01]
		[-8.38616599e-02 1.22747169e-02 3.13252750e-02]	[-3.75559447e-02 -9.34806868e-02 4.23890152e-02]
		[ 1.31252285e-01 -2.23974182e-03 -5.96996403e-02]	[ 1.06168816e-01 -6.03545290e-03 -1.21776402e-01]
		[-1.51715511e-01 -4.87259802e-01 8.41703058e-01]	[-1.19848231e-01 -5.37907342e-01 8.31216330e-01]
		[ 1.47852373e-01 4.65653924e-01 -4.11261047e-01]	[ 1.29034124e-01 5.63810256e-01 -4.52629897e-01]
		[-4.14502388e-02 -2.22947642e-01 -2.74865881e-01]	[-4.96949872e-02 -1.38138623e-01 -2.70198385e-01]
		[-7.84177493e-01 7.26144598e-01 -3.83889721e-01]	[-7.38915239e-01 7.57369126e-01 -3.87980520e-01]
		[ 1.14213926e-01 -4.45595853e-01 -6.36349494e-01]	[ 5.15044647e-02 -4.49836422e-01 -7.36269210e-01]
		[-1.70752288e-03 -4.40971410e-01 3.43920131e-01]]	[-6.43863350e-02 -3.67925087e-01 3.63279855e-01]]
1.4661	1.43477	[[-0.30174973 0.18437673 -0.86409158]	[[-1.20067017e-01 1.36840070e-02 -8.16019596e-01]	[0.9336497922815894, 1.0981758281710223, 1.1649629667744434, 0.8242132041339714, 1.1647358264549037, 0.47697929853889565, 1.2235582659516246, 0.2192725547509941, 0.44752078221455827, 0.35299072149616517, 0.2175829201959285, 1.444140269224084, 1.0054802345801068, 0.5436366968802905, 0.5338018761143415, 1.8685358432631765, 0.5483141969218318, 1.6337884517745564, 0.41695525590467997, 0.2704969999276…	[0.8249189786829061, 1.1633976548239082, 1.1680880170780183, 0.6957163049973543, 1.0570425350301214, 0.40240059829387353, 1.1880174435093354, 0.11316048925767508, 0.4079263051477493, 0.352286809141935, 0.1701442016040667, 1.1816965249132843, 0.4902597437415057, 0.39256170914910504, 0.5296455297163628, 1.8353035400580189, 0.41048405239602004, 1.616660994448775, 0.4804719750509373, 0.27157308409124…
		[ 0.03580856 0.85915439 -0.68305317]	[-1.21518511e-01 8.06733856e-01 -8.29402098e-01]
		[ 0.32132875 -1.11928367 -0.03302457]	[ 1.09378430e-01 -1.10392063e+00 3.65821297e-01]
		[-0.021379 0.82194653 0.05722109]	[-7.90737320e-02 6.91207799e-01 5.48200068e-04]
		[ 0.90358845 -0.57861649 0.45314503]	[ 1.01667443e+00 -2.83793265e-01 -5.63329352e-02]
		[-0.04366715 -0.44422232 0.16813377]	[ 3.10831371e-02 -3.64931789e-01 1.66687941e-01]
		[-1.21095126 0.13489025 0.11178778]	[-1.08479990e+00 1.82978020e-01 4.48456991e-01]
		[ 0.17213575 -0.10259967 -0.08901148]	[ 7.35277503e-02 -5.64211871e-02 -6.49277745e-02]
		[ 0.2042754 0.35031463 0.18927778]	[ 1.60115620e-01 3.58700060e-01 1.10005117e-01]
		[-0.17138385 -0.30842524 0.01019284]	[-1.48032521e-01 -3.19631208e-01 5.31593915e-03]
		[ 0.19690069 -0.04631662 0.08016991]	[ 1.44059741e-01 1.83710687e-02 8.86473019e-02]
		[-0.29939521 -0.26473665 1.3877385 ]	[-4.03180869e-01 -2.30163916e-01 1.08668139e+00]
		[-0.1192391 -0.37861505 -0.92380906]	[ 2.97611995e-02 -2.76492275e-01 -4.03758479e-01]
		[ 0.4578988 0.05008859 0.2887225 ]	[ 3.88331635e-01 -4.02220837e-02 4.10538759e-02]
		[-0.12642231 0.47439795 0.20954339]	[ 1.35067192e-02 5.14654949e-01 1.24387456e-01]
		[-1.49576747 1.06342063 -0.35105901]	[-1.52888359e+00 9.92395950e-01 -2.14486209e-01]
		[ 0.51125758 0.1430513 -0.13711482]	[ 3.68221291e-01 6.08210345e-02 -1.70912376e-01]
		[ 1.27639063 -0.85805036 0.55121796]	[ 1.14704101e+00 -8.97112134e-01 7.02196204e-01]
		[ 0.40651643 0.02608958 0.0889686 ]	[ 4.69920660e-01 4.42320402e-02 8.98410750e-02]
		[ 0.12485003 -0.1632731 -0.17584935]	[ 1.79034581e-01 -1.18778383e-01 -1.66103145e-01]
		[ 0.19360222 0.24863011 0.18334176]	[ 2.38112417e-01 1.51302720e-01 2.21229547e-01]
		[-0.1734048 0.01455596 -0.11534285]	[-2.13932005e-01 1.91476423e-02 -1.63179151e-01]
		[ 0.04324096 -0.0317491 -1.54252211]	[ 1.46913102e-01 -6.68514486e-02 -1.63857567e+00]
		[-0.18240742 -0.5235144 0.35385576]	[-1.96831618e-01 -4.41696969e-01 3.35215508e-01]
		[-0.01109653 0.3552856 1.39973831]	[-5.79123216e-03 4.15620243e-01 1.40345436e+00]
		[-0.6041954 -0.41017475 -0.82256405]	[-4.95695178e-01 -6.46477386e-01 -8.16990557e-01]
		[ 0.05830564 0.26080929 0.91802336]	[ 3.33952463e-02 3.48840050e-01 9.09306733e-01]
		[-0.09728021 0.10824238 -0.79120222]]	[-1.51270803e-01 2.27803232e-01 -7.58160944e-01]]
1.5056	1.40235	[[-0.58203745 -0.38394191 -0.63249299]	[[-0.48912118 -0.37447693 -0.55659847]	[0.941395969099102, 1.184107585135226, 1.8154421498083495, 0.5454055200634697, 3.0984496146110407, 0.6238843679054992, 1.1661464478733445, 0.517447305145403, 0.45937968843222154, 0.3278890172983011, 0.24139633335958216, 1.2698662634079487, 0.6601075189893785, 0.557275514136373, 0.7865996131447369, 0.9685372912564802, 0.6102185994567388, 1.3479437790376199, 0.6453505608728978, 0.19970449816159716,…	[0.8302254853831815, 1.054934057937404, 1.0687258893354952, 0.48347425047623666, 2.230542791445651, 0.6528295899229334, 0.6571233415240703, 0.4962824339611504, 0.44472231563321396, 0.3221383367527696, 0.18664062372312945, 1.114932328287728, 0.3656985237398359, 0.3945823649318858, 0.6316839328692064, 0.819528484253378, 0.5430144274162938, 1.260118610562544, 0.6839554438560669, 0.2122535752719613, …
		[ 0.75772616 -0.74995443 0.51529622]	[ 0.48722555 -0.93541694 -0.02218723]
		[ 0.93733426 0.03297433 -1.55439614]	[ 0.55897204 0.00680658 -0.91086714]
		[ 0.35375626 0.37356586 -0.18103106]	[ 0.27815922 0.33115152 -0.216133 ]
		[-1.58901768 -0.94872606 2.48502147]	[-1.29758056 -0.52268721 1.73735544]
		[ 0.01926684 0.46817674 -0.41191143]	[ 0.13647549 0.51100455 -0.3826686 ]
		[-0.0898475 0.64686676 -0.96612026]	[ 0.10124198 0.46161173 -0.45659146]
		[ 0.36179523 0.19002314 -0.31740689]	[ 0.29957673 0.18621306 -0.34910561]
		[-0.16227998 0.16113939 0.39840809]	[-0.23082869 0.18687268 0.33102063]
		[ 0.09051681 0.00330475 0.31513012]	[ 0.13501698 0.01670935 0.29200055]
		[ 0.16390842 -0.0871952 -0.15428291]	[ 0.15805494 -0.0478318 -0.08697975]
		[ 1.24201808 -0.2304417 -0.12979997]	[ 0.98536468 -0.31810209 -0.41345085]
		[ 0.06007754 -0.03367491 -0.65650486]	[ 0.32972743 0.15771435 0.01189187]
		[-0.10951518 0.52139411 0.16343379]	[-0.14103619 0.36030044 -0.07737979]
		[-0.51360865 -0.47314433 0.3620491 ]	[-0.39324019 -0.36406059 0.33443479]
		[-0.56599391 -0.77554608 0.1274506 ]	[-0.55393516 -0.59906771 0.07681572]
		[-0.06724974 0.083872 0.60067437]	[-0.16650125 -0.07259606 0.51173413]
		[ 0.2759187 1.27417408 0.34249337]	[ 0.18960507 1.13007677 0.52428554]
		[ 0.21421133 0.50078675 0.3461264 ]	[ 0.24843621 0.52556819 0.36035063]
		[-0.10446573 0.00517954 -0.1701234 ]	[-0.08848699 0.0703852 -0.17963172]
		[-0.12862086 -0.20539527 -0.38346929]	[-0.09530179 -0.28544486 -0.31636451]
		[ 0.23470099 -0.28040456 0.33283059]	[ 0.176964 -0.29484651 0.33599763]
		[-0.36364869 0.1107835 2.16180902]	[-0.23208456 0.07224253 2.05046237]
		[ 0.03091189 0.35499059 -0.17902842]	[ 0.03141733 0.44713859 -0.21308008]
		[ 0.12075718 -0.63995007 -1.74606057]	[ 0.13868034 -0.61170997 -1.73827941]
		[-1.17305151 1.36432955 -0.46998454]	[-1.05081032 1.16645372 -0.39200863]
		[ 0.28336925 -0.55514435 -0.70445732]	[ 0.27513499 -0.54503896 -0.75759392]
		[ 0.25180183 -0.74741813 0.50846027]]	[ 0.20887391 -0.65896962 0.50257091]]
1.56122	1.42388	[[-0.25648618 -0.38807738 0.43880932]	[[-7.53644950e-02 -3.36432625e-01 5.10155467e-01]	[0.6394863799104692, 1.2587882346297388, 2.821078748439006, 0.5314541440033809, 2.749891216454708, 0.3663685026869289, 0.7010461693759578, 0.3013015738828674, 0.39007097158922854, 0.36535079038757046, 0.23090535206365717, 1.5838019719721128, 1.1098131386269712, 0.5042558703205416, 0.5684509788552506, 2.11492071030708, 0.6950862911786122, 2.551622304444219, 0.5978239609462047, 0.432278409368648, 0…	[0.6157315312178991, 1.066988749224826, 2.0464986055325345, 0.45194202698083435, 1.979437078391077, 0.23402608901067676, 0.12420653411755207, 0.25767337707609034, 0.37808013736920776, 0.39490875941385545, 0.15309447634174675, 1.1277974660186638, 0.9793998975411246, 0.44171916539050715, 0.5521127828661774, 1.789615238075139, 0.6770017960525929, 2.333877409662963, 0.5580817288496034, 0.394711480670…
		[ 1.09919382 -0.4557599 0.4106138 ]	[ 7.25126039e-01 -7.32898699e-01 -2.74803049e-01]
		[ 1.20381885 0.91170188 -2.38287749]	[ 9.95003612e-01 7.63345010e-01 -1.61722873e+00]
		[ 0.24600841 -0.47043315 0.02481986]	[ 1.77184283e-01 -4.14815354e-01 -2.80276224e-02]
		[-1.87797692 -0.01164603 2.00872316]	[-1.52313442e+00 5.27123219e-01 1.14907519e+00]
		[-0.35713366 0.08022812 -0.01564852]	[-2.05343394e-01 8.79531212e-02 6.97606590e-02]
		[-0.1384575 0.18618129 -0.66153744]	[ 1.30727124e-02 -1.23399674e-01 -5.37473913e-03]
		[ 0.0508031 0.29638059 0.01897975]	[-2.96585242e-02 2.55925944e-01 4.22520879e-03]
		[ 0.35404561 -0.07128679 -0.14739492]	[ 3.20743859e-01 -2.66537703e-02 -1.98387358e-01]
		[-0.15563599 -0.17635792 -0.27956489]	[-1.52795140e-01 -1.50200880e-01 -3.31732225e-01]
		[ 0.00914522 -0.19106834 -0.1293311 ]	[ 4.77473056e-02 -1.44377671e-01 -1.76975039e-02]
		[ 1.56457983 -0.11434341 -0.21781695]	[ 1.01595695e+00 -2.66157778e-01 -4.10997130e-01]
		[-1.10540571 -0.01765131 0.09722061]	[-7.49518338e-01 2.55275902e-01 5.76437884e-01]
		[ 0.42613515 -0.15729507 0.21895451]	[ 3.82476294e-01 -2.19193538e-01 -2.79624513e-02]
		[-0.1287616 0.41869489 -0.36228657]	[-1.82385805e-02 4.24670921e-01 -3.52349951e-01]
		[ 0.6745624 -2.00005494 0.13279845]	[ 6.81451753e-01 -1.65479490e+00 2.37094713e-04]
		[-0.16490035 -0.19879303 0.6453171 ]	[-1.72657201e-01 -3.67940230e-01 5.41424888e-01]
		[-0.53846898 2.48495724 0.21404452]	[-5.62382168e-01 2.22520328e+00 4.23297066e-01]
		[-0.20765398 -0.54016951 -0.14996737]	[-1.62376046e-01 -5.20362661e-01 -1.19632505e-01]
		[-0.14221728 -0.23530823 0.33356994]	[-1.25089943e-01 -1.75585048e-01 3.30635071e-01]
		[ 0.39697624 0.48955667 0.10376953]	[ 4.20334920e-01 4.24001516e-01 2.07266522e-01]
		[-0.32625704 0.24065572 0.11779393]	[-4.10070903e-01 2.34686214e-01 1.10768431e-01]
		[ 0.21983964 -0.3255304 -1.48278462]	[ 3.37697308e-01 -3.37463497e-01 -1.56577893e+00]
		[-0.08119589 -0.14783067 0.13550299]	[-9.16137182e-02 -7.07273181e-02 1.24110508e-01]
		[-0.32754743 0.33368975 1.51466438]	[-3.06576299e-01 3.43428550e-01 1.52257802e+00]
		[-0.07314946 -0.93878889 -0.44652361]	[ 2.61938641e-02 -1.19354749e+00 -5.34381865e-01]
		[-0.07498044 0.53212365 0.44582124]	[-8.19102864e-02 5.94290490e-01 5.27545210e-01]
		[-0.42928054 0.51043441 -0.59437902]]	[-4.76259442e-01 5.98646958e-01 -6.13163161e-01]]
1.49609	1.37718	[[-0.30474835 -0.72064135 -0.08064814]	[[-0.02951819 -0.79933892 -0.08293763]	[0.7865746238867117, 0.7767437096026572, 0.9013760452011612, 0.9418983845925682, 0.987048034102854, 0.48593779935612286, 1.4439032974319725, 0.5264658310413827, 0.7779952634251309, 0.6172467113722163, 0.27680830140212, 1.5806100809367347, 1.2747100025349996, 0.6569741459141173, 0.8247223796502947, 0.5217556516091497, 0.1355874254145948, 0.40530683341995566, 1.2698524333521286, 0.40763810102164005…	[0.8041720504323164, 1.049126053695897, 0.4208877802829641, 0.8484089076472596, 1.4943693135873273, 0.43351845767781405, 0.9723716360132476, 0.6166943535458344, 0.7101770641994072, 0.5979904966180136, 0.17375420282827606, 1.0557409578852366, 1.5112338390053972, 0.5240470949382565, 0.6506232567430689, 0.5377023821180679, 0.08760772870226613, 0.5615084625609233, 1.2024730313020031, 0.42080242665732…
		[ 0.62929644 0.15368842 -0.42859848]	[ 0.29301585 -0.24279372 -0.97768011]
		[-0.04636347 -0.05118414 -0.89872654]	[ 0.13105609 -0.17899789 -0.35767385]
		[-0.30861381 -0.78770243 0.41407121]	[-0.35079126 -0.70233927 0.3216562 ]
		[-0.08844584 0.9631386 0.19699032]	[-0.04970423 1.44367086 -0.38273175]
		[-0.2242025 0.32289337 -0.28567229]	[-0.0824846 0.36509488 -0.21872419]
		[ 0.5764851 0.08721988 -1.32095206]	[ 0.72972716 -0.02746191 -0.64206753]
		[-0.17215442 -0.12197604 0.48233906]	[-0.27195928 -0.19922353 0.51639139]
		[-0.28707272 -0.65103406 0.31467529]	[-0.2996329 -0.5852488 0.26843142]
		[ 0.22439862 0.45044681 0.35740234]	[ 0.19890029 0.45602081 0.33177753]
		[-0.18524494 -0.1601257 -0.12910037]	[-0.15020146 -0.08462796 -0.02163686]
		[ 0.96132196 -0.45149268 1.17061636]	[ 0.14579663 -0.50287812 0.91675837]
		[ 0.46427098 1.17652183 -0.1585384 ]	[ 0.68536709 1.34381856 0.09083694]
		[-0.47878904 0.44596573 0.05908175]	[-0.38375265 0.34483635 -0.09190837]
		[-0.36134076 -0.73621397 -0.08711395]	[-0.17957857 -0.60282641 -0.16632039]
		[ 0.38498789 0.32415948 -0.13760055]	[ 0.3853507 0.37047781 -0.05809374]
		[-0.03454605 0.12497688 0.03963961]	[ 0.02182843 0.05093341 -0.06785589]
		[ 0.20049803 -0.15523248 0.31619147]	[ 0.17810906 -0.25745447 0.46613958]
		[-1.00305703 -0.21320228 0.74896368]	[-0.9133372 -0.12202541 0.77257126]
		[ 0.23336504 0.32354751 0.08382474]	[ 0.25419865 0.32358278 0.08804494]
		[-0.17148521 -0.39318993 -0.44960251]	[-0.18311784 -0.46477322 -0.3531389 ]
		[ 0.42724859 0.1023873 0.14704211]	[ 0.34547819 0.10396246 0.09891188]
		[-0.31266736 0.24453634 0.94941342]	[-0.2107419 0.22931887 0.86720475]
		[-0.12462315 -0.16870142 0.29939032]	[-0.13781946 -0.08970315 0.26701459]
		[ 0.28060449 -0.17981672 -1.06710004]	[ 0.27296897 -0.19483596 -1.05330566]
		[-0.76671614 0.29597908 -0.52350165]	[-0.65847202 0.21260981 -0.56863701]
		[ 0.03003227 0.05521121 -0.60686138]	[ 0.01071826 0.05711553 -0.58832679]
		[ 0.29566073 -0.28596977 0.65844728]]	[ 0.24859618 -0.24691341 0.62529982]]
1.37424	1.26276	[[ 1.94010924e-01 1.15826642e+00 5.74250498e-01]	[[ 4.74126311e-01 1.01198975e+00 3.63281139e-01]	[1.3072815158853255, 1.0886542473600174, 1.6687765331949127, 0.5810612502406939, 2.416075962358641, 0.4523050676317284, 1.3992321827710335, 0.5100356997325823, 0.4498435347438256, 0.5272721878968522, 0.3523907455336872, 1.7601474259504095, 1.0938716414611962, 0.37856600909244165, 0.5017760485288476, 1.6876293312112232, 0.4385911081077809, 2.359898725740065, 0.9413083041769127, 0.5377876636860782,…	[1.1751136969691627, 1.5755992543536486, 1.2886402855425052, 0.5859418071336012, 2.5314578916358395, 0.36828555414595293, 0.7784327164418319, 0.6516146402243645, 0.4802965203026007, 0.5412500235084261, 0.21625679087878316, 1.2927010786718514, 1.2304330152682783, 0.35788407403816974, 0.6100100420165294, 1.7766236163486084, 0.5044114182705247, 2.673191136731729, 0.8107956914991054, 0.48205820272726…
		[-1.05579756e+00 -2.54597236e-01 -7.50988166e-02]	[-1.37393312e+00 -5.10396810e-01 -5.78200563e-01]
		[-1.64352729e+00 2.89190130e-01 1.49993179e-03]	[-1.20695842e+00 8.49336355e-03 4.51412251e-01]
		[-2.56137174e-02 -5.79904719e-01 -2.62036320e-02]	[-2.35109502e-02 -5.77403003e-01 -9.68545729e-02]
		[ 2.22266494e+00 2.62083320e-01 -9.10217529e-01]	[ 2.06209719e+00 7.56401152e-01 -1.25852753e+00]
		[-2.89906903e-01 -3.22037962e-01 1.29712809e-01]	[-1.52946700e-01 -2.78830915e-01 1.85727965e-01]
		[ 4.30035982e-02 -6.72722981e-01 -1.22615055e+00]	[ 3.32695790e-01 -5.76460814e-01 -4.03687918e-01]
		[-4.11594982e-02 -2.27230796e-01 4.54761999e-01]	[-1.85463600e-01 -3.44502928e-01 5.21078329e-01]
		[ 3.18805054e-01 -2.12815222e-01 -2.35440491e-01]	[ 3.32001122e-01 -1.48717079e-01 -3.13597246e-01]
		[-1.42242374e-01 -1.31665307e-02 -5.07552667e-01]	[-2.12533282e-01 -1.05598787e-01 -4.86446388e-01]
		[-1.59509048e-01 -2.85666069e-01 -1.30885439e-01]	[-1.60461302e-01 -1.29921246e-01 -6.43400348e-02]
		[ 7.00404125e-01 2.09484354e-01 1.60114625e+00]	[-2.38345745e-01 2.28381371e-01 1.24984372e+00]
		[-3.14067071e-01 1.01729962e+00 2.51034917e-01]	[-1.20049040e-01 1.13731444e+00 4.53948795e-01]
		[ 2.20676841e-01 -2.55008922e-01 1.72001177e-01]	[ 2.61361549e-01 -2.42582436e-01 3.04123789e-02]
		[ 3.90915577e-02 3.69818521e-01 -3.36875815e-01]	[ 1.92690885e-01 3.99102987e-01 -4.19164980e-01]
		[-6.31782953e-02 1.67751700e+00 1.73314704e-01]	[-1.25624000e-01 1.76138610e+00 1.95266711e-01]
		[ 3.45090755e-02 2.15196580e-01 -3.80607036e-01]	[ 1.25894223e-01 1.82873290e-01 -4.52922602e-01]
		[ 7.06614734e-01 -2.23218492e+00 2.95242410e-01]	[ 7.95947537e-01 -2.51787722e+00 4.15587144e-01]
		[-7.19166565e-01 -6.04295825e-01 -6.07234033e-02]	[-6.66404283e-01 -4.51718143e-01 9.61545841e-02]
		[ 3.99594088e-02 -2.04007024e-01 4.95983821e-01]	[ 4.19546587e-02 -1.77359464e-01 4.46277423e-01]
		[ 3.76017766e-01 4.41246878e-01 1.80715890e-01]	[ 3.66362011e-01 3.70556983e-01 2.43900853e-01]
		[-1.45471426e-01 2.42170207e-01 -2.25103360e-01]	[-2.11503232e-01 2.34377064e-01 -2.80745296e-01]
		[ 5.78953410e-02 -4.45022856e-01 -1.85241859e-01]	[ 9.10542508e-02 -4.66931535e-01 -3.11906059e-01]
		[ 9.46747031e-02 3.56863747e-01 -1.58748412e-01]	[ 7.17074287e-02 4.41411419e-01 -1.87536256e-01]
		[-2.13254881e-01 -2.04353558e-02 5.78835911e-01]	[-2.34680453e-01 -3.57240104e-02 5.86820159e-01]
		[-4.08907199e-01 1.22852585e-02 9.73014478e-02]	[-2.34449811e-01 -9.63251837e-03 -3.32481832e-02]
		[ 2.00014508e-01 1.23374005e-02 -8.71056757e-02]	[ 1.86890984e-01 -1.44385829e-03 -9.81340270e-02]
		[-1.41831717e-01 4.60777153e-02 -2.58451067e-01]]	[-1.87920000e-01 4.28128511e-02 -2.54399798e-01]]
1.1669	0.99598	[[-3.26127512e-01 8.34776910e-01 -1.91751642e-01]	[[-0.15383741 0.7171525 -0.63527549]	[0.9165044108452465, 1.829906468675576, 1.324593773940595, 0.5878052870182117, 2.500547453444349, 0.5535169049071086, 2.512218420840347, 0.42871434420695276, 0.5996262581953522, 0.8124931079592106, 0.49971377788093924, 2.0711961674987194, 0.5534130085494616, 0.3246563094725508, 0.3335304304191036, 1.1988061396118395, 0.20448050393260106, 1.0403009635792582, 0.533666512213733, 0.3872980685220131, …	[0.9703342751221145, 2.1094310735063773, 1.367124796113539, 0.5181962973590237, 2.019542479066136, 0.5868229182964392, 1.7686972552545739, 0.3404258725894373, 0.5871298434684032, 0.7352467177657531, 0.4863997884203005, 1.611709891372093, 0.8406477528679894, 0.2943099804107071, 0.1933156756484589, 1.1321475634838598, 0.22850961704331632, 1.283533502623825, 0.7674927524493697, 0.4712397964755799, 0…
		[-1.38264801e+00 -1.19129315e+00 1.32901444e-01]	[-1.55182699 -1.37100863 -0.40232796]
		[-1.32195053e+00 -2.42860497e-02 8.00353401e-02]	[-1.22793264 -0.22675751 0.55659021]
		[-3.46112873e-01 4.66803003e-01 -8.84075295e-02]	[-0.30718723 0.40822155 -0.08670973]
		[ 1.62967021e+00 -1.70665863e+00 8.27181297e-01]	[ 1.56228194 -1.20620355 0.42766806]
		[ 1.56317894e-01 1.45748849e-01 -5.10590788e-01]	[ 0.27327023 0.16941721 -0.49089951]
		[ 7.18718575e-01 -3.15375815e-01 -2.38646666e+00]	[ 1.25299803 -0.1824212 -1.23491231]
		[ 2.95278097e-01 2.61457152e-01 -1.68068414e-01]	[ 0.14952167 0.20465121 -0.22726841]
		[-5.48159583e-01 -3.96441912e-02 2.39793785e-01]	[-0.56848246 0.01846616 0.14563015]
		[ 3.44146080e-01 4.93909247e-01 5.45675895e-01]	[ 0.28410387 0.32579583 0.59475188]
		[-1.45701077e-01 1.28014851e-02 -4.77829654e-01]	[-0.1739886 0.1652137 -0.42310419]
		[ 1.05093981e+00 1.61088833e+00 7.68386532e-01]	[ 0.0294457 1.53651103 0.48567025]
		[ 3.83902988e-01 3.98174169e-01 -1.84874345e-02]	[ 0.62081485 0.50531992 0.25676709]
		[-1.71489682e-01 2.75153537e-01 1.68386357e-02]	[-0.1582268 0.23495416 -0.07986981]
		[-1.75836290e-01 1.91357131e-03 2.83408689e-01]	[-0.06069651 0.05516645 0.17505298]
		[ 2.89935236e-01 -3.79754869e-01 1.09948168e+00]	[ 0.25254913 -0.33711289 1.05087199]
		[-1.35461237e-01 -2.48898483e-03 -1.53154611e-01]	[-0.00699262 -0.05625993 -0.22136524]
		[ 1.36109104e-01 -1.02569505e+00 1.07935491e-01]	[ 0.22660439 -1.24338699 0.2238247 ]
		[ 3.24959510e-02 4.03565315e-01 3.47676568e-01]	[ 0.0894036 0.61081542 0.45602264]
		[-1.12249961e-01 1.95356590e-01 -3.15016735e-01]	[-0.1588338 0.22997876 -0.37940551]
		[-2.64229113e-01 -2.54314363e-01 -2.94939020e-01]	[-0.27316529 -0.30822999 -0.24301881]
		[ 9.92283889e-02 -1.97363852e-01 2.60698985e-01]	[ 0.0865036 -0.23138828 0.23977839]
		[ 3.52926869e-01 7.67913294e-01 -4.21956230e-01]	[ 0.32280142 0.73894027 -0.64492131]
		[-1.15500661e-01 -7.45024692e-01 2.70528631e-01]	[-0.14835954 -0.68550762 0.25339793]
		[-2.05319882e-01 -1.14905502e-01 4.60722389e-01]	[-0.23380413 -0.11807205 0.465921 ]
		[-5.88851345e-01 1.79272368e-01 -3.00559509e-01]	[-0.41435691 0.12184571 -0.39447193]
		[ 1.29699080e-01 1.06649629e-01 6.40560194e-03]	[ 0.10824459 0.09211191 0.00343481]
		[ 2.16291408e-01 -1.42603460e-01 1.13423876e-01]]	[ 0.17914791 -0.16821314 0.12816811]]
1.11728	0.954887	[[-0.23499991 0.30502305 0.36416831]	[[-0.08460914 0.03832194 -0.07070791]	[0.5299835620832616, 1.175321108482003, 2.089153154761176, 0.8332034391132462, 3.07816981965877, 0.208435966199939, 1.9697849641613816, 0.8142184214486496, 0.710971826911452, 0.6504061439581919, 0.301771942409532, 2.49098223990989, 0.9901620493477374, 0.3558534445187328, 0.5481628590337044, 2.971219129992838, 0.5998809824452264, 1.5095541771755945, 1.0343397778419003, 0.6451839649792673, 0.557330…	[0.11673425295392306, 0.9768383749056108, 1.3817476952225234, 0.7268406065920325, 1.907588867330714, 0.20901941187218484, 0.8107547002354388, 0.8265355291150642, 0.8507586515712763, 0.7406336379877411, 0.274627161064392, 1.8238271054441506, 0.9649409441938864, 0.2293998915746173, 0.4347750817248456, 2.842543185382042, 0.4848462381725442, 1.275306132875828, 1.0933712146397743, 0.6188642145637103, …
		[-0.86277481 -0.19234999 0.77459719]	[-0.70490955 -0.16623001 0.65550234]
		[ 1.36517838 0.02984699 -1.58112557]	[ 0.91837736 0.00630279 -1.03236137]
		[ 0.13998602 0.70800606 -0.41636438]	[ 0.2077821 0.58790965 -0.37347839]
		[-1.13222034 -1.57945682 2.38715787]	[-0.96885557 -0.78186133 1.44530517]
		[-0.07866612 -0.19251433 0.01397941]	[-0.02043209 -0.20361041 0.04259629]
		[-1.34250508 -0.13265235 -1.43531748]	[-0.78028248 -0.19169428 0.10833163]
		[ 0.70926051 0.12108994 -0.38110156]	[ 0.63487513 0.06863958 -0.52476962]
		[ 0.42348311 0.39761444 -0.40993384]	[ 0.47351482 0.4458047 -0.5484817 ]
		[-0.22971392 -0.04298601 -0.60696941]	[-0.31461567 -0.14899718 -0.65372395]
		[ 0.18047626 -0.23894115 0.03743993]	[ 0.18446025 -0.15040759 0.13701114]
		[ 1.78924235 1.73236491 0.0501613 ]	[ 0.74737308 1.64838396 -0.22496465]
		[-0.47484316 -0.24245534 -0.83436219]	[-0.18053752 -0.2565746 -0.91251669]
		[ 0.27142404 0.05559225 0.22331629]	[ 0.18485984 0.05528369 0.12407603]
		[-0.13473701 0.17312624 0.50235024]	[-0.08883338 0.0894255 0.41610225]
		[ 0.92406535 -2.52565085 1.26306536]	[ 0.89134755 -2.42623975 1.1827561 ]
		[-0.46017001 0.13497026 0.36039393]	[-0.34728657 0.05859117 0.33321913]
		[-0.77495524 1.29544109 0.00552891]	[-0.70093308 1.05515211 0.14748751]
		[ 0.78625073 0.29652097 -0.60311183]	[ 0.84960968 0.47290203 -0.49998768]
		[-0.33041545 -0.54135464 0.11841933]	[-0.37061196 -0.49391256 0.04111053]
		[-0.07705337 0.51123346 0.20813612]	[-0.09196013 0.46090639 0.27405652]
		[-0.35634387 -0.08620142 0.01095651]	[-0.35244663 -0.13469001 -0.00845431]
		[-0.73686827 -0.40545333 1.73350555]	[-0.82325698 -0.47725443 1.47936183]
		[ 0.25630712 0.6943575 -0.23767802]	[ 0.22683324 0.75813928 -0.26650476]
		[ 0.56127197 -0.3534829 -1.13323279]	[ 0.54311567 -0.35345737 -1.13710593]
		[-0.0216483 0.07229004 -0.15550913]	[-0.08339293 0.04316395 -0.11579683]
		[-0.231221 -0.04770641 -0.39163749]	[-0.22804269 -0.07844025 -0.35659131]
		[ 0.2864753 0.1107489 0.31474106]]	[ 0.27885765 0.07444301 0.33852861]]
0.874533	0.860779	[[-0.50368012 -1.63448671 -0.66456522]	[[-4.18137870e-01 -2.12324505e+00 -1.01516372e+00]	[1.8349080097426906, 2.2157914664821927, 2.289441216354533, 0.3910925516152158, 1.7570879652427591, 0.418515888315041, 2.0360305839799624, 0.2426316253025086, 1.1142392998293755, 0.6903687605694546, 0.32778203862012717, 2.041574856967665, 2.2177691803949435, 0.2559320189830256, 0.32136760091367295, 0.5694917259733103, 0.45366756070189285, 0.4069093312039627, 0.5159554587125723, 0.4930896855030102…	[2.3903067196885046, 2.445208507019812, 1.7064319514212514, 0.35662931326034547, 0.9438948871621122, 0.42614844227972604, 0.8535636771676328, 0.2794852590611922, 0.9779514031880365, 0.5969743729759419, 0.3565093002690319, 1.1935599855684393, 2.191452938099276, 0.12999952970060863, 0.2016939750056115, 0.5850761038984078, 0.5322282329476195, 0.47670804021966756, 0.4181244729827589, 0.49529673421320…
		[ 1.07277416 1.43859703 1.29974075]	[ 1.34588794e+00 1.49817879e+00 1.38675543e+00]
		[ 1.83959633 -1.08290627 -0.82749045]	[ 1.25120978e+00 -1.10260191e+00 -3.61459705e-01]
		[ 0.01783725 0.38918728 0.03418301]	[ 9.55013577e-02 3.31796841e-01 8.93018142e-02]
		[-1.24969021 -0.54003304 1.11085409]	[-9.10732069e-01 2.47999311e-01 9.98871764e-04]
		[ 0.0301274 0.33339181 -0.25119273]	[ 5.11890248e-02 3.32083858e-01 -2.62111598e-01]
		[-1.26599216 0.33978404 -1.55795738]	[-8.13198937e-01 2.45640152e-01 -8.33027935e-02]
		[-0.04070847 0.23877331 0.01415029]	[-1.44765078e-01 2.32171787e-01 -5.70205521e-02]
		[-0.89999851 -0.14408735 0.64091398]	[-8.21891669e-01 -7.75602094e-02 5.24278023e-01]
		[ 0.20023254 0.43206865 0.49983261]	[ 1.22323318e-01 3.85016288e-01 4.39520041e-01]
		[ 0.03100728 0.22532396 -0.23602696]	[ 3.86178305e-02 3.06457260e-01 -1.78021044e-01]
		[ 1.82377415 0.66315456 0.63411495]	[ 8.63017942e-01 8.19983801e-01 8.60931903e-02]
		[-1.31521305 -0.84236306 -1.57452826]	[-1.00655378e+00 -9.61875973e-01 -1.69236819e+00]
		[ 0.15930475 0.06306398 0.19012136]	[ 5.84274596e-02 9.48585648e-02 6.69922560e-02]
		[ 0.06178049 0.29443395 0.1129998 ]	[ 9.03225527e-02 1.77762407e-01 3.03779989e-02]
		[ 0.39176651 0.40661696 0.07417867]	[ 4.32356046e-01 2.33667626e-01 3.17461395e-01]
		[-0.14798823 -0.19042619 0.38425461]	[-6.05579358e-02 -2.23112147e-01 4.79396077e-01]
		[-0.36594176 -0.10191591 0.14585946]	[-3.98467499e-01 -1.58161521e-01 2.08468561e-01]
		[-0.11878535 -0.298451 0.40376612]	[ 1.80138803e-02 -1.25450398e-01 3.98454229e-01]
		[ 0.1743921 0.34530354 -0.30576183]	[ 1.70583248e-01 3.35526226e-01 -3.21935339e-01]
		[-0.30661539 -0.2144469 -0.06259584]	[-3.29539251e-01 -2.87224804e-01 1.54535690e-02]
		[ 0.37096765 -0.05925983 -0.15042189]	[ 3.47245213e-01 -9.89614561e-02 -1.78008607e-01]
		[ 0.9334973 0.18425666 -1.29258125]	[ 8.59337019e-01 1.29153883e-01 -1.58097098e+00]
		[-0.21015788 -0.70452998 0.5295186 ]	[-2.59033977e-01 -6.70955327e-01 5.14274626e-01]
		[-0.63908289 0.43863304 1.15271838]	[-6.47526796e-01 4.59205542e-01 1.14941629e+00]
		[ 0.4668445 -0.46609317 -0.07925285]	[ 4.30013298e-01 -3.61060411e-01 -7.98957875e-02]
		[-0.03177152 0.1737865 0.13750686]	[-4.27177611e-02 1.23162075e-01 1.57015036e-01]
		[-0.34745962 0.2608802 -0.09051938]]	[-3.20923284e-01 2.37544791e-01 -5.39990868e-02]]
0.8093	0.932943	[[-3.00764323e-01 -1.12569703e-02 3.72158845e-02]	[[-0.20975286 -0.49217634 -0.23169068]	[0.30326707612826925, 3.1087730137011804, 1.1095578176688365, 0.486048765021298, 1.115412222160178, 0.1028202886341065, 3.1911068466581263, 0.6408970002110994, 0.7271347501886329, 0.6894685932309529, 0.47386950680979417, 3.0637161387128558, 1.6853533090469357, 0.10980635940684531, 0.7168742010919404, 3.538995054290072, 0.39580261091150526, 1.3625911154186272, 0.9165652405491692, 0.394136642274954…	[0.5830217730315149, 3.140937992166296, 1.213008890459591, 0.551954853087028, 2.0912842301388843, 0.09498441112701966, 2.9446975179896984, 0.69053066225361, 0.8346825449777064, 0.8110244098548399, 0.4084374910204303, 2.2012712097677167, 1.4646571152023131, 0.17088649890953406, 0.7781955776601546, 3.146283471830697, 0.4576897261792783, 1.2214852133203853, 0.8119502074646735, 0.39655050057816804, 0…
		[ 1.85432537e+00 2.10312235e+00 1.34269262e+00]	[ 1.9241463 2.08867797 1.34185574]
		[ 6.82290324e-01 -8.74575264e-01 2.67688639e-02]	[ 0.49571536 -1.0503728 0.34981972]
		[ 3.29602670e-01 -2.61244882e-01 2.43632086e-01]	[ 0.42302442 -0.23577694 0.26478998]
		[-4.06579423e-01 6.69521492e-01 -7.94089775e-01]	[-0.37086239 1.29665912 -1.59831347]
		[-2.92155798e-02 4.21272625e-02 8.91277477e-02]	[-0.04791278 0.05340272 0.06224591]
		[-3.18530192e+00 -1.47272795e-01 -1.23795409e-01]	[-2.82083321 -0.1312512 0.83481531]
		[-3.34738763e-01 -2.71132687e-01 4.74537661e-01]	[-0.3896464 -0.29545871 0.48755761]
		[ 6.48116109e-01 1.35210502e-01 -3.00646926e-01]	[ 0.7286481 0.19051115 -0.35982273]
		[-6.62481958e-02 -4.32584874e-01 -5.32774291e-01]	[-0.16653483 -0.50726364 -0.61050008]
		[ 1.78319773e-01 -3.87943070e-01 2.05559098e-01]	[ 0.16806299 -0.29430756 0.22794533]
		[ 1.53799583e+00 -1.79612145e+00 1.94804342e+00]	[ 0.69748465 -1.54361319 1.40583371]
		[-1.13364355e+00 4.93705719e-01 -1.14521733e+00]	[-0.91997242 0.29407991 -1.10108502]
		[-7.30397207e-02 -8.19799703e-02 -1.38572326e-03]	[-0.11655415 -0.03094544 -0.12107727]
		[-2.87294402e-01 -5.73418488e-01 -3.20252689e-01]	[-0.19568378 -0.62128716 -0.4257916 ]
		[ 1.65574184e-01 3.22127154e+00 -1.45618710e+00]	[ 0.23338722 2.97934917 -0.98392512]
		[ 2.39034795e-01 3.14940527e-01 1.82903849e-02]	[ 0.27437237 0.32168951 0.17525852]
		[ 5.66651697e-02 -1.33607161e+00 2.61450313e-01]	[-0.05118454 -1.20318109 0.2043564 ]
		[-2.11558928e-01 -8.78026511e-01 -1.56218135e-01]	[-0.04745317 -0.78400671 -0.20577856]
		[ 1.53521148e-01 -1.12963443e-01 3.44984363e-01]	[ 0.17204899 -0.12234682 0.33568244]
		[ 1.38060368e-01 2.79003408e-01 1.89176576e-01]	[ 0.10636461 0.19368224 0.23762783]
		[ 5.77071875e-02 4.29824637e-02 -4.88146165e-01]	[ 0.0599461 0.03860512 -0.50158891]
		[-1.04263514e+00 -8.02445252e-02 1.88300261e+00]	[-1.11709547 -0.05797961 1.68785038]
		[ 3.13627618e-01 5.59501811e-01 -2.88451245e-01]	[ 0.27786295 0.59672492 -0.30286496]
		[ 7.89919698e-01 -6.78826633e-01 -1.27440327e+00]	[ 0.80033425 -0.64654169 -1.28063452]
		[-4.64304711e-01 4.12944761e-01 1.23138543e-01]	[-0.36461406 0.6055452 0.11271812]
		[-5.47694418e-02 -3.92583042e-01 -1.12245847e-01]	[-0.07900991 -0.47759725 -0.08826353]
		[ 5.04328037e-01 -1.40623812e-01 9.19569927e-02]]	[ 0.53571165 -0.16482088 0.08297946]]
0.406059	0.550097	[[-0.45239339 0.37589816 0.34046518]	[[-0.44527633 0.12265564 0.02509225]	[0.6796144111569979, 1.2301271539818586, 1.2398643587614948, 0.6801344703803074, 0.9503198443712212, 0.2882716771269964, 2.424175468417668, 0.4519989349382103, 1.102933931092978, 0.8040288700333346, 0.4804359422859893, 2.265691046165324, 0.975884473874463, 0.3363636847240303, 0.6859574961033685, 1.3903079649553414, 0.7984965300195384, 0.6598714553944521, 0.42822261299029185, 0.2946425384032096, 0…	[0.4625419308765112, 1.4080554739508644, 1.4373046315091664, 0.6177251298068341, 1.3690242375935702, 0.27686581567107216, 1.7977878376170033, 0.5263294326244841, 1.058418617697245, 0.6601080563811579, 0.5612900098697188, 1.9725332406852705, 1.020239843980272, 0.30186739193113876, 0.6848602336896769, 1.2509283253908787, 0.7969826215817154, 0.849949713498536, 0.354752715124871, 0.27373717752020527,…
		[ 1.20115611 0.2327216 -0.12758316]	[ 1.39155987 0.2143529 -0.01530267]
		[-1.00293984 0.18079966 0.70617759]	[-1.13868409 -0.06942737 0.87431287]
		[-0.12317788 -0.14203319 0.65363345]	[-0.03239881 -0.07727901 0.6120152 ]
		[ 0.54038636 -0.17474023 -0.76194241]	[ 0.37168971 0.23082094 -1.2972262 ]
		[ 0.1072342 -0.17303641 0.2041073 ]	[ 0.1261051 -0.17492598 0.17364644]
		[-0.76957186 0.04775259 -2.29828317]	[-0.32931974 0.08431023 -1.76535589]
		[-0.39438708 -0.12936535 0.17895941]	[-0.45962269 -0.10912744 0.23207941]
		[-0.73592313 -0.35089143 0.74280254]	[-0.73055475 -0.31026533 0.70019651]
		[ 0.52830545 0.24186985 0.55574702]	[ 0.44160997 0.08571175 0.48309086]
		[-0.27261349 0.10507822 -0.38139107]	[-0.33102728 0.19558822 -0.40891645]
		[ 1.12332473 -0.94557584 1.72550972]	[ 0.72933773 -0.8372167 1.63034415]
		[-0.89420766 0.18784773 0.34271912]	[-0.96461644 -0.02741615 0.33113866]
		[-0.10493408 -0.30879358 -0.08231581]	[-0.1465939 -0.20074814 -0.17127269]
		[ 0.17099418 0.57084918 -0.33974975]	[ 0.2402836 0.47406663 -0.4319238 ]
		[ 1.15280698 0.5145343 -0.58244893]	[ 1.15720876 0.42056062 -0.22094869]
		[ 0.59695676 -0.09236096 -0.52221527]	[ 0.66114101 -0.04405199 -0.44286937]
		[-0.4984435 0.4309642 -0.03541575]	[-0.61713381 0.57467762 -0.10632973]
		[-0.01599516 -0.4279034 -0.00417589]	[ 0.08897334 -0.33879118 -0.05615846]
		[-0.03697955 0.10369229 -0.27330321]	[-0.00678047 0.08481809 -0.26017679]
		[ 0.01995214 -0.04928856 -0.20810706]	[-0.00828475 -0.10933711 -0.14982711]
		[-0.10326595 -0.06284549 0.01747385]	[-0.06686615 -0.04962421 0.03821024]
		[ 0.55392092 -0.53345327 -0.84228649]	[ 0.57010023 -0.46050827 -0.92494331]
		[ 0.05069121 -0.18771789 0.0609963 ]	[ 0.03519294 -0.16910671 0.08257852]
		[-0.64790543 0.4761373 0.92915789]	[-0.63585231 0.52561532 0.92628911]
		[ 0.45962715 -0.55631313 -0.206814 ]	[ 0.49567646 -0.4258541 -0.22580409]
		[ 0.2902215 0.33922503 0.39422346]	[ 0.25875671 0.2568819 0.46077967]
		[-0.6732245 0.15974549 -0.05041908]]	[-0.6546239 0.13361985 -0.09271867]]
0.1808	0.275363	[[ 1.37566561e-01 2.52114113e+00 1.21242923e+00]	[[ 0.08261717 2.64535494 0.9832683 ]	[2.8009037496237283, 2.4425895606637966, 1.345244285531322, 0.33811534891103656, 1.2240208390800038, 0.43865285928749365, 2.877942347907327, 0.5881210453734477, 1.3047696425936146, 0.43361865886419776, 0.5359566560189032, 1.6203786281898074, 1.7167770002382998, 0.17121246783040517, 0.7337491777058364, 2.725041604844767, 0.4364677310169334, 1.7541359669358785, 0.7149966751082449, 0.351720089951675…	[2.8233924420274628, 2.222942131893139, 1.450990062728999, 0.3328179901641344, 1.2902225703372656, 0.4230140566073055, 2.720207603264799, 0.5538054819966756, 1.304811047549933, 0.45087679771821326, 0.5427081001535577, 1.9921735151120266, 1.2661789408607305, 0.18634373551382372, 0.7510713711743926, 2.474865723168363, 0.4456131283410868, 1.7222405754085073, 0.7907221975696768, 0.3234241701372219, 0…
		[-1.88364297e+00 -1.55364872e+00 -6.56396150e-02]	[-1.55884068 -1.56795865 0.23020237]
		[-8.45613916e-01 8.68925722e-01 5.82741266e-01]	[-1.05861009 0.82927419 0.54499647]
		[ 2.30243052e-01 -2.46849465e-01 -1.93769857e-02]	[ 0.25657251 -0.1978006 -0.07624492]
		[-6.81111934e-01 -9.38518104e-01 3.91787336e-01]	[-1.01664882 -0.76945334 0.197588 ]
		[ 3.18168602e-01 2.85681496e-01 -9.78322783e-02]	[ 0.35040237 0.19948311 -0.12792796]
		[-1.53268552e+00 -1.33192477e+00 -2.03946161e+00]	[-1.07269198 -1.43191561 -2.04901903]
		[ 4.15799254e-01 -1.55385817e-01 -3.85814194e-01]	[ 0.41963995 -0.08530465 -0.35117793]
		[ 1.06452220e+00 3.69168340e-01 -6.57974963e-01]	[ 1.07247029 0.42782374 -0.60770569]
		[ 2.36845909e-01 1.87099946e-01 -3.11324215e-01]	[ 0.16631114 0.00789884 -0.41900847]
		[-4.89314887e-02 -2.28314208e-01 4.82418769e-01]	[-0.11410403 -0.21648243 0.48440449]
		[ 1.59860148e+00 2.56178261e-01 -6.68798651e-02]	[ 1.96391356 0.32184662 0.09062899]
		[ 1.25807171e+00 7.25693523e-01 9.15394862e-01]	[ 0.83504318 0.37593858 0.8744039 ]
		[-1.75211615e-02 -3.35370946e-02 -1.66978985e-01]	[-0.06944306 0.04508126 -0.1669411 ]
		[-4.54926807e-01 -4.56138930e-01 3.51236007e-01]	[-0.47047178 -0.48329083 0.33044589]
		[ 1.46022887e+00 -2.02086855e+00 1.09985166e+00]	[ 1.18293241 -1.84342175 1.1521404 ]
		[-1.75109336e-01 3.15294106e-01 -2.45826011e-01]	[-0.17774046 0.34743136 -0.21510658]
		[-7.45405113e-01 1.51773387e+00 -4.66742016e-01]	[-0.74068099 1.47964936 -0.47764216]
		[-5.91010869e-02 2.75659633e-01 -6.57068546e-01]	[ 0.02159496 0.37600452 -0.69526675]
		[-1.29936393e-01 -3.03416007e-01 -1.21500131e-01]	[-0.08662266 -0.28774157 -0.11960142]
		[ 1.03803929e-01 1.12167068e-01 -1.86794498e-01]	[ 0.09662618 0.0585353 -0.13118108]
		[-2.03301513e-01 -1.24614152e-01 3.05720541e-01]	[-0.15838231 -0.10501301 0.30837202]
		[-1.43129354e-02 3.35746328e-02 -1.39239734e-01]	[ 0.01826454 0.11042829 -0.15273737]
		[-1.90167326e-01 -2.24922920e-01 3.72639024e-01]	[-0.1735495 -0.2162166 0.40384075]
		[ 1.24448830e-01 -3.75968709e-02 -1.86041061e-01]	[ 0.12943959 0.00849501 -0.17622742]
		[-3.41457320e-01 1.72033728e-01 4.69404242e-02]	[-0.30464417 0.24730029 0.05335008]
		[-2.91369605e-01 -1.52018079e-01 -3.87752088e-02]	[-0.31527311 -0.24149017 0.04970066]
		[ 7.18385926e-01 -1.71600753e-03 1.07671592e-01]]	[ 0.7218758 -0.03445619 0.06244554]]
0.0856355	0.110134	[[ 7.27085160e-01 6.42327315e-01 1.30444556e+00]	[[ 7.53155370e-01 8.84625811e-01 1.39584962e+00]	[1.6256738418693948, 3.342714712260405, 1.202081347671444, 0.45757562345953745, 1.7437334125245065, 0.3552041905771521, 1.580951949135819, 0.8743742411964854, 1.0409876474231075, 0.6807115824634588, 0.6148787516060649, 2.199876636584015, 1.878608399477929, 0.4946061020429998, 0.8864821365236296, 0.8522473787553161, 0.5971528610676322, 1.4262291363924926, 0.6127167970450216, 0.0740554525125035, 0.…	[1.8160952584507513, 3.0099611794140615, 1.128865977008063, 0.5467142192717931, 1.8423329001457058, 0.22236645712019204, 1.9115816344468524, 0.8325054676914898, 1.080368647633477, 0.5256166415461697, 0.6177573026617932, 2.526054764656532, 1.7841017125094003, 0.44936855825121585, 0.9322396191827863, 1.2644256599502777, 0.6825212941549528, 1.4662810970342017, 0.5557605215264972, 0.11753494432991116…
		[-2.85600526e+00 -1.73167765e+00 -1.35159492e-01]	[-2.53053456e+00 -1.62899527e+00 5.13376238e-02]
		[ 6.91392810e-01 9.79769750e-01 -8.38259216e-02]	[ 4.66268321e-01 1.00303869e+00 -2.25489755e-01]
		[-4.24134831e-01 1.03045350e-01 -1.37356296e-01]	[-4.88784785e-01 1.64758859e-01 -1.81219176e-01]
		[-9.10085786e-01 -1.30843962e+00 7.07344208e-01]	[-1.01011933e+00 -1.35638630e+00 7.30797963e-01]
		[-9.37429343e-02 2.52954402e-01 2.31076502e-01]	[-8.86736867e-02 9.69087278e-02 1.79422733e-01]
		[ 9.96444864e-01 -2.08243641e-02 -1.22722168e+00]	[ 1.32541258e+00 6.82666929e-02 -1.37577815e+00]
		[ 4.13478060e-02 2.78195258e-01 -8.27905835e-01]	[ 7.99556251e-02 3.94567194e-01 -7.28690045e-01]
		[-9.59150098e-01 -3.86715212e-01 -1.18902132e-01]	[-1.02978372e+00 -3.24611846e-01 3.70007765e-02]
		[ 1.87751875e-01 6.44864431e-01 1.10758102e-01]	[ 1.77372481e-01 4.91905515e-01 5.32993560e-02]
		[-1.46427209e-01 5.96575205e-01 -2.70735400e-02]	[-1.76619902e-01 5.63972581e-01 -1.79901147e-01]
		[ 4.62039258e-01 1.02016882e+00 -1.89347103e+00]	[ 5.80266009e-01 1.09885366e+00 -2.19926457e+00]
		[ 1.53937934e+00 -3.83731135e-01 1.00609700e+00]	[ 1.31890384e+00 -7.57736819e-01 9.32387528e-01]
		[ 4.62919039e-01 -8.92566630e-02 1.49580774e-01]	[ 3.84028102e-01 -3.08236844e-03 2.33334560e-01]
		[ 4.90844540e-01 4.95503539e-01 5.47173152e-01]	[ 5.39909596e-01 4.70843232e-01 5.96552585e-01]
		[-2.34394360e-01 3.76111200e-01 7.27959644e-01]	[-6.20135223e-01 3.75254398e-01 1.03604473e+00]
		[-4.22810095e-01 -4.21496722e-01 -1.27936175e-02]	[-4.79944180e-01 -4.83792645e-01 -3.78626134e-02]
		[ 8.22148666e-01 -1.09580767e+00 -3.96745097e-01]	[ 8.78884857e-01 -1.09457881e+00 -4.23602292e-01]
		[-5.66679825e-01 -3.44449521e-02 -2.30454757e-01]	[-4.59836749e-01 5.01724495e-02 -3.08062733e-01]
		[ 1.38849492e-02 -7.24299572e-02 -6.73197813e-03]	[ 7.64197596e-02 -8.13339605e-02 -3.68682838e-02]
		[ 2.00554852e-01 2.72984552e-01 1.20940196e-02]	[ 2.10329033e-01 2.39885922e-01 5.15104449e-02]
		[-2.40537246e-03 -8.06750312e-02 1.56770768e-01]	[ 4.32517346e-04 -4.72644157e-02 1.45881126e-01]
		[-6.67603498e-01 -5.63135401e-01 1.18530381e+00]	[-6.87100139e-01 -4.45982550e-01 1.23483165e+00]
		[ 3.74841331e-01 6.06666281e-01 -9.49324153e-01]	[ 4.08865557e-01 6.09074317e-01 -9.27433675e-01]
		[ 2.42726286e-01 -3.01467675e-01 -2.57292886e-01]	[ 2.50018665e-01 -2.75333888e-01 -2.42505142e-01]
		[ 2.38665070e-01 -1.88120726e-01 -1.29999282e-01]	[ 3.62900210e-01 -9.03955425e-02 -1.01250549e-01]
		[ 9.61689785e-02 9.85781047e-02 1.62273347e-01]	[ 7.13358007e-02 2.17665749e-02 2.56108985e-01]
		[-3.12649826e-01 9.55174088e-02 5.22350513e-02]]	[-3.12926039e-01 5.55997749e-02 3.35684432e-02]]
0.501994	0.56094	[[ 2.84679741e-01 -5.22874350e-01 3.35887996e-01]	[[ 0.18991031 -0.45171556 0.26967084]	[0.683564837183149, 1.587886506062296, 1.2242642942127677, 0.6578124457535016, 1.4154805712281229, 0.9219493443538747, 5.747968239897916, 0.43543398427061136, 1.5076598101484768, 0.5410702140538838, 0.6787052577563287, 6.417667656895647, 3.1244931419505275, 0.22633939690807608, 0.7588416491988806, 2.263165648462114, 0.37881857976111105, 2.5030288536876273, 0.8651740413974104, 0.3205900260479375, …	[0.5593167531885518, 1.5763216273163863, 1.351003280949282, 0.7354434116053816, 1.3113827404192375, 0.7614444925065397, 5.7468782123532085, 0.23108958698885976, 1.559928910036598, 0.5626644143563592, 0.7253723267931103, 7.0570816851666915, 3.124645860376093, 0.2902992645962165, 0.7815108030900556, 2.158156128787387, 0.4527336038018514, 2.59624605218654, 0.7876259103890886, 0.3159747595023676, 0.4…
		[-1.56199556e+00 1.65410661e-01 -2.32793332e-01]	[-1.48866988 0.49815131 -0.14316818]
		[-6.34927929e-02 -4.51115503e-01 1.13634789e+00]	[-0.04312227 -0.61942213 1.19986106]
		[-3.78022509e-01 -9.73238678e-02 -5.29475459e-01]	[-0.42595659 -0.08757878 -0.59310029]
		[ 2.28065068e-01 1.63828197e-01 -1.38734707e+00]	[ 0.0548223 0.01226978 -1.31017887]
		[ 4.85733336e-03 8.98544862e-01 -2.06359226e-01]	[-0.06847576 0.69906301 -0.29397228]
		[ 1.72156704e+00 2.08950685e+00 5.07043459e+00]	[ 1.97200521 2.18905268 4.9341517 ]
		[ 3.70551903e-02 -3.40818143e-01 -2.68463519e-01]	[ 0.02312184 -0.11461968 -0.19932412]
		[ 1.17421586e+00 1.78135939e-01 -9.28721059e-01]	[ 1.19638034 0.28507231 -0.95957598]
		[-4.97399112e-01 -6.64774356e-02 -2.02316213e-01]	[-0.49877196 -0.12085252 -0.23067822]
		[ 3.73656102e-01 5.96152566e-02 5.63442957e-01]	[ 0.50068434 0.01054366 0.52475617]
		[-3.84388269e+00 -1.66597926e+00 -4.86163935e+00]	[-4.16960029 -1.69563351 -5.43522422]
		[ 2.75671985e+00 4.62993498e-01 1.39591909e+00]	[ 2.79405466 0.08884375 1.39598607]
		[ 7.67286921e-02 2.08867340e-01 4.14326525e-02]	[ 0.03577168 0.24225227 0.15590987]
		[-7.42852159e-02 -7.14447968e-01 2.44717093e-01]	[ 0.08722373 -0.68881989 0.3587176 ]
		[-1.29062993e+00 1.39256508e+00 -1.23164753e+00]	[-1.42790709 1.39044363 -0.82788027]
		[-2.90349339e-01 1.72234377e-01 1.71860692e-01]	[-0.33195778 0.23601083 0.19766294]
		[ 1.59613034e+00 -1.92808742e+00 5.48982542e-04]	[ 1.69954012 -1.9604092 -0.09408902]
		[-2.95560816e-01 1.74215105e-01 7.94241162e-01]	[-0.26680626 0.24389686 0.69977376]
		[ 6.44736184e-02 2.80111297e-01 1.41981613e-01]	[ 0.14711857 0.25438342 0.11612601]
		[-2.46017301e-01 -3.48365727e-01 -7.02811811e-03]	[-0.24675079 -0.39201002 0.04372906]
		[ 2.08543792e-01 -6.50284117e-03 -8.33707844e-02]	[ 0.17427499 0.06599601 -0.05442034]
		[ 1.17690699e+00 -2.56821757e-01 -1.91428742e+00]	[ 1.12966732 -0.14824929 -1.82472423]
		[-5.29293424e-01 -7.79176641e-01 1.24408978e+00]	[-0.49044023 -0.78939527 1.26425422]
		[-6.80904909e-01 8.28979066e-01 5.74544426e-01]	[-0.6733858 0.83975656 0.61093962]
		[-2.72918269e-02 2.43536647e-01 4.01193264e-01]	[ 0.145876 0.41214086 0.40305548]
		[ 7.92527468e-02 -1.86819746e-01 -1.66247968e-01]	[ 0.04869421 -0.25192258 -0.07118709]
		[-6.83450355e-02 -1.07681054e-01 -1.26534974e-01]]	[-0.06730091 -0.14724851 -0.13707129]]
0.382232	0.386614	[[-2.12528646e-02 -1.28485456e+00 4.45050521e-01]	[[-0.02112764 -1.27389187 0.40327512]	[1.3599165012030754, 1.6444545811601086, 0.9249191483590959, 0.36404298724409356, 2.525439922325733, 0.9025096269415285, 5.089714532923032, 0.7022872116402935, 1.0966351391831324, 0.6595799577916053, 0.32703644666900594, 4.65431685320417, 1.1134263178365311, 0.5447312407431627, 0.5342469991908333, 3.195607972639548, 0.5794147456510926, 0.8959769167183215, 0.8496336348717416, 0.46857438446678507, …	[1.3363673549511328, 1.6830226800281676, 0.7744540517933006, 0.37902030882870424, 2.237892919889739, 0.8867606868411876, 4.9696512626656295, 0.5348634290450978, 1.0046226164356236, 0.731295846693421, 0.469940908977743, 4.760116258592942, 1.3382673640259684, 0.6517656304792574, 0.552638649985853, 3.053577377623037, 0.479730574002117, 1.0018773706390918, 0.7452664097655284, 0.4528766634555308, 0.59…
		[ 1.14568497e+00 9.30687698e-01 -7.24884293e-01]	[ 1.07906129 1.19417688 -0.49207079]
		[-3.16430277e-01 8.05732514e-01 3.25795068e-01]	[-0.27495632 0.65351344 0.31160597]
		[-3.17353356e-01 -8.34169614e-03 -1.78170032e-01]	[-0.3056441 -0.0683577 -0.21346031]
		[ 1.36875273e+00 6.42259952e-01 -2.02283586e+00]	[ 1.1003939 0.44713838 -1.89667216]
		[-2.63210955e-01 -3.47938152e-01 7.90052316e-01]	[-0.35837197 -0.47813429 0.65521115]
		[ 2.66741500e+00 2.72389562e+00 3.37201481e+00]	[ 2.81337585 2.73699625 3.04814723]
		[-3.55112978e-01 -5.81247042e-01 1.71037938e-01]	[-0.34793431 -0.35345443 0.2002263 ]
		[-3.82498547e-01 -4.44914715e-01 9.26474169e-01]	[-0.43456802 -0.34589078 0.83712413]
		[-3.25818465e-01 -3.73374155e-01 4.35292762e-01]	[-0.30433144 -0.48266983 0.45739023]
		[-7.95064121e-02 8.02166030e-02 -3.06915077e-01]	[-0.00613141 0.0474823 -0.46749577]
		[-4.36998141e+00 -8.53645588e-01 -1.35543980e+00]	[-4.43900481 -0.71294394 -1.56385871]
		[ 1.00561739e+00 -4.39728434e-01 1.87325226e-01]	[ 1.14017761 -0.64868369 0.26488494]
		[-1.68860674e-01 -4.48525114e-01 2.58927441e-01]	[-0.22949482 -0.48106717 0.37510657]
		[ 2.43575779e-01 4.05716662e-01 -2.47961057e-01]	[ 0.34023557 0.38869931 -0.19637229]
		[-3.19219927e-01 -1.36905504e+00 -2.86979045e+00]	[-0.2561105 -1.55635447 -2.61467072]
		[ 2.69449281e-01 -4.47915453e-01 -2.49980558e-01]	[ 0.21843637 -0.36095662 -0.22833592]
		[ 1.38515299e-01 8.84690766e-01 3.01727511e-02]	[ 0.19800832 0.97523491 -0.11605099]
		[ 2.88694060e-03 -4.38359475e-01 7.27811754e-01]	[-0.07071979 -0.39280185 0.62938656]
		[-5.99252806e-03 5.31507764e-02 4.65511588e-01]	[ 0.05935453 0.04116963 0.44707871]
		[ 1.71135846e-01 6.03122012e-01 6.58208780e-02]	[ 0.19298103 0.55293306 0.09613144]
		[-1.63139912e-01 1.05099766e-01 -2.23175236e-01]	[-0.15354692 0.16998512 -0.15345181]
		[-1.12042251e+00 3.96850152e-01 1.96119879e+00]	[-1.26456182 0.42102739 2.01434186]
		[ 3.74639756e-01 5.55497468e-01 -1.37838779e+00]	[ 0.41450111 0.53699639 -1.39330619]
		[ 7.93976852e-01 -1.04685870e+00 -6.36380759e-01]	[ 0.80800534 -1.05694171 -0.58365901]
		[-3.28303336e-01 6.06665304e-02 4.33820136e-01]	[-0.26385391 0.19714906 0.32193268]
		[ 8.49548942e-02 2.77003242e-02 -6.79299048e-02]	[ 0.04252399 -0.0259074 0.04354576]
		[ 3.19359693e-01 -9.31039116e-02 -1.67682799e-01]]	[ 0.32330289 -0.12444637 -0.185984 ]]
0.201361	0.207255	[[-5.27067772e-01 -1.20013981e-01 3.55538496e-01]	[[-4.29787054e-01 -1.77870724e-01 3.41972409e-01]	[0.6470018656157808, 2.457594780226899, 0.8539189832385938, 0.5040284569613499, 0.5442366373785098, 1.166016254378457, 1.5146735382510284, 0.7450551751420709, 1.1067298069321598, 0.6379322073443516, 0.5691430654085792, 3.288355435070523, 1.7687931935340206, 0.6680143124859887, 0.6233555195096792, 3.2817037963231592, 0.4905789478942393, 2.9435919192740827, 1.2069013387504306, 0.6049221982730887, 0…	[0.5773214310081545, 2.401505726325036, 0.5659304620061781, 0.5606768619615935, 0.6114534152362071, 1.1265886986979632, 1.4451710588518776, 0.613128061136672, 1.0967868514139087, 0.6966564428565015, 0.6080653161464151, 3.305616273787187, 1.6853572974126538, 0.6683522825762239, 0.5621749980835136, 3.382284466514635, 0.621323872158126, 2.6969322989145055, 1.1896465327960266, 0.5557841968664223, 0.6…
		[ 2.26070121e+00 9.51286062e-01 -1.55103046e-01]	[ 2.12877123e+00 1.08510352e+00 2.41066725e-01]
		[ 4.18164877e-01 2.24861316e-01 7.09755700e-01]	[ 2.73106850e-01 2.30380782e-01 4.38878835e-01]
		[ 4.89216568e-01 8.80796107e-02 -8.33895535e-02]	[ 5.57980777e-01 -1.50733061e-03 -5.48973924e-02]
		[-3.77465504e-01 3.62604512e-01 -1.49101571e-01]	[-5.17384226e-01 2.61335047e-01 -1.94660821e-01]
		[ 6.27738346e-01 6.20272420e-01 -7.62102749e-01]	[ 5.56831393e-01 5.40855532e-01 -8.16465669e-01]
		[-1.47471248e+00 -2.84735483e-01 -1.95920227e-01]	[-1.35523321e+00 -1.97076726e-01 -4.61544254e-01]
		[-7.56590092e-02 -7.00947348e-01 2.40947595e-01]	[-7.31453664e-02 -5.42055070e-01 2.77041649e-01]
		[ 7.94445256e-01 2.91537704e-01 7.13241451e-01]	[ 7.23766484e-01 3.54892045e-01 7.43743982e-01]
		[-1.60935035e-01 -1.68505707e-01 5.93854563e-01]	[-2.30327139e-01 -2.50457004e-01 6.07906981e-01]
		[ 7.00254075e-02 -5.52474979e-01 1.17437938e-01]	[ 1.40554368e-01 -5.91561826e-01 -6.51952511e-03]
		[-4.03384721e-01 -2.68682114e-01 3.25244095e+00]	[-9.76520238e-02 -2.81960460e-01 3.29212110e+00]
		[-2.01840816e-01 -7.56560936e-01 -1.58603442e+00]	[-2.74645897e-01 -8.93554735e-01 -1.40234047e+00]
		[-5.92359722e-01 1.00827668e-01 -2.91867885e-01]	[-6.19411369e-01 8.77197119e-02 -2.35222410e-01]
		[-4.17033539e-01 -3.97325241e-01 -2.38301875e-01]	[-3.69147736e-01 -3.93211806e-01 -1.58603761e-01]
		[-3.64304116e-01 -2.62278960e+00 -1.93851413e+00]	[-5.27750606e-01 -2.61870394e+00 -2.07454023e+00]
		[ 1.70491887e-01 4.59837980e-01 -1.22169185e-02]	[ 6.17668113e-02 6.09190160e-01 -1.05430373e-01]
		[-7.87313111e-01 2.80027541e+00 -4.50920253e-01]	[-6.03552331e-01 2.58474331e+00 -4.77776559e-01]
		[ 1.04212941e+00 4.45881451e-01 4.14447675e-01]	[ 1.04922470e+00 5.15459688e-01 2.20652929e-01]
		[-2.79356472e-01 3.69442882e-01 -3.89105107e-01]	[-2.67337408e-01 3.44353556e-01 -3.44742530e-01]
		[-3.56396577e-01 -4.91891598e-01 -3.15568443e-01]	[-3.27866831e-01 -5.30836500e-01 -2.71882192e-01]
		[ 1.11946673e-01 -1.75436895e-01 1.36582702e-01]	[ 1.62347792e-01 -1.31275753e-01 2.21792416e-01]
		[ 1.34038711e+00 -8.09138304e-01 -1.31381179e+00]	[ 1.19761568e+00 -8.60311628e-01 -1.36497940e+00]
		[-5.13916463e-01 -2.62097409e-01 1.08614011e+00]	[-4.75631663e-01 -3.17961940e-01 1.08823444e+00]
		[-7.76021842e-01 1.09475377e+00 2.46206638e-01]	[-7.73252425e-01 1.08649687e+00 3.13767229e-01]
		[ 1.17366950e+00 -1.72644622e-02 1.47681703e-01]	[ 1.08120269e+00 5.17918341e-02 7.87165999e-02]
		[-3.01728488e-01 9.14799497e-05 -3.07688157e-01]	[-3.45645950e-01 -3.39786762e-02 -1.90301324e-01]
		[-6.46868505e-01 1.09098093e-01 3.20348437e-01]]	[-6.45397532e-01 7.00020637e-02 2.94011613e-01]]
0.336691	0.350319	[[-0.34122386 0.07719406 1.64725873]	[[-2.26264464e-01 -7.02848377e-02 1.77660325e+00]	[1.6839993989176494, 2.3975504891976995, 3.2016579307252, 0.7444917896911549, 2.406959450095873, 1.0167502255445446, 2.10929219085835, 0.5533996314636171, 0.43499647927919305, 0.47579700611709563, 0.501791498546589, 3.42018221162723, 4.292426158436129, 0.5422112143386785, 0.16604121627647112, 3.427683754977304, 0.5897046047361139, 1.337386004424533, 2.5673617561978483, 0.5873631666263471, 0.71235…	[1.79233218532282, 2.276457165691139, 2.941841759631513, 0.7824236869554482, 2.127348062106181, 0.9629111563514372, 2.214437397405154, 0.552012178730225, 0.5099323655412775, 0.5958326337823643, 0.507548821203124, 3.7571490665338234, 4.211399916395343, 0.5326887764691868, 0.16896968794188774, 3.1735094683292897, 0.45845899443224947, 1.2449919976211703, 2.529019922959383, 0.5574393745781702, 0.7325…
		[ 2.2914322 -0.07802355 -0.70106999]	[ 2.21785578e+00 -1.92198921e-01 -4.75849287e-01]
		[ 2.15237718 1.71148475 -1.6397274 ]	[ 1.59220234e+00 1.72743526e+00 -1.77067560e+00]
		[ 0.19135909 0.56013585 0.45155017]	[ 2.70567452e-01 4.77664777e-01 5.57509139e-01]
		[-0.92946534 -0.81045836 2.0670523 ]	[-7.72824465e-01 -7.27972749e-01 1.84347710e+00]
		[-0.12490248 -0.78799667 0.63027109]	[-9.19010084e-02 -7.34206673e-01 6.16192065e-01]
		[-0.84042722 -1.5013169 -1.22018163]	[-7.62733442e-01 -1.53442887e+00 -1.40267556e+00]
		[-0.48523362 0.08773328 -0.25120183]	[-4.57137398e-01 1.67833342e-01 -2.59951561e-01]
		[-0.1738134 0.26531911 0.29768542]	[-2.34793544e-01 3.03516207e-01 3.35828708e-01]
		[-0.12916326 -0.02425119 -0.45728713]	[-3.02575190e-01 -1.48685749e-03 -5.13286052e-01]
		[-0.30723328 0.39479784 -0.03920566]	[-2.23741411e-01 4.44711525e-01 -9.88799589e-02]
		[ 2.66316651 1.0266805 1.88444094]	[ 3.05514371e+00 1.09086172e+00 1.89533288e+00]
		[-3.7942264 -0.74970848 -1.86190911]	[-3.84433981e+00 -7.52382982e-01 -1.54624079e+00]
		[ 0.40938496 -0.35031231 -0.06064848]	[ 3.94841929e-01 -3.55529975e-01 -3.81526003e-02]
		[ 0.13730657 0.09251261 0.01257014]	[ 1.22847685e-01 6.21526589e-02 9.79604443e-02]
		[-2.90802038 0.80215045 1.62757121]	[-2.78376897e+00 6.66643137e-01 1.37017502e+00]
		[ 0.18757154 -0.42185009 0.36689363]	[ 2.86976941e-02 -3.72346657e-01 2.65930553e-01]
		[ 0.91252978 0.39112615 -0.89605305]	[ 8.46044360e-01 2.68313845e-01 -8.73053088e-01]
		[ 0.95352112 -0.46814682 -2.33730238]	[ 8.18477504e-01 -4.38429629e-01 -2.35240639e+00]
		[-0.05282358 -0.42220429 0.40490579]	[-2.15425648e-03 -4.06976397e-01 3.80925489e-01]
		[ 0.4835895 0.40835832 -0.32684624]	[ 5.45793231e-01 4.36777098e-01 -2.19153622e-01]
		[-0.34511117 -0.07991661 0.16002846]	[-2.47062449e-01 -7.58848150e-02 1.93976244e-01]
		[-0.60540459 0.718376 1.0874307 ]	[-7.68025587e-01 6.95811694e-01 1.01439004e+00]
		[ 0.04095216 0.1696229 -0.65017896]	[ 8.29871824e-02 1.01373589e-01 -6.53682519e-01]
		[ 0.6189429 -0.88246794 -0.39848358]	[ 6.28814112e-01 -8.96758912e-01 -3.36899265e-01]
		[-0.59138913 -0.09100543 0.49701175]	[-6.99252968e-01 -4.56818502e-02 4.75476876e-01]
		[ 0.01860349 0.18789833 -0.05683574]	[ 1.47428763e-02 1.54855097e-01 5.77835651e-02]
		[ 0.79052093 0.06103739 -0.30101722]]	[ 7.97559110e-01 6.62018201e-03 -3.40655078e-01]]
0.220766	0.24431	[[-1.04531254 0.44007903 -0.69324545]	[[-9.48663858e-01 3.74006392e-01 -6.24368935e-01]	[1.32926186378587, 1.1474720701156185, 1.2237353141521097, 0.5936822295285455, 1.5798605928008185, 1.0562834172943594, 1.5234317129172659, 0.5702157903820865, 0.836143957978985, 1.1383730351883572, 0.7500609942602228, 3.385347667945297, 3.036719594403437, 0.6695572982812066, 0.29221149205748004, 3.4764286926679517, 0.69513809715353, 1.3973499160499703, 0.80669735173987, 0.9962684724948786, 0.8993…	[1.1956924615704052, 1.1649653278294894, 1.0081741249093148, 0.6716413743373454, 1.5829238214602372, 1.0757802905085607, 1.6051793379131813, 0.5985206502301262, 0.8557265772589271, 0.9949035246646988, 0.7830619358626814, 3.5475609860705566, 3.074759896562667, 0.6848743347156565, 0.32543204709273665, 3.3073182497850677, 0.6183577648082906, 1.3155932652445388, 0.7497903324899345, 1.0276253145857308…
		[-0.56973085 -0.18619908 -0.97848291]	[-4.86097462e-01 -4.07699641e-01 -9.77053977e-01]
		[ 0.70097105 -0.56340681 0.82990389]	[ 3.65752046e-01 -5.07444335e-01 7.90658431e-01]
		[ 0.40108785 0.37701536 0.2223658 ]	[ 4.94448394e-01 3.20202576e-01 3.22634828e-01]
		[-0.23457012 -0.37325336 1.51710853]	[-1.35319341e-01 -3.40167397e-01 1.54000735e+00]
		[ 0.15818405 0.39197724 -0.96802185]	[ 2.24665678e-01 4.95579134e-01 -9.28024724e-01]
		[ 0.02035077 -1.37970127 -0.64564265]	[-1.07313351e-01 -1.40307794e+00 -7.72306183e-01]
		[ 0.50143637 -0.22906384 -0.14573049]	[ 5.05686937e-01 -2.47131635e-01 -2.03552561e-01]
		[-0.65783345 -0.12120723 -0.5016978 ]	[-6.95110000e-01 -4.84766778e-02 -4.96729377e-01]
		[ 0.9266523 0.62489203 0.21614496]	[ 7.67772326e-01 6.18833463e-01 1.31923553e-01]
		[-0.18225763 0.03174313 0.7268879 ]	[-1.53664076e-01 1.10286433e-01 7.59875154e-01]
		[ 3.35629193 0.43870447 -0.05849513]	[ 3.52122115e+00 4.31464225e-01 5.40076115e-03]
		[-2.97472161 -0.53941546 0.28588148]	[-3.01495457e+00 -4.31766059e-01 4.21634262e-01]
		[-0.10688324 0.50820557 -0.42262282]	[-1.32639073e-01 4.97505668e-01 -4.51605847e-01]
		[ 0.1094219 -0.25531519 0.09071139]	[ 1.61955930e-01 -2.63665000e-01 1.00782248e-01]
		[-1.75880236 1.60667305 2.53195032]	[-1.57127591e+00 1.45844533e+00 2.51840887e+00]
		[ 0.08397772 0.25390335 0.64163682]	[-7.26826031e-02 2.83798936e-01 5.44556451e-01]
		[ 0.75200833 -0.60429546 -1.01088934]	[ 6.66960144e-01 -5.68276362e-01 -9.81331637e-01]
		[ 0.13812346 -0.08030916 -0.79071674]	[ 3.53648635e-02 5.75609781e-02 -7.46740653e-01]
		[ 0.34451488 0.38353033 -0.85250505]	[ 4.16058468e-01 3.18967718e-01 -8.83837504e-01]
		[-0.20229904 -0.79571744 -0.3670337 ]	[-1.42668881e-01 -7.90764619e-01 -2.89559293e-01]
		[ 0.19078686 -0.00514597 0.07284463]	[ 2.30825909e-01 1.16061843e-02 3.53254539e-02]
		[ 0.31167409 -0.43868842 0.41602968]	[ 2.22554123e-01 -4.17577815e-01 3.87845509e-01]
		[ 0.09633502 -0.00887042 -0.56992065]	[ 1.49648060e-01 -8.31167352e-02 -5.69369112e-01]
		[-0.42323803 0.4209012 0.13312204]	[-4.25907126e-01 4.11808210e-01 1.90582179e-01]
		[ 0.80021939 -0.03467609 0.57734601]	[ 7.58836252e-01 -3.49853072e-03 5.06427607e-01]
		[ 0.03076447 0.23280197 -0.42651825]	[ 5.24793139e-02 1.95969701e-01 -3.22041226e-01]
		[-0.69826008 -0.01561901 0.02579729]]	[-6.87933353e-01 -7.33722031e-02 -9.54163049e-03]]
0.0929271	0.111859	[[ 0.4869651 1.10692703 -0.34608238]	[[ 0.62382315 1.16781837 -0.42333802]	[1.2578535222554212, 2.667101315523562, 1.035613456727845, 0.39230898111111745, 2.893843364991968, 1.290787765694675, 0.9225895055156593, 0.6607561785484909, 1.141021643585002, 0.9110739758558978, 0.35866560783254436, 1.1736134188236012, 1.1292522016319855, 0.3490465763377774, 0.20278136097313956, 1.9686830209279849, 0.6807421333644289, 0.8000918829118053, 1.3814017379162078, 0.881663196187122, 0…	[1.3900252293211055, 2.7403032301647245, 1.0235336768636523, 0.3354515143273242, 3.0829204453375203, 1.2912722468057207, 1.0739451601146734, 0.5493360202621028, 1.1633318685200917, 0.9030041951861204, 0.435025778313522, 1.1397200457991339, 1.0509492688463695, 0.44618427440493125, 0.19805370026812494, 2.0890660295256414, 0.586330381271105, 1.0483204687657046, 1.3426895561142291, 0.8662311487845223…
		[-2.65944545 0.14826288 -0.13710381]	[-2.73195503 0.0324042 -0.21126633]
		[-0.57868463 -0.57591945 0.63713116]	[-0.41709683 -0.71128028 0.60640892]
		[-0.39125841 0.02789552 0.00671079]	[-0.33201243 -0.03023901 0.03716272]
		[ 2.73716978 -0.87804991 -0.33355569]	[ 2.96129076 -0.85732158 -0.01245858]
		[-0.68230776 -0.80484235 0.7435173 ]	[-0.6126079 -0.6868332 0.90573491]
		[-0.78798684 -0.45476241 -0.15309892]	[-0.97006397 -0.44739311 -0.1103336 ]
		[-0.10413884 0.64885175 0.06888564]	[-0.15573959 0.52607014 0.02766681]
		[ 0.2513344 -0.34330049 -1.05872857]	[ 0.28253472 -0.28580598 -1.09170972]
		[ 0.55352821 -0.41168348 -0.59512942]	[ 0.39901258 -0.52398807 -0.61777183]
		[-0.24714237 0.11580997 -0.23270093]	[-0.25071244 0.24296322 -0.25953723]
		[ 0.31583666 0.9854865 0.55356302]	[ 0.18094039 0.7878473 0.80344196]
		[-0.12803655 0.70800082 0.87037464]	[-0.26579648 0.86841729 0.52886483]
		[ 0.149061 -0.20269231 0.24193007]	[ 0.18671643 -0.26957329 0.30256838]
		[-0.18436023 0.03973392 -0.07451713]	[-0.0424755 0.10419856 -0.16298392]
		[ 1.93469629 -0.35153086 0.09533702]	[ 2.05960027 -0.33930481 0.08435558]
		[ 0.60173346 -0.30859838 -0.07806238]	[ 0.4585549 -0.32268329 -0.17142408]
		[-0.52696205 0.39936906 -0.45051345]	[-0.71109571 0.61288067 -0.46657903]
		[-1.22542766 -0.3855107 -0.50791663]	[-1.22315592 -0.34388979 -0.43410213]
		[ 0.32732513 -0.40784646 0.70982358]	[ 0.36426795 -0.41830081 0.6653493 ]
		[ 0.46244853 0.56929803 0.01550593]	[ 0.50929043 0.53532735 0.06790177]
		[-0.40836444 0.34935817 -0.13452201]	[-0.36460805 0.34160784 -0.20977548]
		[ 1.11495989 -0.51499602 -1.36798325]	[ 1.10321181 -0.45209592 -1.3501297 ]
		[-0.74126522 -0.16095432 1.32094322]	[-0.67436133 -0.22885547 1.32356104]
		[-0.46367803 0.59596385 -0.02625716]	[-0.47878392 0.59736774 0.0346901 ]
		[-0.36482348 -0.17861046 0.4350879 ]	[-0.35895373 -0.17312984 0.32481819]
		[ 0.04713943 0.22561542 -0.08297663]	[ 0.06282046 0.19249082 0.01755655]
		[ 0.37846998 0.12713857 -0.17915086]]	[ 0.39735499 0.08130095 -0.20867141]]
0.465586	0.462982	[[ 0.57466527 0.3596879 -2.06739976]	[[ 5.98889008e-01 4.95081914e-01 -2.21379943e+00]	[2.1757199559488534, 2.9134450611030704, 2.725199611514751, 0.9951557304056077, 1.2713433009674577, 0.8874450374149265, 1.3833801539629909, 0.7072074041890326, 0.9999224516361288, 0.7173730323989511, 0.6673873767636951, 2.017162778638927, 3.1993649886479347, 0.4789184886285206, 0.6411365036098043, 3.350367059163126, 0.7795107876419834, 0.7806018366268024, 1.6358656108590381, 0.6088742249304877, 0…	[2.34620588805662, 2.798115262143042, 2.7016152498997252, 1.0235782866666323, 1.325786746626665, 0.8404846085732307, 1.2482699162926463, 0.6261585411311414, 1.026949508795247, 0.7685208436528751, 0.5757415703404618, 2.2256211247111244, 2.815626352722627, 0.37669233138479197, 0.7020157203309881, 3.4276488077757747, 0.7715488578268855, 0.7792862884642586, 1.6595318746918037, 0.5951657588055809, 0.5…
		[-2.28452338 0.4830527 1.74234759]	[-2.34034764e+00 4.02651068e-01 1.47989663e+00]
		[-1.06102117 -2.16751179 1.26603304]	[-6.87137529e-01 -2.36196377e+00 1.11700230e+00]
		[-0.68665041 -0.49186383 -0.5262282 ]	[-6.60661379e-01 -5.82498482e-01 -5.21473460e-01]
		[ 0.76462593 0.88515963 -0.49814998]	[ 9.29252254e-01 9.42835376e-01 7.25410297e-02]
		[ 0.01665789 0.4207295 -0.78119645]	[ 1.28619316e-01 5.85117396e-01 -5.89499009e-01]
		[ 0.60342916 0.92771365 -0.83003692]	[ 6.41233657e-01 9.17890156e-01 -5.51792391e-01]
		[ 0.56159366 -0.0553212 0.4262563 ]	[ 4.51399055e-01 -2.56790368e-01 3.49817265e-01]
		[-0.66045294 -0.71784764 -0.2198672 ]	[-6.87975795e-01 -7.13433049e-01 -2.68938438e-01]
		[ 0.38783632 -0.07209741 0.59917362]	[ 3.48230387e-01 -1.49463353e-01 6.68595985e-01]
		[ 0.33036392 -0.46199699 -0.35046308]	[ 2.92586371e-01 -3.57908133e-01 -3.43181206e-01]
		[-1.93843211 -0.50014022 -0.24756089]	[-2.13284506e+00 -6.04963063e-01 -1.95910815e-01]
		[ 2.72967834 0.14885798 1.66211726]	[ 2.51763574e+00 2.27091323e-01 1.24003693e+00]
		[-0.43875316 0.18444255 -0.0532872 ]	[-3.65621438e-01 5.90191714e-02 6.88099849e-02]
		[-0.39781499 0.48922737 -0.1159993 ]	[-2.81737650e-01 5.80442908e-01 -2.76651403e-01]
		[ 3.03666104 0.23761308 -1.39541721]	[ 3.10071808e+00 1.04781406e-01 -1.45717006e+00]
		[ 0.14821654 0.72172852 -0.25451301]	[ 2.64042644e-02 7.15524234e-01 -2.87429165e-01]
		[-0.45653318 -0.55993689 0.29561352]	[-6.28463222e-01 -4.02574560e-01 2.24175873e-01]
		[-0.81112119 0.16256301 1.41128026]	[-7.41922332e-01 2.90925158e-01 1.45566474e+00]
		[-0.31200576 0.47731152 -0.21343368]	[-2.65501940e-01 4.68349719e-01 -2.53731237e-01]
		[-0.39818774 -0.41650286 -0.17840236]	[-4.20061281e-01 -4.16443734e-01 -6.12981731e-02]
		[ 0.11272356 0.03110797 0.31408188]	[ 1.20271435e-01 4.42636870e-02 2.23702836e-01]
		[-1.51259896 0.6867877 2.0061209 ]	[-1.53175400e+00 7.72301557e-01 2.03697723e+00]
		[ 0.75410496 0.3240967 -1.830129 ]	[ 8.22054233e-01 2.68321084e-01 -1.83492517e+00]
		[ 0.66880066 -1.10934897 -0.25997764]	[ 6.61349051e-01 -1.11778969e+00 -2.00356945e-01]
		[ 0.07681328 0.02271305 -0.16652369]	[ 1.42354904e-01 -1.47528009e-03 -3.00672284e-01]
		[-0.11403415 0.14815823 0.12523219]	[-1.01806723e-01 1.11786313e-01 2.23659384e-01]
		[ 0.03943341 0.00773445 0.20880049]]	[ 6.48382367e-02 -2.10789870e-02 1.95949001e-01]]
0.692879	0.654396	[[ 0.98684888 -0.98773442 0.13301036]	[[ 1.01058652 -1.14363913 0.20761441]	[1.4025625648564335, 1.8221398327963292, 1.8536757576953586, 0.7687089143395549, 1.6253814406063751, 0.9062499788753018, 0.7337438621926432, 1.0177511184532195, 0.8503997613160125, 1.1938668526910483, 0.7057228705290992, 3.905370482105891, 2.6888685981319527, 0.4552388402079249, 0.5948764771236503, 2.6777164054511258, 0.7605536487165212, 2.361564803550379, 0.8608331839271046, 0.9080972869866892, …	[1.540227036889197, 1.3984993272930182, 2.0955406235966687, 0.8301772979275003, 1.7751903164572203, 0.8364770065020202, 0.5161554579610697, 0.7166582319615848, 0.8982538858770281, 1.2881872095576063, 0.6671398911426571, 3.9529199952545566, 2.364410697628608, 0.6328621455649471, 0.4690668116177878, 2.7159817878373618, 0.7816633505603956, 2.47145665493143, 0.887975635626807, 0.8230888557307785, 0.5…
		[ 0.73243702 -0.16765359 1.66000658]	[ 0.6037781 -0.31633968 1.22113946]
		[ 0.10969017 -0.36666989 -1.81373512]	[ 0.49750172 -0.53435875 -1.96424115]
		[-0.749516 -0.08761362 -0.14650259]	[-0.80210241 -0.18713313 -0.10395797]
		[-1.17902645 1.11493418 0.09318387]	[-1.10862075 1.26778022 0.56124327]
		[-0.22243306 -0.72822313 0.49143019]	[-0.0920869 -0.47659017 0.68123094]
		[-0.032158 0.42701483 -0.59582233]	[ 0.05423092 0.31946569 -0.40176751]
		[ 0.0649106 0.81069588 0.61186285]	[-0.09473528 0.58809409 0.39845902]
		[ 0.68506887 0.2881731 0.41329973]	[ 0.7374923 0.28974598 0.4230986 ]
		[-0.9661359 -0.13375654 -0.68848288]	[-0.98438343 -0.05723135 -0.82893916]
		[ 0.44814505 0.09496827 -0.53683499]	[ 0.43577799 0.22434181 -0.45259688]
		[-3.50887596 -0.04775747 -1.71389244]	[-3.61973502 0.06946775 -1.58690552]
		[ 2.49588537 0.84265195 0.53898819]	[ 2.14942721 0.94216646 0.287616 ]
		[ 0.34333551 0.17980238 0.23881841]	[ 0.51954481 0.05105593 0.35774429]
		[-0.34764191 -0.35287714 0.32939467]	[-0.26350762 -0.35842956 0.14871334]
		[ 1.4019834 1.97243211 -1.14635042]	[ 1.46745725 1.99625408 -1.1126976 ]
		[ 0.03602911 -0.72112004 -0.23901808]	[-0.06589522 -0.75240749 -0.20134146]
		[ 0.4316276 -2.22158081 0.67473302]	[ 0.35132937 -2.35482693 0.66291463]
		[ 0.04233861 0.18704148 0.83920003]	[-0.00567196 0.35681216 0.81311355]
		[-0.81398417 -0.10924393 0.38747415]	[-0.7461727 -0.12019076 0.32596894]
		[-0.03661435 0.53552296 0.22985497]	[-0.05919772 0.50743386 0.31144444]
		[-0.07658286 -0.32866735 0.16551855]	[-0.04851776 -0.32455102 0.12026457]
		[ 2.02647999 -1.15154647 -1.77726305]	[ 2.04974745 -1.1283536 -1.80598831]
		[-1.32343694 -0.25938602 1.72709517]	[-1.275226 -0.30582511 1.74566206]
		[-0.81590448 1.35036649 0.032617 ]	[-0.83295136 1.35528179 0.07360327]
		[ 0.5976833 0.10648636 0.19491642]	[ 0.64423273 0.06716056 0.06674608]
		[-0.40011628 0.15640973 -0.29212906]	[-0.3865201 0.11761287 -0.21309662]
		[-0.16202523 -0.08521272 0.26587231]]	[-0.13578214 -0.09279658 0.26495532]]
0.633124	0.596043	[[-0.98697579 -1.32753636 -1.19042679]	[[-1.11880395 -1.68795622 -1.1633639 ]	[2.038035800183476, 1.7284071744735707, 1.3424574374943918, 0.9923042948588751, 2.1239977263775693, 1.1308903239941404, 1.2720567547366228, 0.7857676070695564, 1.4237922880854266, 1.3624495722599326, 0.5501416433346127, 3.3910858151486925, 1.5862437365189634, 0.7092687520340341, 1.0120898473174473, 0.45769073459609233, 1.007200489931134, 0.45949218319554674, 1.8033521545186137, 0.4624273455730985…	[2.3354515731658365, 1.386496607914175, 1.0378386035215776, 0.9704287515340504, 2.1848251257517206, 1.0339512394665593, 1.2800402827328143, 0.4500929175580412, 1.4340486542999844, 1.471642522898825, 0.43981386185239324, 3.189587711440815, 1.34590347329811, 0.6895051837822296, 0.9569072933639792, 0.713928615736905, 1.0334750548189122, 0.5989345040340579, 1.7760352941118716, 0.4513032560817248, 0.4…
		[ 1.45508306 -0.41419987 0.83580088]	[ 1.20820286 -0.57531732 0.36280667]
		[-1.32743542 -0.08286644 -0.18231933]	[-0.95363229 -0.17984612 -0.36789917]
		[ 0.97078451 -0.00730559 -0.20540663]	[ 0.96313707 -0.0611221 -0.10179895]
		[-1.50022433 1.46650001 -0.33176955]	[-1.49182599 1.59320598 -0.0980345 ]
		[ 0.57621256 -0.02960747 -0.97263323]	[ 0.65622748 0.24006703 -0.7620948 ]
		[ 0.89637305 -0.23543365 -0.87132929]	[ 0.94047569 -0.27644492 -0.82315662]
		[ 0.29614944 0.51110126 0.51817154]	[ 0.11245221 0.3313221 0.28313212]
		[-0.3521251 0.36682154 1.32990013]	[-0.29141301 0.37126137 1.35415619]
		[ 0.15936887 0.76868869 1.11354753]	[ 0.22535769 0.95036752 1.10079389]
		[ 0.25761032 -0.48251051 0.0589607 ]	[ 0.23438806 -0.36220868 0.0854596 ]
		[-1.60166289 -1.47870186 -2.5976104 ]	[-1.68434975 -1.27055277 -2.39209769]
		[ 1.25866754 -0.96527123 -0.01329174]	[ 1.03559484 -0.85910386 0.03066013]
		[ 0.14283039 0.69020779 -0.07921397]	[ 0.25992506 0.63394883 -0.07723495]
		[ 0.44675162 0.80910179 0.41242349]	[ 0.51054256 0.75180851 0.29966954]
		[-0.19485373 0.08177089 0.40598812]	[-0.05293285 0.22336382 0.67601833]
		[-0.84048091 0.46278586 0.30638851]	[-0.91045045 0.34924918 0.34230932]
		[ 0.14325318 -0.36548482 0.23881466]	[ 0.06155769 -0.53514164 0.26183319]
		[ 0.98318701 0.40416073 1.45673484]	[ 1.02449377 0.48142683 1.36855474]
		[-0.32645379 0.15643303 -0.28774239]	[-0.25142981 0.14383962 -0.34607491]
		[-0.27947022 0.13513779 0.34250751]	[-0.26961578 0.08124579 0.36732048]
		[-0.26825433 -0.3605358 -0.4478088 ]	[-0.29309028 -0.33949267 -0.51944912]
		[-1.34923181 1.01848845 1.2507783 ]	[-1.48379482 1.00567653 1.20447237]
		[ 0.89727201 0.13544869 -1.12761822]	[ 0.93580101 0.10024196 -1.11804618]
		[ 0.50796096 -1.17929487 -0.11083698]	[ 0.49490106 -1.19052522 -0.07441822]
		[-0.60630273 -0.23905912 -0.09344705]	[-0.68691856 -0.25770829 -0.18856911]
		[ 0.43978592 0.19976095 0.42976483]	[ 0.46576648 0.16661656 0.50499905]
		[ 0.32762246 0.15887758 -0.21354449]]	[ 0.35943399 0.17177817 -0.20994752]]
0.317562	0.313271	[[-2.96669374e-01 1.42205145e-01 1.40883848e+00]	[[-4.39474743e-01 -2.10503779e-01 1.51723533e+00]	[1.4467414730928578, 3.7018205666223323, 2.373117573259181, 0.9098892795250291, 1.4515099550241826, 1.1684058865099232, 1.7975525661707983, 0.5862157290267991, 1.012346796149475, 1.4047248802908285, 0.6413426918024493, 1.748564295997969, 1.7778834285660239, 0.19707988915053729, 1.0568445640510025, 3.140738065226075, 0.9913198760625631, 2.3327693922805803, 1.0069364158800105, 0.5692440608812229, 0…	[1.593566108169032, 3.6387096503308882, 2.166109390663637, 0.9644936962054189, 1.4919901308588883, 0.950302500745209, 1.6980879821919137, 0.33581429012238057, 0.9137114787416823, 1.3899692479042103, 0.5675757557433464, 1.691750303761191, 1.8965505787264472, 0.23581298229544637, 1.0904484695047156, 3.16889171993971, 1.1231895521674817, 2.2491247247110855, 1.0334421156546323, 0.5480354358155999, 0.…
		[ 3.44605382e+00 -9.20785032e-01 -9.90122977e-01]	[ 3.24077712e+00 -1.09287151e+00 -1.24225740e+00]
		[-1.57425408e+00 1.65396068e+00 -6.46393982e-01]	[-1.30877411e+00 1.52255924e+00 -8.12990532e-01]
		[ 1.66051227e-01 5.60564038e-01 6.97204024e-01]	[ 2.27122572e-01 4.96101291e-01 7.95328194e-01]
		[-2.23836884e-01 8.28438774e-01 -1.17066964e+00]	[-3.48628491e-01 1.02119384e+00 -1.03036686e+00]
		[-3.18320914e-01 -9.70124143e-01 5.68069765e-01]	[-2.15143187e-01 -6.65676920e-01 6.43165989e-01]
		[-1.03893661e+00 -1.07815322e+00 9.94681651e-01]	[-9.87436750e-01 -9.33213821e-01 1.01861839e+00]
		[ 2.38529058e-01 4.30102008e-01 3.19006320e-01]	[ 1.10272129e-01 2.99532054e-01 1.04363996e-01]
		[ 8.60724408e-01 4.80753618e-01 -2.29946706e-01]	[ 8.11529194e-01 3.61043504e-01 -2.14328304e-01]
		[-5.78711675e-01 -6.60133870e-01 -1.09661664e+00]	[-6.00641242e-01 -5.33790264e-01 -1.13415720e+00]
		[-5.21046139e-01 -3.73257375e-01 -2.25898397e-02]	[-5.21997687e-01 -2.18266675e-01 -4.49478857e-02]
		[ 1.07247967e+00 3.46390809e-01 -1.33689112e+00]	[ 1.08261911e+00 3.10798342e-01 -1.26228339e+00]
		[-3.56522715e-01 1.65246645e+00 -5.50559402e-01]	[-3.18076314e-01 1.80250928e+00 -4.96680817e-01]
		[ 1.02082676e-01 8.26173989e-02 1.46948887e-01]	[ 1.86008213e-01 4.51494565e-03 1.44873471e-01]
		[-2.75100623e-01 -9.89823957e-01 2.47968976e-01]	[-2.90804780e-01 -1.03832083e+00 1.62481711e-01]
		[-9.03815835e-01 -2.43415044e+00 1.76699298e+00]	[-7.63644575e-01 -2.15715656e+00 2.19212164e+00]
		[-2.14862182e-03 -9.88400593e-01 -7.59917617e-02]	[-7.96576055e-02 -1.11999849e+00 -2.85100704e-02]
		[-7.59371412e-01 2.18469238e+00 -3.03788252e-01]	[-8.36048075e-01 2.05824888e+00 -3.50994576e-01]
		[ 2.22582082e-01 9.11941456e-01 -3.64336306e-01]	[ 2.46386808e-01 9.00539122e-01 -4.43086263e-01]
		[ 2.17569094e-01 -4.64111209e-01 2.47594983e-01]	[ 2.68737409e-01 -4.47568824e-01 1.66748888e-01]
		[-3.49248799e-01 5.63182761e-02 4.57420832e-01]	[-3.23925590e-01 -1.74366986e-02 4.47743740e-01]
		[ 7.48946965e-01 -3.37201728e-01 -2.50375172e-01]	[ 7.43830518e-01 -3.30302457e-01 -2.77443678e-01]
		[ 2.67200078e-01 -4.80192448e-01 1.49627773e-01]	[ 8.97457320e-02 -5.09440260e-01 4.77149664e-02]
		[-3.61851795e-02 7.67363540e-02 -4.36859697e-02]	[-1.81236808e-03 4.99414857e-02 -3.73566452e-02]
		[-1.11170919e-01 3.74808575e-01 -1.36018190e-02]	[-1.31010786e-01 3.82401695e-01 1.29583952e-02]
		[ 8.87031296e-01 4.31904662e-02 8.90388903e-01]	[ 7.45692234e-01 9.99451833e-02 8.65839139e-01]
		[-2.58808553e-01 1.29336502e-01 -7.85305077e-01]	[-2.46341602e-01 1.06135770e-01 -7.33304821e-01]
		[-3.63201420e-01 -1.56607555e-01 -2.92083292e-02]]	[-3.39303136e-01 -1.40917561e-01 -1.04854113e-02]]
0.241505	0.287159	[[-1.74400487 -0.26938747 -1.02728266]	[[-1.92690946e+00 -3.42001041e-01 -1.07362705e+00]	[2.0419187689367355, 1.8392612480838584, 1.6184917595334614, 0.7549810114952775, 1.3260895513298285, 0.8771830698433052, 1.582144953404992, 0.7733578900420982, 1.3869005734862754, 1.4452386277082738, 0.9695560581642858, 3.29178480083361, 2.565051664449509, 0.6498531639448493, 1.2377458480480028, 1.8783414361332993, 1.031513545390178, 0.6547867032907122, 1.3730399252725836, 0.39480701076959446, 0.…	[2.232178271488475, 1.929824705438608, 1.4925036111290613, 0.8412646738022749, 1.2523977907581325, 0.8652034153349054, 1.4685895584286088, 0.7616580540729777, 1.490359049638821, 1.5054741961517788, 0.8825283037128072, 3.4164453743778966, 2.398043898101989, 0.6799715430268196, 1.272575512465044, 1.8494859358680773, 0.9833288581526766, 0.6190465905112976, 1.3044328264100298, 0.526847923837227, 0.37…
		[ 1.76297665 0.10168786 -0.51425173]	[ 1.81039609e+00 -1.37373388e-03 -6.68346848e-01]
		[-0.76378379 0.50778304 1.33353151]	[-7.09386279e-01 3.11740738e-01 1.27560019e+00]
		[ 0.74928435 0.08459525 0.03758911]	[ 8.27891229e-01 4.40847612e-02 1.42754678e-01]
		[ 0.94163068 -0.73077943 -0.5812113 ]	[ 9.21337229e-01 -6.34506009e-01 -5.63063106e-01]
		[-0.36972447 0.09807571 -0.78938907]	[-3.21783333e-01 2.42862129e-01 -7.65539302e-01]
		[ 1.47570426 -0.07185264 0.56596537]	[ 1.35877095e+00 7.52466836e-02 5.52118413e-01]
		[-0.35121899 0.68750165 -0.04548775]	[-4.26843895e-01 6.13683854e-01 -1.46011669e-01]
		[-1.22772495 -0.47959266 -0.43148064]	[-1.31385623e+00 -5.28028461e-01 -4.64906289e-01]
		[ 0.99497815 0.02262805 1.04796047]	[ 9.22123840e-01 1.28434715e-01 1.18306581e+00]
		[-0.91793254 -0.31208269 -0.0065718 ]	[-8.59053162e-01 -1.97821520e-01 -4.18391911e-02]
		[ 2.97161355 -1.36010065 0.39431751]	[ 2.90384950e+00 -1.68734875e+00 6.26587011e-01]
		[-2.54944191 0.24212629 -0.14563937]	[-2.36681938e+00 3.74992485e-01 -9.03392158e-02]
		[-0.56301178 -0.31969543 -0.05587219]	[-5.98498823e-01 -3.12289632e-01 -8.14594644e-02]
		[ 0.18293861 1.11935617 -0.49557039]	[ 1.92649775e-01 1.13030253e+00 -5.52042290e-01]
		[-1.76463882 -0.4632881 0.44674437]	[-1.60347127e+00 -5.36972053e-01 7.49092204e-01]
		[ 0.38418026 0.94701715 -0.1399437 ]	[ 3.59272035e-01 8.86318529e-01 -2.28689120e-01]
		[ 0.16302401 0.50288817 0.38635773]	[ 5.87529968e-02 5.70139890e-01 2.33895857e-01]
		[ 1.04884555 -0.88468948 0.04986161]	[ 1.00665163e+00 -8.26883810e-01 6.67881536e-02]
		[ 0.3039851 0.07246786 -0.24127587]	[ 4.17621261e-01 3.03302222e-02 -3.19751927e-01]
		[ 0.11720412 0.23032774 0.31369647]	[ 1.16917829e-01 1.92557871e-01 2.99522913e-01]
		[-0.93341554 0.45378215 -0.26287008]	[-9.10313957e-01 4.85468704e-01 -3.00240535e-01]
		[ 0.84916394 -0.76694805 -0.24204726]	[ 6.48641472e-01 -7.41341874e-01 -4.29960838e-01]
		[-0.64313176 0.06611342 0.42287597]	[-6.07380328e-01 4.59306772e-02 4.25052960e-01]
		[-0.05391059 0.61847265 0.01687365]	[-6.69970832e-02 6.38991680e-01 4.02010633e-02]
		[ 0.00670884 -0.24465677 -0.58277356]	[-2.29849112e-01 -1.17668242e-01 -5.95917287e-01]
		[ 0.14750522 0.07112774 0.51175493]	[ 1.64320864e-01 4.75954064e-02 5.80217872e-01]
		[ 0.21201098 0.09090675 0.1331025 ]]	[ 2.31965621e-01 1.07554245e-01 1.46837005e-01]]
0.397119	0.421726	[[-0.39820312 0.5429642 0.31177673]	[[-0.41988624 0.53841968 0.24176056]	[0.7420111700635053, 1.2383715380399694, 2.8146351609695777, 0.49938805387456253, 2.001363507907605, 1.0266515979779411, 1.1134280233550657, 0.516637497768166, 1.9624548557646257, 1.3556375065858772, 0.53862063278447, 2.9024732783281157, 2.5235708853021523, 0.5444143661824347, 1.5185433572041294, 2.865686841403052, 1.086653175890796, 1.8234882397083052, 1.2087097968126455, 0.41220300907201535, 0.…	[0.7243261545590758, 1.2846261766837601, 2.6002538369049777, 0.4265831454438141, 1.7701878533012587, 1.0940537839559685, 1.2008183848684557, 0.5488562476561097, 1.9259856256497283, 1.405455360629089, 0.5224829356081184, 3.090464464938525, 2.428829402953529, 0.4838025712017524, 1.468457912316762, 2.4713148040185104, 1.0251519104961386, 1.5765090373971493, 1.2719916585041067, 0.3352163016526823, 0.…
		[-0.43619625 1.15662312 -0.07429576]	[-0.29504847 1.25004887 0.02426171]
		[ 2.77152613 -0.05745599 -0.48735288]	[ 2.53322734 -0.2261259 -0.54124515]
		[-0.42969675 0.14078991 -0.21196069]	[-0.40329893 0.09235344 -0.10389414]
		[-0.2407616 -1.24142102 1.55124582]	[-0.16477483 -1.09530553 1.38084036]
		[-0.81490293 -0.30180578 0.54668089]	[-0.85344894 -0.37004084 0.57588919]
		[-1.03219589 0.36825498 -0.19667711]	[-1.12131763 0.36071535 -0.23344379]
		[ 0.30349119 -0.39447018 -0.13856652]	[ 0.33704531 -0.39644859 -0.17456274]
		[ 1.6009489 0.22531758 -1.11239547]	[ 1.47626412 0.27803403 -1.20530575]
		[ 0.08384027 -0.76120317 -1.11861235]	[-0.07188899 -0.78586559 -1.1629927 ]
		[-0.39237658 0.01532482 0.36867052]	[-0.31590142 0.03250139 0.41489561]
		[ 1.05297891 0.42730763 2.6707667 ]	[ 1.09781552 0.1647279 2.88420464]
		[-1.44220974 1.81315693 -1.00045142]	[-1.20233215 1.86883554 -0.98033842]
		[-0.30798733 -0.28699435 -0.34520291]	[-0.24917977 -0.26443824 -0.31944762]
		[-0.89493637 -1.22472554 -0.07148544]	[-0.8759277 -1.177851 -0.04226496]
		[-1.06467548 1.783126 -1.97461107]	[-0.99101128 1.46003449 -1.73020021]
		[ 0.9782113 -0.40920966 -0.23762413]	[ 0.89492938 -0.34238304 -0.3644334 ]
		[ 0.75197485 -1.07762471 1.26426586]	[ 0.68122868 -0.95597786 1.05233766]
		[-1.14454345 0.22373095 -0.31771706]	[-1.16825462 0.2211634 -0.45191888]
		[-0.24776853 0.13940161 0.29847825]	[-0.21345757 0.12511924 0.22616589]
		[ 0.2021801 -0.36919678 -0.50331173]	[ 0.25135623 -0.32093259 -0.47829747]
		[ 0.85136281 -0.46023599 0.76753997]	[ 0.89480629 -0.43688417 0.80261827]
		[-1.95363953 0.63893006 1.15649873]	[-2.10290732 0.74660351 1.02205389]
		[ 1.74995313 0.2714514 -0.84113016]	[ 1.78517941 0.24570035 -0.83875275]
		[ 0.31112696 -1.04094788 -0.16719511]	[ 0.30907335 -1.02914414 -0.13855288]
		[ 0.3996869 -0.09939911 0.05745219]	[ 0.18290366 0.07014987 0.08592616]
		[-0.20438904 -0.14673734 -0.18587944]	[-0.20163797 -0.17808565 -0.12601332]
		[ 0.18975914 0.10594216 0.16523403]]	[ 0.20644455 0.12507608 0.18071023]]
0.65641	0.632891	[[ 0.3619948 -0.3101755 -1.55824344]	[[ 0.39810331 -0.36772718 -1.79424638]	[1.6295311299023458, 3.752228129759545, 2.695635220894425, 0.8307821000338789, 3.47749532260333, 0.8531412335674177, 3.242522465685315, 0.8304094135914063, 1.497557352583915, 1.3356074463249061, 0.713848124507537, 1.7089248151237046, 2.776145416491559, 0.5238085862640045, 1.0955587482932179, 1.56465731023895, 0.9054959122660265, 1.107580546471886, 0.9067033653224277, 0.5424596449576855, 1.1037270…	[1.874307764892548, 3.6275524692271186, 2.318193452671999, 0.7782053728614797, 3.478505806370822, 0.8607536647928824, 3.21518089737026, 0.7047043084942124, 1.6098250503934952, 1.2815076663366758, 0.6925498128906645, 1.9291208918996354, 2.690410287045555, 0.5718591690290823, 1.1872983646737927, 1.6222352437488134, 0.9268335574907788, 1.0833436967621954, 0.9055247996387091, 0.4769585843647374, 0.99…
		[-3.59877345 0.96935163 0.43405416]	[-3.34191954 1.16088483 0.80190842]
		[ 2.2261871 -1.38109316 0.63491883]	[ 1.76937743 -1.4297874 0.44613045]
		[-0.53710347 -0.08945824 -0.62746792]	[-0.52701859 -0.12044817 -0.55977428]
		[ 1.98652254 -1.87534961 2.15168905]	[ 2.15545926 -1.88361961 1.97635401]
		[ 0.10125077 0.63246126 -0.56355213]	[ 0.06381213 0.53674878 -0.66986986]
		[ 1.17172698 1.58496654 -2.57466287]	[ 1.11001302 1.53776238 -2.59625618]
		[-0.51989953 -0.42476362 -0.4887332 ]	[-0.4882421 -0.27409779 -0.42789977]
		[-1.1158028 -0.66795327 0.74263084]	[-1.30883668 -0.56240673 0.74978791]
		[ 0.61754227 0.93563214 0.72600365]	[ 0.49673118 0.84432025 0.82622234]
		[ 0.42664768 0.57034257 0.04754217]	[ 0.48662441 0.49265708 -0.01053205]
		[-0.44900504 0.65966233 1.51117971]	[-0.36161118 0.58511208 1.80232867]
		[-1.57742924 -2.16570142 -0.72693722]	[-1.35954822 -2.22616347 -0.65888722]
		[ 0.3339482 0.10976956 -0.38833578]	[ 0.44599678 0.13737683 -0.3305108 ]
		[ 0.26829485 1.06203635 0.01859136]	[ 0.32480877 1.13672947 0.10964839]
		[ 0.91758071 0.24856861 -1.24274365]	[ 0.8468788 -0.15959157 -1.37439951]
		[ 0.21193215 0.62589569 0.61908174]	[ 0.08622972 0.6950465 0.60703809]
		[-0.32904726 0.33201061 1.00410732]	[-0.36476415 0.44767946 0.91660449]
		[ 0.27527659 -0.84171165 -0.19456438]	[ 0.0675911 -0.83426591 -0.34555317]
		[-0.2231649 0.07779015 0.48827102]	[-0.16984904 0.08080296 0.43830546]
		[ 0.35250022 -0.57392808 -0.87439328]	[ 0.42460636 -0.4413003 -0.78605725]
		[-1.16149963 0.73920798 0.72447394]	[-0.93923267 0.66311309 0.70596542]
		[ 2.8767147 -1.00018474 -1.27399333]	[ 2.7822151 -0.86968759 -1.36122471]
		[-2.4654373 -0.33634709 0.95181905]	[-2.42704379 -0.36616326 0.97414523]
		[-0.35557048 1.18042801 0.39190453]	[-0.35874757 1.21877802 0.43993265]
		[ 0.4855856 0.07448381 0.45440827]	[ 0.33441096 0.24256644 0.45663308]
		[ 0.12990749 0.00939611 -0.33091604]	[ 0.13985041 -0.03940778 -0.27866103]
		[-0.30889591 -0.22737797 -0.06954029]]	[-0.28589522 -0.20491142 -0.0571324 ]]
0.548928	0.54349	[[ 1.97474523 1.93329093 0.70919993]	[[ 2.04187653 2.01262551 0.57831496]	[2.85310305714652, 2.903278618246807, 0.8322366788508735, 0.4811149732160032, 2.1338398837387578, 0.9222457692851442, 2.614448042884981, 1.1372270874611123, 2.2711586292438724, 1.1030956564035743, 1.005055754283716, 2.394069108346337, 1.0773798384994706, 0.642428591683666, 1.634080596471791, 1.7670461128235446, 0.7257778304713834, 1.5187298893642354, 1.77137512972014, 0.5536596889718296, 0.658860…	[2.924785359515586, 2.765978686712468, 1.1113647619317795, 0.479526938955992, 1.8317373009941362, 0.8875353828819597, 2.5615874933466407, 0.9329003106033849, 2.208247728428463, 1.222826132750322, 1.1090264746550718, 2.408845102737348, 1.1048021527885463, 0.6703512823155588, 1.596690528372765, 1.9680377017761883, 0.7611567971231423, 1.425183969178677, 1.7298924933707445, 0.5960923537757004, 0.5959…
		[-2.7691277 -0.71595464 -0.49836482]	[-2.72384653 -0.48018669 -0.02681291]
		[-0.47852627 0.51718753 -0.4428855 ]	[-0.486487 0.57352827 -0.81824651]
		[-0.47189837 -0.0426873 -0.08343465]	[-0.4645784 -0.05936022 -0.10290463]
		[ 2.01419088 0.17098842 -0.68342572]	[ 1.67504973 0.08362408 -0.73653035]
		[ 0.40323868 -0.37506666 0.73977079]	[ 0.38080146 -0.53846353 0.59394136]
		[-2.45027935 -0.72190952 0.55706044]	[-2.33964365 -0.93848998 0.45501058]
		[ 0.34659629 -1.08129203 0.06296037]	[ 0.37769128 -0.83566013 0.17124377]
		[ 2.11403155 0.76312708 -0.3266025 ]	[ 2.0020703 0.88493089 -0.29149592]
		[-0.74683388 -0.05823221 -0.80973341]	[-0.88472971 -0.18949657 -0.82258625]
		[ 0.92145995 0.35110812 -0.19434949]	[ 1.04307905 0.31449574 -0.20740839]
		[-1.35591412 1.85743883 -0.66557104]	[-1.3200902 1.87234935 -0.74444913]
		[ 1.0140139 -0.35868316 0.06220544]	[ 0.99610908 -0.46147436 0.12408026]
		[ 0.34389581 0.42999068 -0.33099575]	[ 0.46643449 0.44513764 -0.18347257]
		[-0.68079996 -1.46133131 0.26691124]	[-0.56308917 -1.45692597 0.33123698]
		[ 0.95211977 -1.4091084 0.47993066]	[ 0.85525079 -1.6119706 0.73706801]
		[-0.23861318 -0.36432299 0.58059105]	[-0.30389118 -0.37758966 0.58688659]
		[-0.72779196 1.22702262 0.5208405 ]	[-0.67336701 1.17143834 0.45327523]
		[-1.70421644 0.02560868 0.48245245]	[-1.70313953 -0.02701536 0.30185085]
		[ 0.34921795 0.26606128 -0.33733851]	[ 0.45434099 0.17395064 -0.3444438 ]
		[-0.00609445 -0.46499516 -0.4667323 ]	[ 0.03241611 -0.41413377 -0.42729098]
		[ 1.01870966 -0.21729764 0.24613763]	[ 0.95455275 -0.1200482 0.20832555]
		[-2.380363 0.51555004 0.74027848]	[-2.38085429 0.6612584 0.68401659]
		[ 1.92345758 0.39511152 -0.4407163 ]	[ 1.9651597 0.36716719 -0.39681216]
		[ 0.41544161 -1.05280911 -0.28352722]	[ 0.42478751 -1.03537043 -0.2342705 ]
		[-0.34733384 -0.45939647 0.15140122]	[-0.45392414 -0.36222359 0.15632249]
		[ 0.29400041 0.1886151 0.16086716]	[ 0.29673943 0.1275818 0.20646993]
		[ 0.30273544 0.19481028 -0.25265091]]	[ 0.33128161 0.22032121 -0.25131904]]
0.293399	0.350725	[[ 0.11496947 1.17827476 0.71225492]	[[ 1.63440001e-01 1.19337635e+00 7.57245282e-01]	[1.3816137166395115, 2.0953362046461006, 1.5672641757933443, 0.2769923595587071, 1.7102639011196743, 1.138004751699578, 2.264427745078365, 0.8587242162090882, 1.6844157559311908, 1.0365604410674456, 0.538259806942202, 2.26656804479007, 1.28462285515225, 0.6392216105824822, 1.237022868366896, 1.8811319211718147, 0.5617283099343215, 1.3238666395493714, 1.0974889207321599, 0.8525836197429413, 0.6479…	[1.422772001744748, 1.6937449678186516, 1.6105870078888356, 0.3116897131522912, 1.6621087324977752, 1.0443845733890005, 2.2838664484729696, 0.783677544024965, 1.7376358453417704, 1.0892128809310198, 0.6629175995689278, 2.6136533376114337, 1.4771091318279177, 0.6816642690096671, 1.2372379457469267, 2.1197513542169415, 0.6297912977928016, 1.4094326807758468, 1.22635409374584, 0.8315884451818003, 0.…
		[-0.21572304 -0.79673575 -1.92590486]	[-3.20053345e-01 -5.54393384e-01 -1.56811538e+00]
		[-1.49409754 0.46821608 -0.06901625]	[-1.48633964e+00 5.65557024e-01 -2.54814146e-01]
		[ 0.10070657 -0.07354463 0.24733407]	[ 1.79662565e-01 -1.37404426e-01 2.14457137e-01]
		[ 0.71551256 0.50911137 -1.46760008]	[ 3.76867709e-01 4.59245886e-01 -1.55231098e+00]
		[ 1.09840901 0.19227985 0.22711432]	[ 1.03672864e+00 -1.82700549e-02 1.24896230e-01]
		[ 1.83175039 0.2459668 1.30836686]	[ 2.03239794e+00 6.69707191e-02 1.03967278e+00]
		[-0.79712738 -0.1849378 -0.26037132]	[-7.53567352e-01 5.88695547e-02 -2.06932634e-01]
		[-1.4133227 -0.15857162 0.9025688 ]	[-1.46908779e+00 -1.29469165e-01 9.18910846e-01]
		[ 0.4435111 0.49301666 0.79667435]	[ 4.12690564e-01 4.69062685e-01 8.92217124e-01]
		[ 0.21653967 -0.15470324 -0.46786867]	[ 2.73095732e-01 -9.61441684e-02 -5.96351209e-01]
		[-1.0795661 -0.03787404 -1.99259462]	[-1.05806711e+00 5.28901411e-02 -2.38932635e+00]
		[ 0.47108071 -1.04716785 0.57600204]	[ 5.99382907e-01 -1.14808920e+00 7.10269468e-01]
		[ 0.07374518 -0.49687877 0.39531937]	[-3.12820338e-03 -4.98573805e-01 4.64844652e-01]
		[ 0.62115786 0.97547256 -0.43913754]	[ 6.76198523e-01 9.46734137e-01 -4.20960526e-01]
		[-1.70679356 0.26802525 0.74409375]	[-1.68206014e+00 2.29561030e-01 1.26937829e+00]
		[-0.56130549 0.02130012 -0.00459806]	[-6.29745821e-01 4.17077759e-04 -7.55686929e-03]
		[ 0.74283863 -0.80105264 0.74774883]	[ 7.87984252e-01 -9.27805381e-01 7.10463564e-01]
		[ 0.30399065 -1.04071375 -0.17025421]	[ 3.79531522e-01 -1.13204187e+00 -2.79966749e-01]
		[ 0.44036334 -0.35675267 0.63695093]	[ 4.66783411e-01 -3.43747901e-01 5.96229796e-01]
		[ 0.37753822 0.44671644 0.27877977]	[ 3.37309771e-01 3.86452756e-01 2.51651534e-01]
		[-0.45323584 0.54437332 -0.85014318]	[-4.89289935e-01 5.77746900e-01 -8.46222401e-01]
		[ 1.2098192 -0.51989269 -0.52933677]	[ 1.15988078e+00 -3.80460859e-01 -5.34356874e-01]
		[-1.110095 -0.05706086 0.27101282]	[-1.06076647e+00 -7.15477403e-02 3.24081295e-01]
		[-0.09938775 0.43071712 0.21905267]	[-9.39487691e-02 4.61194344e-01 2.71829993e-01]
		[ 0.5878374 0.43571802 0.25467046]	[ 5.02584467e-01 4.69758738e-01 2.17424357e-01]
		[-0.28923965 -0.40535249 -0.39730246]	[-2.91045442e-01 -4.83588343e-01 -3.65757694e-01]
		[-0.07670406 -0.03215842 0.26325981]]	[-4.74387805e-02 -1.63010478e-02 2.59099470e-01]]
0.385286	0.46342	[[-0.22174858 1.30497033 1.70662233]	[[-1.72183874e-01 1.22287943e+00 1.74757926e+00]	[2.1597869704991073, 2.1824737443960296, 1.4838097896678997, 0.518815931625108, 4.078301134620175, 0.5048825654494881, 3.333022776425764, 0.36546445018223195, 1.6850250467579493, 0.8188609676783655, 0.8575799924999701, 1.6852802337636896, 3.009445155020066, 0.9389352975706107, 1.3554606880253077, 2.271169061125571, 0.9263640740220966, 1.7825476679885977, 1.1386153399830234, 0.27670799308035604, 0…	[2.139886598059815, 2.0368953369299794, 1.4508784014182574, 0.590026907751209, 4.282520910422355, 0.34599932860415183, 3.114283405774981, 0.26820763981779105, 1.6978712290036275, 0.8291902795838552, 0.7443476389956378, 1.9790263018079204, 2.901273685073257, 1.099068192724006, 1.259456340842178, 2.0681319612620417, 0.9144766404077758, 1.721053206140723, 1.0177461631892224, 0.30977581680783334, 0.5…
		[ 1.42722539 -0.47183687 -1.58227346]	[ 1.36614728e+00 -3.76867061e-01 -1.46306372e+00]
		[ 0.96785602 0.69657081 -0.88302623]	[ 8.77344043e-01 7.52018961e-01 -8.77372810e-01]
		[ 0.50800945 -0.0525407 0.09130085]	[ 5.75142565e-01 -8.64129996e-02 9.93759286e-02]
		[-3.60730798 1.13200499 -1.52919391]	[-3.73484885e+00 1.27059715e+00 -1.66627498e+00]
		[ 0.29795524 0.29890906 0.27709647]	[ 2.56668402e-01 1.59879565e-01 1.68152881e-01]
		[-0.40331916 -0.14074095 3.30553573]	[-3.83229746e-01 -1.06297592e-01 3.08878567e+00]
		[ 0.24388416 -0.27091419 -0.02627321]	[ 2.42482352e-01 -1.13562622e-01 -1.55299121e-02]
		[ 1.37451694 0.46020107 -0.8592017 ]	[ 1.40256303e+00 4.75194863e-01 -8.30526037e-01]
		[-0.10824392 -0.64872376 -0.4878258 ]	[-1.63831150e-01 -6.69893670e-01 -4.60389340e-01]
		[-0.26149829 -0.6853992 0.44417341]	[-1.82961600e-01 -6.30937278e-01 3.49995159e-01]
		[-0.6863629 -1.30777453 -0.8116657 ]	[-5.89566085e-01 -1.43248677e+00 -1.23164061e+00]
		[ 2.17565386 2.05613333 0.30920244]	[ 2.18128751e+00 1.81967124e+00 5.90059641e-01]
		[-0.88530048 -0.2108783 0.23102575]	[-1.06624935e+00 -1.73085561e-01 2.02742679e-01]
		[-0.56016115 -1.19165768 -0.3216289 ]	[-5.05012730e-01 -1.11016035e+00 -3.14223500e-01]
		[-2.25159281 0.15427263 -0.25443793]	[-2.02704246e+00 5.37298250e-02 4.06671604e-01]
		[-0.14453133 0.21013556 -0.89056394]	[-1.95241487e-01 2.02642430e-01 -8.70105932e-01]
		[ 1.07647943 -1.21283109 0.74007362]	[ 1.07153815e+00 -1.19751472e+00 6.16269918e-01]
		[ 0.92010713 0.56838745 0.35606665]	[ 8.63342612e-01 4.98556216e-01 2.04666768e-01]
		[-0.19598924 0.1816656 -0.07178538]	[-1.80070221e-01 2.15670759e-01 -1.30467987e-01]
		[-0.39985459 -0.0658487 0.25926117]	[-4.51006610e-01 -1.32069897e-01 2.74231913e-01]
		[ 0.70680135 -0.69646272 -0.08666689]	[ 6.64803736e-01 -6.25541464e-01 -5.81308894e-02]
		[ 0.17917647 -0.53488465 -0.27040938]	[ 1.03998252e-01 -3.80472526e-01 -2.65821240e-01]
		[ 0.23288944 -0.16273795 -0.05560737]	[ 2.81282663e-01 -1.67885311e-01 -1.18834039e-03]
		[-0.38995105 0.54641894 0.28034043]	[-3.92412273e-01 5.65374478e-01 3.34909354e-01]
		[-0.0691627 -0.10621763 -0.50840967]	[-1.11079637e-01 -1.64977650e-01 -5.61374760e-01]
		[ 0.24698265 0.21105437 0.50269662]	[ 2.53941431e-01 1.26895549e-01 5.40259546e-01]
		[-0.02923219 -0.00546854 0.13528949]]	[ 1.41940483e-02 5.05502051e-03 1.22409728e-01]]
0.3495	0.430412	[[-0.82746252 -1.50440515 0.38817421]	[[-9.43890045e-01 -1.61549290e+00 4.06031829e-01]	[1.760286429655743, 2.7449179338198295, 0.8062803582841053, 0.322853886789187, 2.3129192135522723, 0.7210247832189083, 1.9189965350702247, 1.0302587673247585, 1.256416364236152, 0.45653472917423266, 0.8941211405773938, 0.93017494868366, 1.6087597725249132, 0.42608370514833227, 1.2787381658303796, 1.7751766703989356, 1.0243836447215908, 0.3891169074210355, 2.3495016658887193, 0.8867464318157839, 0…	[1.9145776482163823, 2.8659000313825116, 0.6968125606442913, 0.29233801182535285, 2.289937162750047, 0.7083427636462972, 1.7485724627955466, 1.053883885232672, 1.3234255110455444, 0.423960269546487, 0.849435124057883, 0.844974703679709, 1.3735594733193288, 0.379812318779496, 1.2851275067600574, 1.6578018178460094, 1.0267928167955418, 0.4844124411746476, 2.179859169886145, 0.8348035148873615, 0.44…
		[ 2.70654261 -0.34703616 0.29793873]	[ 2.83962447e+00 -3.30354130e-01 2.01945588e-01]
		[ 0.61111059 0.44066977 -0.28712718]	[ 5.21987339e-01 3.84196405e-01 -2.55871227e-01]
		[-0.17014021 0.24597591 0.12158452]	[-9.11637651e-02 2.44595270e-01 1.31620040e-01]
		[-2.01906065 -0.20409799 -1.10965462]	[-2.00407426e+00 -2.69076621e-03 -1.10792208e+00]
		[-0.54798531 0.44742658 0.13927773]	[-5.82815117e-01 4.00737102e-01 3.85458948e-02]
		[ 1.72161974 0.78285404 0.32513491]	[ 1.48670206e+00 9.19831522e-01 3.36541485e-02]
		[-0.4285451 0.87395527 -0.33761578]	[-4.48240888e-01 8.94674570e-01 -3.30618758e-01]
		[-1.01788922 -0.73288285 0.07325528]	[-1.04146905e+00 -7.99260896e-01 1.67270211e-01]
		[ 0.26991213 0.20643502 0.30488683]	[ 2.20549515e-01 2.50240763e-01 2.61686419e-01]
		[-0.70924395 0.20615858 0.503909 ]	[-6.61144682e-01 2.30362229e-01 4.80999983e-01]
		[-0.27406328 -0.24488925 0.85448464]	[-1.77835751e-01 -4.26789431e-01 7.07253475e-01]
		[-0.92706414 0.51465154 -1.2098735 ]	[-8.16149068e-01 3.26930151e-01 -1.05531180e+00]
		[-0.10671607 -0.32869065 0.24924178]	[-2.12833099e-01 -2.45860871e-01 1.96244494e-01]
		[ 1.04966938 0.63164164 0.36659831]	[ 1.03272021e+00 6.10412540e-01 4.60910189e-01]
		[-0.27899153 -1.42177464 -1.02565726]	[-9.29478055e-02 -1.56836729e+00 -5.29047827e-01]
		[ 0.52037544 -0.27350052 -0.83890924]	[ 5.27285889e-01 -2.46238386e-01 -8.45954926e-01]
		[ 0.15461166 0.31806252 0.16230662]	[ 2.74631418e-02 4.82532994e-01 3.26052008e-02]
		[ 2.1120664 0.69867639 0.75576775]	[ 1.94285079e+00 6.55466177e-01 7.39919523e-01]
		[-0.86904194 -0.17191355 0.03912899]	[-8.23448035e-01 -1.36389015e-01 -1.51089116e-02]
		[-0.1163625 0.37162015 0.24580606]	[-1.60795251e-01 3.25006275e-01 2.62241130e-01]
		[-0.70880897 -0.3517909 -0.14249501]	[-6.83203725e-01 -3.11288639e-01 -1.52143271e-01]
		[-1.62718338 1.16133066 0.3188411 ]	[-1.70786161e+00 1.28570870e+00 2.97994324e-01]
		[ 1.30585978 0.08200753 -0.15694586]	[ 1.35057127e+00 8.26056192e-02 -1.00893400e-01]
		[ 0.3436733 -1.38108843 -0.16651541]	[ 3.43036599e-01 -1.37898749e+00 -1.20255901e-01]
		[ 0.04455346 0.05157217 0.80955693]	[ 2.34671565e-02 -9.22944401e-03 7.97433939e-01]
		[-0.02623531 -0.09367357 -0.48058274]	[-1.98813903e-02 -1.92697526e-01 -4.51360060e-01]
		[ 0.09821141 0.16160249 -0.23668871]]	[ 1.51495098e-01 1.70346470e-01 -2.51868219e-01]]
0.273875	0.372316	[[-0.43170638 -1.70620036 0.08303304]	[[-5.96921362e-01 -1.87664968e+00 1.31606023e-01]	[1.7619263733639747, 3.0511644664784368, 2.6826911520037435, 0.5809848953458054, 1.2442342500704415, 0.7887495860794294, 2.1117145399209583, 1.2307441882135284, 1.0740305796525371, 0.34254883059042196, 0.8697232038960325, 0.7447479333358591, 1.310008238159889, 0.643985038700323, 1.1093579811328416, 1.7099876935030853, 0.7551924977594321, 0.5748279407668552, 1.3271578546067098, 0.5378818515685544,…	[1.973689260734018, 3.1677858804283634, 2.944704130794126, 0.6099596919674818, 1.1036628290452553, 0.8175164259262332, 2.7362168633290467, 1.1842693399942212, 0.9697433524237276, 0.4135334232225713, 0.8750476948539091, 1.0833515365624216, 1.265532313862724, 0.6180634089338554, 1.20407911324743, 1.493055838856444, 0.8339830743291325, 0.71891424224164, 1.3138075440972972, 0.5763075238217557, 0.3271…
		[ 1.4365693 0.63872448 2.61493868]	[ 1.62628560e+00 6.96962194e-01 2.62760465e+00]
		[-2.47512168 0.36699483 0.96742921]	[-2.72694562e+00 2.62961091e-01 1.07976917e+00]
		[ 0.27590358 -0.07651838 -0.50553497]	[ 3.66830661e-01 -6.59670299e-02 -4.82839976e-01]
		[ 0.4843182 -0.11398515 -1.14042191]	[ 5.64604716e-01 9.46591411e-04 -9.48310213e-01]
		[-0.75896847 0.18150064 0.11467472]	[-7.85998050e-01 1.91388163e-01 1.17943816e-01]
		[-0.88449608 0.41754699 -1.87153934]	[-1.03311894e+00 6.67305048e-01 -2.44422830e+00]
		[ 1.14385727 -0.41522369 0.18414965]	[ 1.08774423e+00 -4.50128399e-01 1.29192787e-01]
		[ 0.95677121 0.0731042 -0.48247934]	[ 8.98247181e-01 1.28922968e-02 -3.65223166e-01]
		[-0.18112099 -0.15247239 -0.24756223]	[-2.17653122e-01 -1.37325730e-01 -3.23695311e-01]
		[-0.50065408 0.35657856 0.61531754]	[-4.68025516e-01 3.88641880e-01 6.28981775e-01]
		[ 0.56053817 -0.43534994 0.22564766]	[ 8.25015785e-01 -6.49557448e-01 2.66598252e-01]
		[-0.70967584 0.50996724 -0.97591762]	[-6.83462604e-01 3.21093661e-01 -1.01555392e+00]
		[ 0.56164097 0.05161917 -0.31082408]	[ 5.14124736e-01 7.85238100e-02 -3.33934341e-01]
		[-0.22636284 -0.77155588 0.76428824]	[-2.26583520e-01 -8.25463282e-01 8.46803867e-01]
		[ 1.32163948 -0.3199294 -1.03680866]	[ 1.27960531e+00 -2.61726907e-01 -7.23412071e-01]
		[ 0.26021536 0.59665697 0.3828892 ]	[ 2.17715467e-01 7.12738840e-01 3.74340873e-01]
		[-0.21294676 0.30840766 -0.43585038]	[-2.85628314e-01 4.16971247e-01 -5.11262294e-01]
		[-0.05731293 0.46928114 1.24009613]	[-4.46121926e-02 4.42764822e-01 1.23614697e+00]
		[-0.24803732 0.08930315 -0.46884893]	[-2.70040825e-01 1.17622253e-01 -4.95351714e-01]
		[-0.22622755 0.20592317 -0.14184401]	[-2.65517868e-01 1.64545012e-01 -9.72984747e-02]
		[ 0.14304122 -0.13843616 0.18114568]	[ 1.22808384e-01 -1.54952598e-01 1.07967914e-01]
		[ 2.37800828 -1.72068324 -0.43077739]	[ 2.31271781e+00 -1.73015959e+00 -4.51017442e-01]
		[-2.17796359 0.132654 0.26964278]	[-2.14491817e+00 1.45515664e-01 3.16595272e-01]
		[-0.20438179 1.52847189 0.18648987]	[-2.08049191e-01 1.54982490e+00 2.28006793e-01]
		[ 0.18214959 0.29092799 -0.18249211]	[ 1.50739189e-01 2.38561815e-01 -2.26884410e-01]
		[ 0.32483147 0.32109385 0.18032369]	[ 3.15963293e-01 2.32768335e-01 2.12298618e-01]
		[-0.3830863 -0.4972234 0.13231261]]	[-3.24927078e-01 -4.90096949e-01 1.15154849e-01]]
0.253362	0.322105	[[-0.11404937 -0.16275651 -0.68797828]	[[-2.49058941e-01 -2.49914566e-01 -5.89273340e-01]	[0.7161082688296887, 1.316430240911415, 1.9492437852249265, 0.7418298174941687, 3.3752241213806458, 0.20803351341673162, 3.88370368402064, 0.8100122093733321, 0.6591975362061119, 0.32382111377630357, 0.4002700407338171, 1.5126679352419212, 2.289855806861323, 0.6067992827749952, 1.0299159260383857, 3.068779408290546, 1.3519187005318025, 1.3130832903447411, 1.4753867085977832, 0.8425361206736457, 0…	[0.6868265539950679, 1.5804686373709278, 2.2383827862969103, 0.7047051955871962, 3.564720178593794, 0.15146783982713832, 4.246409650839606, 0.7726130403809356, 0.7108116272670625, 0.37101471815334436, 0.31400626023797623, 1.4750904819231352, 2.38244579694294, 0.6149887882463586, 1.0018175840723682, 3.0757403725643573, 1.4404431296679194, 1.1959363866209072, 1.3335871389419234, 0.7962216324798352,…
		[-0.08617437 0.55275842 1.19164621]	[ 8.86617766e-02 6.91945363e-01 1.41817905e+00]
		[-1.76103377 0.11210366 0.82809671]	[-2.08371043e+00 5.47531069e-02 8.15788220e-01]
		[-0.59098809 0.32716377 0.30660793]	[-5.48468982e-01 3.08613515e-01 3.17094444e-01]
		[ 2.25514248 -2.33230374 0.9310368 ]	[ 2.47569700e+00 -2.26951146e+00 1.19476861e+00]
		[-0.18144747 -0.06838288 -0.07535608]	[-1.47970336e-01 -9.31371532e-03 -3.09925917e-02]
		[-0.13607373 0.60583509 -3.83374518]	[-6.73053813e-02 6.71455754e-01 -4.19244703e+00]
		[-0.40460528 0.70022127 -0.04587511]	[-4.45552095e-01 6.18762046e-01 -1.24690704e-01]
		[-0.55087909 -0.03988742 0.35983692]	[-5.80200463e-01 -6.13384259e-04 4.10633920e-01]
		[-0.05319644 -0.27949392 0.15463958]	[-1.24038624e-01 -3.26813726e-01 1.24334746e-01]
		[-0.03821754 -0.18637536 0.35216438]	[-5.27924470e-02 -1.05066099e-01 2.91159757e-01]
		[ 0.6224953 1.12845048 -0.79199962]	[ 9.88767627e-01 9.31351955e-01 -5.75164363e-01]
		[-0.16105284 -1.93932135 1.20686963]	[-1.72722879e-01 -2.15079290e+00 1.01010132e+00]
		[ 0.358634 -0.05992867 -0.48579376]	[ 2.88369240e-01 -3.45018354e-02 -5.42092256e-01]
		[-0.22937201 0.93519089 0.36542208]	[-2.19906407e-01 9.05685080e-01 3.67442757e-01]
		[ 1.98070865 2.30316946 -0.43544317]	[ 1.71124790e+00 2.51521919e+00 -4.53301065e-01]
		[ 0.16252274 -0.82804102 1.05622848]	[ 7.00968628e-02 -8.77036509e-01 1.14051296e+00]
		[-0.14015016 -1.02933599 -0.80312706]	[-1.64234766e-01 -8.23141494e-01 -8.51897214e-01]
		[-1.46596697 0.12868894 -0.10557439]	[-1.33177045e+00 5.68699614e-02 -4.00990842e-02]
		[ 0.32323898 -0.61371739 0.47826211]	[ 3.29566541e-01 -5.91227982e-01 4.19290181e-01]
		[ 0.18470907 0.2592911 -0.04351067]	[ 1.47442455e-01 1.99666718e-01 -9.27380864e-04]
		[ 0.05626027 0.61385515 -0.19716433]	[ 1.59743185e-02 5.65438751e-01 -3.00114293e-01]
		[-2.18386685 1.09629016 0.03844246]	[-2.25107616e+00 1.12830054e+00 4.92017303e-02]
		[ 1.96273431 -0.01814594 -0.22779706]	[ 1.98951339e+00 2.69308473e-02 -1.91474016e-01]
		[ 0.20875159 -1.20190739 0.16847696]	[ 2.08057883e-01 -1.22965045e+00 2.24210991e-01]
		[-0.09975115 -0.39734252 0.49563595]	[-1.31105719e-01 -4.70464952e-01 4.37303302e-01]
		[-0.17513284 -0.24638024 -0.13181027]	[-2.02663726e-01 -3.13411281e-01 -1.09703342e-01]
		[ 0.40417174 0.76647656 -0.20225039]]	[ 4.59182805e-01 7.76467527e-01 -2.17845303e-01]]
0.267317	0.299172	[[ 6.09852807e-01 1.21132792e+00 -3.00105349e-01]	[[ 7.54483075e-01 1.29529352e+00 -2.71223873e-01]	[1.3889920820363246, 4.050159367433078, 2.4849464365370326, 0.6092566459261661, 2.205706608779101, 0.5135957284168489, 2.42096949926006, 0.9533784549807749, 0.556317702177282, 0.3741970356760628, 0.45245574419517737, 1.0961626565106877, 2.3996896768548654, 0.6675786141513849, 0.7595335259264605, 2.6461399944678576, 1.2455549436200535, 1.2033529231273998, 1.7265016745239463, 0.8911012182606687, 0.…	[1.5233490749540037, 4.007365022838578, 1.9867093005876533, 0.6016181431326949, 1.779474341583037, 0.5046238177608409, 2.482652010683719, 1.036001081290189, 0.6263169228708864, 0.3544586975039641, 0.5455829265925614, 1.2649228360932623, 2.096625450853311, 0.6593717701022825, 0.7080423474118042, 2.5375203810599496, 1.1668573153533879, 1.2153162769829198, 1.6357985943180633, 0.8937584878627909, 0.3…
		[-3.84937714e+00 1.18335321e+00 -4.31000815e-01]	[-3.85032760e+00 1.10913024e+00 6.14970948e-02]
		[ 2.36165579e+00 -7.72871877e-01 -1.44836055e-02]	[ 1.86418129e+00 -6.77253423e-01 -1.14759541e-01]
		[ 5.97296966e-01 -1.13338464e-01 -3.98043711e-02]	[ 5.73605826e-01 -1.80394961e-01 -1.94526411e-02]
		[-1.72379202e+00 1.65315222e-01 1.36614553e+00]	[-1.21498517e+00 3.83341261e-01 1.24233226e+00]
		[ 3.45744022e-01 -3.70046064e-01 -8.54842335e-02]	[ 4.01314487e-01 -3.02915679e-01 -4.28248971e-02]
		[-1.68560631e+00 -1.28680284e+00 -1.16788832e+00]	[-1.53993605e+00 -1.56254953e+00 -1.16215186e+00]
		[ 5.47396530e-01 -6.85029786e-01 3.74194749e-01]	[ 5.46898378e-01 -7.79806499e-01 4.07556411e-01]
		[ 1.28679739e-01 4.54397879e-01 -2.94029722e-01]	[ 8.73671092e-02 5.36891340e-01 -3.10463467e-01]
		[ 2.84917054e-01 -2.38525613e-01 4.41726801e-02]	[ 1.62989753e-01 -3.06243246e-01 7.27350172e-02]
		[ 2.10528274e-01 -6.38749621e-02 -3.95365698e-01]	[ 1.86163261e-01 5.64767076e-02 -5.09719876e-01]
		[ 9.27483637e-01 -5.03239688e-01 -2.96810528e-01]	[ 1.12306424e+00 -5.77604170e-01 -7.16234110e-02]
		[ 8.37972023e-01 -8.23985567e-01 2.09221443e+00]	[ 6.26476585e-01 -9.08729322e-01 1.78257577e+00]
		[ 3.43247221e-01 -3.96420932e-01 4.13150090e-01]	[ 3.06257192e-01 -3.96355209e-01 4.28812560e-01]
		[-5.15212968e-01 3.60529527e-01 -4.25987364e-01]	[-4.42940557e-01 2.79317470e-01 -4.76559944e-01]
		[ 2.31823619e+00 1.06014422e+00 7.09881736e-01]	[ 2.21568067e+00 1.09058281e+00 5.83436368e-01]
		[-5.46716318e-01 1.06344403e+00 3.48705010e-01]	[-6.58389686e-01 9.23480138e-01 2.74341848e-01]
		[-4.57495754e-01 -6.91721603e-02 -1.11084252e+00]	[-4.97606745e-01 1.14736224e-01 -1.10282219e+00]
		[-1.54976332e+00 -3.87515752e-01 -6.54884134e-01]	[-1.49146619e+00 -3.95023089e-01 -5.43435739e-01]
		[ 7.20130370e-01 3.71801358e-01 -3.70455641e-01]	[ 7.24216645e-01 3.35318783e-01 -4.02337918e-01]
		[ 1.21613311e-01 -2.90842682e-01 2.27561903e-02]	[ 5.86507131e-02 -3.37278177e-01 2.24207077e-02]
		[-1.62015670e-03 4.31114921e-01 8.53230765e-02]	[ 2.68777161e-02 3.81701166e-01 -1.76983693e-03]
		[ 2.24850492e+00 -1.12488528e+00 -9.96781781e-02]	[ 2.22849531e+00 -1.05942357e+00 -2.13063101e-02]
		[-1.88520394e+00 7.77756979e-02 2.40386476e-01]	[-1.85976372e+00 1.16706351e-01 2.67588267e-01]
		[-4.31197556e-01 8.79013507e-01 -2.44718893e-01]	[-4.37496253e-01 8.46532269e-01 -2.00019061e-01]
		[ 3.78523772e-01 8.30170722e-01 -2.82425190e-01]	[ 3.40354353e-01 7.16393065e-01 -3.59524095e-01]
		[ 4.41083510e-02 4.25103572e-02 5.24357518e-02]	[ 2.19576827e-02 -1.10411592e-02 6.99722393e-02]
		[-3.01761141e-01 -7.00635884e-01 4.07828517e-01]]	[-2.56122318e-01 -6.91283306e-01 3.96726104e-01]]
0.461368	0.51889	[[ 0.45707759 1.49606814 -0.29251925]	[[ 7.10156551e-01 1.48637392e+00 -2.63541986e-01]	[1.5914481780080303, 3.3215897884799723, 3.1509782765450725, 0.9576893050966087, 1.2994849152062782, 0.7651890244781411, 2.371526049765088, 1.335958122491727, 0.5996397462386757, 0.704163100313929, 0.7334166223888071, 1.716251679098532, 2.501628990006367, 0.7836047145143344, 0.7992020053597224, 1.6959344094899682, 1.210926834096197, 1.3028593697424042, 2.936049494247467, 0.6093124001123005, 0.329…	[1.668257814892456, 2.927622317793193, 2.62632699545838, 0.9906446176788559, 1.1208623446026997, 0.7614603799085552, 2.506804684678409, 1.3160196918387805, 0.6529025024973665, 0.6198273713821973, 0.7672765503198082, 1.8167088972022083, 2.0406866756482587, 0.876886901065803, 0.9074365871978518, 1.8378870586344496, 1.3354428446821234, 1.6085472201004125, 2.778251759769862, 0.6026334068755571, 0.313…
		[-2.35095655 -0.17874925 -2.33966039]	[-2.17938033e+00 -4.07147070e-01 -1.91193752e+00]
		[ 3.02029071 -0.89761885 0.028081 ]	[ 2.52813122e+00 -7.08913411e-01 -5.98982734e-02]
		[-0.66199005 0.33877926 0.60346217]	[-7.32638383e-01 2.58567202e-01 6.14622454e-01]
		[-0.52021793 0.20540632 1.17296317]	[ 4.23689570e-02 2.98689213e-01 1.07950082e+00]
		[ 0.58355842 -0.48463146 -0.10052942]	[ 6.35106060e-01 -4.12585619e-01 -7.89639782e-02]
		[-1.40244764 -1.54274276 1.13014212]	[-1.40484062e+00 -1.71598020e+00 1.16871917e+00]
		[-1.26666147 0.42291335 -0.03869283]	[-1.24228980e+00 4.31982478e-01 -4.48888727e-02]
		[-0.5836737 -0.06245191 -0.12244424]	[-6.34294364e-01 1.64405966e-03 -1.54756693e-01]
		[ 0.45054919 0.13936978 -0.52290263]	[ 2.59777414e-01 9.79306389e-02 -5.54176196e-01]
		[ 0.70743445 -0.11617054 -0.15472828]	[ 7.26307361e-01 -3.18462147e-03 -2.47347488e-01]
		[-0.18862379 1.01078948 1.37413447]	[-2.02967050e-01 9.95589492e-01 1.50600038e+00]
		[ 1.16730925 0.31857221 2.18953156]	[ 9.46163994e-01 3.01541640e-01 1.78276427e+00]
		[-0.57243093 0.49602573 0.20079258]	[-6.53273195e-01 5.00836619e-01 3.02204320e-01]
		[-0.01073519 -0.41518183 -0.68281231]	[ 9.23486714e-02 -4.63664847e-01 -7.74550058e-01]
		[ 1.05503775 -0.25096617 1.30388069]	[ 1.29252854e+00 -3.38258014e-01 1.26205401e+00]
		[ 0.41657141 -0.60799878 -0.96080671]	[ 2.97920321e-01 -8.52587462e-01 -9.83740664e-01]
		[-0.36032543 0.75760295 -0.99681788]	[-5.58392801e-01 1.07055518e+00 -1.06279502e+00]
		[ 0.43231707 0.25860641 -2.89250952]	[ 2.23746932e-01 1.66041619e-01 -2.76424498e+00]
		[-0.26937534 -0.18416971 0.51456783]	[-2.97068643e-01 -1.31474362e-01 5.07574365e-01]
		[ 0.20758698 -0.25253182 0.04321592]	[ 1.73870630e-01 -2.54537262e-01 5.96307130e-02]
		[-0.16912061 -0.13473721 0.50541916]	[-6.50115776e-02 -2.18648587e-01 5.12440757e-01]
		[-0.83966011 -0.42988573 0.54593599]	[-8.31611735e-01 -4.58139298e-01 5.81788839e-01]
		[ 0.91227297 -0.18123556 -0.18270515]	[ 9.42517198e-01 -1.65252512e-01 -1.82816217e-01]
		[-0.17562258 0.58960494 -0.40225873]	[-1.69964067e-01 4.91742033e-01 -3.99046845e-01]
		[ 0.07218097 -0.43596012 0.60471162]	[ 7.55712716e-02 -5.64149531e-01 4.90127752e-01]
		[ 0.00684259 0.1715318 -0.07930473]	[-6.73541552e-03 1.23991100e-01 -5.73089994e-02]
		[-0.00789402 0.45179335 -0.317015 ]]	[ 3.19528556e-02 4.69037608e-01 -3.27414060e-01]]
0.154202	0.215577	[[-0.36098986 -0.42052685 -0.65210888]	[[-0.18568867 -0.59531368 -0.6072178 ]	[0.8558051779547244, 1.3706911503185688, 0.8120255829335848, 1.047889619273787, 2.128724361682074, 0.39533065749519375, 2.81465017660295, 1.2344377581108628, 0.785030288373644, 0.7959784013029708, 0.4900917342982562, 1.3112294742041133, 1.8740196851386617, 0.6542720514209786, 1.0232942625702446, 1.7208905898930609, 1.406825917846094, 0.926758600184797, 2.1506060993497345, 0.9278395702724586, 0.12…	[0.8703976841952082, 1.3091655829658553, 0.693423146405539, 1.1456061233351906, 2.0321490507759457, 0.37632008713952264, 2.9198121809490796, 1.149618539516379, 0.7388919913604766, 0.7163343966268046, 0.602015448752359, 1.3012873806222407, 1.9316890422152353, 0.6994782723242544, 1.0441935727891474, 1.3451087276032798, 1.3292601332593426, 0.6858847777663526, 1.8307738460160365, 0.897588651877009, 0…
		[-0.85993328 -0.82809563 -0.67347354]	[-0.69816858 -0.84686989 -0.71364315]
		[ 0.70365791 0.27492347 0.29777202]	[ 0.62875892 0.18121277 0.22947725]
		[ 0.62767273 -0.55252229 -0.63152096]	[ 0.6791626 -0.6500059 -0.65470901]
		[-1.10913145 1.75808795 -0.45871734]	[-0.9644344 1.75219551 -0.35959276]
		[ 0.29536845 -0.25323486 -0.0701136 ]	[ 0.3235166 -0.18982594 -0.03033039]
		[-0.31782901 -0.81421691 2.6754983 ]	[-0.49546201 -0.91403893 2.72843424]
		[ 0.870272 -0.84913818 0.21313743]	[ 0.873455 -0.72444564 0.18405886]
		[-0.46724076 -0.6137885 0.14567876]	[-0.45063558 -0.56686356 0.14681503]
		[ 0.52591808 0.58476123 -0.12266253]	[ 0.35266642 0.60286572 -0.15910465]
		[ 0.29595306 0.32606267 -0.21513909]	[ 0.32728588 0.41750952 -0.28459155]
		[-0.2168011 -0.37692372 1.23703214]	[-0.22226326 -0.38724325 1.22228906]
		[-1.29897322 1.18852221 0.6418982 ]	[-1.45535224 1.15408291 0.5305328 ]
		[ 0.34578094 -0.14243048 0.53686219]	[ 0.32391429 -0.0615178 0.61689946]
		[ 0.90871929 0.30191921 -0.36083955]	[ 0.94401951 0.23488048 -0.3794714 ]
		[-1.65404758 0.42913481 0.20355425]	[-1.28157068 0.35595412 0.20047627]
		[ 0.26030931 0.93100816 -1.02206753]	[ 0.18753495 0.75839853 -1.07545098]
		[ 0.69021488 -0.32925387 -0.52352345]	[ 0.37705301 0.01597972 -0.57272472]
		[ 1.9367684 -0.87440639 -0.3308296 ]	[ 1.55192483 -0.94512042 -0.22362825]
		[-0.26430491 0.50370686 -0.73301336]	[-0.235421 0.53710968 -0.67952596]
		[ 0.06075796 -0.02577019 -0.10669082]	[ 0.04733709 -0.04767979 -0.10439829]
		[-0.83235395 0.09452249 -0.0761686 ]	[-0.69071084 0.01896176 -0.06806851]
		[-0.73829487 0.72291745 -0.03327232]	[-0.77264101 0.74327669 -0.01764197]
		[ 0.456758 0.09675092 -0.28736336]	[ 0.49406454 0.06816344 -0.30301414]
		[ 0.23495918 -0.81699545 0.29729616]	[ 0.24121717 -0.94861395 0.26505757]
		[ 0.35631862 0.1680245 0.34860438]	[ 0.36816937 0.08138653 0.24910484]
		[-0.15713309 0.09340525 -0.14788066]	[-0.16032659 0.04406265 -0.12225369]
		[-0.1437891 -0.1042098 -0.01356238]]	[-0.1074053 -0.08850127 -0.01777815]]
0.443564	0.441878	[[-0.35534571 0.30521748 -0.53626128]	[[-1.89824152e-01 -6.08867640e-02 -4.12472386e-01]	[0.7120424438225337, 3.8742398786024093, 2.531316364912959, 1.1568302226235374, 3.0444129459656297, 0.3501239275593064, 3.289430765326372, 0.9358262432947433, 0.9915849212238004, 1.0106558568110982, 0.724317241683107, 2.0771522213735554, 1.5278677684366333, 0.9954323748351824, 0.9326009432006441, 3.299746503693389, 0.6317872081084718, 1.2128418323196875, 1.2678167982488608, 0.6926830177736502, 0.…	[0.45811993634207093, 3.767408492326875, 2.583287790136817, 1.071833849200106, 2.978291995992189, 0.37884604891052603, 3.1272300381869864, 1.0302543900161993, 0.9691018154414501, 1.080347804788415, 0.6629639795837461, 1.9650431694161397, 1.1786688307232849, 0.9267250016294609, 0.9854299681242658, 2.9042460551285845, 0.49466783736253916, 0.8381074449792499, 1.06595529735517, 0.6829189869100815, 0.…
		[ 3.29587511 -1.97044181 0.5141021 ]	[ 3.29396948e+00 -1.82007665e+00 1.74507349e-01]
		[-2.0346954 0.67342027 1.34687874]	[-2.18321275e+00 3.78324669e-01 1.32809200e+00]
		[-1.11912086 0.24454884 0.16130877]	[-1.04366122e+00 1.69452048e-01 1.75741451e-01]
		[ 2.82568478 -0.04605401 -1.13218141]	[ 2.81474315e+00 -1.08385266e-01 -9.67314248e-01]
		[-0.26835718 0.21970851 -0.04795164]	[-2.90473402e-01 2.42878350e-01 1.26348024e-02]
		[ 0.89616849 -0.13338749 3.16218984]	[ 7.18468665e-01 -6.96067642e-02 3.04278251e+00]
		[-0.57520443 0.57136654 -0.46738731]	[-5.37746060e-01 7.15466300e-01 -5.10256070e-01]
		[ 0.95556454 -0.23016988 0.13099199]	[ 9.32075436e-01 -2.25975283e-01 1.39028350e-01]
		[-0.58463144 -0.39231081 -0.72506797]	[-6.65232972e-01 -2.55607896e-01 -8.11961253e-01]
		[-0.12051123 -0.58171442 0.41439214]	[-9.85388280e-02 -5.38456547e-01 3.73999845e-01]
		[-1.49632047 1.10306354 -0.92673473]	[-1.22005432e+00 1.20503067e+00 -9.59564070e-01]
		[-0.26608617 1.07966817 -1.04780471]	[-3.06736433e-01 8.63399264e-01 -7.41427464e-01]
		[-0.28345168 0.30176232 -0.90525149]	[-3.17116173e-01 3.62926006e-01 -7.91543603e-01]
		[-0.13169056 -0.49231537 0.7810427 ]	[-1.20197422e-01 -4.86018441e-01 8.48770214e-01]
		[-3.08678321 0.26132222 -1.13657693]	[-2.72200240e+00 2.50548007e-01 -9.81108436e-01]
		[ 0.36615166 -0.36623568 0.36188321]	[ 2.04183451e-01 -3.75067772e-01 2.49658875e-01]
		[ 1.11704207 -0.4296316 -0.19651719]	[ 7.76066931e-01 -9.00974111e-02 -3.03358970e-01]
		[ 0.8375516 0.74483304 0.5925289 ]	[ 6.59173969e-01 5.59290644e-01 6.23654031e-01]
		[-0.45063177 -0.5138616 0.11263671]	[-4.72948906e-01 -4.73080231e-01 1.37450970e-01]
		[-0.08845947 0.42566274 -0.22293551]	[-4.32534798e-02 3.40907619e-01 -2.44589793e-01]
		[ 0.78507594 -0.51741065 -0.30115025]	[ 7.51907376e-01 -5.29992959e-01 -3.69602003e-01]
		[ 1.03937997 -1.58159202 1.18026454]	[ 9.51173281e-01 -1.65602746e+00 1.21431603e+00]
		[-1.0071418 0.57248214 0.06814752]	[-9.85099576e-01 5.21446897e-01 4.83885236e-02]
		[-0.01681164 1.14660537 -1.32174129]	[ 1.06517054e-04 1.03551723e+00 -1.38512026e+00]
		[ 0.15290979 0.49841634 -0.12808952]	[ 1.44508245e-01 4.35193483e-01 -1.86610692e-01]
		[-0.0541442 -0.00519996 0.04914715]	[-4.72845949e-02 -4.47856359e-02 8.12157846e-02]
		[-0.03213553 -0.3597548 0.20822749]]	[-2.99380421e-03 -3.46316106e-01 2.14688518e-01]]
0.853753	0.883464	[[-0.42665611 -0.87933567 -0.69887046]	[[-0.48830542 -1.13699879 -0.651925 ]	[1.2015350893403562, 3.782788960583903, 0.7080209511856415, 1.31134276953143, 1.1909754165367936, 0.8172335169850439, 3.7100146902020184, 1.3494588973611552, 1.2114487544471215, 1.064651232356828, 1.0926253087875073, 2.3741164167806046, 3.4490306090888745, 0.9606187368628633, 1.4734971189833552, 2.56399805881787, 1.4191022244201663, 1.3149554089217839, 1.9606005049913757, 0.43099827862403595, 0.4…	[1.3986474269816829, 3.451508829935451, 0.33143027411927245, 1.25753087390274, 1.416777335362393, 0.8328016140540226, 3.6601468206308234, 1.3428355356949118, 1.2299141012224262, 1.2140682284987505, 1.2298095379162985, 2.341768834894584, 3.1559034637016365, 0.9229984453620009, 1.4338975347578744, 2.5228645809404, 1.4935342538979934, 1.5095582346031686, 2.064777324667917, 0.4213832162733767, 0.3294…
		[ 1.8484053 -0.43266746 3.27195493]	[ 1.83311103 -0.18522673 2.91861409]
		[ 0.24962127 0.61576522 0.24457327]	[ 0.1936824 0.24534101 0.11018597]
		[ 0.69462495 -0.26764817 -1.07957422]	[ 0.73262116 -0.27088469 -0.98553114]
		[-1.07055499 0.39109874 0.34550866]	[-1.14901566 0.21331785 0.80094726]
		[-0.73802887 0.24709629 0.24925376]	[-0.73157494 0.20050885 0.34373368]
		[ 3.50854496 1.20203091 -0.0971749 ]	[ 3.35706518 1.38064693 -0.46968308]
		[ 1.14670024 -0.71056786 0.03480203]	[ 1.1850463 -0.63105603 0.0253146 ]
		[-0.17635889 -0.34280838 1.14847204]	[-0.21006479 -0.38009683 1.15069017]
		[-0.11090034 -0.02187461 1.05863349]	[-0.04748541 0.13485511 1.20562054]
		[-0.96486109 -0.04925406 -0.51034026]	[-1.04315205 -0.02474027 -0.65088649]
		[-1.39558248 0.10139614 -1.91794086]	[-1.1274681 0.43211919 -2.00648199]
		[-1.27496254 -0.60224429 -3.14763157]	[-1.00902349 -0.76045117 -2.89193919]
		[ 0.29238205 -0.86287324 -0.30455028]	[ 0.23799416 -0.865013 -0.21688111]
		[-0.07080744 1.25562191 0.76785004]	[-0.16438325 1.16729609 0.81637009]
		[-1.70835942 -1.48946384 -1.19878756]	[-1.50299015 -1.55447363 -1.29979924]
		[-0.28399356 0.25458921 1.36688811]	[-0.45948681 0.17485258 1.41029891]
		[ 0.23811079 1.23061878 -0.39747755]	[-0.06822848 1.45531431 -0.395185 ]
		[ 0.24474949 -0.54203264 1.86822179]	[ 0.15596077 -0.74037345 1.92115299]
		[ 0.37446436 0.04194811 -0.20922791]	[ 0.34830112 0.10534196 -0.21249287]
		[-0.15214139 0.40087769 0.04779989]	[-0.1118115 0.30932176 0.01808347]
		[ 0.07409475 0.73003612 -0.87016469]	[ 0.0038973 0.75441339 -0.93372226]
		[-1.03698498 3.05771763 -1.41543085]	[-0.98051838 3.05219495 -1.38810816]
		[ 1.46036231 -1.23275763 -0.00462305]	[ 1.46465505 -1.24392224 -0.02646455]
		[-0.55616837 -1.75640326 1.34182811]	[-0.50084519 -1.87523058 1.30166717]
		[-0.03440808 -0.72962315 0.17908437]	[-0.08178476 -0.79596818 0.1578703 ]
		[ 0.06421383 0.01577924 0.13584459]	[ 0.0804904 -0.01319598 0.17607821]
		[ 0.06599432 0.82940731 -0.24150218]]	[ 0.08331351 0.85210758 -0.22752738]]
0.126733	0.194193	[[ 0.21320454 0.7325158 0.65677657]	[[ 0.03635809 0.44638349 0.73680593]	[1.006673250970438, 2.270406579674808, 1.4579489132290842, 1.4403796636874384, 3.107933504189605, 0.6601716790993019, 1.7098081119548763, 1.3940497016010913, 1.4644145185700446, 1.3066379590786412, 1.1203114545122914, 0.9417316007956357, 1.7513963622941124, 0.8043946263821559, 0.8836517700692161, 1.7910444299964838, 0.6417417710963056, 1.1928713621594345, 1.7531574707407616, 0.5852371118620746, 0…	[0.8622430709798389, 2.2150551035591284, 1.3967509037161703, 1.4451523934458832, 3.259627315490195, 0.6226515567747022, 2.000702025808374, 1.3893389421090783, 1.4085630117485681, 1.3501011118421242, 1.013107396008086, 0.9081256699337157, 1.7903435752148957, 0.7982938326566824, 0.8598998620558069, 2.134237346957374, 0.6684869522984872, 1.3475895669347433, 1.8177921978636835, 0.569579093628958, 0.3…
		[ 2.23702992 -0.37116691 -0.11259804]	[ 2.19622581 -0.2855912 0.03871644]
		[ 1.44680508 -0.16160157 0.07908876]	[ 1.3863241 -0.16569811 -0.03953132]
		[-0.86955508 0.78693212 0.83624481]	[-0.82529114 0.74873457 0.92019374]
		[-0.76950769 -2.19393196 2.06246725]	[-0.73160049 -2.15634223 2.3324063 ]
		[-0.42494262 0.4966012 -0.09293905]	[-0.41225723 0.46435767 -0.04594448]
		[ 0.92350567 0.70931049 -1.2519823 ]	[ 1.08155013 0.78203059 -1.49046505]
		[-1.04466323 0.92215461 0.04103881]	[-1.04356737 0.91554436 0.05484861]
		[ 1.12177121 0.77470184 -0.53476751]	[ 1.10093081 0.70316595 -0.52683845]
		[-1.07775825 -0.4564127 -0.58088498]	[-1.13764188 -0.36445682 -0.62905898]
		[-0.29694073 -0.76060225 0.76707768]	[-0.29498139 -0.67174345 0.69866539]
		[-0.88224477 0.26791428 -0.1916364 ]	[-0.74570837 0.45617811 -0.24599346]
		[ 1.18840518 0.43553044 -1.21053525]	[ 1.26774851 0.37430953 -1.2074917 ]
		[-0.70106238 0.07570606 -0.3870799 ]	[-0.71305828 0.04059998 -0.35661263]
		[-0.56932966 -0.67319051 0.05931886]	[-0.51462334 -0.68784227 -0.0382571 ]
		[ 0.0045742 -1.73326778 -0.45122282]	[ 0.13556505 -2.05997824 -0.54136938]
		[ 0.04870441 -0.56099706 0.30780298]	[-0.08800095 -0.5859452 0.3095139 ]
		[-0.09857713 1.04692945 -0.56317258]	[-0.38973522 1.18717158 -0.50470559]
		[-1.12803659 1.18829174 -0.6237446 ]	[-1.23448082 1.147793 -0.6804387 ]
		[ 0.23869335 0.13316442 0.51748932]	[ 0.19502089 0.1476182 0.51438902]
		[-0.04090018 -0.09768783 0.30645727]	[-0.05082543 -0.11904916 0.28934152]
		[ 0.67923631 -0.38233143 0.44585307]	[ 0.67274999 -0.37603653 0.45248254]
		[ 1.24429747 -2.87181407 0.99141568]	[ 1.31613385 -2.83694137 0.95146053]
		[-1.65072669 1.19883569 0.32180451]	[-1.63287189 1.21513865 0.28725215]
		[ 0.23722566 1.73263822 -1.33215406]	[ 0.36062214 1.64172372 -1.3714397 ]
		[ 0.25273432 0.87834538 -0.2438801 ]	[ 0.16984232 0.82130702 -0.2488327 ]
		[-0.06082825 0.11576595 0.00658676]	[-0.05921531 0.07746339 0.04751032]
		[-0.0618043 -0.88312789 0.27184493]]	[-0.04521259 -0.85989525 0.29339286]]
0.217802	0.292923	[[-0.96428012 -1.35090905 0.6053472 ]	[[-1.00464680e+00 -1.52111925e+00 5.25897423e-01]	[1.7667021950070065, 2.8800898618211073, 0.6389298879450672, 1.6318031496623002, 1.1710337506746948, 0.22920635996041014, 2.0062009399238385, 1.3365485992919308, 1.4357002166376958, 1.3586642012009689, 0.3216139539449248, 2.086530309673682, 0.9382316787238715, 0.8711456315032724, 1.4196057105043642, 1.7775262342298332, 1.1211556795987303, 2.596413810834074, 0.8976532841183683, 0.39786469602809504…	[1.8972841281963448, 2.6546746233266973, 0.532667815169796, 1.6610070981450913, 1.1166687413440912, 0.22664025257560874, 2.0568417253465423, 1.496190860468987, 1.5669761651834426, 1.3163700506429126, 0.469939624777287, 2.1415131617325587, 0.7990141834593665, 0.8057129561900143, 1.4561018798608372, 1.5280474771291879, 1.0733797392235338, 2.452845175096459, 0.8490478952249196, 0.4326307579017807, 0…
		[-1.99321862 1.44291098 -1.49666463]	[-1.91712911e+00 1.39095942e+00 -1.19880992e+00]
		[ 0.06350359 -0.28843875 0.56657019]	[ 2.03172929e-01 -2.43954235e-01 4.27717306e-01]
		[ 1.62050262 -0.18835331 0.03571847]	[ 1.64040345e+00 -2.48986472e-01 7.76327989e-02]
		[-1.15533911 -0.16889729 -0.08936048]	[-1.11612205e+00 -1.12812348e-02 3.30664825e-02]
		[ 0.09595244 -0.05366155 0.20111967]	[ 1.64496821e-01 -1.09211483e-03 1.55901915e-01]
		[ 1.27512853 0.89787941 -1.26202298]	[ 1.38090261e+00 7.76775075e-01 -1.31161211e+00]
		[ 0.6773449 -0.81340901 0.81604645]	[ 6.57193193e-01 -9.39560177e-01 9.61202826e-01]
		[-1.40363662 0.20578597 -0.22066147]	[-1.53129596e+00 2.52556325e-01 -2.16245875e-01]
		[ 0.69139199 1.00081101 0.60524611]	[ 5.82109230e-01 1.00560125e+00 6.18663950e-01]
		[-0.01875637 0.32074099 -0.01445507]	[-5.37063332e-02 4.36554179e-01 -1.65467005e-01]
		[ 0.57774689 -1.70011779 1.06274021]	[ 6.01188468e-01 -1.68082234e+00 1.18299929e+00]
		[-0.45391672 -0.16950011 0.80343513]	[-5.65262176e-01 -1.22406293e-01 5.51288525e-01]
		[ 0.35328004 0.16325561 0.77938151]	[ 3.33806469e-01 8.11523462e-02 7.28807866e-01]
		[ 0.55851142 0.40063631 -1.24210946]	[ 6.59632933e-01 3.93907647e-01 -1.23691303e+00]
		[ 0.31580828 1.74009756 0.17867603]	[ 2.96654416e-01 1.49878587e+00 -2.37940439e-02]
		[ 0.0123628 0.64214544 -0.91895944]	[-3.42979873e-02 6.40801414e-01 -8.60430857e-01]
		[ 0.53986463 -2.5342655 -0.16555737]	[ 3.57242430e-01 -2.42468439e+00 -9.86555421e-02]
		[ 0.06740422 -0.19761803 -0.87303219]	[-1.97132883e-01 -1.73000062e-01 -8.07522095e-01]
		[ 0.04128975 0.38092632 0.10717563]	[ 3.09471631e-02 4.29497747e-01 4.17532141e-02]
		[ 0.36294534 -0.41862778 0.04160528]	[ 3.66993724e-01 -3.69553568e-01 5.95714897e-02]
		[-1.18829894 0.7845863 0.52994175]	[-1.05233970e+00 6.90083168e-01 5.52894196e-01]
		[-0.52499438 1.89826449 -0.20741436]	[-5.90195446e-01 1.98798668e+00 -1.72735288e-01]
		[ 0.90850733 -0.76084476 -0.14813268]	[ 9.49269558e-01 -7.51507218e-01 -1.92170633e-01]
		[-0.41922273 -1.07527276 0.30810175]	[-2.28439805e-01 -1.12148287e+00 2.75827158e-01]
		[ 0.6169758 -0.49554257 0.35905978]	[ 5.20257744e-01 -5.24077773e-01 3.63604755e-01]
		[-0.32134063 -0.08164136 -0.10015841]	[-3.13193466e-01 -1.26421980e-01 -5.81298007e-02]
		[-0.15165329 0.64893387 -0.24253741]]	[-1.40509422e-01 6.75288851e-01 -2.14342991e-01]]
0.375314	0.416217	[[-0.51288406 0.99209831 1.32322734]	[[-0.42744621 0.92929429 1.21656627]	[1.7315425780508757, 2.4709897231082714, 2.352561925955749, 1.6689695853878819, 3.3191108572191714, 0.6469871126749874, 3.252632929237228, 0.9330617309718525, 1.5588398243774477, 1.424753481914749, 1.0926248409680928, 1.0400581429230933, 2.1855377307351245, 0.8385999120890458, 1.321147732219507, 2.373177140456349, 1.252080169061146, 2.836662859174041, 2.4460978997920884, 0.5306724341414524, 0.699…	[1.5894438145578527, 2.3953036132438177, 2.0889231118957143, 1.6244411594608499, 3.1930086150661694, 0.7196236841768914, 3.259917902309573, 0.9785479594812723, 1.456792667304667, 1.4517715014753194, 1.0128482700202812, 1.0104975963207474, 1.9809912926594913, 0.8125591191308948, 1.250290550052111, 2.1735076685916033, 1.1729443027873705, 2.7174358490752244, 2.4008787611073537, 0.4579647198027544, 0…
		[-0.28064722 -0.00366943 -2.45499774]	[-0.22767226 -0.00905512 -2.38444181]
		[-2.1052162 0.04463275 1.04910451]	[-1.87769596 0.0780938 0.91200823]
		[-1.23771277 0.70179782 0.87235681]	[-1.24849587 0.5426982 0.88631022]
		[ 2.79063304 -0.61180083 -1.68954545]	[ 2.73358218 -0.47881927 -1.57910246]
		[ 0.59685546 -0.24571586 -0.04449273]	[ 0.69159035 -0.17378101 -0.0967533 ]
		[-3.0520724 -0.30274325 1.08296885]	[-3.00605596 -0.45315492 1.17700591]
		[-0.74637247 0.28771102 0.48036934]	[-0.81187116 0.22790107 0.49646997]
		[ 1.02195054 0.43056974 -1.09554022]	[ 0.87580405 0.46691935 -1.06639507]
		[ 0.27329242 -0.71753998 -1.20015421]	[ 0.18946462 -0.78202386 -1.20838005]
		[ 0.97148148 0.09057024 0.49178227]	[ 0.91986282 0.10125616 0.41165664]
		[ 1.0386182 -0.03303491 -0.04361043]	[ 0.99482699 -0.16538589 0.06381342]
		[ 0.36960131 1.13287309 1.83209405]	[ 0.10029777 1.10449994 1.64144654]
		[ 0.12231908 0.82448189 0.09229011]	[ 0.22985518 0.77900097 0.02400837]
		[-0.05263661 -1.31152017 -0.15025168]	[ 0.14033832 -1.23820612 -0.10186861]
		[ 0.67099206 1.90019956 1.25338782]	[ 0.49901538 1.74302174 1.19874704]
		[ 0.55023441 -0.59348854 -0.95536286]	[ 0.5759332 -0.53628226 -0.86977044]
		[ 0.23393922 -2.82310184 -0.14840686]	[ 0.08003333 -2.71408667 -0.10856244]
		[-1.24107382 1.95293371 -0.79320907]	[-1.36436639 1.82490696 -0.75659618]
		[-0.1625736 -0.49831057 -0.08288325]	[-0.12497253 -0.42359426 -0.12116706]
		[ 0.01368795 -0.37987062 -0.5869913 ]	[ 0.02631184 -0.36176106 -0.51537387]
		[ 0.79792777 -0.71566307 0.77680793]	[ 0.78825356 -0.70660989 0.74550425]
		[-0.57907698 -0.38030627 0.09102183]	[-0.64848073 -0.28001053 0.14770437]
		[ 0.12544868 -0.35553891 0.00544766]	[ 0.19473278 -0.33526421 -0.03085991]
		[ 0.44913807 0.84421014 -0.17671787]	[ 0.63523071 0.84651952 -0.16595753]
		[-0.19324427 0.29725708 -0.34262265]	[-0.30238188 0.27898443 -0.33918983]
		[ 0.32905698 0.30949544 0.20125681]	[ 0.33803517 0.25611727 0.24468177]
		[ 0.02266373 -0.54697384 0.14398862]]	[ 0.0262707 -0.52117864 0.17849557]]
0.363341	0.459258	[[ 3.09274889e-01 -2.42428192e-01 -7.09023963e-01]	[[ 0.34622457 -0.02894523 -0.9061888 ]	[0.810640096444844, 3.4651581224546724, 1.5995271334524357, 1.5041595399358985, 0.832430020345799, 0.3687573845540243, 1.2074085165465522, 0.8478855084878631, 1.7856464821386246, 1.5079507081784522, 0.6201822958190512, 2.1465552321829557, 2.238899373081146, 0.4079851378571378, 1.3128260155645302, 2.4132457287443336, 0.6853251148640954, 1.592943059604757, 1.4489689330710211, 0.7638793647957638, 0.…	[0.9705088422678372, 3.379086209302062, 1.6589509864919114, 1.5999055793218937, 0.9064379657352607, 0.36997051401132147, 1.1548558076718185, 0.8135237766562813, 1.730627413696075, 1.539368886649218, 0.6754201771623227, 2.1643083978752804, 2.346544556357275, 0.39872358258815216, 1.349717320193299, 2.3825810149502167, 0.7062463669771102, 1.5685087868729708, 1.4055841001004952, 0.7513679267801655, 0…
		[-3.15867776e+00 -9.69540400e-02 1.42150468e+00]	[-3.02556743 -0.07950614 1.50261242]
		[ 5.23546694e-01 6.38105868e-01 -1.37011197e+00]	[ 0.37537991 0.60827533 -1.49706694]
		[ 3.76897444e-01 -5.35837815e-01 -1.35400224e+00]	[ 0.45224351 -0.65643395 -1.38717992]
		[-3.32390263e-01 7.14792085e-01 -2.67448549e-01]	[-0.32399339 0.80404662 -0.26489074]
		[ 9.75832410e-02 -3.54726798e-01 2.50682830e-02]	[ 0.1946698 -0.30460616 0.07872062]
		[-1.03687401e+00 -2.34996307e-01 -5.72279951e-01]	[-1.05288418 -0.3645413 -0.30370458]
		[ 7.97200916e-01 -2.41054141e-01 -1.58976212e-01]	[ 0.72232785 -0.24271207 -0.28487587]
		[-1.32541993e+00 -8.87658800e-01 8.02407149e-01]	[-1.31320523 -0.78342183 0.81044032]
		[ 9.36522617e-01 6.25624485e-01 1.00271368e+00]	[ 0.96472583 0.46389131 1.10623935]
		[ 4.45658639e-01 1.75164923e-01 -3.94121437e-01]	[ 0.34265404 0.12598977 -0.56824924]
		[ 1.73868597e+00 2.63568699e-02 -1.25856099e+00]	[ 1.81696386 0.01737686 -1.17582788]
		[ 5.87956343e-01 -1.13198560e+00 1.83999629e+00]	[ 0.66121974 -1.30889326 1.83190017]
		[ 3.76505351e-01 1.28367041e-01 9.06504081e-02]	[ 0.37553893 0.13384929 0.00594739]
		[-4.53945776e-01 1.22972434e+00 7.22732740e-02]	[-0.4494681 1.2699186 0.08379751]
		[ 1.06749758e+00 -1.68106543e+00 1.36316649e+00]	[ 0.87083113 -1.76184647 1.34693817]
		[-1.42769554e-01 6.68337549e-01 5.11105524e-02]	[-0.10452896 0.68864122 0.11675145]
		[-9.17185226e-01 1.25181086e+00 -3.59455730e-01]	[-1.02238222 1.16850392 -0.222605 ]
		[ 2.29067337e-01 -1.03283378e+00 9.90097729e-01]	[ 0.18562011 -1.0600184 0.90419734]
		[ 2.25819464e-01 -4.93357128e-01 -5.37695079e-01]	[ 0.22969164 -0.44007716 -0.56402802]
		[ 4.24201783e-01 5.39206581e-01 -1.04857260e-01]	[ 0.41968772 0.52899102 -0.04699839]
		[-8.54896071e-01 1.04486619e+00 -6.62192554e-01]	[-0.88173064 1.01565718 -0.6702108 ]
		[ 7.77408902e-01 -1.37923734e+00 -3.41166888e-01]	[ 0.66306154 -1.28010145 -0.27555577]
		[-9.51556028e-01 7.83959875e-01 1.61107556e-01]	[-0.87389624 0.81319733 0.14032205]
		[ 2.17913571e-01 6.51073652e-01 1.41769497e-01]	[ 0.37376132 0.67379417 0.16359514]
		[ 6.06213150e-01 2.79327110e-01 1.62246504e-01]	[ 0.50753654 0.30036633 0.16749258]
		[-4.77833664e-01 -3.73409276e-01 -1.70498777e-01]	[-0.48028085 -0.43112152 -0.1302852 ]
		[ 2.46965011e-02 9.35037700e-02 -2.80307113e-03]]	[ 0.0257992 0.129726 0.03871263]]
0.654655	0.758221	[[ 1.39890640e+00 1.06998045e+00 -2.82083439e-01]	[[ 1.42452391 1.32771143 -0.47269014]	[1.78363907477775, 1.3145284054481623, 2.5288525266706605, 1.9672730075672213, 1.8250589449620822, 0.955914329449521, 3.618033077628402, 1.1781319626949722, 1.7787411242932198, 0.9197508089797948, 0.47573662134669875, 1.3741344637298982, 1.7600181832873916, 0.5180200029956296, 1.4491288269378855, 1.2340319760770015, 0.9197489430562968, 2.3111813735117406, 0.17308664783542482, 0.28562427903757237,…	[2.003876737413179, 1.268611498420911, 2.319725924594749, 1.8979920057368653, 1.7637017026060386, 0.8606143347508012, 3.690645122704109, 1.251018960448278, 1.6502373364433114, 1.0682751075044592, 0.4719145277542075, 1.4749756935968337, 1.7690346641927726, 0.5756152716253087, 1.5609057234360588, 1.25232102150176, 1.0911400572516348, 2.308086124485897, 0.2081803647773326, 0.3029060724449179, 0.5729…
		[-2.33050134e-01 -1.18523577e+00 5.18544813e-01]	[-0.06384319 -1.12300416 0.58665223]
		[ 2.12510988e+00 -4.63098348e-02 -1.36998485e+00]	[ 1.78719397 -0.13693424 -1.47251998]
		[-1.86942584e+00 5.22247823e-01 3.20417446e-01]	[-1.78988065 0.52039946 0.35761059]
		[-1.35816851e+00 7.28791552e-01 9.77282617e-01]	[-1.31686782 0.83765348 0.82148615]
		[-2.71453561e-01 1.96813687e-01 -8.95181290e-01]	[-0.17914703 0.24970155 -0.80387344]
		[-2.99568142e+00 -1.98503114e+00 4.19174859e-01]	[-3.12745264 -1.90650833 0.45290991]
		[ 7.86614439e-02 5.37735857e-01 -1.04529778e+00]	[ 0.05737589 0.48332649 -1.15245475]
		[ 1.71479253e+00 2.25908065e-01 -4.15177201e-01]	[ 1.58905496 0.28005741 -0.34605701]
		[-2.40050690e-01 -8.86928914e-01 4.09184313e-02]	[-0.19489311 -1.04964296 0.03844512]
		[ 2.40232673e-01 -1.37352594e-02 4.10396075e-01]	[ 0.25313204 -0.14601695 0.37054897]
		[ 6.84759665e-01 1.14475392e+00 -3.29982114e-01]	[ 0.81785945 1.21172713 -0.19589944]
		[ 1.39725200e+00 1.01880459e+00 -3.27701183e-01]	[ 1.56794178 0.67959859 -0.45737071]
		[ 3.09420671e-01 -4.11243563e-01 5.90110467e-02]	[ 0.40285221 -0.41040109 0.02477872]
		[-1.04425124e+00 -5.25322968e-01 8.56475038e-01]	[-1.14892826 -0.5251356 0.91685502]
		[ 2.42267086e-01 -1.09182765e+00 -5.21587923e-01]	[ 0.20349909 -1.1467376 -0.46031395]
		[ 4.35897589e-02 -5.00710234e-01 7.70277426e-01]	[ 0.06734714 -0.48540111 0.97490346]
		[-1.11436339e+00 2.01589732e+00 1.89503467e-01]	[-1.20602698 1.95112257 0.25667335]
		[-1.13765885e-01 1.27334536e-01 2.83236117e-02]	[-0.09594644 0.12935034 -0.13191601]
		[ 1.22693176e-04 -6.58075082e-02 2.77939896e-01]	[-0.02313961 -0.03543491 0.29993502]
		[-4.75724226e-01 1.03954956e-03 2.77145064e-01]	[-0.48511436 -0.05174814 0.30052092]
		[ 1.33913570e+00 -8.56200650e-01 -7.10843432e-02]	[ 1.26526695 -0.78033037 -0.0870391 ]
		[-1.44708014e-02 2.61118337e+00 3.15341517e-01]	[-0.03990937 2.50641499 0.40487215]
		[ 7.91125290e-01 -1.59644771e+00 -2.99449871e-01]	[ 0.8592381 -1.57687005 -0.29895126]
		[-8.07365629e-01 -7.96955067e-01 -4.18708204e-02]	[-0.67536222 -0.80277953 -0.01221971]
		[-8.06366703e-02 -7.41106686e-01 -1.27115324e-01]	[-0.16267738 -0.70261963 -0.09736805]
		[ 4.47311037e-01 5.30067225e-01 2.68933157e-01]	[ 0.44176903 0.48524653 0.30381595]
		[-2.20451818e-01 1.69796094e-01 -1.53918898e-01]]	[-0.22786547 0.2172547 -0.121334 ]]
0.40906	0.479708	[[ 0.56933017 -1.10236111 0.46784384]	[[ 0.54806894 -1.0603202 0.32102485]	[1.3259768924716455, 1.2335902499359617, 0.6478053046762121, 1.3967562507363422, 2.330177309311042, 0.8935328949980456, 1.9157210964989206, 0.5434097466398389, 1.4572541647846133, 0.8060445707380038, 0.8317253088250753, 1.7532734458260713, 1.0815497142879376, 0.549946244881613, 0.9337117811402694, 3.008553473576527, 0.4664554760278491, 1.5105649723278796, 2.8441126717483005, 0.7578992181093429, 0…	[1.236007871693722, 1.2840858600713099, 0.6595619817468908, 1.4900965294299482, 2.4596215435729425, 0.851965442869171, 1.760058629734023, 0.5462611638276964, 1.4389590280999585, 0.7553561852398878, 0.7886444128715722, 1.9651805801325009, 1.2357562909320556, 0.5468168343722943, 1.0701029851405295, 2.6737269181914476, 0.6441902034155674, 1.461785077638815, 2.8179712569154423, 0.7747053345796742, 0.…
		[-0.53175423 1.00038915 0.48806137]	[-0.50957462 1.07742593 0.47787402]
		[ 0.1987016 0.2999139 -0.53872167]	[ 0.18952928 0.0506854 -0.62970759]
		[ 0.95159742 -0.86460302 -0.54575817]	[ 1.08745589 -0.85953955 -0.54682639]
		[-1.03001878 1.59525086 -1.35054148]	[-1.09064718 1.6527229 -1.45901812]
		[-0.68932616 -0.33438812 0.45979895]	[-0.66747944 -0.24172263 0.47104829]
		[ 0.85194146 -0.68142119 -1.57475339]	[ 0.56902372 -0.64015896 -1.53760037]
		[ 0.47053239 -0.1194217 -0.24419639]	[ 0.40373315 -0.12055625 -0.34765931]
		[-0.42349097 -0.77819659 1.15700267]	[-0.48265554 -0.68481455 1.16990416]
		[-0.07603259 0.58009323 0.55445355]	[-0.04670465 0.53628992 0.52988184]
		[-0.53529572 0.58407392 0.25314646]	[-0.53072788 0.53255585 0.23805921]
		[-0.23274957 -0.86051605 1.50973758]	[-0.25268787 -0.91601241 1.72017581]
		[ 0.5704178 -0.42603781 -0.81416528]	[ 0.67128692 -0.67068333 -0.79161313]
		[-0.45944717 0.06350184 -0.29549397]	[-0.39596589 0.0782676 -0.36890899]
		[ 0.45465761 0.77214148 0.2624913 ]	[ 0.50188575 0.89858132 0.29288687]
		[-0.55696464 1.92307124 -2.24565834]	[-0.34506843 1.65691777 -2.06987123]
		[-0.04323207 0.1947205 0.42165819]	[-0.0487039 0.2699801 0.58285478]
		[-0.49947651 -0.74775192 1.2137532 ]	[-0.61409975 -0.66542494 1.14756558]
		[ 2.03744129 -1.83387875 0.75808879]	[ 2.09386316 -1.76406859 0.66690411]
		[-0.25412642 0.70204336 0.13025403]	[-0.19492856 0.73735155 0.1359555 ]
		[-0.32638401 0.11651723 0.73681957]	[-0.41222074 -0.00969328 0.72577897]
		[-0.56357259 -0.14908805 -0.91518573]	[-0.71201321 0.0197324 -0.97572585]
		[-0.01956822 -2.53536938 -0.96583436]	[-0.0123985 -2.63645604 -0.82096552]
		[-1.20300674 1.77859031 0.26229446]	[-1.11945998 1.77192719 0.28113574]
		[ 1.18918767 1.03092658 0.66535625]	[ 1.30076804 1.00313445 0.68811789]
		[ 0.4508116 0.73213419 0.03261921]	[ 0.37393339 0.82395455 0.08252976]
		[-0.31539325 -0.06097126 -0.15987044]	[-0.33274833 -0.11428562 -0.13114067]
		[ 0.02313023 -0.76182394 0.10773433]]	[ 0.02853623 -0.72579058 0.14733981]]
0.414334	0.468598	[[-0.38391456 0.3323212 1.51595261]	[[-4.22493520e-01 1.76009722e-01 1.29381351e+00]	[1.5987307709199616, 3.9804035488850102, 3.9420325865244736, 1.557431762336436, 3.153720768912555, 0.36197109274145284, 1.1576086607003315, 0.6314832621402569, 1.0677975264776018, 0.7916237714506675, 0.9583102998723634, 2.118148009331088, 2.6325473534235355, 0.7780842221958306, 1.0885999404908415, 1.289537037201622, 0.6547494480413876, 1.7887240799869377, 0.5721860395803299, 0.6567481999903123, 0…	[1.3723824522572352, 3.763964772268201, 3.652323152272525, 1.4824394513566665, 3.1576017210083074, 0.4677436566353961, 1.2417977607551283, 0.6608015094508666, 1.016919336118066, 0.8668003980173241, 0.9170637066497281, 2.2477550773947894, 2.4006176910742525, 0.8308539852071853, 1.0104718762794436, 0.9302197435762691, 0.5807909635144888, 1.5932422257844543, 0.5140057086756511, 0.660791171649898, 0.…
		[ 3.41138842 0.2586746 -2.03448493]	[ 3.14541487e+00 2.28848441e-01 -2.05461054e+00]
		[-3.08178153 -0.22883049 2.44742316]	[-2.77493992e+00 -4.53659128e-01 2.33095823e+00]
		[-0.8757335 0.48680914 1.19235121]	[-7.12414066e-01 5.50867544e-01 1.17755589e+00]
		[ 1.41281285 0.51818131 -2.77153435]	[ 1.22909550e+00 5.95572930e-01 -2.84693972e+00]
		[-0.09027991 0.04501595 -0.34762936]	[-1.45746164e-01 1.04975586e-01 -4.31882287e-01]
		[ 1.13959407 0.12066596 0.16377698]	[ 1.17426885e+00 3.01099790e-01 2.69245748e-01]
		[-0.5773783 0.07322865 0.24503668]	[-6.21489895e-01 6.23638774e-02 2.15684242e-01]
		[ 0.87130142 0.11019673 -0.60735662]	[ 7.82520312e-01 2.32929947e-01 -6.06242968e-01]
		[-0.58505243 -0.01512551 -0.53306009]	[-6.30648819e-01 -8.96883629e-03 -5.94596130e-01]
		[-0.25125752 0.09305969 0.9200914 ]	[-1.80520587e-01 1.18087168e-01 8.91332475e-01]
		[-1.11842687 -1.25092182 1.29262017]	[-1.22194998e+00 -1.35751918e+00 1.31010794e+00]
		[-0.86680075 1.85309515 -1.65680427]	[-7.68605173e-01 1.79677240e+00 -1.39420957e+00]
		[ 0.18889519 -0.5394678 0.52792817]	[ 2.14902002e-01 -6.01689588e-01 5.31135684e-01]
		[ 0.50239189 -0.92926176 -0.26291595]	[ 4.73186612e-01 -8.48035174e-01 -2.79256489e-01]
		[ 0.05868426 0.98756308 -0.8271524 ]	[ 4.39168867e-01 5.88737343e-01 -5.70813295e-01]
		[ 0.06986194 -0.08154694 -0.64588408]	[ 4.22175731e-02 -1.37749893e-02 -5.79090726e-01]
		[-0.30384142 -1.39537206 1.07710308]	[-4.49133385e-01 -1.15150657e+00 1.00535199e+00]
		[ 0.55937634 0.0408702 -0.11324575]	[ 4.78984902e-01 7.20649667e-02 -1.71994106e-01]
		[-0.63974562 -0.04278341 -0.14217357]	[-6.25379786e-01 -5.62672084e-02 -2.05861839e-01]
		[-0.17481006 0.23469934 0.0496335 ]	[-1.79924154e-01 2.42401058e-01 4.15022709e-02]
		[ 0.59211778 -0.74146284 0.40940784]	[ 5.57437139e-01 -6.66546734e-01 4.39724895e-01]
		[ 0.3183368 2.8844925 0.66791388]	[ 3.15358586e-01 2.78745469e+00 8.24664283e-01]
		[ 0.80647721 -1.09185717 -0.16868625]	[ 8.71788200e-01 -1.10096686e+00 -1.46138087e-01]
		[-1.18102857 -1.56067314 -0.56348893]	[-1.05043394e+00 -1.58325687e+00 -5.32875179e-01]
		[ 0.24308372 -0.89127979 0.04640095]	[ 1.48000355e-01 -7.94497578e-01 8.37253329e-02]
		[ 0.01638633 -0.14946615 0.073737 ]	[-2.95075743e-03 -1.88883584e-01 9.24675264e-02]
		[-0.08437022 0.92479884 -0.13366578]]	[-8.57136192e-02 9.67386836e-01 -9.27590714e-02]]
0.460368	0.603466	[[-1.40082141 0.6337446 1.10497207]	[[-1.46627097e+00 5.58208821e-01 9.51215858e-01]	[1.8933821930269188, 1.480298806188196, 1.089016414317686, 1.4235462278991113, 1.6267357453723772, 0.9165814955718389, 4.145769438706521, 0.661624854525901, 1.142488803483497, 0.5865703979114828, 0.4171111844951354, 1.4149491996582262, 0.8765308539775531, 1.30456813111296, 1.1705270108563386, 2.4763541107964913, 0.9654219889842022, 0.6439098226059689, 0.4069964198592732, 0.8674730972622247, 0.459…	[1.834764086682504, 1.298558424913532, 1.1317841559847983, 1.5553516065857946, 1.9172195441658828, 0.8234323851392595, 4.457781978881896, 0.7532025232319243, 1.2420082080426458, 0.6096421288849802, 0.3942820857911238, 1.580060822977257, 0.7091854100537951, 1.3996761104790845, 1.2206301414232033, 2.791111467880375, 0.799205399401962, 0.7166022281376969, 0.28399395422307033, 0.8837069871902414, 0.4…
		[ 1.05716729 0.93876457 -0.43863762]	[ 7.44611402e-01 1.02778281e+00 -2.74718669e-01]
		[-0.73401079 0.06112362 -0.80215261]	[-4.54188259e-01 -5.09663253e-02 -1.03539888e+00]
		[ 1.42034012 -0.07537665 -0.05861885]	[ 1.55332792e+00 -2.36088730e-02 -7.57205888e-02]
		[-1.4242809 -0.57522361 0.53554728]	[-1.68624867e+00 -6.45749959e-01 6.44440222e-01]
		[ 0.13098381 -0.42071017 0.80372124]	[ 1.58276029e-01 -4.34739291e-01 6.81169098e-01]
		[ 3.2227796 2.60788547 -0.00541413]	[ 3.49250975e+00 2.77023270e+00 -2.57154357e-03]
		[ 0.08065662 -0.33150971 0.56687147]	[ 1.05448280e-01 -3.93663003e-01 6.33422562e-01]
		[-0.75947184 -0.15163776 -0.83993403]	[-8.39401256e-01 -2.71302431e-02 -9.15015776e-01]
		[ 0.32383794 0.38103847 0.30659991]	[ 2.80725739e-01 3.92640094e-01 3.72411522e-01]
		[-0.17167012 -0.36930394 0.09014272]	[-1.85109010e-01 -3.32022704e-01 -1.04661079e-01]
		[-1.0707689 -0.69763993 -0.60731682]	[-1.19875549e+00 -7.90298630e-01 -6.59549514e-01]
		[-0.77167852 -0.3706529 -0.18824193]	[-5.29546471e-01 -4.64797916e-01 8.05442640e-02]
		[-1.0387935 0.62828738 -0.47755737]	[-1.16876977e+00 5.99881842e-01 -4.82920513e-01]
		[ 0.91343676 -0.37944099 -0.62593235]	[ 9.41963878e-01 -3.22364075e-01 -7.06203510e-01]
		[ 0.98268374 -1.56348341 1.64990363]	[ 1.15579357e+00 -1.81564589e+00 1.77704092e+00]
		[-0.13318622 -0.36819903 -0.88245709]	[-1.88622119e-01 -2.70514927e-01 -7.27992199e-01]
		[-0.45221131 -0.34426332 0.3026674 ]	[-6.31288389e-01 -1.60351743e-01 2.98799334e-01]
		[ 0.16947573 0.34673534 0.12922332]	[ 3.65946283e-02 2.74805653e-01 6.16056204e-02]
		[-0.0751362 -0.78453657 -0.36244515]	[ 4.86488420e-02 -7.35345600e-01 -4.87686558e-01]
		[ 0.16080123 0.23310171 -0.36138802]	[ 1.58365666e-01 2.07540543e-01 -3.12997074e-01]
		[-0.60791311 0.54881434 0.05035259]	[-5.28675967e-01 5.07540811e-01 5.40410095e-02]
		[-0.17764681 -0.79451216 -0.52146502]	[-1.77917601e-01 -8.20491111e-01 -3.97419165e-01]
		[-0.36696619 0.11492381 -0.07379542]	[-2.85960297e-01 1.26475983e-01 -4.64365191e-02]
		[ 0.47096069 0.90848142 0.57208239]	[ 6.05137352e-01 8.46483489e-01 5.96489026e-01]
		[-0.20729912 0.7940366 -0.40372519]	[-2.76610782e-01 8.86693860e-01 -4.01964487e-01]
		[ 0.19018846 0.07202861 0.20647796]	[ 1.73345385e-01 1.73575336e-02 2.28639486e-01]
		[ 0.16084865 -0.96302892 0.21256464]]	[ 1.62616599e-01 -9.27953844e-01 2.51437150e-01]]
0.106689	0.224227	[[-0.13367231 1.55826149 0.959942 ]	[[-0.14946808 1.44338421 1.00013729]	[1.8350846866212742, 1.4582759236885805, 1.6418403167278741, 0.9613335905035204, 3.8627541734696416, 0.9167841057702457, 2.0263118662913304, 0.4878657235551506, 0.8499359131846924, 0.6588663964758935, 0.5417652054820554, 2.077533707881936, 2.343818832715982, 1.251937301079498, 0.20099623924343538, 1.8024204475441932, 0.6514150528836196, 1.578564561769654, 2.066286896330765, 0.7009038989826486, 0.…	[1.7623771683137146, 1.3708444645321605, 1.6465163084817807, 0.9426933197980906, 3.8362795703112638, 0.9880958961853916, 2.1429663176113785, 0.4897306906992226, 0.9031754140386437, 0.6103824007746553, 0.6088290391447472, 2.0766592366437298, 2.076635963661653, 1.2979835776283515, 0.17941041142822978, 1.852625268199011, 0.7116509203879323, 1.6418244569449052, 2.088750096539227, 0.8196555871303828, …
		[ 1.37397125 -0.48646955 0.04603313]	[ 1.28927263 -0.28519327 0.3683143 ]
		[ 0.76955196 -0.48590807 -1.36650018]	[ 0.44635208 -0.5726726 -1.47777937]
		[-0.62779136 0.71440781 0.14022041]	[-0.59544987 0.7016491 0.20444726]
		[-0.52948981 -1.87581555 3.33494024]	[-0.42388048 -1.94076455 3.28188959]
		[ 0.51487379 0.24549907 -0.71772438]	[ 0.54399547 0.24247963 -0.78841997]
		[ 0.31156749 1.97651512 -0.31977092]	[ 0.4899261 2.04997178 -0.38715985]
		[-0.46637404 0.0192383 0.1419088 ]	[-0.47175458 -0.00614087 0.13132422]
		[ 0.31782942 0.37826995 -0.69158323]	[ 0.25379355 0.45486094 -0.73784564]
		[-0.1033926 -0.35230194 -0.54708157]	[-0.14994082 -0.28294738 -0.5196395 ]
		[ 0.05331517 -0.47663224 -0.25196972]	[-0.00391472 -0.41603783 -0.44448846]
		[ 0.39260017 0.70777914 -1.91338969]	[ 0.3008616 0.79056861 -1.89657511]
		[-1.82163674 0.3391153 -1.43531429]	[-1.52409405 0.20846589 -1.39502553]
		[ 0.658282 -0.71818728 0.78626893]	[ 0.62897349 -0.79308521 0.81250819]
		[ 0.00363961 -0.191676 0.06038669]	[ 0.05806702 -0.16638888 0.03363119]
		[ 0.11430001 -0.55048638 1.71248933]	[ 0.12958255 -0.71305672 1.70498647]
		[-0.55427676 0.33516551 -0.06915869]	[-0.61152546 0.36389593 0.00796235]
		[ 0.31206403 -1.52363466 0.27022128]	[ 0.16550778 -1.58676696 0.38776969]
		[-1.74262162 1.00908766 -0.46319924]	[-1.8036124 0.89425044 -0.55693396]
		[ 0.45499129 -0.51666348 0.13156005]	[ 0.59686318 -0.56176049 0.00384413]
		[ 0.47034455 -0.11782273 -0.09053327]	[ 0.503414 -0.13561939 -0.12022506]
		[ 0.08382258 0.1980272 0.16397501]	[ 0.13038185 0.21471534 0.15301187]
		[ 0.69125315 0.10110293 0.01485148]	[ 0.69195216 0.07242454 0.08511725]
		[-0.46060083 0.20778516 -0.05174063]	[-0.39514916 0.2253652 -0.02875569]
		[-0.30675006 -0.10573673 0.03522965]	[-0.16714243 -0.1853366 0.0915032 ]
		[ 0.79112395 -0.44836555 0.84683159]	[ 0.76459608 -0.40633723 0.79661472]
		[-0.50173605 -0.25072191 -0.53727162]	[-0.53020725 -0.29993296 -0.51143474]
		[-0.16507261 0.65143592 -0.22626879]]	[-0.16740024 0.69000933 -0.19877882]]
0.169213	0.233976	[[ 5.43206502e-01 4.06630485e-01 -1.74375316e+00]	[[ 0.51978986 0.38262126 -1.75409202]	[1.8711217860299705, 2.0648993829834503, 2.428338657402232, 1.0011101227289485, 1.92756544444086, 0.8569701981419272, 1.0803964467385134, 0.40178421239730977, 1.0538928077677119, 0.5241669421961482, 0.4238668537293407, 3.6376750950761383, 1.593785350146733, 1.4054301120960904, 1.034100750727785, 1.49009020934782, 0.6159103337731303, 2.290126439914549, 0.8002286402985592, 0.8505509243462833, 0.726…	[1.8690691116991824, 2.0561940383629165, 2.3607948056453822, 0.9980104053126709, 1.9380205071628351, 0.8388510538171523, 1.0898095094609164, 0.37682385858331385, 1.107216497823979, 0.571460227026903, 0.3773189347560432, 3.7839191938262293, 1.9199254932849925, 1.3966769314798992, 1.178287469701536, 1.4697050158759795, 0.6314273052850436, 2.308517617411568, 0.8115464868929055, 0.7977377343661741, 0…
		[-1.84233034e+00 -2.67762841e-01 8.93270084e-01]	[-1.74734588 -0.0197986 1.08366245]
		[ 1.25685933e+00 -9.61089689e-02 -2.07554724e+00]	[ 0.99412605 -0.27636017 -2.12336774]
		[ 2.03392530e-01 -1.61351348e-01 -9.66860227e-01]	[ 0.28440834 -0.25494479 -0.92203027]
		[ 1.27066267e+00 -8.60113256e-01 1.16667481e+00]	[ 1.28578709 -0.9110033 1.12816135]
		[-2.60877625e-01 -3.97440735e-01 7.13008869e-01]	[-0.23036069 -0.39140045 0.70527351]
		[-1.00706806e+00 3.91238250e-01 1.74454681e-03]	[-1.03121684 0.33436334 0.11170389]
		[ 2.75352900e-01 -2.86817822e-01 5.78521464e-02]	[ 0.22474253 -0.28535347 -0.10030159]
		[-1.55694041e-01 7.07861464e-03 1.04230481e+00]	[-0.19048023 0.13676287 1.08210054]
		[ 2.12757423e-01 4.39948778e-01 1.89552986e-01]	[ 0.15962607 0.52094783 0.17233591]
		[ 2.96834182e-01 -2.83254732e-01 1.06392364e-01]	[ 0.30216168 -0.225957 -0.0033663 ]
		[ 5.70343291e-01 3.10578034e+00 -1.80596709e+00]	[ 0.79622389 3.2465739 -1.77308486]
		[ 5.82305361e-01 -1.32077708e+00 6.75736729e-01]	[ 0.86887446 -1.55226672 0.72224588]
		[-9.25576390e-01 5.94406168e-01 -8.74770514e-01]	[-0.91072495 0.56279703 -0.89696489]
		[-5.98951472e-01 4.41873405e-01 7.17892325e-01]	[-0.61950775 0.56398492 0.82854844]
		[-1.33443932e+00 6.48579525e-01 1.37786596e-01]	[-1.40936941 0.41508648 0.03760199]
		[ 1.72327554e-01 -3.95118718e-01 4.39920393e-01]	[ 0.13262225 -0.39512292 0.47433074]
		[ 9.76813647e-01 -2.00881932e+00 5.05132793e-01]	[ 0.78244791 -2.09315058 0.57943896]
		[-7.71839373e-01 2.05448180e-01 4.92026889e-02]	[-0.77727501 0.08631859 -0.21679566]
		[ 3.45746747e-01 7.63942221e-01 1.42437161e-01]	[ 0.37345067 0.69260427 0.13122278]
		[-1.88052026e-01 -6.81734399e-01 1.68227051e-01]	[-0.1586674 -0.64241471 0.14120348]
		[ 1.59383938e-01 2.06854730e-02 3.67843655e-01]	[ 0.17061246 0.07131612 0.38465997]
		[-1.06938287e+00 1.39422828e+00 9.51196587e-02]	[-1.05540037 1.40680075 0.10809477]
		[ 1.07656911e+00 -1.04231560e+00 -5.38663152e-02]	[ 1.11358672 -1.02237438 -0.04407701]
		[-1.03276647e-01 -2.61238866e-01 -1.42818251e-02]	[ 0.03440449 -0.33732542 0.04476881]
		[-3.17187108e-01 -3.95843513e-01 -5.34291346e-01]	[-0.4008836 -0.41742492 -0.60542702]
		[ 6.44255079e-01 6.16797776e-01 7.54058838e-01]	[ 0.61442222 0.57311099 0.79953559]
		[-1.17704356e-01 -2.08284727e-01 -1.22622728e-01]]	[-0.12605454 -0.16839091 -0.0953817 ]]
0.362764	0.416698	[[ 1.54744372 -0.45064365 -1.44520076]	[[ 1.60761887e+00 -5.87884680e-01 -1.48811485e+00]	[2.164778741733074, 2.3732271431013996, 2.3452912603808964, 0.9080586042929538, 3.887745439849862, 0.8575511247880729, 3.0343028540136268, 0.22804548776251993, 0.964613509436027, 0.48996907762743086, 0.44778110488604833, 1.0106145159744753, 1.4029664320822048, 1.2239849074272882, 0.5160978235938232, 2.277105707045121, 1.2161827617017293, 0.5481047094506764, 1.675335690136865, 1.026978801784874, 0…	[2.2681562211886317, 2.485175082629398, 2.6449462732572067, 0.8664928122784644, 4.048769333142156, 0.86068684772295, 3.3156952316047623, 0.35293191575926847, 0.9649501117377094, 0.6167210255056598, 0.5448873917798143, 1.0966697042157103, 1.2188967088540121, 1.3701057915049195, 0.5500493706659546, 2.3878227997946677, 1.1923323131805883, 0.6791438918215553, 1.6928770066693035, 0.9217382559179803, 0…
		[-1.76698017 0.10397851 -1.58087843]	[-1.85753186e+00 3.43312105e-01 -1.61487071e+00]
		[-0.09640495 -1.26090676 1.97514843]	[-1.44136973e-01 -1.48251393e+00 2.18566186e+00]
		[-0.8916435 -0.11735916 0.12557518]	[-8.08438790e-01 -2.42649658e-01 1.95851119e-01]
		[ 3.37385192 0.02338483 -1.93161616]	[ 3.47811319e+00 -1.74032076e-03 -2.07250060e+00]
		[-0.41344752 0.28575333 -0.69483819]	[-4.10036511e-01 3.19041715e-01 -6.86195521e-01]
		[-2.25640736 -0.90438606 1.81595856]	[-2.32446288e+00 -1.00457574e+00 2.14045200e+00]
		[ 0.17462499 -0.10350398 -0.10391238]	[ 7.59868245e-02 -4.60685050e-02 -3.41562048e-01]
		[ 0.55239934 -0.02515375 0.79038059]	[ 5.19886655e-01 1.47939508e-01 7.99350040e-01]
		[-0.29229006 -0.0454715 -0.39060026]	[-3.96694580e-01 1.69321312e-02 -4.71902041e-01]
		[ 0.02372128 0.40940754 -0.17980736]	[ 1.01760951e-01 4.67289455e-01 -2.61127447e-01]
		[ 0.74748437 0.66733893 0.13140614]	[ 8.21221901e-01 6.08321394e-01 3.97773945e-01]
		[-0.83557781 1.07845358 0.32720393]	[-7.12085090e-01 9.35460599e-01 3.21803481e-01]
		[ 1.14129295 -0.21430286 0.38686398]	[ 1.30382755e+00 -1.86284620e-01 3.77520392e-01]
		[-0.3387736 -0.0205309 0.38880316]	[-3.25257577e-01 8.70395274e-02 4.34955100e-01]
		[-1.45955293 -0.64152904 -1.62584013]	[-1.33339912e+00 -1.00807314e+00 -1.70514898e+00]
		[ 0.36206602 1.07607279 0.43597714]	[ 3.28354228e-01 1.08352185e+00 3.73925455e-01]
		[ 0.31025901 0.41608619 0.17615449]	[-4.71483550e-02 6.55471037e-01 1.71380216e-01]
		[ 0.41602783 -1.56939999 0.41310314]	[ 2.72131242e-01 -1.65332321e+00 2.41452899e-01]
		[-0.23765211 0.65370194 0.75556648]	[-2.06894391e-01 5.75235440e-01 6.89855283e-01]
		[ 0.41776065 0.45400697 0.04637992]	[ 4.60646178e-01 4.70660971e-01 -4.67195894e-03]
		[-0.60722442 0.51838119 0.12364171]	[-5.41996494e-01 5.41962598e-01 1.53479420e-01]
		[ 0.84535979 -2.27315046 -0.15800408]	[ 8.35101644e-01 -2.15619387e+00 -1.41900907e-01]
		[-1.42434405 1.28220236 0.05324344]	[-1.41112523e+00 1.29209085e+00 4.82085260e-02]
		[ 0.4803642 0.9240183 0.12049977]	[ 6.01389339e-01 8.54696987e-01 1.52158137e-01]
		[ 0.65773205 0.57006191 0.84298429]	[ 5.83998785e-01 5.57878929e-01 8.00415390e-01]
		[-0.45483188 -0.48440999 -0.81726413]	[-4.93025065e-01 -5.33832536e-01 -7.90469386e-01]
		[ 0.03717408 -0.08407306 0.05274125]]	[ 2.21955689e-02 -5.37148907e-02 9.42211839e-02]]
0.131757	0.161885	[[-1.96136252e-01 -3.06716896e-01 -1.54808063e+00]	[[-0.16837001 -0.32832314 -1.67944618]	[1.5903139093606493, 1.9336034226230083, 0.8235606607254529, 0.5511650750432799, 1.7121179814638126, 1.244243867332302, 1.9781606498745383, 0.4333767588483541, 0.5185193815090708, 0.20039951050363977, 0.5830899026186864, 3.3541615718115323, 2.4711436976345884, 1.3047242024186418, 0.7320631047097134, 2.9096575231059365, 1.1540953337193272, 2.5063674772359827, 1.6145359689862326, 0.4647480216455997…	[1.7195010992318958, 1.9629984171717985, 0.9662007194337348, 0.6662183080058512, 1.874210213589317, 1.213235236756454, 2.3893953689110905, 0.4349055820853211, 0.46211008995015385, 0.15077721289060825, 0.5569285622917973, 3.542200506560192, 2.315299095049272, 1.2032311501502309, 0.8618896454237241, 2.7734280473604698, 1.2552636608365222, 2.903509676432588, 1.511055937801672, 0.4243073221787418, 0.…
		[-1.19217575e+00 3.81717548e-01 -1.47371330e+00]	[-1.19471754 0.35227576 -1.51720617]
		[ 6.92512629e-01 7.01747374e-02 -4.40174881e-01]	[ 0.89153699 0.01429691 -0.37215752]
		[ 1.80817397e-01 -5.18621741e-01 -4.60380175e-02]	[ 0.22995193 -0.62517035 -0.01144433]
		[ 1.68675092e-01 7.85345752e-01 -1.51199496e+00]	[ 0.20765715 0.91149072 -1.62441592]
		[-5.26758725e-01 -6.17411087e-01 9.43118018e-01]	[-0.51375529 -0.55632787 0.94788952]
		[-7.48551066e-01 -8.06496595e-01 1.64388385e+00]	[-0.80089813 -0.95554339 2.03831039]
		[ 4.08088302e-01 -1.68684091e-02 -1.44895859e-01]	[ 0.31839044 0.01097508 -0.29605732]
		[ 4.67925342e-02 -4.69359556e-01 2.15347195e-01]	[ 0.01582117 -0.40214386 0.22710294]
		[ 1.32776694e-01 -1.18447509e-01 9.21981624e-02]	[ 0.03065068 -0.10582288 0.10293601]
		[ 3.87596227e-01 -2.50928422e-01 3.56086964e-01]	[ 0.45296127 -0.20562352 0.25042858]
		[ 4.87508788e-01 1.19369250e-02 3.31852264e+00]	[ 0.40154415 -0.15733811 3.51584861]
		[ 1.09001039e+00 9.94930328e-01 1.98205504e+00]	[ 0.91778392 0.91139342 1.92032409]
		[-9.47738861e-01 6.28743957e-01 -6.39356968e-01]	[-0.76902696 0.65944909 -0.64922233]
		[ 2.62057197e-01 4.19533014e-02 -6.82262659e-01]	[ 0.36812851 0.15373062 -0.76400396]
		[-1.21807348e+00 -1.13522283e+00 -2.38614187e+00]	[-1.02350663 -1.25287187 -2.25269825]
		[ 9.57232104e-01 -6.32992812e-01 -1.22322680e-01]	[ 0.97191271 -0.75793629 -0.23791832]
		[-4.71721837e-01 2.36451147e+00 -6.84428198e-01]	[-0.80976728 2.70137116 -0.69082507]
		[ 3.83851720e-01 3.87355778e-01 1.51965119e+00]	[ 0.3621108 0.2495112 1.4456521 ]
		[-3.76438965e-01 2.66010633e-01 -5.93529524e-02]	[-0.37677381 0.19370379 -0.02360164]
		[-6.21431577e-01 -3.07767141e-01 -4.70222574e-01]	[-0.57226414 -0.32400847 -0.50414448]
		[ 9.87419665e-01 -4.04351302e-01 5.64562930e-02]	[ 0.97495039 -0.35296027 0.06641927]
		[-8.31599331e-01 1.98788743e+00 1.01937975e-01]	[-0.75454318 2.09261287 0.14627083]
		[ 1.27837938e+00 -1.11023363e+00 2.09457717e-03]	[ 1.25948052 -1.11195462 -0.00689031]
		[-6.33107329e-01 -9.21672680e-01 -1.15651637e-01]	[-0.55449047 -1.08423748 -0.14678181]
		[-4.07297635e-02 -4.64074957e-01 -1.84012613e-01]	[-0.13129391 -0.46244736 -0.18178139]
		[ 2.42808304e-01 1.08637762e-01 2.84424842e-01]	[ 0.21455365 0.05868654 0.3157181 ]
		[ 6.40494374e-02 3.43079482e-01 -7.30304647e-02]]	[ 0.05197308 0.37321234 -0.01830543]]
0.000996281	0	[[-1.25400736 0.17765195 0.78405207]	[[-1.20871168 0.16366892 0.65510461]	[1.4895745438913288, 1.1380939574757913, 0.3789530337847801, 0.3931145730591118, 2.438889118916899, 1.3244331290182128, 1.6295516462772017, 0.5622382124172978, 0.8260582227130304, 0.47404254429907977, 0.4354233090994515, 3.950870563281674, 2.2397159581894557, 0.9093037700082791, 0.8716540373930302, 2.088489078483397, 1.1779267522827794, 1.5730307202878595, 1.1446630451749582, 0.5691544636441024, …	[1.3845336712694545, 1.2675811678762825, 0.4221904919154109, 0.40126674943515905, 2.440624041908489, 1.3232520782195443, 1.628054011297947, 0.5334962864172766, 0.8543376497582522, 0.4683048804895512, 0.6531730926064115, 3.951480403666592, 2.277188908781444, 0.9457912730659519, 0.9549450358722914, 1.9343651910838067, 0.9872754575909435, 1.4990188015366712, 1.235288408389441, 0.5838935151245934, 0.…
		[ 0.64240877 -0.78370816 -0.51804473]	[ 0.59964097 -0.96350116 -0.56467534]
		[ 0.06694399 -0.28108806 0.24518035]	[ 0.26878117 -0.20954388 0.24918438]
		[ 0.39143839 -0.00482324 -0.03594154]	[ 0.39697087 -0.05031824 0.02995336]
		[-2.3679405 0.29905989 0.50159855]	[-2.32582712 0.44387531 0.5917336 ]
		[ 0.50214352 0.47917126 -1.12799375]	[ 0.55675556 0.52952833 -1.07732031]
		[ 1.54918328 -0.48741232 0.13378704]	[ 1.47290052 -0.65472415 0.22904196]
		[-0.05893361 0.47765826 -0.29065653]	[-0.08502468 0.43012087 -0.30394922]
		[-0.37935141 -0.42464473 -0.59844928]	[-0.38795657 -0.46502857 -0.60260348]
		[ 0.2555775 -0.39124689 0.0795132 ]	[ 0.20248253 -0.39805002 0.14094844]
		[-0.0785351 -0.01145695 -0.42812899]	[-0.14365871 0.0968138 -0.62978119]
		[ 1.71159269 -2.51890751 2.51692941]	[ 1.58004669 -2.45464227 2.66315248]
		[ 0.07530877 2.23556361 -0.11362874]	[ 0.01922667 2.26320311 -0.25125952]
		[ 0.55945101 -0.27433145 0.66226141]	[ 0.62592669 -0.26875803 0.65612958]
		[-0.10532268 -0.70969106 -0.4950015 ]	[-0.02300843 -0.75507421 -0.58416913]
		[-1.79232613 0.90423894 0.57593889]	[-1.59973513 0.96267888 0.50583158]
		[-0.56780211 1.02863501 -0.08379867]	[-0.52143216 0.83361346 -0.08893778]
		[ 0.10733611 0.6135605 -1.44445426]	[-0.087684 0.80346778 -1.26246125]
		[ 0.94833392 -0.48154089 0.42312485]	[ 0.96633055 -0.52946441 0.55839965]
		[-0.11410213 -0.54258177 -0.12853997]	[-0.02293529 -0.57213597 -0.11430681]
		[ 0.47643051 0.76520875 -0.10805057]	[ 0.50873952 0.75335305 -0.11985136]
		[-0.86505456 0.19383768 -0.71177973]	[-0.87582704 0.20882829 -0.74936403]
		[ 0.43663107 -1.7235582 0.18332289]	[ 0.49657682 -1.70177792 0.25398925]
		[-0.78999889 0.44008644 -0.01195348]	[-0.80418805 0.40226934 -0.02300417]
		[ 0.18505515 1.311317 -0.22836229]	[ 0.23206226 1.17271148 -0.29066148]
		[ 0.22457762 0.31673074 0.10124408]	[ 0.17513368 0.37115521 0.12378624]
		[ 0.17396992 0.23769581 0.03070183]	[ 0.14501083 0.17063474 0.0454104 ]
		[-0.17754746 -0.60371321 -0.11352101]]	[-0.16059647 -0.58290372 -0.04032046]]
0.132622	0.143432	[[-1.62889219 0.51569839 0.5758019 ]	[[-1.65337058e+00 4.71781998e-01 5.16673934e-01]	[1.8029926319859488, 2.370211187559978, 2.0846772426797355, 0.4837084593161568, 2.27718504308364, 1.1579111908079578, 2.0840326460421212, 0.3190404986841741, 1.0353956624322915, 0.04306192579136331, 1.0249740691196447, 0.8702388296038145, 1.5051739141541725, 0.797993249797407, 0.6991943806938178, 4.272207295274502, 1.4751565672823104, 2.087480705787419, 2.3747009259427174, 0.545744859380672, 0.63…	[1.7953173732149266, 2.3736774859168497, 2.146970507400989, 0.4795664806663662, 2.713389005308209, 1.1906531725692664, 2.2676018215598113, 0.23135516871687162, 1.0190899206102955, 0.07738941139600004, 0.870573619244932, 1.1796562110604152, 1.5235392740395424, 0.7667811259235261, 0.676081828265057, 4.239827136499048, 1.6365898646382302, 1.8151560361696821, 2.1737757240647664, 0.6698643021983093, 0…
		[ 1.79648413 -1.21207354 0.95990811]	[ 1.61069495e+00 -1.45905744e+00 9.54545942e-01]
		[-0.62366571 1.20100632 -1.5857188 ]	[-3.58247785e-01 1.23735939e+00 -1.71758046e+00]
		[ 0.06075153 0.47983285 0.00659982]	[ 5.37518513e-02 4.70693451e-01 7.44474517e-02]
		[-1.96651784 -0.01881978 1.14805275]	[-2.12888239e+00 1.92709831e-01 1.67128771e+00]
		[ 0.02975469 -0.71731028 0.90848167]	[ 1.50175409e-01 -6.34053416e-01 9.96533286e-01]
		[ 1.48493237 -0.13280683 -1.45620406]	[ 1.54296180e+00 -3.01497273e-01 -1.63413167e+00]
		[-0.06856075 0.27682393 0.14302019]	[-6.62845274e-02 1.65241015e-01 1.47739577e-01]
		[ 0.25474929 0.29024027 -0.96068078]	[ 2.63501528e-01 1.79752050e-01 -9.67884503e-01]
		[ 0.02527119 0.02369865 -0.02557479]	[-1.55847391e-02 2.03008924e-03 -7.57767487e-02]
		[ 0.31372419 -0.48564813 0.84634205]	[ 2.64705133e-01 -3.72767793e-01 7.40860170e-01]
		[-0.12496434 0.49717805 -0.70321655]	[-2.14108083e-01 7.77741684e-01 -8.60734789e-01]
		[ 1.17404843 -0.93428344 0.11947071]	[ 1.26485111e+00 -8.45783705e-01 7.72884942e-02]
		[-0.51439289 0.34307845 -0.50447037]	[-5.34722429e-01 2.66605202e-01 -4.80569334e-01]
		[-0.109328 0.68207019 -0.10816854]	[ 1.25430476e-02 6.20589247e-01 -2.67952043e-01]
		[-0.70493313 1.91429585 3.75370428]	[-5.82936341e-01 1.83169374e+00 3.77904980e+00]
		[-0.07456506 -1.473079 0.02377389]	[-7.27712387e-02 -1.63352215e+00 6.88193476e-02]
		[ 0.24792182 -1.06806513 -1.77632974]	[ 1.44065518e-01 -8.46642553e-01 -1.59913506e+00]
		[-1.03877612 1.51359999 -1.50637436]	[-9.44847070e-01 1.47593530e+00 -1.28614925e+00]
		[ 0.16087806 -0.34806136 -0.38834133]	[ 2.91123236e-01 -3.51947991e-01 -4.89998017e-01]
		[-0.32578319 -0.53527099 0.08794077]	[-3.17685929e-01 -5.26323216e-01 7.46145785e-02]
		[ 1.23246905 -0.62324025 0.26740469]	[ 1.18587316e+00 -5.62659976e-01 2.12614027e-01]
		[-0.64849951 0.66088273 0.02047505]	[-6.61796703e-01 6.66164809e-01 1.40474874e-01]
		[ 0.51439263 0.12247 -0.03032481]	[ 5.06284320e-01 7.78366124e-02 -4.08906356e-02]
		[ 0.08561927 -0.70303766 -0.10722052]	[ 9.56426929e-02 -8.54531714e-01 -1.68826737e-01]
		[ 0.20183794 -0.47750981 0.98339074]	[ 2.04546892e-01 -4.19422817e-01 9.93204334e-01]
		[-0.15492142 -0.14321148 -0.71332784]	[-1.88001135e-01 -2.03214369e-01 -7.07808108e-01]
		[ 0.11289073 0.56169064 -0.21537435]]	[ 1.48518298e-01 5.75290002e-01 -1.50716170e-01]]
0.3436	0.36021	[[ 6.05065665e-01 -1.38129062e+00 1.35254581e+00]	[[ 0.71818835 -1.65612757 1.48527954]	[2.025697023104679, 2.9894518681891924, 4.047441775793671, 0.4936662954584203, 1.971935893913856, 0.918831218037066, 3.045913145253424, 0.8282626379633032, 0.532577479353532, 0.41976354272780875, 0.762401395004368, 2.515808374306963, 2.633070247507312, 0.7729585913938499, 0.9607442096121628, 2.8537634668035405, 1.352201728970378, 1.2206148687489335, 1.0441482688858827, 0.1418810848852983, 0.64430…	[2.3376501710911524, 3.0142331226319334, 3.8336558571473693, 0.4634447707020695, 1.970446606130969, 0.8972917909685657, 3.227575386159946, 0.9051303139083923, 0.5369328752979649, 0.4698550846807596, 0.9731950805478073, 2.457575679474826, 2.672269749173255, 0.7913995137728785, 0.8064006178145177, 2.6845114472421705, 1.405891200885848, 1.053690531923845, 1.0191727722871962, 0.23609949880982947, 0.6…
		[ 1.13992996e+00 -6.64150605e-02 2.76278324e+00]	[ 1.00042812 -0.24459053 2.83282904]
		[-3.51922914e+00 -1.27778926e-01 1.99511497e+00]	[-3.37971144 -0.20345353 1.79807522]
		[ 2.75338194e-01 2.04004607e-01 -3.55355330e-01]	[ 0.27705234 0.1792151 -0.32543049]
		[ 1.86238219e+00 1.86772232e-01 -6.20628621e-01]	[ 1.92492175 0.41589117 -0.06611058]
		[ 3.79898285e-01 4.91973822e-01 -6.76675594e-01]	[ 0.42928356 0.59827848 -0.51274852]
		[ 1.09745313e+00 1.08774180e+00 -2.62488120e+00]	[ 1.0696806 1.03416258 -2.86418122]
		[-8.95806737e-02 -1.94451817e-01 8.00114236e-01]	[-0.12457193 -0.2915332 0.8477919 ]
		[-3.85215795e-01 2.77259015e-01 2.41609192e-01]	[-0.44697673 0.14267317 0.26106144]
		[-1.34414385e-01 3.95603783e-01 -4.03961882e-02]	[-0.13403567 0.43185463 -0.12767074]
		[-5.76691660e-01 4.81013094e-01 -1.31563749e-01]	[-0.64168227 0.65225237 -0.33154091]
		[-7.70612030e-01 -1.06996662e+00 -2.14257329e+00]	[-0.71936366 -0.78988631 -2.21320441]
		[-3.87720566e-01 -1.27587775e+00 -2.27043336e+00]	[-0.33920075 -1.12457604 -2.40027023]
		[ 7.43796269e-01 1.10756457e-01 1.78787869e-01]	[ 0.73583165 0.00460545 0.29127952]
		[-3.29197155e-01 5.12732005e-02 9.01126921e-01]	[-0.2577556 -0.08418249 0.7594454 ]
		[ 2.06621392e+00 1.69324399e-01 1.96113621e+00]	[ 2.05143733 0.116178 1.72763112]
		[-1.08024852e+00 7.95271918e-01 -1.70455943e-01]	[-1.1515981 0.79076792 -0.15823396]
		[-4.09519996e-01 -3.97801307e-01 -1.07886429e+00]	[-0.4282895 -0.3588462 -0.89334274]
		[ 1.72714556e-01 5.78833083e-02 -1.02813657e+00]	[ 0.41743157 0.00630658 -0.92974419]
		[ 5.11412000e-02 1.27908613e-01 3.39736170e-02]	[ 0.15854595 0.16544902 -0.05685751]
		[ 1.19825313e-01 5.31161179e-02 6.30836940e-01]	[ 0.04291564 0.02746846 0.68307014]
		[-1.29257425e+00 3.01329041e-01 1.59783128e-01]	[-1.30891215 0.31970675 0.11059456]
		[-9.77367515e-01 -3.91720281e-01 7.15356237e-02]	[-1.00388733 -0.48562374 0.20942712]
		[ 8.85938473e-01 -1.42340848e-01 -2.73195434e-03]	[ 0.88532124 -0.17997306 -0.0042658 ]
		[ 7.74588348e-02 6.70154498e-01 -2.14280186e-01]	[ 0.0670251 0.59386881 -0.25133338]
		[-2.28010458e-01 1.40872026e-01 -1.12160800e+00]	[-0.21515959 0.12333605 -1.11857004]
		[ 5.40530906e-01 2.79371487e-01 1.05527578e+00]	[ 0.50584915 0.22728944 1.07985052]
		[-1.93023465e-01 -4.21899563e-01 1.03868927e-01]]	[-0.13276762 -0.41051129 0.16716921]]
0.188135	0.196761	[[ 1.35305885 -0.13271416 -0.08867462]	[[ 1.51290278 -0.25946456 -0.00974914]	[1.3624406396212996, 1.6054641939061474, 0.7500195600446027, 0.4975038637294812, 1.4522543723823351, 1.0368276729847534, 1.1652495411799713, 0.7185264731702302, 1.0612564226085588, 0.43616367735141104, 1.2723309883294862, 3.6274430426337907, 1.4067202665827345, 0.8697054259219836, 0.5658807089859227, 3.451740491007862, 1.0770398796059752, 0.6058927362272204, 1.8055318095050277, 0.6298272923029303…	[1.5350217359178742, 1.6139869789568086, 0.5347558569626059, 0.494303086471798, 1.5156217789965343, 1.0798427678865907, 1.1878685279133023, 0.7625578360141135, 0.9984262613887354, 0.5604218325821202, 1.1654583990754972, 3.6085312713423163, 1.5324919374358812, 0.7688061453555936, 0.4050630872010586, 3.6005612673536422, 0.9389089162335578, 0.5843141575437041, 1.6324252282327671, 0.5642684203929486,…
		[ 0.41461361 0.52835785 1.45823483]	[ 0.25653404 0.46650195 1.52365356]
		[-0.21799369 0.61169171 0.37528834]	[ 0.07124112 0.47884853 0.22714008]
		[-0.4746836 0.06706067 0.13299791]	[-0.4730238 -0.06015981 0.1302491 ]
		[ 1.24556678 0.54719763 -0.50811507]	[ 1.24349574 0.85187939 -0.15852202]
		[-0.64171051 -0.42749059 0.69316019]	[-0.61517072 -0.30027737 0.83514004]
		[-0.81098929 0.34202872 -0.76362243]	[-0.86891831 0.27157068 -0.76306093]
		[-0.02058541 -0.21316042 0.6858711 ]	[-0.03707883 -0.27846718 0.7089257 ]
		[ 0.79675231 0.67495568 0.18943544]	[ 0.74701282 0.63053865 0.20309567]
		[-0.14529459 -0.2337358 -0.3383723 ]	[-0.18005871 -0.25204567 -0.46703798]
		[-0.22947229 -0.57827798 1.10984827]	[-0.17584364 -0.51386218 1.0311731 ]
		[-2.96438406 0.69713198 -1.9709838 ]	[-2.92207391 0.58706723 -2.03428957]
		[-0.02183728 -1.38246541 -0.25918028]	[-0.16581178 -1.46035891 -0.43403899]
		[-0.43378486 0.42950469 -0.6194707 ]	[-0.44887427 0.37776139 -0.49686126]
		[-0.19083227 0.19767655 0.49469991]	[-0.03832297 0.24062794 0.32358252]
		[ 2.84456122 -0.11915899 -1.95161088]	[ 2.91928779 -0.17944577 -2.09990463]
		[ 0.69951576 -0.76050522 -0.30384934]	[ 0.58170186 -0.68843212 -0.26312378]
		[-0.41460888 -0.4101347 0.16430159]	[-0.43012309 -0.36337769 0.15612116]
		[-1.70415052 0.59333849 0.06136417]	[-1.51824526 0.59423213 0.0814348 ]
		[-0.35996512 0.15395376 0.4933617 ]	[-0.28608134 0.18880218 0.44822991]
		[-0.16113203 0.06528084 0.27708007]	[-0.25049865 0.07223297 0.37467152]
		[ 1.0032133 -0.29715665 0.62403338]	[ 0.99219767 -0.27416123 0.57869971]
		[ 1.89608183 -0.36360046 0.13304162]	[ 1.88944392 -0.44232599 0.24270676]
		[-1.7352247 0.22847351 -0.11756243]	[-1.75205261 0.21957738 -0.11447881]
		[-0.18984074 0.21906563 -0.1314337 ]	[-0.2032811 0.15866866 -0.15727013]
		[ 0.33858987 0.10511236 0.9718906 ]	[ 0.39044566 0.06583157 0.9902635 ]
		[-0.42171485 -0.45423492 -0.9932171 ]	[-0.4802998 -0.4896438 -0.97301741]
		[ 0.18714088 0.35186912 0.05824295]]	[ 0.24149541 0.35788161 0.11626749]]
0.207562	0.224417	[[ 0.81157561 -0.89696327 0.38209 ]	[[ 1.14130622e+00 -8.71226605e-01 5.34779530e-01]	[1.2685388636270218, 2.750635518566624, 3.4736546320582873, 0.7860879804089352, 1.3279270488036892, 0.8481246978283618, 0.5938970128185354, 0.5669035322815241, 0.8186645617796993, 0.8702654896099795, 0.7759030727735425, 1.805876474942985, 2.051422666794094, 0.8528038249049573, 0.437567116933868, 5.070632084963484, 1.2470211532287785, 1.498420251765059, 2.4824120595310446, 0.40386524186585343, 0.3…	[1.5321895525559135, 2.7343923455286108, 3.2791753685872926, 0.8850427768034603, 1.0926463953931445, 0.7940260487424341, 0.8917845052282859, 0.6282589787830604, 0.8212336530417437, 0.8031185991845794, 0.9871831606719917, 2.1397267630451737, 2.0691227928487073, 0.8878473231360249, 0.5635237124653373, 5.060888229191201, 1.2130596153734117, 1.4610164425500658, 2.633674253417354, 0.3301002880207677, …
		[-2.15216383 1.54624394 -0.73709993]	[-2.09959632e+00 1.63737650e+00 -6.22571257e-01]
		[ 3.25267199 -0.49802754 1.11282073]	[ 3.04665500e+00 -4.59028611e-01 1.12257613e+00]
		[ 0.55353335 -0.51927424 -0.20466903]	[ 5.54368979e-01 -6.64540426e-01 -1.85369289e-01]
		[-0.73140081 -0.17369271 1.094657 ]	[-2.64174341e-01 1.83861813e-02 1.06007076e+00]
		[-0.33336595 0.43966035 -0.6441129 ]	[-3.29823177e-01 4.90291246e-01 -5.30385267e-01]
		[-0.38775209 -0.29999304 0.33521061]	[-6.25608691e-01 -2.77089445e-01 5.71939515e-01]
		[-0.18124677 0.43240227 -0.31868087]	[-1.80737277e-01 4.80250557e-01 -3.62495219e-01]
		[-0.41173727 -0.04562942 0.70611759]	[-4.37808212e-01 -2.18585154e-02 6.94457261e-01]
		[ 0.67374032 0.04281467 0.54918386]	[ 5.94536092e-01 -4.11697779e-02 5.38359888e-01]
		[-0.40849886 -0.08948889 -0.65356408]	[-4.13678191e-01 -1.36427066e-01 -8.85882951e-01]
		[-1.23549406 -1.0584784 -0.78381615]	[-1.30609910e+00 -1.43252912e+00 -9.05757182e-01]
		[-1.39548843 1.08450879 1.04153142]	[-1.67177601e+00 9.22068559e-01 7.97636307e-01]
		[ 0.31331657 -0.66263957 0.43590813]	[ 2.69150655e-01 -6.19103942e-01 5.76663769e-01]
		[-0.20926149 -0.20691155 -0.32382437]	[-7.51007600e-02 -1.83195072e-01 -5.27596831e-01]
		[ 1.09717375 1.07308701 -4.83280496]	[ 1.32137296e+00 1.14362965e+00 -4.74959729e+00]
		[ 0.78889969 0.95486777 -0.14466024]	[ 6.83279490e-01 9.89305241e-01 -1.60990403e-01]
		[ 0.26696991 -1.00599986 1.07793997]	[ 2.81403336e-01 -1.04442481e+00 9.82119154e-01]
		[ 0.65180827 -0.43730506 2.35505412]	[ 7.19735203e-01 -3.89290216e-01 2.50333267e+00]
		[-0.38272388 0.11302165 0.06209406]	[-3.13504762e-01 1.01960893e-01 1.68801936e-02]
		[-0.16855569 0.15035992 -0.29022407]	[-2.29451018e-01 1.49200458e-01 -2.56272529e-01]
		[-0.67649063 0.32144131 -0.30699514]	[-7.02755988e-01 3.48695799e-01 -3.57953361e-01]
		[-1.70468685 0.73500144 -0.02356722]	[-1.77471197e+00 6.94745687e-01 6.71786297e-04]
		[ 1.76261608 -0.26810727 0.13949242]	[ 1.74494559e+00 -2.76607928e-01 1.48434940e-01]
		[-0.0559339 -0.47370421 -0.1185213 ]	[-6.38907497e-02 -5.13536997e-01 -1.44151775e-01]
		[-0.2948894 -0.02896701 -0.84050724]	[-3.00053739e-01 -4.25374284e-02 -8.55782647e-01]
		[ 0.78096027 0.34644475 1.05152212]	[ 7.27108687e-01 3.48250481e-01 1.10304794e+00]
		[-0.34912806 -0.35314048 -0.15933046]]	[-2.95091899e-01 -3.51595301e-01 -1.06163837e-01]]
0.0803041	0.0364306	[[-1.1589455 0.85553669 -0.29640985]	[[-0.80543831 0.84446748 -0.28321303]	[1.4706993178528425, 2.1894364580034726, 2.5980732859752407, 1.0473470263711269, 1.6598517075037376, 0.4260138569190423, 3.2653350966592014, 0.9618905836778106, 0.4535189436871308, 0.7785018308319258, 1.2472432536245146, 1.4102453384690332, 2.4572287651812834, 0.9301631933618765, 0.4610955805121633, 2.40714628761855, 0.8165537807069797, 0.43198363726274563, 0.6092734724070554, 0.4966299539916346,…	[1.2008604515511503, 2.005524879850255, 2.3053483598742166, 0.9688630582563627, 1.3688856061430905, 0.4509562430438013, 3.4578423212067304, 1.0572312937924464, 0.4179660346902673, 0.7757351601430409, 1.2711192196293002, 1.2783121049951962, 2.3273096513288167, 0.9795767430657683, 0.5615665906533197, 2.2434356064968966, 0.713251075749595, 0.403505377258139, 0.5819278163210764, 0.509705729902035, 0.…
		[-0.37316152 -0.27578037 -2.13970271]	[-0.32040588 -0.24949817 -1.96398085]
		[ 2.46345066 0.79175958 -0.23347894]	[ 2.11878419 0.86209884 -0.28665348]
		[-0.74143692 0.4731686 0.56861109]	[-0.70720035 0.3401176 0.56822822]
		[-1.11166317 -0.54084952 1.10760755]	[-0.78167796 -0.38251396 1.05665057]
		[ 0.08995518 -0.35439785 0.21862762]	[ 0.10000904 -0.34634712 0.27093061]
		[-2.00857455 -1.319883 2.21041861]	[-2.22412566 -1.34010094 2.28343339]
		[ 0.62870071 0.17846802 -0.70577481]	[ 0.69834297 0.2574232 -0.75085844]
		[ 0.31795011 -0.0571778 -0.31830466]	[ 0.27481256 -0.05183099 -0.3106239 ]
		[ 0.28386223 -0.61158244 -0.38917124]	[ 0.15750925 -0.62824881 -0.42691838]
		[ 1.1454566 -0.22347894 0.44000236]	[ 1.19673898 -0.29356511 0.31205675]
		[ 0.67540881 1.17927225 -0.3767384 ]	[ 0.79648638 0.90542648 -0.42413934]
		[-0.16057133 0.7174738 2.34465806]	[-0.39891868 0.50379968 2.23683258]
		[-0.7940709 0.00621256 -0.48437214]	[-0.89638197 0.11862465 -0.37682642]
		[-0.14553036 -0.26698647 -0.34662411]	[-0.05491509 -0.28020392 -0.48355675]
		[-0.73059441 0.31184142 -2.27229839]	[-0.5482664 0.48525663 -2.12059739]
		[ 0.65927512 -0.46351343 0.13142182]	[ 0.53865672 -0.45197732 0.11955141]
		[ 0.16444876 0.19351614 0.34945382]	[ 0.21754404 0.21195186 0.26564561]
		[-0.38549245 0.22505873 0.41467856]	[-0.32228903 0.19258931 0.44461121]
		[-0.09363269 -0.44907636 0.19027521]	[-0.04754093 -0.45201168 0.23070595]
		[ 0.05468146 0.28331042 -0.29555943]	[ 0.03862987 0.28455486 -0.27723079]
		[ 0.97365211 -0.42740029 -0.2845645 ]	[ 0.93185091 -0.37836398 -0.27641041]
		[ 1.34077956 -1.10310956 -0.05429476]	[ 1.25121766 -1.01075783 -0.05252032]
		[-1.38071763 0.24721734 -0.10634896]	[-1.40563816 0.20780867 -0.12448624]
		[ 0.06511238 0.71732031 0.20895219]	[ 0.05357346 0.68718361 0.18453095]
		[ 0.4212772 -0.32404651 1.16953532]	[ 0.37983122 -0.29270743 1.16298316]
		[-0.42392688 -0.05347072 -0.92192172]	[-0.47106507 -0.03696826 -0.87951219]
		[ 0.19063203 0.30716031 -0.15704829]]	[ 0.22987624 0.29379264 -0.09863247]]
0.26382	0.192087	[[-8.58712003e-01 -6.46496981e-01 -1.24439882e-01]	[[-6.10286670e-01 -7.58176754e-01 -1.21383776e-01]	[1.0820489522985925, 1.919583006626149, 1.851284465455415, 1.2939634546106142, 1.788336294982564, 0.8529158072285083, 1.9126250022252724, 0.5522199256045585, 1.0766402091732645, 0.6788097475979789, 1.4035368046574979, 2.7872787957687226, 0.9204070165668952, 0.6843771708158558, 0.32519839998764244, 4.073821022553097, 1.0858280281046022, 2.0497829876908567, 3.55113919735561, 0.9457523358953707, 0.3…	[0.9808240566928199, 1.8501416526820036, 1.9530930326636304, 1.36420685087631, 1.821985879598692, 0.8764671915894163, 1.9746924672416355, 0.6524773413346855, 1.0485438860097778, 0.6880560914288274, 1.5401055191046977, 2.919171487577811, 0.9339811311181537, 0.618592850396198, 0.34093619320078605, 4.190311023845368, 1.0921521840570276, 1.8293984824698506, 3.495205886524076, 0.9140794892007161, 0.39…
		[-1.38200256e+00 -1.22197384e+00 -5.30704962e-01]	[-1.37851402e+00 -1.11157432e+00 -5.35841160e-01]
		[-1.46703773e+00 6.44624598e-01 9.27099565e-01]	[-1.67267063e+00 5.38763000e-01 8.52337836e-01]
		[ 1.19211348e+00 2.21276269e-01 -4.51933269e-01]	[ 1.26918599e+00 1.36412259e-01 -4.81268055e-01]
		[ 1.57579854e+00 -6.36513531e-01 -5.56647266e-01]	[ 1.65389857e+00 -5.83022996e-01 -4.94303796e-01]
		[ 8.02202129e-01 -5.69837811e-02 -2.84059796e-01]	[ 8.22691203e-01 -1.14455473e-01 -2.79774672e-01]
		[-7.02134479e-01 -9.14830556e-01 1.52585275e+00]	[-8.82122393e-01 -1.04736079e+00 1.42278101e+00]
		[ 1.81382629e-01 5.61831387e-02 -5.18546664e-01]	[ 2.03810776e-01 2.19617054e-01 -5.79617286e-01]
		[-7.77575099e-01 -7.44409323e-01 -1.96434551e-02]	[-7.87332024e-01 -6.92494213e-01 -2.08113297e-03]
		[ 2.07312232e-01 5.62923953e-01 3.17680555e-01]	[ 1.13627614e-01 5.98349777e-01 3.20136681e-01]
		[-6.13450453e-03 1.17254258e+00 -7.71376574e-01]	[-1.38401625e-02 1.12985521e+00 -1.04649924e+00]
		[ 2.53362380e+00 1.15742001e+00 1.00261871e-01]	[ 2.64207369e+00 1.24127224e+00 1.58744906e-02]
		[-6.06449794e-01 4.55412798e-01 5.21504465e-01]	[-6.73587269e-01 3.09989010e-01 5.67897665e-01]
		[ 5.16460778e-01 -3.93763745e-01 2.15848304e-01]	[ 4.45276312e-01 -3.01619672e-01 3.05633268e-01]
		[ 1.25514245e-01 2.28649995e-01 1.94214710e-01]	[ 2.18706278e-01 2.12298814e-01 1.52755574e-01]
		[-1.77180094e+00 -2.17402743e-01 3.66189503e+00]	[-2.00303739e+00 9.02324514e-03 3.68055244e+00]
		[-9.09262106e-01 4.38994075e-01 3.99436016e-01]	[-9.30642484e-01 4.05687074e-01 4.02639986e-01]
		[-4.02959408e-01 1.76244711e+00 -9.65926607e-01]	[-7.12192994e-02 1.59166748e+00 -8.99011257e-01]
		[ 1.99280586e+00 -1.30975618e+00 -2.63132156e+00]	[ 2.07202991e+00 -1.25785812e+00 -2.51812414e+00]
		[ 1.37192517e-01 3.96087613e-02 -9.34910071e-01]	[ 2.47340541e-01 2.13144168e-02 -8.79721356e-01]
		[ 2.93260345e-03 -3.75604589e-01 1.23841123e-01]	[-7.00856440e-02 -3.56748045e-01 1.60203242e-01]
		[-6.81158728e-01 -2.67968890e-02 -3.30154378e-01]	[-6.23615147e-01 -1.31318084e-02 -2.82556511e-01]
		[-1.11187647e+00 6.05625035e-02 -8.46123200e-02]	[-1.19841083e+00 1.46708455e-01 -5.60647216e-02]
		[ 8.86719523e-01 1.78837491e-01 2.39785660e-01]	[ 8.84407048e-01 1.13096253e-01 2.21087095e-01]
		[ 2.40313457e-01 -3.49084917e-01 -1.14425065e-01]	[ 2.19658936e-01 -4.12750881e-01 -1.40511102e-01]
		[ 2.54838869e-01 1.88330271e-01 -4.49185116e-01]	[ 1.59139664e-01 2.15728934e-01 -4.98291522e-01]
		[ 7.80856704e-02 -7.15277562e-02 4.21601418e-01]	[ 6.88760934e-02 -6.48918306e-02 4.99741977e-01]
		[-1.32054676e-01 -1.68859749e-01 1.61687392e-01]]	[-1.05358668e-01 -1.75698326e-01 2.13408469e-01]]
0.226419	0.134453	[[-6.40969360e-01 1.92007919e+00 -1.09244235e+00]	[[-0.72747165 1.93553054 -1.30331903]	[2.3002121905707145, 1.9043874445103683, 0.9252633912817034, 1.4752265673413922, 1.8958394320703065, 0.4283234645313525, 1.569122864351288, 0.5827499304030826, 0.8080911050657603, 1.0978022881453227, 1.6831259105971015, 3.3659071009965116, 1.0940156079358314, 0.41660669539609213, 0.7227702907241813, 4.032470837730713, 0.7518012218549044, 2.6843145194575793, 4.712761036697664, 0.7748056446572943, …	[2.444204159752567, 1.6762735057216878, 0.6844508466836842, 1.4628871538146784, 1.5895297031459406, 0.4646780095165788, 1.4677687353473545, 0.5351160756970578, 0.7361293410938916, 1.1099562662647693, 1.5702916588712403, 3.4917522208685594, 1.2419949341298098, 0.47043236874703104, 0.7825388023217329, 3.853543437816836, 0.8389882301371305, 2.499029505280393, 4.4531899078359904, 0.8100859323916261, …
		[ 9.48480779e-01 -1.55607986e+00 -5.52893503e-01]	[ 0.81160292 -1.38693928 -0.4770671 ]
		[-8.15151041e-01 4.37764367e-01 -1.86631439e-03]	[-0.59511474 0.33024837 -0.07243904]
		[-1.18292507e+00 6.60593326e-01 5.83607883e-01]	[-1.1512535 0.68498546 0.5877492 ]
		[ 1.15049746e+00 -2.29647892e-01 -1.48923625e+00]	[ 0.80530381 -0.22270075 -1.35221848]
		[ 2.30521091e-01 -1.12157504e-01 3.43135121e-01]	[ 0.24408121 -0.26326573 0.2950274 ]
		[-1.87616584e-01 -1.44440423e+00 5.83646296e-01]	[-0.16242398 -1.43917967 0.23817092]
		[-4.76203995e-01 -2.93190256e-01 1.63910678e-01]	[-0.47347502 -0.17363835 0.1789423 ]
		[ 5.99581856e-01 8.72205527e-02 -5.34701232e-01]	[ 0.52423056 0.13111765 -0.49987688]
		[-7.86483981e-01 -5.47486982e-01 -5.35603227e-01]	[-0.77039456 -0.55942365 -0.5705614 ]
		[ 2.06353467e-01 -1.79205159e-01 1.66078794e+00]	[ 0.28624463 -0.23256055 1.52636676]
		[ 5.81884163e-01 2.16086923e+00 2.51423658e+00]	[ 0.74679363 2.24019435 2.57219014]
		[ 8.54574683e-01 9.04360807e-03 -6.83001080e-01]	[ 0.99959809 -0.19692554 -0.71033471]
		[-9.61423932e-03 3.04510733e-01 -2.84151225e-01]	[-0.03611294 0.42060086 -0.2075991 ]
		[ 1.38675582e-01 -1.30592436e-01 6.97217033e-01]	[ 0.23633381 -0.12773616 0.7349808 ]
		[-8.59307986e-01 -1.10742819e+00 3.78100696e+00]	[-1.09550487 -1.14459339 3.5127727 ]
		[-2.76540751e-01 -6.92684019e-01 -9.44411953e-02]	[-0.28394429 -0.77975372 -0.12353555]
		[-7.47620892e-01 2.21779573e+00 -1.31453016e+00]	[-0.3850772 2.1458828 -1.22149541]
		[-1.24942379e-02 -5.06433619e-01 -4.68545467e+00]	[ 0.01696505 -0.47344406 -4.42791862]
		[ 1.75907407e-01 -4.95245040e-01 5.69308986e-01]	[ 0.27689246 -0.45173147 0.61278745]
		[ 5.82887100e-01 -8.78360755e-02 9.07027558e-02]	[ 0.54055266 -0.02061327 0.13636842]
		[ 9.61811141e-02 -3.08914986e-01 2.80923253e-01]	[ 0.17729697 -0.28211804 0.36790034]
		[ 1.05192686e-01 -4.81323427e-01 -1.80974131e-01]	[ 0.06447384 -0.32733945 -0.17487986]
		[ 1.91023556e-01 -1.07989021e-02 -5.92074278e-04]	[ 0.18661394 -0.09567503 -0.01176639]
		[-3.05906484e-01 3.36092759e-01 2.02346912e-01]	[-0.33527356 0.28924016 0.18377171]
		[ 3.80813650e-01 -2.91445144e-03 3.26507830e-02]	[ 0.30490089 0.04009257 -0.05102495]
		[-2.88411290e-01 -4.04693619e-02 -3.28078261e-02]	[-0.30487005 -0.0270514 0.0532975 ]
		[ 7.27873410e-02 -2.50284823e-02 1.50053446e-01]]	[ 0.09903189 -0.01320326 0.20371086]]
0.180531	0.164118	[[ 0.12557359 -0.67235084 0.71905961]	[[ 0.0343803 -0.57578392 0.67083787]	[0.9924067185646581, 2.423884412694397, 1.3302367988627675, 1.5201318931340397, 1.7361786069266776, 0.6995732708631588, 3.251350007379135, 0.8915650293220669, 0.3611484801946909, 1.155299158058808, 1.6763263640025619, 3.5776890223740847, 1.1156169278175165, 0.21276770955542715, 0.23891256946962716, 1.0002884912436865, 0.7160440703990172, 0.623982735657378, 0.9381410728890234, 1.3985749477908347, …	[0.8847217507342079, 2.7792375255423214, 1.529126476260285, 1.5025149667848094, 1.9446426518966669, 0.593147114999547, 3.5381433011912553, 0.8778404451532353, 0.45279062273163084, 1.2933003875933156, 1.877690232560922, 3.5577057688224802, 1.309929874997798, 0.18656235082118872, 0.2732738194049583, 1.3228542594816448, 0.7963807916527071, 0.849967856225344, 0.8365383155768189, 1.3150574661139744, 0…
		[-1.12683763 0.91781633 1.93986231]	[-1.178901 1.21800054 2.20245961]
		[ 1.24410891 -0.3055943 -0.35823888]	[ 1.3960264 -0.5334197 -0.32373061]
		[ 0.83240105 -0.77687874 -1.00715882]	[ 0.86628656 -0.71554923 -0.99754104]
		[-1.47752727 -0.06097877 -0.90967626]	[-1.75703922 -0.12268758 -0.82425481]
		[-0.29120557 0.59375856 -0.22815094]	[-0.28252318 0.41728125 -0.31285861]
		[ 2.67232998 0.29032095 -1.82910992]	[ 2.68104379 0.41087022 -2.27192602]
		[-0.24467997 -0.6158928 0.59640253]	[-0.21983524 -0.52676437 0.66692999]
		[-0.05979035 -0.1703657 0.31277607]	[-0.22056931 -0.07421764 0.38840735]
		[ 0.13321887 0.65323132 0.94353469]	[ 0.20913238 0.68237646 1.07854156]
		[-1.43032413 0.44909065 -0.75004035]	[-1.38981663 0.46749749 -1.17284971]
		[-1.02846166 -0.77570585 3.33772464]	[-0.80083689 -0.89243628 3.34955043]
		[ 0.47023589 -0.05470275 -1.01019154]	[ 0.66072268 -0.2830161 -1.09510899]
		[ 0.1312982 -0.16409539 0.03322023]	[ 0.12383588 -0.11505789 0.07894218]
		[ 0.09483432 0.14997359 0.15997997]	[ 0.16003343 0.14497111 0.1674851 ]
		[-0.35108987 -0.46107772 -0.81530382]	[-0.52510843 -0.80444787 -0.90943287]
		[-0.11255829 0.65218792 -0.27331422]	[-0.187288 0.70744033 -0.31412379]
		[ 0.47502283 0.18804323 -0.35825621]	[ 0.74349469 0.33175583 -0.24412922]
		[-0.05462099 0.11306562 0.92969962]	[-0.05427809 0.06829354 0.8319773 ]
		[-0.40789768 0.60959847 -1.1908069 ]	[-0.29985935 0.60653056 -1.12764409]
		[ 0.045616 -0.59560605 -0.40697779]	[ 0.10356802 -0.44162497 -0.36799058]
		[-0.14398533 0.13694538 0.33772099]	[-0.0543976 0.12127211 0.42816736]
		[ 0.9085931 0.08620378 0.22919435]	[ 1.00296726 0.15238341 0.15231041]
		[-0.87224481 -0.20670679 -0.30268247]	[-0.88692264 -0.32072622 -0.28032691]
		[-0.16233701 0.10350481 0.08828119]	[-0.19445863 0.05837068 0.10276105]
		[ 0.176594 -0.4860555 0.89034555]	[ 0.05002183 -0.4500662 0.81069098]
		[-0.2712164 0.22636732 -0.58007251]	[-0.29384803 0.24068637 -0.51277458]
		[ 0.28168749 0.20275212 -0.23232364]]	[ 0.31416901 0.22806806 -0.17436934]]
0.460375	0.453093	[[ 0.33158232 0.91451981 1.07393913]	[[ 0.23269242 0.84128938 1.03231192]	[1.4490129647749472, 1.807803148064537, 0.9165462268117238, 1.6353862104634946, 0.8350687601653177, 0.5966242264769561, 3.0140697977811626, 0.7069957219524496, 1.150678132298386, 0.9823583349441711, 1.7128813753445333, 3.499856337397242, 0.9452474759190445, 0.43920974139103464, 0.5860721403328975, 2.686470730993895, 0.8017297006401066, 2.247300668672421, 1.5424315476409125, 1.381810789074048, 0.7…	[1.3518807154644297, 2.0730663321759972, 1.09777938679847, 1.7075476797269802, 1.2530450334667869, 0.5047008734875252, 3.251674062305483, 0.6707646565518798, 1.0908709878712626, 0.9968463595360701, 1.5126712430280913, 3.6773882241457203, 1.231040941262328, 0.42365023884916275, 0.6035713115609572, 2.583787177052601, 0.7371660310272143, 2.425626038942001, 1.507320096081544, 1.3234792881763555, 0.71…
		[ 1.72570605 0.5068686 0.18214023]	[ 1.85229994 0.77784887 0.51140988]
		[ 0.00349058 0.04802019 -0.91528076]	[ 0.34989423 -0.09448215 -1.03622716]
		[-1.44125206 0.04421665 0.77157337]	[-1.47431583 0.10942848 0.85448072]
		[-0.72933169 -0.22850262 -0.33645456]	[-1.19702701 -0.37036499 -0.00883024]
		[-0.42234452 0.36682138 0.20743107]	[-0.44131604 0.23181753 0.0788908 ]
		[ 2.16363513 1.90422509 -0.88160457]	[ 2.05325051 2.19852848 -1.23451167]
		[-0.56100462 -0.40135967 0.15500704]	[-0.58995006 -0.27821185 0.15646826]
		[ 1.07408234 0.35692165 -0.20739872]	[ 0.97155349 0.46084008 -0.18360214]
		[-0.37950059 -0.36972612 -0.8272302 ]	[-0.42159094 -0.38986849 -0.81484127]
		[-0.28723809 -1.15489549 1.23193883]	[-0.14932331 -1.12612278 0.99886151]
		[-3.0006797 -1.80135586 -0.00572724]	[-3.06152605 -2.01834508 -0.27663251]
		[ 0.75746453 0.1769773 0.53704685]	[ 1.1289697 0.10480178 0.47948492]
		[-0.18041276 -0.35925092 -0.17690453]	[-0.23853368 -0.30911739 -0.16440088]
		[-0.17712081 -0.15687289 -0.53618995]	[-0.12581713 -0.19675475 -0.55655723]
		[-0.49410851 0.85963092 -2.49680125]	[-0.63132853 0.6401145 -2.42231994]
		[ 0.76292951 -0.09014339 0.22931036]	[ 0.70315511 0.00952147 0.22112436]
		[ 1.48721063 -1.61491643 0.48021847]	[ 1.77754641 -1.49228559 0.70503487]
		[-0.64596198 0.63334151 1.24928249]	[-0.67022594 0.51147227 1.24948276]
		[ 0.02374607 -0.29637591 1.34944378]	[ 0.15294455 -0.28018228 1.28440776]
		[-0.20287265 -0.12783251 -0.75897711]	[-0.10261058 0.0308659 -0.70251225]
		[-0.151133 0.72964259 -0.09780425]	[-0.12955464 0.6870421 -0.11240209]
		[-1.53321116 -0.54910241 -0.41371013]	[-1.55028885 -0.49032846 -0.4148347 ]
		[ 1.45127813 0.68285412 0.34616193]	[ 1.44031253 0.562677 0.38883671]
		[ 0.09514866 -0.05635653 -0.08520871]	[ 0.06988175 -0.11369461 -0.06263766]
		[-0.19994725 0.03628067 -0.68705062]	[-0.27692464 -0.01312515 -0.77601805]
		[ 0.70888538 0.11551007 0.83523976]	[ 0.68675009 0.11082412 0.89601411]
		[-0.39984477 -0.11496351 -0.1452735 ]]	[-0.35891754 -0.10418839 -0.09048079]]
0.129942	0.176307	[[ 1.19016494e-01 -1.74075818e+00 1.17869025e+00]	[[ 9.07895689e-02 -1.87887515e+00 1.20070456e+00]	[2.105638783120389, 1.0907692463460548, 3.566839619127318, 1.6066703798882964, 1.5932023384134784, 0.24426603804325986, 2.7838884717046803, 0.5673840223688092, 0.5420719934941578, 1.3477817035459856, 0.7296257654276763, 3.801196372469516, 1.3724114708906718, 0.5184511586345156, 0.4469603270733206, 1.5455463821763797, 0.6059437316853369, 0.7473566733502067, 3.6238355181297295, 1.2697295765575145, …	[2.231615110859143, 1.3798857890803884, 3.5281838373082945, 1.6611554309623624, 1.3323424004841502, 0.21025090752269662, 2.934208070096479, 0.4986984348761718, 0.6301185264489418, 1.31410388143005, 0.9160459580146155, 4.010987636809775, 1.374397100214932, 0.49002971214162544, 0.45629632038501644, 1.5155810599931845, 0.621634012948878, 1.05378135896027, 3.565853477558641, 1.2065180632498838, 0.420…
		[-3.60596581e-01 6.49969722e-01 7.98302584e-01]	[-1.86587958e-01 9.24088749e-01 1.00763570e+00]
		[-3.55191720e+00 2.31991404e-01 2.28930194e-01]	[-3.52571543e+00 8.39356757e-02 1.01817036e-01]
		[ 1.35260402e+00 -7.26045148e-01 -4.74036398e-01]	[ 1.42055329e+00 -7.34749485e-01 -4.49008821e-01]
		[ 1.18344922e+00 4.06205429e-02 -1.06587599e+00]	[ 1.02291112e+00 -6.05415175e-02 -8.51542040e-01]
		[ 3.36853446e-02 2.41211030e-01 1.86663835e-02]	[ 2.57963384e-02 1.79669499e-01 -1.06107795e-01]
		[ 1.26459306e+00 2.47702728e+00 -1.23187908e-01]	[ 1.17977045e+00 2.67297784e+00 -2.70015063e-01]
		[ 4.08740129e-01 -3.44487522e-01 -1.90222194e-01]	[ 3.63370324e-01 -2.16688883e-01 -2.64022848e-01]
		[-3.30737865e-01 -3.15642182e-01 2.91246500e-01]	[-4.23642783e-01 -2.71659668e-01 3.79179607e-01]
		[ 6.70326299e-01 1.08710067e+00 4.30569744e-01]	[ 5.96654896e-01 1.08625851e+00 4.36937517e-01]
		[-3.83454587e-01 2.56652887e-01 -5.65195217e-01]	[-3.62905804e-01 3.11806119e-01 -7.81163567e-01]
		[-1.41003852e+00 -1.62280052e+00 -3.13486901e+00]	[-1.52114752e+00 -1.79884849e+00 -3.24627111e+00]
		[-1.43689804e-01 1.02300346e-01 1.36102944e+00]	[ 1.36703126e-01 9.28236207e-02 1.36442787e+00]
		[ 3.78254782e-01 -3.42446373e-01 9.18988857e-02]	[ 3.50138495e-01 -3.28854682e-01 9.68852466e-02]
		[-1.31674255e-01 -1.26265625e-01 -4.08034823e-01]	[-2.97792810e-02 -1.47708273e-01 -4.30699190e-01]
		[ 6.51200408e-01 -7.91812649e-01 -1.15658306e+00]	[ 4.84560416e-01 -8.60606126e-01 -1.14958438e+00]
		[ 3.04684283e-01 1.11854782e-01 5.11687211e-01]	[ 2.97389002e-01 1.72170097e-01 5.18021317e-01]
		[ 5.27076154e-01 -4.46910819e-01 2.84611041e-01]	[ 8.26108746e-01 -4.23353995e-01 4.98769372e-01]
		[-9.68898806e-01 2.36106511e-01 3.48391629e+00]	[-8.14208346e-01 1.63460681e-01 3.46780282e+00]
		[-2.56833276e-01 7.56927010e-01 -9.86565440e-01]	[-1.40754599e-01 7.02636317e-01 -9.70657605e-01]
		[-3.50860368e-01 -3.92616106e-02 -2.76176220e-01]	[-2.92289740e-01 7.94467496e-02 -2.92380073e-01]
		[ 6.22012236e-01 3.33843967e-01 -6.35847871e-02]	[ 5.32781484e-01 3.67049819e-01 -1.08581829e-01]
		[ 1.88349364e+00 4.31808605e-01 1.52528289e-03]	[ 1.78408867e+00 6.68948517e-01 7.38731369e-02]
		[-1.60269905e+00 -7.77647038e-01 -4.79466265e-01]	[-1.65020443e+00 -8.77277675e-01 -4.84116005e-01]
		[-1.80936182e-01 2.11899445e-01 3.43781857e-01]	[-1.77076375e-01 1.38519896e-01 3.40494633e-01]
		[ 1.53577198e-01 -1.15435921e-01 1.13670456e+00]	[ 2.74495360e-01 -2.04852771e-01 1.02713086e+00]
		[-8.11533752e-01 6.21784950e-02 -1.11130594e+00]	[-8.28208862e-01 2.71931991e-02 -1.11166061e+00]
		[ 5.29159984e-01 1.56460950e-01 -6.81831073e-02]]	[ 5.66409846e-01 1.33031425e-01 2.13126975e-03]]
0	0.0447834	[[-0.26931281 1.44031648 0.1188016 ]	[[-0.35644013 1.29124194 0.0670196 ]	[1.4700866552527796, 2.9195757868106442, 2.2256298057332464, 1.7599435436186877, 0.8322723101121123, 0.3696103769730237, 3.0231696275949376, 0.5537193752131804, 0.8547527591447236, 1.1191923581472445, 1.3178849911733939, 3.9726968475657953, 1.6404388532597238, 0.4111811237179773, 0.4312884629165139, 3.109776351163908, 0.6231842053763749, 1.2414568078472912, 1.01990184849005, 1.3056745614060559, 0…	[1.341210995315031, 2.8010541584576885, 2.2126548142823275, 1.679987813664995, 0.6942619272617815, 0.3434252757466451, 3.099571039731846, 0.6758043093102818, 0.7559993149836287, 1.0832247898098828, 1.365566676682181, 3.8530106316559043, 1.6145676729704168, 0.4247739042849619, 0.3963922158895934, 2.9136155036931126, 0.5967959832526646, 1.0573727561223756, 0.9917757294742289, 1.28248303650284, 0.42…
		[ 2.1875515 -1.70891678 -0.90451348]	[ 2.1907645 -1.51952153 -0.85878381]
		[-2.07706105 0.72408761 -0.33903179]	[-2.04580187 0.67666437 -0.50265431]
		[-1.25852541 0.7170038 0.99971027]	[-1.18525607 0.64909997 0.99809636]
		[ 0.74150402 -0.28939602 -0.2431027 ]	[ 0.63511886 -0.23214904 -0.15725928]
		[ 0.224501 -0.24739958 0.15812836]	[ 0.23186508 -0.23764437 0.08777619]
		[-2.6623254 -0.14893743 1.42456861]	[-2.69629579 -0.14141084 1.52227875]
		[ 0.04005891 0.08101251 -0.54629425]	[ 0.03445681 0.11696231 -0.66471348]
		[ 0.39576653 0.49326328 -0.57503258]	[ 0.35347391 0.46348343 -0.48142941]
		[-0.14501043 -0.57859274 -0.94699206]	[-0.13554252 -0.52246862 -0.9391649 ]
		[ 1.18984479 -0.08210446 0.56066842]	[ 1.25730908 -0.10059289 0.52328509]
		[ 2.33634469 0.2401848 -3.20407943]	[ 2.24611093 0.34384516 -3.11166308]
		[-0.86322435 -0.60153538 1.25858593]	[-0.70676836 -0.72807308 1.25587295]
		[ 0.14958689 0.38260247 0.01757917]	[ 0.13308447 0.40291696 0.01947597]
		[ 0.03705714 0.04429774 0.42740404]	[ 0.13237561 0.01608566 0.37328908]
		[ 1.24213291 -2.69827799 0.92038615]	[ 1.01376832 -2.53171276 1.02560205]
		[-0.61694335 0.05558448 0.06818959]	[-0.59150507 -0.01300532 0.07821804]
		[-0.46173232 1.12641324 -0.2433341 ]	[-0.17317211 1.03944924 -0.0871426 ]
		[-0.02595485 0.94841393 -0.37421537]	[ 0.13977105 0.8777021 -0.44013882]
		[ 0.07830524 0.01983315 1.30317343]	[ 0.15721925 0.04034067 1.27217038]
		[ 0.2092746 0.14565043 0.39998166]	[ 0.17743605 0.13949414 0.36411033]
		[-0.77216148 0.07374544 -0.07985305]	[-0.7679224 0.08405591 -0.10348252]
		[-1.14121607 -0.92127622 -0.48990804]	[-1.20962335 -0.75085088 -0.42463171]
		[ 1.32499662 0.8564051 0.40816045]	[ 1.32128673 0.7837659 0.37523582]
		[-0.1573269 -0.06593941 -0.03417653]	[-0.13719991 -0.10636353 -0.02242127]
		[-0.35713778 0.11025293 -1.77646719]	[-0.26559618 0.0556228 -1.82989159]
		[ 0.87720448 0.05352318 1.52853406]	[ 0.83003355 0.01918213 1.49406793]
		[-0.61915918 -0.05782685 0.10668449]]	[-0.58295045 -0.11611982 0.16687824]]
0.163558	0.215128	[[ 0.85097678 0.47134039 -1.423827 ]	[[ 8.66685959e-01 4.67948984e-01 -1.57889054e+00]	[1.7244148489473048, 2.2110395943398196, 2.8487834607185065, 1.329400673013736, 2.027687534326627, 0.42029302469606367, 2.1836404010244417, 0.28298712665888087, 1.2819038008464676, 0.901359858138803, 1.0065920602236564, 2.7172118638988167, 0.7019590115876781, 0.5162906248587765, 0.7915794768418181, 2.2494470217760507, 0.8416915748848437, 1.0638349420385045, 1.0182968508637766, 0.9504527226108236,…	[1.8609180903916285, 2.1627063334121925, 2.35145660515141, 1.3887538326828162, 1.6712119744634868, 0.3553603113091929, 2.3808986522409463, 0.3245754102329218, 1.1964316810134976, 0.9245443603901689, 1.0610147079538181, 2.725060574007882, 0.8026940253320913, 0.572570913711231, 0.7449764031900866, 2.355162137940913, 0.8317496648799304, 1.243860873324885, 0.9802433160575279, 0.9103072773930954, 0.65…
		[-2.03799515 -0.84616393 0.13884687]	[-1.95372297e+00 -8.74876279e-01 3.07988236e-01]
		[ 2.84716565 -0.05833166 0.0762391 ]	[ 2.34255383e+00 -1.39164760e-01 1.49742762e-01]
		[ 1.08480483 0.27745966 -0.71660364]	[ 1.15312482e+00 1.73781254e-01 -7.54148817e-01]
		[-1.99882297 -0.13940737 0.31110942]	[-1.66564343e+00 1.00856790e-01 -9.17024950e-02]
		[ 0.06395837 -0.32752475 -0.25550556]	[ 3.48378239e-02 -2.33503484e-01 -2.65600075e-01]
		[-1.85368645 -0.99297829 0.58832478]	[-1.91411509e+00 -1.09444125e+00 8.98354130e-01]
		[ 0.23842652 0.08614223 -0.12575382]	[ 1.91305848e-01 5.55361143e-02 -2.56255750e-01]
		[-1.2132545 0.0929029 0.40331119]	[-1.14544049e+00 5.46596679e-02 3.41214250e-01]
		[ 0.21648573 0.31574477 0.81602007]	[ 2.73548289e-01 3.00464006e-01 8.30466730e-01]
		[-0.10312325 0.59376571 -0.80624776]	[-9.94194301e-02 5.13952313e-01 -9.22887321e-01]
		[ 2.27427208 1.18103942 -0.90336743]	[ 2.26060487e+00 1.41256105e+00 -5.65943508e-01]
		[-0.59795342 -0.23536454 -0.28249194]	[-5.72573879e-01 -4.70759856e-01 -3.07996768e-01]
		[-0.04359002 0.42440408 0.29075264]	[-8.25777715e-02 4.76445605e-01 3.06623464e-01]
		[-0.01567521 0.14309562 0.77838037]	[ 7.19926521e-02 1.13688115e-01 7.32722261e-01]
		[-0.30684458 0.01505033 2.22836976]	[-3.12730540e-01 1.33340297e-01 2.33049537e+00]
		[-0.40392594 -0.36699889 -0.64078105]	[-3.38571444e-01 -4.36497706e-01 -6.21809163e-01]
		[ 0.64668611 -0.83317933 0.13911889]	[ 8.31086971e-01 -9.12264542e-01 1.55748910e-01]
		[-0.41600505 0.64717791 -0.66710496]	[-2.67592063e-01 6.76564375e-01 -6.56911024e-01]
		[-0.48406361 0.50348178 -0.64463082]	[-3.78837049e-01 5.41016518e-01 -6.26452677e-01]
		[ 0.32272702 0.00370414 0.60007443]	[ 2.77558179e-01 2.43722091e-03 5.90600256e-01]
		[ 0.58099893 -0.79159945 0.36028764]	[ 5.34285951e-01 -7.30459923e-01 3.25616470e-01]
		[ 0.20642998 0.25436435 0.15674007]	[ 2.14402719e-01 3.91835488e-01 3.03659081e-01]
		[-0.33232568 -0.35639395 -0.22563676]	[-3.37754579e-01 -4.41844156e-01 -2.80302350e-01]
		[ 0.02950354 -0.01218303 -0.11276002]	[ 6.77360146e-02 -4.71072006e-02 -1.09147408e-01]
		[-0.08910985 0.03045166 1.39612493]	[-7.73519750e-02 5.28895506e-02 1.30897962e+00]
		[-0.71112055 -0.05117961 -1.34430002]	[-7.46173365e-01 -8.54677613e-02 -1.34786831e+00]
		[ 0.72925224 0.0345262 -0.2785258 ]]	[ 7.72780156e-01 -1.59042453e-03 -1.96295338e-01]]
0.161177	0.179886	[[ 5.80044999e-01 1.28492748e+00 -1.98774083e+00]	[[ 5.92510990e-01 1.18695818e+00 -2.27401734e+00]	[2.436925199797171, 2.5896300878518526, 4.7599027681891695, 1.4766707771589822, 1.4796557847461835, 0.546586114187745, 2.9084881439970647, 0.512072286675741, 0.4563594181554898, 1.0133383517283867, 0.7329495368990842, 2.2601867742397825, 1.177418091801009, 0.42820722497895364, 0.3149154104626403, 3.2954902165367055, 0.7572113926767475, 2.098285449959681, 2.400668879832924, 0.8708996201805191, 0.1…	[2.6326970664649094, 2.077142757350264, 3.9810610613357937, 1.3686020206371685, 1.2104949940028036, 0.46366073938425195, 3.0903080596490557, 0.4226514319571737, 0.41624421917009696, 1.0061204480278345, 0.6945581231621302, 2.6927450221388005, 1.1349204726728146, 0.3911132399424836, 0.25062891612603483, 3.2177328134233494, 0.7566180863040891, 2.0261298197822293, 2.226589231287936, 0.842786539976266…
		[-6.74669514e-01 7.19274603e-01 -2.39450393e+00]	[-5.16659813e-01 5.15027600e-01 -1.94482165e+00]
		[ 4.65768241e+00 -8.52678235e-01 4.85395493e-01]	[ 3.84931831e+00 -7.96903169e-01 6.29715045e-01]
		[-1.31620791e+00 4.57682519e-01 4.88548903e-01]	[-1.23819181e+00 3.41797055e-01 4.72363522e-01]
		[-1.45897824e+00 -2.06863369e-01 1.34057053e-01]	[-1.04600145e+00 1.49670421e-01 -5.90574178e-01]
		[ 2.57868043e-02 -5.28379139e-01 1.37502386e-01]	[-3.26639785e-02 -4.21050247e-01 1.91392360e-01]
		[-2.24580757e+00 -1.82774327e+00 2.73872560e-01]	[-2.30451660e+00 -1.97883628e+00 5.68695101e-01]
		[-2.92576790e-01 3.65595634e-01 2.07259936e-01]	[-3.06307182e-01 2.65975898e-01 1.18604236e-01]
		[ 1.23573420e-01 4.33326124e-01 7.22634010e-02]	[ 1.09619083e-01 4.00673744e-01 -2.65227787e-02]
		[-3.72617633e-01 -9.29876771e-01 1.52774036e-01]	[-3.03814658e-01 -9.41722151e-01 1.82028567e-01]
		[ 1.69216258e-01 6.84615580e-02 7.09854842e-01]	[ 1.75087998e-01 -5.20403383e-02 6.70109679e-01]
		[ 5.83541600e-01 -1.26074129e-01 2.17991485e+00]	[ 7.88403560e-01 -1.19823490e-01 2.57195216e+00]
		[ 1.59646808e-01 8.96586862e-01 -7.46296361e-01]	[ 5.55232886e-02 8.25564694e-01 -7.76791207e-01]
		[-2.31993307e-01 -3.04113857e-01 1.92497520e-01]	[-1.97529872e-01 -2.81196371e-01 1.86762194e-01]
		[-2.48633196e-01 1.57433085e-01 1.12107419e-01]	[-1.16418605e-01 2.19093457e-01 -3.54911123e-02]
		[-5.85221150e-01 2.58901859e+00 1.95313971e+00]	[-4.29763225e-01 2.57742594e+00 1.87776025e+00]
		[-1.32413756e-01 4.19538465e-01 -6.16297953e-01]	[-6.79575837e-02 3.82699257e-01 -6.49148653e-01]
		[ 8.32479112e-01 -1.85030118e+00 5.34944767e-01]	[ 8.31431073e-01 -1.75805278e+00 5.68484697e-01]
		[ 1.26012335e+00 6.54102363e-01 -1.93583324e+00]	[ 1.26083420e+00 6.81618671e-01 -1.70393448e+00]
		[-2.29575027e-01 -8.14235316e-01 2.06838840e-01]	[-1.35030709e-01 -8.11361019e-01 1.83709433e-01]
		[-1.34569526e-01 -8.98166498e-02 1.05096373e-01]	[-1.27888149e-01 -5.51463788e-02 1.37768957e-01]
		[-6.36825920e-01 -2.23550103e-01 4.33574338e-02]	[-6.93411883e-01 -2.27598340e-01 6.10764125e-03]
		[ 2.69174224e-03 -4.02898833e-01 -5.96950843e-01]	[ 3.06348242e-02 -3.80352204e-01 -5.38356066e-01]
		[ 1.39985355e-01 3.83681770e-01 1.64231244e-01]	[ 1.49723923e-01 3.14637788e-01 1.29957023e-01]
		[-2.82390274e-01 2.28635082e-02 2.91432597e-01]	[-2.41777679e-01 -3.57220426e-02 3.04182577e-01]
		[-5.06919249e-01 -9.46015809e-02 -1.43201849e+00]	[-4.82571431e-01 -6.12450153e-03 -1.48815163e+00]
		[ 9.33740680e-01 4.31514882e-02 1.27070247e+00]	[ 8.71102536e-01 6.22991224e-03 1.27500865e+00]
		[-5.17283994e-01 1.87561151e-02 -1.29255615e-01]]	[-4.73685157e-01 -1.44330232e-03 -4.67930083e-02]]
0.0571916	0.100881	[[-0.34312705 -1.22671882 0.31322164]	[[-0.34524421 -1.39869232 0.1223858 ]	[1.3117480819793046, 2.2155553986891863, 1.2521296104948305, 1.267760130336645, 0.8118974820478702, 0.6245614547940319, 2.2546569170121313, 0.5009023365298142, 0.8323133409608635, 0.17020345159691375, 0.8477100661090982, 3.431986307121042, 1.2307023769434227, 0.7318090990234, 0.5198676821262469, 1.601571482661441, 0.7879042250148451, 1.3103183939525351, 1.375210730745535, 0.6511618517345452, 0.71…	[1.4458603179561433, 1.9343179401041444, 1.3361496579080288, 1.3675086569345758, 0.9079034205437877, 0.6184068514465132, 2.2741642526289167, 0.446284376231762, 0.7417624985578064, 0.14152135459342344, 0.8515625015438237, 3.5879062026918165, 1.3847494448405924, 0.731796317907022, 0.5817956975211648, 1.917977534121564, 0.7754530271422654, 1.2886018035850026, 1.29861064793463, 0.680259063429086, 0.6…
		[-0.73858921 1.9555603 -0.73413596]	[-0.60827867 1.7564347 -0.53527572]
		[ 0.40658451 -0.6098055 1.01521173]	[ 0.10902492 -0.67976723 1.14513143]
		[ 0.6533969 -0.60590631 -0.90175705]	[ 0.75341545 -0.7028505 -0.8991364 ]
		[ 0.72164352 -0.16129489 -0.33524933]	[ 0.70438849 0.05509831 -0.57016634]
		[ 0.4748484 -0.09377178 -0.39471871]	[ 0.51112988 0.01562977 -0.34774846]
		[-0.37167172 -0.75279509 -2.09251941]	[-0.4670492 -0.8210372 -2.06871603]
		[ 0.11959767 0.16035453 0.45922323]	[ 0.10442849 0.06024222 0.42969211]
		[ 0.22983399 -0.44387866 0.66550249]	[ 0.09346757 -0.41572736 0.6071624 ]
		[ 0.12290277 0.11217776 0.0357809 ]	[ 0.10577738 0.064531 0.06837536]
		[-0.66203628 0.52655602 -0.05530891]	[-0.68821697 0.48574269 -0.12478037]
		[-1.42747165 -0.21817315 3.1133993 ]	[-1.13024466 -0.54173726 3.36186536]
		[ 0.3530365 1.17793543 -0.04961551]	[ 0.25665447 1.35972291 0.05303886]
		[-0.32849555 -0.49787065 -0.42398118]	[-0.26155071 -0.46551437 -0.50041328]
		[-0.24000662 -0.28030819 -0.3661783 ]	[-0.09310405 -0.20456761 -0.53662833]
		[ 1.07765335 1.1665806 -0.20684337]	[ 1.20300823 1.45418306 -0.34170259]
		[ 0.67088757 0.04082016 0.41114067]	[ 0.67734327 0.06085804 0.3725987 ]
		[-0.70110506 0.87858388 0.67340654]	[-0.72295937 0.83009675 0.66989831]
		[-0.6571826 -1.20120188 0.12817812]	[-0.59898739 -1.11918041 0.27393236]
		[ 0.01781704 -0.45722738 -0.46328979]	[ 0.08737835 -0.4866894 -0.46717325]
		[-0.24691667 0.63318328 -0.21307958]	[-0.23259245 0.61539041 -0.15122702]
		[ 0.86559568 0.19963517 -0.14490028]	[ 0.72226407 0.17706432 -0.16543508]
		[-0.52421575 -0.91720425 -0.13594795]	[-0.58592491 -0.98733607 -0.11369371]
		[ 0.2407218 0.81324637 0.30437364]	[ 0.22807202 0.72802678 0.26363026]
		[ 0.27531485 0.1851186 -0.31738688]	[ 0.29970047 0.16388407 -0.28294064]
		[ 0.10090861 0.08775874 0.8575221 ]	[ 0.23253485 0.20725515 0.7386902 ]
		[-0.60649232 -0.04972509 -1.01833691]	[-0.65348226 -0.10365227 -0.97239585]
		[ 0.25973827 -0.07455492 -0.12467925]]	[ 0.29904697 -0.10740817 -0.0289681 ]]
0.207364	0.248591	[[-2.11448854 -0.40010569 1.52300135]	[[-2.09815415 -0.65380531 1.30860323]	[2.636414124378798, 2.131802923913186, 2.256268937884572, 1.110555865869089, 1.5530775642557826, 0.5871177363542304, 2.6424001271033966, 0.3349971049186716, 1.0701538265111799, 0.7588254485094038, 0.8303426932687045, 2.2117628997652927, 0.922146537014472, 0.8234626298254393, 0.2577910774438023, 3.1308556995632046, 1.3784176523698632, 4.532891308788459, 1.1236236072575334, 0.42911373805154424, 0.9…	[2.55776360205978, 2.1636535933656593, 2.2963897968497484, 1.147293469911675, 1.5925680827753463, 0.6371116794617893, 2.706636389420223, 0.31375442673486215, 0.9330924967995539, 0.7173917605859297, 0.8170014872565833, 2.2475282257767297, 1.073128000621944, 0.9087400206635423, 0.38704820861238703, 3.0090314161894023, 1.3596528962810035, 4.246892418072155, 1.1526411862004422, 0.5431886887571887, 0.…
		[ 1.90540692 0.23993072 -0.9254412 ]	[ 2.00697515 0.07110993 -0.8052273 ]
		[-2.09777409 0.49492895 -0.66718718]	[-2.09032868 0.45235033 -0.83624835]
		[-0.98466102 0.09724869 0.50430119]	[-0.94930433 0.03165523 0.64350722]
		[ 1.51761262 -0.26801522 0.19253496]	[ 1.44587879 -0.17446894 0.64441308]
		[ 0.26077566 -0.25231913 0.46156077]	[ 0.30846655 -0.16717929 0.53179955]
		[ 1.22599387 -0.35809438 -2.31321981]	[ 1.12533483 -0.23481499 -2.45038038]
		[ 0.21614912 0.20743745 0.14990772]	[ 0.24114013 0.1447906 0.13902863]
		[ 0.97765121 -0.38864447 -0.19591529]	[ 0.80632224 -0.41736139 -0.21521042]
		[ 0.34979804 0.22837062 -0.6334858 ]	[ 0.24291318 0.16496143 -0.65454706]
		[ 0.17062142 -0.27382597 0.76509912]	[ 0.18269467 -0.20901464 0.76839246]
		[-1.83927571 -0.55700007 1.09485657]	[-1.78398115 -0.84884459 1.07156766]
		[-0.82672271 0.11172746 -0.39293863]	[-0.91869695 0.38014023 -0.40384778]
		[ 0.73864588 -0.31915447 -0.17502398]	[ 0.81642197 -0.32248989 -0.23508268]
		[ 0.06565432 -0.20799954 -0.13741157]	[ 0.1824063 -0.17820971 -0.29116242]
		[ 2.5291509 -1.60906341 -0.90364157]	[ 2.52618946 -1.16023498 -1.1517342 ]
		[ 0.26033641 0.56931577 1.22806341]	[ 0.25328106 0.50834071 1.23535195]
		[-2.07336689 4.01026564 0.40745905]	[-1.9685618 3.74106323 0.40657785]
		[ 0.39159846 -0.8196008 0.66138883]	[ 0.38072035 -0.82446548 0.70985237]
		[ 0.27649391 0.00453471 0.32812979]	[ 0.34121618 0.02402758 0.42195752]
		[-0.51346827 -0.7686495 -0.01951027]	[-0.48842523 -0.6906849 0.04935122]
		[-0.26744937 0.40531932 -0.38473582]	[-0.38794566 0.40590773 -0.47761407]
		[ 0.66307799 1.19002271 0.29172406]	[ 0.57822717 1.13379817 0.31091212]
		[-0.25136052 -0.80256692 -0.64841935]	[-0.28756485 -0.85357885 -0.68390231]
		[-0.35901818 -0.3420876 0.19538076]	[-0.33452921 -0.32888314 0.23713799]
		[-0.32784763 -0.03425325 -0.69563843]	[-0.27697833 0.05420129 -0.79145172]
		[ 0.23178052 0.03665256 0.42549052]	[ 0.16888094 -0.02282163 0.47613054]
		[-0.04971038 0.03655619 -0.03984391]]	[-0.02259864 -0.02548873 0.0418253 ]]
0.00234321	0.0675552	[[-6.47581576e-01 1.56557110e-01 1.53800113e+00]	[[-0.58644405 0.052396 1.49783206]	[1.676102470363426, 2.1125824357886516, 1.5120681618964482, 1.1371771385099674, 0.9680621724520797, 0.9376096675181312, 3.337198089246458, 0.32749845791849125, 0.7239211535671743, 0.5495995983141915, 0.3842834268911529, 2.167392839350958, 1.6920568196609798, 0.8111307291956839, 0.5079605958982929, 1.4437508765953777, 0.6382346827402297, 1.8669268230978069, 1.7827650580216459, 0.7372200990904056, …	[1.6093982883484528, 2.086867448542572, 1.6862438704649023, 1.1059711360450992, 1.4656941086506872, 0.9231965254290551, 3.2690002950128014, 0.27553976405886194, 0.7428765324838312, 0.5163877788310995, 0.34757134705240406, 2.327304051924863, 1.6681745058491741, 0.7628937918501573, 0.43113634555504904, 1.5370753625292661, 0.6749555767487713, 1.6194757776268074, 1.6612149010566333, 0.771238547435064…
		[-9.51679132e-01 -7.45284528e-01 1.73258834e+00]	[-0.94602479 -0.82009538 1.66957971]
		[-9.11029639e-01 -2.08111486e-01 -1.18872399e+00]	[-0.81577312 -0.16186312 -1.46687864]
		[ 9.98145445e-01 -2.65378243e-02 -5.44218026e-01]	[ 1.04313642 -0.06089363 -0.36239555]
		[ 1.42666041e-02 3.74735607e-02 9.67231392e-01]	[ 0.02245041 0.17846946 1.45461467]
		[-2.87296407e-01 8.12575307e-01 -3.69180218e-01]	[-0.25903727 0.82612554 -0.32048106]
		[ 3.17381335e+00 1.00964312e+00 -2.10762194e-01]	[ 3.15263538 0.84224337 -0.19462575]
		[-7.35658204e-02 2.93383603e-01 -1.25576157e-01]	[-0.02743237 0.25919297 -0.08937914]
		[-2.06243989e-01 -4.96102966e-01 -4.85187696e-01]	[-0.27089545 -0.48621471 -0.49201265]
		[ 3.22928902e-01 3.70736097e-01 -2.45624488e-01]	[ 0.22329846 0.37793941 -0.27194841]
		[-8.59298061e-02 -3.69892877e-01 -5.88988951e-02]	[-0.11644205 -0.28666628 -0.15833362]
		[-1.29084354e+00 2.24748033e-01 -1.72650022e+00]	[-1.47282005 0.18546071 -1.79241446]
		[ 1.99332034e-01 -1.56856541e+00 -6.02433058e-01]	[ 0.2014091 -1.5250837 -0.64525984]
		[-4.03905370e-01 6.35720704e-01 -3.01085866e-01]	[-0.38627537 0.59403727 -0.28269772]
		[ 8.09211375e-02 6.73112452e-02 4.96935542e-01]	[ 0.17649316 0.07748125 0.38564928]
		[ 7.44681912e-01 2.54172541e-01 -1.21047997e+00]	[ 0.72433449 0.45530117 -1.27696557]
		[-1.01533077e-01 -4.13226194e-01 4.75687562e-01]	[-0.08822916 -0.49279233 0.45269898]
		[-5.71765678e-01 1.08235724e+00 1.40961079e+00]	[-0.43796772 0.91802073 1.26020792]
		[-7.83158307e-01 -1.57239975e+00 3.04094317e-01]	[-0.76069359 -1.44275903 0.31531979]
		[-2.15960096e-01 5.22326756e-01 4.73317517e-01]	[-0.17795375 0.48679632 0.57111357]
		[ 7.18473343e-01 3.55283391e-01 1.35469001e-01]	[ 0.6886597 0.41155422 0.10689724]
		[ 4.13548560e-01 -4.46009081e-01 1.26478718e-01]	[ 0.35284822 -0.40504272 0.1031709 ]
		[-4.18252604e-02 -1.19809172e+00 -4.92234789e-01]	[-0.13096816 -1.09016846 -0.54930792]
		[ 1.61864849e-01 1.23338524e+00 5.26574943e-01]	[ 0.10060256 1.2147554 0.50669265]
		[-4.10051804e-02 -1.58626130e-01 -1.38610070e-01]	[-0.03773296 -0.13917794 -0.06390967]
		[ 1.71768595e-01 6.00697768e-03 -5.39240108e-02]	[ 0.15263198 -0.00398744 -0.11707652]
		[-6.06240044e-02 -1.28493591e-03 -2.68608581e-01]	[-0.16481135 -0.00607391 -0.2500086 ]
		[-1.76547150e-01 9.95226262e-02 -8.12006681e-02]]	[-0.15899866 0.04104484 0.00991834]]
0.215469	0.297473	[[ 1.5434059 1.21080717 -0.21522137]	[[ 1.53773642e+00 1.07057004e+00 -2.50471616e-01]	[1.973442680532344, 2.2724913937247013, 1.6335320179703585, 0.6493465558114858, 1.195148622552157, 0.8077064151776568, 3.370423239687671, 0.05521054693652863, 0.6824585219880219, 0.4394956622345891, 0.5321302465265053, 3.373027709312945, 1.6604941579194756, 0.9342831820814917, 0.5758062730561269, 1.932963600201605, 1.4827844707873623, 2.5565133754350264, 1.1622506479655035, 0.46102912710018, 0.86…	[1.8903675672471416, 2.1981590992934907, 1.8968094477772242, 0.729904982953312, 1.354380304850104, 0.8324935284178995, 3.1818907831382868, 0.11102639695345733, 0.6877143292825063, 0.4371717959512303, 0.5112666787917758, 3.2921738817388664, 1.5629607976435043, 0.9609666928778535, 0.5220156178569824, 2.2065215919001013, 1.5181878014233763, 2.7591496685523986, 1.0921275202359022, 0.4187663109352915,…
		[ 0.080455 -1.7122331 1.4919792 ]	[ 4.90827772e-03 -1.77743208e+00 1.29329600e+00]
		[-0.23498798 0.14231015 -1.61026561]	[-3.85960226e-02 2.18819135e-01 -1.88375015e+00]
		[-0.34445178 0.34035941 0.43261922]	[-2.86571580e-01 2.82065712e-01 6.09160855e-01]
		[-0.59516557 1.03401386 -0.07052307]	[-6.27334870e-01 1.17008062e+00 2.67784064e-01]
		[-0.65118128 0.20663691 0.4308756 ]	[-6.66833420e-01 2.28743175e-01 4.42781239e-01]
		[ 1.95697364 1.43134054 2.34121149]	[ 1.88573177e+00 8.46569548e-01 2.41904210e+00]
		[ 0.04547947 -0.02404303 0.02004383]	[ 8.39632388e-02 -1.34309129e-02 7.13907972e-02]
		[-0.46451528 0.18444569 -0.46470956]	[-4.21955680e-01 2.42978871e-01 -4.85660037e-01]
		[-0.41444942 -0.1155492 0.08964649]	[-4.32863031e-01 -4.73494347e-03 6.10438833e-02]
		[ 0.105184 -0.48807782 -0.18406239]	[ 7.32269581e-02 -3.99530949e-01 -3.10493882e-01]
		[ 1.314924 -0.91321287 -2.96889425]	[ 1.09886089e+00 -7.29449262e-01 -3.01642460e+00]
		[-0.89392664 -0.8517241 -1.11027117]	[-6.15176934e-01 -8.43512361e-01 -1.16313829e+00]
		[ 0.16174694 0.23961062 0.88843106]	[ 1.46289447e-01 1.40633078e-01 9.39296928e-01]
		[-0.36183128 0.12946573 0.42880021]	[-3.26061061e-01 8.80626010e-02 3.98031994e-01]
		[-1.30594488 1.42196033 -0.0942607 ]	[-1.29751175e+00 1.77093804e+00 -2.21312559e-01]
		[-1.20557075 0.02675704 -0.86286326]	[-1.27808474e+00 -2.52746827e-03 -8.19382215e-01]
		[ 1.07160847 -1.71902647 1.55960376]	[ 1.21953016e+00 -1.95018637e+00 1.52395085e+00]
		[ 1.03135328 0.53121034 0.07037436]	[ 9.37907871e-01 5.23396016e-01 1.97807877e-01]
		[-0.37719178 0.255019 -0.07238455]	[-3.46669751e-01 2.25115602e-01 -6.71436735e-02]
		[ 0.08284895 -0.84211675 0.15931781]	[ 1.01719532e-01 -7.79837929e-01 9.84692199e-02]
		[-0.41173691 -0.48127103 0.33371392]	[-4.68622470e-01 -4.39371409e-01 3.37812385e-01]
		[ 0.09153029 0.54734773 0.74062337]	[-8.78053665e-03 6.48779889e-01 6.50371474e-01]
		[-0.15635338 -0.91094155 -0.65608443]	[-2.16244997e-01 -9.46243455e-01 -6.50695110e-01]
		[ 0.16049255 0.2929585 -0.16005423]	[ 1.45508274e-01 3.07433319e-01 -6.11495405e-02]
		[-0.14351672 0.26678752 0.31974685]	[-1.85240119e-01 2.15908455e-01 3.07196191e-01]
		[-0.14729835 0.09422255 -0.54430236]	[-2.96735389e-01 1.41366686e-01 -5.60544699e-01]
		[ 0.26325698 -0.19405942 -0.21682034]]	[ 2.77899512e-01 -2.35203655e-01 -1.27269479e-01]]
0.166985	0.219124	[[ 1.26179822 0.49596114 -1.55268965]	[[ 1.16954291 0.10064161 -1.66939372]	[2.061299916873893, 1.0514094547739532, 1.2343824179916618, 0.41762858597891916, 2.3105532847169017, 0.44580079195579986, 2.08616290921817, 0.3807676752649297, 0.9212238437722357, 0.7222753346446129, 0.6855907697505493, 2.2139548575883623, 0.779089341930269, 0.9171234207075779, 0.4951945195989974, 2.413075020824386, 1.7509472182242911, 1.2503705378064447, 1.175819576468893, 1.1830370469439042, 0.…	[2.04079267789572, 0.8383935404958673, 0.9880335845220959, 0.48912852480022156, 2.210313136166057, 0.5229089528656513, 2.170325848700973, 0.3696735167287135, 0.999312827765051, 0.6726272405782698, 0.6012609876634869, 2.1220469604291394, 0.7425544562965735, 0.9853233740119508, 0.40149507685831226, 2.1706116252788084, 1.6067825106964166, 1.2658371211196933, 1.1431614258957432, 1.1931773372517998, 0…
		[ 0.10296503 -0.47017182 0.9347719 ]	[ 0.12682049 -0.40769283 0.7215309 ]
		[-0.94917621 -0.35233536 0.70613332]	[-0.81439287 -0.30054392 0.47185588]
		[ 0.32528331 -0.04565513 -0.25791473]	[ 0.41956984 -0.16529599 -0.18943362]
		[ 1.26079338 1.18679104 -1.52989659]	[ 1.10132778 1.24272676 -1.45883223]
		[-0.30473195 0.26086045 -0.19449578]	[-0.38548227 0.29421519 -0.19563899]
		[ 0.17798404 0.63249787 1.97998581]	[ 0.13585547 -0.0550146 2.16537086]
		[-0.2733805 -0.10469739 0.2434863 ]	[-0.31996444 -0.06365573 0.1738655 ]
		[-0.37015055 0.43469961 0.72296486]	[-0.29256598 0.51423702 0.80535183]
		[-0.54994182 -0.16473647 0.43830075]	[-0.54402516 -0.04181993 0.39333843]
		[ 0.57755262 -0.3623691 0.07180744]	[ 0.54240695 -0.25648369 -0.03905888]
		[ 0.56722742 0.66883614 -2.03285695]	[ 0.63959048 0.75297435 -1.87804072]
		[-0.41650075 0.42476928 0.50306897]	[-0.15437763 0.40944827 0.59992231]
		[-0.90252144 0.0468781 0.15611812]	[-0.97017012 -0.00733572 0.17198334]
		[-0.4526143 -0.09984257 -0.17432546]	[-0.33876079 -0.02355858 -0.21420649]
		[-1.53360901 -0.89292144 1.63513478]	[-1.5810678 -0.4640022 1.412969 ]
		[ 0.55315164 -1.14539299 -1.20329311]	[ 0.47290158 -1.09869888 -1.07283498]
		[ 0.90353013 -0.76477732 0.40271011]	[ 0.88891585 -0.81118553 0.39261975]
		[-0.66054437 0.63735613 -0.73485371]	[-0.75515822 0.56328306 -0.64750776]
		[ 0.3578636 -1.05602022 0.39538791]	[ 0.38814016 -1.05829115 0.39120227]
		[ 0.0740532 0.71409681 -0.07340667]	[ 0.15527383 0.67927168 -0.11815952]
		[ 0.44320385 -0.01417872 0.04259145]	[ 0.38100176 -0.03384417 0.10196844]
		[ 0.46981372 -0.2121185 -1.13045245]	[ 0.43771639 -0.21479296 -1.16437292]
		[-0.17958882 0.80564726 0.81519413]	[-0.22068258 0.77389341 0.81144995]
		[-0.26613677 -0.51629561 0.20204224]	[-0.29839419 -0.51353177 0.30291234]
		[-0.23854598 -0.07366229 -1.08257522]	[-0.28266103 -0.08695435 -1.04651857]
		[ 0.62349103 0.00646047 0.86418604]	[ 0.46519382 0.05767207 0.85286341]
		[-0.38779708 0.24758424 -0.1611996 ]]	[-0.36655422 0.21433857 -0.0752058 ]]
0.0389955	0.0939776	[[ 0.62510934 -1.22145407 -0.6594879 ]	[[ 5.72629791e-01 -1.58953893e+00 -8.76788141e-01]	[1.522378410878751, 1.5174713280000278, 0.9818540518775007, 0.39835354047983673, 0.3660392247217444, 0.6239511789562991, 1.63396500570146, 0.6218376807987633, 1.0250996659063734, 0.304178449135323, 0.4776615528068638, 1.4931995321646212, 2.129823957420382, 0.6917770943612115, 0.5679655165583527, 3.700187400920984, 1.514798424183103, 1.9712640952006157, 0.9487562559190962, 1.0890270318274757, 0.57…	[1.9034958175244396, 1.5945827520190343, 0.9129751511583988, 0.40226648835550405, 0.32840200868986813, 0.5522381822138364, 1.59009063583807, 0.456935688353257, 1.116626191905989, 0.2980615487348141, 0.5320160502305394, 1.677291216027006, 2.2120381524347397, 0.7780312139993266, 0.5495351187569013, 3.3981424931247264, 1.464049358984664, 1.825181449653707, 0.9696018033411273, 1.0990720963732852, 0.4…
		[ 0.60444418 0.90226165 -1.05985394]	[ 6.22850353e-01 1.14399173e+00 -9.19801343e-01]
		[ 0.24716741 0.09956474 0.94500398]	[-1.68494940e-04 -6.17266551e-02 9.10886062e-01]
		[-0.03500448 -0.12689822 -0.37597483]	[ 3.49415558e-02 -1.95421350e-01 -3.49868420e-01]
		[ 0.19742875 0.29422924 0.09184638]	[ 9.57167363e-02 2.83562934e-01 -1.35197071e-01]
		[ 0.52249624 -0.30995042 -0.1422796 ]	[ 4.80696363e-01 -2.19139396e-01 -1.60860007e-01]
		[-1.47495905 0.09372216 0.69681676]	[-1.30123691e+00 -9.20537476e-02 9.09228708e-01]
		[ 0.47562596 -0.30017251 0.2652518 ]	[ 3.71321643e-01 -2.39871378e-01 1.15638153e-01]
		[ 0.39417605 0.41123441 0.85225632]	[ 3.41879487e-01 5.35858724e-01 9.18056587e-01]
		[-0.11381772 -0.1949247 0.20389806]	[-1.68589414e-01 -1.47806755e-01 1.96396180e-01]
		[ 0.08588224 0.27581292 -0.38041035]	[ 8.25439326e-02 2.76464232e-01 -4.46984457e-01]
		[ 0.9110933 -1.17589798 -0.1296834 ]	[ 1.17205095e+00 -1.18421490e+00 1.92970067e-01]
		[-1.6773129 1.263289 0.35619156]	[-1.66545731e+00 1.35219300e+00 5.39387454e-01]
		[ 0.62124548 -0.25387321 0.16780344]	[ 7.31813824e-01 -2.51229754e-01 8.16376589e-02]
		[-0.03019543 -0.45658296 -0.3364596 ]	[ 7.05692447e-02 -3.89766671e-01 -3.80907824e-01]
		[-0.71484952 -3.25736174 1.60311305]	[-8.60859514e-01 -3.09110003e+00 1.11865719e+00]
		[-0.05433415 1.40427292 -0.56540219]	[-2.84641981e-02 1.31518724e+00 -6.42582949e-01]
		[-0.30690171 1.75741442 -0.83856307]	[-2.52973905e-01 1.66846713e+00 -6.95348098e-01]
		[ 0.6520588 0.2748649 0.63198658]	[ 5.13266591e-01 2.80014671e-01 7.73483579e-01]
		[-0.07061645 -0.1865687 -1.07060044]	[-7.42481806e-02 -1.29496008e-01 -1.08888818e+00]
		[-0.52913751 0.06456145 0.20226839]	[-4.25558756e-01 2.54864190e-02 1.42619662e-01]
		[-0.16770075 0.59303392 -0.06031809]	[-1.44777712e-01 5.66012194e-01 4.82537267e-03]
		[-0.31689704 -0.25724763 0.57489266]	[-2.38054685e-01 -3.27725428e-01 6.01282130e-01]
		[-0.08617761 -0.30086974 -0.36618236]	[-1.07202684e-01 -3.40726571e-01 -3.98733534e-01]
		[ 0.29998733 0.71763372 -0.34945963]	[ 2.61792561e-01 6.82115385e-01 -2.47540637e-01]
		[ 0.12543865 0.27816595 1.28249932]	[ 7.39830991e-02 3.34533984e-01 1.32222566e+00]
		[-0.43763993 0.22863591 -1.33042721]	[-5.17871479e-01 2.15847942e-01 -1.28517885e+00]
		[ 0.34066336 -0.40442648 -0.26658327]]	[ 3.59407110e-01 -4.19918000e-01 -1.98614948e-01]]
0.31102	0.291387	[[-1.06152835e+00 -7.03610911e-01 1.65679548e-01]	[[-1.0431626 -1.06759853 -0.10736793]	[1.2842742936309732, 2.353013359673922, 2.9545903386255743, 0.5367378897286008, 3.313068980051417, 1.0100257620950024, 1.965165073934502, 0.26652442623660283, 0.5494389116182454, 0.8632710597604624, 0.649257987602841, 1.4356357874428165, 0.9175675799273147, 1.0921607789148198, 0.41772112649917403, 2.194969290548401, 1.6525484456140846, 1.185422551199738, 1.570133993613892, 1.419706875911126, 0.09…	[1.4964901315068144, 1.8772459989523216, 1.9460219754455186, 0.5169454005275657, 2.598414939314399, 0.8952086938378746, 1.7220345472038638, 0.3910891307975089, 0.4287983097543707, 0.8167495159776806, 0.5767117718520088, 1.5342612550793928, 1.051937037160629, 1.199554195014796, 0.5165464728627759, 2.24556565115944, 1.606601944553455, 1.0099680688777517, 1.565989293416692, 1.459884611881794, 0.1496…
		[-5.23367899e-01 9.35391587e-01 -2.09470773e+00]	[-0.26778274 1.07896603 -1.51267222]
		[ 2.81702313e+00 3.26440004e-01 8.29108958e-01]	[ 1.67382942 -0.0305423 0.99215108]
		[-2.77322933e-01 1.37266822e-01 -4.38562849e-01]	[-0.24988186 0.15653743 -0.42460291]
		[-2.39992943e-01 -1.37913825e+00 3.00279988e+00]	[-0.02913985 -1.20028016 2.3043955 ]
		[ 7.73759320e-01 -6.27460461e-01 -1.66559072e-01]	[ 0.74458225 -0.47639786 -0.1415661 ]
		[-1.52691046e+00 7.74860834e-01 -9.64369700e-01]	[-1.18353063 0.9149054 -0.85299844]
		[-2.63998896e-01 2.70967313e-02 -2.46093406e-02]	[-0.32677392 0.05259016 -0.20833576]
		[ 4.99766330e-01 -2.28272351e-01 -2.90987487e-03]	[ 0.39246436 -0.17089678 0.0251795 ]
		[ 3.05421984e-01 -5.47211256e-01 -5.93729042e-01]	[ 0.25466207 -0.53665384 -0.56056191]
		[ 5.34975723e-01 9.84826139e-03 3.67749809e-01]	[ 0.48619269 -0.03764951 0.30788903]
		[-5.67326458e-01 6.33457874e-01 1.15668575e+00]	[-0.2028961 0.46583871 1.44768265]
		[ 5.54466454e-01 -6.36762465e-01 3.59208544e-01]	[ 0.80681271 -0.4759539 0.47863627]
		[-4.91103039e-01 4.97748834e-01 -8.38975011e-01]	[-0.44283663 0.53014097 -0.98070206]
		[ 3.51955351e-01 1.60254926e-01 -1.57913676e-01]	[ 0.40767337 0.24478485 -0.20175 ]
		[-1.90982532e+00 1.01805989e+00 -3.66075814e-01]	[-1.89012885 0.88521841 -0.82847232]
		[ 1.02603223e+00 -5.98867654e-01 1.14870874e+00]	[ 0.92568509 -0.71167327 1.10353889]
		[ 3.82003044e-01 -1.58564989e-01 -1.11092639e+00]	[ 0.25633233 0.0802427 -0.9735966 ]
		[-1.19191150e+00 -7.90778602e-02 -1.01902622e+00]	[-1.2923383 -0.10088343 -0.87863913]
		[ 8.53979626e-01 -5.16844232e-02 1.13296740e+00]	[ 0.85797913 -0.01675578 1.18103943]
		[-4.15279891e-02 7.64527610e-02 2.62405016e-02]	[ 0.05838767 0.11029945 -0.0826337 ]
		[ 2.58081907e-01 3.14673338e-01 1.26900019e-02]	[ 0.20987741 0.29485581 0.06062889]
		[ 1.34558984e-01 8.88173227e-01 -2.22333764e-01]	[ 0.18421739 0.65767685 -0.10474425]
		[-1.08429709e-01 1.86286962e-01 -9.14748075e-03]	[-0.10290447 0.17086988 -0.03948244]
		[-1.83785482e-01 -8.27705597e-01 2.95406190e-02]	[-0.1803781 -0.85665906 0.09199505]
		[-5.46087991e-01 -1.12082530e-01 -1.70597729e+00]	[-0.60523519 -0.05085613 -1.6228512 ]
		[ 8.84469446e-01 -6.46163148e-02 1.56434051e+00]	[ 0.78590379 -0.0983054 1.57655448]
		[-2.61344692e-01 1.97674904e-01 -1.10346828e-01]]	[-0.22761041 0.18817929 -0.04871378]]
0.517738	0.517434	[[-1.11625650e+00 -3.70768339e-01 7.16959579e-01]	[[-1.17648137 -0.66877589 0.13423863]	[1.3775081738708752, 2.0624307945705, 3.5137972088037155, 0.9786605221549087, 3.1223356058292713, 0.5934305299818485, 1.5856755167144598, 0.45414900119060964, 1.1453954155106236, 0.8454588327321539, 0.6395061356923205, 1.7664011658740442, 1.8666651732253392, 1.0805199534612322, 0.589745986493695, 2.6363794382817556, 1.707268924240642, 1.4037090476552283, 1.3653903447820805, 1.8357079391028273, 0.…	[1.3599226493372445, 1.6568982563191685, 2.7829025384586714, 0.954477385080794, 2.580031524022063, 0.476249092826084, 1.628676382240118, 0.414674053249135, 1.1026834970206065, 0.8807240210247257, 0.7428114491276661, 2.253417133775637, 2.2166008318395565, 1.054861380557274, 0.6586811361036448, 2.924345385435729, 1.7602595688586096, 1.173201936117316, 1.3403551468494135, 1.7142542597950932, 0.51340…
		[-1.88027035e+00 -9.76654136e-02 -8.41822820e-01]	[-1.63997475 0.1695744 -0.16443595]
		[ 3.31227054e+00 2.20213425e-01 1.15201595e+00]	[ 2.48746906 -0.14275376 1.23962315]
		[ 4.54240374e-01 2.89440710e-01 -8.17108424e-01]	[ 0.45615668 0.34844087 -0.76258581]
		[-1.58340958e+00 -1.32347812e+00 2.34311745e+00]	[-1.32991834 -1.17743768 1.87123499]
		[ 1.18081126e-01 -5.49174861e-01 -1.91372969e-01]	[ 0.0417612 -0.45093707 -0.1473939 ]
		[ 3.94393049e-01 6.98419848e-01 -1.36785624e+00]	[ 0.62403303 0.72627071 -1.31745982]
		[ 4.11076955e-01 -1.30080889e-01 1.42639456e-01]	[ 0.3908603 -0.1376838 0.01503212]
		[-2.46811824e-01 -1.00338520e+00 -4.94199062e-01]	[-0.33437864 -0.93015419 -0.48878933]
		[ 7.12063576e-01 4.52294355e-01 -5.65324492e-02]	[ 0.75472574 0.45278779 0.03235852]
		[-5.89257426e-01 2.38421637e-01 -6.99921888e-02]	[-0.69630613 0.18960654 -0.17599994]
[truncated: 829 more rows]
