# Supplementary material for: Modelling chemical processes in explicit solvents with machine learning potentials
Source: Nat Commun. 2024 Jul 20;15:6114. doi: 10.1038/s41467-024-50418-6 (PMC11271496; doi:10.1038/s41467-024-50418-6)
Supplement: Supplementary file 4 — Source Data [file 41467_2024_50418_MOESM4_ESM.zip › source_data/SI/S6/s23.xlsx]

## Sheet: Sheet1
E_true	E_predicted	F_true	F_predicted	|F|_true	|F|_predicted
1.63745	1.63727	[[-2.85223067e-02 -2.28056069e-02 2.34054974e-02]	[[ 9.74558159e-02 -1.00790511e-01 2.78127262e-02]	[0.04337551148881645, 0.05503848440798197, 0.06430421253305547, 0.032079392243356875, 0.10353371287207236, 0.06498741533699766, 0.11638138469554989, 0.1660620715342675, 0.12455663045501167, 0.04359503471181286, 0.027060079583627116, 0.04980290985056781, 0.11959087101346215, 0.05634672788230282, 0.027948985055444, 0.3829692299834888, 0.03038503645529974, 0.24509108979289265, 0.13096801470544692, 0…	[0.14293323928940035, 0.07524104020550894, 0.27273136493151645, 0.11801046470599372, 0.1041651322160657, 0.04665180237453485, 0.08466866043724165, 0.17156082228448136, 0.15045618526899618, 0.0433386509943607, 0.18118372069625371, 0.2725393886666184, 0.10797436662684784, 0.052136697352191695, 0.04706101575663884, 0.46885516557958345, 0.08797820990619301, 0.2791089136714998, 0.22951176607201743, 0.…
		[-1.78378189e-02 -1.42979202e-03 5.20480805e-02]	[-6.96410824e-02 1.95066004e-02 -2.07563560e-02]
		[-2.31762576e-02 -5.75783237e-02 1.68115876e-02]	[ 4.01931790e-02 -1.43610258e-01 2.28348417e-01]
		[ 2.04461544e-02 2.14974282e-02 -1.22025717e-02]	[-7.21564738e-02 4.71471832e-02 -8.06043186e-02]
		[-9.42177147e-02 -5.00563475e-03 4.26285767e-02]	[ 1.57626324e-02 1.14129135e-02 -1.02331127e-01]
		[-4.13699175e-02 3.22287102e-02 -3.83823438e-02]	[ 1.59397311e-02 -3.89731048e-03 -4.36706607e-02]
		[ 8.94258932e-02 9.43441617e-03 -7.38825292e-02]	[-4.47082537e-02 2.24521040e-02 6.83070797e-02]
		[-1.15625206e-01 9.63946701e-02 -7.01105626e-02]	[-1.13004533e-01 7.81128244e-02 -1.02769052e-01]
		[-6.78604335e-02 -1.63643695e-02 1.03157759e-01]	[-1.41876274e-01 2.14909150e-02 4.52363473e-02]
		[-8.85869413e-03 -4.11852607e-02 -1.12171696e-02]	[-5.53645318e-03 2.31807118e-02 -3.61972507e-02]
		[-6.64435484e-03 -1.06990918e-02 2.39505718e-02]	[ 5.47402749e-02 5.62091882e-02 1.63314329e-01]
		[ 3.02722015e-04 3.70625437e-02 -3.32656887e-02]	[-1.33380081e-02 2.06894233e-01 -1.76902776e-01]
		[-3.01891547e-02 -1.15660121e-01 -3.65071334e-03]	[ 5.08522761e-02 -3.82181389e-02 -8.72461101e-02]
		[ 4.19420914e-02 3.73188315e-02 4.80827666e-03]	[-4.00059634e-02 2.83078065e-02 1.77883725e-02]
		[ 1.01003840e-02 -1.64247390e-02 2.02325469e-02]	[ 4.45105408e-02 1.52707508e-02 5.95933400e-04]
		[ 1.90866513e-01 -3.14711236e-01 -1.05793399e-01]	[ 1.06143834e-01 -4.51063806e-01 -7.14149577e-02]
		[ 5.74189665e-03 -5.02111281e-03 -2.94120637e-02]	[ 5.45779197e-02 -1.33010335e-03 -6.89901944e-02]
		[-1.75748461e-01 1.44628721e-01 -9.09101412e-02]	[-1.80064182e-01 2.07076751e-01 -5.09695514e-02]
		[-1.08969795e-01 -2.22040196e-02 6.91750399e-02]	[-1.47461086e-01 3.84520998e-02 1.71616767e-01]
		[ 7.23187826e-02 -7.12254455e-02 -2.85011723e-02]	[ 5.07823178e-02 -2.75438706e-02 3.33745942e-02]
		[ 9.89634107e-03 4.52568640e-02 1.50822103e-02]	[ 2.06620278e-02 -2.10274709e-02 6.53454255e-02]
		[ 7.05388060e-03 -4.86253728e-02 3.32755103e-02]	[-1.39142882e-01 6.46084690e-02 -3.73317754e-02]
		[-2.11899497e-01 -1.64401410e+00 1.59384010e+00]	[-3.57402413e-01 -1.33024296e+00 1.70419774e+00]
		[-2.05880332e-01 -4.41800077e-01 9.53349117e-02]	[-2.99030077e-01 -6.96948587e-01 1.93366200e-01]
		[-2.90809772e-01 5.31193060e-02 -6.31487275e-02]	[-2.05279224e-01 6.05968308e-02 -6.06237711e-02]
		[ 8.08082145e-01 4.78485697e-01 -4.33977590e-01]	[ 7.78049119e-01 4.41812133e-01 -3.80567236e-01]
		[-4.54518876e-01 1.07554628e+00 -1.13647999e+00]	[-4.10487500e-01 9.97918489e-01 -1.13923799e+00]
		[ 1.46155443e-01 3.83450782e-01 -4.31998970e-01]	[ 2.74396008e-01 4.11431097e-01 -3.77633474e-01]
		[-1.18910467e+00 -1.27989700e+00 -6.72314021e-01]	[-1.21430456e+00 -1.42043342e+00 -6.55008876e-01]
		[-7.34850877e-02 6.97747247e-02 6.22255103e-01]	[-1.41496110e-03 3.80374714e-02 5.29729066e-01]
		[ 1.01949051e+00 1.11512048e+00 5.40777321e-01]	[ 1.02888265e+00 1.20498930e+00 5.38819651e-01]
		[ 8.02820120e-02 2.63378951e-02 6.15372612e-01]	[ 6.14716382e-02 4.41164053e-02 5.55611157e-01]
		[ 6.07201123e-01 -1.18723183e-01 -3.43024717e-01]	[ 6.07525752e-01 -1.38277394e-01 -3.71919417e-01]
		[-2.42888934e-01 3.74021148e-01 -6.28467100e-01]	[-2.93294381e-01 3.41316933e-01 -5.59245815e-01]
		[ 5.07344356e-01 1.70433805e+00 -3.42265573e-01]	[ 4.32573931e-01 1.63035068e+00 -3.29358561e-01]
		[-1.67198161e+00 2.72121329e-01 7.04454748e-01]	[-1.59923443e+00 2.26734858e-01 5.78313691e-01]
		[ 3.61732290e-01 -1.03602781e+00 2.19842723e-01]	[ 3.68139504e-01 -1.03703095e+00 2.43323669e-01]
		[-7.15050687e-01 -1.14213463e-01 1.65637536e-01]	[-7.01917226e-01 -1.21680318e-01 1.36556941e-01]
		[ 6.63235292e-02 -1.16689767e+00 -9.00412102e-02]	[ 8.08632109e-02 -1.10282351e+00 -1.40033949e-01]
		[ 1.34583672e+00 5.68230356e-01 -4.11167253e-01]	[ 1.33377476e+00 5.84492243e-01 -4.34926621e-01]
		[-6.13762380e-01 1.57364298e+00 -1.79438821e-01]	[-4.81668540e-01 1.59909932e+00 -1.82865037e-01]
		[-9.13022657e-01 -9.79923348e-01 -8.61742360e-01]	[-9.67904257e-01 -9.70999466e-01 -8.61915063e-01]
		[ 6.40934547e-02 -9.87879790e-01 1.76242062e-01]	[ 1.16677310e-02 -9.41777658e-01 1.63658910e-01]
		[ 3.97418521e-01 -2.16934031e-01 6.67199114e-01]	[ 3.61743926e-01 -9.41899164e-02 7.26906352e-01]
		[-2.10048815e-01 -2.66907177e-01 -4.60845236e-01]	[-2.34163254e-01 -2.67174748e-01 -4.85193814e-01]
		[ 1.38042915e+00 6.71983583e-01 8.69731764e-01]	[ 1.40499009e+00 6.57921669e-01 8.37062718e-01]
		[ 6.65096721e-01 -7.00309457e-01 -1.35541537e+00]	[ 7.17831637e-01 -8.07602438e-01 -1.44511719e+00]
		[-6.97630519e-02 -1.11088386e+00 -3.77746938e-01]	[-1.68589063e-01 -1.13446759e+00 -3.03683459e-01]
		[-4.75506351e-01 2.84733837e-01 -1.45998194e-02]	[-5.00042348e-01 2.79436261e-01 -5.16917538e-03]
		[-1.80253502e-01 4.62103741e-01 8.00554924e-01]	[-2.11594237e-01 3.84506077e-01 6.81873815e-01]
		[-2.03383171e-01 -1.16029949e-01 2.31800628e-01]	[-2.80256061e-01 -1.37204053e-01 2.73611417e-01]
		[ 4.99421544e-01 1.13870647e+00 4.99622245e-01]	[ 5.47822483e-01 1.13829209e+00 5.12956735e-01]
		[-1.60609872e+00 -6.68340325e-01 -8.90640203e-01]	[-1.42757862e+00 -6.27683763e-01 -8.63649610e-01]
		[-4.74740573e-01 -6.95271272e-02 -1.12550986e-01]	[-4.45184994e-01 2.44563771e-02 -3.58141302e-02]
		[ 7.79528522e-01 7.94089055e-01 1.00517387e-01]	[ 7.33981724e-01 7.01808978e-01 1.44635001e-01]
		[ 7.92252103e-01 -1.43408217e-01 4.08341607e-01]	[ 8.20863642e-01 -1.45285914e-01 4.05022906e-01]
		[ 1.24781685e-01 1.27216266e-01 -2.96602782e-03]	[ 1.17674445e-01 7.17485974e-02 2.35942841e-02]
		[ 1.30445832e-01 1.53947591e-01 -5.72536444e-02]	[ 1.17575418e-01 1.39927738e-01 -8.87555113e-02]
		[-3.97237515e-01 -3.73947049e-01 3.89189902e-01]	[-6.25377564e-01 -4.23766164e-01 4.23531905e-01]
		[-1.26862569e+00 4.87763327e-01 5.51293967e-02]	[-1.05435913e+00 4.98962017e-01 -1.33723413e-02]
		[-7.77423763e-01 2.76994037e-01 -1.68610285e+00]	[-7.35284106e-01 2.40792650e-01 -1.72801544e+00]
		[ 3.74539637e-01 -4.08054158e-01 6.61682704e-01]	[ 4.19513633e-01 -4.28142376e-01 5.89904751e-01]
		[ 1.24603091e+00 1.16050096e+00 1.03365638e+00]	[ 1.22131280e+00 1.18788875e+00 1.03190193e+00]
		[ 8.22731021e-01 -9.92171994e-01 -3.46142903e-01]	[ 7.64422948e-01 -1.01127492e+00 -2.73055601e-01]
		[-2.43204717e-01 -7.46689637e-01 2.66382003e-03]	[-2.02087001e-01 -9.05599470e-01 8.94091536e-02]
		[ 2.92156672e-01 7.38067845e-02 -7.30727131e-01]	[ 3.28093864e-01 2.43119585e-01 -5.83123197e-01]
		[ 2.80052059e-01 -2.99715363e-02 -9.59754462e-01]	[ 2.97952589e-01 -5.56111205e-02 -1.03393363e+00]
		[-3.49929320e-01 2.39030784e-01 3.65349116e-01]	[-4.06073815e-01 2.64896485e-01 4.24538523e-01]
		[ 1.62910827e-01 -1.65542816e-01 3.05237893e-01]	[ 1.72821719e-01 -1.66044557e-01 3.10198698e-01]
		[-1.16264794e-01 5.05498662e-01 1.22826334e+00]	[-1.33197743e-01 5.39316823e-01 1.11896209e+00]
		[-5.04894092e-01 5.02532891e-01 -8.69345275e-01]	[-4.78619194e-01 6.31811307e-01 -6.98736365e-01]
		[-2.11413712e-01 -1.21308065e+00 1.24619963e-02]	[-1.27520843e-01 -1.28790105e+00 2.49573674e-02]
		[ 5.30293688e-02 6.14864561e-01 4.94557886e-01]	[ 1.78319620e-02 5.33161679e-01 4.93803415e-01]
		[ 3.41829822e-01 -1.71634023e-01 3.01325441e-01]	[ 3.66436984e-01 -1.16723730e-01 2.49175397e-01]
		[ 3.52679220e-01 -1.51668357e-01 1.33016269e-01]	[ 2.63008848e-01 -1.98463348e-01 1.12237505e-01]
		[ 3.11165938e-01 4.24174786e-01 -5.48104047e-01]	[ 3.18819912e-01 4.62100171e-01 -6.09960393e-01]
		[-3.92499584e-01 -6.98424013e-01 3.86587171e-01]	[-3.43129678e-01 -6.27675471e-01 4.82449607e-01]
		[ 5.16927176e-01 5.17428079e-01 -6.08461839e-01]	[ 5.53396941e-01 3.64400284e-01 -5.19027770e-01]
		[ 5.26201052e-01 -5.61735536e-01 -1.61751361e-02]	[ 4.36922218e-01 -5.56544119e-01 1.56077477e-02]
		[-2.88941607e-01 4.91913452e-01 -5.84021009e-01]	[-2.58756967e-01 4.69138416e-01 -6.63496530e-01]
		[-5.66694737e-01 -3.85177382e-03 5.79551450e-01]	[-5.33772034e-01 -4.27836516e-02 6.05741175e-01]
		[ 2.09522818e-01 3.24936576e-01 2.28926132e-02]	[ 1.91939570e-01 4.07886503e-01 -3.16612705e-02]
		[ 2.34579788e-01 -2.81785190e-01 9.23954434e-01]	[ 3.61242167e-01 -2.91060407e-01 1.03753715e+00]
		[ 8.92645820e-02 -2.36831922e-01 3.70780063e-01]	[-7.60158140e-02 -4.09399806e-02 3.51263954e-01]
		[-6.74863890e-03 2.17786301e-01 -6.33742804e-01]	[ 1.19575225e-02 1.68883847e-01 -6.49723676e-01]
		[ 3.53427875e-01 3.27485673e-01 -2.20791615e-01]	[ 2.87568713e-01 3.51275000e-01 -2.06888458e-01]
		[-5.53722325e-01 3.73038368e-01 -2.34587038e-01]	[-5.68429727e-01 3.15858741e-01 -2.58830668e-01]
		[-1.56401506e-01 -6.68562109e-02 -6.30212675e-01]	[-1.28651459e-01 -1.66273694e-01 -6.13959874e-01]
		[-6.70402764e-01 -2.40804178e-01 1.00529600e+00]	[-6.51454790e-01 -2.66037104e-01 1.04945908e+00]
		[ 2.42164550e-01 1.46754665e-01 -2.17590897e-01]	[ 2.95738371e-01 1.87715415e-01 -3.53712292e-01]
		[-4.73041637e-01 8.54695627e-01 -4.67246159e-01]	[-4.51166369e-01 8.63730948e-01 -5.39297193e-01]
		[ 7.34348997e-02 -4.74655932e-01 4.10880369e-01]	[ 1.23355370e-01 -5.23671585e-01 3.88581303e-01]
		[ 5.80539166e-01 1.58562418e-01 -5.35755179e-01]	[ 6.11771670e-01 2.26243330e-01 -5.63839003e-01]
		[ 2.46863041e-01 -2.69220247e-01 1.64506558e-02]	[ 1.31199051e-01 -2.76557299e-01 3.92602896e-02]
		[ 7.30976683e-01 5.82293380e-01 -2.99730224e-01]	[ 7.56008640e-01 6.19641593e-01 -1.36203867e-01]
		[ 1.82890942e-01 1.07912042e-01 5.54570378e-01]	[ 1.73952568e-01 3.85471986e-02 5.99992375e-01]
		[-6.72022458e-01 4.44000224e-01 1.98999435e-01]	[-6.59650642e-01 4.08204232e-01 1.65176629e-01]
		[-3.45769270e-01 -4.45232247e-02 -3.75942844e-01]	[-3.25524747e-01 -2.26731725e-02 -3.73656578e-01]
		[ 5.46197675e-01 -7.58599514e-01 8.57516799e-02]	[ 4.89403594e-01 -7.51006279e-01 8.45065382e-02]
		[-6.23568475e-01 -2.60127685e-01 -4.10771148e-01]	[-6.20884413e-01 -2.57555110e-01 -3.58330162e-01]
		[-4.69526215e-01 5.43081340e-01 1.25085122e+00]	[-4.95705359e-01 6.34571616e-01 1.15870375e+00]
		[-5.59910206e-01 1.79333149e-01 -8.52562895e-01]	[-5.43116149e-01 1.44476521e-01 -9.26583119e-01]
		[ 3.78079279e-01 5.90077917e-01 -1.83142705e-01]	[ 3.41379849e-01 5.72165099e-01 -2.84802049e-01]
		[-1.70927124e-02 -2.82984046e-01 -5.58830187e-01]	[-2.27368502e-02 -2.45016222e-01 -5.94312908e-01]
		[-6.06879889e-01 -1.62297824e-01 -6.70814295e-01]	[-5.80563703e-01 -1.71685040e-01 -6.18974818e-01]
		[ 1.27400650e+00 -8.71354543e-01 1.30601867e+00]	[ 1.24539862e+00 -8.97306996e-01 1.27804072e+00]
		[ 2.91124455e+00 -1.12350789e+00 2.25757552e-01]	[ 2.96856881e+00 -1.19035414e+00 2.31603609e-01]
		[-3.89751688e-01 -7.20483743e-01 7.98403114e-01]	[-4.40364668e-01 -7.19249773e-01 7.56030624e-01]
		[-8.59853832e-01 -3.86777536e-01 -5.40807968e-01]	[-8.67678747e-01 -3.72195883e-01 -5.59987757e-01]
		[-2.31895142e-01 4.21046110e-01 4.13771217e-01]	[-1.62072483e-01 4.26072956e-01 4.09164797e-01]
		[-1.03620990e+00 1.24297921e+00 -5.69368482e-01]	[-1.08308011e+00 1.24531348e+00 -6.06455395e-01]
		[-3.05034159e-01 2.07455597e-01 -2.62172126e-01]	[-3.05796043e-01 1.98032591e-01 -1.81245970e-01]
		[-1.73807318e+00 -7.18567857e-01 9.98228594e-01]	[-1.75199118e+00 -6.85316348e-01 9.37039702e-01]
		[ 2.00085116e+00 1.09062334e+00 5.76928099e-01]	[ 2.09597353e+00 1.12388236e+00 6.66427186e-01]
		[ 8.46087719e-02 2.97794079e-01 -6.41060531e-02]	[ 8.07308207e-02 2.78034113e-01 -7.19699084e-02]
		[ 4.63473009e-01 -6.43701057e-02 -5.69926463e-01]	[ 4.63976606e-01 -7.36309430e-02 -5.40829439e-01]
		[ 1.15714984e+00 4.55498467e-01 2.46092583e-01]	[ 1.19785757e+00 4.13629623e-01 2.02236932e-01]
		[-1.97829901e+00 -1.01792661e+00 -1.08428752e+00]	[-2.00328470e+00 -9.08040133e-01 -1.02673961e+00]
		[-1.42602838e+00 1.12503883e-02 8.61158051e-01]	[-1.37005521e+00 -4.83541265e-02 8.58778875e-01]
		[ 1.12361305e+00 -3.67601354e-01 8.92716782e-02]	[ 1.08876811e+00 -3.51980809e-01 1.36862430e-01]
		[ 2.05921932e-01 2.72019924e-02 -3.16642753e-01]	[ 1.89926033e-01 3.56227540e-02 -3.01305143e-01]
		[ 2.48498624e-01 -1.14177879e-01 -2.30227163e-01]	[ 2.79233337e-01 -1.14008628e-01 -2.03046733e-01]
		[ 1.95369959e-01 4.54908347e-02 -4.13469472e-01]	[ 1.52937931e-01 3.75826931e-02 -3.61548469e-01]
		[-5.16432341e-01 3.31577639e-01 -1.74618203e-02]	[-4.60444441e-01 2.94037385e-01 -7.68266526e-02]
		[ 1.44005978e+00 7.51782175e-01 -3.89261584e-01]	[ 1.32061034e+00 7.72617040e-01 -3.96469323e-01]
		[-1.53044927e+00 -8.59185704e-01 -1.00109059e+00]	[-1.58138799e+00 -8.89446774e-01 -9.49555463e-01]
		[ 2.70922268e-01 5.85908303e-01 2.45010816e-01]	[ 2.64711462e-01 5.44739654e-01 2.33689214e-01]
		[-1.94736285e-01 -1.29733759e+00 5.48757365e-01]	[-1.97696912e-01 -1.25363518e+00 4.92643660e-01]
		[-9.47207002e-01 1.51328508e-01 1.93511564e-01]	[-9.68195059e-01 1.77666994e-01 1.16859280e-01]
		[ 1.13789323e+00 5.31472180e-01 6.66340314e-01]	[ 1.13148708e+00 5.95134243e-01 5.61640030e-01]
		[-7.55156340e-01 3.45850209e-01 -1.71650715e+00]	[-7.83491761e-01 3.85154986e-01 -1.71784763e+00]
		[-3.25553435e-04 -1.41904752e+00 -1.93390758e+00]	[-6.35597475e-02 -1.43254016e+00 -1.88119015e+00]
		[-5.21242880e-02 -8.78097474e-02 1.36007854e-01]	[-6.80839524e-02 -1.05000557e-01 1.45362968e-01]
		[ 4.35295899e-01 -7.43349205e-01 4.50694921e-01]	[ 4.61900165e-01 -7.96025808e-01 5.21199604e-01]
		[ 4.75429063e-01 5.31806115e-01 1.22568981e+00]	[ 5.23438512e-01 5.17374711e-01 1.21810282e+00]
		[-1.33868231e-01 1.34153151e+00 1.73232526e+00]	[-1.50110052e-01 1.31233657e+00 1.68650478e+00]
		[-1.00606178e+00 1.62990654e+00 -1.69934080e+00]	[-1.00458185e+00 1.62829848e+00 -1.84097191e+00]
		[-1.62875602e-01 -3.00864442e-01 9.24982105e-02]	[-2.37760108e-01 -3.38304923e-01 1.45293259e-01]
		[ 8.33226636e-01 -9.66673668e-01 1.22742397e+00]	[ 8.71650690e-01 -9.67630306e-01 1.20590461e+00]
		[ 1.36499501e-01 -4.69936461e-02 2.88359817e-03]	[ 8.27060171e-02 2.64354563e-02 -1.19718025e-02]
		[ 1.45783610e-01 7.47611276e-02 6.69611892e-01]	[ 1.21453452e-01 7.44491133e-02 5.20585212e-01]
		[ 2.46198924e-01 -3.78191379e-01 -4.23768654e-02]	[ 2.83042344e-01 -3.61832183e-01 -1.96192633e-02]
		[ 6.54389607e-01 -4.61869359e-02 -1.04493808e-01]	[ 8.34059926e-01 -1.05993267e-01 -8.01104395e-02]
		[-3.93697616e-01 -7.44852222e-01 4.32731530e-02]	[-5.63073782e-01 -6.70682578e-01 4.30593671e-02]
		[-4.98099533e-01 2.90309229e-01 -3.39182148e-01]	[-5.17595213e-01 2.18531059e-01 -3.52719323e-01]
		[-3.22360225e-01 -9.51077802e-02 8.94101066e-02]	[-3.25996686e-01 -4.62866946e-02 7.19635692e-02]
		[-9.57441803e-02 1.12594129e-01 1.48959646e-01]	[-1.19310817e-01 1.07979559e-01 9.41857161e-02]
		[ 5.05064556e-01 1.04531161e+00 2.72510903e-01]	[ 5.39011256e-01 1.02337820e+00 3.30853677e-01]
		[-6.98717582e-01 1.56753141e+00 -2.87563905e-01]	[-4.96701317e-01 1.51135012e+00 -3.12743779e-01]
		[ 8.61603983e-01 -2.85125365e-02 2.43734313e-01]	[ 8.50744102e-01 6.07519872e-02 3.38516312e-01]
		[ 5.06786169e-01 -8.82461669e-02 -5.08288774e-01]	[ 5.06672739e-01 -1.80219886e-01 -4.82001631e-01]
		[ 3.26776459e-01 -6.68528685e-02 1.51964034e-01]	[ 2.95903396e-01 -5.23058059e-02 8.73024143e-02]
		[-3.51006870e-01 -9.00946018e-01 -5.31861034e-02]	[-4.00288185e-01 -8.94982285e-01 -3.64756415e-02]
		[-7.34537819e-01 -5.51308416e-01 4.74859101e-01]	[-7.72707980e-01 -5.19144788e-01 3.91592325e-01]
		[-7.32659678e-01 1.13831880e+00 -5.54676462e-01]	[-7.00443415e-01 1.04938931e+00 -5.36503240e-01]
		[-6.29764840e-01 -2.44552439e-01 4.53665988e-02]	[-6.70479053e-01 -1.57681815e-01 1.21875956e-01]
		[-1.67662950e-01 7.75914627e-01 1.14445737e-01]	[-1.45386345e-01 7.24730864e-01 1.41803300e-01]
		[ 3.51529216e-01 -7.23796613e-01 -8.05605604e-01]	[ 4.54198569e-01 -7.02152408e-01 -7.51961070e-01]
		[ 5.83334472e-01 -1.06930548e-01 3.71583637e-01]	[ 5.60925508e-01 -9.94550370e-02 3.09898672e-01]
		[ 6.96075462e-01 -7.42910523e-01 7.43199772e-01]	[ 6.02853401e-01 -7.73172040e-01 6.51335249e-01]
		[-8.39657486e-01 1.06154146e+00 2.39101952e-01]	[-8.37037161e-01 1.26874328e+00 3.64095022e-01]
		[ 1.80201977e-01 -4.15272640e-01 -2.71695811e-01]	[ 2.82626872e-01 -4.18198729e-01 -2.59072798e-01]
		[-2.69918765e-01 -3.80571606e-01 2.86604677e-01]	[-2.31468088e-01 -2.98860602e-01 2.66283212e-01]
		[ 4.89766013e-01 -3.56901902e-01 1.45979580e-01]	[ 4.06317362e-01 -3.30720349e-01 1.05497314e-01]
		[ 6.96004551e-02 -1.02812871e-01 -1.48817001e-01]	[ 9.73164096e-02 -1.75979654e-01 -3.52862701e-02]
		[ 3.75670975e-01 -1.08512858e-01 -4.11647072e-01]	[ 4.23328910e-01 -4.50916921e-02 -5.07397348e-01]
		[ 2.37148528e-01 7.79068654e-01 -3.67609890e-01]	[ 2.70192375e-01 8.48592202e-01 -4.35971765e-01]
		[ 4.31357736e-01 -1.01696753e-01 5.69450603e-02]	[ 4.39842643e-01 -1.39974374e-01 2.38361288e-02]
		[ 1.69639874e-01 -5.93238321e-01 -2.39417272e-01]	[ 1.03553197e-01 -6.12276236e-01 -3.15047975e-01]
		[-4.38528499e-01 -3.84939349e-01 4.77435914e-01]	[-4.09302370e-01 -3.86467220e-01 5.15400826e-01]
		[ 3.13034463e-01 -6.54636999e-02 4.36207871e-01]	[ 3.48105022e-01 -4.26288874e-02 4.25620333e-01]
		[-5.86810196e-01 2.38087548e-01 -5.19622055e-02]	[-5.74847442e-01 2.59117847e-01 -1.10979858e-01]
		[ 3.51828750e-01 4.74047145e-02 -1.63700506e+00]	[ 2.78992938e-01 -3.33002721e-02 -1.69762755e+00]
		[-4.24489335e-01 -5.09298499e-01 2.97475570e-01]	[-4.74948850e-01 -3.92372753e-01 2.32001726e-01]
		[-9.74435785e-02 -2.23395991e-01 -1.17548084e-01]	[-6.72445242e-02 -2.94675430e-01 -5.05578709e-02]
		[ 7.58869737e-01 -7.37417355e-02 2.05660502e-01]	[ 7.05119216e-01 -4.39963514e-02 2.31097128e-01]
		[-5.08372387e-01 -1.77150691e-01 6.90029867e-01]	[-5.10828657e-01 -7.39267027e-02 7.71753848e-01]
		[ 2.86652602e-02 6.86163283e-01 8.86023371e-01]	[ 1.32243872e-02 5.40355684e-01 7.71468973e-01]
		[ 4.01628244e-01 1.44601539e+00 -3.38531504e-01]	[ 3.70685698e-01 1.41479210e+00 -2.81050248e-01]
		[ 4.00922835e-01 -1.46384776e+00 -9.74201609e-01]	[ 3.85389005e-01 -1.28841787e+00 -9.33299345e-01]
		[-2.63562425e-01 -7.06586709e-02 -5.87067049e-01]	[-2.71386722e-01 -7.83853608e-02 -6.17201941e-01]
		[-5.79071424e-01 -2.36980789e-01 5.47919647e-01]	[-6.11309999e-01 -1.81781101e-01 5.31147770e-01]
		[ 3.70185006e-01 -9.11322333e-01 1.79818728e-01]	[ 4.09557775e-01 -8.72049706e-01 2.01149094e-01]
		[-2.30256987e-01 1.08224514e+00 1.07672955e+00]	[-1.25650495e-01 1.11534279e+00 1.19451145e+00]
		[-1.07155427e+00 4.32427471e-01 3.96984415e-01]	[-1.05576980e+00 3.40605310e-01 4.03706160e-01]
		[ 1.08405797e+00 1.44946211e+00 -4.12224029e-01]	[ 1.08551826e+00 1.46425405e+00 -4.88632050e-01]
		[-6.60892243e-01 2.94117294e-01 -2.32563321e-01]	[-6.71960406e-01 2.69391087e-01 -2.30560627e-01]
		[ 1.45189119e-01 -4.95716375e-01 3.48117873e-01]	[ 1.79257355e-01 -5.11006968e-01 3.16890124e-01]
		[ 1.39023915e+00 -5.37645559e-01 -1.48531659e-01]	[ 1.38952198e+00 -4.89831285e-01 -1.91707262e-01]
		[-8.50546325e-01 -1.17769035e+00 1.31624735e-01]	[-8.85742171e-01 -1.17076696e+00 1.76786947e-01]
		[-6.86415715e-01 1.07321932e+00 -2.43369031e+00]	[-6.73015050e-01 1.12401528e+00 -2.17731792e+00]
		[-9.68110350e-01 6.65607394e-02 1.29191836e+00]	[-7.46196628e-01 1.07549807e-01 1.03967662e+00]
		[ 9.70880563e-01 -8.08901659e-01 6.51150168e-01]	[ 9.63503759e-01 -7.39066531e-01 7.43728204e-01]
		[ 5.81580309e-01 9.20124257e-02 6.82970433e-01]	[ 6.21983693e-01 6.28118716e-02 6.11874082e-01]
		[-5.04231929e-01 -5.30320941e-02 -3.32609476e-01]	[-5.21083472e-01 -1.73720815e-01 -3.06664031e-01]
		[ 4.46031501e-01 -2.75756307e-01 -1.02256535e-01]	[ 4.13716509e-01 -3.45083418e-01 -8.97376400e-02]
		[ 1.78237066e+00 1.79683801e+00 3.20547132e-01]	[ 1.79499594e+00 1.83325095e+00 3.01028447e-01]
		[ 1.71371092e+00 2.66008061e-01 -1.79228602e+00]	[ 1.71924224e+00 2.56335786e-01 -1.67013959e+00]
		[-2.94703044e-01 -3.64862714e-01 -5.75755469e-02]	[-2.73745274e-01 -2.84563260e-01 -7.05393407e-02]
		[-1.91560609e-01 -4.54422562e-01 -6.50595786e-01]	[-2.11177158e-01 -4.66600823e-01 -6.73949196e-01]
		[-1.01368248e+00 -4.45398134e-01 4.63406726e-01]	[-1.06693774e+00 -4.58485042e-01 4.89701574e-01]
		[-1.94580614e+00 -8.92833150e-01 1.62822221e+00]	[-1.96237800e+00 -8.79937613e-01 1.62389810e+00]
		[ 8.71789985e-01 1.41922806e+00 -1.34077802e+00]	[ 8.86458431e-01 1.54338670e+00 -1.28591138e+00]
		[ 1.89064888e-01 -7.58325794e-01 5.60108643e-01]	[ 1.47278313e-01 -7.99316497e-01 4.71067967e-01]
		[ 5.98430566e-01 -8.36372281e-01 4.60151912e-01]	[ 6.21569987e-01 -8.26797875e-01 4.71738215e-01]
		[-4.76995895e-01 -3.09649962e-01 7.39798302e-01]	[-4.31838057e-01 -2.80599370e-01 7.80027193e-01]
		[-5.96835504e-01 2.60673634e-02 -1.63024624e-01]	[-6.04663484e-01 4.43325171e-02 -8.14840171e-02]
		[-4.32616447e-01 1.01934632e-01 7.13641824e-02]	[-2.97011433e-01 5.21716171e-02 1.22342199e-01]
		[-9.41059693e-01 1.56476942e-01 -1.46341741e+00]	[-7.57733341e-01 2.67190298e-01 -1.40691922e+00]
		[-2.27017240e-01 -1.81832495e+00 7.42156109e-01]	[-2.64390696e-01 -1.68516987e+00 8.13658978e-01]
		[-1.39321289e-01 -8.48952959e-02 2.75063085e-01]	[-4.89574504e-02 -1.03253062e-01 2.48154261e-01]
		[-3.78006568e-02 -3.55191859e-01 4.41505686e-01]	[-2.53109122e-02 -2.87150649e-01 3.96224903e-01]
		[ 8.20201927e-01 3.94549218e-01 -2.52534026e-04]	[ 7.61523851e-01 3.88483697e-01 -4.43395809e-04]
		[ 2.76569393e-01 1.25941907e+00 -5.59884546e-02]	[ 3.09768148e-01 1.25340512e+00 -9.09771890e-02]
		[ 2.28799998e+00 2.02578199e+00 -3.56650499e-01]	[ 2.29854083e+00 1.95903077e+00 -3.87063417e-01]
		[-1.14762908e-01 2.52058012e-01 -2.12714589e-01]	[ 5.47477029e-02 2.35262590e-01 -2.96417993e-01]
		[-6.67275116e-01 -5.20372201e-01 -3.32897440e-01]	[-6.64314686e-01 -5.76462209e-01 -2.88256851e-01]
		[-3.17450646e-01 5.01710034e-01 2.25145577e-02]	[-3.34148897e-01 5.18716726e-01 8.26672499e-04]
		[-1.11914673e+00 -2.20498036e+00 9.51768298e-01]	[-1.09023336e+00 -2.19234476e+00 9.03395246e-01]
		[-3.00631911e-01 1.51849517e-02 1.98497504e-01]	[-2.92415473e-01 9.86252179e-03 1.72099908e-01]
		[-1.74549555e+00 -3.91881284e-02 -7.83992682e-01]	[-1.84636345e+00 -4.58198695e-02 -8.78238919e-01]
		[ 2.44010810e-02 -6.29374855e-01 -2.18316926e-01]	[ 2.03662676e-02 -5.65530190e-01 -8.67931075e-02]
		[ 1.14975230e+00 4.33037697e-01 1.34437160e+00]	[ 1.12608855e+00 3.96677323e-01 1.37647165e+00]
		[ 6.80425141e-01 1.54809529e-01 -3.66183954e-01]	[ 6.79632534e-01 6.45193345e-02 -4.56269967e-01]
		[ 1.09398038e-01 -1.10368014e-01 2.75727562e-01]	[ 3.18210818e-02 -6.92649980e-02 2.82419007e-01]
		[-1.39118583e-01 7.61468868e-01 -4.91776309e-01]	[-1.00186907e-01 5.61427119e-01 -3.61608226e-01]
		[-1.53974043e+00 3.34080663e-01 2.06729640e+00]	[-1.57900864e+00 2.19834295e-01 1.92895119e+00]
		[-3.92346757e-01 -8.56324783e-01 1.63871957e-01]	[-4.72196094e-01 -8.36644796e-01 1.31403297e-01]
		[ 1.25929401e+00 1.87283420e-01 -9.67044730e-01]	[ 1.30866485e+00 1.42296232e-01 -9.22415080e-01]
		[ 4.59739352e-01 8.32741108e-02 5.47962122e-01]	[ 4.75353019e-01 1.09580691e-01 6.52406748e-01]
		[-1.47481825e-01 7.50097021e-02 -4.47407454e-01]	[-1.43029268e-01 1.37096276e-01 -5.93073744e-01]
		[ 2.80784927e-01 1.23723212e-01 -1.00262272e+00]	[ 2.66960725e-01 2.01553695e-01 -1.04034566e+00]
		[ 7.70844560e-01 -1.13329928e-01 -6.96187408e-01]	[ 7.94979604e-01 -7.90339316e-02 -6.25884058e-01]
		[ 1.31658520e-01 6.69907569e-01 1.21309525e+00]	[ 1.87317952e-01 6.46176575e-01 1.17463469e+00]
		[-6.82632538e-01 6.98293967e-01 -4.23551344e-01]	[-7.31885438e-01 7.04376518e-01 -4.02796035e-01]
		[-1.36917974e-01 -8.68651076e-01 2.47227367e-01]	[-2.05630453e-02 -8.47673755e-01 2.41798779e-01]
		[-4.07571510e-01 1.19784689e-01 1.21683914e-01]	[-3.99529868e-01 3.49012459e-02 1.35330780e-01]
		[ 1.93157934e-01 -4.49837612e-01 -6.55000348e-01]	[ 2.03262324e-01 -4.67976043e-01 -6.46801415e-01]
		[-4.83576538e-01 8.55623642e-01 -1.70369451e-01]	[-5.09310705e-01 7.03828690e-01 -1.61498958e-01]
		[ 1.57448152e-01 -5.35145982e-01 -2.11235411e+00]	[ 1.40850975e-01 -4.96490147e-01 -2.25820528e+00]
		[ 5.13201078e-01 5.32216926e-01 6.88244542e-01]	[ 4.72075220e-01 5.26475520e-01 6.55364949e-01]
		[ 6.17577387e-01 -1.08394608e+00 6.46373465e-02]	[ 5.96283431e-01 -1.09745592e+00 1.17546846e-01]
		[-1.35015767e-01 -2.09608847e-01 -6.80138976e-01]	[-1.28950152e-01 -1.76451202e-01 -7.20720866e-01]
		[-4.95900980e-01 5.01333830e-01 2.35709023e+00]	[-5.20218693e-01 5.56656572e-01 2.37350717e+00]
		[ 3.25434342e-01 -3.64569403e-01 9.76772201e-01]	[ 3.02690978e-01 -3.53046207e-01 1.00862999e+00]
		[ 1.54070891e+00 5.33878375e-01 -4.18153667e-01]	[ 1.65509601e+00 4.84423202e-01 -5.04183136e-01]
		[-6.43092425e-01 2.03734950e-01 4.03165868e-02]	[-6.20824599e-01 1.89573236e-01 6.53729446e-02]
		[ 2.64375563e-01 2.08196076e-01 -2.72915080e-01]	[ 1.67150132e-01 2.62904837e-01 -2.84849082e-01]
		[-4.80196717e-01 3.60520991e-02 -2.85253972e-01]	[-4.40728227e-01 -1.76505211e-02 -2.81202611e-01]
		[-1.09114661e+00 -6.26569058e-01 3.02109577e-02]	[-1.13194215e+00 -6.37171690e-01 1.69383683e-02]
		[-9.12129455e-01 -5.82584480e-01 1.69957817e-01]	[-9.22320278e-01 -6.48187451e-01 1.49792771e-01]
		[ 6.27299150e-01 5.77717582e-01 6.34032156e-01]	[ 6.60475455e-01 6.86415092e-01 5.69729929e-01]
		[ 2.12349080e-01 -3.65256762e-01 -3.56780546e-01]	[ 2.53880446e-01 -3.74429612e-01 -2.60446333e-01]
		[-1.22287095e-01 5.37190576e-01 -5.14996944e-01]	[-1.51001332e-01 5.49330301e-01 -5.63898650e-01]
		[ 3.21164609e-01 -1.84102499e-02 7.91009487e-02]	[ 3.23075918e-01 -2.23206360e-02 -3.42987479e-03]
		[-5.03595992e-01 -2.72916417e-01 5.17555914e-02]]	[-4.93060451e-01 -3.15830385e-01 1.41145695e-01]]
3.25593	3.18234	[[-4.67954190e-01 1.12145949e+00 1.60695510e-01]	[[-3.03914596e-01 9.73630453e-01 2.36153865e-01]	[1.2257550983053591, 0.6933003411471731, 0.9321365538571723, 0.2805375102308966, 1.5568420747957665, 0.6121465592777771, 0.698549708413252, 0.3970219062080396, 0.700608511449769, 1.3707730114401908, 0.6321049459888749, 1.4130341147008936, 0.6603549074069158, 0.30538467862467467, 0.4357654460361304, 0.6344234832768071, 0.5867900528336718, 0.4939594553253748, 1.2264008425389517, 0.5921990425670439,…	[1.0469426865692446, 0.7844248438208503, 0.8393793366462567, 0.19408687476370134, 1.6042494484885157, 0.5819262468561672, 0.7942089070623277, 0.4040994170837652, 0.6836382915520974, 1.339713066879692, 0.5297045096503116, 1.4963605721488384, 0.4853543173822858, 0.2993825920173994, 0.28863806774873246, 0.5871943715215767, 0.5930447274148436, 0.5987727976932884, 1.0640835287077164, 0.620601184127498…
		[ 1.85288139e-01 6.66778224e-01 -4.17189194e-02]	[ 1.44308714e-01 7.70892744e-01 -1.48898607e-02]
		[-5.78077434e-01 8.09220631e-02 7.26743871e-01]	[-4.40630763e-01 3.95389234e-02 7.13329430e-01]
		[ 9.87440953e-02 -2.38167869e-01 1.10575605e-01]	[ 1.00578189e-02 -1.93709517e-01 6.72148464e-03]
		[ 3.69856265e-01 8.55020564e-01 -1.24735858e+00]	[ 3.58591028e-01 7.91799547e-01 -1.34836280e+00]
		[ 3.58300481e-01 -2.33877053e-01 -4.37773571e-01]	[ 3.84820996e-01 -2.51332609e-01 -3.56907379e-01]
		[-1.24292147e-01 -2.43033276e-02 6.86973439e-01]	[-2.54481438e-01 1.08247015e-01 7.44506259e-01]
		[-1.61749098e-01 -1.93857069e-01 3.06403427e-01]	[-1.35258222e-01 -2.00588508e-01 3.23675459e-01]
		[-3.29496535e-01 -4.69308443e-01 4.02534353e-01]	[-4.13696258e-01 -4.13193898e-01 3.54242180e-01]
		[ 8.08280120e-02 -1.33759869e+00 -2.88643770e-01]	[ 1.08471724e-01 -1.30396422e+00 -2.87649605e-01]
		[ 5.72596094e-02 -3.75723169e-01 -5.05084251e-01]	[ 7.58182135e-02 -3.78049385e-01 -3.63203976e-01]
		[ 9.17348286e-01 -7.05204843e-01 -8.11063291e-01]	[ 8.28584709e-01 -6.28937080e-01 -1.07563028e+00]
		[-2.54799788e-01 2.14196471e-01 5.70320562e-01]	[-1.97538156e-01 2.81942885e-01 3.42134038e-01]
		[ 6.02690889e-02 -5.95190459e-02 2.93402321e-01]	[-7.03872314e-02 -8.82727609e-02 2.77278729e-01]
		[-4.07836848e-01 -1.04803369e-01 -1.12146705e-01]	[-2.88491123e-01 -8.67361595e-03 -3.09425034e-03]
		[-5.93342965e-01 1.48484917e-01 -1.68491875e-01]	[-5.75659027e-01 -5.01439908e-02 -1.04400648e-01]
		[ 8.28333204e-02 4.33492988e-01 3.86710533e-01]	[ 1.51057938e-01 4.32064824e-01 3.77098841e-01]
		[-3.51376338e-01 3.00274990e-01 1.74257117e-01]	[-3.52191211e-01 4.23540361e-01 2.34741936e-01]
		[ 2.83384727e-01 1.92113037e-04 -1.19321083e+00]	[ 2.81318865e-01 8.50815072e-02 -1.02268988e+00]
		[ 2.96224367e-01 1.63838122e-01 4.85909354e-01]	[ 2.60678183e-01 2.04618999e-01 5.24713045e-01]
		[-2.01273013e-01 -3.69846546e-01 5.13888489e-01]	[-2.18612429e-01 -4.43526303e-01 5.26358454e-01]
		[ 4.36891425e-01 -2.62532697e-01 -7.09622671e-02]	[ 2.87495915e-01 -1.80698351e-01 -1.33904837e-01]
		[ 1.86865358e-01 1.64561369e+00 -1.20616658e+00]	[ 7.08297742e-02 1.88672212e+00 -1.12892532e+00]
		[ 5.56177577e-01 4.01196555e-01 -1.11585433e+00]	[ 4.89236320e-01 1.79210809e-01 -1.02945530e+00]
		[-3.96682104e-01 4.84297733e-01 6.98014282e-01]	[-3.16996739e-01 4.51735387e-01 6.82960431e-01]
		[-5.66970668e-01 -6.28746528e-01 -1.29538026e-01]	[-5.90425731e-01 -6.11131145e-01 -2.80801638e-02]
		[ 6.14930742e-01 -9.84558949e-01 9.79699456e-01]	[ 6.34671179e-01 -1.03360994e+00 9.67537701e-01]
		[-6.17879492e-01 -9.08811083e-01 4.81765503e-01]	[-5.28843944e-01 -9.20147797e-01 5.52969070e-01]
		[ 1.99227035e+00 1.21818064e+00 -8.33587310e-01]	[ 2.01405823e+00 1.14298243e+00 -8.34583614e-01]
		[-4.68054257e-01 -2.16724177e-01 2.14233516e+00]	[-5.57463279e-01 -2.79958569e-01 2.11136380e+00]
		[-1.13884387e+00 -1.42946528e+00 -6.30977682e-02]	[-1.10817245e+00 -1.37203763e+00 -5.08225357e-02]
		[ 9.05531174e-02 2.84657476e-01 -3.26138259e-01]	[ 5.86366517e-02 2.95113214e-01 -4.12923830e-01]
		[-5.46840811e-01 3.46577934e-01 3.36104637e-01]	[-5.65154167e-01 2.90245435e-01 3.15237306e-01]
		[ 3.57062956e-01 -1.67494183e-02 -1.12556570e+00]	[ 3.36131168e-01 -3.51412466e-02 -1.12107954e+00]
		[ 1.56587233e+00 -1.93849937e+00 3.10935927e-01]	[ 1.44699731e+00 -1.98304689e+00 3.68419083e-01]
		[ 3.90186668e-01 1.98312153e+00 3.05238099e-02]	[ 4.69504823e-01 2.00342417e+00 -5.91329578e-02]
		[ 3.37993834e-01 7.32354950e-01 -4.66313053e-01]	[ 2.98384270e-01 7.10547854e-01 -4.73943496e-01]
		[-1.19237815e-01 4.56366010e-01 5.05421631e-01]	[-1.10019956e-01 4.73682791e-01 4.99867993e-01]
		[-9.08095235e-01 8.12003082e-02 1.37040873e-01]	[-9.29346956e-01 1.15237562e-01 9.36147839e-02]
		[-1.27263630e+00 -1.22981140e+00 -3.13200145e-01]	[-1.29274765e+00 -1.22714156e+00 -3.53797665e-01]
		[-1.45295840e+00 -6.24445479e-01 9.97188530e-01]	[-1.34386266e+00 -5.95197115e-01 9.24366035e-01]
		[ 2.09954856e+00 4.70358585e-01 -1.18607483e-01]	[ 2.00342628e+00 4.97225318e-01 -1.98388356e-02]
		[-3.86556626e-01 6.80441647e-01 -4.95894347e-03]	[-4.12120452e-01 7.27359020e-01 -1.91345885e-02]
		[-5.08594427e-01 -5.46327156e-01 -4.81875443e-01]	[-5.37248512e-01 -4.49763059e-01 -4.42888408e-01]
		[ 8.49039657e-01 1.89319016e-01 7.35299432e-01]	[ 8.18436450e-01 1.96454477e-01 7.29997987e-01]
		[-4.51893725e-01 -4.20882536e-01 -9.17140952e-01]	[-4.03235027e-01 -4.02838559e-01 -9.41396119e-01]
		[ 2.93041801e-01 -2.09027726e-01 7.94281117e-01]	[ 3.21482539e-01 -4.16984401e-01 7.45452429e-01]
		[ 3.66110575e-01 2.35926389e+00 3.91711951e-01]	[ 2.71938554e-01 2.38972926e+00 4.40086269e-01]
		[-2.59342315e-03 -4.10665681e-01 -4.03964968e-01]	[-4.15596904e-02 -4.09958248e-01 -3.90878724e-01]
		[-6.36393923e-01 -4.21723802e-01 -7.13899449e-02]	[-6.56091248e-01 -5.20626563e-01 -1.63811655e-01]
		[ 6.49419300e-01 -1.21682423e-01 1.59141225e-01]	[ 6.22374962e-01 -1.02323949e-01 2.29019072e-01]
		[-4.80559088e-01 -1.14915848e+00 -1.12891333e+00]	[-4.07205406e-01 -1.16007938e+00 -1.10472339e+00]
		[ 5.04936052e-01 -1.56090094e-01 -6.10962908e-01]	[ 6.61905599e-01 -1.76658731e-01 -5.37868229e-01]
		[-6.36981780e-01 1.33489605e+00 -2.72210032e-01]	[-5.91380834e-01 1.33960407e+00 -1.89446186e-01]
		[-9.46152077e-02 -1.04166260e+00 6.37654484e-01]	[-1.25279836e-01 -1.10547044e+00 6.74095871e-01]
		[ 2.28282481e-01 8.92691071e-01 -4.83077846e-01]	[ 2.51096050e-01 9.03459170e-01 -4.77226466e-01]
		[-8.85080598e-02 -3.22727276e-02 -3.14733193e-02]	[-9.43875768e-02 -6.21283595e-02 -1.91014195e-02]
		[-1.20670641e-01 -7.26954496e-01 1.20770760e-01]	[-1.44189180e-01 -7.19456652e-01 7.57634056e-02]
		[ 2.21400088e+00 2.50051613e+00 -6.10860372e-01]	[ 1.95774672e+00 2.49178558e+00 -4.78458815e-01]
		[-1.04294717e+00 -1.04916128e+00 3.69825874e-01]	[-7.64210397e-01 -9.69390669e-01 2.56663166e-01]
		[-5.35400932e-02 -8.18929230e-01 1.58813116e+00]	[-4.57815234e-03 -8.14065139e-01 1.51459138e+00]
		[-7.78599222e-01 2.43393539e-01 -3.42154501e-01]	[-7.37586000e-01 2.26897135e-01 -4.17858982e-01]
		[-3.29376619e-01 -1.15427822e+00 -8.20620760e-01]	[-3.51262119e-01 -1.12381646e+00 -7.95064729e-01]
		[-1.40377551e-01 2.57180118e-01 -5.24911334e-02]	[-1.96010102e-01 2.52591481e-01 4.60104581e-03]
		[ 3.52505311e-02 -5.35218384e-01 -1.11133921e+00]	[ 1.27183124e-01 -6.79123651e-01 -1.05923169e+00]
		[-1.18311343e-01 1.80388963e+00 1.82936441e+00]	[-1.17496822e-01 1.94347629e+00 2.00965561e+00]
		[-3.39781730e-01 -7.41565012e-01 6.00081782e-01]	[-3.19212929e-01 -7.53440794e-01 5.36482104e-01]
		[ 1.45497909e-01 -3.03434725e-01 -2.32037427e-01]	[ 8.21575084e-02 -2.84869995e-01 -1.78889522e-01]
		[ 1.84981611e-01 -4.82620190e-01 3.02981542e-01]	[ 2.00582616e-01 -4.76274806e-01 3.22043271e-01]
		[ 3.48559691e-03 1.30421663e-01 -1.27443536e+00]	[ 1.65269068e-02 1.74456150e-01 -1.37138549e+00]
		[-7.24542953e-01 2.11079463e+00 1.24720925e+00]	[-6.59312574e-01 2.22774109e+00 1.36136573e+00]
		[ 4.00354004e-01 -3.67576568e-01 -1.23934028e+00]	[ 4.88614021e-01 -5.12525154e-01 -1.19156555e+00]
		[-9.94234330e-02 -8.21026635e-02 -6.26382088e-02]	[-1.27662519e-01 -1.56627890e-01 -6.70790780e-02]
		[ 5.13501640e-01 -6.27391709e-01 -1.96846751e-01]	[ 5.14837949e-01 -5.46405940e-01 -2.22244790e-01]
		[-2.48137435e-03 -1.67540771e-01 -4.13486184e-01]	[-9.36767532e-02 -2.13281532e-01 -4.40028555e-01]
		[ 2.40530870e-01 -8.74216132e-01 3.42335147e-01]	[ 2.29976071e-01 -7.80220313e-01 2.58004225e-01]
		[-2.59748653e-01 -2.06492595e+00 5.03152013e-01]	[-1.27937315e-01 -1.95419539e+00 6.44482598e-01]
		[ 1.70574594e+00 1.75105531e+00 -8.60074587e-01]	[ 1.65755791e+00 1.63119994e+00 -8.11323856e-01]
		[-5.55205339e-01 2.35147488e-01 -4.62716281e-02]	[-6.31156777e-01 2.15044960e-01 -3.67516346e-02]
		[ 5.02412460e-01 4.56149523e-01 4.17088252e-01]	[ 5.16387666e-01 4.44314891e-01 3.59389754e-01]
		[ 6.60002383e-02 -8.82841678e-02 -7.64834960e-01]	[ 8.59098719e-02 -1.01886912e-01 -7.66495411e-01]
		[-1.41463437e+00 -3.09390332e-01 5.69034084e-01]	[-1.45827025e+00 -2.30129349e-01 5.04490616e-01]
		[-3.47524358e-01 -1.09883782e+00 -1.55712871e+00]	[-2.44606321e-01 -1.09468957e+00 -1.45868718e+00]
		[-4.77200864e-02 4.82791785e-01 8.55949967e-01]	[-2.70208448e-01 6.31261027e-01 7.05743851e-01]
		[ 8.75450263e-02 2.33844606e-01 8.80716814e-01]	[ 9.77642141e-02 2.21623183e-01 8.44100929e-01]
		[ 2.82111515e-02 9.71535372e-01 -3.03390502e-04]	[-3.57762566e-02 9.85445708e-01 9.93332792e-03]
		[ 9.44853720e-01 1.71503051e-01 1.24289319e-01]	[ 9.37159349e-01 1.45739917e-01 1.28683476e-01]
		[-6.37814356e-01 -5.20153091e-01 -6.26352623e-01]	[-5.75907288e-01 -5.88469293e-01 -5.50866144e-01]
		[-8.05216236e-01 4.09405428e-02 -1.24638850e+00]	[-7.59226020e-01 6.52015986e-02 -1.32537660e+00]
		[-2.12949074e-01 -1.18225519e-01 5.27513036e-01]	[-1.29074336e-01 -9.75791318e-02 4.11933193e-01]
		[ 7.40943421e-01 -7.84565319e-01 -1.35240173e-02]	[ 7.72718458e-01 -8.08336049e-01 -2.80817201e-02]
		[ 2.09348188e-01 5.99770010e-01 4.87330404e-01]	[ 1.97363871e-01 5.53871614e-01 5.01110974e-01]
		[-4.11475631e-01 4.03724672e-01 1.84042592e-01]	[-4.16077250e-01 4.18283108e-01 1.49750038e-01]
		[ 4.55578480e-01 7.39946295e-02 2.75811071e-01]	[ 3.68992105e-01 9.43311627e-02 3.51567779e-01]
		[-1.64495862e+00 -1.53349300e+00 -1.01489790e+00]	[-1.59809958e+00 -1.52254943e+00 -9.02860442e-01]
		[-1.07519588e-01 5.35892014e-02 7.78499823e-01]	[-1.11787533e-01 4.07885130e-02 7.42729121e-01]
		[ 6.21923378e-01 4.90814253e-01 3.36671515e-01]	[ 6.23559575e-01 4.48762258e-01 3.38949069e-01]
		[ 1.09430846e-01 1.70837186e-01 1.78095830e-01]	[ 1.32443739e-01 1.61847197e-01 1.55602681e-01]
		[ 4.95031484e-01 7.19793555e-01 3.71276904e-01]	[ 4.47275720e-01 6.83087789e-01 3.91974948e-01]
		[ 3.23478039e-01 2.27038580e-01 -8.21627451e-01]	[ 3.17163949e-01 2.22070338e-01 -7.42971000e-01]
		[-3.05418025e-01 9.72110786e-01 3.95036905e-01]	[-3.01322108e-01 1.03899552e+00 3.30328855e-01]
		[-9.46285569e-01 -5.33879712e-01 7.24557249e-01]	[-9.42828523e-01 -5.85025550e-01 6.66198167e-01]
		[ 1.18802116e-01 -9.45251933e-01 -8.51232656e-01]	[ 1.00365352e-01 -9.27138159e-01 -9.34811619e-01]
		[ 1.45626104e-01 5.35802591e-01 8.59595075e-01]	[ 1.54092054e-01 5.51543316e-01 8.29582700e-01]
		[ 5.03382127e-01 -4.69603811e-01 -2.85221679e-01]	[ 5.02051510e-01 -4.98361286e-01 -2.36621207e-01]
		[ 4.66142691e-01 4.90435015e-01 -6.30375478e-01]	[ 4.57394987e-01 4.58338935e-01 -6.43117217e-01]
		[-1.32446548e+00 1.27057793e+00 -1.55620373e+00]	[-1.35359674e+00 1.19196572e+00 -1.56471840e+00]
		[-1.31618220e+00 2.73421177e-01 8.17683375e-01]	[-1.37573234e+00 3.25296217e-01 7.86697972e-01]
		[ 1.07896806e+00 3.67880267e-01 3.24717929e-01]	[ 1.11463045e+00 3.75687578e-01 3.22532809e-01]
		[ 6.14308328e-01 -9.65790184e-02 -3.79331562e-01]	[ 6.77289664e-01 -1.13152350e-01 -3.71045879e-01]
		[ 7.23648414e-01 -1.42087928e+00 9.08969720e-01]	[ 6.85802424e-01 -1.43352999e+00 8.86353637e-01]
		[ 2.80006139e-01 -6.45513893e-01 -1.11595203e-01]	[ 3.16440429e-01 -6.80386628e-01 -3.34062228e-02]
		[ 1.43257396e-01 5.22553219e-01 -3.52407866e-01]	[ 1.93136391e-01 6.22767058e-01 -3.86432014e-01]
		[-1.31243055e+00 7.91368928e-02 -1.21965116e+00]	[-1.26926546e+00 1.21906832e-01 -1.06539576e+00]
		[ 1.47079602e-02 -3.02374915e-01 4.69811968e-01]	[ 5.52417628e-03 -3.02509875e-01 4.47936642e-01]
		[ 1.80872933e-01 -2.93104741e-01 -1.85850491e-01]	[ 1.85551124e-01 -2.81373965e-01 -1.68286913e-01]
		[-1.00416517e+00 -1.47002520e-01 -3.61523568e-01]	[-9.70460997e-01 -2.00567309e-01 -3.96967772e-01]
		[ 2.09889133e+00 9.97553113e-02 1.78663957e+00]	[ 1.98136956e+00 1.58477674e-01 1.81657070e+00]
		[ 3.17747249e-01 1.57239481e-01 -3.05404038e-01]	[ 3.63525131e-01 1.23750454e-01 -2.78433004e-01]
		[ 8.26679983e-02 -3.65172841e-01 -2.89544274e-01]	[ 1.22419137e-01 -4.28334481e-01 -2.74433182e-01]
		[-1.89998302e-01 1.18579406e-03 6.72331967e-01]	[-1.96894742e-01 1.30716773e-02 6.93396525e-01]
		[-2.21617043e-01 3.39664539e-01 -4.96703680e-01]	[-2.17075247e-01 3.41208735e-01 -4.87579577e-01]
		[-1.04017896e-01 -1.72380158e-01 2.36451759e-01]	[-1.53851905e-01 -1.72796109e-01 2.94377360e-01]
		[-4.03151470e-02 -1.00279817e-02 1.89763097e-01]	[-1.33656548e-02 -3.30558315e-02 1.07098181e-01]
		[ 2.36901548e-01 -1.01675768e+00 5.04595689e-01]	[ 1.81505301e-01 -9.98980735e-01 5.01384952e-01]
		[-1.20601633e-01 -5.80242049e-03 -2.59563584e-01]	[-1.62711543e-01 -6.91692437e-02 -2.75639558e-01]
		[ 2.28970766e-01 5.28162498e-01 -2.32811124e-01]	[ 2.17706101e-01 4.75966708e-01 -2.55355682e-01]
		[ 1.25911414e+00 6.67135557e-01 -3.00633042e-01]	[ 1.25473647e+00 7.00795529e-01 -3.74194637e-01]
		[-4.51704800e-01 8.18830911e-02 3.41357715e-01]	[-4.32168222e-01 1.17794078e-01 2.78451886e-01]
		[-1.00932554e+00 -3.69897814e-01 2.45917594e-01]	[-1.06941781e+00 -3.04523257e-01 2.02936023e-01]
		[ 5.02954244e-01 -6.04592787e-01 1.75485180e+00]	[ 4.87866012e-01 -6.20099237e-01 1.77008739e+00]
		[-9.91051300e-02 1.59088471e+00 1.04119897e+00]	[-1.29189566e-01 1.66119459e+00 1.02681263e+00]
		[ 2.78973172e-01 1.20502131e-01 2.45161226e-01]	[ 2.62295095e-01 8.04317362e-02 2.68160054e-01]
		[-9.77912743e-01 5.41281669e-01 -8.44615915e-01]	[-9.69724461e-01 5.01289389e-01 -7.87717600e-01]
		[ 4.25162708e-02 -9.00171190e-01 -1.10281327e+00]	[ 6.20650607e-02 -9.25359342e-01 -1.10975476e+00]
		[ 2.22145662e-01 -7.86144492e-01 -1.15714007e+00]	[ 1.93448127e-01 -8.01159791e-01 -1.20151972e+00]
		[-1.33966807e-01 7.60361853e-01 3.08913700e-01]	[-1.06882928e-01 7.52219485e-01 2.15395639e-01]
		[-3.01482536e-01 6.13834936e-01 4.81141752e-01]	[-3.32154931e-01 5.71232058e-01 5.73219631e-01]
		[-9.77738268e-01 8.91743104e-01 -1.08185186e+00]	[-9.56144123e-01 9.01480569e-01 -1.10279567e+00]
		[ 5.61115077e-01 -9.56701376e-01 -9.42715537e-02]	[ 4.93924857e-01 -9.04611118e-01 -1.29837803e-01]
		[ 2.90943007e-01 -4.01992415e-01 5.38345569e-01]	[ 2.70404473e-01 -3.85299190e-01 3.89388819e-01]
		[ 7.05639668e-01 -8.79409818e-01 5.53045918e-02]	[ 7.11930007e-01 -8.79711780e-01 5.74146226e-02]
		[ 7.74116961e-01 4.88518255e-01 -8.38694401e-01]	[ 9.08611405e-01 4.50283672e-01 -8.54669606e-01]
		[ 4.79298166e-01 1.54254237e+00 3.69204541e-01]	[ 3.34401798e-01 1.60519722e+00 3.46918953e-01]
		[ 2.04078398e-01 -5.22367688e-01 1.21198268e+00]	[ 1.90187943e-01 -6.05962601e-01 1.22631918e+00]
		[-2.04095676e-01 -1.32001814e-01 6.42155308e-02]	[-2.07552311e-01 -7.07920971e-02 5.51854682e-02]
		[-9.59910065e-02 6.86997967e-02 -1.27067039e-01]	[-1.29452192e-01 5.94233325e-02 -1.90150000e-01]
		[-1.19367224e+00 -9.70092107e-01 -5.16171888e-01]	[-1.19215352e+00 -1.00032541e+00 -4.85751833e-01]
		[ 2.77907705e-01 -6.50552283e-01 -1.01795931e+00]	[ 3.68239351e-01 -7.70741282e-01 -9.78917772e-01]
		[-3.42552200e-01 -8.58359453e-01 3.17156615e-01]	[-3.14993210e-01 -8.20203616e-01 4.08575554e-01]
		[-6.96438760e-01 -5.70360054e-01 6.86922685e-01]	[-6.97563275e-01 -6.41460201e-01 6.92470315e-01]
		[ 2.81379007e-01 4.63386414e-01 -3.14490069e-01]	[ 2.66629547e-01 4.80763431e-01 -3.53032384e-01]
		[-2.21487202e-01 4.76032193e-01 7.16579724e-01]	[-2.43776395e-01 4.87598809e-01 7.35119442e-01]
		[ 6.19701326e-01 1.21505418e+00 -2.44363412e-01]	[ 6.19495440e-01 1.24646758e+00 -3.70975790e-01]
		[-2.45847814e-01 -4.28340389e-01 -5.42819036e-01]	[-2.27298593e-01 -3.97785072e-01 -4.59176322e-01]
		[ 1.45017873e+00 1.15809245e-01 1.01138438e+00]	[ 1.45558559e+00 2.14167579e-01 1.11826000e+00]
		[ 1.13239425e-01 -6.07056113e-02 -3.23394889e-01]	[ 1.21115032e-01 -9.44706749e-02 -2.59082500e-01]
		[-3.49057663e-01 5.61596748e-01 7.73874043e-01]	[-2.58060608e-01 5.69249808e-01 8.08349723e-01]
		[-3.49248696e-01 6.02501501e-01 -6.69383372e-01]	[-3.58414480e-01 5.99576266e-01 -7.17632145e-01]
		[-5.22482873e-01 -7.77599781e-01 -4.56543622e-01]	[-6.17246083e-01 -8.56520049e-01 -5.43450583e-01]
		[-8.13484964e-01 1.84822100e-01 8.59985421e-01]	[-8.99726106e-01 3.73942588e-01 1.00483817e+00]
		[ 6.06680063e-01 -4.49525839e-01 -1.02617533e+00]	[ 7.71599792e-01 -5.18078528e-01 -1.05806315e+00]
		[-3.50183705e-01 1.43321725e-01 -3.43290313e-01]	[-2.99901401e-01 2.22409820e-01 -3.61393989e-01]
		[ 4.87494544e-02 -4.83051158e-02 6.42935896e-02]	[ 6.16130196e-03 -2.14987143e-02 4.59215626e-02]
		[ 1.19997526e-01 -3.63679183e-01 -1.24137623e-02]	[ 1.50304894e-01 -4.37117550e-01 9.59971648e-02]
		[ 4.19576569e-01 2.34043661e-01 2.66027190e-01]	[ 4.43067639e-01 3.17441755e-01 1.66503941e-01]
		[-2.18192170e+00 5.08378660e-01 2.42175241e+00]	[-2.22648163e+00 5.77924387e-01 2.42733703e+00]
		[ 4.41773492e-01 -1.10335325e+00 -1.00442774e+00]	[ 4.90103853e-01 -1.13912665e+00 -1.02119262e+00]
		[ 9.23714910e-01 9.39080662e-01 -5.76583982e-01]	[ 8.29801890e-01 9.06857842e-01 -6.34012784e-01]
		[ 1.92352664e-01 -5.49059881e-01 -4.24245594e-01]	[ 2.87752075e-01 -5.47701556e-01 -4.10617741e-01]
		[ 2.16857720e-01 -6.18947992e-02 -7.44419916e-01]	[ 2.45327291e-01 -3.54571860e-02 -7.76112383e-01]
		[ 5.41944654e-01 1.62822329e-01 5.77608670e-01]	[ 5.66984679e-01 1.67689360e-01 5.10973417e-01]
		[ 1.20009538e+00 -6.57143930e-01 1.56903438e-01]	[ 1.12035550e+00 -7.21192297e-01 7.13864125e-02]
		[-1.96521280e+00 1.93355395e-02 2.29218394e+00]	[-1.92050681e+00 1.39122983e-01 2.27876002e+00]
		[ 3.02426235e-01 4.27736179e-01 1.34370265e-01]	[ 3.64937185e-01 3.36414386e-01 1.88665963e-01]
		[-6.04595564e-02 -6.81030327e-01 -1.20655369e-01]	[-9.81338945e-02 -6.72766962e-01 -1.33610024e-01]
		[-2.80625107e-01 2.08540347e-01 -4.64866034e-01]	[-2.73362306e-01 3.12109354e-01 -4.04054911e-01]
		[ 9.03697204e-01 4.88361366e-01 -1.84028225e+00]	[ 8.35865439e-01 3.66990397e-01 -1.88514628e+00]
		[-8.82517616e-01 -3.02370596e-01 -1.61299360e-02]	[-9.22719954e-01 -3.27437432e-01 -7.62137393e-03]
		[ 1.23267036e+00 1.76315884e+00 1.06724443e+00]	[ 1.23708316e+00 1.97468348e+00 1.08257514e+00]
		[ 1.27600080e-01 -5.96171233e-01 2.97508480e-01]	[ 1.20599738e-01 -6.00887018e-01 2.59970673e-01]
		[ 2.13269690e-01 -3.50210856e-01 -5.99629319e-01]	[ 2.09579221e-01 -2.95351463e-01 -5.76326325e-01]
		[-7.83486123e-01 8.20324260e-01 3.38554181e-01]	[-7.57845608e-01 8.46619527e-01 3.21869023e-01]
		[ 2.00237269e-01 -1.50776641e+00 -1.09655571e+00]	[ 2.59383905e-01 -1.52724664e+00 -1.01221017e+00]
		[-1.41582176e+00 -6.13301329e-01 5.59472706e-01]	[-1.41991414e+00 -5.83494164e-01 5.85728583e-01]
		[-3.02573559e-01 -1.02344965e+00 2.10384447e-01]	[-3.10482628e-01 -1.00742528e+00 1.66562930e-01]
		[ 8.20818375e-01 -5.14188434e-01 -1.84940679e-02]	[ 8.26375142e-01 -4.71081852e-01 -2.39915633e-02]
		[ 4.90250615e-01 1.01434552e-01 -8.70150185e-02]	[ 4.92820318e-01 6.53827589e-02 -1.25378230e-01]
		[-4.96012823e-01 8.79161860e-01 -8.15305924e-02]	[-4.06105404e-01 9.06109522e-01 -1.47203631e-01]
		[ 8.95066362e-01 9.89405021e-01 -5.02383715e-01]	[ 8.63003158e-01 9.98968908e-01 -4.71118597e-01]
		[ 6.81741033e-01 -4.04815335e-01 -2.36818244e-01]	[ 6.59952826e-01 -3.82971912e-01 1.47653844e-02]
		[ 3.10064579e-01 -2.36004849e-01 -3.08822992e-01]	[ 4.99728972e-01 -1.29762706e-01 -5.62382855e-01]
		[-1.15933054e+00 8.39918299e-01 5.60677989e-02]	[-1.17379747e+00 8.83938227e-01 1.35894609e-01]
		[-2.05394239e-01 -4.36379826e-01 -2.22663123e-01]	[-1.32000771e-01 -4.62476073e-01 -2.97011812e-01]
		[ 7.36287251e-01 -1.83845388e-02 -1.00276629e-01]	[ 7.29993790e-01 -2.11937725e-01 -7.49350179e-02]
		[-6.19690939e-01 4.90409406e-01 4.16169082e-01]	[-6.23473943e-01 4.19407913e-01 4.80235799e-01]
		[ 4.66837661e-01 -2.71669472e+00 9.75805053e-01]	[ 4.67715329e-01 -2.62037337e+00 9.56365616e-01]
		[-3.22869658e+00 2.26572233e-01 1.72622809e+00]	[-3.27337797e+00 1.58897240e-01 1.87081118e+00]
		[ 1.26668209e-01 -4.31163978e-01 -1.32433554e-02]	[ 1.47944576e-01 -3.38821210e-01 -1.24955494e-02]
		[-2.50276750e-01 6.01788688e-01 4.95418589e-01]	[-2.82546528e-01 5.79124736e-01 4.64776936e-01]
		[ 4.36816400e-01 7.58179241e-01 -6.98605739e-01]	[ 3.78504580e-01 7.58099905e-01 -6.82986564e-01]
		[ 2.57786724e+00 1.47114564e+00 -2.58435424e+00]	[ 2.56176001e+00 1.46307270e+00 -2.59647161e+00]
		[ 5.99178295e-01 7.68546249e-01 1.97029346e+00]	[ 6.39115277e-01 8.54518043e-01 2.11483059e+00]
		[-1.49489139e-01 -1.10205901e+00 -3.66030356e-02]	[-1.93350131e-01 -1.21005849e+00 -1.12201401e-01]
		[-3.47364436e-01 -3.71945443e-02 -4.81032377e-01]	[-3.35597464e-01 -3.79477019e-02 -5.06799621e-01]
		[ 1.02425662e-01 3.78450701e-01 -9.60658257e-01]	[ 1.51266597e-01 4.12048743e-01 -9.39948162e-01]
		[ 3.55099659e-01 -1.73931821e-01 -3.15355658e-01]	[ 3.55776197e-01 -1.64333378e-01 -2.36353615e-01]
		[-5.68590516e-01 -1.19945281e-01 7.41733728e-02]	[-3.88984195e-01 -1.37871343e-01 1.44546690e-01]
		[-2.12696128e-01 5.68931085e-01 -9.23548405e-01]	[-6.78146488e-02 6.50105440e-01 -8.36429305e-01]
		[ 6.21518378e-01 6.70312878e-01 7.19366288e-01]	[ 5.82741455e-01 8.19563565e-01 7.40701522e-01]
		[ 2.92756099e-01 -3.73870327e-01 3.16700089e-02]	[ 3.87599852e-01 -3.91491704e-01 1.05280268e-02]
		[-3.60973608e-01 2.28962590e-01 -8.83054566e-02]	[-3.45284108e-01 2.77030961e-01 -1.49931326e-01]
		[-3.05727843e-01 -4.66303077e-01 4.84864662e-01]	[-3.69935473e-01 -4.82531919e-01 4.89208106e-01]
		[-2.43925501e-01 -9.86666485e-01 -3.12747168e-01]	[-1.97927808e-01 -1.03141828e+00 -3.12293113e-01]
		[-1.67600889e+00 -1.76601894e+00 -4.47205365e-01]	[-1.60479047e+00 -1.79742931e+00 -4.44200474e-01]
		[-7.82438963e-03 3.68048932e-01 -3.09399691e-02]	[ 1.41549067e-01 4.06115806e-01 -8.68453582e-02]
		[ 6.20679837e-01 4.28092226e-02 3.54086181e-01]	[ 6.08151781e-01 -2.05150387e-02 3.93263776e-01]
		[-5.73831356e-01 -2.29770740e-01 1.02461760e+00]	[-5.73770196e-01 -2.12685100e-01 1.00289464e+00]
		[ 1.93044569e+00 1.53057032e+00 -8.08500001e-01]	[ 1.90184827e+00 1.50453278e+00 -7.87954204e-01]
		[-4.42530734e-01 1.09677055e-01 -5.46670604e-02]	[-4.41472410e-01 1.04331513e-01 -7.21408777e-02]
		[ 1.25807536e+00 -3.79969402e-01 1.51381283e+00]	[ 1.21468027e+00 -4.77208844e-01 1.43475461e+00]
		[ 3.12203122e-01 -6.80551639e-01 -6.47224964e-01]	[ 2.89767411e-01 -5.61972212e-01 -4.99109457e-01]
		[-3.41127447e-01 3.30203743e-01 -1.12937608e+00]	[-4.07606853e-01 2.85682573e-01 -1.13804823e+00]
		[-1.03937009e+00 4.12142576e-01 2.04197440e-01]	[-1.08694336e+00 3.18250525e-01 1.44241478e-01]
		[ 1.27298335e-01 3.44716299e-01 2.94498075e-02]	[ 3.46951475e-02 4.02197352e-01 3.55868264e-02]
		[-2.02496962e-01 5.76717525e-01 -1.99402225e-01]	[-1.38468807e-01 3.75860811e-01 -1.05028276e-01]
		[ 1.67352407e+00 6.49093438e-01 -4.06035428e-01]	[ 1.65821987e+00 5.00563559e-01 -5.43307880e-01]
		[ 2.30328670e-01 -1.34470127e-01 -1.65352380e+00]	[ 1.43315034e-01 -3.69693971e-02 -1.69050292e+00]
		[-7.50921575e-01 5.08245426e-02 1.22640041e+00]	[-7.38788267e-01 -1.00676002e-02 1.26430377e+00]
		[-1.00905938e+00 4.64422364e-01 -1.03984729e-01]	[-1.00665095e+00 4.79336717e-01 -2.69502849e-02]
		[ 1.91714772e-01 -2.49901882e-01 5.25720873e-01]	[ 1.75499851e-01 -1.85029628e-01 4.11598121e-01]
		[-3.47011526e-01 -8.51197535e-01 7.48286088e-01]	[-3.76557440e-01 -7.77152304e-01 6.97805887e-01]
		[-3.96791685e-01 -1.40990189e+00 -2.12102239e+00]	[-3.71482827e-01 -1.40321704e+00 -2.07340181e+00]
		[ 4.68373177e-01 -3.29392457e-01 -1.73143571e-01]	[ 5.02012027e-01 -3.81745112e-01 -2.22237797e-01]
		[ 8.74834895e-01 2.42930329e-01 7.74695974e-01]	[ 8.27752948e-01 2.47868353e-01 7.61987223e-01]
		[ 2.08156738e-03 7.52665402e-01 7.69637220e-01]	[ 1.09000553e-01 7.86226330e-01 8.35408860e-01]
		[-1.89807834e-01 3.92355499e-01 2.00159570e-02]	[-1.89927634e-01 3.36611548e-01 1.98197456e-02]
		[-8.51963210e-01 4.07016562e-01 5.37032813e-01]	[-8.43996772e-01 4.06423330e-01 5.64675716e-01]
		[ 9.25683914e-01 6.75674457e-01 6.53190598e-01]	[ 9.08738071e-01 5.01691655e-01 6.70424300e-01]
		[-3.18640503e-01 3.19016141e-02 1.86554912e+00]	[-3.13849208e-01 2.76062661e-02 1.67167947e+00]
		[-5.14830234e-01 -2.91305327e-01 -6.72052540e-01]	[-5.38735529e-01 -2.80658880e-01 -6.89364186e-01]
		[-2.80697972e-01 1.96292472e-01 -1.42082914e-02]	[-3.05895545e-01 1.95839417e-01 1.97786918e-02]
		[-1.68558415e-01 -2.56732180e-01 6.10185663e-01]	[-1.72607018e-01 -2.08713001e-01 5.56692958e-01]
		[ 4.40461457e-01 -2.77767580e-01 -2.23919587e+00]	[ 4.42279089e-01 -2.11355725e-01 -2.23696548e+00]
		[-1.70508193e+00 -3.58132176e-01 -2.94853145e-01]	[-1.71404655e+00 -3.41026872e-01 -2.75043617e-01]
		[-4.78323409e-02 -3.58865610e-01 -6.38613867e-01]	[-3.14199516e-02 -4.09178865e-01 -7.25367486e-01]
		[ 5.24277300e-01 -6.36125551e-02 6.42267923e-02]	[ 5.50523453e-01 -4.68077268e-02 7.71750638e-02]
		[ 2.64650672e-01 -1.13654402e-01 2.32143202e-01]	[ 1.75959437e-01 -4.38294745e-02 2.25912143e-01]
		[ 2.54657451e-01 1.33309067e-01 3.18536322e-01]	[ 3.21220521e-01 6.63477058e-02 3.32730382e-01]
		[ 6.54203922e-01 7.26937887e-01 4.06600351e-01]	[ 6.25197996e-01 7.21400394e-01 3.85696680e-01]
		[-3.50229162e-01 8.48119561e-01 6.20331247e-02]	[-3.76124887e-01 8.32095599e-01 9.95281017e-02]
		[-3.36175445e-01 -8.18947330e-01 4.46175020e-01]	[-2.74342933e-01 -7.48590836e-01 3.87848518e-01]
		[-6.12981740e-01 3.49505498e-01 -5.94642556e-01]	[-5.58979004e-01 2.88058605e-01 -5.03264643e-01]
		[ 1.15119258e+00 -6.69728466e-01 2.59286933e-01]	[ 1.09604561e+00 -6.33025730e-01 2.04022378e-01]
		[-5.55240614e-02 -4.14812669e-01 3.56481115e-01]	[-4.33778719e-02 -4.34979752e-01 2.74316938e-01]
		[-1.47260453e-01 6.53901869e-01 -4.69960887e-01]]	[-1.37507318e-01 5.98523493e-01 -3.99035431e-01]]
3.03383	2.89841	[[-1.22255425e+00 -6.25698019e-01 -1.64515500e+00]	[[-1.10117233e+00 -6.13771416e-01 -1.50149817e+00]	[2.143051999312022, 0.46775335485492703, 0.8796891647630464, 0.39200773827637997, 1.0699922867030922, 0.5196379653170553, 1.1240662772983228, 0.2801608252524638, 0.3086542168698623, 1.4749848224689144, 0.4934850016887945, 0.12917830343001008, 0.8652230622624972, 0.3051366396641297, 0.5144072956340439, 1.020518944517437, 0.7512883654249171, 0.7360555287982439, 1.1991279814065388, 0.159198534777619…	[1.9605592597955799, 0.5694591661591387, 0.799812799533346, 0.2671786581632211, 1.2295177540652549, 0.4919904869316628, 1.2513917405416137, 0.2973518098653394, 0.21742233258219346, 1.4667897127027958, 0.3881798238876587, 0.306378397602554, 0.6178380183348318, 0.19374993896253392, 0.3710119500305634, 0.8213377778917469, 0.772555481084677, 0.8296342314808477, 1.1165853503250243, 0.1808163052234953,…
		[-6.44497586e-02 2.37828226e-01 3.97589191e-01]	[-1.18125960e-01 3.14492739e-01 4.59809000e-01]
		[ 9.63290555e-02 8.71868198e-01 -6.64799553e-02]	[ 1.57275610e-01 7.81956524e-01 -5.92358923e-02]
		[ 1.25019307e-01 -3.15846739e-01 1.95655506e-01]	[ 1.78527720e-02 -2.48536932e-01 9.64111373e-02]
		[-2.86147534e-01 6.19514921e-01 -8.24138547e-01]	[-2.17157475e-01 6.08834594e-01 -1.04588574e+00]
		[ 1.19460062e-01 -4.04682101e-01 -3.03290795e-01]	[ 1.50866947e-01 -4.23229469e-01 -2.00426096e-01]
		[-4.72346462e-01 -3.41975809e-01 9.60971572e-01]	[-5.79769733e-01 -3.99990607e-01 1.03433837e+00]
		[-1.24709643e-01 -2.16910325e-02 2.49934175e-01]	[-9.23912027e-02 -5.85409050e-02 2.76504841e-01]
		[ 2.12433772e-01 -2.23789885e-01 -7.57663786e-03]	[ 1.54332819e-01 -1.41731663e-01 -5.80171306e-02]
		[ 8.50484670e-01 2.68159409e-01 1.17488152e+00]	[ 8.51990534e-01 2.87451699e-01 1.15885966e+00]
		[ 2.19168116e-01 -1.23893882e-01 -4.24432668e-01]	[ 1.72020151e-01 -5.77059127e-02 -3.43165661e-01]
		[-9.33811797e-02 -4.31875866e-02 7.81141583e-02]	[-2.95888315e-01 1.10153143e-02 -7.87177894e-02]
		[ 3.63735387e-02 -2.85603900e-01 8.15915636e-01]	[ 2.60792572e-01 -2.18878000e-01 5.15561318e-01]
		[ 1.18993303e-01 1.11785825e-01 2.57784585e-01]	[-2.13598913e-03 7.41963373e-02 1.78967539e-01]
		[-3.28305753e-01 1.16245459e-01 -3.78572571e-01]	[-2.03746459e-01 2.06358685e-01 -2.31415947e-01]
		[-4.32867438e-01 5.82061980e-01 -7.17836018e-01]	[-3.48270828e-01 4.47890937e-01 -5.93882888e-01]
		[ 5.50340652e-01 -4.78459523e-01 1.80653977e-01]	[ 5.74329186e-01 -4.91023984e-01 1.60883202e-01]
		[-4.92620763e-01 2.97880468e-01 4.58660825e-01]	[-5.06934103e-01 4.10090050e-01 5.12968735e-01]
		[ 1.03735157e+00 -4.85567500e-01 -3.55012447e-01]	[ 1.01309017e+00 -3.96463902e-01 -2.51450836e-01]
		[ 1.33108880e-01 8.64316860e-02 -1.24805082e-02]	[ 1.35315990e-01 1.18433632e-01 1.89101530e-02]
		[-1.88820221e-01 -1.29991774e-01 1.10290778e-01]	[-2.01041586e-01 -1.99965411e-01 1.51416642e-01]
		[ 2.23994750e-02 -4.31927288e-02 -2.00631265e-01]	[-1.28222023e-01 2.43945907e-02 -2.67312360e-01]
		[-6.53638125e-01 1.01515681e+00 1.76344439e+00]	[-7.15337948e-01 1.29700091e+00 1.79407844e+00]
		[-7.03741369e-01 -1.19583053e+00 5.69469115e-01]	[-8.22917856e-01 -1.43281545e+00 7.02778020e-01]
		[ 4.60813766e-01 2.57918334e-01 -4.45343267e-01]	[ 5.55445028e-01 2.11410304e-01 -4.42029470e-01]
		[ 7.50727662e-01 -1.60877236e-01 2.49081597e-01]	[ 7.25919851e-01 -1.48112790e-01 3.97793916e-01]
		[-6.91717232e-01 -2.64941104e-01 -1.18408670e+00]	[-6.82820688e-01 -3.01851888e-01 -1.20428198e+00]
		[ 7.01411999e-01 4.90798980e-01 -1.27957958e+00]	[ 8.15286456e-01 4.63517039e-01 -1.22356456e+00]
		[-1.74880096e+00 -1.54607157e+00 -5.81697912e-01]	[-1.75217443e+00 -1.68694166e+00 -5.39376539e-01]
		[ 7.65653703e-01 -8.93809245e-01 1.40020435e+00]	[ 6.92379656e-01 -8.83834212e-01 1.34235215e+00]
		[ 1.24071026e+00 1.60582906e+00 5.77562031e-01]	[ 1.29619258e+00 1.67787878e+00 5.84092692e-01]
		[-4.16333067e-01 5.73915688e-01 -8.83774784e-01]	[-4.19553188e-01 5.77601592e-01 -9.30207303e-01]
		[ 3.65892545e-01 3.06746721e-01 -3.49820150e-01]	[ 3.53649283e-01 2.11602668e-01 -3.63398627e-01]
		[ 1.39019699e-03 1.21011416e-01 -1.21857978e-01]	[-2.84049794e-02 9.54834101e-02 -1.21090448e-01]
		[ 1.29129271e+00 1.77927371e-01 1.04935385e+00]	[ 1.10799453e+00 1.74250986e-01 1.07699785e+00]
		[-1.79003019e+00 -9.65777226e-01 1.61147099e-01]	[-1.72125376e+00 -9.23506822e-01 1.08769736e-01]
		[-6.13166294e-01 -2.17586115e-01 1.00726865e+00]	[-6.96392611e-01 -2.06932607e-01 9.86543179e-01]
		[-4.64740256e-02 -7.02773142e-01 -7.43500077e-01]	[-3.85275474e-02 -6.81615354e-01 -7.24224457e-01]
		[ 2.93944876e-01 7.84784377e-01 -9.54963669e-01]	[ 2.68865747e-01 8.03672538e-01 -9.61803952e-01]
		[ 9.86440742e-01 1.01086903e+00 -3.54657635e-01]	[ 9.77927419e-01 9.67471995e-01 -3.84962674e-01]
		[-4.25007619e-01 1.43328122e+00 1.08456134e+00]	[-3.33743327e-01 1.38849196e+00 9.99853517e-01]
		[ 1.48044157e+00 6.16101212e-01 -3.83341304e-01]	[ 1.40817975e+00 6.81163264e-01 -3.24846340e-01]
		[ 4.45700959e-01 -4.12950263e-01 -1.14449645e-01]	[ 4.07658052e-01 -3.35809089e-01 -1.60171528e-01]
		[-2.00684692e-01 -4.56734038e-01 3.93318892e-01]	[-2.46996944e-01 -3.63601381e-01 4.61864134e-01]
		[-5.81296768e-01 -1.03656959e+00 -1.95644348e-01]	[-5.89831261e-01 -1.02481045e+00 -1.80323743e-01]
		[-4.76618663e-01 -4.19923874e-01 -4.80645992e-01]	[-4.82894170e-01 -4.26005540e-01 -4.93249000e-01]
		[-9.63561550e-02 -2.65817131e-01 -5.51629033e-01]	[-5.15460500e-02 -4.55809592e-01 -5.62345473e-01]
		[-1.68051671e+00 -1.00978232e+00 -2.17810485e+00]	[-1.74743706e+00 -9.65922743e-01 -2.18073667e+00]
		[-5.22864220e-02 -2.71593635e-02 6.27355663e-01]	[-9.04047649e-02 -5.67257716e-02 6.31672148e-01]
		[ 9.52402539e-01 -3.12903286e-01 6.20047140e-01]	[ 9.41960200e-01 -3.94363250e-01 5.29784376e-01]
		[-2.09038884e-01 -4.51030656e-01 -1.23727223e-01]	[-2.12216482e-01 -4.40532038e-01 -8.37936929e-02]
		[ 1.17901267e+00 2.09602928e+00 1.40780269e+00]	[ 1.24761592e+00 2.08358776e+00 1.41904531e+00]
		[-2.74266197e-01 -5.74959763e-01 -4.73721643e-02]	[-1.50371336e-01 -6.17868788e-01 -1.77026346e-02]
		[ 2.12981829e-01 -1.26653841e+00 -1.87612264e-01]	[ 2.57501209e-01 -1.19583892e+00 -7.99953786e-02]
		[ 4.14983288e-01 1.00215894e+00 -3.42219807e-01]	[ 3.73298172e-01 9.35732888e-01 -3.21708935e-01]
		[ 1.70059427e-01 -4.45955293e-01 1.88864033e-01]	[ 2.01512772e-01 -4.57467752e-01 2.07912135e-01]
		[-5.56348247e-02 -8.07894968e-02 -6.31550525e-02]	[-5.04637608e-02 -1.16807487e-01 -8.07799422e-02]
		[-6.74500438e-01 1.71003141e+00 -1.35717062e-01]	[-6.94205497e-01 1.70141159e+00 -1.91684402e-01]
		[ 3.31748309e-01 -1.09494275e+00 1.12898044e+00]	[ 7.53564446e-02 -1.15594050e+00 1.22343263e+00]
		[-8.26218109e-01 -3.28514681e-01 8.17141951e-01]	[-6.52838421e-01 -2.24930126e-01 7.43871178e-01]
		[ 4.23108857e-01 3.94586242e-01 -1.99643569e+00]	[ 4.83757798e-01 3.74978120e-01 -2.07132528e+00]
		[ 1.27102211e-01 -6.37790187e-01 -5.05401937e-01]	[ 1.67551799e-01 -6.75214204e-01 -5.84462969e-01]
		[ 3.42741330e-01 1.66442498e+00 6.06172989e-01]	[ 3.08254313e-01 1.69689912e+00 6.03885594e-01]
		[-3.60905731e-01 4.78152173e-02 6.95323208e-02]	[-3.69184245e-01 2.55544055e-02 9.70598601e-02]
		[ 7.08898956e-01 -7.44148510e-01 9.51298043e-01]	[ 7.65761325e-01 -8.83439393e-01 1.00144553e+00]
		[-2.47486843e-01 3.55555156e-02 -1.19649100e+00]	[-2.74493608e-01 1.96701764e-01 -1.05961468e+00]
		[-1.95949127e-01 2.12555643e-01 -5.77803149e-01]	[-1.94878810e-01 1.75251525e-01 -5.96230856e-01]
		[-1.20308784e-01 -1.83189705e-01 -3.00453888e-01]	[-1.72934942e-01 -1.70433661e-01 -2.77002132e-01]
		[-1.03774207e-01 9.86579633e-03 -1.94916159e-01]	[-9.26236326e-02 3.22540968e-02 -1.92657984e-01]
		[-1.03578340e-01 5.38206575e-01 1.41906758e+00]	[-5.29782892e-02 5.42403464e-01 1.29951888e+00]
		[-4.83689410e-01 1.30648538e-01 7.34225738e-01]	[-4.03205868e-01 3.03294212e-01 8.06289547e-01]
		[ 5.81634148e-01 -8.34461795e-01 -9.37078079e-01]	[ 6.51698415e-01 -9.82595721e-01 -8.94869208e-01]
		[ 3.72817099e-01 2.90318742e-01 -2.01605097e-01]	[ 3.33082075e-01 2.23317785e-01 -2.42798561e-01]
		[-1.12418008e-01 -3.27088591e-01 -4.41309253e-02]	[-1.29295188e-01 -2.93572357e-01 -4.55161143e-02]
		[-3.73257735e-03 -1.03038408e-01 -1.98479095e-03]	[-6.44956997e-02 -1.28411939e-01 -7.98340869e-03]
		[-1.11416254e-01 8.64404689e-01 1.81527485e-01]	[-1.19626773e-01 9.14423230e-01 7.61673092e-02]
		[ 5.12346802e-01 1.96420667e-01 -1.10443795e+00]	[ 6.53065426e-01 3.33239092e-01 -9.68992168e-01]
		[-1.66961403e+00 1.34889001e+00 1.48606453e+00]	[-1.76703667e+00 1.19969537e+00 1.56945196e+00]
		[ 8.34365018e-02 -6.08207300e-01 -1.56877058e-01]	[ 3.44236852e-03 -6.24469648e-01 -1.44665081e-01]
		[ 1.74860041e-01 -1.33332669e-01 3.51546545e-01]	[ 1.81772794e-01 -1.21160684e-01 2.84124335e-01]
		[-6.55274736e-01 -5.72284476e-02 6.20392850e-01]	[-6.26416522e-01 -6.65407278e-02 6.15041647e-01]
		[ 1.61224772e+00 -8.03158220e-01 -1.40041646e+00]	[ 1.59734817e+00 -7.20347101e-01 -1.45853960e+00]
		[ 5.97053842e-01 3.09018139e-01 1.04366703e+00]	[ 7.63803020e-01 3.76883863e-01 1.16814096e+00]
		[ 1.03832947e+00 1.38618915e-01 -2.82447559e-01]	[ 7.87309908e-01 3.16581157e-01 -4.00425506e-01]
		[ 2.50068850e-01 1.81995220e-02 -9.32628780e-01]	[ 2.76192095e-01 2.80067221e-02 -9.92835873e-01]
		[ 6.21810661e-02 -8.71100158e-01 -1.92442652e-01]	[ 7.30733923e-03 -9.36979301e-01 -1.85603358e-01]
		[-5.49693608e-01 5.14271429e-01 -3.67785445e-01]	[-5.83367112e-01 4.85693391e-01 -3.81357188e-01]
		[-1.31102708e+00 3.58680593e-02 5.73816701e-01]	[-1.28856325e+00 -5.43001444e-02 6.76991305e-01]
		[ 2.15182172e+00 -8.95048981e-01 -1.10489689e+00]	[ 2.12354729e+00 -9.03709819e-01 -1.21844948e+00]
		[-2.10360741e-01 -7.78806607e-01 1.27248235e+00]	[-1.67803062e-01 -8.27474024e-01 1.19835370e+00]
		[-8.56232943e-01 9.56206078e-01 6.24421928e-01]	[-8.10776740e-01 9.28442492e-01 6.32098460e-01]
		[-5.04515779e-01 5.24676335e-02 8.95876157e-02]	[-5.06744887e-01 2.51745177e-02 1.01998105e-01]
		[-5.33461444e-01 -3.62706996e-01 -2.59121303e-01]	[-5.93538831e-01 -3.91892523e-01 -2.79177843e-01]
		[-3.52278025e-02 1.35242101e+00 -4.41384947e-01]	[-7.51642363e-02 1.37822371e+00 -3.43126076e-01]
		[-1.56818822e+00 -6.64739954e-01 9.39390531e-01]	[-1.51745176e+00 -6.12391619e-01 1.02002010e+00]
		[ 1.18856577e+00 -3.75715198e-02 -1.14823350e+00]	[ 1.22614119e+00 -9.29982686e-02 -1.05073715e+00]
		[ 2.77470257e-01 2.56795172e-01 -8.20808862e-01]	[ 2.56771175e-01 2.27608298e-01 -8.17865952e-01]
		[ 2.73702404e-01 9.12698389e-02 4.31793590e-01]	[ 3.22761332e-01 7.70791990e-02 3.88468931e-01]
		[ 2.33582353e-01 -1.22385826e-01 -5.90845649e-01]	[ 1.81889799e-01 -1.41831440e-01 -5.52321038e-01]
		[-7.14251587e-01 6.22596854e-01 9.82413824e-01]	[-6.72107814e-01 5.98016406e-01 1.00982309e+00]
		[-3.79917002e-01 -1.61067657e+00 2.68609661e-01]	[-3.89203825e-01 -1.52789956e+00 2.42338470e-01]
		[-1.29044656e+00 8.53428278e-01 -3.69454041e-01]	[-1.24756088e+00 7.47686975e-01 -3.81646581e-01]
		[ 3.71371212e-01 5.34419336e-01 3.88049051e-01]	[ 3.65683591e-01 5.39751535e-01 3.27785060e-01]
		[ 3.57482766e-01 -5.79165784e-02 -1.53893290e-01]	[ 3.65816996e-01 -4.87760421e-02 -1.89806209e-01]
		[ 9.49582704e-01 3.42605576e-01 1.10455740e-02]	[ 9.13106311e-01 3.11519771e-01 7.71934504e-02]
		[-1.53281623e-02 3.85315194e-02 -6.25276512e-02]	[-1.40280010e-02 2.39371227e-02 -5.76909804e-02]
		[ 1.39112120e+00 -1.25375698e+00 1.07281216e+00]	[ 1.42057582e+00 -1.32489017e+00 1.09642387e+00]
		[-3.20583642e-01 -7.24564139e-01 7.61429170e-01]	[-3.63028972e-01 -6.88846437e-01 7.36337721e-01]
		[-1.01331415e+00 -2.30786172e-01 -8.50485596e-01]	[-1.02427198e+00 -2.61848331e-01 -8.89641826e-01]
		[ 2.58654081e-01 1.48909098e-01 1.97574066e-03]	[ 3.11667966e-01 1.44796522e-01 1.58705164e-02]
		[-1.98118369e-01 1.38898610e+00 -5.05116801e-01]	[-2.43393138e-01 1.39490394e+00 -5.65763031e-01]
		[-1.05040528e-01 5.40819127e-01 -4.52837012e-01]	[-5.22044073e-02 5.21141919e-01 -3.74616468e-01]
		[-1.83425167e-01 -4.52981869e-01 -1.71731144e+00]	[-1.81540156e-01 -3.91423727e-01 -1.79398986e+00]
		[ 2.62792760e+00 1.12427202e+00 1.83524216e+00]	[ 2.66578797e+00 1.16389793e+00 1.95313895e+00]
		[-2.02745022e-01 1.55976914e-01 7.06003788e-01]	[-1.95835438e-01 1.54988090e-01 6.99704178e-01]
		[-1.60225512e-01 1.83592340e-01 -7.30535018e-02]	[-1.58480793e-01 1.80661285e-01 -4.25254832e-02]
		[ 2.28064657e-01 4.21078969e-01 3.63718881e-01]	[ 2.68670842e-01 3.78153171e-01 3.25340515e-01]
		[-2.27930568e+00 -1.43805067e+00 -1.07979960e+00]	[-2.33280459e+00 -1.38730213e+00 -1.05247484e+00]
		[ 2.77767940e-01 -4.15197924e-01 -3.03658411e-02]	[ 3.51434201e-01 -4.48422226e-01 -1.40218854e-02]
		[-1.03193543e+00 -2.83378659e-01 -1.19880900e-01]	[-9.82451659e-01 -3.04429134e-01 -1.88938227e-01]
		[ 4.62136806e-01 6.53682656e-01 -2.99895032e-01]	[ 4.53254745e-01 6.61552189e-01 -2.80528146e-01]
		[-3.55754417e-01 1.99259683e-01 -3.90448150e-04]	[-3.45946242e-01 2.13856061e-01 1.41487447e-03]
		[-7.14504687e-02 -1.67991229e-01 2.90790283e-01]	[-1.09028788e-01 -1.47615387e-01 3.36509755e-01]
		[ 5.52678096e-01 -5.25449724e-02 2.38748219e-01]	[ 5.61928797e-01 -1.06948497e-01 1.73558047e-01]
		[ 7.97160601e-02 1.21386653e+00 4.68857728e-01]	[ 3.05614921e-02 1.18459320e+00 3.35428359e-01]
		[-4.30166286e-01 9.40597974e-02 1.93975032e-01]	[-4.21756681e-01 1.18561840e-02 1.61967865e-01]
		[-1.63229747e-02 -5.05854606e-01 -2.28893787e-01]	[-5.05066650e-03 -5.21597739e-01 -2.61229509e-01]
		[-6.91685968e-01 -7.49928356e-01 -2.69850476e-01]	[-6.97651803e-01 -7.45275439e-01 -3.01114872e-01]
		[ 8.23239123e-01 -1.27091413e-01 -2.97000790e-02]	[ 8.56140999e-01 -1.08893326e-01 -5.61490864e-02]
		[ 3.27055630e-01 1.35951341e-02 2.63788323e-01]	[ 2.73647664e-01 8.62756838e-02 2.15314788e-01]
		[-6.95160509e-01 -6.64648320e-01 -2.22080228e+00]	[-7.30959147e-01 -6.46046106e-01 -2.27056451e+00]
		[ 2.03350107e-01 5.74290041e-01 -2.86869038e-01]	[ 2.12319940e-01 6.85853830e-01 -3.28612503e-01]
		[-2.41785672e-01 4.02786784e-01 1.53560331e-02]	[-2.51843124e-01 3.54656829e-01 3.65502535e-02]
		[ 8.54978295e-01 -9.65486125e-01 1.07228148e+00]	[ 8.87117092e-01 -9.97887812e-01 1.15926518e+00]
		[-1.09101127e-01 3.33554254e-01 1.09581040e+00]	[-1.46134706e-01 3.06953273e-01 1.10564981e+00]
		[-4.28983886e-03 1.74883233e-01 3.56789442e-01]	[-3.44424729e-02 1.29936611e-01 3.17275980e-01]
		[-1.24685629e+00 1.73218719e+00 -6.83507639e-01]	[-1.20245382e+00 1.74758810e+00 -7.86692256e-01]
		[ 1.80523962e+00 -9.76163826e-01 7.02516031e-01]	[ 1.72903611e+00 -9.97073878e-01 7.83997999e-01]
		[ 1.19881857e+00 -1.02704473e+00 5.97570069e-01]	[ 1.23280743e+00 -1.02825489e+00 5.83425505e-01]
		[ 5.43812048e-02 -6.59055856e-01 2.24981541e-01]	[-9.83766979e-03 -6.04451054e-01 1.89729805e-01]
		[-1.93267772e-01 -2.62326752e-01 -1.35213639e-01]	[-1.90960342e-01 -2.27983320e-01 -2.83604053e-01]
		[-1.51626392e+00 1.13834698e+00 -4.99689968e-01]	[-1.50580948e+00 1.12747219e+00 -4.83880926e-01]
		[ 4.59488258e-01 -3.48940884e-01 2.17628106e+00]	[ 5.70838359e-01 -4.01748100e-01 2.13050820e+00]
		[-1.97990158e+00 -5.93616068e-01 -9.73043480e-01]	[-2.13102289e+00 -5.73254411e-01 -1.02688825e+00]
		[ 2.13897657e-01 2.67232473e-01 -1.56529990e+00]	[ 2.07253289e-01 1.85719254e-01 -1.58498684e+00]
		[ 2.31434965e-01 -1.17308252e-01 -2.00538551e-02]	[ 2.31389041e-01 -6.62301714e-02 -1.01718430e-02]
		[ 3.49656525e-02 -2.88676063e-01 -2.50357328e-02]	[ 1.58650201e-03 -2.98884501e-01 -1.06602481e-01]
		[ 1.04792519e+00 1.47574899e+00 6.39866253e-01]	[ 1.05909909e+00 1.45277758e+00 6.69326972e-01]
		[-5.37720584e-02 6.98692026e-01 2.52801596e+00]	[-3.63544411e-05 5.81404979e-01 2.51152306e+00]
		[-3.25082409e-02 1.66088667e+00 -1.38168092e+00]	[-5.95195491e-02 1.70571813e+00 -1.26749932e+00]
		[-1.66013226e-02 5.07135016e-01 -1.06551968e+00]	[-2.14502317e-02 4.77547955e-01 -1.08522818e+00]
		[ 2.52070662e-01 -6.38053417e-01 2.84532726e-01]	[ 2.52082404e-01 -6.40454400e-01 2.64923888e-01]
		[-2.67218949e-01 -7.66182734e-01 -1.20253016e+00]	[-2.75525255e-01 -7.59912777e-01 -1.17912859e+00]
		[ 7.23939103e-02 -1.35058889e+00 1.02719251e+00]	[ 1.01120625e-01 -1.31884614e+00 9.19654059e-01]
		[-4.40286519e-01 5.89875314e-01 6.17235789e-01]	[-4.98796877e-01 6.32977171e-01 6.83618598e-01]
		[ 6.39232372e-01 4.80914364e-01 -5.95230259e-01]	[ 6.41046633e-01 5.63350619e-01 -5.25617460e-01]
		[-6.51121269e-01 -8.76831410e-01 -1.05966589e-02]	[-6.20376293e-01 -9.03851003e-01 9.18318447e-02]
		[-5.96054350e-03 -5.78544604e-02 -1.00707752e+00]	[ 7.49727531e-02 -6.87484783e-02 -9.70706020e-01]
		[ 4.66764179e-01 -3.57904170e-01 8.11315979e-01]	[ 4.56443662e-01 -3.42537136e-01 7.58760973e-01]
		[ 8.86263821e-02 2.43739404e-01 -3.01543420e-02]	[ 3.30173416e-02 2.24239263e-01 -1.25206436e-01]
		[-6.88491111e-01 -2.45917645e+00 3.80753023e-02]	[-7.89441445e-01 -2.31529926e+00 1.96146096e-01]
		[ 7.91442256e-01 -8.13827538e-02 -1.02033656e+00]	[ 9.76277365e-01 -2.08613909e-01 -1.09930641e+00]
		[ 9.37106412e-03 4.19459275e-01 -7.60859773e-01]	[ 6.76965932e-02 5.26467951e-01 -7.77059152e-01]
		[ 3.50645218e-01 9.62028039e-01 5.13086921e-01]	[ 3.28354152e-01 9.92349183e-01 5.03813990e-01]
		[-1.09038958e-01 4.25640676e-01 -1.43151466e-01]	[-8.78214447e-02 3.73267307e-01 -5.63955980e-02]
		[-3.51703537e-01 3.96649451e-01 1.21417146e+00]	[-3.41095278e-01 4.66284320e-01 1.14875407e+00]
		[-5.84110072e-01 1.55317482e+00 4.56127977e-01]	[-5.63751905e-01 1.57372040e+00 4.42403710e-01]
		[ 1.76709443e+00 -2.80555739e-01 6.57939122e-01]	[ 1.81429127e+00 -3.30199230e-01 5.90685848e-01]
		[-6.28987286e-01 -9.11132329e-01 -3.92971433e-01]	[-6.62831243e-01 -9.37614545e-01 -4.48690876e-01]
		[-3.57086353e-01 1.38053323e-01 2.69790724e-01]	[-3.17196889e-01 1.42607780e-01 3.17140713e-01]
		[ 5.70015937e-01 2.91758819e-02 1.76935438e-01]	[ 6.07346667e-01 5.12711532e-02 1.41654171e-01]
		[-7.22681370e-01 -6.08217584e-01 -9.11912916e-01]	[-6.90123306e-01 -5.89515973e-01 -9.52251087e-01]
		[ 7.88695286e-01 -7.06430797e-01 -3.30275374e-01]	[ 7.53766643e-01 -7.66944594e-01 -3.62804369e-01]
		[ 2.79790732e-01 -6.84702484e-01 -3.54077398e+00]	[ 2.34543020e-01 -5.35370419e-01 -3.38542396e+00]
		[-4.72036129e-01 -8.58350352e-02 5.04411444e-01]	[-4.03377016e-01 -1.62091783e-01 5.44537688e-01]
		[-3.78893342e-01 8.63017783e-01 5.36333781e-01]	[-4.19630985e-01 8.78334773e-01 5.20624934e-01]
		[ 6.09546383e-01 -2.38910353e-01 -9.45827604e-02]	[ 5.91773493e-01 -1.29118094e-01 -1.02015766e-01]
		[-8.35290514e-01 5.78618087e-01 3.00312796e+00]	[-8.32201646e-01 4.71923328e-01 2.83983779e+00]
		[-2.64345965e+00 4.52586741e-01 1.09339397e+00]	[-2.68285191e+00 4.35824992e-01 1.12155050e+00]
		[ 2.88508401e+00 -5.20801062e-01 -5.79035429e-01]	[ 2.88512515e+00 -2.61149394e-01 -6.14848697e-01]
		[ 4.44663467e-01 -9.20333031e-02 3.10308834e-01]	[ 4.40885042e-01 -5.54309974e-02 2.48925980e-01]
		[ 6.56823211e-01 -1.17548907e-01 -6.53295139e-01]	[ 6.55379545e-01 -7.28061248e-02 -5.87506542e-01]
		[ 2.36919340e-01 -9.10516292e-01 -8.04521318e-01]	[ 2.55158385e-01 -8.87726666e-01 -8.15117929e-01]
		[-1.43380788e+00 9.38891120e-01 6.09653495e-01]	[-1.42458092e+00 8.78748169e-01 7.00068011e-01]
		[ 9.65572720e-01 2.16235513e+00 1.05493387e+00]	[ 9.07071337e-01 2.14779056e+00 1.08234615e+00]
		[ 6.40690189e-01 8.27304247e-02 -2.34025612e-01]	[ 6.37294797e-01 1.49734741e-01 -2.56543357e-01]
		[-1.82024788e-01 -2.33689311e-01 -8.67592809e-01]	[-1.64682849e-01 -2.04257142e-01 -8.80048360e-01]
		[-5.67428376e-01 -5.66186841e-02 -3.62748083e-02]	[-5.67615320e-01 -7.85030773e-02 -7.94171953e-02]
		[-4.63577808e-01 -1.40330747e+00 -2.20601919e-02]	[-3.75696281e-01 -1.39157905e+00 -7.93667330e-02]
		[-3.65249511e-01 -7.18176689e-01 1.99431587e-01]	[-3.92291583e-01 -6.99860342e-01 1.90974839e-01]
		[ 2.95274035e-01 4.55139026e-01 3.10559568e-01]	[ 2.70689029e-01 4.31216548e-01 5.22211571e-01]
		[-4.89759174e-01 7.33075014e-01 1.42438601e-01]	[-3.85415138e-01 8.28138446e-01 -1.07126401e-01]
		[ 3.43487465e-01 -1.26820613e+00 -4.12034281e-01]	[ 3.70798897e-01 -1.26598089e+00 -3.31004179e-01]
		[-6.35261145e-01 6.34638217e-01 4.18066713e-01]	[-5.80085847e-01 6.29023197e-01 3.79749550e-01]
		[-3.58978790e-01 1.19907126e-02 2.65085137e-01]	[-3.50426612e-01 -1.20649009e-01 2.87173215e-01]
		[ 6.69438085e-01 -3.37334449e-01 -9.48806950e-01]	[ 6.59525374e-01 -4.31889396e-01 -8.82155529e-01]
		[ 1.11061997e+00 -1.85971271e+00 8.01477899e-01]	[ 1.03171120e+00 -1.85622281e+00 7.81429057e-01]
		[ 1.39962590e+00 3.15578557e+00 -2.89563418e+00]	[ 1.30807429e+00 3.20347127e+00 -2.84083225e+00]
		[ 1.59001820e-02 -1.70909537e-01 -3.94667334e-02]	[ 4.75808171e-02 -1.10109927e-01 -2.42296681e-02]
		[ 3.89164551e-01 -3.22329269e-01 -6.71101950e-01]	[ 3.18782101e-01 -3.28253850e-01 -6.97928165e-01]
		[-8.72974134e-01 -2.66889334e-01 7.13324241e-01]	[-9.12930781e-01 -2.76446294e-01 6.86689175e-01]
		[-1.78280641e+00 -6.05350389e-01 2.12433459e+00]	[-1.79321762e+00 -6.32438395e-01 2.09487186e+00]
		[ 1.36731065e+00 -9.25448709e-01 -6.56119910e-01]	[ 1.43329758e+00 -8.51046906e-01 -6.03015833e-01]
		[-8.73629406e-01 -2.15025036e-01 -8.73830878e-01]	[-8.42485654e-01 -2.36658878e-01 -9.04352576e-01]
		[ 2.85610739e-01 9.66550306e-01 5.85527060e-01]	[ 2.73689303e-01 9.79306522e-01 5.36363149e-01]
		[-8.80798163e-01 -2.76850827e-01 6.48068646e-01]	[-8.57552460e-01 -2.54236466e-01 6.89116074e-01]
		[-1.41141684e-01 6.75493862e-01 1.46853447e-01]	[-1.63438265e-01 7.05121752e-01 1.78230937e-01]
		[ 1.04438838e-01 -4.51769438e-01 2.42758167e-01]	[ 3.05944589e-01 -5.11245239e-01 3.21816342e-01]
		[-1.58522735e+00 -1.33385279e+00 1.37407610e+00]	[-1.49369686e+00 -1.23222084e+00 1.46032597e+00]
		[-1.26520113e-01 -3.75203188e-01 -1.12154310e+00]	[-1.27683393e-01 -3.01151055e-01 -1.09225719e+00]
		[ 1.64056049e-01 4.81181090e-01 -7.89804667e-02]	[ 2.18906125e-01 4.69137572e-01 -9.94250380e-02]
		[ 5.45765163e-01 -7.27355589e-03 -3.88554993e-01]	[ 5.75671101e-01 1.61694764e-02 -4.61368603e-01]
		[ 4.11214972e-01 4.40608730e-01 -5.06825969e-01]	[ 3.22234303e-01 4.09413984e-01 -4.99659722e-01]
		[ 4.74828864e-01 5.23139431e-01 6.31525534e-01]	[ 5.05859433e-01 4.76898174e-01 6.38078773e-01]
		[ 6.51437515e-01 3.08867791e+00 1.28167642e+00]	[ 6.58827587e-01 3.05364965e+00 1.28700375e+00]
		[-9.11560058e-01 4.58288837e-02 -5.55858143e-01]	[-8.62440350e-01 1.19141576e-01 -5.33789378e-01]
		[ 2.59896954e-01 3.64652141e-01 -9.44224468e-01]	[ 2.21795230e-01 2.79434328e-01 -9.13233239e-01]
		[ 1.10231365e+00 -5.23264849e-01 -6.58758945e-01]	[ 1.11763370e+00 -5.28827831e-01 -6.96269859e-01]
		[-1.67764401e+00 -3.38608766e+00 2.83076554e-01]	[-1.63461267e+00 -3.38455931e+00 2.51952949e-01]
		[ 4.31153436e-01 4.44312151e-01 6.39442740e-01]	[ 4.12251234e-01 4.42535497e-01 6.18972587e-01]
		[-1.40402224e+00 7.38134025e-01 -9.35515772e-01]	[-1.47067265e+00 6.21095280e-01 -1.06177361e+00]
		[ 2.55846331e-01 3.70441706e-01 -4.19783440e-01]	[ 2.04046124e-01 4.87909258e-01 -2.99695766e-01]
		[ 4.59391173e-01 -1.15682850e-01 8.35863408e-01]	[ 4.38719880e-01 -1.73097039e-01 8.62403712e-01]
		[ 1.05987389e+00 1.84061156e-01 4.41669722e-03]	[ 1.05178171e+00 9.27870364e-02 -7.62043951e-02]
		[-1.55834989e-01 -3.65004742e-01 1.50580882e-01]	[-2.33327553e-01 -3.14353520e-01 1.68818725e-01]
		[-1.15497627e-01 -2.24157090e-01 1.77160256e-01]	[-2.69279836e-02 -4.74697976e-01 3.12626499e-01]
		[-1.67509676e+00 -6.18593076e-01 2.38551838e-01]	[-1.76802210e+00 -8.10280340e-01 1.17623130e-01]
		[ 6.21042929e-02 -3.27853033e-02 1.09525442e+00]	[ 6.90853720e-04 1.02118168e-01 1.07852824e+00]
		[ 6.76239534e-01 1.62969191e-01 -1.16508283e+00]	[ 7.11854011e-01 1.25801467e-01 -1.12849108e+00]
		[ 9.68993988e-01 6.87197999e-02 2.84723604e-01]	[ 1.00652054e+00 7.41176037e-02 3.89654557e-01]
		[-6.21880595e-02 6.06593879e-01 4.86200969e-01]	[-7.84193035e-02 6.96629099e-01 3.75794659e-01]
		[ 5.42457590e-02 -2.88624538e-01 -5.59738661e-01]	[ 2.31829836e-02 -2.35732223e-01 -6.34846555e-01]
		[ 1.63224332e+00 5.95185985e-01 8.43378802e-02]	[ 1.67163556e+00 5.41550364e-01 7.89978768e-02]
		[-1.90163254e+00 2.76057846e-01 1.49586430e-01]	[-1.90082599e+00 3.25311545e-01 1.37394623e-01]
		[-9.62643099e-01 4.06969768e-01 -1.80734761e-01]	[-9.75334753e-01 4.10692388e-01 -1.57554450e-01]
		[-4.56160887e-01 -7.97914552e-01 3.14208328e-01]	[-3.66724415e-01 -7.86245976e-01 2.92778589e-01]
		[ 2.40879255e-01 1.39224873e-02 -1.92176183e-01]	[ 2.39371723e-01 -6.19422624e-02 -2.07231362e-01]
		[ 1.35605049e+00 -4.09074681e-01 -2.36118492e-01]	[ 1.36219868e+00 -4.31516097e-01 -2.43342108e-01]
		[-1.28026472e+00 -6.54217909e-02 4.61342745e-01]	[-1.29021981e+00 -1.74447889e-01 4.47721914e-01]
		[ 8.97300344e-01 -7.87709884e-01 -2.25472560e+00]	[ 9.06835556e-01 -8.06123217e-01 -2.39337595e+00]
		[-2.46085847e-01 1.69799951e-02 -4.25943450e-01]	[-2.69544224e-01 2.48979186e-02 -4.31179054e-01]
		[ 4.98165559e-01 5.80582257e-01 1.09177386e-01]	[ 4.84414622e-01 5.84629689e-01 1.40102429e-01]
		[ 4.53808839e-01 -2.93178172e-01 1.68137885e-01]	[ 4.53859809e-01 -2.41150601e-01 1.18617638e-01]
		[-2.89902892e-01 6.08503182e-01 2.08954187e+00]	[-3.28303710e-01 6.56607372e-01 2.09701281e+00]
		[ 6.02637924e-02 -2.71622328e-01 1.99481518e-01]	[ 8.63464534e-02 -2.57994463e-01 2.06476728e-01]
		[ 3.36260343e-01 7.58108587e-01 6.45645070e-01]	[ 3.19085533e-01 7.10246015e-01 5.83004420e-01]
		[ 1.97092446e-01 5.64436946e-01 1.17013037e-01]	[ 2.16445010e-01 6.01303745e-01 1.29097294e-01]
		[-4.32984835e-01 -1.00901408e-01 -7.07663540e-01]	[-5.07734895e-01 -3.81761140e-02 -7.25795809e-01]
		[ 3.91702849e-03 -6.48292024e-01 2.14348269e-01]	[ 7.88852553e-02 -7.09223222e-01 2.38870948e-01]
		[-2.27838502e-01 -3.10794413e-01 -3.69619466e-01]	[-2.50927080e-01 -3.10326333e-01 -3.93385915e-01]
		[ 5.86921679e-01 -8.46552472e-01 2.19277496e+00]	[ 5.46759586e-01 -9.25378774e-01 2.22704090e+00]
		[-1.99179824e-01 -8.76082755e-02 -7.71937126e-01]	[-1.50828715e-01 -1.02589371e-01 -8.22025106e-01]
		[ 8.84902677e-03 2.02097567e-01 -2.55785087e-01]	[ 7.46475673e-02 1.74850993e-01 -1.62595644e-01]
		[-5.47628032e-01 7.10879068e-01 -9.16215816e-01]	[-5.68295159e-01 7.19894863e-01 -9.47856386e-01]
		[ 1.77436650e-01 4.57545067e-01 -2.83037473e-01]	[ 1.85238310e-01 4.49600374e-01 -3.53218844e-01]
		[-2.86339750e-01 -3.02120530e-01 8.23162710e-02]]	[-2.78663989e-01 -3.74637501e-01 1.22651127e-01]]
2.9295	2.6769	[[ 5.35906206e-01 3.39807647e-01 5.63342375e-01]	[[ 5.25052717e-01 2.04295904e-01 7.38351917e-01]	[0.8485395275897686, 1.1030325706880513, 0.8072758311308142, 0.29187875482012093, 1.3712875321918565, 0.7638164743504707, 1.035368253309375, 0.3831119188388087, 0.517814130501294, 1.8217977825326284, 0.5523207768050561, 1.4160426616713506, 0.6875707028713339, 0.4087583746383454, 0.3454762035118582, 1.2822365311120885, 0.8615722030882939, 0.821468704806234, 0.39759720189623027, 0.861562769722376, …	[0.928752241063883, 0.8052214257604202, 0.559751994866116, 0.20827651884915432, 1.1009644703050947, 0.7672392692056974, 0.780291295403522, 0.3562365164661547, 0.5024618737849706, 1.8136142026482365, 0.6460086025852569, 1.2971536346070893, 0.6865151751404454, 0.32926861577041855, 0.17783189798464555, 1.1118390800412163, 0.8278870950538877, 0.9118975158910603, 0.33403907054638177, 0.782896293287738…
		[-3.60433573e-01 -6.02895857e-01 8.50461684e-01]	[-2.73241529e-01 -4.35949335e-01 6.19410033e-01]
		[ 4.44693651e-01 5.33268971e-01 -4.11783958e-01]	[ 3.94195559e-01 3.79753375e-01 -1.17130402e-01]
		[ 1.20236587e-01 -1.14892286e-01 2.39866907e-01]	[-3.02694617e-02 -5.35857903e-02 1.98975956e-01]
		[-1.06602912e+00 -5.66815373e-01 6.50178239e-01]	[-7.97263454e-01 -6.12112380e-01 4.49235110e-01]
		[-1.40768051e-02 4.60134017e-01 -6.09503188e-01]	[ 4.96654220e-02 4.88938212e-01 -5.89176431e-01]
		[ 9.07378771e-01 2.24433484e-01 -4.45287320e-01]	[ 6.80435996e-01 1.38342218e-01 -3.55981449e-01]
		[-3.11823730e-03 3.77590306e-01 -6.47346885e-02]	[ 2.57048688e-02 3.47733104e-01 -7.29753655e-02]
		[-3.81872637e-01 -1.43461593e-01 3.18941271e-01]	[-4.14123329e-01 -6.96269592e-02 2.75901957e-01]
		[-9.14040609e-01 -7.18806970e-01 -1.40242414e+00]	[-8.87096538e-01 -6.71792552e-01 -1.43211416e+00]
		[ 3.40580110e-01 3.94398911e-01 1.83065366e-01]	[ 3.58313753e-01 4.42435858e-01 3.05268537e-01]
		[-4.32685301e-01 -1.17377821e+00 6.63479444e-01]	[-5.52626834e-01 -1.03477338e+00 5.53583943e-01]
		[ 3.32338738e-01 -4.97930766e-01 3.38185433e-01]	[ 5.46296492e-01 -3.84812870e-01 1.57423898e-01]
		[ 3.24793622e-01 2.38130639e-01 6.99021487e-02]	[ 2.43933577e-01 2.17430790e-01 -4.04732357e-02]
		[-2.33090655e-01 -1.14135815e-01 -2.28025370e-01]	[-1.20128359e-01 -7.41023849e-02 -1.08176697e-01]
		[ 4.16573209e-01 5.70501568e-01 -1.07010525e+00]	[ 3.87238279e-01 4.36883406e-01 -9.46237573e-01]
		[-1.89928059e-01 8.14110103e-01 2.08467584e-01]	[-1.76476277e-01 7.99813985e-01 1.20626508e-01]
		[-5.82347527e-01 1.15255995e-01 5.67801238e-01]	[-6.06039677e-01 2.81038813e-01 6.20717468e-01]
		[ 3.58730061e-01 -1.62111264e-01 -5.58230811e-02]	[ 3.16485417e-01 -1.04497751e-01 -2.23450588e-02]
		[-3.45295004e-01 -6.21388434e-01 -4.86762961e-01]	[-3.04484713e-01 -5.50069850e-01 -4.66517765e-01]
		[ 1.72072706e-01 6.76336465e-01 -3.06217639e-01]	[ 1.79510212e-01 5.90389008e-01 -2.74490231e-01]
		[ 3.42668311e-01 -3.47089790e-01 3.81249761e-01]	[ 2.56597460e-01 -2.78224185e-01 3.45093981e-01]
		[ 9.08957379e-01 1.58269466e-01 -1.49002012e+00]	[ 7.89186395e-01 4.13560469e-01 -1.42458343e+00]
		[ 6.80357520e-01 4.44046864e-01 -9.21163139e-01]	[ 5.84097829e-01 1.84892325e-01 -8.06657611e-01]
		[-8.47805578e-01 5.23537644e-01 1.04957898e+00]	[-7.72744723e-01 4.90940448e-01 1.05835020e+00]
		[-4.07031886e-01 -1.80458213e-02 -2.43486356e-01]	[-4.41497795e-01 -4.27555942e-02 -1.29232616e-01]
		[ 3.58068927e-01 -8.21793339e-02 6.12407150e-01]	[ 3.67808425e-01 -1.56415306e-01 6.26181391e-01]
		[-7.76260441e-01 -8.14111131e-01 5.92261146e-01]	[-6.69697906e-01 -7.76462144e-01 6.82551702e-01]
		[ 6.79213173e-02 2.63640088e+00 -1.48123419e-01]	[ 5.60338950e-02 2.54600656e+00 -1.26938191e-01]
		[ 8.42151767e-01 -6.22876539e-01 -3.22314870e-02]	[ 8.86003876e-01 -5.79786053e-01 -6.25251857e-02]
		[-1.06367065e+00 -1.27596681e+00 -7.58773475e-01]	[-1.04164165e+00 -1.26754102e+00 -7.67368386e-01]
		[ 1.93613277e-01 -6.39325806e-01 -1.31574239e-01]	[ 2.02799256e-01 -5.93306874e-01 -2.20950293e-01]
		[-2.23596075e-01 -1.22304168e-01 3.45650588e-01]	[-2.52926174e-01 -1.95931883e-01 3.61369520e-01]
		[ 2.38233175e-01 1.44940390e-01 7.30880986e-01]	[ 2.02021108e-01 7.81591874e-02 7.56436067e-01]
		[-1.42346355e+00 -1.15990796e+00 -5.91710261e-01]	[-1.52294884e+00 -1.19322139e+00 -5.58036929e-01]
		[ 4.58764697e-01 -4.30058659e-01 6.48530571e-01]	[ 4.95752351e-01 -3.50052057e-01 6.07943644e-01]
		[-9.68992754e-02 5.40747650e-01 -3.83808166e-01]	[-1.70728646e-01 5.34067348e-01 -3.81616546e-01]
		[ 1.15782727e+00 6.38041230e-01 1.03364578e-01]	[ 1.16941059e+00 6.61978501e-01 1.06941141e-01]
		[ 2.42975529e-01 5.26219153e-01 7.25656705e-01]	[ 2.55292882e-01 5.57493853e-01 6.83509387e-01]
		[-3.34821038e-01 -1.07021668e-01 -4.36374941e-01]	[-3.11538084e-01 -1.34090551e-01 -3.86573607e-01]
		[ 5.90932707e-02 -2.09360638e+00 1.85760091e-01]	[ 9.02897219e-02 -2.16358538e+00 1.34149552e-01]
		[-1.20642467e+00 -8.13135499e-01 -3.80600968e-01]	[-1.26415220e+00 -8.17001163e-01 -4.59501991e-01]
		[-1.67709230e-01 2.09236139e-01 3.24063222e-02]	[-2.02919805e-01 2.30953900e-01 -2.82430841e-02]
		[ 1.63203830e-01 5.67617764e-01 -3.35276227e-01]	[ 1.28652825e-01 6.55193064e-01 -2.28356792e-01]
		[ 6.16309780e-01 1.01329934e+00 1.72691622e-01]	[ 6.16984380e-01 1.05725477e+00 1.76550917e-01]
		[ 7.63942529e-01 9.21614830e-01 6.78148786e-01]	[ 7.58387280e-01 9.13417749e-01 6.91604638e-01]
		[-4.82933402e-02 -4.39565529e-01 1.62781217e+00]	[-3.52246182e-02 -6.20003529e-01 1.60280583e+00]
		[ 7.68936234e-01 3.53715628e+00 2.02717363e+00]	[ 6.83808077e-01 3.58791161e+00 2.05846380e+00]
		[ 4.82349658e-01 -1.66275582e-01 5.07490035e-03]	[ 4.38925716e-01 -1.90330617e-01 3.65312289e-02]
		[-1.43849778e-01 -1.50687069e-01 -9.57608051e-01]	[-1.40015981e-01 -2.30795868e-01 -1.03241789e+00]
		[ 1.20851184e-01 4.70628809e-01 -5.50443753e-01]	[ 1.41637924e-01 5.30701203e-01 -5.09735315e-01]
		[-1.16725886e+00 -3.22644450e+00 -2.37884117e+00]	[-1.11536844e+00 -3.27282716e+00 -2.37417741e+00]
		[ 1.12084268e+00 1.21132983e+00 1.39542147e-02]	[ 1.17550078e+00 1.14282629e+00 9.18968778e-02]
		[-4.11390579e-01 1.75213234e+00 -8.11116821e-01]	[-3.39597031e-01 1.90367375e+00 -7.02385065e-01]
		[-8.47134519e-01 -4.60254447e-01 -2.44982637e-01]	[-8.69253071e-01 -4.89719408e-01 -2.58123034e-01]
		[-8.37669455e-01 -3.06513676e-01 -2.49530975e-03]	[-7.92372300e-01 -3.21721297e-01 -7.61458128e-03]
		[ 1.83741773e-01 8.12530158e-02 1.68960587e-01]	[ 1.95877404e-01 4.66608594e-02 1.34952100e-01]
		[ 6.19245520e-01 -1.96556077e+00 3.95555600e-01]	[ 5.80671482e-01 -2.01305593e+00 3.11669144e-01]
		[ 1.43509981e-01 1.94553068e-01 -1.32850633e+00]	[-5.90003759e-02 1.24206576e-01 -1.15306306e+00]
		[-2.43745061e-01 1.28317393e+00 8.68472950e-01]	[-8.52341191e-02 1.40039084e+00 7.21353079e-01]
		[ 3.38067625e-01 3.05947724e-01 1.69113399e+00]	[ 3.58139312e-01 2.70893391e-01 1.59618250e+00]
		[ 2.50352700e-02 4.03152498e-01 1.30868676e-01]	[ 6.30693553e-02 3.76854975e-01 9.64021667e-02]
		[-5.88394563e-01 -1.23120833e+00 -7.81851054e-01]	[-5.96119445e-01 -1.21170018e+00 -7.89489003e-01]
		[ 3.02002362e-01 -9.19540411e-01 -4.45223351e-01]	[ 2.50182035e-01 -9.45809742e-01 -4.18571777e-01]
		[ 2.85154830e-01 -1.65132879e-01 -3.60470648e-01]	[ 3.17964499e-01 -3.51873825e-01 -3.52362417e-01]
		[-4.96439935e-02 -4.05100317e-01 5.76079942e-01]	[-6.06188368e-02 -2.42503113e-01 5.71871316e-01]
		[ 1.47185943e-01 2.28639196e-01 4.44206015e-01]	[ 1.20895506e-01 2.14350610e-01 4.44179435e-01]
		[-5.19557726e-01 2.48409870e-01 1.80076250e-01]	[-5.90892761e-01 2.70665456e-01 1.97667921e-01]
		[ 3.78941782e-01 8.09458201e-01 -1.57641191e-02]	[ 3.92980985e-01 8.32758219e-01 -2.81389273e-02]
		[-2.36771501e-01 -8.63761193e-01 -5.81652300e-01]	[-1.73512607e-01 -8.52305842e-01 -6.56393943e-01]
		[ 3.39537783e-01 -1.58922851e+00 -6.23988131e-01]	[ 4.29199748e-01 -1.36279188e+00 -5.82498932e-01]
		[-4.24779613e-02 1.50592015e+00 -9.49751626e-01]	[ 4.04141532e-02 1.40844041e+00 -8.84810952e-01]
		[ 2.08842195e-02 -7.22866438e-03 -9.18517316e-03]	[-4.35101576e-02 -9.01425980e-02 -4.53325556e-02]
		[-2.82589381e-01 5.43959938e-01 5.76756143e-02]	[-2.93345781e-01 5.84523712e-01 6.10674698e-02]
		[ 1.72047149e-01 9.09784812e-02 5.48723272e-01]	[ 1.16492857e-01 9.22068333e-02 5.37246223e-01]
		[-8.30638972e-02 -5.83084355e-01 6.39670386e-01]	[-5.94015701e-02 -5.88313958e-01 5.81034545e-01]
		[ 2.50903945e-03 6.60616980e-01 2.16892327e-01]	[ 1.58293629e-01 7.68590624e-01 3.44910055e-01]
		[ 1.46040967e+00 -6.86918674e-01 -1.13305143e+00]	[ 1.46032833e+00 -9.00168584e-01 -1.04433715e+00]
		[-5.32383482e-02 5.25271238e-01 8.88078507e-02]	[-1.42754416e-01 5.15891880e-01 1.23356179e-01]
		[-4.02424001e-01 -4.25276608e-01 -2.33589964e-01]	[-3.92663203e-01 -4.30176741e-01 -3.22299208e-01]
		[ 4.98220426e-01 -1.10040044e-01 -5.27381447e-01]	[ 5.26279564e-01 -1.40149060e-01 -5.12616974e-01]
		[-1.54813730e+00 7.87730813e-02 1.34131965e+00]	[-1.56881384e+00 1.86717116e-01 1.31949798e+00]
		[ 2.48473890e-01 -1.69654992e-01 -2.27646544e+00]	[ 3.76400713e-01 -1.36588372e-01 -2.19619113e+00]
		[-4.62986402e-01 -2.47349648e-01 1.02022759e+00]	[-7.13167845e-01 -2.68169854e-02 9.67116242e-01]
		[-5.42745554e-01 -4.58698723e-01 1.07444430e+00]	[-5.00381421e-01 -4.45755763e-01 1.09240547e+00]
		[-8.39187231e-01 1.10821254e+00 7.87854123e-01]	[-8.78728549e-01 1.10373086e+00 8.17894068e-01]
		[ 3.61919107e-01 -4.55644609e-01 5.57957708e-01]	[ 3.62334880e-01 -5.02804951e-01 5.25692067e-01]
		[ 1.25746472e+00 2.03626860e-01 -1.21034797e+00]	[ 1.32096951e+00 1.28391251e-01 -1.14567399e+00]
		[ 2.54181591e-02 6.35691548e-01 5.33926146e-01]	[-2.58136680e-02 6.20960005e-01 4.40337804e-01]
		[-1.14814320e+00 2.85957879e+00 -1.37395593e+00]	[-1.06099104e+00 2.75423557e+00 -1.46752359e+00]
		[ 7.22706926e-01 -9.09452728e-01 8.30199673e-01]	[ 7.68190838e-01 -9.22251750e-01 8.03879977e-01]
		[-1.83700275e-01 3.54069983e-01 -4.17138955e-01]	[-1.68874989e-01 3.26717295e-01 -4.35741351e-01]
		[ 6.67339805e-02 -5.72906323e-01 -3.26676957e-01]	[ 2.53528619e-02 -5.77631741e-01 -3.41503905e-01]
		[ 4.75448964e-01 -2.07025482e+00 1.04204492e+00]	[ 4.27145722e-01 -2.03475757e+00 1.09797685e+00]
		[ 5.32717623e-01 4.86071128e-01 -2.89636628e-02]	[ 4.99069059e-01 5.39784536e-01 7.92715902e-02]
		[-1.03969375e+00 -4.52755406e-01 9.93171640e-01]	[-9.96841800e-01 -4.99949971e-01 1.08393561e+00]
		[ 2.53787903e-01 -8.34951231e-01 1.92298105e-01]	[ 2.30646282e-01 -8.23896438e-01 1.67934597e-01]
		[-6.03721902e-02 -2.22540019e-02 -7.35896289e-02]	[-3.59676932e-02 -1.67023941e-02 -8.38067027e-02]
		[-8.19620960e-01 1.99992242e-01 -2.28999408e-01]	[-8.39268147e-01 1.74085544e-01 -2.41295645e-01]
		[ 9.01091594e-01 7.36255266e-01 -1.02252256e+00]	[ 9.56947326e-01 7.08430865e-01 -9.89452730e-01]
		[ 1.97817333e+00 -6.73943074e-01 -5.16422674e-01]	[ 1.90322187e+00 -6.17145866e-01 -5.72922435e-01]
		[-9.72299710e-02 1.82354440e+00 -1.60801949e+00]	[-1.46949685e-02 1.76412988e+00 -1.56305747e+00]
		[-1.12531471e+00 -6.21907232e-01 7.21674576e-01]	[-1.09832833e+00 -6.00624918e-01 7.42179241e-01]
		[-3.36402525e-01 -4.06630690e-02 -2.35216085e-02]	[-3.90077578e-01 -3.26611238e-02 -4.32428737e-02]
		[ 1.78596578e-01 5.43374138e-01 2.38367335e-01]	[ 1.74026503e-01 5.23604178e-01 2.84638989e-01]
		[-5.73545449e-01 -9.81693606e-01 1.16905884e+00]	[-5.94642832e-01 -9.86035113e-01 1.17411716e+00]
		[-1.65968082e+00 1.52849806e+00 -6.87513525e-01]	[-1.66383127e+00 1.52011077e+00 -7.03576752e-01]
		[ 5.57588085e-01 4.53176193e-01 -7.68499455e-01]	[ 5.49898565e-01 4.34850235e-01 -7.73894950e-01]
		[ 6.88013605e-01 6.60192645e-02 9.56415212e-01]	[ 6.89485121e-01 3.20267990e-02 9.29775575e-01]
		[-5.45520445e-01 -6.11115889e-02 -1.40521739e-02]	[-5.02873299e-01 -7.94371456e-02 3.14561535e-03]
		[ 7.44150156e-01 -1.43571256e+00 2.94714254e-01]	[ 7.07478527e-01 -1.44996184e+00 2.28506663e-01]
		[ 1.82366745e-01 -5.57976322e-01 2.64969746e-01]	[ 2.42573844e-01 -5.74308456e-01 3.34621031e-01]
		[ 6.77188272e-01 1.76943666e-01 1.10925425e+00]	[ 6.88928374e-01 1.65013826e-01 1.07176793e+00]
		[-2.23222683e+00 -1.96351520e+00 -3.49755770e-01]	[-2.26939583e+00 -1.93703345e+00 -2.47963911e-01]
		[ 1.96659060e-01 -4.09035497e-01 -7.03798756e-01]	[ 2.07364681e-01 -3.91226533e-01 -7.13854583e-01]
		[ 1.42495680e-01 9.53403316e-01 -6.01196356e-01]	[ 1.66707166e-01 9.69997402e-01 -5.77195657e-01]
		[-4.62260116e-01 -2.43069734e-01 1.13385361e-01]	[-4.37681205e-01 -2.73851115e-01 6.40391086e-02]
		[ 1.74215789e+00 1.44506999e+00 4.16196027e-01]	[ 1.69558786e+00 1.53609101e+00 3.99973440e-01]
		[ 2.90433774e-01 1.07340938e+00 2.05154509e-01]	[ 3.86150825e-01 1.02838058e+00 1.94766181e-01]
		[-6.71599459e-01 3.71427725e-01 2.10557328e-01]	[-6.60933835e-01 3.87950491e-01 1.28422173e-01]
		[-5.42333611e-01 -5.85641525e-01 1.28358454e-01]	[-5.63005054e-01 -6.00135986e-01 1.51469796e-01]
		[ 5.02945399e-01 -8.28841923e-01 -1.70049348e-01]	[ 5.34348993e-01 -8.19102305e-01 -1.65506074e-01]
		[ 1.87491217e-02 -1.96511170e-02 -4.08500913e-01]	[ 1.47116781e-03 2.02238426e-02 -3.69326317e-01]
		[ 2.13392898e-01 -1.06277076e-01 1.22206980e-01]	[ 2.42296073e-01 -1.54754021e-01 6.30721935e-02]
		[-5.87997841e-01 -1.51966554e+00 6.65451328e-01]	[-6.20350502e-01 -1.53093191e+00 5.57741188e-01]
		[-1.43221760e-01 4.50550785e-01 6.41497465e-01]	[-4.99719855e-02 3.65179529e-01 7.07240096e-01]
		[-9.70256298e-01 2.56494044e-01 -1.93590240e-01]	[-9.78471304e-01 2.67577348e-01 -2.34477251e-01]
		[ 7.67721952e-03 1.12524812e+00 -1.06469960e-01]	[ 9.41939080e-03 1.09855314e+00 -1.05333030e-01]
		[ 6.47556431e-01 -3.51492655e-01 -6.14961029e-01]	[ 6.76043796e-01 -3.37606418e-01 -6.59214038e-01]
		[ 1.02159758e+00 8.85026090e-03 -8.86250965e-02]	[ 9.87621576e-01 5.81009561e-02 -1.77389790e-01]
		[ 4.56555552e-01 -1.05230379e+00 1.94563331e+00]	[ 4.38109949e-01 -1.07074345e+00 1.86175401e+00]
		[-1.35396496e-02 -3.66188685e-01 -5.38817829e-01]	[-3.69721598e-02 -2.92381828e-01 -5.79875964e-01]
		[ 4.43733549e-01 1.04857671e-01 -2.90898270e-01]	[ 4.36530320e-01 6.50395519e-02 -2.86593401e-01]
		[-4.74547225e-01 1.29034207e+00 -9.86929098e-01]	[-4.62663850e-01 1.29278748e+00 -9.13182914e-01]
		[-2.31138980e-01 -3.30778231e-01 -6.47468859e-01]	[-3.03868802e-01 -3.42555035e-01 -6.15725653e-01]
		[-9.39635352e-02 1.91216235e-01 6.06277787e-01]	[-1.07863357e-01 1.67202046e-01 5.81458111e-01]
		[ 8.97886556e-01 -2.37968984e+00 1.46180604e+00]	[ 9.14149395e-01 -2.38489584e+00 1.36357957e+00]
		[-1.66741682e+00 1.31027498e+00 -8.85582580e-01]	[-1.71576997e+00 1.32373238e+00 -8.48501597e-01]
		[-5.92265928e-01 9.14247223e-01 -4.80060448e-01]	[-5.70200200e-01 8.93707877e-01 -4.89775795e-01]
		[-2.44293580e-01 5.87740473e-01 -9.18556397e-02]	[-3.03528385e-01 6.61004665e-01 -1.23413929e-01]
		[ 1.78382302e-02 1.73571043e-01 -3.01718101e-01]	[ 1.31824797e-02 1.88904916e-01 -4.11845850e-01]
		[ 1.69915584e+00 -6.35844477e-01 5.04332768e-01]	[ 1.70341030e+00 -6.73832230e-01 5.17131999e-01]
		[-9.08061091e-01 -1.73957223e-01 -1.18515288e+00]	[-7.85809984e-01 -2.11565865e-01 -1.24148378e+00]
		[ 2.76876178e-01 1.84898956e+00 5.97387057e-01]	[ 1.46682558e-01 1.89100865e+00 5.35557398e-01]
		[ 7.99766057e-01 -3.67969484e-01 1.46386632e+00]	[ 8.07417275e-01 -4.33243555e-01 1.47391709e+00]
		[ 1.63900651e-01 2.06732551e-01 -3.37250425e-02]	[ 1.44789954e-01 2.58171460e-01 -1.27292879e-02]
		[ 3.47669832e-01 -5.15178156e-02 3.12314811e-02]	[ 3.17797066e-01 -5.49632269e-02 -4.99950193e-02]
		[-6.53086417e-01 -1.19717393e+00 -6.73067201e-01]	[-6.37558292e-01 -1.23339071e+00 -6.54470683e-01]
		[ 6.83874125e-01 -1.81921239e+00 -1.38040616e+00]	[ 7.13820249e-01 -1.88785072e+00 -1.31931508e+00]
		[-1.05445662e+00 -1.71724742e+00 3.99946843e-02]	[-1.07829402e+00 -1.63863861e+00 1.17723727e-01]
		[-5.12290752e-01 4.18230492e-01 1.12084690e+00]	[-5.17726147e-01 3.44255863e-01 1.06082434e+00]
		[-5.41077626e-01 4.48838583e-01 -3.00044362e-01]	[-5.09682924e-01 4.17950427e-01 -2.94112888e-01]
		[ 9.15432606e-01 1.66730559e+00 7.13446111e-01]	[ 8.88138621e-01 1.64383012e+00 7.39115349e-01]
		[ 4.59811035e-01 1.12970852e+00 6.35907521e-02]	[ 5.00665075e-01 1.19035224e+00 -2.85214152e-02]
		[ 1.28666883e-02 -1.31437919e+00 1.38910447e+00]	[-6.24856078e-02 -1.35665992e+00 1.43842045e+00]
		[-5.35211185e-01 6.79109403e-01 -1.29384412e+00]	[-4.93839633e-01 7.29345910e-01 -1.25323447e+00]
		[ 9.00991115e-01 -1.73012548e-01 -1.63465260e-01]	[ 9.21428826e-01 -2.46058399e-01 -3.95049560e-02]
		[-1.39068087e-01 3.77985588e-01 1.81433125e-01]	[-8.10035410e-02 3.82752590e-01 2.36695379e-01]
		[-8.20669046e-01 -8.28389768e-02 -7.03459062e-01]	[-8.34979664e-01 -4.41904817e-02 -7.58569977e-01]
		[ 6.13792667e-01 6.83447990e-01 3.19478375e-01]	[ 6.09507886e-01 6.35452989e-01 2.50827947e-01]
		[ 8.83371892e-01 7.93383132e-01 -1.02168587e+00]	[ 8.49129995e-01 1.03447906e+00 -8.56451154e-01]
		[-2.60478847e-01 8.26816663e-01 2.05460501e+00]	[-1.15587635e-01 6.68516891e-01 1.96211039e+00]
		[ 1.75606176e-01 -1.65888836e-01 8.35398603e-01]	[ 2.18999560e-01 -4.32656623e-02 8.42848569e-01]
		[-9.57779441e-01 -6.61516353e-01 -6.54741438e-01]	[-9.75399631e-01 -6.67448720e-01 -6.85619894e-01]
		[ 4.02554510e-01 -7.89729745e-01 -9.06357014e-02]	[ 4.28525468e-01 -8.54482517e-01 1.90848605e-02]
		[-2.89331181e-01 -4.04412083e-01 -1.19091334e+00]	[-2.98165730e-01 -3.47069185e-01 -1.23336300e+00]
		[ 5.72065623e-01 -1.55832814e+00 -6.41235212e-01]	[ 6.01521197e-01 -1.54809149e+00 -6.92482380e-01]
		[-9.33121918e-01 5.04156339e-02 -4.55266708e-01]	[-9.05910383e-01 -1.73712296e-02 -5.51539740e-01]
		[-2.45437774e-04 1.00975065e+00 6.79392687e-01]	[-3.14018040e-02 9.80475069e-01 6.94392003e-01]
		[-8.35925166e-02 7.17518280e-01 -3.61626720e-01]	[-8.28184110e-02 7.26639090e-01 -2.98473027e-01]
		[-6.24108510e-01 -1.69831884e-01 1.82033633e-01]	[-5.86731850e-01 -1.61289082e-01 1.50488744e-01]
		[ 1.14464310e+00 -1.25698747e-01 8.01494714e-01]	[ 1.16879394e+00 -7.42912103e-02 7.85102992e-01]
		[-8.37348838e-01 1.07771063e+00 2.17468867e+00]	[-8.79265512e-01 9.92849269e-01 2.18046135e+00]
		[-6.54687239e-01 -6.02862587e-01 1.79271211e+00]	[-6.65241925e-01 -4.66409374e-01 1.71002904e+00]
		[ 3.46283697e-01 3.47905705e-01 -6.85502458e-01]	[ 4.11854108e-01 2.95538177e-01 -6.60003306e-01]
		[-2.52149492e-01 -6.64252370e-01 -5.91669226e-01]	[-2.68596221e-01 -6.29417451e-01 -6.00274509e-01]
		[ 4.80307685e-01 -4.18857430e-01 -8.11974799e-02]	[ 4.58770620e-01 -3.53458838e-01 -1.17214388e-01]
		[ 8.75812378e-01 1.12586518e-01 -2.65604465e+00]	[ 8.18467753e-01 9.83641492e-03 -2.63141822e+00]
		[ 7.69641026e-02 -2.90725856e+00 -1.25088398e+00]	[ 5.59077888e-02 -2.84230126e+00 -1.21966446e+00]
		[ 7.84612576e-02 1.52135753e+00 7.62294605e-01]	[ 9.05874663e-02 1.65641810e+00 6.45692483e-01]
		[-2.50486038e-01 4.18671848e-01 3.12522710e-01]	[-2.48130041e-01 4.64070897e-01 2.86615990e-01]
		[ 1.48328439e-01 2.91336489e-01 3.35504490e-01]	[ 1.40598142e-01 3.71484615e-01 3.63847577e-01]
		[-4.92820127e-01 1.12305419e+00 3.14520871e-01]	[-4.55144382e-01 1.12241399e+00 2.99949671e-01]
		[ 5.26842235e-01 -7.20135666e-01 -5.06477173e-01]	[ 5.24090412e-01 -7.65269104e-01 -3.47401355e-01]
		[ 5.67118815e-01 -1.59753277e+00 -1.01746227e+00]	[ 5.32468005e-01 -1.59783739e+00 -9.91164071e-01]
		[-5.51256429e-02 -1.69565209e-01 -5.55856651e-02]	[-6.08046598e-02 -9.34995234e-02 -1.01054629e-01]
		[-2.75324258e-01 1.23590749e-01 7.47327940e-02]	[-2.65372486e-01 1.28321862e-01 9.07782899e-02]
		[ 4.84348950e-01 5.90081722e-01 -3.38238244e-02]	[ 4.91485793e-01 5.70641464e-01 -8.31828367e-02]
		[-5.86773943e-01 1.20022501e+00 8.71013974e-01]	[-5.06125472e-01 1.20508665e+00 8.38417683e-01]
		[-1.04491648e-01 -2.91718555e-01 2.14160733e-01]	[-1.45507677e-01 -2.83080518e-01 2.11417217e-01]
		[ 5.24525566e-01 -1.84003774e+00 1.28218092e+00]	[ 4.88064988e-01 -1.81648084e+00 1.49240921e+00]
		[ 8.79634944e-01 -2.53770163e-01 -9.87105938e-01]	[ 1.01444341e+00 -1.70428747e-01 -1.18763299e+00]
		[-7.17420887e-01 1.15836016e+00 -5.47636877e-01]	[-7.03450943e-01 1.15635073e+00 -4.65626966e-01]
		[-4.11991755e-01 7.89216912e-02 -1.33268186e-01]	[-3.54474677e-01 8.00633874e-02 -1.79042244e-01]
		[ 1.54011869e-01 4.26912911e-01 8.23295893e-02]	[ 1.61013890e-01 2.73556847e-01 1.07020801e-01]
		[-6.26064864e-01 6.90068022e-01 1.51133207e-01]	[-6.30062213e-01 5.86619018e-01 1.92533566e-01]
		[-1.57498438e+00 -4.15502034e-01 -8.14962784e-01]	[-1.68867235e+00 -4.68377713e-01 -8.58399506e-01]
		[-7.31929535e-01 -2.39491320e-01 1.72969070e+00]	[-8.59946427e-01 -2.98307168e-01 1.76576461e+00]
		[-5.96709468e-02 2.01503898e-01 2.10747384e-02]	[-4.00841538e-02 2.68336039e-01 3.54746646e-02]
		[ 6.25862210e-02 1.60340286e-01 6.77353852e-01]	[-1.96812480e-02 1.57123792e-01 6.74357995e-01]
		[ 1.24595424e+00 -2.01811351e-01 -8.35151777e-03]	[ 1.22416764e+00 -1.97611653e-01 -6.17837754e-02]
		[ 1.39294427e+00 5.55525030e-01 -1.51964610e+00]	[ 1.38421653e+00 5.38836703e-01 -1.55541399e+00]
		[-6.32278302e-01 -5.34922912e-01 1.57297264e+00]	[-6.30760897e-01 -5.23860272e-01 1.54961183e+00]
		[-9.27045160e-02 -7.53824610e-02 -1.35864746e-01]	[-7.04380685e-02 -4.36995994e-02 -2.97726052e-01]
		[-1.91151649e-01 4.81826438e-01 -4.72566085e-01]	[-1.80234309e-01 5.15555088e-01 -5.33422098e-01]
		[ 6.41316871e-01 -9.33408133e-02 -8.03517609e-01]	[ 6.60090064e-01 -7.44129052e-02 -7.82911630e-01]
		[ 5.52552317e-01 -4.59641650e-01 3.73407476e-01]	[ 5.47834779e-01 -4.42822617e-01 3.52959075e-01]
		[-2.86498902e-01 5.47804822e-01 -3.34495485e-01]	[-1.36538574e-01 5.09030324e-01 -2.38074824e-01]
		[ 1.25990691e+00 4.19046355e-01 1.46753107e+00]	[ 1.31423641e+00 4.85515311e-01 1.50238084e+00]
		[-2.63628863e-01 3.24527667e-01 -1.34390608e+00]	[-2.33086432e-01 3.49433499e-01 -1.31696672e+00]
		[-2.63871832e-01 -6.94275997e-01 -5.22685991e-01]	[-2.71826310e-01 -7.03984386e-01 -5.41131150e-01]
		[-2.99576729e-01 9.47927169e-02 -2.33878339e-01]	[-2.70867748e-01 1.03476964e-01 -3.03746673e-01]
		[-5.98272289e-01 -2.20531728e-01 4.19673242e-01]	[-6.82630966e-01 -2.30811084e-01 4.35178110e-01]
		[ 1.21203529e-01 -1.20217458e-01 1.69390939e-01]	[ 1.48201716e-01 -1.55639596e-01 1.65637028e-01]
		[ 1.71400773e-01 -2.76773318e+00 -1.57997001e+00]	[ 1.90094123e-01 -2.82262745e+00 -1.48904928e+00]
		[ 6.08922478e-01 -1.27731104e-01 7.23827260e-01]	[ 6.16480103e-01 -9.13490309e-02 6.61483376e-01]
		[ 1.93259338e-01 3.59736032e-01 4.38798671e-01]	[ 1.57410223e-01 2.88720255e-01 4.60651905e-01]
		[-1.15478354e+00 4.84903486e-01 1.17422836e+00]	[-1.18584176e+00 4.92094874e-01 1.14084677e+00]
		[ 7.28355903e-01 2.34061864e+00 -3.96607954e-01]	[ 7.62683375e-01 2.31500252e+00 -3.85365561e-01]
		[-5.55927460e-01 -2.35417763e-01 -5.62526614e-01]	[-5.17264663e-01 -1.82668422e-01 -5.21647782e-01]
		[ 1.89102056e+00 1.89760886e-01 -1.28815648e-01]	[ 1.83005504e+00 9.64006980e-02 -2.16231496e-01]
		[-2.27561131e-01 -4.46243206e-01 1.24500134e+00]	[-2.91765005e-01 -4.22591947e-01 1.37370923e+00]
		[-6.12707301e-01 -4.41108296e-01 -3.86990218e-01]	[-6.30614383e-01 -4.90641556e-01 -3.87102467e-01]
		[-1.32303224e+00 3.05222672e-02 7.43704635e-01]	[-1.35023759e+00 -5.92477072e-02 6.55919739e-01]
		[ 2.62859948e-01 3.48496494e-01 -5.65112890e-01]	[ 1.78419178e-01 3.74972695e-01 -5.41571202e-01]
		[ 1.82874127e-01 8.62879303e-01 -1.01855735e+00]	[ 2.75101827e-01 6.52703922e-01 -9.01192574e-01]
		[ 1.68289914e+00 6.82499252e-01 -8.73214944e-01]	[ 1.57025008e+00 5.44944202e-01 -9.82229423e-01]
		[ 3.48935330e-01 3.24558572e-01 1.65513768e+00]	[ 2.82965302e-01 3.97172783e-01 1.62637040e+00]
		[-1.04721366e+00 -4.42855105e-01 1.48473192e-01]	[-9.68125300e-01 -4.63289063e-01 1.74231931e-01]
		[-1.02563432e+00 -4.00930754e-01 -1.14684114e+00]	[-1.02785871e+00 -4.52772377e-01 -1.04479177e+00]
		[-3.75839126e-02 -4.66418571e-01 3.90049988e-01]	[-4.98539584e-02 -3.98092475e-01 2.72831983e-01]
		[ 1.15627005e-01 3.46151079e-01 1.91636199e-01]	[ 6.98518696e-02 3.83996429e-01 1.73338606e-01]
		[ 2.52596504e-01 1.22082914e+00 7.11869149e-01]	[ 2.31753774e-01 1.13379564e+00 6.91067711e-01]
		[ 1.07136756e+00 -8.05426912e-01 -1.38927715e+00]	[ 1.10081487e+00 -7.46714669e-01 -1.44231338e+00]
		[ 4.24144344e-01 -1.05169443e+00 2.69513096e-02]	[ 4.11398538e-01 -1.04465659e+00 3.88901477e-02]
		[ 3.49552138e-03 8.22945966e-01 -8.85472640e-01]	[ 6.82198790e-02 8.11073416e-01 -9.21372249e-01]
		[-6.56509484e-01 -5.82492178e-01 6.93170370e-01]	[-6.57352399e-01 -6.31174946e-01 6.86485446e-01]
		[-1.10380438e+00 4.90726630e-01 8.55625699e-01]	[-1.11814361e+00 4.76390297e-01 8.62158142e-01]
		[-1.03489436e+00 2.01937438e-01 -4.23538540e-01]	[-1.08856494e+00 8.62568937e-02 -4.82086402e-01]
		[ 3.32118600e-01 5.04762400e-01 1.75765426e+00]	[ 3.69060433e-01 4.51206302e-01 1.65525172e+00]
		[ 1.00891586e-01 -3.05451244e-01 2.20250397e-01]	[ 7.58693582e-02 -2.99038815e-01 2.14066355e-01]
		[ 3.77288715e-01 1.31182968e-01 -1.27976027e-01]	[ 3.70028096e-01 1.30543415e-01 -1.00625669e-01]
		[ 1.06062748e-01 -1.02591241e-02 5.15922234e-02]	[ 1.11917902e-01 4.33564741e-02 1.42924792e-05]
		[ 2.53123221e-01 -4.32826558e-01 -1.29216977e+00]	[ 1.91037546e-01 -3.71469180e-01 -1.32335692e+00]
		[ 2.37083377e-01 -1.19263321e-01 -1.16422197e+00]	[ 2.52962341e-01 -8.93292579e-02 -1.15479786e+00]
		[-4.33470260e-01 2.43331833e-01 8.03488093e-01]	[-4.60565502e-01 1.79940150e-01 7.75831966e-01]
		[ 5.13809813e-04 -4.01387023e-01 -1.32364854e-01]	[ 8.05773670e-03 -4.00214600e-01 -1.16478891e-01]
		[ 3.25455373e-01 -8.43960386e-02 8.15359763e-01]	[ 2.72915342e-01 -4.19603875e-02 8.15887713e-01]
		[-1.06916921e-01 5.86172819e-01 -6.49511242e-02]	[-3.11473599e-02 5.46620396e-01 -3.66301724e-02]
		[-7.45693745e-02 -2.02620787e-01 -2.21460411e-01]	[-9.62674295e-02 -1.99440903e-01 -2.39913339e-01]
		[ 6.84849808e-01 1.27129496e+00 -9.20714789e-01]	[ 6.78258891e-01 1.17139127e+00 -9.39936469e-01]
		[-4.26403524e-01 -3.88370490e-01 -1.15835563e+00]	[-3.53728648e-01 -3.38924188e-01 -1.19782896e+00]
		[ 2.60824455e-01 -4.84415901e-02 4.94448820e-01]	[ 3.33265988e-01 -6.90647558e-02 5.85739487e-01]
		[-1.41810326e-01 -4.60728302e-01 1.35897651e+00]	[-1.67933549e-01 -4.76772564e-01 1.31138865e+00]
		[-6.35955498e-01 -1.54218586e-01 1.26312779e-02]	[-6.73408580e-01 -1.85859350e-01 -3.43738189e-02]
		[ 1.42218926e-01 -9.08919378e-02 3.14955028e-01]]	[ 1.23951858e-01 -1.64166600e-01 3.38727832e-01]]
3.18696	2.95298	[[-4.87172230e-01 -1.40739676e+00 -1.78412497e+00]	[[-5.31097936e-01 -1.42206605e+00 -1.69081160e+00]	[2.324049127452645, 1.202655629241468, 1.6231066925655067, 0.4274415087705285, 1.6524181701999987, 0.7189171406138359, 0.9361795337281065, 0.40968398986874427, 0.44480708928513985, 2.2020334767316645, 0.47539618516724075, 1.085530926526044, 0.6993949972443757, 0.46941059104108074, 0.12576791906197152, 0.6824539702582783, 0.6576905662504113, 0.7222541653162217, 0.8302799589134203, 0.55538637397987…	[2.272263347618699, 1.1232578115054042, 1.2668115675240739, 0.2782454977499392, 1.6063014353548106, 0.6655416870933147, 0.8553698444401437, 0.4421212760502051, 0.5002616865756416, 2.3048263200275008, 0.6218883158596689, 1.4733400406681085, 0.6666445293214366, 0.42146575414508786, 0.08758433428173894, 0.3553940085434823, 0.7912103404576408, 0.6194579956122207, 0.8315817020204174, 0.513363788724322…
		[-6.53972985e-01 -5.67726008e-01 8.34498099e-01]	[-8.46520679e-01 -4.08958019e-01 6.14706588e-01]
		[ 4.92322618e-01 7.68611812e-01 -1.34213623e+00]	[ 6.50385810e-01 4.91996996e-01 -9.69406418e-01]
		[ 4.26211359e-01 -3.09734963e-02 9.52697599e-03]	[ 2.77999460e-01 1.08520464e-03 -1.16481671e-02]
		[-1.09271360e+00 -2.86543587e-01 1.20596665e+00]	[-9.37277890e-01 -4.82956701e-01 1.21180332e+00]
		[-5.73773095e-01 -1.65285346e-01 4.00383623e-01]	[-5.27145338e-01 -1.57383054e-01 3.74558546e-01]
		[ 6.66831652e-01 -2.67979688e-02 -6.56543629e-01]	[ 5.24314513e-01 -8.59925991e-05 -6.75834192e-01]
		[ 2.95818698e-01 7.70510574e-02 -2.72755209e-01]	[ 2.85571211e-01 2.61717764e-02 -3.36504597e-01]
		[ 2.11337504e-01 3.55121514e-01 -1.64555512e-01]	[ 2.17811352e-01 4.04409800e-01 -1.98173367e-01]
		[ 7.40487101e-01 1.48227071e+00 1.45034611e+00]	[ 7.93641903e-01 1.59622474e+00 1.46096663e+00]
		[-3.62371673e-02 2.85637067e-01 3.78285430e-01]	[ 3.55785657e-03 4.16322859e-01 4.61960709e-01]
		[-5.97969721e-01 8.05457252e-01 4.14786958e-01]	[-7.33092202e-01 1.23692628e+00 3.21434408e-01]
		[-1.15681564e-01 -6.86742039e-01 6.44709959e-02]	[ 1.98280910e-01 -6.34030655e-01 -5.57201751e-02]
		[ 4.57442429e-01 1.02351357e-01 -2.48380148e-02]	[ 4.04732724e-01 8.67009549e-02 -7.94213352e-02]
		[-6.25400439e-02 5.03869403e-02 -9.67856839e-02]	[-5.55768999e-03 6.59134877e-02 -5.74067925e-02]
		[ 3.39753551e-01 5.61440219e-01 -1.87338801e-01]	[ 2.27825360e-01 2.62526986e-01 -7.40276171e-02]
		[ 6.75468614e-02 -6.20881463e-01 -2.06156520e-01]	[ 1.01381465e-01 -7.24657774e-01 -3.01009488e-01]
		[-3.38553358e-01 -5.27421351e-01 3.58969945e-01]	[-3.39915578e-01 -3.55416248e-01 3.76649570e-01]
		[ 5.44545379e-01 -1.37665086e-01 6.11460108e-01]	[ 4.64422261e-01 -5.91007182e-02 6.87275196e-01]
		[-1.25862218e-01 -2.08909300e-01 -4.98968567e-01]	[-7.23034344e-02 -1.41332958e-01 -4.88200356e-01]
		[ 1.61150236e-02 -1.23092726e-02 -7.11604788e-01]	[ 4.19100205e-02 -1.22385282e-01 -6.81845342e-01]
		[-3.08474916e-01 3.17375776e-02 8.43302697e-02]	[-3.84737676e-01 6.72685217e-02 4.93850823e-02]
		[-4.75521160e-01 -1.79217799e+00 1.24066121e+00]	[-6.44359221e-01 -1.50279238e+00 1.34079730e+00]
		[-1.53220431e-01 4.02973806e-01 5.76952370e-01]	[-3.29079179e-01 1.46898545e-01 6.40724530e-01]
		[ 5.14798918e-01 -5.74861701e-01 -1.21997244e+00]	[ 6.23477663e-01 -5.31938550e-01 -1.22558275e+00]
		[ 7.20099414e-02 4.40742993e-01 -4.03042661e-01]	[ 6.53978473e-02 4.01858430e-01 -3.08989574e-01]
		[-4.42011165e-02 1.04674871e+00 -1.12505477e-01]	[-3.13201035e-02 9.56845262e-01 -7.17527568e-02]
		[ 1.37390646e-02 6.02900485e-01 -4.78747436e-01]	[ 1.48128614e-01 6.63941856e-01 -4.27623888e-01]
		[-1.13314069e+00 -2.39404561e+00 -3.38729325e-02]	[-1.24110078e+00 -2.49235198e+00 -8.81620069e-02]
		[-1.95060964e-01 1.60363169e-01 -1.42696391e+00]	[ 6.51522899e-03 2.23323753e-01 -1.39630063e+00]
		[ 1.30993349e+00 1.27630712e+00 1.81474057e-01]	[ 1.36712135e+00 1.29496002e+00 1.60458741e-01]
		[-6.12896277e-01 1.22715169e+00 7.86106131e-01]	[-6.03089144e-01 1.28372071e+00 6.70547470e-01]
		[ 2.80783127e-01 -3.98017126e-01 -1.15399925e-01]	[ 2.62080335e-01 -4.54072714e-01 -9.43757075e-02]
		[ 2.63716949e-01 2.87077503e-01 6.84378370e-01]	[ 2.26466144e-01 1.79314857e-01 6.89989260e-01]
		[-6.87131819e-01 2.79593045e+00 1.73704586e-01]	[-8.26793747e-01 2.83975029e+00 1.21625381e-01]
		[ 6.99100986e-01 -1.13772369e+00 2.99978027e-01]	[ 6.59176212e-01 -1.09870720e+00 2.11889257e-01]
		[ 3.29951364e-01 -5.55498753e-01 -2.56448535e-01]	[ 2.37102233e-01 -5.41628255e-01 -2.18331346e-01]
		[-7.54257893e-01 -8.88147670e-01 -2.81700549e-01]	[-6.97905901e-01 -8.65698962e-01 -3.00572105e-01]
		[ 3.21310699e-01 -9.92635153e-01 1.34195995e-01]	[ 3.91078828e-01 -9.23930065e-01 6.26423909e-02]
		[ 2.30610412e-01 6.31647918e-01 9.61114885e-02]	[ 2.60266648e-01 5.67283104e-01 1.83827951e-01]
		[ 1.81447775e+00 8.68958375e-01 8.43020904e-02]	[ 1.79506977e+00 7.82545802e-01 -1.04259673e-03]
		[ 6.25557894e-01 1.46212738e+00 1.24719855e+00]	[ 5.61481085e-01 1.49700544e+00 1.18419959e+00]
		[-1.78717575e-02 -6.10048057e-01 1.27372897e-01]	[-5.45671044e-02 -5.83498952e-01 7.71662901e-02]
		[ 4.98043740e-01 4.20266654e-01 2.11320072e-01]	[ 4.89052815e-01 4.98505904e-01 3.34825026e-01]
		[-1.03703733e+00 -7.53842557e-01 -9.01497880e-01]	[-1.02476027e+00 -7.08460347e-01 -8.98099781e-01]
		[-1.66332547e+00 -1.61974877e+00 -3.96997271e-01]	[-1.63512482e+00 -1.64711384e+00 -3.63988283e-01]
		[ 1.71153895e-02 -3.96274481e-01 -1.49582203e+00]	[ 2.95457995e-02 -4.62375852e-01 -1.41216698e+00]
		[-1.20511747e-01 -3.03498699e+00 -1.16930469e+00]	[-2.05501833e-01 -2.94380742e+00 -1.15679456e+00]
		[-1.37889235e-01 2.37874917e-01 -1.93692467e-01]	[-1.85082452e-01 2.19774188e-01 -1.98690502e-01]
		[ 3.73011218e-01 8.15471195e-01 8.09915652e-01]	[ 3.57402706e-01 7.39560846e-01 7.24402587e-01]
		[-6.73884093e-01 -7.41489472e-02 2.01806877e-01]	[-6.65361137e-01 -4.44005556e-02 2.40091175e-01]
		[ 5.34857761e-01 2.36613759e+00 1.66898026e+00]	[ 5.73815345e-01 2.28860931e+00 1.62689739e+00]
		[-6.94989016e-01 4.56007855e-01 4.72198366e-01]	[-6.04969245e-01 4.30162088e-01 4.99271717e-01]
		[ 7.05853070e-01 -1.72968062e+00 1.02446951e-01]	[ 8.08720547e-01 -1.61473986e+00 1.89064993e-01]
		[ 3.57245299e-01 5.41325635e-01 -4.41293107e-01]	[ 3.07026753e-01 5.08494469e-01 -4.45810824e-01]
		[-1.95137429e-01 -1.90189746e-01 2.37164726e-01]	[-1.76523591e-01 -2.17957354e-01 2.40634437e-01]
		[-7.75202842e-02 -1.40275993e-01 -1.57237064e-01]	[-6.39781833e-02 -1.81792538e-01 -1.81074623e-01]
		[-2.61354000e-01 1.37731261e+00 -6.87067438e-01]	[-3.29330427e-01 1.34529180e+00 -7.67961280e-01]
		[-1.02699814e+00 -1.90475139e+00 3.95759849e-01]	[-1.20867931e+00 -2.01073123e+00 5.14706302e-01]
		[ 1.58324277e+00 -6.85735914e-01 -8.33953899e-01]	[ 1.75652892e+00 -6.16999733e-01 -1.00156784e+00]
		[-6.35493316e-01 5.16250770e-01 -1.46421995e+00]	[-6.26653888e-01 4.18376524e-01 -1.49066320e+00]
		[ 1.92667316e-01 4.31805469e-01 7.34114204e-01]	[ 2.29116410e-01 4.07178313e-01 6.73292348e-01]
		[ 5.45462750e-01 6.29938493e-01 8.58920674e-01]	[ 5.06774334e-01 6.47710116e-01 8.40315804e-01]
		[-6.16980941e-01 1.20494448e+00 4.73500271e-01]	[-6.60734179e-01 1.16791750e+00 4.98427552e-01]
		[-3.10278495e-01 1.64267913e+00 4.76760691e-01]	[-3.75355921e-01 1.49903873e+00 4.93041322e-01]
		[ 1.39760229e-01 -1.36753999e+00 -1.15919392e-01]	[ 1.38176188e-01 -1.25866299e+00 -1.23112640e-01]
		[ 2.06983851e-01 2.35579485e-01 2.07929966e-02]	[ 1.73380095e-01 2.12616181e-01 4.68710494e-03]
		[ 7.45008905e-01 -7.56890911e-02 -2.39624555e-01]	[ 7.10130429e-01 -7.31903513e-02 -2.17867460e-01]
		[-6.59632041e-01 -1.79745503e-01 -2.12160053e-01]	[-6.54108409e-01 -1.50736787e-01 -2.40799334e-01]
		[-4.31956598e-02 -3.03912077e-01 3.62202751e-01]	[ 6.96586450e-03 -3.07891504e-01 2.91292551e-01]
		[ 1.11397716e+00 -1.54974033e+00 -1.32224307e+00]	[ 1.21881841e+00 -1.31289573e+00 -1.27176794e+00]
		[-7.69326734e-01 1.95604907e-01 5.11516695e-01]	[-7.00055618e-01 1.55794448e-01 5.87373349e-01]
		[-1.01130339e-02 8.28557404e-02 2.57451009e-01]	[-6.58941387e-02 -1.88153172e-02 2.29791937e-01]
		[-2.68673887e-02 2.20893688e-01 6.69926081e-01]	[-2.06669419e-02 2.62598275e-01 6.44274390e-01]
		[-3.53698304e-01 3.29044329e-01 -1.76855323e-01]	[-4.37828155e-01 3.53108006e-01 -1.92113029e-01]
		[ 1.59963619e-01 6.07438590e-01 -3.11588371e-01]	[ 1.82367900e-01 5.73502122e-01 -3.45433442e-01]
		[-9.49926255e-01 1.52547069e+00 -1.64240906e+00]	[-8.27366866e-01 1.58502543e+00 -1.56720744e+00]
		[-1.32896055e+00 -1.11990932e+00 1.01832662e+00]	[-1.45887681e+00 -1.29203706e+00 1.13425334e+00]
		[ 6.52788991e-01 -1.15551261e-01 1.20683651e-01]	[ 5.47730137e-01 -1.32229451e-01 1.86128656e-01]
		[ 4.71877338e-01 -2.89607883e-01 7.31019363e-01]	[ 5.02856157e-01 -3.01111535e-01 6.58528633e-01]
		[-5.58762515e-02 1.03748856e-01 6.53184530e-01]	[-1.12604157e-02 5.88538721e-02 6.76157605e-01]
		[ 1.29776408e+00 1.35721484e-02 -1.14594552e+00]	[ 1.28368267e+00 9.41398125e-02 -1.16980371e+00]
		[-1.10990576e+00 1.15280384e+00 2.06832587e+00]	[-1.07164532e+00 1.24672241e+00 2.19213728e+00]
		[ 1.65424504e+00 -1.75204307e+00 -1.62808162e+00]	[ 1.39090634e+00 -1.61211310e+00 -1.62606106e+00]
		[-9.41471636e-02 2.49431267e-01 -9.95681039e-01]	[-3.91804983e-02 2.83274260e-01 -1.01417733e+00]
		[ 6.58127790e-01 -1.42205746e+00 -7.91852759e-01]	[ 6.30843024e-01 -1.47737581e+00 -7.73914789e-01]
		[-6.96536873e-01 7.83610359e-02 9.77062427e-02]	[-7.27530743e-01 1.59079395e-02 2.08526176e-02]
		[-3.78260696e-01 1.72243226e+00 1.29802464e+00]	[-2.88325086e-01 1.66564107e+00 1.33063779e+00]
		[ 5.59229274e-01 -1.04608860e+00 5.49323728e-01]	[ 4.87027813e-01 -1.10621714e+00 5.54196409e-01]
		[ 2.64830289e-01 -1.15417995e+00 4.38814561e-01]	[ 3.86449754e-01 -1.22163312e+00 3.75323111e-01]
		[-4.23191235e-01 1.06397409e+00 -1.83502043e-01]	[-4.04462357e-01 1.08338250e+00 -2.64938157e-01]
		[ 9.77418268e-02 -2.90019466e-01 -6.46343126e-02]	[ 1.38803535e-01 -3.57685122e-01 -9.62120566e-02]
		[ 1.06763940e-01 1.47596600e-01 8.61682402e-01]	[ 7.89217150e-02 1.75199031e-01 8.99861176e-01]
		[-6.53991240e-01 1.50091786e+00 -1.35659849e+00]	[-7.43635393e-01 1.53339279e+00 -1.33422387e+00]
		[ 2.10487497e+00 6.70669593e-01 -3.40964953e-01]	[ 2.05058007e+00 6.74080156e-01 -2.19655943e-01]
		[ 2.99526490e-01 8.85982542e-03 -9.67143563e-01]	[ 2.35208061e-01 -3.15152351e-02 -9.51371619e-01]
		[-9.55248187e-01 8.43004963e-02 1.24051491e-01]	[-9.51271065e-01 9.47663341e-02 6.19952487e-02]
		[-2.30536210e-01 9.95069425e-03 -4.03046620e-01]	[-1.88995715e-01 3.31955448e-02 -3.73511731e-01]
		[-3.47854951e-01 -4.30747767e-01 3.12329055e-01]	[-3.74995570e-01 -4.13413372e-01 2.88831151e-01]
		[-1.08521312e+00 -2.80068411e-01 1.19040766e+00]	[-1.02451712e+00 -3.11563324e-01 1.24222278e+00]
		[-3.38899224e-01 -1.37184906e+00 -6.84714157e-01]	[-3.55049516e-01 -1.31620952e+00 -6.23786147e-01]
		[ 9.97006907e-01 -1.35773739e+00 1.71340696e+00]	[ 1.09147568e+00 -1.37055266e+00 1.79676550e+00]
		[ 6.34812435e-01 1.44510409e+00 -1.72525374e-01]	[ 6.39066403e-01 1.44328014e+00 -8.63993355e-02]
		[-1.83854439e-01 1.06312866e-01 3.50278784e-01]	[-2.06284786e-01 7.88875458e-02 3.12768125e-01]
		[-7.86215095e-01 -1.07567514e-01 3.79679329e-02]	[-8.03251762e-01 -8.34662583e-02 6.70352378e-02]
		[-3.62095330e-01 1.31393331e+00 -1.46460006e+00]	[-3.88074275e-01 1.30727707e+00 -1.45450145e+00]
		[ 8.05002886e-01 -4.24585906e-01 2.05327621e+00]	[ 8.56016334e-01 -4.49944650e-01 2.05239941e+00]
		[ 1.51553197e+00 -4.31849640e-01 -7.96758172e-01]	[ 1.49139681e+00 -4.85025685e-01 -7.63031703e-01]
		[-9.54510588e-01 -2.65289026e-01 -3.50990415e-01]	[-9.74598155e-01 -2.93895776e-01 -3.70141394e-01]
		[-5.57153517e-01 -4.99247686e-01 -1.17285523e-01]	[-5.21195618e-01 -5.23067886e-01 -1.10359276e-01]
		[-4.10370004e-01 1.14226380e+00 -5.30708818e-01]	[-4.40529586e-01 1.14218556e+00 -6.05646899e-01]
		[-4.83334957e-01 5.96233711e-01 -2.67867794e-01]	[-4.10500479e-01 5.79620046e-01 -1.82594554e-01]
		[ 1.25939953e+00 -7.76115173e-01 -7.79498543e-01]	[ 1.28076034e+00 -7.73644650e-01 -8.63176935e-01]
		[ 8.14039603e-01 2.08839983e-01 1.73744490e-01]	[ 7.90511266e-01 2.48988339e-01 2.84711760e-01]
		[-6.15424034e-02 1.27156775e+00 5.83092788e-01]	[-3.02540550e-02 1.26183183e+00 5.95005647e-01]
		[-6.45367288e-01 -2.43352093e-01 8.20190100e-01]	[-6.44837309e-01 -2.37442164e-01 8.63272864e-01]
		[ 2.52846159e-02 -2.05782938e-01 -1.83796743e-01]	[ 5.06540167e-02 -2.36727930e-01 -2.27036408e-01]
		[-1.30939376e+00 -2.42908937e-01 -6.50614915e-01]	[-1.35937555e+00 -1.54382023e-01 -6.65486408e-01]
		[-8.98451223e-01 -1.44026490e+00 -3.30037033e-01]	[-7.80329864e-01 -1.48710872e+00 -3.45226021e-01]
		[ 4.35780398e-01 2.95584007e-01 2.84605025e-01]	[ 4.01104207e-01 3.80230132e-01 2.51516639e-01]
		[ 4.83843779e-01 2.77599635e-01 -5.93593648e-01]	[ 4.75313760e-01 2.67978440e-01 -5.84741202e-01]
		[-2.10084244e-01 3.06088055e-01 1.02851884e+00]	[-2.27402619e-01 3.23155802e-01 1.03178035e+00]
		[ 3.44865732e-01 2.85018510e-01 -3.03571611e-01]	[ 3.17661983e-01 3.41487985e-01 -2.68815387e-01]
		[-2.99521759e-01 1.13984120e-01 -7.70360421e-02]	[-2.69151484e-01 5.05508362e-02 -1.16368337e-01]
		[-7.29917439e-01 6.31309201e-01 -1.60393395e+00]	[-8.09068461e-01 6.21876696e-01 -1.69978439e+00]
		[ 1.73637460e+00 7.09929661e-01 2.60777352e-01]	[ 1.81204602e+00 6.43576571e-01 3.48388333e-01]
		[ 7.69237208e-01 -5.68834411e-01 9.03759271e-01]	[ 7.51274222e-01 -5.90947926e-01 8.63415921e-01]
		[-4.00507602e-01 -4.36653032e-01 7.23228295e-01]	[-3.99042257e-01 -4.16417922e-01 7.13413772e-01]
		[-2.46693245e-01 2.18834798e-01 4.32569087e-01]	[-2.35976779e-01 2.37992530e-01 3.97379223e-01]
		[-1.07078274e+00 -5.94162376e-01 -4.34409793e-01]	[-1.10081804e+00 -5.75797561e-01 -5.52460865e-01]
		[-4.62583767e-01 1.14132530e+00 -1.81552702e+00]	[-4.69015521e-01 1.17619412e+00 -1.92733658e+00]
		[ 1.41054883e-01 2.94128299e-01 1.07175898e+00]	[ 8.68415657e-02 3.53196696e-01 1.03808167e+00]
		[-2.60054974e-01 -5.60393625e-02 4.05406330e-02]	[-2.61318323e-01 -8.56209863e-02 1.52718668e-02]
		[ 8.82360985e-01 -1.06129535e+00 1.40284421e+00]	[ 8.97518205e-01 -1.05589023e+00 1.49509238e+00]
		[ 9.02249929e-02 4.10940378e-01 5.38096634e-01]	[ 1.34916524e-02 3.94486572e-01 5.40655818e-01]
		[-3.29010904e-01 -8.72932790e-01 -1.17935833e+00]	[-3.42093735e-01 -9.28466260e-01 -1.18509740e+00]
		[ 1.02458572e-03 -6.37425193e-01 7.22173782e-02]	[-4.11777353e-02 -7.06754830e-01 -4.76155678e-02]
		[ 1.12091863e+00 -8.61304912e-01 -2.41850258e-01]	[ 1.09555305e+00 -8.54278311e-01 -1.95980712e-01]
		[ 5.46491089e-01 -8.57955173e-01 9.09050658e-01]	[ 5.77694514e-01 -8.59789788e-01 8.81036499e-01]
		[-1.03444746e-01 9.87483377e-01 -2.27779213e-01]	[-1.86815541e-01 1.05950541e+00 -2.40878073e-01]
		[-1.67804258e-01 1.16357559e-01 1.63737386e-01]	[-1.62585015e-01 1.28712174e-01 4.09402142e-02]
		[-1.24767411e+00 1.25653923e+00 -4.63594828e-01]	[-1.24405174e+00 1.23539763e+00 -4.40945210e-01]
		[-4.23213501e-01 -5.49174707e-01 2.09857812e+00]	[-2.37582583e-01 -6.52135514e-01 2.03200619e+00]
		[ 4.95190429e-01 -3.90390505e-01 2.04919818e-01]	[ 4.14598133e-01 -3.49553879e-01 1.38437411e-01]
		[-5.16481346e-01 1.00098312e+00 -1.88634145e+00]	[-5.03158828e-01 9.49034415e-01 -1.91989773e+00]
		[ 1.28754815e-02 -4.42181424e-01 -4.81173274e-01]	[-1.74298558e-02 -4.00957788e-01 -4.75104428e-01]
		[ 6.29519865e-03 2.46865561e-01 1.28413475e-01]	[-1.49706634e-02 2.51477687e-01 2.19791054e-02]
		[ 3.50777527e-01 3.42794706e-01 2.18663459e-01]	[ 3.83467421e-01 3.17008286e-01 2.47228460e-01]
		[-6.56659380e-01 3.19295631e+00 1.16080857e+00]	[-5.14633000e-01 3.24645194e+00 1.09657824e+00]
		[ 2.04949180e-01 -5.62764236e-01 3.29872893e-03]	[ 2.69488805e-01 -5.27327495e-01 9.07926165e-02]
		[ 9.15370694e-01 1.19234833e-01 -1.01834328e+00]	[ 9.16718160e-01 5.79083124e-02 -1.04692318e+00]
		[ 1.71286718e-01 -4.56562854e-01 2.39820216e-01]	[ 1.78347960e-01 -4.71890341e-01 2.61731839e-01]
		[ 1.53636076e-01 -1.64645788e+00 -8.58030866e-01]	[ 1.23776649e-01 -1.65411472e+00 -8.27109042e-01]
		[-8.96975922e-01 -5.24720713e-01 6.38417846e-01]	[-9.95111189e-01 -5.13502493e-01 5.41049435e-01]
		[ 4.70922943e-01 -2.66688479e-02 -5.14178304e-01]	[ 4.27659993e-01 -1.11952790e-01 -5.82883121e-01]
		[ 5.54327717e-01 -2.39516157e-01 4.02173627e-01]	[ 5.50948431e-01 -1.60350973e-01 4.76048945e-01]
		[-1.22525118e+00 2.61152682e-01 1.37115383e-01]	[-1.25110019e+00 1.81508919e-01 1.80818999e-01]
		[ 2.83265684e-01 -4.05605796e-01 -2.29994992e-01]	[ 3.27775517e-01 -4.20359572e-01 -1.64539392e-01]
		[ 6.56367354e-01 -4.13093577e-01 7.29546171e-01]	[ 6.94274618e-01 -4.04364121e-01 6.90077119e-01]
		[-6.46150138e-01 1.06653599e+00 -5.68784686e-01]	[-6.53111214e-01 9.91938264e-01 -6.42906446e-01]
		[-2.24329714e-01 -2.14450101e+00 5.83296317e-01]	[-2.22218288e-01 -2.01271436e+00 7.95225415e-01]
		[-1.10698329e+00 6.57476529e-02 -1.69756370e+00]	[-1.03368665e+00 -5.55357373e-02 -1.80490711e+00]
		[ 1.02754249e-01 -7.28982585e-02 -1.68891373e+00]	[ 1.17803836e-01 1.41251199e-03 -1.73134820e+00]
		[ 1.13249673e+00 9.89934772e-01 9.68562814e-01]	[ 1.14919306e+00 1.01905037e+00 9.83398582e-01]
		[-1.04538648e-01 7.39777167e-01 -4.20887679e-01]	[-8.14575593e-02 7.14888191e-01 -3.42104842e-01]
		[ 8.97881620e-02 1.93053033e-02 2.19516491e+00]	[ 1.00064759e-01 6.68122788e-02 2.21030660e+00]
		[ 1.44277405e+00 -1.74725675e-01 -1.33332927e+00]	[ 1.45530007e+00 -1.75784541e-01 -1.35864391e+00]
		[-1.27185258e-01 8.33706815e-01 1.19573021e+00]	[-3.89608023e-02 8.11597651e-01 1.15093583e+00]
		[-2.99481136e-01 -5.13962640e-01 6.09571014e-01]	[-3.52513347e-01 -5.42884047e-01 6.44081994e-01]
		[ 1.30806506e-01 4.81620595e-02 -8.33741268e-02]	[ 1.79675483e-01 4.57094140e-02 -4.84596460e-02]
		[-4.62199129e-01 -8.59776287e-02 3.67149610e-01]	[-4.19838994e-01 -7.26808898e-02 3.35496915e-01]
		[-6.71623885e-01 -1.84600933e-01 -6.28960753e-01]	[-6.64913389e-01 -1.44700438e-01 -6.49764067e-01]
		[-4.95117204e-01 2.73689138e-01 2.99444677e-01]	[-5.17378340e-01 1.62847152e-01 2.85709326e-01]
		[ 1.70519202e+00 -1.69447437e+00 -2.88174851e+00]	[ 1.62812334e+00 -1.53345797e+00 -2.91569776e+00]
		[-7.84046058e-01 -5.83963416e-01 -1.04950694e-01]	[-7.41821433e-01 -6.03737366e-01 -1.01620531e-01]
		[ 4.04584810e-01 1.05056284e+00 7.62521119e-02]	[ 4.11438786e-01 1.09807872e+00 9.10869628e-02]
		[-4.18091292e-01 -9.72691547e-02 -1.72782588e-01]	[-4.33180607e-01 -7.66000046e-02 -1.70862900e-01]
		[-5.15951853e-01 9.06783920e-01 2.87564682e+00]	[-5.35270356e-01 7.95220816e-01 2.84297817e+00]
		[ 1.22282786e+00 1.64499359e-01 1.23690302e-01]	[ 1.08529011e+00 2.17424990e-01 1.64199580e-01]
		[-1.04215640e+00 -1.26104823e+00 -1.30293108e-01]	[-9.53042154e-01 -1.00517511e+00 -2.29724946e-01]
		[-2.56870248e-01 4.17738074e-01 -6.06981396e-01]	[-2.39356169e-01 4.78579947e-01 -6.07131080e-01]
		[-7.08103147e-01 3.39629983e-01 5.25900130e-01]	[-7.13234710e-01 4.69675444e-01 5.02903659e-01]
		[ 5.56342487e-01 -1.25367923e+00 -6.50856959e-02]	[ 6.07946519e-01 -1.24516008e+00 -5.52391245e-02]
		[ 3.66460811e-01 1.10968794e+00 1.83984228e-02]	[ 3.50922165e-01 1.07831120e+00 1.83688955e-01]
		[ 3.80525737e-01 1.00592037e+00 -1.08116970e+00]	[ 3.14891269e-01 1.02488779e+00 -1.04322597e+00]
		[-8.49741209e-01 -3.69420462e-01 5.85941573e-01]	[-8.66879204e-01 -3.02207673e-01 5.47216475e-01]
		[-1.08495066e-01 2.65794145e-01 8.20754663e-01]	[-1.19698564e-01 2.58030579e-01 8.72207811e-01]
		[-4.27020075e-01 -5.72875779e-01 2.47038853e-01]	[-4.28037087e-01 -5.96617058e-01 2.08583302e-01]
		[ 6.11583522e-01 -1.16289657e+00 -4.16982889e-01]	[ 6.47434138e-01 -1.11898596e+00 -4.18398753e-01]
		[ 5.42289439e-01 6.52185913e-01 -1.98921119e-01]	[ 4.98217074e-01 6.66996500e-01 -2.01937730e-01]
		[-1.54235164e+00 1.73867183e-01 4.91145514e-02]	[-1.49669990e+00 2.79244137e-01 2.97154094e-01]
		[-2.44352562e-01 5.93119741e-01 8.45384264e-02]	[-9.68627020e-02 6.07431451e-01 -9.22537483e-02]
		[ 1.08601710e+00 -6.02876780e-01 2.43565238e-01]	[ 1.09138270e+00 -5.83325132e-01 3.58653421e-01]
		[ 4.27375762e-01 -7.09646325e-02 1.13075183e-01]	[ 4.83322941e-01 -6.53707543e-02 3.25447653e-02]
		[-2.47519856e-01 1.94538412e-01 -1.70121493e-01]	[-2.56265052e-01 5.61941269e-02 -1.52358054e-01]
		[ 2.70093035e-01 -2.12963832e-01 -4.67064279e-01]	[ 2.45413305e-01 -2.86242096e-01 -4.50520519e-01]
		[ 3.65130006e-01 2.11758168e+00 -9.75314281e-01]	[ 2.44740912e-01 2.05878469e+00 -1.01321618e+00]
		[ 1.23571934e+00 -8.61313963e-01 -1.36733677e-01]	[ 1.12572050e+00 -9.46668649e-01 -1.84310191e-01]
		[-4.84485835e-02 3.57735609e-01 -2.81556362e-01]	[-2.77474006e-02 4.11417022e-01 -2.59011777e-01]
		[ 4.42264676e-02 -3.04450209e-01 5.26383550e-02]	[-2.67410060e-02 -3.05628024e-01 3.10471170e-02]
		[-7.42877407e-01 -6.57888677e-01 4.05837710e-01]	[-7.51755721e-01 -6.28378420e-01 3.40361791e-01]
		[-5.33715161e-01 -5.75397879e-01 1.10037653e+00]	[-5.64217282e-01 -5.89526616e-01 1.08512924e+00]
		[ 7.50828758e-01 -7.10817618e-01 -1.11672146e+00]	[ 7.98590432e-01 -6.31611704e-01 -1.26752761e+00]
		[-6.99419340e-01 1.49865796e+00 9.41639375e-01]	[-5.81699982e-01 1.59291706e+00 6.87949397e-01]
		[ 4.63106884e-01 -6.35174447e-01 3.73400792e-01]	[ 4.84565888e-01 -5.92891359e-01 3.70468160e-01]
		[-3.89383506e-01 -3.78972789e-01 7.32217087e-01]	[-4.29677300e-01 -3.87164331e-01 7.71546149e-01]
		[-9.61609412e-01 1.74864155e-01 -1.21735696e-01]	[-9.62425251e-01 2.09913299e-01 -1.72454799e-01]
		[ 7.82557902e-01 -1.32743783e-01 -4.79470276e-01]	[ 9.19016962e-01 -1.67847290e-01 -3.79030582e-01]
		[-2.63364656e-01 -4.97485759e-01 -9.89488582e-02]	[-2.67671557e-01 -4.44543241e-01 -1.63187535e-01]
		[-5.08375678e-01 7.32006719e-02 -3.41159329e-01]	[-4.84867623e-01 9.26377651e-02 -2.89273496e-01]
		[-9.47888088e-02 8.48769074e-01 4.13873085e-01]	[-1.74340181e-01 8.26041951e-01 3.92477181e-01]
		[ 2.49506395e-01 -6.14237263e-01 6.59367166e-01]	[ 2.85784071e-01 -6.21053644e-01 6.17971176e-01]
		[ 7.46165800e-01 2.61838705e-01 -2.10059922e-01]	[ 6.86858478e-01 2.91636384e-01 -1.85940872e-01]
		[-5.60710899e-02 -2.44270081e-01 -3.94151673e-01]	[-4.33256327e-02 -2.87068675e-01 -4.30931893e-01]
		[ 6.24601751e-01 2.81104588e+00 1.27852316e+00]	[ 6.47090511e-01 2.77939318e+00 1.34815792e+00]
		[-7.73706613e-01 -7.53766915e-01 4.21980193e-03]	[-6.81156500e-01 -8.02040171e-01 -6.47123316e-02]
		[-8.24694986e-01 -4.53818352e-01 -8.47689004e-02]	[-8.47709179e-01 -5.23751110e-01 -9.25410545e-02]
		[ 1.56571549e+00 1.27953916e-01 -2.20368154e+00]	[ 1.57459244e+00 1.45753510e-01 -2.24260990e+00]
		[-1.58532675e+00 -1.93156715e+00 9.48800162e-01]	[-1.53212169e+00 -1.93556827e+00 9.14996271e-01]
		[ 9.65580948e-01 2.70290238e-01 3.03148818e-02]	[ 9.54556509e-01 3.42710637e-01 2.33668650e-02]
		[-8.91675227e-01 4.24735030e-01 -5.25007134e-01]	[-9.11140161e-01 3.83112863e-01 -6.16278204e-01]
		[-2.33528411e-02 1.65745162e+00 -8.10762369e-01]	[-9.62905796e-02 1.72028417e+00 -7.28704849e-01]
		[ 1.29459710e-01 1.08165399e-01 3.56194333e-02]	[ 9.65636362e-02 4.38308459e-02 5.22683848e-02]
		[ 1.20356447e+00 -2.66400104e-01 -2.82393154e-01]	[ 1.20125914e+00 -3.30604374e-01 -3.70987017e-01]
		[-1.19773377e-01 -5.84101587e-01 5.74860518e-01]	[-1.75926373e-01 -5.52338331e-01 5.97639569e-01]
		[-1.55555098e-01 -9.03539390e-01 9.00194433e-01]	[-7.07141318e-02 -1.12928336e+00 1.03697175e+00]
		[-1.37777911e+00 8.91265136e-02 1.84634358e-01]	[-1.47783196e+00 -5.90889228e-02 3.70970572e-02]
		[ 3.91186571e-01 3.21492219e-01 6.71613498e-01]	[ 3.35444535e-01 4.19579200e-01 7.03243372e-01]
		[ 6.58042172e-02 -2.44977597e-01 -1.72502337e-01]	[ 1.17729227e-01 -2.49720460e-01 -1.22812939e-01]
		[ 9.16213708e-01 -6.12775383e-01 1.53110902e-02]	[ 9.41566845e-01 -6.25441439e-01 1.39603998e-01]
		[-1.07375401e-01 1.16169766e-01 -6.26874351e-01]	[-8.18131568e-02 1.76264245e-01 -7.44188607e-01]
		[ 8.47926574e-02 3.05694264e-01 2.58940554e-01]	[ 5.58384994e-02 3.52891361e-01 2.24013436e-01]
		[-5.54713795e-01 9.72688359e-01 1.81135237e+00]	[-5.66885767e-01 9.01996455e-01 1.79443452e+00]
		[-3.82862976e-01 9.20962952e-02 1.53579975e-01]	[-3.59721241e-01 1.20719019e-01 6.93923043e-02]
		[-5.86415737e-01 2.44903447e-01 -7.09221167e-01]	[-6.09366899e-01 2.47480052e-01 -7.00433100e-01]
		[-2.47044715e-02 -8.49411233e-01 -1.29705045e-01]	[ 5.43170798e-02 -8.50681858e-01 -2.06895250e-01]
		[ 6.62755009e-01 -2.15676194e-02 -3.15068825e-01]	[ 6.65779610e-01 -7.10017265e-02 -3.29424455e-01]
		[ 8.45387607e-01 -3.48537014e-01 -7.30475112e-01]	[ 8.49394703e-01 -3.53451570e-01 -7.22344677e-01]
		[ 1.38143245e+00 1.13964436e+00 -1.38153287e-01]	[ 1.33096501e+00 9.84764497e-01 -2.18819915e-01]
		[-1.48056673e-01 6.53697466e-01 9.34302981e-01]	[-1.05562651e-01 6.14801883e-01 8.47420352e-01]
		[-5.09814572e-01 -1.21629180e+00 -6.04490149e-02]	[-4.92780572e-01 -1.18657744e+00 -8.97682686e-02]
		[-3.87460679e-01 -4.90055262e-01 -2.46537230e-01]	[-3.91853993e-01 -5.12202384e-01 -2.14604716e-01]
		[-3.29864409e-01 3.60497182e-01 -6.28819496e-02]	[-3.36084874e-01 4.06439773e-01 -9.65415210e-02]
		[ 1.48491550e-01 -2.99726522e-01 -2.10984543e-01]	[ 4.57033817e-02 -2.47185497e-01 -2.45596556e-01]
		[ 2.07077696e+00 8.00106112e-01 1.24513216e+00]	[ 2.10812401e+00 8.26581331e-01 1.30825760e+00]
		[-1.05361130e+00 -1.06479545e+00 1.50621866e-01]	[-1.11211680e+00 -1.11233463e+00 1.16145177e-01]
		[-4.22507321e-01 -4.25976309e-01 -1.82982679e-01]	[-4.34411446e-01 -4.10981192e-01 -1.46954617e-01]
		[-4.08572338e-01 1.83469801e-01 -9.07574072e-01]	[-4.64521696e-01 2.21858040e-01 -9.22569315e-01]
		[-5.00838121e-01 -9.31244291e-03 -7.06011656e-01]	[-4.43681785e-01 -5.89808885e-02 -6.71961638e-01]
		[ 3.06666965e-01 5.36287913e-01 3.72730299e-01]	[ 2.97931342e-01 5.52820739e-01 3.64789646e-01]
		[ 3.28825065e-01 -8.96178211e-01 8.59729544e-01]	[ 2.79716160e-01 -9.84192125e-01 8.50944044e-01]
		[-1.68364965e-01 -8.19324511e-01 -3.34162372e-01]	[-1.41425941e-01 -8.36398502e-01 -3.07124802e-01]
		[-3.37728033e-01 5.13731651e-02 5.87615312e-01]	[-2.82869570e-01 3.28104467e-02 6.72698449e-01]
		[-7.23966666e-01 8.82632905e-01 -8.77903972e-01]	[-7.35521240e-01 8.69808991e-01 -8.96320955e-01]
		[ 7.81886329e-01 3.50896775e-01 -2.35061150e-01]	[ 7.76519405e-01 3.55755108e-01 -3.07821501e-01]
		[ 1.61462677e-01 5.31141381e-01 2.56370116e-02]]	[ 1.09470088e-01 4.65831670e-01 2.10394890e-02]]
3.17686	2.88526	[[ 1.38192810e+00 9.10269928e-01 1.45691708e+00]	[[ 1.40579998e+00 7.81544201e-01 1.44637113e+00]	[2.204750330039293, 0.7120509847058603, 1.6918426258165349, 0.36186040912598305, 0.998546192147804, 0.7012325958959151, 1.1180377469761031, 0.2602944069300031, 0.6765627473826836, 1.4910260507012307, 0.6273188193987537, 1.9856434143799817, 0.747219519581284, 0.21192239712672536, 0.0830232022668107, 0.6184480954762627, 1.2676516187130573, 0.7554369058186781, 1.4651647212814314, 0.5398117593857654,…	[2.1631168197631947, 0.6934682444799392, 1.725604647992977, 0.4163803547355733, 0.9472745007268722, 0.7492752383714633, 1.086398525813925, 0.28907176710379556, 0.6866903530776709, 1.4146938947101542, 0.5301228709422751, 1.8180916690273576, 0.5022621107726581, 0.22593615322238003, 0.12177867773548252, 0.4944509138511826, 1.0573447704500312, 0.49615488015499537, 1.3758830972278875, 0.58522124484211…
		[ 7.05492601e-01 -6.36912823e-02 -7.23893338e-02]	[ 5.76560614e-01 1.64663259e-01 -3.48370602e-01]
		[-1.32033269e+00 -1.05656766e+00 5.21330812e-02]	[-1.03388567e+00 -1.34526713e+00 3.14719200e-01]
		[-1.64208001e-01 2.64948611e-01 1.83795869e-01]	[-2.91484551e-01 2.55037362e-01 1.52857123e-01]
		[ 9.45873781e-01 3.13900052e-01 -6.23221170e-02]	[ 9.31800625e-01 -7.74451665e-03 1.70342589e-01]
		[ 8.04077390e-03 6.99905639e-01 -4.23626729e-02]	[ 7.28243984e-02 7.42926280e-01 -6.45796616e-02]
		[ 8.35189675e-01 2.23772915e-01 -7.08796369e-01]	[ 5.26939532e-01 5.02033955e-01 -8.06572002e-01]
		[-2.40225474e-01 1.00152547e-01 3.79042724e-03]	[-2.77356915e-01 7.24333064e-02 -3.72698862e-02]
		[-5.05029486e-01 -5.80416884e-03 4.50165171e-01]	[-5.06309150e-01 1.74198482e-02 4.63563625e-01]
		[-8.94890087e-01 -5.29563905e-01 -1.06859370e+00]	[-8.51468323e-01 -4.50026527e-01 -1.03626089e+00]
		[-5.08650580e-01 -3.66589520e-01 -2.03865562e-02]	[-4.06455574e-01 -3.14518947e-01 1.30007526e-01]
		[ 1.75309620e+00 -7.63338422e-01 -5.35488504e-01]	[ 1.59084980e+00 -2.53702208e-01 -8.42786693e-01]
		[-6.40794268e-01 -3.72684739e-01 9.39457432e-02]	[-3.99512017e-01 -3.03792408e-01 1.91715715e-02]
		[-7.28748100e-02 1.93830792e-01 4.50553922e-02]	[-1.09227069e-01 1.58286609e-01 1.18583060e-01]
		[-6.84454629e-02 3.75410779e-02 2.82619566e-02]	[-1.48249123e-02 1.15348070e-01 3.61260434e-02]
		[-6.78971489e-02 4.64290004e-01 4.02868237e-01]	[-1.98167510e-01 -6.54418793e-02 4.48250716e-01]
		[-1.05150556e+00 6.98804177e-01 -1.13795452e-01]	[-8.59147753e-01 6.05600494e-01 -1.14416535e-01]
		[-6.44441021e-02 -7.50347035e-01 5.92554047e-02]	[-5.80010580e-02 -4.87906933e-01 6.89374161e-02]
		[-8.44236266e-01 -1.99573923e-01 -1.18073834e+00]	[-8.92959393e-01 -6.57626118e-02 -1.04467847e+00]
		[ 1.94359669e-01 -1.03314339e-01 4.92896746e-01]	[ 2.49818039e-01 -6.26354917e-02 5.25501330e-01]
		[ 1.77931176e-01 1.11098259e-01 2.30401535e-01]	[ 1.95410994e-01 2.42229996e-02 2.62922270e-01]
		[ 2.85119658e-01 3.42347899e-03 1.77655554e-01]	[ 2.06507232e-01 5.02941810e-02 1.25939698e-01]
		[ 1.34926004e+00 -1.18101350e+00 -2.14597080e+00]	[ 1.20084860e+00 -9.04059975e-01 -2.14356847e+00]
		[ 1.86432384e-01 1.25256065e+00 -3.42833838e-02]	[ 7.92622751e-03 9.62726559e-01 5.13450730e-02]
		[-1.08067044e+00 -4.30040919e-01 1.31372643e+00]	[-1.00108941e+00 -3.84758118e-01 1.34506062e+00]
		[-1.13834225e-01 -1.29226099e-01 -1.67043725e-02]	[-1.16088336e-01 -1.46793633e-01 7.35899855e-02]
		[-8.88065137e-03 1.94690056e-01 3.58623977e-01]	[ 9.15235376e-04 1.33273892e-01 3.65598736e-01]
		[-4.32670492e-01 3.41075768e-01 2.31482068e-01]	[-2.65187420e-01 3.97291247e-01 2.28120932e-01]
		[ 1.60437212e+00 1.36511194e+00 1.19779619e+00]	[ 1.51451398e+00 1.25760835e+00 1.12654319e+00]
		[-9.44544005e-01 2.90709808e-01 -1.36128680e+00]	[-8.19518618e-01 3.95876324e-01 -1.33738136e+00]
		[-1.23925918e+00 -8.89973155e-01 -1.54946003e-01]	[-1.20209939e+00 -8.68249033e-01 -1.62368678e-01]
		[ 9.18441623e-01 -1.38840215e+00 9.13859089e-01]	[ 9.00142181e-01 -1.41566597e+00 8.09719673e-01]
		[ 2.59944468e-02 2.54829407e-01 -1.83043769e-01]	[ 2.55844918e-02 2.07785102e-01 -1.51784717e-01]
		[-3.45449476e-01 5.91412424e-01 -2.98469251e-01]	[-4.29369808e-01 4.66740789e-01 -3.43024932e-01]
		[-8.42458860e-01 -1.17152083e-01 -9.04660546e-01]	[-9.60910545e-01 -5.92619765e-02 -9.80773140e-01]
		[ 1.01526664e+00 -7.24177908e-01 -6.32964736e-01]	[ 9.31130538e-01 -7.18969124e-01 -6.41221005e-01]
		[ 2.83555294e-01 -4.33449382e-02 -3.73417195e-01]	[ 2.11679547e-01 -3.99386089e-02 -3.61038394e-01]
		[ 1.07596105e-01 9.96699814e-01 1.03097091e+00]	[ 1.37396531e-01 1.02391802e+00 1.00823512e+00]
		[-4.83489480e-01 -8.29706843e-01 3.45582968e-01]	[-4.20848884e-01 -7.87925889e-01 2.96318248e-01]
		[ 6.29564602e-02 2.71015599e-01 6.41413236e-01]	[ 1.20012297e-01 2.73933777e-01 7.68255101e-01]
		[ 3.92074477e-01 -8.19843155e-01 -1.05155210e+00]	[ 3.15283319e-01 -8.94365573e-01 -1.03620919e+00]
		[-2.26757877e+00 -2.26722637e+00 1.59736539e-01]	[-2.40261831e+00 -2.22076083e+00 8.85288123e-02]
		[-2.55301411e-01 1.58643562e-01 -1.00671859e-01]	[-2.75996784e-01 1.77080040e-01 -1.46190315e-01]
		[ 2.78801473e-02 -3.32359564e-01 -3.61205573e-01]	[ 6.03108329e-03 -2.45648694e-01 -3.11910357e-01]
		[ 9.64486017e-01 6.61394997e-01 1.06767211e+00]	[ 9.78145797e-01 7.22523967e-01 1.07544435e+00]
		[ 1.48816800e+00 2.30212379e+00 6.54107249e-01]	[ 1.53648849e+00 2.25373565e+00 6.99881051e-01]
		[ 1.91840499e-03 6.89799856e-01 -2.89690518e-01]	[ 1.14884640e-03 5.63542400e-01 -2.37812193e-01]
		[ 1.19714272e+00 8.42455723e-01 2.31204533e+00]	[ 1.08032214e+00 9.90945443e-01 2.27031515e+00]
		[-2.96346803e-01 6.24145740e-02 -2.82032274e-01]	[-3.49326523e-01 5.40354673e-02 -2.73502600e-01]
		[-1.11298662e+00 -3.29961854e-02 -2.53460190e-01]	[-1.09283465e+00 -3.52610464e-02 -3.03334661e-01]
		[ 5.58857646e-01 2.41296237e-01 1.44615042e-01]	[ 5.53192758e-01 2.51831667e-01 1.84893042e-01]
		[-3.52022508e-01 -1.90960086e+00 -1.73983330e+00]	[-3.26919971e-01 -1.98527160e+00 -1.75227549e+00]
		[-7.71274089e-01 4.28158663e-01 -9.32776464e-01]	[-6.99391801e-01 3.91963420e-01 -8.95186733e-01]
		[-2.00509086e-01 8.26778456e-01 -5.12789752e-01]	[-8.57440075e-02 9.28243434e-01 -4.56824491e-01]
		[ 1.27106119e-01 -6.71283162e-01 5.78915872e-01]	[ 9.51815304e-02 -7.07118807e-01 6.19769851e-01]
		[ 5.62375793e-01 3.56838653e-01 -2.91704826e-02]	[ 5.89335936e-01 3.51411749e-01 -2.19879515e-02]
		[-3.67039258e-02 1.82013732e-02 2.39971757e-01]	[-3.36651101e-02 -1.02239659e-02 2.42984539e-01]
		[ 1.49476027e-01 -6.15611673e-01 9.53151142e-02]	[ 7.33945884e-02 -6.57504226e-01 3.40786880e-02]
		[-7.44147276e-01 1.62392317e+00 -4.52077559e-01]	[-9.09792208e-01 1.54499483e+00 -3.56787154e-01]
		[ 4.14004622e-03 8.92850068e-01 2.39998959e-01]	[ 1.22316412e-01 9.48910083e-01 9.34192536e-02]
		[-4.34776587e-01 -6.22775083e-01 1.19349062e+00]	[-4.14486536e-01 -6.64836581e-01 1.14570647e+00]
		[ 9.73735930e-02 -3.02013932e-02 1.24001046e-01]	[ 1.57592657e-01 -6.29486317e-02 7.17635723e-02]
		[-5.85077785e-02 -1.02259162e+00 -8.42073194e-02]	[-9.30175029e-02 -9.84721112e-01 -7.19688348e-02]
		[ 1.12052587e+00 -7.76824541e-01 -8.05268995e-01]	[ 1.07933043e+00 -7.91716755e-01 -7.98003503e-01]
		[-5.16494665e-01 9.71710773e-01 -1.41272713e+00]	[-5.23552779e-01 8.33666175e-01 -1.43963380e+00]
		[ 5.47975595e-01 -9.41306262e-01 5.39029329e-01]	[ 5.32578389e-01 -7.94607250e-01 4.89314802e-01]
		[-1.15666086e-01 5.40666043e-02 -3.40475517e-01]	[-1.43256342e-01 2.93102572e-02 -3.62532413e-01]
		[-5.81474431e-01 1.62636901e-01 7.35882919e-01]	[-6.29986372e-01 1.70483411e-01 7.84195288e-01]
		[ 8.76827296e-01 -4.13326005e-01 6.42874909e-01]	[ 8.60775115e-01 -3.83351369e-01 6.24774316e-01]
		[-1.33353393e-01 1.72790815e-01 1.59717667e-01]	[-9.01101906e-02 1.59677978e-01 1.06110415e-01]
		[-5.82417153e-01 -2.81989645e-02 -7.43865483e-01]	[-4.99330515e-01 1.80428308e-01 -6.77221946e-01]
		[-1.19590946e+00 1.05408140e+00 7.54997497e-01]	[-1.14035367e+00 9.42421566e-01 7.42766919e-01]
		[ 1.55116725e-01 -8.55498995e-02 -7.03555375e-02]	[ 1.21506714e-01 -1.78232943e-01 -8.92214529e-02]
		[ 5.79569910e-01 -1.76958630e-01 -2.46684092e-01]	[ 5.64677084e-01 -1.33896412e-01 -2.62537040e-01]
		[ 8.59264740e-01 -2.45313487e-01 5.72256194e-02]	[ 7.80568221e-01 -2.41335064e-01 7.06208599e-02]
		[ 3.23829920e-01 -6.39348483e-01 2.18960011e-02]	[ 3.11155395e-01 -6.16818414e-01 -3.34983376e-02]
		[ 4.42664483e-01 -4.52984440e-01 1.26283916e+00]	[ 5.62648534e-01 -3.77869019e-01 1.34851600e+00]
		[ 6.24676416e-02 -9.36880669e-01 -1.32473360e+00]	[-6.04401016e-02 -1.15061549e+00 -1.26211318e+00]
		[ 1.82753594e-01 3.21441106e-01 1.22736473e-01]	[ 8.14131606e-02 3.11629806e-01 1.90550374e-01]
		[-7.74097524e-01 4.11813217e-01 -8.83289154e-01]	[-7.65141528e-01 4.10752207e-01 -9.53778585e-01]
		[ 3.80556282e-01 2.45407075e-01 -3.68484426e-01]	[ 4.29702163e-01 2.11910884e-01 -3.43478930e-01]
		[-1.81948889e-01 5.25395371e-01 9.22080612e-01]	[-2.16644766e-01 6.14906058e-01 9.28027065e-01]
		[-6.16764300e-01 -1.86288880e+00 -2.49342492e+00]	[-4.47290789e-01 -1.96124329e+00 -2.43197133e+00]
		[-9.54137212e-01 2.60081765e-01 1.94234106e+00]	[-1.19143180e+00 3.68854286e-01 1.79964230e+00]
		[ 1.01287228e-01 1.18474300e-01 1.39514673e+00]	[ 1.05701358e-01 1.73553946e-01 1.36429957e+00]
		[-2.80671850e-01 1.75315852e+00 5.61713734e-01]	[-3.19049978e-01 1.75781792e+00 5.90791182e-01]
		[ 6.67635431e-01 1.30581792e-01 1.68417930e-01]	[ 6.20979882e-01 1.07715405e-01 1.13802715e-01]
		[ 1.16934721e+00 -2.79955900e-01 -1.41775230e+00]	[ 1.22928784e+00 -3.55969913e-01 -1.33823856e+00]
		[-1.32832857e+00 9.92500067e-01 2.19512079e+00]	[-1.39262481e+00 9.47526794e-01 2.26270519e+00]
		[-3.71857151e-01 8.69207309e-01 -1.29985701e+00]	[-2.28888712e-01 8.53607947e-01 -1.39481874e+00]
		[ 2.09599797e-01 -6.84476432e-01 -1.07893026e+00]	[ 2.02941515e-01 -6.60921106e-01 -1.13082645e+00]
		[ 3.39072105e-01 -2.92727612e-02 3.55073331e-01]	[ 3.50211185e-01 -1.02108671e-01 3.48262600e-01]
		[ 6.87170797e-01 3.76470332e-01 -6.62960492e-01]	[ 6.81461680e-01 3.87943112e-01 -6.70726216e-01]
		[ 3.76549934e-01 -1.34965862e+00 7.10070918e-01]	[ 2.91073080e-01 -1.33400055e+00 7.53994124e-01]
		[ 2.88134074e-02 5.06888396e-01 -8.83708347e-01]	[ 5.54666826e-02 5.40498862e-01 -7.53315916e-01]
		[-9.96143736e-01 -1.03815730e+00 7.83876571e-01]	[-1.03130913e+00 -1.13435372e+00 7.14080950e-01]
		[ 7.10254649e-02 2.61074469e-01 6.93081667e-01]	[ 4.98344994e-02 2.43953121e-01 6.18970745e-01]
		[ 2.02738800e-01 1.40521327e-01 -1.78460155e-01]	[ 2.23081477e-01 1.36765117e-01 -1.85666232e-01]
		[ 4.40241936e-01 -2.11947216e-01 4.00347062e-01]	[ 4.09986025e-01 -2.03569980e-01 4.01222061e-01]
		[ 5.20248891e-02 4.58575155e-01 -9.43625091e-01]	[ 5.11141002e-02 4.41562640e-01 -8.15137444e-01]
		[-6.45325122e-01 2.90030362e+00 4.33458381e-01]	[-7.07818668e-01 2.86322467e+00 5.11145958e-01]
		[ 8.15027062e-01 5.84707494e-01 -8.40251463e-01]	[ 9.22932245e-01 5.93150715e-01 -7.91498866e-01]
		[-4.32513654e-01 -1.49822067e+00 -6.76868684e-01]	[-4.11395399e-01 -1.42382337e+00 -5.66462852e-01]
		[ 5.84362760e-01 -1.88535034e-01 -9.57732853e-02]	[ 5.54039090e-01 -2.32609447e-01 -1.21462330e-01]
		[-6.42005516e-01 -4.86622476e-01 -4.47505053e-01]	[-6.37777401e-01 -4.25954342e-01 -4.14992070e-01]
		[ 2.63740603e-01 -1.32334011e+00 1.38502870e+00]	[ 2.41748482e-01 -1.31564870e+00 1.37562682e+00]
		[-1.29362887e+00 6.47207789e-01 -7.31442259e-01]	[-1.26606718e+00 6.25908669e-01 -7.63084821e-01]
		[-1.61157024e-01 8.61196412e-01 -9.26316560e-01]	[-1.84938010e-01 7.56577054e-01 -8.78327591e-01]
		[ 1.00197824e+00 -7.51323953e-02 1.60143494e-01]	[ 9.94525101e-01 -1.02844278e-01 1.56622492e-01]
		[ 3.61771062e-02 2.09361455e-01 6.23987565e-01]	[ 7.22225465e-02 1.84501188e-01 6.11985144e-01]
		[ 1.39048238e-01 -1.01221125e+00 4.48322356e-01]	[ 1.08462183e-01 -1.02161664e+00 3.75609508e-01]
		[ 1.88324409e-01 -4.17645874e-01 4.22393421e-01]	[ 2.49337107e-01 -4.26222494e-01 5.14369404e-01]
		[-1.60832967e+00 8.69830134e-01 2.77129673e+00]	[-1.58843797e+00 9.02454236e-01 2.69648542e+00]
		[-9.13301108e-01 6.53751253e-01 -8.33125180e-01]	[-7.94940297e-01 6.45401416e-01 -7.24618746e-01]
		[ 2.51282155e-01 -1.33412939e+00 -7.56298734e-01]	[ 2.44554212e-01 -1.36010477e+00 -7.60886763e-01]
		[ 9.31459492e-01 -2.82985897e-01 -1.18721013e+00]	[ 9.29749769e-01 -2.57425771e-01 -1.16688876e+00]
		[ 2.52469954e-01 1.76281966e-01 -1.87878939e-01]	[ 2.91209459e-01 1.44455292e-01 -2.18095942e-01]
		[ 1.16357025e+00 -2.08999032e-02 2.32286824e-01]	[ 1.07472561e+00 3.61124425e-02 1.90668719e-01]
		[-4.07436064e-01 2.55714382e-01 5.18183778e-01]	[-2.75423899e-01 2.81774220e-01 5.06739621e-01]
		[ 5.40971131e-01 -1.72069929e-01 1.72377073e-01]	[ 5.03780112e-01 -1.56809280e-01 1.24407863e-01]
		[-3.96124792e-01 -2.87045210e-01 5.59104215e-01]	[-4.19998141e-01 -2.95460357e-01 5.95844047e-01]
		[ 5.82728771e-01 -2.53880977e-01 -9.01390871e-01]	[ 5.79414480e-01 -2.33849143e-01 -9.16780148e-01]
		[-2.40146129e-01 -3.07248189e-02 -2.25696308e-02]	[-2.66184718e-01 3.95160365e-03 -3.88368997e-03]
		[-2.11686558e-01 2.94955783e-01 -3.38389528e-01]	[-1.95658871e-01 2.49563735e-01 -3.62320898e-01]
		[ 1.05574213e+00 -1.07198858e+00 3.66614306e-01]	[ 9.60319161e-01 -1.07755624e+00 2.76945200e-01]
		[-1.58012921e+00 -7.98425020e-01 -1.42526502e+00]	[-1.56692817e+00 -8.79677079e-01 -1.30436151e+00]
		[-4.88335295e-02 1.40009384e+00 1.10473326e-01]	[-1.09763185e-01 1.33444617e+00 8.82123665e-02]
		[ 6.77958164e-01 -1.83185797e-01 2.87678165e-01]	[ 6.60616690e-01 -1.32943307e-01 2.26737329e-01]
		[-1.00872112e+00 7.82764465e-02 1.00816150e-02]	[-9.72679627e-01 1.08197959e-01 -2.89923802e-02]
		[ 1.05782256e+00 5.29518191e-01 9.37971075e-01]	[ 1.03994722e+00 5.61817210e-01 8.21245453e-01]
		[ 4.39987551e-01 1.91867085e-01 1.51861622e+00]	[ 4.39353226e-01 2.43003055e-01 1.42725779e+00]
		[-5.29442754e-01 -1.54444360e+00 -1.70282156e+00]	[-5.98292860e-01 -1.53223021e+00 -1.64752358e+00]
		[ 8.24677605e-02 -2.96614507e-01 2.22016387e-01]	[ 8.17596595e-02 -3.04664718e-01 1.84469799e-01]
		[-6.91671364e-01 6.21148241e-01 -1.49636644e+00]	[-7.10735703e-01 6.49009605e-01 -1.44577386e+00]
		[ 3.67139480e-01 -1.25713506e-01 -7.93725089e-02]	[ 2.83215299e-01 -1.34534509e-01 -1.01245112e-01]
		[ 4.12424318e-01 1.04692246e+00 1.50587763e+00]	[ 4.08153562e-01 1.03060596e+00 1.49229659e+00]
		[ 4.60424089e-01 2.24860596e-01 5.99198504e-01]	[ 4.66853310e-01 1.92089540e-01 4.99143221e-01]
		[-5.95440987e-01 6.57762847e-01 -1.97399025e-01]	[-6.03903377e-01 6.61083987e-01 -1.64485843e-01]
		[-9.21441795e-01 2.79024234e-01 -7.58329548e-01]	[-8.91333223e-01 2.93377728e-01 -7.99240331e-01]
		[ 2.93000714e-01 -1.04135293e-01 2.09917997e-01]	[ 2.13413508e-01 -2.81658117e-02 2.07955652e-01]
		[ 2.28384605e-01 -1.01769207e-01 3.80566978e-01]	[ 2.15170362e-01 -7.96477174e-02 2.62580815e-01]
		[ 6.03217760e-01 -1.00727380e+00 -3.69187160e-02]	[ 6.29412821e-01 -1.04115815e+00 -9.03430040e-03]
		[ 6.09107341e-02 9.42538953e-01 -2.52099869e+00]	[ 2.43598046e-01 8.62664210e-01 -2.56296537e+00]
		[ 1.18604557e+00 -9.27339603e-01 4.52323048e-01]	[ 1.14770769e+00 -8.40765966e-01 3.87502104e-01]
		[-7.19067012e-01 -5.98126404e-01 1.62542464e+00]	[-6.80982672e-01 -6.39655283e-01 1.60254281e+00]
		[-3.14094582e-01 2.73835999e-01 4.44106462e-01]	[-3.34330961e-01 3.40562552e-01 4.75474523e-01]
		[-4.15074305e-01 3.87497548e-02 3.98059137e-02]	[-4.30365828e-01 2.86897760e-02 -6.96267213e-02]
		[ 1.17884231e-01 3.46292747e-01 1.98364938e-01]	[ 1.23688693e-01 3.21479159e-01 2.11808609e-01]
		[-3.43649496e-01 -1.35872830e+00 -2.88407444e+00]	[-3.08427436e-01 -1.36818172e+00 -2.87017544e+00]
		[ 1.28652845e-01 -9.77156735e-01 7.05496252e-01]	[ 3.57236709e-01 -8.54122824e-01 7.46276590e-01]
		[-1.41666858e-01 -6.01411866e-01 8.86327378e-01]	[-1.47744602e-01 -6.67813978e-01 8.73146927e-01]
		[-7.26104489e-02 5.99836704e-01 -3.58104922e-01]	[-4.75115617e-02 5.86637502e-01 -3.55634306e-01]
		[ 3.68158049e-01 1.80287050e+00 1.71584761e+00]	[ 3.49470357e-01 1.80469646e+00 1.70886164e+00]
		[-9.75701798e-02 6.47100008e-01 -8.26563769e-02]	[-1.37401229e-01 6.93774980e-01 -1.77139252e-01]
		[-1.25091298e+00 1.71513850e-01 5.06878060e-01]	[-1.30628718e+00 6.35723239e-02 4.41146732e-01]
		[-1.03150822e+00 1.59936006e-01 -1.90413227e-01]	[-9.50599835e-01 2.47424184e-01 -2.01216555e-01]
		[ 1.45839177e+00 6.91398569e-01 -3.49733864e-01]	[ 1.43776501e+00 5.94729695e-01 -3.46561731e-01]
		[ 5.65057097e-02 -4.39873136e-01 -1.22810778e-01]	[ 1.01376313e-01 -4.29888550e-01 -6.24424788e-02]
		[-2.80641614e-01 7.51423660e-01 -9.66998347e-01]	[-2.37984791e-01 7.52054584e-01 -1.01266958e+00]
		[ 1.11061251e+00 -1.14557472e+00 1.24157894e+00]	[ 1.06580966e+00 -1.25320180e+00 1.18703958e+00]
		[ 1.55041042e+00 2.88774027e+00 -9.88195316e-01]	[ 1.58457583e+00 3.19518534e+00 -8.17378339e-01]
		[-1.07547562e+00 1.01060559e-01 3.24357917e+00]	[-9.96356947e-01 -2.12122518e-02 3.14881697e+00]
		[-2.66998966e-01 -4.79187712e-01 2.00250664e+00]	[-2.42226679e-01 -3.78298728e-01 2.00942210e+00]
		[-1.03557740e+00 -1.70859519e+00 -1.05997617e+00]	[-1.05377331e+00 -1.73156279e+00 -1.10702826e+00]
		[ 2.50529027e-01 -8.35340033e-01 9.79372823e-02]	[ 2.81902443e-01 -9.08110219e-01 2.38189794e-01]
		[ 4.25731848e-01 -4.36705482e-01 -3.39282318e+00]	[ 4.09109271e-01 -3.92434977e-01 -3.38161002e+00]
		[-9.57556989e-03 -3.26609234e-01 -6.71695773e-02]	[-5.50088788e-02 -2.52666019e-01 -4.85133601e-02]
		[-1.00379982e+00 4.11529367e-01 -9.03329279e-02]	[-9.18853146e-01 3.77101276e-01 -4.76880092e-02]
		[ 6.88034483e-01 1.41308086e-01 -5.56296979e-01]	[ 6.15635987e-01 1.05969328e-01 -4.87427942e-01]
		[ 2.67526557e-01 -9.12272563e-01 1.92184102e-01]	[ 3.43964430e-01 -9.01206170e-01 2.32291011e-01]
		[ 2.32951301e-01 1.03138681e-01 1.62771524e-01]	[ 2.77395513e-01 1.27171803e-01 1.40025054e-01]
		[-8.99044788e-02 4.75193344e-01 3.39016723e-01]	[-8.12522893e-02 4.97444556e-01 3.07631800e-01]
		[-7.18412202e-01 7.42747000e-01 -5.11749894e-01]	[-6.67784166e-01 5.83366036e-01 -4.97752711e-01]
		[ 4.36943258e-01 3.34553129e-01 2.97026424e+00]	[ 2.92058438e-01 4.93654265e-01 2.91606063e+00]
		[ 2.79512693e-01 3.91912806e-01 -1.69212813e-01]	[ 2.96229519e-01 3.48407861e-01 -1.93031284e-01]
		[-7.20479423e-02 -1.27991901e+00 -3.31074011e-01]	[-7.82381810e-02 -1.22211529e+00 -3.01983173e-01]
		[-3.77001831e-01 3.18179504e-01 4.09211412e-01]	[-3.88732327e-01 3.29374025e-01 4.24817814e-01]
		[ 3.57490582e-01 -5.24621108e-01 -2.18992139e+00]	[ 2.83213974e-01 -6.07424105e-01 -2.23129695e+00]
		[ 2.59102770e+00 7.22358593e-01 -1.51916315e-01]	[ 2.49998264e+00 7.60056660e-01 -1.11181893e-01]
		[-1.67916322e+00 -1.82334226e+00 -2.66332741e-01]	[-1.60846558e+00 -1.79304788e+00 -3.86547162e-01]
		[-2.03709136e-01 -3.08323837e-01 8.65556133e-02]	[-1.76115696e-01 -2.81307027e-01 6.80287284e-02]
		[-1.28818784e-01 -4.18425330e-01 1.25871680e-01]	[-1.30952729e-01 -3.04737178e-01 1.05354205e-01]
		[-6.67580204e-01 1.22375835e+00 4.01938216e-01]	[-6.44102173e-01 1.26568918e+00 4.14145781e-01]
		[ 2.21836821e-01 3.43835336e-01 -1.97534471e-01]	[ 1.73819563e-01 3.60491416e-01 -9.68214351e-02]
		[-5.31056535e-01 -1.72985998e+00 -2.28760552e-02]	[-7.10862214e-01 -1.66984904e+00 3.16044117e-02]
		[ 8.30735337e-01 1.92080949e+00 1.16474596e-01]	[ 7.93544482e-01 1.94308223e+00 1.98412396e-02]
		[-2.38703122e-01 3.13321707e-01 4.72281824e-02]	[-2.61769047e-01 3.06094884e-01 6.71914685e-02]
		[ 6.24422082e-01 -3.98206205e-02 -8.25275645e-02]	[ 6.34470582e-01 -1.10867638e-02 -1.31154045e-01]
		[ 4.37858623e-01 6.30911913e-01 -4.92208461e-01]	[ 3.86414533e-01 6.80531883e-01 -4.78710484e-01]
		[-7.42745046e-01 -1.33740879e+00 4.24376104e-01]	[-7.95874172e-01 -1.31975409e+00 4.63290363e-01]
		[ 8.53476049e-02 -9.06296181e-01 -1.39461260e+00]	[ 1.08279156e-01 -8.55836491e-01 -1.06574042e+00]
		[-3.77625221e-01 4.46443855e-01 5.68081694e-01]	[-1.93907426e-01 3.85319107e-01 3.26112880e-01]
		[-4.06537771e-01 9.00045514e-01 3.19693782e-01]	[-4.24113920e-01 9.64153700e-01 4.01625404e-01]
		[ 5.17733578e-01 -8.08841650e-02 2.76191286e-01]	[ 5.64961306e-01 -7.75045252e-02 1.94923295e-01]
		[-6.95103636e-03 -5.75070526e-02 -1.26194765e-01]	[ 7.33204703e-03 -1.84835584e-01 -1.02870874e-01]
		[-1.59167862e-01 -1.43889476e-01 1.52706878e-01]	[-1.93980971e-01 -1.92045460e-01 1.90703170e-01]
		[-4.98493786e-01 1.41906310e+00 1.11207686e-01]	[-6.24796734e-01 1.47310423e+00 4.71422233e-02]
		[ 9.81506430e-01 -1.84099033e+00 -1.68478197e-01]	[ 9.32792635e-01 -1.96432510e+00 -2.19834823e-01]
		[-1.13270073e-02 1.30748297e-01 -3.71768653e-01]	[ 1.61769055e-02 2.10194809e-01 -3.42983719e-01]
		[-3.41282947e-02 2.12342550e-01 5.28504198e-02]	[-1.04257870e-01 2.00162084e-01 3.67609689e-02]
		[ 5.01792670e-01 4.47551127e-01 -5.27325294e-01]	[ 4.85541644e-01 4.61339519e-01 -5.90254753e-01]
		[-6.66674146e-01 -3.73484507e-01 1.07250229e+00]	[-7.05456581e-01 -3.80475536e-01 1.06917010e+00]
		[-1.53983715e+00 3.21904059e-01 3.61491480e-01]	[-1.48530415e+00 5.18450782e-01 2.09078475e-01]
		[ 9.46316628e-01 4.92707152e-01 1.34658568e+00]	[ 1.05142008e+00 5.57372344e-01 1.16294509e+00]
		[-4.96919190e-02 -1.03845982e+00 -2.19482717e-01]	[-7.35196476e-02 -1.01596094e+00 -2.52507529e-01]
		[ 5.75909067e-01 4.07338773e-01 -4.86952606e-01]	[ 5.12243533e-01 3.84721667e-01 -4.68051595e-01]
		[ 7.88731179e-01 -7.34547538e-01 -8.42187351e-02]	[ 8.05944674e-01 -7.21808720e-01 -1.59988291e-01]
		[-7.73688049e-01 5.12306230e-01 -6.21258285e-01]	[-6.58642649e-01 4.55748244e-01 -5.11558594e-01]
		[ 1.39981894e+00 9.71707585e-01 -1.12901026e+00]	[ 1.37767563e+00 1.03076935e+00 -1.19007316e+00]
		[-8.48512940e-01 -1.54985218e+00 5.94415579e-01]	[-8.43279243e-01 -1.55155584e+00 6.41256793e-01]
		[-5.35007039e-02 -8.61500471e-01 1.49951938e-01]	[-1.32923217e-01 -8.71530557e-01 1.22819081e-01]
		[-7.15365545e-01 3.63011672e-01 5.00197195e-01]	[-6.83528734e-01 3.58069838e-01 4.56997582e-01]
		[-1.76227767e-01 -2.78642476e-01 2.60137609e-01]	[-2.19336131e-01 -2.26263965e-01 2.84115905e-01]
		[ 4.54806068e-01 1.16656224e+00 -3.39969266e-01]	[ 4.94716356e-01 1.13289833e+00 -3.72626028e-01]
		[-2.79212645e-01 -1.39358874e+00 -2.50869739e+00]	[-2.32028696e-01 -1.43429430e+00 -2.40215618e+00]
		[ 7.90333646e-01 3.16526282e-01 7.87577524e-01]	[ 9.37630072e-01 2.62787360e-01 7.05917049e-01]
		[ 2.83773221e-01 -1.43858983e-01 7.64089905e-01]	[ 2.72122772e-01 -2.02586022e-01 7.72016106e-01]
		[-1.37912663e+00 3.48014617e-02 1.47814686e+00]	[-1.41099222e+00 4.46061063e-02 1.46412388e+00]
		[ 1.18181127e+00 1.84567638e+00 -9.75863778e-02]	[ 1.21663424e+00 1.82387234e+00 -1.00273538e-01]
		[-5.70473389e-01 -5.42836725e-01 -5.98804405e-01]	[-5.70733019e-01 -4.74818220e-01 -6.00286613e-01]
		[ 8.14278562e-01 -1.80278334e+00 9.80007423e-01]	[ 8.07514940e-01 -1.81039031e+00 9.36568828e-01]
		[-2.60126605e-01 -1.22018327e+00 3.49383988e-01]	[-3.33838881e-01 -1.14980954e+00 4.35981161e-01]
		[ 3.59173937e-01 5.26849331e-01 -2.50378823e-01]	[ 3.06176568e-01 4.90166679e-01 -2.58679667e-01]
		[-1.32724654e+00 3.18433272e-01 5.53854274e-02]	[-1.34297586e+00 2.40952279e-01 -3.13156474e-02]
		[ 4.16015536e-01 8.32225241e-01 -3.34227473e-01]	[ 3.61699808e-01 8.49911254e-01 -3.38943793e-01]
		[ 1.87671502e-01 1.69455227e+00 -8.32196702e-01]	[ 2.74896788e-01 1.49626992e+00 -6.98494468e-01]
		[ 6.02326872e-01 -9.34478742e-02 8.27691456e-01]	[ 5.20920182e-01 -2.63544804e-01 6.99894440e-01]
		[ 1.38872631e-02 -1.33873887e-02 3.71238389e-02]	[-4.19549221e-02 9.45071307e-02 -1.28011194e-02]
		[ 2.83826494e-01 3.61763709e-01 5.64475718e-01]	[ 3.14047002e-01 3.44635261e-01 6.07687391e-01]
		[-1.16927728e+00 4.77904113e-01 -3.63121459e-01]	[-1.14063530e+00 4.85548171e-01 -2.28284811e-01]
		[ 1.18772342e-01 -7.04355092e-01 4.90394237e-02]	[ 1.41479431e-01 -6.57536289e-01 -5.06979727e-02]
		[ 1.41306646e-01 -6.49477304e-02 -8.02790758e-01]	[ 1.06570979e-01 -1.31851815e-03 -8.26069019e-01]
		[-8.89156880e-01 -1.22675317e+00 -1.53215623e+00]	[-9.29566417e-01 -1.33578114e+00 -1.61161166e+00]
		[ 6.08188325e-01 -2.54280322e-02 -3.81739814e-01]	[ 6.37205376e-01 -3.72878873e-03 -3.78281513e-01]
		[ 9.06448031e-01 2.07776780e-01 2.63647375e-01]	[ 8.87518567e-01 1.90738450e-01 2.68855723e-01]
		[ 3.31516859e-01 5.02342166e-01 4.59898144e-01]	[ 3.98856090e-01 5.37233012e-01 3.95537385e-01]
		[-6.28038085e-01 6.74623131e-01 1.09675687e+00]	[-6.18203619e-01 6.17232760e-01 1.07461087e+00]
		[-3.61160065e-01 -2.12293133e-02 1.34798817e-01]	[-3.47603140e-01 -1.34022870e-02 1.51151501e-01]
		[-3.70043030e-01 -2.24469171e-01 -5.02880916e-01]	[-3.54053414e-01 -3.62611633e-01 -5.72502186e-01]
		[-5.25354182e-01 -9.12483959e-02 -7.80422084e-01]	[-4.52264224e-01 -1.77905818e-01 -8.51772029e-01]
		[ 8.71863365e-01 1.03234840e+00 6.75224410e-01]	[ 8.48331154e-01 1.01597185e+00 6.51430975e-01]
		[ 2.42554793e-01 -8.00849573e-01 2.12312262e-01]	[ 2.23695618e-01 -8.07661821e-01 2.22379191e-01]
		[-9.70806926e-02 1.38946936e-01 -4.86793197e-01]	[-1.35953122e-01 1.75577836e-01 -5.13016118e-01]
		[ 1.62095889e-02 1.75112421e-01 1.07325568e+00]	[-7.81066043e-02 2.46166785e-01 1.02891228e+00]
		[-8.63398667e-01 -2.64459330e-02 -9.14463402e-01]	[-8.61509047e-01 -3.42501702e-02 -8.97972239e-01]
		[ 5.50181501e-01 6.36431615e-01 4.15532425e-01]	[ 4.54997067e-01 6.20498410e-01 3.98170182e-01]
		[-4.71477068e-02 3.02316294e-02 -9.77234177e-02]	[-5.14397042e-02 4.66965252e-02 -8.11424560e-02]
		[ 6.97489776e-01 -8.37915202e-02 1.18206498e+00]	[ 6.58889986e-01 -6.69889105e-02 1.18790096e+00]
		[ 3.77162268e-01 4.73292114e-01 -3.12172680e-01]	[ 4.51545017e-01 4.29603720e-01 -2.73517844e-01]
		[-6.96582073e-01 -1.00734358e+00 -2.83287333e-01]	[-7.00363711e-01 -9.83502671e-01 -2.79418714e-01]
		[-1.14239297e+00 1.70850068e+00 -1.04303824e+00]	[-1.17995188e+00 1.69962826e+00 -1.01994776e+00]
		[ 7.66564440e-02 7.72702596e-01 4.90357573e-01]	[-4.36804567e-02 6.99647482e-01 5.70071506e-01]
		[ 9.35602829e-02 -2.25987100e-01 -6.26822261e-01]	[ 1.64318197e-01 -2.75358571e-01 -5.50864688e-01]
		[ 1.11990135e+00 -7.69234894e-01 2.58890417e-01]	[ 1.09477412e+00 -7.63464222e-01 2.30506817e-01]
		[-3.31776592e-01 -6.95789761e-01 8.33518765e-01]	[-3.11404954e-01 -6.78767975e-01 7.67317285e-01]
		[ 3.81512991e-01 -7.44015276e-01 -4.94017439e-03]]	[ 3.40322230e-01 -7.65391048e-01 2.88053547e-02]]
2.93885	2.73491	[[-4.90951190e-01 3.32192802e-01 2.00993071e-01]	[[-3.56796659e-01 5.22760171e-01 1.64204487e-01]	[0.6259259886871047, 0.8864254699803102, 1.7768786080272607, 0.7681956266080324, 2.166222209757092, 0.8208045112803036, 0.8895571560652745, 0.45314148731041215, 0.44401231980006145, 1.360716500911069, 1.1442585133402519, 0.7334981582138462, 1.4644215731458496, 0.4964113036436264, 0.27849209622441384, 0.26924507153065597, 1.0916851743963083, 0.4413319974605628, 0.6955686898258645, 0.80978962407832…	[0.6538693795379528, 0.7491028888035804, 1.5157124364163272, 0.7021686349321865, 1.8388932002344938, 0.7840217512084909, 0.9264082554531258, 0.49870253206848375, 0.4275811749287227, 1.3324631600569343, 1.0177056545141674, 0.9116744150894105, 1.3297285607436782, 0.5496780720482707, 0.1799551949382462, 0.4993487920718007, 1.1966096312890204, 0.18754217212152452, 0.58355090483767, 0.8939069309990186…
		[ 7.24038914e-01 4.32332031e-01 -2.73142418e-01]	[ 4.13723087e-01 5.51935832e-01 -2.92156094e-01]
		[-1.75181815e+00 -3.81441051e-02 -2.94916548e-01]	[-1.47020870e+00 -3.51336897e-01 -1.11503191e-01]
		[ 6.79437630e-01 -5.99622017e-02 -3.53402832e-01]	[ 5.72874448e-01 -5.10676178e-02 -4.02799896e-01]
		[ 1.41267164e+00 1.31618703e+00 -9.82104469e-01]	[ 1.25829974e+00 1.05077459e+00 -8.33116272e-01]
		[-7.85708381e-02 -5.70404432e-01 5.84966199e-01]	[ 1.28595421e-02 -5.41522480e-01 5.66814028e-01]
		[-6.28606866e-01 -2.34536902e-01 5.84087138e-01]	[-7.94901069e-01 -3.37629871e-02 4.74578347e-01]
		[-5.54254852e-02 -4.03310313e-01 1.99012599e-01]	[-9.67537020e-02 -4.53310669e-01 1.83990147e-01]
		[ 4.03792652e-01 -3.89685560e-02 -1.80498991e-01]	[ 3.87978936e-01 -1.27978795e-02 -1.79260204e-01]
		[ 7.22165657e-01 9.40536268e-02 1.14942598e+00]	[ 7.40940629e-01 1.28160073e-01 1.10001821e+00]
		[-6.47861415e-01 -5.67452956e-01 -7.53392510e-01]	[-5.66042152e-01 -5.34547938e-01 -6.55423210e-01]
		[ 6.76569356e-01 2.47599663e-01 1.37723861e-01]	[ 4.75684012e-01 7.55539693e-01 -1.84485047e-01]
		[-7.72331740e-01 1.22964325e+00 -1.89767519e-01]	[-3.63209870e-01 1.23116696e+00 -3.47108848e-01]
		[ 2.86215514e-04 -4.69324024e-01 1.61737631e-01]	[-3.11143233e-02 -4.70416224e-01 2.82641925e-01]
		[-9.45469706e-02 -2.58094609e-01 4.47871744e-02]	[-3.92976425e-02 -1.73595517e-01 2.65360859e-02]
		[-1.80855706e-02 1.97312378e-01 1.82300976e-01]	[-7.16339641e-02 -4.15093174e-01 2.68170558e-01]
		[ 2.25925908e-01 -1.01989500e+00 -3.17093366e-01]	[ 3.70033836e-01 -1.10471097e+00 -2.73062693e-01]
		[ 7.02991789e-03 -4.31140838e-01 -9.40323894e-02]	[-2.12529583e-02 -1.70387983e-01 -7.54209070e-02]
		[-4.94235623e-01 -4.01431760e-01 -2.79999094e-01]	[-5.12037886e-01 -2.73870906e-01 -5.78237752e-02]
		[ 3.43108741e-01 7.02150214e-01 2.12180827e-01]	[ 4.04932969e-01 7.59879989e-01 2.40169302e-01]
		[-2.45246741e-01 -4.71784675e-01 2.01404859e-01]	[-2.33874955e-01 -5.76693558e-01 2.50194393e-01]
		[-1.00275240e-01 1.87949079e-01 -4.55267273e-02]	[-2.07015777e-01 2.55863510e-01 -1.47134482e-01]
		[-1.25030193e+00 4.59021602e-01 1.18751239e+00]	[-1.31180191e+00 7.14148418e-01 1.15483241e+00]
		[ 3.66338221e-01 1.22119439e+00 -1.00585305e+00]	[ 2.71243597e-01 9.43686530e-01 -9.20841438e-01]
		[ 1.40228581e+00 -4.77237425e-01 -1.42229215e+00]	[ 1.52186774e+00 -5.14808714e-01 -1.43577502e+00]
		[ 3.62157397e-01 -2.00197159e-01 5.64992819e-01]	[ 3.28992900e-01 -1.97182321e-01 6.86621355e-01]
		[-4.83550004e-01 -4.71242994e-01 -2.49847581e-01]	[-4.92455350e-01 -4.90278292e-01 -2.63876038e-01]
		[-4.71661519e-01 -3.20028232e-01 6.17211364e-01]	[-3.77548748e-01 -3.14145903e-01 6.96931831e-01]
		[ 1.28096988e+00 -3.52734874e+00 6.36261562e-01]	[ 1.20199132e+00 -3.57193366e+00 5.48921384e-01]
		[-1.98401463e+00 4.30454918e-01 3.67374531e-02]	[-1.81438066e+00 5.12220843e-01 2.97620389e-03]
		[ 7.30333135e-01 1.00952871e+00 6.37384724e-01]	[ 7.72217557e-01 1.07279464e+00 6.45959897e-01]
		[-6.19504945e-01 1.82842909e+00 -2.23925228e-01]	[-6.40312045e-01 1.76313175e+00 -2.88833853e-01]
		[-1.66365262e-01 5.01232066e-01 -1.10192407e-01]	[-1.67054856e-01 4.34372457e-01 -8.67877430e-02]
		[ 7.73420449e-01 2.96093703e-03 -8.50045679e-01]	[ 6.64727331e-01 -1.19673778e-01 -8.61944324e-01]
		[ 1.80842409e+00 -9.23990172e-01 8.00945938e-01]	[ 1.71592098e+00 -9.41024103e-01 8.03217813e-01]
		[ 7.62129128e-01 3.57847040e-01 -9.63312667e-02]	[ 6.53692347e-01 2.48357026e-01 -1.99574895e-01]
		[-2.19177783e-01 5.09439601e-01 3.39101621e-01]	[-3.47276514e-01 5.14856111e-01 3.43567511e-01]
		[-9.15681849e-01 -5.74421939e-01 -3.64842763e-01]	[-9.14896677e-01 -5.07385143e-01 -4.21210099e-01]
		[-4.63460565e-01 7.17590014e-01 -7.57641160e-02]	[-3.81755988e-01 7.62100365e-01 -1.34318537e-01]
		[-8.06372771e-01 -4.90301060e-01 -3.32197379e-01]	[-7.33030467e-01 -4.25470777e-01 -2.28547440e-01]
		[ 1.31385478e+00 1.97179787e+00 1.16480309e+00]	[ 1.33771125e+00 1.93962329e+00 1.18417442e+00]
		[ 8.41584633e-01 1.90662974e+00 4.90940957e-01]	[ 7.52584540e-01 1.95672417e+00 4.23474509e-01]
		[ 1.19278027e-01 -1.37902142e-01 -6.43125129e-02]	[ 9.61639419e-02 -9.46213583e-02 -1.13980115e-01]
		[-3.02981182e-01 -5.36324628e-01 -4.24630129e-01]	[-3.45488089e-01 -4.43305858e-01 -3.73826583e-01]
		[-9.30973862e-01 -1.65684032e+00 -2.52930954e-01]	[-9.35096020e-01 -1.63551645e+00 -2.57132088e-01]
		[-8.17852502e-01 -1.83473612e+00 -5.78771016e-01]	[-7.44827883e-01 -1.88162565e+00 -5.19272499e-01]
		[-1.06958938e+00 1.30427644e+00 -9.41029868e-01]	[-1.09845254e+00 1.21243378e+00 -8.36091255e-01]
		[ 2.61077297e-01 -1.79790970e+00 -1.01686433e+00]	[ 2.28669425e-01 -1.65235740e+00 -1.06678576e+00]
		[ 6.27661984e-02 -2.44109181e-01 6.48254486e-02]	[ 2.21607846e-02 -2.52939742e-01 5.92791344e-02]
		[ 5.56622121e-01 -1.27170911e-01 5.63498390e-01]	[ 5.83623688e-01 -1.03326116e-01 5.23389120e-01]
		[ 1.25880216e-01 -5.41060502e-01 8.93048969e-02]	[ 1.41367501e-01 -5.27711854e-01 1.18927068e-01]
		[-4.56882442e-02 1.33671294e+00 1.22512623e+00]	[-4.71402824e-02 1.25333001e+00 1.19057982e+00]
		[-4.13165362e-01 -8.50538200e-01 -4.78834030e-01]	[-3.61706132e-01 -8.92922886e-01 -4.49002213e-01]
		[-2.81690574e-01 8.25661465e-01 -1.75259334e-01]	[-2.12568718e-01 9.68210838e-01 -1.17302118e-01]
		[ 5.39051491e-01 3.46440689e-01 2.25180544e-01]	[ 4.93123502e-01 3.01163494e-01 2.73901499e-01]
		[ 2.63514911e-01 3.61154922e-01 -1.16037457e-01]	[ 2.75036262e-01 3.58030824e-01 -1.06790537e-01]
		[-1.08590660e-01 -1.50390209e-01 -7.90035552e-02]	[-1.14385477e-01 -1.72332746e-01 -7.54421631e-02]
		[-1.09168850e-01 -2.50954647e-01 4.72499340e-02]	[-1.59966918e-01 -2.94654692e-01 8.02849881e-03]
		[ 5.85517752e-01 2.33868826e-02 1.78427600e+00]	[ 3.70700018e-01 -1.51999289e-02 1.84390116e+00]
		[ 5.31990617e-01 -1.42667887e+00 -3.14146930e-01]	[ 6.41668719e-01 -1.37338262e+00 -4.45344591e-01]
		[ 2.21683892e-01 -8.54157392e-02 -8.89050797e-01]	[ 2.72363593e-01 -1.12321257e-01 -9.29162642e-01]
		[-6.32542920e-01 1.51680184e-01 -7.05641571e-01]	[-5.58038306e-01 1.14169704e-01 -7.66343840e-01]
		[-5.38626128e-03 2.53479628e-01 -1.03708850e-01]	[-5.60869092e-02 3.01870163e-01 -9.93936123e-02]
		[-6.50485692e-01 1.10295694e+00 4.40574688e-01]	[-6.57170239e-01 1.08578036e+00 4.39204244e-01]
		[-2.75743811e-01 6.99797961e-01 2.90302801e-01]	[-2.65198478e-01 5.63291921e-01 2.26043603e-01]
		[ 7.68433634e-01 4.54998696e-01 1.50929612e+00]	[ 7.37958976e-01 5.86904002e-01 1.44363608e+00]
		[-2.40752191e-02 -1.41952611e-01 3.68529728e-01]	[-7.60014662e-02 -1.64578824e-01 3.52441820e-01]
		[ 7.15011915e-01 -3.33613493e-01 -8.60692989e-01]	[ 6.93998247e-01 -3.29545020e-01 -8.46037133e-01]
		[-6.40100223e-01 -7.44361963e-01 -2.22410486e-01]	[-6.46652323e-01 -7.30054421e-01 -1.68529749e-01]
		[-5.39773921e-01 1.68277959e-01 -8.74552484e-01]	[-4.82382207e-01 1.52835264e-01 -9.00826923e-01]
		[ 5.39046144e-01 5.90121318e-01 6.66710501e-01]	[ 6.20468868e-01 7.94335105e-01 7.60240120e-01]
		[-3.05523646e-01 -4.59350755e-01 6.32296094e-01]	[-2.63660005e-01 -6.23833984e-01 5.45215068e-01]
		[ 2.22791113e-01 1.47144291e-01 -2.93869234e-01]	[ 1.83286951e-01 4.08903705e-02 -3.39618243e-01]
		[ 2.13330986e-01 -7.59306054e-01 -2.01819373e-01]	[ 1.76272263e-01 -7.52472341e-01 -1.98063030e-01]
		[-4.51484148e-01 -2.06428955e-02 -6.25377042e-01]	[-5.24837168e-01 -1.46189171e-03 -6.15215103e-01]
		[-1.30374818e-01 4.11440355e-01 -2.10300732e-01]	[-1.50268575e-01 4.18430563e-01 -2.52901822e-01]
		[-2.84636033e-01 -7.21761017e-01 -1.17409409e+00]	[-1.77088857e-01 -5.93398664e-01 -1.04908929e+00]
		[ 2.33797349e-01 1.06460735e+00 -6.00453615e-01]	[ 1.86876134e-01 8.75351187e-01 -4.65138445e-01]
		[-2.20219441e-01 -4.86789186e-01 -3.35310268e-01]	[-3.23081343e-01 -4.96708630e-01 -2.94798687e-01]
		[ 1.00838894e+00 7.12026141e-02 1.28517996e+00]	[ 1.01944452e+00 6.92773575e-02 1.22354962e+00]
		[-4.77852793e-01 2.65838214e-01 1.60429401e-01]	[-4.37400361e-01 2.38005558e-01 1.68780825e-01]
		[-2.02458293e-01 -1.75861847e-01 3.24414898e-01]	[-2.36735265e-01 -8.53384105e-02 3.30657835e-01]
		[-4.12346105e-01 1.53724311e+00 1.57288332e+00]	[-3.20467361e-01 1.46073388e+00 1.74155544e+00]
		[ 1.08519425e+00 8.43775523e-01 -8.19136358e-02]	[ 8.77402324e-01 9.01853219e-01 -1.88000309e-01]
		[ 3.93900014e-01 2.41098107e-01 -9.87769849e-01]	[ 3.90527167e-01 3.17902422e-01 -1.12703245e+00]
		[ 7.02238506e-01 -2.09198560e+00 -1.08883869e+00]	[ 7.21575597e-01 -2.14385548e+00 -1.06811813e+00]
		[-6.82276902e-02 3.84520053e-01 -2.98341467e-01]	[-1.07878449e-01 3.62435322e-01 -3.11092456e-01]
		[-1.56535492e+00 -7.93117074e-01 1.09419816e+00]	[-1.45773830e+00 -8.40063961e-01 1.12977360e+00]
		[ 5.33617870e-01 -4.12708939e-01 -9.74173892e-01]	[ 4.49231527e-01 -4.06451858e-01 -1.01488284e+00]
		[-1.47242250e-01 -8.76362183e-01 4.68076317e-01]	[-6.23844468e-02 -9.25466943e-01 4.21842293e-01]
		[-7.15803815e-01 5.26428338e-01 -7.91703172e-02]	[-7.12443874e-01 5.15659318e-01 -1.07680641e-01]
		[ 8.46156110e-02 2.74233904e-01 1.71251751e-01]	[ 1.07183599e-01 2.08306475e-01 1.68085037e-01]
		[-1.31355489e-01 6.27202785e-02 8.34151771e-01]	[-1.60069106e-01 6.14834667e-02 8.62538207e-01]
		[ 2.63301458e-01 5.54733952e-01 -2.09461265e-01]	[ 2.11767473e-01 6.18095643e-01 -1.38648091e-01]
		[-1.33462366e+00 -1.08764307e+00 -2.00558245e-01]	[-1.27951797e+00 -1.07785749e+00 -7.25113955e-02]
		[-2.97260986e-03 8.87378086e-01 -1.10278899e+00]	[-2.02433678e-02 9.00131173e-01 -1.21165489e+00]
		[ 6.35077876e-01 4.10679822e-01 -3.12660933e-01]	[ 6.00235757e-01 3.74091347e-01 -3.75452450e-01]
		[ 1.42975808e-01 1.17008975e-02 7.06527008e-01]	[ 1.95369889e-01 -9.65454864e-03 6.54410372e-01]
		[ 5.07860120e-01 7.92990422e-01 3.62454462e-02]	[ 4.70493960e-01 7.69931778e-01 4.37120472e-02]
		[-1.16725948e-01 -9.94558443e-01 6.75631159e-01]	[-1.45036227e-01 -9.91295103e-01 8.39681448e-01]
		[-2.50761264e+00 -5.26189123e-01 -4.09068202e-01]	[-2.54030866e+00 -5.20429790e-01 -2.77861765e-01]
		[ 9.55690417e-01 -1.76167624e+00 1.42582511e+00]	[ 1.03365965e+00 -1.76807313e+00 1.44473925e+00]
		[ 1.13629488e+00 7.68857198e-01 -2.95856802e-01]	[ 1.15781767e+00 7.79028997e-01 -2.16531097e-01]
		[ 1.81526251e-02 6.72641169e-01 5.38494847e-01]	[-3.19559784e-02 6.55400244e-01 5.28336613e-01]
		[ 3.94083693e-01 -3.00242440e-01 4.62140868e-03]	[ 3.49604681e-01 -2.22689571e-01 -4.66214646e-04]
		[ 5.51300137e-02 1.14574076e+00 -1.43809438e+00]	[ 4.48415689e-02 1.13210072e+00 -1.43398585e+00]
		[ 7.00541525e-01 -1.11011089e+00 6.39305906e-01]	[ 7.50379235e-01 -1.12918115e+00 6.65464055e-01]
		[-8.54748592e-01 1.15215474e-01 3.80664937e-01]	[-8.74198534e-01 -1.09017635e-02 4.00437606e-01]
		[-3.29084901e-01 2.44818189e-01 -6.48239419e-01]	[-3.38718691e-01 2.05564040e-01 -6.60910996e-01]
		[ 6.96301000e-01 -2.28066611e-01 -7.28800293e-01]	[ 7.58136659e-01 -2.50037067e-01 -7.64473276e-01]
		[-3.17199912e-01 9.00501320e-01 4.44801329e-01]	[-3.61098578e-01 9.03889944e-01 3.91986803e-01]
		[-2.03238726e-02 3.48116381e-01 -1.17486275e-01]	[ 3.15296804e-02 3.38879278e-01 -1.52112739e-02]
		[ 1.28759145e+00 -7.50207733e-01 -1.99306060e+00]	[ 1.31149589e+00 -7.07798231e-01 -2.09290020e+00]
		[-4.97679568e-01 9.30775424e-01 -5.72770518e-01]	[-3.20112933e-01 8.92345014e-01 -4.62437299e-01]
		[-2.68886209e-01 1.28869985e+00 1.01865099e+00]	[-2.65920329e-01 1.29817567e+00 1.04540333e+00]
		[-7.12810637e-01 -8.16448935e-01 1.58753523e+00]	[-7.16321628e-01 -7.99813593e-01 1.62175608e+00]
		[-7.87945295e-01 -1.61537085e-01 -3.06879441e-01]	[-7.58307234e-01 -1.99532087e-01 -3.40946538e-01]
		[ 9.78956921e-01 -4.50183837e-01 2.98876309e-01]	[ 8.86812826e-01 -4.01830660e-01 2.52244504e-01]
		[ 2.44365726e-01 -7.07188399e-01 -8.86398804e-01]	[ 3.16014579e-01 -6.84817713e-01 -8.54590544e-01]
		[ 1.00159438e-01 -2.91195798e-01 1.33244995e-03]	[ 1.29654228e-01 -3.17760227e-01 -7.06056405e-02]
		[ 2.84322563e-01 4.48948986e-01 4.21297821e-02]	[ 2.78093434e-01 4.57349895e-01 9.21281383e-02]
		[-7.58253032e-01 7.24179759e-01 3.07257548e-01]	[-7.65194365e-01 7.46449198e-01 2.82647001e-01]
		[-3.87220383e-02 -1.29196017e-01 6.22133026e-01]	[-3.80525441e-02 -1.17314114e-01 6.31652984e-01]
		[ 4.09376632e-02 -1.86508437e-01 -1.26271127e-01]	[ 2.93926032e-02 -2.08063302e-01 -1.48581660e-01]
		[-3.70497396e-02 1.54235072e+00 6.70853273e-01]	[-4.37486096e-02 1.48622414e+00 5.58319505e-01]
		[ 3.79783819e-01 2.01222722e-01 -4.25771751e-01]	[ 3.82651349e-01 1.12406947e-01 -3.89552873e-01]
		[ 8.09099943e-01 -1.01122276e+00 -6.05194632e-02]	[ 7.82221583e-01 -1.05079337e+00 -9.70443156e-02]
		[ 9.42145780e-02 -4.26147236e-01 -5.82683057e-01]	[ 8.73141332e-02 -3.94738608e-01 -6.45959107e-01]
		[ 1.99023090e-01 1.16505707e-01 6.32098222e-01]	[ 2.35513113e-01 1.22190775e-01 6.11502984e-01]
		[-1.29854662e+00 -4.55367238e-01 1.50255637e-01]	[-1.37775830e+00 -4.08756285e-01 9.25248763e-02]
		[-7.81964182e-01 4.97596008e-01 -1.32250105e+00]	[-7.69566701e-01 6.19344942e-01 -1.47952566e+00]
		[ 3.98164707e-01 4.97652726e-01 1.30781469e+00]	[ 2.95324123e-01 5.49303316e-01 1.37663044e+00]
		[-8.51514809e-02 5.81908125e-03 1.31904574e-01]	[-8.24473895e-02 2.05467260e-04 7.74163332e-02]
		[ 5.94811838e-01 -9.09167387e-01 1.38128631e+00]	[ 5.98008913e-01 -8.72027454e-01 1.45297910e+00]
		[ 2.56246086e-01 1.96725601e-01 5.97735853e-02]	[ 1.68895606e-01 1.73204634e-01 4.25441423e-02]
		[-3.35671303e-01 -4.52298263e-01 -1.57802636e+00]	[-3.43296784e-01 -5.11418570e-01 -1.57465529e+00]
		[-1.04626559e+00 2.49522151e+00 -8.90526766e-01]	[-1.00745587e+00 2.42757409e+00 -9.54338467e-01]
		[ 3.31998684e-01 -3.44699227e-01 7.68767672e-01]	[ 3.50621791e-01 -3.26205735e-01 8.43723080e-01]
		[ 5.85215493e-01 -6.37503252e-01 9.86198081e-02]	[ 6.18761652e-01 -6.16442689e-01 6.76175586e-02]
		[ 2.63119784e-01 -9.89351594e-01 2.10203338e-01]	[ 2.03297843e-01 -9.70139335e-01 1.80965819e-01]
		[ 7.64452020e-02 -1.50868023e-01 2.74722105e-01]	[ 5.73621210e-02 -1.17853867e-01 1.67222063e-01]
		[-2.13396292e-01 -3.88877358e-01 -3.32302743e-01]	[-1.84718250e-01 -4.11483872e-01 -3.00334563e-01]
		[-1.01357275e+00 4.04425196e-02 2.22878865e+00]	[-8.21158534e-01 -8.04334740e-02 2.18375442e+00]
		[ 1.57349026e+00 2.05006567e-01 1.00067084e+00]	[ 1.54652884e+00 2.71342275e-01 9.06195902e-01]
		[-2.73625323e-01 8.34526535e-01 -1.83119586e+00]	[-2.31905310e-01 7.95949995e-01 -1.86578679e+00]
		[ 2.43035435e-01 -8.37191538e-01 -4.98768535e-01]	[ 2.11344606e-01 -7.79860364e-01 -4.62985883e-01]
		[ 4.53923305e-01 4.48396970e-01 1.30430971e-01]	[ 4.38117251e-01 4.57382703e-01 3.16616250e-02]
		[-1.06013640e+00 -6.37774658e-01 -7.91337149e-01]	[-1.05518448e+00 -6.57044483e-01 -7.71797537e-01]
		[-2.58619834e-02 1.13855107e+00 1.58365111e+00]	[-5.09139668e-02 1.08453018e+00 1.53190274e+00]
		[ 2.30935040e-01 1.93262270e-01 -8.79050840e-02]	[ 3.27539880e-01 2.39335975e-01 -6.65444033e-02]
		[ 1.69126321e-02 2.95621340e-01 -9.04223098e-01]	[ 2.89645816e-02 2.75827328e-01 -8.84225986e-01]
		[ 1.91354149e-01 -2.31552722e-01 3.01024468e-01]	[ 2.36319934e-01 -2.76338612e-01 3.44909148e-01]
		[-1.11631795e+00 -1.47652238e+00 -9.51470461e-01]	[-1.11296835e+00 -1.49000249e+00 -9.73817562e-01]
		[ 7.04849002e-01 3.30256194e-01 -2.16881477e-01]	[ 7.70994146e-01 3.67926654e-01 -2.11656669e-01]
		[ 1.64131552e+00 1.08669824e+00 -1.99348982e+00]	[ 1.52652788e+00 1.00405725e+00 -2.08938091e+00]
		[ 1.66760641e+00 -1.27932211e+00 1.62922325e+00]	[ 1.73496807e+00 -1.16114539e+00 1.62602104e+00]
		[-1.36188757e+00 1.69815840e-01 1.45011558e-01]	[-1.37051730e+00 8.61607379e-02 7.18838595e-02]
		[-3.57374420e-01 1.98720008e-01 2.70799060e-01]	[-3.46260564e-01 1.97824224e-01 3.38950750e-01]
		[ 1.78001059e-01 8.99932848e-02 8.96180113e-01]	[ 2.36476918e-01 7.00674699e-02 8.47577309e-01]
		[-1.61906856e+00 -7.93096711e-02 -7.05811572e-01]	[-1.63251330e+00 -2.15687929e-01 -7.61629765e-01]
		[-1.02298932e+00 -2.38717484e+00 1.24605657e+00]	[-1.02295717e+00 -2.24976682e+00 1.44527860e+00]
		[ 4.11073716e-01 -4.33490314e-01 -2.79128148e+00]	[ 5.35295707e-01 -5.13670780e-01 -2.93307183e+00]
		[-2.69193507e-01 2.70163123e-01 -1.85741497e+00]	[-2.34219042e-01 3.50411089e-01 -1.91356221e+00]
		[ 1.47478488e+00 1.10132547e+00 7.96936092e-01]	[ 1.48245169e+00 1.12890185e+00 7.99541418e-01]
		[-6.59365417e-01 1.11468344e+00 -1.28169529e-01]	[-6.38668655e-01 1.07384476e+00 -6.55616716e-02]
		[-9.84584969e-02 -1.18865930e-01 2.64833364e+00]	[-1.16129290e-01 -5.83497971e-02 2.68227103e+00]
		[-1.68324907e-01 6.10799643e-01 1.11539801e+00]	[-2.21893450e-01 6.89780767e-01 1.17940678e+00]
		[-3.56264010e-01 -3.52289389e-01 -6.77194186e-01]	[-2.72603654e-01 -3.91130005e-01 -5.83963239e-01]
		[ 1.74338158e-01 -5.22440193e-01 -6.48520492e-01]	[ 1.11387853e-01 -5.57763369e-01 -5.53646185e-01]
		[ 1.74390866e-01 -4.41641749e-01 1.18912313e-01]	[ 2.59769878e-01 -4.34041972e-01 1.39521155e-01]
		[ 2.62476442e-01 1.01183458e-01 -4.01477217e-01]	[ 2.78754676e-01 1.17588438e-01 -4.32319592e-01]
		[ 1.97877456e-03 5.10167996e-01 4.29055774e-01]	[ 4.12875635e-02 5.26439183e-01 3.74220423e-01]
		[-1.32791246e-01 -1.49861605e+00 -1.87505887e+00]	[-1.48966057e-01 -1.60015638e+00 -1.84525347e+00]
		[-2.99052892e-01 -4.86915016e-02 1.31893724e-01]	[-3.69273450e-01 -3.88733386e-02 -4.14367810e-02]
		[ 1.73186406e-01 2.55096493e-01 9.50343443e-01]	[ 1.61287022e-01 1.92226533e-01 9.11364913e-01]
		[ 3.16764521e-01 5.49328356e-01 7.59547327e-01]	[ 3.42175240e-01 6.18052863e-01 7.68076127e-01]
		[-3.31240362e-01 3.36210515e-01 -3.72011109e-01]	[-3.41310225e-01 3.52641588e-01 -3.57308634e-01]
		[ 6.69860518e-02 4.05275923e-01 8.45221308e-01]	[-2.57754958e-02 4.09231147e-01 8.36935167e-01]
		[-1.02762292e+00 3.02118658e+00 1.00945831e+00]	[-1.12699585e+00 2.88986789e+00 1.06089117e+00]
		[-5.63188777e-01 -4.23517766e-01 1.53279207e-01]	[-4.60297196e-01 -3.27574643e-01 3.70417254e-02]
		[ 5.72964790e-01 -3.91275377e-01 1.07035398e-01]	[ 6.13739031e-01 -3.56899341e-01 7.01286059e-02]
		[ 4.70484981e-01 -4.70668969e-01 -5.35768498e-01]	[ 4.52068203e-01 -3.89938021e-01 -5.23815093e-01]
		[ 5.89425988e-01 -9.03584179e-01 -4.25058321e-01]	[ 5.75362802e-01 -8.44885421e-01 -3.67278567e-01]
		[ 2.20692936e-02 -9.53230640e-01 -2.77834635e-01]	[-1.24269440e-02 -9.37227603e-01 -1.96431634e-01]
		[ 3.87306155e-01 1.47817458e-01 8.02485979e-01]	[ 1.86521068e-01 1.99250441e-01 9.21918697e-01]
		[-8.53805973e-01 -1.45574214e+00 9.44564882e-01]	[-9.25651012e-01 -1.48822531e+00 9.22018001e-01]
		[ 7.37844518e-01 -3.63356200e-01 -4.62086515e-01]	[ 6.96088038e-01 -3.84465678e-01 -4.88956719e-01]
		[-8.84062080e-01 5.81048347e-02 1.79751416e-01]	[-8.56164108e-01 1.28036298e-01 1.36683025e-01]
		[-2.39335563e-01 -2.04272928e-01 -8.55553245e-01]	[-3.58888007e-01 -1.43107963e-01 -8.30785882e-01]
		[ 1.34756697e+00 1.58576888e+00 -6.74380676e-01]	[ 1.30211577e+00 1.61336313e+00 -6.74822334e-01]
		[ 4.46137379e-01 1.48930603e+00 -1.55347764e+00]	[ 4.60128221e-01 1.50644017e+00 -1.19900122e+00]
		[-3.05237533e-01 1.97214111e-03 1.06128744e+00]	[-1.06057905e-01 -1.06980414e-01 7.15867813e-01]
		[ 1.04253461e-01 -8.44955918e-01 1.15602477e-01]	[ 6.82831697e-02 -8.04949164e-01 1.72634912e-01]
		[-5.16233338e-01 -3.32935595e-01 -3.34663687e-01]	[-4.83003469e-01 -3.21691742e-01 -4.06420158e-01]
		[ 2.58846914e-01 -1.37303743e-02 2.69149850e-01]	[ 2.87308245e-01 -1.06593692e-01 2.88340170e-01]
		[-3.31095454e-01 -5.66315910e-02 2.27542362e-01]	[-3.84894846e-01 -1.01296961e-01 3.38636868e-01]
		[ 7.17219106e-01 6.53820005e-01 -2.06429829e-01]	[ 6.09508650e-01 7.56176292e-01 -2.53501813e-01]
		[-1.60985166e+00 -1.68117851e+00 1.73160088e+00]	[-1.63992184e+00 -1.78010186e+00 1.73242785e+00]
		[ 2.65677726e-01 -3.97691161e-01 2.34141106e-01]	[ 2.96370170e-01 -3.41584791e-01 2.68985541e-01]
		[ 8.74296351e-02 5.44004316e-01 -6.39732298e-02]	[ 3.01913524e-02 5.14736231e-01 -8.22291103e-02]
		[-6.32363868e-01 4.08188318e-01 1.23356521e-01]	[-6.56974596e-01 4.39862212e-01 6.18703271e-02]
		[ 1.38468875e+00 3.97800998e-01 -1.70515279e+00]	[ 1.36082627e+00 4.10911920e-01 -1.72755280e+00]
		[ 1.25793981e+00 -5.90903859e-01 -6.40851758e-01]	[ 1.30510035e+00 -5.11589359e-01 -7.43855569e-01]
		[-7.96755858e-01 -7.14580792e-02 6.27930408e-01]	[-6.53118861e-01 1.07626978e-02 5.38575239e-01]
		[ 1.05766300e-01 1.40420129e-01 5.93201142e-01]	[ 8.79430461e-02 1.47020550e-01 5.79908107e-01]
		[-4.24562252e-01 3.15647735e-01 2.88582423e-01]	[-4.84961965e-01 3.23545934e-01 3.03825191e-01]
		[-5.72806410e-01 8.63500997e-01 -2.31049351e-01]	[-5.83416135e-01 8.69649436e-01 -2.92237485e-01]
		[ 3.38723309e-01 -5.43347809e-01 -6.63903059e-01]	[ 4.66372506e-01 -5.88126205e-01 -5.40659423e-01]
		[-1.53058991e+00 -6.56077333e-01 -3.24700188e-01]	[-1.58779082e+00 -5.85321906e-01 -4.05293873e-01]
		[ 8.51764412e-01 1.30252294e+00 1.20140489e+00]	[ 8.43392636e-01 1.34323295e+00 1.24821582e+00]
		[ 5.89253106e-01 8.41742550e-01 2.07937679e-02]	[ 4.98014226e-01 8.46933515e-01 -1.38530109e-02]
		[ 6.25758440e-01 -2.68310127e-01 -2.88194752e-02]	[ 6.60576900e-01 -2.83638593e-01 -8.43836281e-02]
		[ 1.60042552e-01 -8.72283175e-02 -5.60625384e-01]	[ 1.05962925e-01 -1.44453624e-02 -5.34692222e-01]
		[-5.92884177e-01 -1.35443059e+00 -2.35889149e-01]	[-5.41563127e-01 -1.42292204e+00 -2.61340698e-01]
		[-1.71597056e+00 5.96360106e-01 2.43765917e+00]	[-1.69655158e+00 5.61924446e-01 2.56146279e+00]
		[-1.10073566e+00 5.84488796e-01 1.56764341e-01]	[-9.88626297e-01 6.07030309e-01 9.36562141e-02]
		[ 2.03346456e-01 9.18752830e-02 -9.47836820e-01]	[ 1.77665542e-01 3.85308151e-02 -9.51760336e-01]
		[ 1.78713774e+00 -6.65176991e-01 -1.27642005e+00]	[ 1.80930010e+00 -6.77469211e-01 -1.32156065e+00]
		[ 6.14833708e-03 -5.39327834e-01 -4.26902215e-01]	[ 4.21387437e-02 -5.86101716e-01 -4.46429076e-01]
		[ 7.60980358e-01 4.27347119e-02 -4.33784655e-02]	[ 7.64717302e-01 6.38292275e-02 -5.50944261e-02]
		[-5.90194697e-01 7.60522547e-01 3.69043847e-01]	[-5.45786768e-01 6.95534283e-01 3.17231912e-01]
		[ 2.83758874e-01 1.34628481e+00 -1.93716193e+00]	[ 2.19898306e-01 1.40636467e+00 -1.84415411e+00]
		[-1.86193322e-02 2.12865050e-01 -2.08874436e-01]	[-7.16759078e-02 1.51786980e-01 -2.09722882e-01]
		[ 1.02197343e+00 1.11598031e-01 -3.05367837e-01]	[ 1.01585700e+00 6.83317189e-02 -3.67514707e-01]
		[-4.62797528e-01 -7.79284936e-01 6.35663317e-01]	[-5.02773461e-01 -7.47957548e-01 6.35813491e-01]
		[-1.44541097e-01 -1.38141121e+00 1.34040613e+00]	[-6.07119362e-02 -1.51687881e+00 1.42019198e+00]
		[-4.34752419e-01 -5.13662334e-01 4.33300361e-01]	[-5.11966603e-01 -7.92526687e-01 2.80215901e-01]
		[ 5.71888011e-02 -3.81178387e-01 -2.22650088e+00]	[ 4.43385216e-03 -2.55574582e-01 -2.20999942e+00]
		[-1.01698245e-01 5.72730100e-01 3.96579466e-01]	[-5.87063344e-02 5.37288425e-01 4.47012840e-01]
		[ 7.86249496e-01 5.43677168e-01 5.71120536e-01]	[ 8.16131617e-01 5.56464996e-01 7.02094224e-01]
		[ 9.95527082e-03 4.58542657e-01 1.16106311e-01]	[ 4.13546097e-02 5.22753477e-01 2.25282086e-02]
		[-3.33652316e-01 -6.27159539e-01 9.75518324e-01]	[-3.49719780e-01 -5.75939552e-01 8.96902166e-01]
		[-5.51097997e-01 -9.26541378e-01 -1.40979087e-01]	[-5.72999881e-01 -1.05381526e+00 -2.35508031e-01]
		[-9.21060140e-02 2.88335545e-01 3.82761468e-01]	[-2.93708447e-02 3.62014164e-01 4.56140666e-01]
		[-2.91202226e-01 4.54007740e-01 8.77827508e-02]	[-3.03317182e-01 4.35144678e-01 1.01255621e-01]
		[-3.88364525e-01 -3.28437702e-02 6.08302173e-01]	[-3.16363960e-01 -9.23444102e-03 5.22345761e-01]
		[ 1.24777731e+00 2.40830146e-01 -1.05835468e+00]	[ 1.24379597e+00 1.97029026e-01 -1.07886415e+00]
		[-1.41613945e-02 6.76038371e-02 1.33620633e-01]	[ 5.77583134e-03 6.28139531e-02 1.29618534e-01]
		[ 2.35270526e+00 2.48050532e-02 1.36277979e+00]	[ 2.30688979e+00 -1.91948646e-01 1.27639320e+00]
		[-5.76070943e-01 -8.29380158e-02 1.73868325e+00]	[-5.03216220e-01 -1.16085498e-01 1.61854638e+00]
		[-1.46910418e+00 2.23346317e-02 -1.42730658e+00]	[-1.44064824e+00 -3.20423259e-03 -1.42661172e+00]
		[-6.02166897e-01 6.03631245e-01 2.47196873e-01]	[-6.16097812e-01 5.87725687e-01 2.29078559e-01]
		[ 1.74450567e-02 -1.48037904e-01 3.92018992e-01]	[-1.11516071e-02 -1.06517398e-01 3.67383358e-01]
		[ 2.49081700e-01 -1.03066639e-01 -2.10764251e+00]	[ 1.93835216e-01 -5.48054712e-02 -2.13326861e+00]
		[-1.45909538e+00 2.04469926e-01 9.09195566e-01]	[-1.40449674e+00 1.36040642e-01 9.07267135e-01]
		[ 8.50962022e-02 -7.20687528e-01 -4.85349521e-01]	[-1.38175902e-02 -6.61997962e-01 -4.90393097e-01]
		[ 8.37012229e-01 1.64833705e-01 2.26750307e-01]	[ 8.11462700e-01 1.82483061e-01 2.29555014e-01]
		[-4.49360929e-01 -1.36344206e-01 -1.20713543e+00]	[-4.85062580e-01 -1.31247466e-01 -1.21839743e+00]
		[ 3.48222259e-01 -6.02355771e-01 3.11367667e-01]	[ 4.20200099e-01 -6.39392170e-01 3.40353108e-01]
		[ 6.38528198e-01 1.12730932e+00 3.05101933e-01]	[ 6.33702452e-01 1.12672060e+00 3.20475278e-01]
		[ 2.92984465e-01 -1.73527005e+00 9.71559232e-01]	[ 2.18746559e-01 -1.75276784e+00 9.80758934e-01]
		[ 7.16686065e-01 -3.78751623e-01 8.66797515e-01]	[ 6.41529224e-01 -3.69857526e-01 9.66099928e-01]
		[-8.51657866e-01 6.15984741e-01 -3.24546025e-01]	[-7.88432548e-01 5.75409014e-01 -2.53622374e-01]
		[-2.39595347e-01 2.49060668e-01 -1.18563162e+00]	[-2.65317642e-01 2.40227618e-01 -1.21557262e+00]
		[ 4.89472907e-01 5.81183690e-01 -1.70739741e-01]	[ 5.34664828e-01 6.14613048e-01 -2.36148888e-01]
		[-1.98478786e-01 6.34428004e-01 -2.80654624e-01]]	[-2.44814050e-01 5.94487299e-01 -2.66672116e-01]]
2.83335	2.62492	[[-7.18242304e-01 8.87895444e-01 1.33254580e+00]	[[-5.71860775e-01 9.20197002e-01 1.35656256e+00]	[1.7549668463528592, 1.9234269270448017, 0.945860517532744, 0.48292528863693485, 0.4123924101018758, 0.8214584690040146, 0.5639028061098247, 0.3179987212341599, 0.6070076615653701, 0.8913880381634877, 0.436873748647131, 2.529194348251106, 0.35527779370744605, 0.5368629697751917, 0.4839638537896861, 0.7395330704879147, 1.1416180458552976, 0.17706960776246888, 0.4223013155424664, 0.3812432142043599…	[1.7361017394256777, 1.9086628448063134, 0.9634476393074881, 0.5938982664392202, 0.16278111703047193, 0.8840979871330145, 0.30795784012160227, 0.3427856037556311, 0.6072372543848517, 0.8591843689969721, 0.3694843172661548, 2.125321455009726, 0.4974501773608929, 0.5577146068451094, 0.5682849971834929, 0.8341948400073376, 1.0889054815787493, 0.37912773861827825, 0.4026636458904163, 0.35754168007749…
		[ 1.78553852e+00 -2.22075523e-01 -6.79783650e-01]	[ 1.74306215e+00 -3.33698116e-01 -7.02405710e-01]
		[-6.61571169e-01 -5.62156786e-01 -3.75440347e-01]	[-7.73946456e-01 -5.73261233e-01 -2.46940447e-02]
		[-3.63438887e-01 2.31346314e-01 2.18192330e-01]	[-4.97048242e-01 2.66253237e-01 1.86460210e-01]
		[-6.46773529e-02 3.70352334e-01 1.69480054e-01]	[ 1.08623714e-02 1.37268806e-01 8.68157585e-02]
		[ 5.10564769e-01 4.66555303e-01 -4.43219791e-01]	[ 5.59327433e-01 5.10901785e-01 -4.55808557e-01]
		[ 5.08704574e-01 -1.92189450e-01 1.49228841e-01]	[ 2.91768814e-01 -9.34711919e-02 3.11789477e-02]
		[-1.59103481e-01 2.56202480e-01 1.00844226e-01]	[-2.25009300e-01 2.46034099e-01 7.96241611e-02]
		[-3.86570150e-01 -4.09902886e-01 2.25834994e-01]	[-4.38717609e-01 -3.62208267e-01 2.12294875e-01]
		[-1.68997149e-01 -4.32102071e-01 -7.61117861e-01]	[-1.06926578e-01 -3.57829065e-01 -7.73771831e-01]
		[ 6.48206663e-02 -3.71760066e-01 -2.20116803e-01]	[ 1.26000336e-01 -3.32150692e-01 -1.01579985e-01]
		[ 2.55049699e-01 -2.33555135e+00 9.36468675e-01]	[ 2.54414685e-01 -2.02272986e+00 6.00689926e-01]
		[-3.97228156e-02 3.22679145e-01 -1.43257036e-01]	[ 2.13128337e-01 3.70602271e-01 -2.54336288e-01]
		[-4.65479449e-01 2.60003192e-01 -6.28416347e-02]	[-4.87918638e-01 2.69018579e-01 2.46979685e-02]
		[ 3.67181955e-01 1.97801094e-01 -2.45505908e-01]	[ 4.52979099e-01 2.35218535e-01 -2.49859991e-01]
		[ 5.76236728e-01 -3.30880767e-02 -4.62347893e-01]	[ 5.22506346e-01 -5.41872947e-01 -3.59502236e-01]
		[-4.50472006e-01 1.04478382e+00 9.37737362e-02]	[-3.64197582e-01 1.02335684e+00 7.62630786e-02]
		[-7.90210388e-02 9.09242309e-02 -1.29777138e-01]	[-1.28240946e-01 3.42487999e-01 -9.99703583e-02]
		[-3.28899678e-01 7.41066268e-02 -2.54306135e-01]	[-3.63728988e-01 1.50395204e-01 -8.49736301e-02]
		[-2.68058621e-01 -1.45032436e-01 2.29033964e-01]	[-2.09103338e-01 -1.09441212e-01 2.68578607e-01]
		[-2.62133508e-02 3.89560809e-01 3.99028959e-02]	[ 7.12029926e-03 3.36713826e-01 9.96611211e-02]
		[-4.64100051e-03 -7.66609692e-02 2.39755990e-01]	[-7.80802202e-02 -1.47146813e-02 1.15993891e-01]
		[ 1.32353423e+00 2.33793235e-01 -8.49878866e-01]	[ 1.26800104e+00 4.91437257e-01 -8.56423723e-01]
		[ 8.14625610e-02 -7.32728943e-01 6.86737360e-01]	[-1.11639824e-02 -1.09564984e+00 7.64424328e-01]
		[-1.20609320e+00 1.17348052e+00 1.39318729e+00]	[-1.12637964e+00 1.13466594e+00 1.41002969e+00]
		[-2.29551733e-01 -1.74439871e-01 -1.42075150e-01]	[-2.71951777e-01 -1.78363022e-01 -2.38551391e-02]
		[-1.25896774e-02 -3.34206595e-01 -1.89136827e-01]	[-3.16696663e-02 -3.53212520e-01 -2.40210797e-01]
		[ 1.46502028e-01 1.01114809e-01 -1.18466849e+00]	[ 2.39426523e-01 1.42567605e-01 -1.11186457e+00]
		[-1.17364883e+00 4.16095045e+00 3.22354980e-03]	[-1.21410124e+00 4.06264259e+00 -1.09874735e-02]
		[ 1.41884939e-02 -7.46665623e-01 8.43891686e-01]	[ 2.53905824e-01 -6.15490636e-01 8.16727605e-01]
		[-7.23870558e-01 -9.36657651e-01 -1.82672861e-01]	[-7.02235512e-01 -8.82351180e-01 -1.93863051e-01]
		[ 1.32343339e+00 -2.67188353e+00 -4.54400296e-02]	[ 1.29545627e+00 -2.68733852e+00 -8.26144526e-02]
		[ 4.22278338e-01 4.90531020e-02 -4.19514811e-01]	[ 4.11480002e-01 2.45121014e-02 -4.29925840e-01]
		[ 3.09229998e-02 3.12974814e-01 -1.59510179e-01]	[-5.49727392e-02 2.15432875e-01 -1.70072010e-01]
		[ 1.59822414e-01 -2.07885867e+00 3.49351798e-01]	[ 1.25794734e-01 -2.11348996e+00 2.93196599e-01]
		[-1.32937053e+00 5.23452797e-01 -1.80794596e+00]	[-1.40325025e+00 3.77043971e-01 -1.81828944e+00]
		[-6.36441797e-02 -8.36938696e-02 8.10626460e-01]	[-1.71695107e-01 -7.51546259e-02 7.94282725e-01]
		[ 1.03286962e+00 6.23719090e-01 8.25657197e-02]	[ 1.04646833e+00 7.25698053e-01 6.07515819e-02]
		[ 3.57531257e-01 8.22216286e-01 -5.52070749e-01]	[ 4.14335761e-01 8.53184048e-01 -5.74730002e-01]
		[-7.34599937e-02 -1.38032445e-01 1.46107394e+00]	[-1.52957504e-02 -1.04308024e-01 1.47869434e+00]
		[-2.00295622e+00 -8.66526674e-01 1.57135146e-01]	[-1.99277057e+00 -9.36917611e-01 1.92996188e-01]
		[ 2.23266510e-01 -1.23414021e+00 -8.36034849e-01]	[ 9.67260206e-02 -1.13587111e+00 -9.22082525e-01]
		[-3.40631429e-02 -2.95568581e-01 9.96793608e-02]	[-7.08580953e-02 -2.62127817e-01 2.54769755e-02]
		[ 2.19710259e-02 -1.38091581e-01 6.70434851e-01]	[-2.43869031e-02 -1.32100046e-02 7.24312480e-01]
		[ 1.26350343e+00 1.04511955e+00 2.63496914e-01]	[ 1.30386736e+00 1.07810895e+00 2.48923273e-01]
		[ 6.96006197e-01 1.21962252e+00 -1.08650515e-01]	[ 7.73158426e-01 1.10993126e+00 -4.14510249e-02]
		[ 3.98321596e-01 1.03698359e-01 7.66274934e-01]	[ 3.47809679e-01 4.02778506e-02 8.69339007e-01]
		[-5.99482149e-01 -5.29536754e-02 -9.33799507e-01]	[-6.16432596e-01 -7.08047834e-02 -8.61311347e-01]
		[ 3.10676039e-01 1.10555653e-01 5.14417417e-01]	[ 2.83564050e-01 1.00338903e-01 5.48014042e-01]
		[ 7.85041436e-02 -4.45658690e-01 -7.95116263e-01]	[ 1.05350431e-01 -4.05688721e-01 -8.28746792e-01]
		[-2.53375498e-01 2.11010665e-03 -3.00799084e-01]	[-2.16205650e-01 3.62650758e-02 -3.04521314e-01]
		[-6.72555037e-02 3.13383054e-01 6.88851889e-01]	[-7.14788589e-02 3.19930918e-01 6.42803059e-01]
		[ 6.75197876e-01 1.14516493e-01 -8.65327819e-01]	[ 6.91476255e-01 5.70005598e-02 -8.30512869e-01]
		[ 5.11883026e-02 -4.78233780e-01 2.92780576e-01]	[ 8.73340804e-02 -2.99828399e-01 3.78002896e-01]
		[-5.29599078e-01 6.76487800e-02 -1.72673419e-01]	[-5.71605170e-01 3.23231791e-02 -1.65494001e-01]
		[-4.57266051e-03 -6.25113658e-01 4.83197249e-01]	[ 1.93320978e-02 -6.52499991e-01 5.03245266e-01]
		[ 1.66185541e-01 1.81770043e-01 6.12697119e-02]	[ 1.60863989e-01 1.50184703e-01 5.01344111e-02]
		[-4.04458209e-01 1.01868575e+00 -2.50788965e-01]	[-4.33979613e-01 9.82993174e-01 -2.86933279e-01]
		[ 5.84439790e-01 7.27617739e-01 -1.09382751e+00]	[ 3.64474017e-01 6.32838928e-01 -1.00328517e+00]
		[-1.66731207e+00 7.81292249e-02 1.23411846e+00]	[-1.49674613e+00 2.01703947e-01 1.11768589e+00]
		[ 5.40826532e-01 2.55182266e-01 7.73061831e-01]	[ 5.88191446e-01 2.35706667e-01 6.96170754e-01]
		[ 4.35401777e-01 -8.00300950e-01 -1.23899745e-01]	[ 5.00551692e-01 -8.15493960e-01 -1.86155187e-01]
		[ 7.58642863e-02 5.03507392e-01 -3.65703826e-01]	[ 3.17274099e-02 5.43270040e-01 -3.59317689e-01]
		[ 5.21451140e-02 -7.91558264e-01 -2.42043966e-01]	[ 1.58162711e-02 -7.96824032e-01 -2.32781633e-01]
		[ 4.63898476e-01 -2.35338758e+00 1.41601449e-01]	[ 5.52372133e-01 -2.50499793e+00 8.81933464e-02]
		[-2.77104183e-01 5.44888210e-01 -1.07970355e+00]	[-3.28511602e-01 7.42617130e-01 -1.12849213e+00]
		[-5.35288318e-02 2.53980016e-01 -4.38788232e-01]	[-8.23477381e-02 2.08245358e-01 -4.31311786e-01]
		[-9.13992067e-01 3.66909058e-01 4.71478148e-01]	[-9.47459686e-01 3.88676738e-01 4.96789862e-01]
		[ 8.37955105e-01 8.35029289e-01 -2.14897252e-01]	[ 7.81887303e-01 8.63799570e-01 -1.40784525e-01]
		[-1.03027815e-02 4.55237088e-01 1.23987435e+00]	[ 3.73330052e-02 3.91189579e-01 1.17802771e+00]
		[-4.51698681e-01 2.00460698e-01 3.40785490e-01]	[-3.73714016e-01 4.08326900e-01 4.37415299e-01]
		[ 5.16445351e-01 -3.48314665e-01 -8.81498019e-01]	[ 5.32964778e-01 -4.86927658e-01 -9.50704980e-01]
		[-1.48689782e-01 3.32656116e-01 -4.36086823e-02]	[-2.37179955e-01 2.10826903e-01 -9.57922436e-02]
		[-2.60760280e-01 9.00838392e-03 -3.98945655e-01]	[-3.17337294e-01 1.65333756e-02 -3.59342396e-01]
		[ 5.65711803e-01 -1.96479803e-01 5.93492089e-01]	[ 5.29961126e-01 -1.68980709e-01 6.19697940e-01]
		[-2.30718398e-01 -1.40494537e-01 3.48367373e-01]	[-2.18427583e-01 -1.39106743e-01 3.08614505e-01]
		[ 1.75524688e+00 -1.65156014e+00 1.86571501e+00]	[ 1.85396377e+00 -1.50250799e+00 1.99256031e+00]
		[ 4.54791619e-02 1.70416774e+00 1.13613917e+00]	[-7.32468732e-02 1.55235752e+00 1.24360875e+00]
		[-6.76300829e-01 7.94176061e-02 -1.82639900e-01]	[-7.83570464e-01 6.79533430e-02 -1.33408014e-01]
		[-1.30284670e+00 2.54972618e-01 -1.39462721e+00]	[-1.28785730e+00 2.59311627e-01 -1.46155481e+00]
		[-3.11349875e-01 -1.41280781e-01 -3.62077230e-01]	[-2.40265054e-01 -1.63872226e-01 -3.40290125e-01]
		[ 6.08149655e-01 -3.04116428e-01 -1.36253970e+00]	[ 5.63909818e-01 -2.14092680e-01 -1.37854391e+00]
		[ 9.99279456e-01 -2.64597450e-01 -2.34782514e+00]	[ 1.21177701e+00 -3.32729309e-01 -2.27151054e+00]
		[-4.85098941e-01 5.69808655e-01 1.67497566e+00]	[-7.04659472e-01 6.45846380e-01 1.57062016e+00]
		[-2.49105868e-01 -7.93726118e-01 1.22567752e+00]	[-2.15696845e-01 -6.82165081e-01 1.14447205e+00]
		[-8.72874992e-01 1.35161672e+00 9.04280074e-01]	[-8.74600417e-01 1.34024056e+00 9.18073011e-01]
		[ 3.02777448e-01 -3.00736915e-01 -1.54365962e-01]	[ 2.84687891e-01 -3.27028138e-01 -1.59352137e-01]
		[ 3.87936693e-01 -5.83475883e-01 -1.12084520e+00]	[ 4.85084882e-01 -6.73026288e-01 -1.04617262e+00]
		[-2.55526845e-01 7.24332791e-01 -3.76745852e-01]	[-3.01995017e-01 8.65185577e-01 -4.49695059e-01]
		[ 1.02966520e-01 5.62887598e-02 1.07704235e+00]	[ 9.96583418e-02 -1.27092805e-02 1.04291482e+00]
		[ 2.62013026e-01 -6.53471723e-01 9.66252984e-01]	[ 2.88274878e-01 -6.71197396e-01 9.85768103e-01]
		[-3.65142296e-01 2.01581031e-01 -1.52914778e-01]	[-3.49988762e-01 1.21384439e-01 -1.68752379e-01]
		[ 2.73446888e-02 -8.43346817e-01 -1.08342898e+00]	[-2.14639745e-02 -8.25724132e-01 -1.09500130e+00]
		[ 8.72582452e-02 5.07915398e-01 -2.06088077e-01]	[ 8.64353705e-02 5.71058950e-01 -1.15362647e-01]
		[-1.73358469e+00 -2.62636827e-01 1.72261209e+00]	[-1.65483625e+00 -2.98343625e-01 1.85624000e+00]
		[ 1.79029244e-01 7.46825083e-01 -2.38041062e-01]	[ 1.47842782e-01 6.96632046e-01 -4.19303073e-01]
		[ 3.41799328e-01 -2.27353232e-01 -4.10827712e-01]	[ 3.13025567e-01 -2.50709447e-01 -4.73893228e-01]
		[ 1.96558170e-01 1.35805816e-01 -3.49548385e-01]	[ 2.46773189e-01 1.28987355e-01 -3.87020347e-01]
		[ 3.27191950e-01 -3.96862956e-01 -8.64689105e-01]	[ 2.90664711e-01 -4.07275045e-01 -8.86592722e-01]
		[ 5.74687174e-01 7.93900953e-03 2.65988624e-02]	[ 5.77348807e-01 7.21597863e-02 1.62834676e-01]
		[ 7.35448608e-01 9.00365051e-01 3.95145663e-01]	[ 6.29758075e-01 8.73185508e-01 5.16731887e-01]
		[ 7.52559112e-02 8.21662624e-01 -1.43771925e+00]	[ 1.65409899e-01 7.88446262e-01 -1.41865143e+00]
		[-1.20636965e+00 -5.61356658e-01 9.48837546e-01]	[-1.12905730e+00 -5.74770402e-01 9.50075740e-01]
		[-4.55095883e-01 -6.38429313e-01 -8.55478478e-01]	[-5.17965803e-01 -6.43398727e-01 -8.47079646e-01]
		[ 8.97390436e-01 3.16581715e-01 7.50670378e-02]	[ 8.05142891e-01 3.75038512e-01 7.54865932e-02]
		[ 9.30087807e-02 -7.65815529e-01 7.69353216e-01]	[ 6.28631739e-02 -7.75624756e-01 7.76892472e-01]
		[ 1.26967434e-01 -2.23014285e-01 -2.17686084e+00]	[ 2.14943200e-01 -2.16789042e-01 -2.13833380e+00]
		[-8.43410169e-01 -3.08902439e-01 6.77376272e-01]	[-8.73100607e-01 -4.41532683e-01 6.93018518e-01]
		[ 4.15265904e-01 3.44432912e-01 5.78073012e-01]	[ 4.08093109e-01 3.15163636e-01 5.73020740e-01]
		[-1.62996753e-01 7.22980903e-01 7.10355951e-01]	[-1.14364494e-01 6.93862730e-01 6.94651486e-01]
		[ 3.87732342e-01 -6.05897778e-01 1.96243981e-01]	[ 3.36227296e-01 -5.91672954e-01 1.71421606e-01]
		[-6.09425644e-02 3.14993646e-01 -7.56934620e-02]	[-1.07765478e-02 3.06866069e-01 2.40119007e-02]
		[-1.43521572e+00 6.63812299e-01 2.07641030e+00]	[-1.44756973e+00 7.16644372e-01 2.04544156e+00]
		[ 8.98355166e-01 3.19337015e-01 5.44212010e-01]	[ 1.01969418e+00 2.71760191e-01 6.28665708e-01]
		[ 1.45914634e-01 -1.62752081e+00 -1.36191338e+00]	[ 1.52083982e-01 -1.65343392e+00 -1.36598353e+00]
		[ 7.60816990e-01 9.67334236e-01 -1.42135159e+00]	[ 7.94526437e-01 9.91587222e-01 -1.42281367e+00]
		[ 5.58865822e-01 3.04296560e-01 5.11950235e-01]	[ 5.84518920e-01 2.77042995e-01 4.84997551e-01]
		[-9.73848339e-01 -5.60219921e-01 -3.38147946e-01]	[-1.04504736e+00 -5.22623221e-01 -3.71021814e-01]
		[ 3.21228372e-01 1.57689769e+00 1.10559299e+00]	[ 3.57191750e-01 1.60133988e+00 1.14505099e+00]
		[-6.30027453e-01 -8.57935375e-02 1.33972721e-01]	[-5.38491847e-01 -1.01729981e-01 5.87818775e-02]
		[-3.69117123e-01 -3.46294753e-01 -2.43878038e-01]	[-3.60666856e-01 -3.37717683e-01 -2.13649417e-01]
		[ 3.76923978e-01 -4.82806132e-01 -5.04877431e-01]	[ 3.77649908e-01 -4.78451969e-01 -5.31877499e-01]
		[-1.45119802e-01 -3.43814407e-01 -4.67707467e-01]	[-1.48600592e-01 -3.47895787e-01 -4.80230544e-01]
		[ 3.35319627e-01 -4.41492779e-01 -2.37071909e-02]	[ 3.04573369e-01 -4.61082402e-01 -4.81142517e-02]
		[ 1.05097622e+00 -3.09552569e-01 2.34515567e+00]	[ 1.00719895e+00 -3.63764859e-01 2.10860425e+00]
		[-8.64478068e-01 1.12240859e-01 -3.28463413e-02]	[-8.04775716e-01 8.97830035e-03 1.22012554e-01]
		[-9.66296692e-01 2.01485026e-01 -8.92165743e-01]	[-9.76009186e-01 1.99946660e-01 -8.90776002e-01]
		[-4.54480103e-01 1.83882412e-01 -5.30752424e-01]	[-4.51839419e-01 1.87258441e-01 -5.39819631e-01]
		[ 3.12046645e-01 -2.95464862e-01 -6.34808219e-01]	[ 3.38404162e-01 -2.97110082e-01 -6.41757143e-01]
		[ 9.32333308e-01 1.02244245e-01 -1.51119323e-02]	[ 8.70415737e-01 1.64169921e-01 -9.20273888e-02]
		[ 4.96369127e-01 -1.39117344e+00 1.44533631e+00]	[ 5.58808753e-01 -1.31942799e+00 1.29457483e+00]
		[-4.47740515e-01 -4.40348122e-01 -1.36635980e+00]	[-5.94958385e-01 -4.39063309e-01 -1.31744828e+00]
		[-4.87658580e-02 1.94368411e-01 2.42429580e-03]	[-2.73783994e-02 1.88068789e-01 -5.66476716e-02]
		[-3.80053322e-01 5.65968965e-01 -1.17946894e+00]	[-3.80993867e-01 6.23778671e-01 -1.12012286e+00]
		[-2.64807458e-02 1.86197127e-01 6.19003013e-02]	[-1.19437176e-01 1.63803154e-01 4.91753040e-02]
		[ 4.73524491e-01 7.31728629e-01 1.12682904e+00]	[ 4.55964548e-01 6.98325115e-01 1.13446640e+00]
		[ 5.97160851e-01 -2.11409701e-01 6.30110243e-01]	[ 6.29472189e-01 -2.16458535e-01 5.73503497e-01]
		[ 3.13429385e-01 -8.54221104e-01 5.88327508e-01]	[ 3.18757136e-01 -8.38414360e-01 6.26369448e-01]
		[-4.77462962e-01 8.74154169e-01 -1.97593555e-01]	[-4.44270288e-01 8.67328011e-01 -2.20465934e-01]
		[ 4.26023000e-02 -4.16313013e-01 -7.55299037e-01]	[-1.11850168e-02 -4.01836351e-01 -7.81670932e-01]
		[-1.08087597e-01 1.15800864e-01 1.33064503e-01]	[-1.15852421e-01 1.29310463e-01 4.23007909e-02]
		[-3.85052272e-01 4.71524376e-01 -2.67782742e-01]	[-3.39837459e-01 4.36318459e-01 -2.23162267e-01]
		[ 2.72307888e-02 1.17346613e-01 -1.80980950e+00]	[ 1.62808006e-01 1.01229331e-01 -1.88710295e+00]
		[-1.59090240e+00 -8.91449998e-01 -1.29184123e+00]	[-1.58021673e+00 -8.58604676e-01 -1.41522363e+00]
		[ 7.49368472e-01 -5.75816198e-01 1.39095351e+00]	[ 7.86083602e-01 -6.10924033e-01 1.38828881e+00]
		[ 2.97316007e-02 8.40647567e-01 7.58587276e-01]	[ 2.35877485e-02 8.68566529e-01 8.05653654e-01]
		[-6.20489627e-02 -7.14499905e-01 1.04449688e-01]	[-9.45073982e-02 -7.12990841e-01 2.16212542e-02]
		[ 8.11703342e-01 1.25258847e+00 1.09867435e+00]	[ 8.02216808e-01 1.22976954e+00 1.10924700e+00]
		[-2.65168441e-01 -3.07313115e+00 -1.19192939e+00]	[-3.24929210e-01 -3.14528689e+00 -1.18010168e+00]
		[ 4.84887854e-01 7.62887502e-01 -1.36883182e+00]	[ 4.69277484e-01 7.29979655e-01 -1.34464695e+00]
		[-6.40335325e-01 7.23713874e-01 6.18602384e-01]	[-6.17026820e-01 6.82326628e-01 6.08942508e-01]
		[-1.45972586e-01 3.51319208e-01 -4.27925618e-02]	[-8.38039138e-02 2.71571331e-01 8.64133903e-04]
		[ 5.81124349e-01 2.00276380e+00 9.22372021e-01]	[ 5.86451599e-01 2.00937855e+00 9.21275161e-01]
		[ 2.86990446e-02 -3.85992269e-01 6.15482604e-01]	[ 1.91417438e-01 -3.50282013e-01 6.31743454e-01]
		[-9.34379497e-01 1.15300454e+00 1.85225671e+00]	[-1.03710666e+00 1.04127008e+00 1.73607832e+00]
		[-1.18601317e+00 3.77452340e-01 -1.44516656e+00]	[-1.16018516e+00 4.22785749e-01 -1.43233762e+00]
		[ 1.52296324e+00 -1.27599515e-01 1.78094339e-01]	[ 1.52791611e+00 -2.29097228e-01 1.12832919e-01]
		[ 2.26450619e-01 -6.09452280e-01 -1.20850927e+00]	[ 2.46429890e-01 -6.03482629e-01 -1.14792404e+00]
		[-6.91640562e-01 -2.01896249e-01 -1.93963719e-01]	[-6.62969634e-01 -1.99799203e-01 -2.33671177e-01]
		[ 1.20462330e+00 -3.88834935e-01 9.61780596e-01]	[ 1.20348802e+00 -4.28857033e-01 8.99482306e-01]
		[ 4.14083915e-01 2.54252631e+00 -1.77024203e+00]	[ 3.52883464e-01 2.84436224e+00 -1.62803950e+00]
		[ 9.42370083e-01 3.18584813e-01 3.26090200e+00]	[ 1.12134243e+00 2.06811943e-01 3.18214569e+00]
		[ 1.98424587e-02 -2.94888112e-01 2.44369089e+00]	[ 7.77370893e-02 -1.61631708e-01 2.44272489e+00]
		[-1.61142713e+00 -1.46280497e+00 -1.17227298e+00]	[-1.62546431e+00 -1.49203754e+00 -1.20363327e+00]
		[ 1.79969086e-01 -1.20852465e+00 1.15178913e-01]	[ 1.93980547e-01 -1.26220487e+00 2.06220807e-01]
		[-3.17058501e-02 -4.31631868e-01 -3.02658930e+00]	[-3.13045425e-02 -3.77334383e-01 -3.06863555e+00]
		[-5.27276649e-01 -8.30707363e-02 1.79539300e-01]	[-5.85711402e-01 -2.31687715e-02 2.80038548e-01]
		[ 1.80387621e+00 -7.56089343e-01 2.91977260e-01]	[ 1.87855087e+00 -8.10334960e-01 3.62246001e-01]
		[-3.14337448e-01 1.02973308e-02 1.36400873e-01]	[-3.52898269e-01 -1.53596216e-02 2.35326643e-01]
		[-4.64475175e-01 8.61855643e-01 -1.52386364e-01]	[-4.19274581e-01 8.76414240e-01 -1.37992927e-01]
		[ 2.80072268e-01 1.79987238e-01 2.36976367e-01]	[ 2.76212931e-01 1.77455350e-01 2.06545746e-01]
		[-6.60813053e-01 -3.29460128e-01 -7.81495213e-01]	[-6.11497215e-01 -3.01265059e-01 -8.16146415e-01]
		[ 3.85044765e-01 3.71143772e-02 1.65503376e-01]	[ 3.88540763e-01 -5.78592783e-02 3.03206606e-01]
		[-1.62429459e+00 1.45514030e+00 6.53119944e-01]	[-1.76286136e+00 1.59226027e+00 5.97627378e-01]
		[ 5.87957372e-01 3.15614260e-01 -1.89710235e-01]	[ 5.77629622e-01 2.46139322e-01 -2.27954021e-01]
		[-2.33092969e-01 -8.07292815e-01 -1.25152027e-01]	[-1.97971448e-01 -7.30823981e-01 -9.63166500e-02]
		[ 4.50042015e-01 -2.28427851e-02 1.93439110e-01]	[ 4.45216845e-01 -4.17285638e-02 1.74065795e-01]
		[ 1.93712882e-01 -9.88457517e-01 -2.90128532e-01]	[ 1.51398210e-01 -1.02815233e+00 -3.35157808e-01]
		[-6.57283439e-01 -1.15899892e+00 -5.67556829e-01]	[-7.18485630e-01 -1.15422218e+00 -4.95688093e-01]
		[ 1.44998415e+00 -9.80131351e-01 8.11183053e-01]	[ 1.53545223e+00 -9.04039783e-01 7.70536527e-01]
		[-6.13360979e-02 -1.71156209e-01 4.32501570e-01]	[-2.38123398e-02 -1.18983038e-01 4.08702827e-01]
		[ 4.17295124e-01 -7.31870965e-02 -1.99713637e-01]	[ 3.97605655e-01 -6.67294306e-03 -1.92832884e-01]
		[-3.74708250e-01 1.25739803e+00 9.43241585e-02]	[-3.71078367e-01 1.26196656e+00 1.16919779e-01]
		[-8.42026400e-01 9.80275487e-01 -5.37128664e-01]	[-8.86909940e-01 9.93389073e-01 -5.03795287e-01]
		[ 5.70778836e-02 -5.14306911e-01 5.98265038e-01]	[-2.86621436e-02 -4.44111469e-01 7.76983236e-01]
		[ 1.03642314e+00 6.87316939e-01 -9.95215258e-01]	[ 9.75781090e-01 6.48974658e-01 -1.04615081e+00]
		[-2.96503383e-01 4.92477810e-01 -6.43692315e-01]	[-3.50444350e-01 4.87254254e-01 -6.70127783e-01]
		[ 6.84151136e-01 3.87699894e-01 -3.91980014e-02]	[ 7.04116088e-01 4.81402747e-01 -6.33056981e-02]
		[-2.96356162e-01 -1.44570305e-01 3.38691530e-01]	[-3.79639381e-01 -1.15290284e-01 3.28534359e-01]
		[-8.30631104e-01 -1.17100177e+00 6.41600207e-01]	[-8.63500648e-01 -1.14994025e+00 6.65091078e-01]
		[ 9.01568226e-01 -4.20946248e-01 -9.79662432e-01]	[ 8.74943561e-01 -3.88796179e-01 -6.62197619e-01]
		[-6.09943002e-01 -6.96848903e-02 1.04999190e+00]	[-5.23274120e-01 -1.24335879e-01 7.77451184e-01]
		[-1.42112122e-01 1.52618124e-01 -6.54208396e-01]	[-1.76994156e-01 1.68331845e-01 -5.82908766e-01]
		[-3.44217916e-01 7.52871399e-01 5.50172707e-01]	[-3.06672002e-01 7.59996758e-01 5.09473533e-01]
		[-5.21965464e-01 8.92910129e-02 2.75929239e-01]	[-4.89597790e-01 3.49323551e-02 2.58543317e-01]
		[ 5.34506599e-01 -3.10693266e-01 -4.98592465e-01]	[ 4.93042787e-01 -3.69829715e-01 -4.14744586e-01]
		[ 9.16342623e-01 -1.02639578e+00 1.45920269e+00]	[ 7.92926874e-01 -8.75927412e-01 1.43503930e+00]
		[ 1.42973386e+00 1.03311470e+00 -3.03639143e+00]	[ 1.36559728e+00 9.45219238e-01 -3.02758473e+00]
		[-4.99545369e-01 -6.77504724e-01 -8.84845084e-02]	[-4.58974779e-01 -6.19847373e-01 -5.94317505e-02]
		[ 6.68387274e-02 -4.68496642e-02 -2.66982511e-01]	[ 1.84426651e-02 -8.51292708e-02 -2.93333919e-01]
		[ 2.38807509e-01 4.41978255e-01 4.86664076e-03]	[ 2.06447869e-01 4.54417683e-01 -5.75664661e-02]
		[-1.93406822e+00 1.84295640e-01 2.05230511e+00]	[-1.92443991e+00 1.81267136e-01 2.00287757e+00]
		[-7.19156023e-01 9.80176036e-01 4.52510533e-01]	[-7.23867853e-01 9.83936106e-01 3.41933791e-01]
		[-6.30277005e-01 -1.33105996e+00 -4.40994550e-01]	[-5.56794018e-01 -1.28698610e+00 -4.35186927e-01]
		[-9.69388190e-02 8.88117999e-01 -7.42254634e-02]	[-1.03897301e-01 8.58940616e-01 -8.83133424e-02]
		[ 5.18397283e-01 9.30695617e-02 -3.45185115e-01]	[ 4.97566888e-01 1.24769991e-01 -3.61502844e-01]
		[ 9.50929089e-01 -4.97350981e-01 7.37782246e-01]	[ 9.62630378e-01 -4.84885464e-01 7.10407801e-01]
[truncated: 23,857 more rows]
