# Supplementary material for: Modelling chemical processes in explicit solvents with machine learning potentials
Source: Nat Commun. 2024 Jul 20;15:6114. doi: 10.1038/s41467-024-50418-6 (PMC11271496; doi:10.1038/s41467-024-50418-6)
Supplement: Supplementary file 4 — Source Data [file 41467_2024_50418_MOESM4_ESM.zip › source_data/SI/S6/s22.xlsx]

## Sheet: Sheet1
E_true	E_predicted	F_true	F_predicted	|F|_true	|F|_predicted
0.68228	0.60302	[[-1.03882965e-03 -2.09705572e-02 -2.75283686e-02]	[[ 2.85479178e-02 -9.77600627e-03 2.48088391e-02]	[0.034621590290645494, 0.030166989774413438, 0.0803453517950756, 0.0285060801863382, 0.09716106670138738, 0.029320663074414527, 0.09968720264833271, 0.01929342226806617, 0.032752265228037834, 0.03851909143196378, 0.07234719154145329, 0.21675755336972988, 0.09089831204774919, 0.031205294444819492, 0.02415523462541609, 0.7090343447045236, 0.07197959929722547, 1.3799205090001192, 0.05918036676316002…	[0.03906446474239521, 0.08536952123330949, 0.19879892502447255, 0.1091805491902318, 0.1040619126196622, 0.025041326365658326, 0.06668176726266374, 0.02602284846149456, 0.040620040209794685, 0.026958703464362216, 0.13332559430177274, 0.1729150467697772, 0.05986171867062193, 0.03568636571998741, 0.07715727477959643, 0.5953235672111987, 0.09389965444183698, 1.4299471871445342, 0.11825675439774885, 0…
		[ 2.18837112e-03 2.84099494e-02 9.90621411e-03]	[-5.61012300e-02 -2.11210458e-02 -6.07824693e-02]
		[-5.08542131e-02 -3.63531756e-02 -5.04744608e-02]	[ 8.82903214e-04 -6.27987480e-02 1.88617471e-01]
		[ 3.35555038e-03 2.52136533e-02 -1.28688995e-02]	[-7.11980412e-02 2.54899528e-02 -7.87495622e-02]
		[ 2.13292779e-02 -9.10329886e-02 -2.64259298e-02]	[ 4.46483928e-02 -6.12294679e-02 -7.13186858e-02]
		[-2.23152456e-02 1.31781007e-02 -1.37138163e-02]	[-1.01024769e-02 1.43527733e-02 -1.78607359e-02]
		[ 5.11331267e-02 4.27256102e-02 7.41448849e-02]	[-4.81966949e-02 2.37210018e-03 -4.60207543e-02]
		[-6.99968168e-03 1.16678845e-02 1.36784893e-02]	[-2.47926237e-02 1.80692988e-03 -7.69736674e-03]
		[-1.01164277e-02 2.50689515e-02 -1.84909826e-02]	[-1.85963042e-02 3.04841716e-02 -1.93618289e-02]
		[ 3.25463961e-02 5.65195937e-03 -1.98118112e-02]	[ 3.93620168e-03 4.92867843e-03 -2.62104204e-02]
		[ 1.75734063e-02 4.78121834e-02 5.13739879e-02]	[-2.63087549e-03 7.71066156e-02 1.08735286e-01]
		[ 5.65023158e-02 4.92905693e-02 -2.03375920e-01]	[ 5.44110549e-02 2.67851324e-02 -1.61930872e-01]
		[-3.85686976e-02 2.25380576e-02 7.91643522e-02]	[ 3.05243248e-02 5.11098834e-02 -6.28257742e-03]
		[-5.91683470e-03 2.11097054e-02 2.22067964e-02]	[-6.02143756e-03 3.37834383e-02 -9.79480906e-03]
		[-1.32564166e-02 1.31282212e-02 1.53425091e-02]	[ 5.34544221e-02 3.82260012e-02 4.04307141e-02]
		[ 5.02960312e-01 -3.40812126e-01 3.65523900e-01]	[ 4.06608507e-01 -2.87515719e-01 3.26212174e-01]
		[ 6.01004758e-02 2.11023007e-02 -3.35214623e-02]	[ 5.45635498e-02 6.89009703e-02 -3.30548095e-02]
		[ 1.22121979e+00 -2.28002693e-01 6.00680952e-01]	[ 1.24802981e+00 -1.54877907e-01 6.80575775e-01]
		[-3.70982821e-02 -2.21347025e-02 -4.04485874e-02]	[ 9.71171235e-02 -1.21272436e-02 6.63766092e-02]
		[ 4.82030429e-02 2.90673812e-03 -1.61443856e-02]	[-5.61435413e-03 1.63943557e-02 -3.68125883e-02]
		[-1.39816742e-03 -3.06325677e-02 -1.48523021e-02]	[-1.41983367e-02 -5.75469887e-02 7.52418739e-03]
		[-4.68962526e-02 -5.88063353e-03 8.40288847e-03]	[-1.10340656e-01 -1.36725274e-03 -4.22210132e-02]
		[-5.13407949e-01 3.10000713e-01 2.86402177e-02]	[-4.98302427e-01 2.88557479e-01 -9.88617859e-03]
		[ 5.57700134e-02 -1.41548423e+00 -7.90382137e-02]	[ 9.30509219e-02 -1.30417918e+00 -2.13452917e-01]
		[ 3.36411730e-02 2.99858831e-01 -5.18224762e-01]	[ 5.65814764e-02 3.31058923e-01 -4.93106909e-01]
		[-5.52415997e-02 5.86674956e-02 6.22071114e-01]	[-3.20795432e-02 9.44833979e-02 5.96032473e-01]
		[-2.07865174e-02 -5.89280977e-01 -5.00337218e-02]	[-2.10901561e-02 -6.07177753e-01 -1.27864075e-01]
		[ 4.39793432e-01 1.12400129e+00 1.58906792e-01]	[ 3.87975628e-01 1.09882142e+00 1.67706792e-01]
		[-9.02662231e-01 -1.42963415e-01 -4.86986493e-02]	[-8.25026868e-01 -1.27040951e-01 -9.55904475e-02]
		[ 9.17032245e-02 -9.89532548e-01 -7.78995429e-01]	[ 6.61949600e-02 -9.54237055e-01 -7.29802757e-01]
		[-1.70208962e-01 1.79731002e-01 -5.79685147e-01]	[-1.54655382e-01 1.84652182e-01 -5.10269511e-01]
		[-1.67929625e-01 1.22699604e-01 6.02489674e-01]	[-1.92808212e-01 1.13926023e-01 5.48591281e-01]
		[ 4.87336266e-01 -4.44297033e-01 -4.76266524e-03]	[ 4.26797368e-01 -4.41870098e-01 -2.97643563e-02]
		[-1.06395012e+00 1.56296230e+00 4.85410405e-02]]	[-9.61568941e-01 1.59962499e+00 7.22240404e-02]]
0.939581	0.885277	[[ 0.64312657 0.2683274 -0.50034992]	[[ 0.72049961 0.18632739 -0.53748674]	[0.8578819393115928, 1.8125370176956075, 1.1013414156210992, 0.4542452432850807, 2.0085323418082233, 0.4314622560691081, 0.596501625566508, 0.4043489212746869, 0.4002031644356031, 0.5938875251319925, 0.44881995673267444, 0.4043657874472975, 0.12264748721586131, 0.5121706979438565, 0.35563555186981954, 1.419951674449245, 0.21383331279002096, 1.4480914562447635, 0.8834056028420223, 0.63717711205890…	[0.9180030363196224, 1.7461514710647579, 1.2411290245829354, 0.5186990274366132, 2.046364615821836, 0.42396951330811744, 0.5402889485628967, 0.44709213084070215, 0.4437415879349134, 0.6450616272245819, 0.4276544207392006, 0.40430871712775557, 0.22557164559572435, 0.5207746570419497, 0.3516668301441555, 1.3216857100608639, 0.22869569364183823, 1.4679659294809613, 0.9364263451462682, 0.622603859414…
		[ 0.41513303 1.75495506 -0.1819004 ]	[ 0.34569204 1.68717787 -0.28805002]
		[-1.07549938 0.07356042 -0.22548363]	[-1.23545221 0.07253401 0.09379712]
		[-0.12099697 -0.33329123 -0.28392857]	[-0.20935166 -0.33932474 -0.33178199]
		[ 0.97393483 -1.64168514 0.62491841]	[ 1.16560974 -1.59723779 0.5270612 ]
		[ 0.31418575 -0.23199269 0.18337498]	[ 0.31887983 -0.22799826 0.16150107]
		[-0.58784244 0.00787561 -0.1009625 ]	[-0.5270462 -0.0184035 -0.11745538]
		[ 0.28740409 0.11084377 -0.26193625]	[ 0.24133695 0.10312775 -0.36195651]
		[-0.31933738 0.20687869 -0.12404604]	[-0.34887367 0.23550599 -0.14046597]
		[-0.3766065 0.11858007 0.44363127]	[-0.47723538 0.06438109 0.42919223]
		[-0.17848854 -0.11681198 0.39488752]	[-0.18160496 -0.06192699 0.38219496]
		[-0.38051581 0.07100397 -0.11695231]	[-0.38223056 0.01822229 -0.13051162]
		[-0.05125721 0.1099823 0.01786055]	[ 0.02030383 0.11784645 0.19126562]
		[ 0.49372259 0.05426869 -0.12494696]	[ 0.47043725 0.09903848 -0.20021592]
		[ 0.02986561 -0.35249297 0.03651572]	[ 0.11794141 -0.31916326 0.08884929]
		[-0.80018494 -0.97461268 0.65276102]	[-0.74636746 -0.89739103 0.62006296]
		[ 0.09554374 0.07653463 0.17532407]	[ 0.10084875 0.13048859 0.15844235]
		[ 1.29237463 0.1799696 0.62797103]	[ 1.25217133 0.3049861 0.70283312]
		[ 0.77034818 0.12450869 -0.41408541]	[ 0.87459988 0.18423663 -0.27933172]
		[ 0.15558657 -0.57446904 -0.2275364 ]	[ 0.1228781 -0.5512352 -0.26206162]
		[-0.34332867 0.41804548 0.04224055]	[-0.32779359 0.33982711 0.04962859]
		[ 0.31847626 0.18224164 0.04557496]	[ 0.26450503 0.14341829 0.01737077]
		[ 0.50102951 -0.58850563 0.01139113]	[ 0.54686015 -0.61288116 -0.03740085]
		[-0.51404353 0.96548695 0.13267215]	[-0.49703189 1.09148417 -0.02211031]
		[-0.6388159 -0.31348754 0.30363975]	[-0.63387823 -0.29161749 0.34351244]
		[ 0.04116773 -0.02070054 -0.020887 ]	[ 0.05848036 0.01967761 -0.05464043]
		[ 0.31494084 0.56795314 0.04838287]	[ 0.33027539 0.55745378 -0.03569203]
		[ 0.23921642 -0.80879162 -0.26609275]	[ 0.1845715 -0.81798912 -0.26780564]
		[ 0.1674787 -0.7652072 -0.32530291]	[ 0.2601939 -0.73617975 -0.41441096]
		[-1.70919919 1.55943541 -0.60227838]	[-1.72528151 1.53192943 -0.56525818]
		[-0.30780627 -0.14513009 0.15341825]	[-0.28394792 -0.15497849 0.21610087]
		[-0.09617947 -0.12040546 0.01138049]	[-0.11698672 -0.10954758 -0.03285728]
		[-0.25570456 0.50805264 0.24993006]	[-0.32252149 0.51672242 0.20260262]
		[ 0.58735743 -0.74210916 -0.14610027]]	[ 0.61951839 -0.66851108 -0.10492204]]
0.838424	0.771244	[[ 0.44793777 0.54416912 0.68724906]	[[ 0.51955364 0.42710214 0.54593507]	[0.9844183832554944, 1.6042517865514656, 0.8623515810134854, 0.29841501363992706, 1.4560677792213017, 0.24711878342790097, 1.1469855851343982, 0.25157101013345445, 0.3394648215420893, 0.4525153395268652, 0.3607473020709049, 0.7656888217699654, 0.81443171754442, 0.25710187923278804, 0.28545397427467367, 0.9392624492298464, 0.31945317242048493, 1.2596634338450192, 1.1025171137981788, 0.356616420468…	[0.8662547709091901, 1.450745748605738, 0.7205208431977677, 0.3805795833096626, 1.457384415271033, 0.2370615085420465, 1.1771494115079366, 0.27436783812284343, 0.36330248037985063, 0.5401892377319588, 0.3879471822116443, 0.6983736505701791, 0.8555552008740995, 0.2971630651325673, 0.3083773678410202, 0.8757039366887049, 0.27827191567563386, 1.3329891247595258, 1.1792436876271066, 0.356235318344674…
		[ 0.65224428 1.42944662 -0.32385733]	[ 0.58892128 1.26600466 -0.39378566]
		[-0.34847006 -0.26447327 -0.74315056]	[-0.53422454 -0.20556877 -0.43760246]
		[-0.19246636 -0.08703081 -0.21079341]	[-0.26143337 -0.10185096 -0.2571377 ]
		[ 0.82973291 -1.10606469 0.4563963 ]	[ 1.02265214 -0.99858246 0.28457863]
		[ 0.19108197 0.09090459 0.12763906]	[ 0.18517674 0.09794559 0.11097025]
		[-0.87100549 -0.64411619 0.37688155]	[-0.85484954 -0.69334943 0.41734827]
		[ 0.16398257 0.14502164 -0.12396135]	[ 0.097649 0.14604838 -0.21074215]
		[-0.14491581 0.17730887 -0.25059397]	[-0.16471187 0.20352782 -0.25186329]
		[-0.40367988 -0.1125281 0.17073403]	[-0.48889269 -0.15451718 0.17003763]
		[-0.27547883 0.21551308 -0.08834104]	[-0.27027279 0.26195684 -0.09399069]
		[-0.68189185 -0.14195276 0.31804447]	[-0.63485854 -0.13961795 0.25531786]
		[ 0.37663082 -0.71589889 -0.09453581]	[ 0.47157061 -0.6957287 0.15986693]
		[ 0.12240958 0.22533671 -0.01845632]	[ 0.09425404 0.25646614 -0.11682117]
		[ 0.07694832 0.22046287 -0.16419211]	[ 0.15682173 0.24660498 -0.09843541]
		[-0.7545094 -0.55761837 0.0446236 ]	[-0.72291476 -0.49371588 -0.02227695]
		[ 0.17523784 -0.18125706 0.19618335]	[ 0.14765815 -0.1430906 0.18750309]
		[ 0.92007751 0.47983872 0.71411774]	[ 0.91656394 0.55571961 0.79243061]
		[ 0.98898336 -0.47915346 -0.08870094]	[ 1.11274716 -0.38891103 0.03402422]
		[ 0.16843675 -0.01251326 -0.31408239]	[ 0.12885891 -0.00679164 -0.33204346]
		[-0.29234344 0.23467698 0.06058996]	[-0.28562664 0.17395866 0.08152539]
		[ 0.22803468 0.06662029 -0.17247539]	[ 0.16491316 0.0398938 -0.17963863]
		[-0.34270528 -0.48192039 1.2296668 ]	[-0.29738154 -0.49089089 1.23092713]
		[-0.8324065 0.07782301 -0.12199162]	[-0.82717729 0.14345323 -0.29060295]
		[ 0.51291034 0.37767592 -0.4993856 ]	[ 0.55184019 0.40594871 -0.48382946]
		[ 0.3143954 0.08060906 -0.16462822]	[ 0.35474147 0.09334644 -0.19694182]
		[ 0.13668164 -0.58017988 -0.22088973]	[ 0.13472256 -0.59164359 -0.29368774]
		[ 0.12506924 0.42636784 -0.01814908]	[ 0.05413613 0.44425375 -0.02135303]
		[-0.92717737 -0.31175416 -0.02259575]	[-0.8421346 -0.24712747 -0.11362759]
		[-0.58305792 0.62735453 -0.70440867]	[-0.67794542 0.60680606 -0.649223 ]
		[-0.01064983 0.20940012 0.07809164]	[ 0.02695386 0.19946329 0.12600388]
		[ 0.15623572 0.09577678 -0.0486009 ]	[ 0.15383106 0.13580337 -0.08622848]
		[ 0.50573752 -0.46668154 0.11027736]	[ 0.44649873 -0.44716705 0.03551658]
		[-0.50780232 0.0648163 0.051857 ]]	[-0.4676409 0.09425013 0.09784606]]
0.707747	0.622321	[[-1.07490597 0.94782535 0.83722692]	[[-1.00719298 0.97084849 0.70588048]	[1.6597423435907068, 0.10907782683564504, 1.5245883094458879, 0.48467609296978553, 0.6077516253894867, 0.4399131261893914, 0.6329074475033737, 0.26265537758035223, 0.36936660144363476, 0.42049706660131647, 0.4408718347627406, 1.3275342463489401, 0.7984789479482899, 0.5792920762245134, 0.40859729440086323, 1.1605656149721864, 0.26061638162908835, 0.8674758289215582, 0.6692650562424711, 0.415935335…	[1.5669242944492128, 0.3697566949024059, 1.2658392436397565, 0.4620623991674841, 0.7368203746336871, 0.4477135544398868, 0.6972713027488542, 0.246684094836234, 0.3986395227618051, 0.4034530968183959, 0.40554675618947345, 1.2204152226512437, 0.6442141138072445, 0.5318234844532417, 0.36385822897921943, 1.2177694805062607, 0.29389945402341383, 0.9367429078818106, 0.7927311590800454, 0.46009046157024…
		[-0.08929852 0.00688342 0.06226046]	[-0.2345826 -0.28518862 -0.01893323]
		[ 0.99972539 -0.45842063 -1.0558263 ]	[ 0.93896238 -0.38194234 -0.75816798]
		[ 0.40763286 0.11555424 -0.23535842]	[ 0.35803576 0.10850197 -0.27118145]
		[-0.07945432 0.59515071 -0.09404617]	[ 0.0383089 0.68679735 -0.26409485]
		[-0.295157 0.32199148 0.05222446]	[-0.31081265 0.31752216 0.05497821]
		[-0.06251973 -0.58150945 0.24188816]	[-0.11014701 -0.64624592 0.23753129]
		[ 0.02292953 -0.11700183 0.23403559]	[-0.03920644 -0.13086124 0.20540505]
		[-0.2598931 -0.25097763 0.07679513]	[-0.28876372 -0.24947058 0.11529705]
		[ 0.36622663 0.1696862 0.11790855]	[ 0.34482495 0.18439433 0.09934226]
		[ 0.36945198 -0.21357262 0.11072463]	[ 0.3268662 -0.193512 0.14205549]
		[-0.19328865 -1.24699904 0.4122864 ]	[-0.06986321 -1.18267794 0.29292549]
		[ 0.27587962 0.25490135 -0.70461647]	[ 0.30307456 0.35687211 -0.44249287]
		[ 0.08652219 -0.47229519 0.32408405]	[ 0.07101707 -0.46586808 0.24649489]
		[-0.39985937 0.03090696 0.07816003]	[-0.34501454 0.02494948 0.1128508 ]
		[ 0.24034714 0.82448765 -0.78061893]	[ 0.21331072 0.79231621 -0.89983113]
		[-0.05509448 0.17908694 0.1811446 ]	[-0.10901615 0.20506524 0.18011279]
		[ 0.49512003 0.12047961 0.70203642]	[ 0.53716318 0.16857296 0.74868294]
		[ 0.63402542 -0.08961112 -0.19467237]	[ 0.78397116 -0.01334424 -0.11676407]
		[-0.28489803 -0.13083926 0.27334302]	[-0.34319705 -0.126414 0.27913889]
		[-0.01581847 -0.20474164 -0.06366346]	[-0.03554663 -0.22063758 -0.0321178 ]
		[ 0.13774422 -0.26263539 -0.16777654]	[ 0.05913015 -0.23784707 -0.1605286 ]
		[ 0.47996455 -0.57202834 -1.17027975]	[ 0.52419929 -0.5941629 -1.24118233]
		[-0.14929646 -0.17169002 0.13227019]	[-0.11430823 -0.13682935 -0.04529062]
		[-0.61049893 -0.39703897 0.69886763]	[-0.60017347 -0.39521772 0.73031556]
		[ 0.29782061 0.03238375 0.40648774]	[ 0.35287484 0.03829699 0.39906975]
		[ 0.03367871 0.77501536 0.22665307]	[-0.00530552 0.77410553 0.1460702 ]
		[-0.10426997 0.34372843 -0.02797224]	[-0.19804718 0.36194061 -0.01790525]
		[-0.84078656 -0.76904617 -0.52418032]	[-0.80271085 -0.69113424 -0.64878688]
		[ 0.703851 -0.54654596 -0.80813706]	[ 0.64307049 -0.56785209 -0.72179201]
		[ 0.19019093 0.11922619 -0.15370874]	[ 0.24000768 0.10360393 -0.10861105]
		[ 0.33860514 0.20069971 0.63414431]	[ 0.34209797 0.27120582 0.61672885]
		[-0.26502554 0.1721882 0.17824331]	[-0.32771519 0.1961411 0.08177498]
		[-1.17488779 0.94202226 0.30774986]]	[-1.13531187 0.95807164 0.35302517]]
0.814186	0.731088	[[-3.76394124e-01 3.04243801e-01 1.49729142e+00]	[[-0.38851112 0.37433318 1.4906827 ]	[1.573568688166973, 1.454009287476227, 1.3069731482019609, 0.44999885091218433, 1.146207549804998, 0.42391213480016626, 0.34646294433427965, 0.44423314233754146, 0.3789498573597585, 0.6565589578962288, 0.5598270733419978, 0.959464616865025, 0.9733712326063932, 0.7324940697885675, 0.4473812198768736, 1.4690436403936358, 0.324321453938313, 0.547401217540015, 1.1902942929150615, 0.4185359806116833, …	[1.5853078978522597, 1.5915134235297685, 1.1664730680793363, 0.4523504801099114, 1.1958767659729652, 0.4068509516621734, 0.2883043738892979, 0.4441715717740742, 0.3983834886363555, 0.7155060938986918, 0.4469121534203293, 0.9979555917556838, 0.8382248377731091, 0.6747578035131238, 0.45453141503676786, 1.3189831210836644, 0.3219735258951063, 0.5763621785073608, 1.0508487059296525, 0.437363461928925…
		[ 1.48883541e-01 -1.44199264e+00 1.12400782e-01]	[-0.03223723 -1.58553943 -0.13394193]
		[ 9.14035827e-01 2.05329910e-01 -9.11348970e-01]	[ 1.00371566 0.14924313 -0.57527452]
		[ 9.76716356e-02 2.54282378e-01 3.58189460e-01]	[ 0.07964462 0.27469243 0.35045936]
		[-7.01868627e-01 8.99377695e-01 -1.10869020e-01]	[-0.63419807 0.97809921 -0.26690071]
		[-4.09202465e-01 1.08943724e-01 1.96495744e-02]	[-0.38563298 0.12475575 0.03536808]
		[ 1.45739541e-02 3.37635576e-01 7.63307878e-02]	[-0.14288587 0.22445656 0.11100581]
		[-2.42116316e-01 1.28327343e-01 3.49649635e-01]	[-0.26700951 0.10262469 0.3397977 ]
		[ 2.20232040e-01 -3.06465442e-01 3.43478672e-02]	[ 0.20901221 -0.32660015 0.09140917]
		[ 5.29052358e-01 -5.39128008e-02 -3.85054124e-01]	[ 0.56537218 -0.01106672 -0.43838431]
		[ 2.53625255e-01 1.67224577e-01 -4.70230287e-01]	[ 0.19618214 0.16195252 -0.36744309]
		[ 5.35776211e-01 -7.24561619e-01 -3.29433851e-01]	[ 0.69278111 -0.53224636 -0.48237279]
		[-3.84265668e-01 -8.67193259e-01 -2.18557324e-01]	[-0.44650183 -0.70146854 -0.10582475]
		[-5.78446542e-01 3.88363034e-01 2.26100229e-01]	[-0.54952814 0.33661534 0.20001758]
		[-2.86266422e-02 4.46123803e-01 1.74362635e-02]	[ 0.01521826 0.45410176 -0.01260162]
		[ 1.02730791e+00 9.98455674e-01 -3.25290566e-01]	[ 0.90663517 0.85756668 -0.42697605]
		[ 3.71219877e-02 -3.17032327e-01 -5.74183495e-02]	[ 0.00886697 -0.31935128 -0.04003861]
		[ 2.19409800e-01 -2.83076040e-01 4.13975106e-01]	[ 0.26030948 -0.28018506 0.43119446]
		[-7.18640311e-01 -8.33667169e-01 -4.53161846e-01]	[-0.61347032 -0.77249195 -0.36220623]
		[-6.61627836e-03 3.83818399e-01 1.66769388e-01]	[-0.07279229 0.3987727 0.16422063]
		[ 4.82630937e-01 -2.88318165e-02 2.17040629e-01]	[ 0.45694561 -0.01509945 0.24302952]
		[-5.39746616e-02 -1.89448291e-01 -4.69175414e-04]	[-0.12884437 -0.15292752 0.01191561]
		[-1.06911830e-01 1.20491193e+00 9.59361545e-01]	[-0.03846411 1.14642016 0.91218244]
		[ 5.63335947e-01 4.84171132e-02 6.08399104e-01]	[ 0.60597867 0.06041825 0.44470691]
		[ 5.93530141e-01 3.33757783e-01 -6.98816416e-01]	[ 0.61695943 0.34734258 -0.70630122]
		[-6.49302726e-01 -3.10444228e-01 -6.01518156e-01]	[-0.59051692 -0.31378712 -0.6244308 ]
		[-4.78172793e-01 -6.06036360e-01 2.55730065e-01]	[-0.53078665 -0.61419224 0.18059978]
		[-1.51137835e-02 -5.86116511e-01 -2.49786645e-01]	[-0.11479422 -0.57843052 -0.22319019]
		[-2.75802432e-01 1.05878688e+00 9.05241462e-01]	[-0.18822557 1.14137744 0.79883075]
		[-1.54611914e+00 2.04100787e+00 1.01547372e-02]	[-1.59531908 2.02784904 0.13779374]
		[-2.73270510e-02 -3.76511521e-01 3.53789321e-02]	[ 0.03629914 -0.40497151 0.07432337]
		[-4.35617493e-01 -6.45160725e-01 -7.62919743e-01]	[-0.46710865 -0.57493838 -0.7890986 ]
		[-1.01327080e-01 -2.12481544e-01 2.83808445e-02]	[-0.1642806 -0.19189509 -0.06020541]
		[ 1.68168733e+00 -1.79825696e+00 -4.32212372e-01]]	[ 1.6971869 -1.7854301 -0.40234679]]
0.765526	0.67556	[[ 0.90499721 0.13513784 -0.45312621]	[[ 0.8251355 0.21225323 -0.30116769]	[1.0210805765889361, 1.3473213122170893, 0.894554413265088, 0.6257558769035729, 1.3004978922068842, 0.533210351586821, 1.541169317564182, 0.21889243020805602, 0.25168482494189126, 0.2928444510093522, 0.3992077426860901, 1.1794611490778992, 1.5499645968737135, 0.5783350671218976, 0.6088011571380695, 1.405738111492799, 0.3004462021129824, 0.25817273176398065, 0.9124189002380243, 0.5791538987897601,…	[0.9036603325234591, 1.2331177941009046, 0.7977539981005894, 0.5889745829747087, 1.3427326839470481, 0.5662589362191122, 1.3557885113343169, 0.25143448802709467, 0.29223804366324385, 0.3570204305116822, 0.38248027813267804, 1.093328838385629, 1.6496969629271434, 0.6156879040776024, 0.5548338987146153, 1.2051206581521836, 0.3023854907259931, 0.2436855050876055, 0.8741949876995904, 0.57446292696251…
		[-0.44578467 -1.14495703 0.55283283]	[-0.6173079 -1.05088588 0.18748151]
		[-0.7717898 0.34808496 0.28879917]	[-0.50924217 0.15560885 0.5940284 ]
		[ 0.37224909 -0.22241851 0.45114414]	[ 0.34302615 -0.18036854 0.44349894]
		[-1.12731416 0.32345315 0.56199254]	[-1.17931792 0.36130519 0.53065891]
		[ 0.23259875 0.11821071 -0.46501326]	[ 0.30349022 0.14933793 -0.4541377 ]
		[ 0.32852363 1.3152241 -0.73311708]	[ 0.19667224 1.12405725 -0.73210506]
		[ 0.17633128 -0.12185196 0.04442156]	[ 0.19391971 -0.15730644 0.02948105]
		[ 0.18478929 -0.04549922 0.16470577]	[ 0.19719363 -0.03133102 0.21339193]
		[ 0.28714183 0.05178953 0.0250057 ]	[ 0.34256744 0.1004185 -0.00522151]
		[ 0.24132066 -0.2968784 0.11399286]	[ 0.16183851 -0.27707547 0.20815533]
		[ 0.77586994 -0.47021645 -0.75369153]	[ 0.79914024 -0.29031704 -0.68735642]
		[-1.08618855 1.08334125 -0.221261 ]	[-1.09843812 1.18678809 -0.32629406]
		[ 0.30430386 -0.49038318 0.03734896]	[ 0.32366246 -0.5231388 0.02529817]
		[-0.13406353 -0.52934973 0.26917407]	[-0.08700062 -0.50555938 0.21137943]
		[ 1.20216419 -0.29931741 0.66431166]	[ 1.01365612 -0.36364144 0.54090848]
		[-0.19967029 0.10947949 -0.19599474]	[-0.19095676 0.10637918 -0.20894011]
		[ 0.09599049 -0.23949384 0.009038 ]	[ 0.10786957 -0.20309688 0.08061291]
		[-0.61496201 0.46790683 -0.48517335]	[-0.54837134 0.50605507 -0.4554273 ]
		[ 0.1185232 -0.45875704 0.33303674]	[ 0.07027072 -0.44649643 0.35455693]
		[-0.010582 -0.29235881 -0.42340201]	[-0.00795962 -0.31602516 -0.3981263 ]
		[-0.08833117 0.18205945 0.27272945]	[-0.12710953 0.19499179 0.27385641]
		[-0.08691156 0.90584531 -2.08484914]	[-0.02597367 0.83702018 -2.15119548]
		[ 0.65731213 -1.73054313 -0.04573 ]	[ 0.70256178 -1.72276352 -0.15804999]
		[-0.68874375 -0.49083626 0.4351477 ]	[-0.68123887 -0.486687 0.44494417]
		[-0.10887091 -0.06602127 1.18246582]	[-0.02794742 -0.06046577 1.18158374]
		[-0.12373098 0.52913052 0.27238806]	[-0.16402844 0.52644007 0.1964188 ]
		[ 0.21486882 0.99330107 0.46168979]	[ 0.12369059 0.98981037 0.49017124]
		[-0.64616834 -0.81964703 -0.50353125]	[-0.55312307 -0.77292387 -0.62358414]
		[ 1.35256618 -1.5052799 -0.78221271]	[ 1.30259448 -1.52615394 -0.67442722]
		[-0.17743619 0.26975355 -0.50786608]	[-0.09197345 0.25690793 -0.47643028]
		[ 0.38902499 0.18837614 1.22310354]	[ 0.38609772 0.26225257 1.20842617]
		[-0.08338714 0.08094731 -0.00561812]	[-0.14963356 0.09156091 -0.05855542]
		[-1.3568953 1.8312389 0.44458083]]	[-1.33376462 1.85304947 0.49616619]]
0.733061	0.662157	[[ 2.13051008 -0.31091335 -0.92952119]	[[ 1.99530793 -0.4083056 -0.71193172]	[2.3451545647864025, 0.5605678869789316, 1.540754451122943, 0.5194014801934712, 0.9867261418201527, 0.6542194476474257, 1.5595549725311377, 0.4809150009403011, 0.4157690205733716, 0.5710401248537723, 0.20201836297217865, 0.40457924008089835, 0.8683748689354531, 0.7313873116225886, 0.6533238804217405, 1.3836759440348183, 0.2504148449003838, 0.6035328727443164, 1.1485516674876095, 0.811100691536702…	[2.1575017903129865, 0.3903203666116389, 1.3424230264655905, 0.47685521214797916, 1.0746639820506048, 0.6711249956397456, 1.4643776316546233, 0.4380724365079127, 0.4449370379528472, 0.5626790283817013, 0.28563671605018737, 0.6262464981407683, 0.7912015210707436, 0.7267764076266394, 0.7092767973571216, 1.2344113222025743, 0.2857893743830084, 0.5482840384502806, 1.1098745681347535, 0.76235340457829…
		[-0.08004244 -0.03751074 0.55355443]	[-0.08065099 0.2979079 0.23894831]
		[-1.33912135 0.5801805 0.49403328]	[-1.07044523 0.37817017 0.71640347]
		[-0.08443527 -0.30508615 0.41179003]	[-0.16019313 -0.28248334 0.34918794]
		[-0.21299355 -0.75543376 0.59798165]	[-0.2794775 -0.80290343 0.65737439]
		[ 0.08260449 -0.63617106 0.12831978]	[ 0.15003032 -0.63652712 0.15077431]
		[ 0.49566372 1.09323178 -0.99567739]	[ 0.29150103 1.01006071 -1.01941471]
		[-0.13460532 0.42898723 -0.1706769 ]	[-0.10039112 0.37939022 -0.19465903]
		[ 0.0617015 0.38465756 0.14524244]	[ 0.09607257 0.41422445 0.13098525]
		[-0.49625507 -0.28188197 0.01898114]	[-0.49640155 -0.26423346 0.01933562]
		[-0.18679722 0.06920641 -0.03359597]	[-0.26173939 0.11299535 0.01768839]
		[-0.1884434 0.34903751 -0.07966346]	[-0.29198009 0.52752254 0.16926984]
		[-0.06618618 -0.83807996 0.21752307]	[ 0.08961421 -0.78596448 -0.01513215]
		[-0.29292898 0.60442351 -0.28946889]	[-0.27236602 0.59285823 -0.32021839]
		[ 0.5277701 0.2679456 -0.27657906]	[ 0.58016701 0.26608555 -0.30931908]
		[ 0.44897444 -1.03504066 0.80104426]	[ 0.28261927 -0.97477703 0.70264315]
		[-0.05755734 -0.06056148 -0.23606578]	[-0.06158869 -0.0995359 -0.26072017]
		[ 0.32938377 -0.4707441 -0.18481953]	[ 0.29398172 -0.44419446 -0.12992849]
		[-1.02513599 -0.43711413 -0.27784595]	[-1.00165117 -0.39896745 -0.26332766]
		[ 0.53334775 0.28565805 -0.54020736]	[ 0.49429099 0.30364589 -0.49462947]
		[ 0.03478398 0.44263589 0.12956235]	[ 0.06514584 0.38577072 0.15506791]
		[ 0.05410419 0.20241314 0.43125176]	[ 0.0320911 0.19004005 0.41464428]
		[-0.75403333 0.47931915 2.07446305]	[-0.69120001 0.43857806 2.07137528]
		[-0.13603218 1.57391619 0.64712464]	[-0.09659845 1.54118864 0.55253884]
		[ 0.6365305 0.12434912 -0.31675223]	[ 0.65667009 0.12742202 -0.33133747]
		[-0.33001317 -0.07892642 -1.45946772]	[-0.24974606 -0.05210961 -1.48419569]
		[ 0.16729071 -0.35536027 -0.12486514]	[ 0.15741739 -0.35510704 -0.21586064]
		[ 0.21755315 -1.61647005 -0.62572106]	[ 0.15336689 -1.61076772 -0.57196348]
		[ 0.51964977 0.32303694 1.10165786]	[ 0.6626846 0.39621298 1.01667239]
		[-1.84216697 1.96992219 0.03312315]	[-1.90911495 1.96997558 0.13628462]
		[-0.16708013 -0.36338762 0.47284078]	[-0.0410654 -0.38505339 0.48990385]
		[-0.57902376 -0.37931099 -1.3525815 ]	[-0.60152933 -0.30804667 -1.38514318]
		[ 0.3298751 0.05376023 -0.03141398]	[ 0.28746088 0.06382968 -0.07595493]
		[ 1.34304609 -1.59391147 -0.23494345]]	[ 1.37771723 -1.58690202 -0.20536156]]
0.634143	0.597146	[[ 0.30203867 -0.65715792 -1.67073627]	[[ 0.30947691 -0.74147278 -1.52980665]	[1.8205613340093136, 1.025849415012204, 1.730332418107561, 0.22438421414542517, 0.7622407153939686, 0.46883299576047976, 0.8494286400575315, 0.273582326855402, 0.5018394089929761, 0.7553576046608889, 0.23731843857920026, 0.6128718840859587, 1.6684843958638287, 0.6479744734689971, 0.80535697685829, 0.5369214311505417, 0.3487166078434387, 1.402896227956712, 1.2596866646135128, 0.6876789278450282, 0…	[1.727965923273484, 1.1478064606693155, 1.8438394686066564, 0.33650058184479303, 0.7166363614529668, 0.453512576123885, 0.6899051416681055, 0.3068765789838695, 0.46687069190395386, 0.8067587524405219, 0.2382788852068883, 0.8522140692436604, 1.8562224600527544, 0.6091510383295788, 0.7571678594100404, 0.6481056288114767, 0.3152947481684476, 1.4668244963241077, 1.3442105648504123, 0.6879807180435141…
		[-0.09217626 0.67715716 0.7650678 ]	[-0.02943723 0.87635204 0.74067552]
		[-0.85636422 -1.1587702 0.95809301]	[-0.65610847 -1.29906685 1.13211791]
		[ 0.0521356 -0.04012663 -0.21452274]	[-0.08622317 -0.04496291 -0.32214367]
		[-0.08345789 0.67502901 -0.34406617]	[-0.12488713 0.65429738 -0.26432142]
		[ 0.14512618 0.32095913 -0.30939943]	[ 0.14644674 0.30489674 -0.30210096]
		[ 0.69441972 -0.364327 -0.32645996]	[ 0.39645693 -0.31828886 -0.46635095]
		[ 0.14976353 -0.18480415 -0.13515029]	[ 0.14864647 -0.22041099 -0.15328554]
		[-0.17380892 0.44486247 0.1540475 ]	[-0.10289652 0.44585493 0.09270345]
		[-0.14582742 0.25333246 0.6965071 ]	[-0.17125494 0.26539084 0.74236051]
		[ 0.06337565 -0.00600667 0.22862084]	[ 0.00890894 0.03232514 0.23590791]
		[-0.42451237 0.18532048 0.40131971]	[-0.53433217 0.30818061 0.58803287]
		[ 1.10037545 1.16023676 -0.47630319]	[ 1.33139896 1.09655098 -0.68594065]
		[ 0.179767 -0.60630417 -0.14124448]	[ 0.16101804 -0.55941858 -0.17941304]
		[-0.50769701 -0.60386043 0.16185235]	[-0.43369437 -0.58278918 0.21346928]
		[-0.52813031 -0.09031776 0.03472325]	[-0.64602438 0.05171733 0.00432704]
		[-0.13458413 0.31650376 0.05758259]	[-0.16734525 0.26675885 0.01568641]
		[ 0.66602926 -1.22271407 -0.17173574]	[ 0.69595393 -1.28242886 -0.15032779]
		[ 0.63981689 1.05272982 0.263068 ]	[ 0.68148582 1.12563853 0.27462162]
		[-0.10093242 -0.6801635 -0.00962092]	[-0.1629412 -0.66701428 0.04312284]
		[-0.3284811 -0.03944457 -0.08388531]	[-0.30154773 -0.08699783 -0.05432532]
		[-0.25257213 0.0771682 -0.03356075]	[-0.28923932 0.07151263 -0.05172354]
		[-0.11705222 -1.00580318 -1.09696513]	[-0.01542542 -1.03381776 -1.10577541]
		[-0.79672202 -0.53116961 -1.02428079]	[-0.77190292 -0.5456422 -1.11028356]
		[-0.49098245 -0.20477584 0.40443641]	[-0.47930992 -0.21490846 0.40660536]
		[ 0.65304703 0.42838991 1.2171738 ]	[ 0.73205387 0.44880502 1.22246774]
		[ 0.34649736 0.14615498 -0.08785613]	[ 0.35819908 0.15682523 -0.15958228]
		[ 0.14576597 1.34731603 0.75006087]	[ 0.08540194 1.39043145 0.79744003]
		[-0.32617436 -1.29116688 -0.67357129]	[-0.22619948 -1.27308096 -0.77035536]
		[ 0.13809801 -0.72509991 -0.2261118 ]	[ 0.15287303 -0.71922854 -0.15727613]
		[-0.32399144 0.53936697 -0.17964914]	[-0.19829008 0.52220708 -0.16209616]
		[ 0.71770556 0.42567482 1.00697807]	[ 0.73481711 0.48687818 0.98955759]
		[ 0.29508331 0.04292518 -0.06512976]	[ 0.26401694 0.05477971 -0.07769956]
		[-0.85642516 1.01593441 0.16327484]]	[-0.81009502 1.03012637 0.20371188]]
0.576335	0.536375	[[-1.14443541 0.2376844 0.43364818]	[[-1.01325853 0.15837357 0.57096539]	[1.2467064693681857, 0.8929215541766665, 0.879406311639564, 0.6256715991509758, 0.9764308352116424, 0.5984156152886361, 1.3273972464851078, 0.35683106148955557, 0.2905663622852234, 0.7282971459358127, 0.3136764410372098, 0.16908084920791644, 1.0204932847782073, 0.2911834387645612, 0.9026730054261487, 1.0696808381088385, 0.29782749970904915, 0.4322013598139407, 0.904808606206015, 0.869880000543269…	[1.1737872499078088, 0.9437427812835657, 0.9053217828311898, 0.6947304169470294, 0.7625560993207661, 0.6322066573130358, 0.8997397543500282, 0.39678347182075613, 0.27477493067600006, 0.7317454768071049, 0.3018019324410731, 0.2207459697045213, 1.143840587647079, 0.34677211224730226, 0.9106822347330242, 1.0567093350495413, 0.28182894061753383, 0.5466441896414443, 0.8694450610330323, 0.8535084059299…
		[ 0.60594524 -0.18540996 0.62909651]	[ 0.6669344 -0.14099322 0.65266366]
		[ 0.62023961 -0.16471456 -0.60127148]	[ 0.77262405 -0.23003778 -0.41199786]
		[-0.05994544 0.49237774 -0.38136027]	[-0.21543994 0.46884793 -0.46520705]
		[ 0.41203721 0.47959024 -0.74406701]	[ 0.35952491 0.37273144 -0.55973647]
		[-0.4871114 -0.0837186 0.33736468]	[-0.52958574 -0.09837749 0.33097744]
		[ 0.80925313 -0.9304582 0.49126404]	[ 0.58915933 -0.64871207 0.20394991]
		[-0.304871 0.18129305 -0.03892186]	[-0.35150712 0.17492185 -0.05729062]
		[-0.27748018 0.00569078 0.08603008]	[-0.27402891 -0.01412914 0.01448392]
		[-0.45565309 -0.36813825 -0.43274845]	[-0.49387691 -0.37695326 -0.38657895]
		[ 0.27281146 0.13726039 -0.07159887]	[ 0.26802551 0.12922051 -0.05048555]
		[ 0.00571382 0.09087584 0.14246848]	[-0.06200594 0.21158868 0.01069007]
		[ 0.28249014 -0.9079782 0.37038015]	[ 0.50573981 -1.00109605 0.22451109]
		[-0.274579 0.09512254 0.01859763]	[-0.30353774 0.16702104 -0.01482249]
		[ 0.07735517 0.83626882 -0.33089151]	[ 0.16464132 0.8708979 -0.20921811]
		[-0.45225517 0.24575479 -0.93770301]	[-0.54546315 0.27613714 -0.86188912]
		[ 0.17743639 -0.06477634 0.23026414]	[ 0.14117608 -0.07902769 0.23076284]
		[ 0.23573884 -0.36204519 0.01218571]	[ 0.30921672 -0.45008278 -0.02510743]
		[-0.11214547 -0.324999 0.83694543]	[-0.08388788 -0.24249938 0.83071752]
		[ 0.08021691 0.76396325 -0.40818698]	[ 0.01076583 0.78110862 -0.34384593]
		[-0.10367255 -0.03721578 0.32711147]	[-0.09748785 -0.04908483 0.38277646]
		[ 0.29382126 -0.55184166 -0.18808468]	[ 0.24637246 -0.52881942 -0.18930681]
		[ 0.5360579 -0.76743049 2.37053876]	[ 0.64213194 -0.79741322 2.396109 ]
		[-0.78118586 2.17944995 0.25843235]	[-0.72455782 2.15429732 0.19914382]
		[ 0.11937064 0.47210241 -0.34928305]	[ 0.13420148 0.47609201 -0.37152925]
		[-0.25106233 -0.18111277 -1.56977398]	[-0.16619467 -0.17296123 -1.58326335]
		[ 0.0765391 -0.26922004 0.07640021]	[ 0.07961719 -0.26160975 0.01582373]
		[ 0.03357612 -1.23588394 -0.63584396]	[-0.03084234 -1.23043118 -0.59207873]
		[ 0.75354307 0.67203161 0.49214043]	[ 0.85684738 0.68143134 0.43720381]
		[ 0.24306536 -0.48765452 -0.06242054]	[ 0.30891002 -0.47347828 0.01019895]
		[-0.15226917 -0.59511847 0.3847497 ]	[-0.02784259 -0.62282764 0.3877711 ]
		[-0.6652172 -0.33258217 -0.85643503]	[-0.69238373 -0.30126538 -0.88790534]
		[-0.04747537 0.13631047 0.06871168]	[-0.07058152 0.15770614 0.05178259]
		[-0.42251339 0.6443717 0.03179424]]	[-0.37340605 0.6394243 0.05973176]]
0.650084	0.578381	[[-2.83866850e+00 -1.41120395e-01 2.72187612e-01]	[[-2.68254738 -0.10755824 0.51787663]	[2.8551777399251295, 1.128197524045757, 0.7792937497082366, 0.39873691686905716, 0.8144675982608225, 0.5292833974933535, 1.3278237764064773, 0.5277902668225831, 0.5134341548970741, 0.8516619074875382, 0.3241290885496577, 1.387559330424537, 1.276628166300294, 0.37517601782677945, 0.9159110142022071, 1.1020154391064554, 0.476879414521345, 1.4542925609892692, 0.7519483977381572, 0.8322367556454727, …	[2.7341955756536227, 1.1300251321043995, 0.6515996855852674, 0.3800806738020036, 0.3586576048158351, 0.5405440408905645, 0.8398944840526523, 0.49504445406110154, 0.5256531507191889, 0.8706977095996395, 0.3369383479485772, 1.6314582114517795, 1.2494416502115837, 0.3564662990315197, 0.855770489787847, 0.9921333145947481, 0.4714063917499695, 1.2957090724057398, 0.7805162079380549, 0.9016203020130935…
		[ 9.61515052e-01 -5.90111907e-01 -9.29485654e-03]	[ 0.87208639 -0.71762481 -0.0379047 ]
		[-1.76865350e-02 5.18385919e-01 -5.81602935e-01]	[ 0.10582598 0.50244292 -0.40116595]
		[ 2.21121488e-01 2.84069721e-01 -1.71466644e-01]	[ 0.12624559 0.28923718 -0.21181413]
		[ 2.57317003e-01 2.55066926e-01 -7.29442453e-01]	[ 0.14665479 0.01501555 -0.32695899]
		[ 2.45386352e-04 5.08201974e-01 -1.47890528e-01]	[-0.03170871 0.50750283 -0.18336656]
		[ 1.73065307e-01 -3.13340836e-01 1.27866411e+00]	[ 0.04348534 0.06298725 0.83639965]
		[ 2.34867546e-01 -4.72569017e-01 8.85020948e-03]	[ 0.16367073 -0.46613605 -0.03159243]
		[ 2.02330252e-01 -4.32165115e-01 -1.89500433e-01]	[ 0.15345323 -0.40988957 -0.2911252 ]
		[ 6.79959153e-01 3.01694292e-01 4.14685554e-01]	[ 0.7046317 0.27499296 0.43126273]
		[ 2.06467932e-01 -8.64941639e-02 -2.34412923e-01]	[ 0.21956246 -0.13392948 -0.21767561]
		[ 9.01675749e-01 -6.79426369e-01 -8.06648342e-01]	[ 0.98484235 -0.62783898 -1.13910476]
		[-8.04919068e-01 9.74323325e-01 1.80496060e-01]	[-0.74234215 0.99573036 0.1362117 ]
		[ 2.88973231e-01 -1.22045566e-01 2.05806695e-01]	[ 0.27718428 -0.13145098 0.18154267]
		[-5.18598241e-01 -6.89095424e-01 3.08376956e-01]	[-0.39637497 -0.61555355 0.44308447]
		[ 3.51139128e-01 -5.30995085e-01 -8.99546308e-01]	[ 0.27135311 -0.45906381 -0.83663398]
		[ 2.50499767e-01 1.04743514e-01 3.92036527e-01]	[ 0.22849686 0.1267381 0.39236542]
		[-5.83014421e-01 1.33141405e+00 4.89659929e-02]	[-0.49248422 1.19843358 0.00884565]
		[ 5.81155922e-01 1.01781908e-01 4.66180898e-01]	[ 0.59563392 0.16429983 0.47689763]
		[-4.17129802e-01 -5.87191439e-01 4.16925604e-01]	[-0.48685656 -0.58390275 0.48471377]
		[-1.14955227e-01 -4.56047347e-02 -3.24542991e-02]	[-0.12135868 -0.04867739 0.0220104 ]
		[ 7.14965943e-02 -4.64918177e-02 -4.12618333e-01]	[ 0.03680615 -0.02222755 -0.41422949]
		[ 7.48259452e-01 3.29462493e-01 -1.38599858e+00]	[ 0.81468763 0.25074684 -1.32695693]
		[-1.62083650e-01 -4.64687497e-01 -3.92632407e-01]	[-0.11669147 -0.49601951 -0.41134524]
		[-3.11966940e-01 -8.83945197e-02 -1.18590308e-01]	[-0.28801885 -0.09240461 -0.14754496]
		[-1.27628619e-01 -1.87825717e-01 1.54136161e+00]	[-0.05621037 -0.20384528 1.54731173]
		[-1.95453417e-01 -4.01578981e-02 9.55123694e-02]	[-0.20638486 -0.0240254 0.04077017]
		[-1.30269865e-01 7.56619865e-01 3.51457482e-01]	[-0.19009156 0.73847439 0.38856475]
		[-9.73151158e-01 1.75878868e-01 -1.14494845e-01]	[-0.86088292 0.11379969 -0.172278 ]
		[-9.65029034e-01 8.29124899e-01 -1.64905388e-01]	[-0.90849462 0.75645127 -0.10747955]
		[-6.01650619e-02 4.11934316e-01 -5.04526115e-01]	[ 0.04968177 0.38223063 -0.5027827 ]
		[ 5.65550441e-01 -6.68468007e-02 9.61669473e-01]	[ 0.55605863 -0.08673933 0.93644533]
		[ 5.37549349e-02 -2.72500772e-01 -2.76930274e-01]	[ 0.04364538 -0.24006548 -0.27303883]
		[ 1.11959451e+00 -9.12436188e-01 1.72585641e-01]]	[ 1.18644102 -0.91213062 0.18869532]]
0.638422	0.550933	[[-8.09994019e-01 -7.92688934e-02 1.11145069e+00]	[[-0.75777393 -0.0827455 1.4672386 ]	[1.3775690563147542, 0.838206567980987, 1.8632387459549868, 0.5939231870670634, 1.7622135183535363, 0.2609984466533707, 1.4158401931732731, 0.25643575665999185, 0.5457262368173814, 0.6982372077313767, 0.36650839837151666, 0.6977627847774449, 1.3557591649137333, 0.5060089324256635, 0.6572344505030697, 0.7191769319268037, 0.42989211823372603, 1.3853318330769024, 1.7903954149497647, 1.00314465645053…	[1.6534380076650756, 0.8655531501534236, 1.8660575364050176, 0.5504325725713853, 1.9125455049162134, 0.2407493538181874, 1.142362503343101, 0.3059742932645304, 0.487582048663426, 0.7209234102714556, 0.25991173803756173, 0.864834124383622, 1.2968486092925593, 0.4849036748668354, 0.7308862983399221, 0.6200848914610585, 0.3684264924053052, 1.2731140578680442, 1.7726177572821147, 0.9564380757308362, …
		[ 5.37312344e-01 3.24300021e-01 -5.55621447e-01]	[ 0.49790374 0.19033896 -0.68194223]
		[-2.46430169e-01 1.62318624e+00 -8.81020564e-01]	[-0.2040187 1.73088871 -0.66676184]
		[ 3.67131253e-01 -3.57447079e-01 3.00318133e-01]	[ 0.29160458 -0.33248063 0.3277185 ]
		[ 7.90303256e-01 -1.51486143e+00 -4.31291196e-01]	[ 0.76707245 -1.75181404 0.02403624]
		[ 3.85824273e-02 -1.99193348e-01 1.64175502e-01]	[ 0.04042809 -0.19740979 0.13173912]
		[-3.56519835e-03 5.94797028e-01 1.28483744e+00]	[-0.17285296 0.81928908 0.77709674]
		[-1.01570564e-01 2.32676295e-01 3.61173023e-02]	[-0.17040582 0.25367732 -0.01516382]
		[-1.06271625e-01 -5.23971647e-01 1.09440307e-01]	[-0.17333174 -0.45547692 0.01526893]
		[ 2.74477901e-02 -1.24492179e-01 -6.86500921e-01]	[ 0.05048641 -0.1566595 -0.70188282]
		[-2.54328915e-01 3.53016961e-02 -2.61532023e-01]	[-0.16201107 -0.05271852 -0.19628368]
		[ 8.05573260e-02 -5.86729463e-01 -3.68960646e-01]	[ 0.32609663 -0.49392896 -0.63058166]
		[-1.13905151e+00 -7.12176756e-01 1.82890222e-01]	[-1.11932266 -0.64083667 0.13513498]
		[ 3.85983167e-02 4.60946332e-01 2.05143093e-01]	[ 0.00310214 0.45938582 0.15519866]
		[ 4.19519850e-01 4.26967881e-01 -2.71401265e-01]	[ 0.52646915 0.46562458 -0.20054617]
		[ 5.59132909e-01 -3.62935208e-01 2.69933112e-01]	[ 0.41942694 -0.33513963 0.31027043]
		[ 3.98031627e-01 -1.35144734e-01 9.00775142e-02]	[ 0.35300262 -0.08974708 0.05543189]
		[-6.75037131e-01 1.19174504e+00 -2.07877156e-01]	[-0.63202671 1.08026473 -0.23321609]
		[-5.10368645e-01 -1.66420083e+00 4.18897591e-01]	[-0.52438307 -1.63146782 0.45333087]
		[ 4.04726272e-01 7.38348044e-01 -5.45287092e-01]	[ 0.35085544 0.74115365 -0.49230633]
		[-2.40426174e-02 1.65052506e-01 -3.42570197e-01]	[-0.02022773 0.16451954 -0.29855437]
		[ 2.58942097e-01 1.59439216e-01 9.80842467e-02]	[ 0.23823665 0.17616184 0.07805541]
		[-6.33863646e-01 8.74584058e-01 1.08873409e+00]	[-0.57175944 0.78276159 1.21044985]
		[ 6.43299708e-01 -8.10889638e-01 3.84968351e-01]	[ 0.67439971 -0.82794621 0.34597836]
		[ 3.85303161e-01 -1.72511336e-01 -4.68183995e-02]	[ 0.43832216 -0.18083055 -0.08674572]
		[-3.01593402e-01 -6.54862228e-02 -1.51172350e+00]	[-0.26079842 -0.08214699 -1.51515442]
		[-2.28278316e-01 2.30615040e-01 2.81384406e-02]	[-0.23891738 0.24729804 -0.01424576]
		[-4.36573790e-05 2.31958957e-01 1.10196264e-01]	[-0.06248227 0.19622461 0.15603793]
		[ 6.59923707e-02 6.03194517e-01 4.43757203e-01]	[ 0.17690814 0.52198642 0.37347099]
		[ 1.83729904e+00 -1.61119316e+00 3.23325264e-01]	[ 1.90148815 -1.64840231 0.40221749]
		[ 8.71042873e-02 -3.85130691e-01 1.63973516e-01]	[ 0.19550833 -0.42113963 0.1477126 ]
		[-3.28251914e-01 -1.28013051e-01 -6.31588217e-01]	[-0.35246866 -0.17957741 -0.64716989]
		[-1.14533360e-01 1.30461155e-01 2.59708543e-01]	[-0.12192393 0.16254898 0.26347434]
		[-1.74151846e+00 1.54606782e+00 -4.58542759e-01]]	[-1.70660686 1.56834428 -0.4493071 ]]
0.642425	0.556554	[[ 1.28632225e+00 7.70496176e-02 -9.58086174e-01]	[[ 1.23547321e+00 9.14390102e-02 -6.90088719e-01]	[1.6057679443046533, 1.1091281752039615, 0.3544550424382829, 0.9278323805747959, 0.5470584316049587, 0.3754613994733478, 1.6688631055153744, 0.5905952079340339, 0.11163138034582425, 0.43360007280405016, 0.5312261678863588, 1.333853174007334, 2.0617703528925, 0.4494274817593535, 1.005976827685686, 1.8034162290813398, 0.47139047374179066, 0.8259182405533456, 1.584919250462059, 0.8946063080701702, 0…	[1.418089409874667, 0.9946723744017213, 0.3149724754078809, 0.9647346362918681, 0.5500746053577004, 0.4149403830577832, 1.3441034309140243, 0.537557135467032, 0.13292681563152606, 0.45750258541371575, 0.5161069438931055, 1.1725549889751745, 2.2586330355972395, 0.4354182652121475, 0.9975306801598706, 1.8222514991716119, 0.47515287715654103, 0.8709123029018054, 1.6027213152156778, 0.923325396100038…
		[-1.90168201e-01 1.01410178e+00 -4.06938503e-01]	[-1.55007681e-01 8.81298912e-01 -4.34347762e-01]
		[-3.92419674e-02 7.94317472e-04 -3.52275197e-01]	[-5.26917803e-03 2.59261847e-01 -1.78782523e-01]
		[-3.02559624e-01 -4.07566007e-01 7.76672743e-01]	[-3.60765358e-01 -4.28972851e-01 7.85202884e-01]
		[-1.57777305e-01 -3.37766189e-01 -4.00366396e-01]	[-1.76128694e-01 -5.20864455e-01 -1.61546959e-02]
		[ 3.12941492e-01 1.79850867e-01 -1.03404791e-01]	[ 3.43819679e-01 1.81890988e-01 -1.44496431e-01]
		[-4.28528131e-01 -2.74540996e-01 1.58936936e+00]	[-7.19898646e-01 -2.64284554e-01 1.10386306e+00]
		[ 4.56958547e-01 -3.73510732e-01 2.19389900e-02]	[ 3.98367327e-01 -3.60930464e-01 -5.89167345e-04]
		[ 3.49556766e-02 6.28955250e-02 8.53452909e-02]	[ 4.66272189e-02 1.24464028e-01 2.03628373e-03]
		[ 4.02396593e-02 3.87306207e-01 1.90745105e-01]	[ 3.25536615e-02 3.65264054e-01 2.73552638e-01]
		[-5.07691044e-01 -1.49092263e-01 4.71438501e-02]	[-4.27576675e-01 -2.57169550e-01 1.31940848e-01]
		[-1.07040473e+00 -5.70436365e-01 5.54977796e-01]	[-8.99532620e-01 -4.02557463e-01 6.35353254e-01]
		[ 8.64217255e-01 7.90226226e-01 -1.69692900e+00]	[ 1.03085482e+00 8.79911246e-01 -1.80679764e+00]
		[ 2.94287656e-01 -2.75599932e-01 1.98556074e-01]	[ 2.83361806e-01 -3.02431033e-01 1.33531355e-01]
		[-4.99594631e-01 -7.61689418e-01 4.26876813e-01]	[-4.52103258e-01 -7.80203037e-01 4.26559870e-01]
		[-1.77605674e-01 9.87151241e-01 1.49876574e+00]	[-3.83225096e-01 9.75332689e-01 1.49079348e+00]
		[-9.26779822e-02 4.57554838e-01 -6.52942640e-02]	[-1.54219080e-01 4.18917029e-01 -1.62773631e-01]
		[-1.41951942e-01 -5.79460021e-01 -5.71153806e-01]	[-1.08524702e-01 -6.00950727e-01 -6.20941908e-01]
		[ 3.27479759e-01 7.25303332e-02 -1.54902078e+00]	[ 3.73893686e-01 1.10117330e-01 -1.55460390e+00]
		[-3.58971642e-02 -8.48821730e-01 2.80238310e-01]	[-7.51885767e-02 -8.54770449e-01 3.40945661e-01]
		[ 2.25721197e-01 2.01740697e-01 -1.65235826e-01]	[ 2.28846447e-01 1.82373466e-01 -1.31538793e-01]
		[-1.65058266e-01 1.88885836e-01 2.21863715e-01]	[-1.97566099e-01 2.09063757e-01 2.16492473e-01]
		[-1.16761938e+00 1.17954350e+00 -1.80718692e+00]	[-1.07219696e+00 1.05531160e+00 -1.66858359e+00]
		[ 7.73405073e-01 2.09715599e-01 1.04434796e+00]	[ 7.78606507e-01 1.93772601e-01 9.52868456e-01]
		[ 9.04294472e-02 -3.68678184e-01 3.45564147e-01]	[ 1.41624130e-01 -3.84389546e-01 3.11387880e-01]
		[ 4.11795014e-02 2.83749567e-01 1.14678668e+00]	[ 7.35492517e-02 2.59934030e-01 1.15254079e+00]
		[-7.90174392e-02 -1.47344888e-01 -3.24100915e-01]	[-6.84497526e-02 -1.12480478e-01 -3.75151867e-01]
		[ 2.26840759e-01 -8.90701806e-01 -3.43598280e-01]	[ 1.48458803e-01 -8.81267356e-01 -2.73369898e-01]
		[-3.34115938e-01 5.01107521e-02 2.01420749e-01]	[-2.52874225e-01 -1.09455362e-01 1.32009377e-01]
		[-2.48445022e+00 1.29315064e+00 -1.13281164e+00]	[-2.42529100e+00 1.31440477e+00 -1.04339726e+00]
		[-1.37546095e-01 3.38384900e-01 -3.48544779e-02]	[-5.10527326e-02 3.28897407e-01 -6.86352752e-02]
		[ 6.14651365e-01 2.30357980e-01 2.76366482e-01]	[ 6.01616276e-01 1.49321148e-01 2.68913423e-01]
		[ 1.81822648e-01 -3.48624946e-01 -2.51741920e-01]	[ 1.86177841e-01 -3.18879547e-01 -2.41463711e-01]
		[ 2.01683361e+00 -1.42394481e+00 1.06242906e+00]]	[ 2.08103968e+00 -1.40136904e+00 1.05372505e+00]]
0.479896	0.413041	[[ 2.65747824e+00 7.14153165e-01 -1.14085782e+00]	[[ 2.46533237 0.7725435 -0.93169474]	[2.9788860194607776, 1.9986846645590297, 1.3104445887366898, 0.45876003278445876, 0.39198919871963767, 0.327510828694994, 1.133722855832623, 0.4906851447276829, 0.8626616309842137, 0.6178097578965638, 0.5373658892748165, 1.270601594531238, 1.5953919534952727, 0.16403877967932845, 0.8892669553503079, 1.0533181630479127, 0.2816818563428692, 0.7683998372699458, 0.33043238873447645, 1.072999532551670…	[2.7464053294466915, 2.043540334158292, 1.3700281989429315, 0.4582127767653864, 0.4264633367530759, 0.2698166459737323, 0.8625473863492692, 0.4924586151577077, 0.7814809996443987, 0.5828972771861618, 0.3558333826516231, 1.464481368176291, 1.7678484043548799, 0.21034645127903828, 0.9399669561851928, 1.0991695453786696, 0.43116343985391054, 0.8653455773779806, 0.2789623885378919, 1.0065071555132845…
		[-1.51523758e+00 6.42396118e-01 1.13407349e+00]	[-1.53899131 0.79323663 1.08551301]
		[ 6.17205193e-01 -1.07559060e+00 -4.23588985e-01]	[ 0.86299091 -1.04888867 -0.17904332]
		[ 2.08247755e-01 -3.01381748e-01 2.76156988e-01]	[ 0.14845154 -0.34515575 0.26227581]
		[-2.24872783e-01 -2.03855123e-01 -2.48054131e-01]	[-0.26984687 -0.31920651 0.0846218 ]
		[-9.64260376e-02 -1.34934211e-01 2.82414803e-01]	[-0.04800566 -0.11370254 0.23993376]
		[ 6.39038511e-01 -6.93226214e-01 6.29598850e-01]	[ 0.31553985 -0.78254591 0.17900978]
		[-5.04702442e-02 4.81022556e-01 8.27161808e-02]	[-0.0957606 0.47616916 0.08129164]
		[-5.20188881e-01 3.31630090e-01 6.03000913e-01]	[-0.44188406 0.34723595 0.54302691]
		[-5.65458652e-01 2.05255296e-01 -1.40768154e-01]	[-0.55096284 0.19005716 -0.00935186]
		[-3.64493966e-01 3.09013871e-01 -2.45798037e-01]	[-0.29924321 0.16837181 -0.09339072]
		[-9.82933650e-01 7.79010547e-01 2.03500413e-01]	[-0.92599328 1.08459031 0.33302551]
		[ 3.46569913e-01 -1.42714579e+00 -6.23233254e-01]	[ 0.57116203 -1.46401819 -0.80976086]
		[-1.10645591e-01 1.08487970e-01 -5.38203952e-02]	[-0.13855324 0.12422088 -0.09807039]
		[ 2.32257359e-01 7.53273622e-01 -4.11620076e-01]	[ 0.27530229 0.78325568 -0.44074604]
		[-1.46586515e-01 2.44787593e-01 1.01393815e+00]	[-0.427908 0.26744257 0.97649522]
		[-1.46473438e-01 -2.06433223e-01 -1.23594194e-01]	[-0.19160585 -0.32006301 -0.21621466]
		[-1.16306086e-01 -5.95523725e-01 -4.71447449e-01]	[-0.00718131 -0.69772695 -0.51180904]
		[-1.91253207e-01 -2.17470980e-01 -1.59104201e-01]	[-0.12160303 -0.18936703 -0.16484188]
		[ 4.09210950e-01 8.09060194e-01 -5.73843183e-01]	[ 0.35762325 0.79400526 -0.50469586]
		[ 6.52849052e-02 -3.94054948e-01 -2.41594125e-01]	[ 0.07454963 -0.39316616 -0.21802123]
		[-1.50059873e-01 -2.54916413e-01 1.81407414e-01]	[-0.1885775 -0.21444616 0.17126546]
		[-5.54196437e-01 -8.16444873e-01 2.44375959e-01]	[-0.41963161 -0.92705452 0.37551696]
		[ 5.74229157e-01 -1.20043086e+00 -5.06996382e-03]	[ 0.60507365 -1.15785362 -0.11310764]
		[-1.61635147e-03 2.64998594e-01 1.48458383e-01]	[ 0.04880282 0.26287096 0.12452436]
		[ 8.50989790e-02 2.29142773e-01 -7.38421115e-01]	[ 0.13169587 0.215858 -0.74113941]
		[-8.93853725e-02 2.60294807e-01 1.31730305e-01]	[-0.0493894 0.29512882 0.09023042]
		[-2.25873817e-01 1.48065101e+00 3.30372922e-01]	[-0.29857308 1.479295 0.38522734]
		[ 7.01839059e-01 -3.18843774e-01 -2.05100721e-02]	[ 0.77989216 -0.49233436 -0.09509512]
		[ 1.45099110e+00 -8.06340941e-01 8.79934632e-01]	[ 1.49570781 -0.81849116 1.00162166]
		[-2.32543112e-01 -7.97203796e-02 1.44781650e-01]	[-0.14857458 -0.07773363 0.08750928]
		[-1.77764877e-01 2.39904188e-01 -9.66105916e-02]	[-0.20043575 0.13252646 -0.09968346]
		[-1.09667645e-01 2.25657947e-01 6.37975718e-02]	[-0.09375273 0.24711537 0.08282393]
		[-1.70507509e+00 9.34812060e-01 -8.51680080e-01]]	[-1.67565023 0.92783065 -0.87724661]]
0.326218	0.273844	[[ 0.37349937 0.72835266 -1.09870675]	[[ 0.27784462 0.86496828 -0.84942224]	[1.3700933889332731, 2.0265785891951578, 1.2492732609154018, 0.5005534883241812, 1.226706872384722, 0.2014421815607634, 0.6549979260523996, 0.4943288458831741, 0.7756247796849263, 0.3039397141338896, 0.544358577470154, 1.5590156224477885, 0.9474738599681183, 0.21964307844688755, 1.1853163433286553, 1.0980480282424916, 0.4725291074666741, 0.5588400787206652, 1.0910997628752708, 0.763645438322012, …	[1.243738677558077, 1.8793726599098575, 1.2407052644458567, 0.503131406370863, 1.2625808987678815, 0.18306505284303456, 0.22345509823307438, 0.49720977322275456, 0.7677286128411761, 0.32958070601598566, 0.515284006921127, 1.5835391366321938, 0.9570852920665848, 0.31122200941027983, 1.0844320118683666, 1.1754873424642394, 0.5075859519648217, 0.4809740934497504, 1.0649981211823316, 0.80071861444646…
		[ 0.29999078 -1.27561395 1.54590923]	[ 0.17617857 -1.09535725 1.51696908]
		[-0.52103344 -1.12694443 0.13857881]	[-0.072655 -1.20220586 0.29794609]
		[-0.09316875 0.49023853 -0.03923724]	[-0.1828785 0.46265782 -0.07512929]
		[-0.6474865 1.04188479 -0.00686084]	[-0.84638195 0.87960909 0.32254606]
		[-0.03311471 0.09082761 0.1767278 ]	[ 0.01880772 0.13342035 0.12392778]
		[ 0.23405024 0.21940826 0.5710541 ]	[ 0.05053852 0.12274937 0.17975158]
		[ 0.29239558 -0.39517559 0.05198159]	[ 0.23994118 -0.43325841 0.04396521]
		[ 0.61278186 0.3502811 -0.32155146]	[ 0.62334528 0.34089595 -0.29092582]
		[-0.1217105 0.27104522 0.06403432]	[-0.07621266 0.29360856 0.12887625]
		[ 0.50875008 -0.18245319 -0.06488798]	[ 0.45821939 -0.22872734 0.05688942]
		[ 1.0620147 0.1491281 -1.13155437]	[ 1.10022501 0.34332339 -1.08592366]
		[-0.62959036 0.70516088 -0.06380302]	[-0.4511396 0.79701183 -0.27795227]
		[-0.00551955 -0.09572485 -0.19760914]	[ 0.02699365 -0.23239399 -0.20524015]
		[-0.64946198 -0.88497122 0.44721349]	[-0.58852536 -0.80037993 0.43476735]
		[ 0.25649775 -0.78436071 -0.72435948]	[ 0.04956238 -0.84682429 -0.81375837]
		[-0.44899727 0.14239901 0.03751974]	[-0.49357325 0.10616008 -0.05252604]
		[-0.36544353 0.41819265 -0.06219464]	[-0.29129687 0.37638822 -0.06938384]
		[-0.19931722 1.00093185 -0.38588439]	[-0.16970664 0.99675198 -0.33452377]
		[-0.12160652 -0.68610014 0.3124625 ]	[-0.18231154 -0.68287221 0.37629556]
		[ 0.22783192 0.04635843 0.46972306]	[ 0.24045809 0.05039502 0.49542154]
		[-0.08251651 -0.30802759 -0.07859017]	[-0.11969427 -0.25578821 -0.10627502]
		[ 0.77889279 -0.41728936 -0.33406585]	[ 0.95885213 -0.50386103 -0.19738931]
		[-0.76863254 2.60172638 0.41777895]	[-0.73613574 2.61040947 0.3071875 ]
		[-0.37816808 0.3361863 -0.21303469]	[-0.37313894 0.32213101 -0.22194147]
		[-0.15059158 -0.22509292 0.66550584]	[-0.11376605 -0.21345729 0.65078982]
		[ 0.06732225 -0.3854547 0.21393175]	[ 0.10245513 -0.35836267 0.16258039]
		[ 0.30256302 -1.71608924 -0.63077014]	[ 0.206691 -1.71122188 -0.59110127]
		[ 0.10527625 0.01083613 -0.2302684 ]	[ 0.1503587 -0.19013336 -0.24245429]
		[-0.67127555 0.03882329 0.14317481]	[-0.58800847 0.13096335 0.13127455]
		[-0.23447869 -0.11894826 0.07110954]	[-0.18394846 -0.10488725 -0.0170844 ]
		[-0.19038222 0.09964635 0.26376225]	[-0.20065943 -0.03085405 0.26147095]
		[ 0.10775443 0.07292844 -0.36726922]	[ 0.12689551 0.08669909 -0.3522229 ]
		[ 0.79486702 0.01768216 0.31331903]]	[ 0.86266585 -0.02755783 0.29259498]]
0.295674	0.278308	[[-1.06135382 -0.58088416 0.93673859]	[[-1.08868311e+00 -5.32008770e-01 1.22842973e+00]	[1.5301560456053676, 2.215769706364302, 1.9638683678731967, 0.6912770683557046, 0.5525153654492595, 0.20373487110612962, 2.1991804929782117, 0.5062226130698727, 0.40664989318793493, 0.4579324560187521, 0.6880753256263799, 1.4726451027912215, 2.435758212537788, 0.5036134167209853, 0.8516944689246037, 1.8882409660120938, 0.3743519394022532, 0.36815155848551695, 1.6524875246846282, 0.762119621729600…	[1.7254865554698222, 2.0462665358311787, 1.6860300357378935, 0.6782027436919187, 0.2478787658124562, 0.14430816460175502, 2.36259464254669, 0.5273506283092829, 0.5146787295663985, 0.4814784546699896, 0.552517906048071, 1.6622492821524715, 2.3637857343595514, 0.4872427023689659, 0.9767693099567288, 1.860284389447993, 0.30236361704967274, 0.2559361253356006, 1.6966475212826815, 0.7222159077385166, …
		[ 1.61595845 -1.34202418 0.70518422]	[ 1.59666466e+00 -1.12019560e+00 6.18894594e-01]
		[-1.74659948 -0.22330523 0.86965741]	[-1.35857828e+00 -2.57172917e-01 9.64792426e-01]
		[ 0.38640899 0.40050945 -0.41005396]	[ 2.92873571e-01 3.83678182e-01 -4.76419023e-01]
		[ 0.41263664 0.32437623 -0.17258127]	[ 2.14360287e-01 -2.86894954e-02 1.21121685e-01]
		[-0.02801318 -0.14932181 0.13574298]	[ 2.21762093e-02 -1.19363193e-01 7.80095528e-02]
		[ 1.29354906 1.6763653 -0.59407496]	[ 1.08466078e+00 1.87653912e+00 -9.40194329e-01]
		[-0.33687617 0.35114669 0.13954132]	[-3.86793225e-01 3.34801984e-01 1.28052014e-01]
		[-0.10934723 -0.24825103 0.30295007]	[-1.62392235e-01 -3.01746878e-01 3.84020544e-01]
		[ 0.06110732 -0.24200967 -0.38392623]	[ 1.19240333e-01 -2.28430868e-01 -4.06721752e-01]
		[ 0.40932212 0.12436686 -0.53892108]	[ 2.96467762e-01 1.05895440e-01 -4.54058431e-01]
		[ 0.91479466 -0.14936454 -1.1443446 ]	[ 1.10016219e+00 -1.63654384e-01 -1.23528664e+00]
		[-1.85859732 -0.54824042 1.47579353]	[-1.85322660e+00 -5.00011654e-01 1.37950082e+00]
		[-0.2868856 0.40537167 -0.08364769]	[-3.19705293e-01 3.57708574e-01 -8.50796844e-02]
		[ 0.30023915 0.35863673 -0.71177217]	[ 4.32906763e-01 4.84983705e-01 -7.29013598e-01]
		[ 0.33507188 -0.14238121 -1.85281094]	[ 1.76233581e-01 -7.69270721e-02 -1.85031942e+00]
		[ 0.16544614 -0.33514885 0.02102841]	[ 9.01257724e-02 -2.86466300e-01 -3.51875136e-02]
		[-0.22862768 0.25793211 0.12936761]	[-1.69196554e-01 1.22131200e-01 1.48188381e-01]
		[-0.0933566 -0.43265069 1.59210959]	[-6.03240317e-02 -4.74774777e-01 1.62774775e+00]
		[ 0.27861517 0.62033659 -0.34406746]	[ 2.08761947e-01 6.34570313e-01 -2.74471828e-01]
		[-0.36147117 -0.25960441 -0.14074018]	[-3.34384233e-01 -2.66148487e-01 -1.10455390e-01]
		[-0.07527699 0.0358605 -0.20648691]	[-1.21283728e-01 9.49313815e-02 -2.61828876e-01]
		[ 0.83666348 -0.31473119 0.32728194]	[ 9.93841443e-01 -4.20246037e-01 4.36640226e-01]
		[-0.86343039 -0.83973801 -0.83247906]	[-8.87863272e-01 -8.14600852e-01 -9.14069815e-01]
		[-0.10616981 0.01797512 -0.21462446]	[-8.70383221e-02 -1.18225941e-03 -2.22437234e-01]
		[-0.10097047 -0.23839454 0.19929959]	[-8.30295331e-02 -2.18435008e-01 1.97956127e-01]
		[ 0.0428375 0.18876145 0.23678245]	[ 1.02494121e-01 2.16008139e-01 2.00452850e-01]
		[ 0.15605389 1.36986643 0.42796074]	[ 2.09362276e-02 1.37589986e+00 4.26029325e-01]
		[-0.70943056 -0.29956161 -0.31599746]	[-6.75045730e-01 -4.83157131e-01 -3.01897865e-01]
		[ 0.83865738 0.03872867 0.79936815]	[ 8.71587079e-01 1.37464917e-01 8.64298700e-01]
		[-0.2025543 0.20520218 -0.00744942]	[-2.05474302e-01 2.19087097e-01 -9.63684093e-02]
		[ 0.32759942 -0.02879536 0.35273573]	[ 3.13584239e-01 -1.67458230e-01 3.60155160e-01]
		[ 0.13504605 0.07469032 -0.05970262]	[ 1.48451616e-01 9.12553725e-02 -4.57175561e-02]
		[-0.37024466 0.06322334 -0.71622229]]	[-2.92510135e-01 2.57146325e-02 -7.24762523e-01]]
0.130976	0.163248	[[-1.20559590e+00 -1.20643207e+00 2.43719144e-01]	[[-1.13893648 -1.18658223 0.43567588]	[1.7228867763668554, 2.08871923379137, 1.531717913929213, 0.14156091395833745, 2.3988140902828663, 0.20531312165089363, 0.8516477942235859, 0.5470433498346156, 0.6708827859393863, 0.37202696317859785, 0.6110512189696163, 1.607733728128311, 1.805167200164309, 0.3155564804142323, 1.138344601397049, 1.8666240489675276, 0.38891577304051345, 0.362941721550171, 0.18304359994834227, 0.6168990682181009, …	[1.7014603077002515, 2.1620523730009094, 1.4343115021606234, 0.20315073451796753, 2.154063689229319, 0.21374473009113432, 0.8242354362298356, 0.5151659103491698, 0.5724748423411364, 0.40377210730167695, 0.6029030432467414, 1.646634654655529, 1.9195494470656764, 0.3392632433418351, 1.0843180905773084, 1.917903535887496, 0.36549117221070354, 0.44511377832528565, 0.16541919080647807, 0.6408035672013…
		[ 1.94135001e+00 -2.50796884e-01 -7.28703723e-01]	[ 2.02993762 -0.14130641 -0.73065465]
		[-1.15487831e+00 -1.31438330e-01 9.97566946e-01]	[-0.93551063 -0.10706978 1.0819452 ]
		[ 3.06604899e-02 1.20351310e-01 -6.79337100e-02]	[-0.0275441 0.1032087 -0.17279904]
		[-1.38633879e-01 2.37166706e+00 -3.32091912e-01]	[-0.322621 2.12140538 -0.18853462]
		[-1.24405430e-01 -1.63225633e-01 5.84463805e-03]	[-0.08885504 -0.18029795 -0.07269278]
		[ 6.51660173e-02 3.08899302e-01 7.90973183e-01]	[-0.17665702 0.54176526 0.59552226]
		[ 2.20997509e-01 -4.98820728e-01 -3.99300467e-02]	[ 0.15664147 -0.48995611 -0.02832617]
		[ 5.43532055e-01 1.92483276e-03 -3.93259345e-01]	[ 0.46438459 -0.02765866 -0.33363062]
		[ 3.55087678e-01 -1.10208965e-01 1.30685202e-02]	[ 0.39200171 -0.09597843 -0.01243829]
		[ 2.19932352e-01 -4.70840616e-01 3.21438123e-01]	[ 0.11346644 -0.46804902 0.36269486]
		[-1.32451809e+00 -8.66293783e-01 2.82833276e-01]	[-1.29103724 -0.95352804 0.36798479]
		[ 8.85189870e-01 1.26869171e+00 -9.30316533e-01]	[ 0.94760511 1.32275872 -1.01834375]
		[-5.14426364e-02 -3.02929143e-01 7.18573719e-02]	[-0.03382208 -0.33542186 0.0380498 ]
		[-6.18167918e-01 -8.82969771e-01 3.66143742e-01]	[-0.51563025 -0.86316875 0.40596905]
		[ 1.35531119e-01 9.91616892e-01 -1.57563086e+00]	[ 0.10063199 1.13522482 -1.54256014]
		[ 2.53701360e-01 2.65318748e-01 1.28440883e-01]	[ 0.18577127 0.31117101 0.04738603]
		[ 6.99443663e-02 -3.55827334e-01 1.48790930e-02]	[ 0.04590806 -0.44159384 0.03183712]
		[-1.61348880e-01 -8.63195344e-02 4.52067275e-03]	[-0.08609899 -0.13926577 -0.02356943]
		[-1.56362323e-01 -5.36922050e-01 2.60441926e-01]	[-0.21942734 -0.51345613 0.3143941 ]
		[-2.13093158e-01 4.40505885e-01 8.82866361e-02]	[-0.17999187 0.41832148 0.12188557]
		[ 4.34969112e-01 4.00264632e-02 2.33868723e-01]	[ 0.38375045 0.07607564 0.18477752]
		[-2.20915851e-01 6.10278942e-01 6.27649900e-01]	[-0.10937791 0.5464832 0.71483202]
		[-1.00744760e+00 6.87284645e-01 -1.01787513e-01]	[-1.04695256 0.71659372 -0.20188197]
		[ 5.15534459e-01 -4.33392818e-02 1.35618126e-01]	[ 0.53284856 -0.07096167 0.12087005]
		[ 7.44609252e-02 4.44949939e-02 -1.05929462e-01]	[ 0.07082392 0.06326909 -0.10490373]
		[ 9.51369365e-02 -2.23213186e-01 -2.81807405e-01]	[ 0.16782489 -0.20301953 -0.30883616]
		[ 6.10691091e-01 -9.73323576e-01 -9.10097973e-02]	[ 0.45680356 -0.92574421 -0.11165096]
		[-2.93310738e-02 4.89723384e-01 6.90067971e-01]	[-0.05145824 0.32489745 0.72058222]
		[ 8.00356692e-01 2.70043052e-01 1.55546305e-01]	[ 0.92896444 0.37420551 0.12125031]
		[ 1.60137580e-01 -3.15497274e-01 2.80440708e-01]	[ 0.12642519 -0.30688823 0.20167785]
		[-2.93007142e-01 1.51181801e-01 -6.82087978e-01]	[-0.31529312 0.00319018 -0.65840703]
		[ 5.47376115e-02 -1.81865328e-01 1.65954193e-01]	[ 0.08082084 -0.1636267 0.17445534]
		[-7.34691211e-01 -3.92970559e-01 -5.44931662e-01]]	[-0.64539625 -0.44499684 -0.53256062]]
0.0467782	0.129869	[[ 0.82859854 -1.46693242 0.55942766]	[[ 0.84376911 -1.3049124 0.62793261]	[1.7752254963669556, 1.2843958174818548, 0.7827960873065615, 0.45797830782682974, 1.1706965723390947, 0.43265730030141597, 1.0199645839206726, 0.7750741401062293, 0.7500565088562192, 0.32765905849626015, 0.6735732625127303, 1.5792977823240024, 1.4003024046963495, 0.19106414851623704, 0.999387856274189, 0.7084158965887546, 0.4059535436794904, 0.32283875337474066, 0.7321574473840029, 0.476298438993…	[1.6760197037256825, 1.280479914667676, 0.8304656120147285, 0.4893273275433816, 1.01621735846165, 0.45407618964662355, 0.8913122355902757, 0.8276186256876211, 0.8465388838722768, 0.2856468173014558, 0.6995157678226589, 1.4785499601868373, 1.5247613055758942, 0.2545441761562808, 1.0919723293924677, 0.7801895190180241, 0.2925279667696402, 0.3049107018779495, 0.7734330382818936, 0.4172312271858156, …
		[ 0.15736711 1.12391058 -0.60144262]	[ 0.35032695 1.06647897 -0.61605393]
		[ 0.41845073 -0.50720932 0.42474393]	[ 0.36034939 -0.42313123 0.61707489]
		[ 0.22002831 -0.40156037 -0.00899707]	[ 0.1705694 -0.44713785 -0.1020542 ]
		[-0.14063559 1.1553461 0.12620412]	[-0.15631977 0.9979141 0.11148676]
		[-0.11140114 0.30563929 -0.28524857]	[-0.07274719 0.27513326 -0.35382866]
		[ 0.74684216 -0.65990309 0.21698494]	[ 0.58329614 -0.64510571 0.19504292]
		[-0.15156366 0.75393913 -0.09666525]	[-0.23324401 0.79000097 -0.08030124]
		[-0.65437526 -0.00658512 0.3665166 ]	[-0.74284878 0.00470598 0.40593303]
		[-0.02554599 -0.30561091 0.11536825]	[-0.01429149 -0.26694959 0.10063684]
		[-0.65913978 0.04425552 -0.13144255]	[-0.69717249 0.01770077 -0.05440141]
		[-1.5335652 0.328828 -0.18501735]	[-1.45464385 0.21393332 -0.15605698]
		[ 0.50561333 -1.22617143 -0.44911647]	[ 0.51377902 -1.37654576 -0.40749223]
		[-0.05053437 0.09830037 0.15584872]	[-0.10000003 0.20795408 0.10746085]
		[ 0.31905795 0.81794876 -0.47742846]	[ 0.44815562 0.88853687 -0.44951344]
		[-0.52606427 -0.01509332 0.47421689]	[-0.55901955 0.22633071 0.49494165]
		[ 0.25732271 0.04984238 0.30999845]	[ 0.19746312 0.05406148 0.20894565]
		[ 0.13657154 0.10027056 -0.274807 ]	[ 0.09646325 -0.03705665 -0.28686614]
		[ 0.42773176 -0.59417153 0.00776309]	[ 0.45395151 -0.62603774 -0.01426338]
		[ 0.20816378 0.27346365 -0.32976609]	[ 0.15623277 0.28405344 -0.2626535 ]
		[-0.18770827 0.00897727 -0.36169624]	[-0.15894202 -0.02067199 -0.33657963]
		[-0.14036989 0.2276739 0.20597716]	[-0.15281937 0.24615184 0.15133251]
		[-0.10453325 0.48896321 -1.52555996]	[-0.0444957 0.42276533 -1.50826659]
		[ 0.63299549 -1.2165956 0.48175383]	[ 0.59003355 -1.17005992 0.3638254 ]
		[-0.09338478 -0.40652512 0.44735212]	[-0.04876561 -0.40561065 0.41713845]
		[-0.04853374 0.14250072 0.84233288]	[-0.07147067 0.13212995 0.89101145]
		[-0.30332586 0.47019028 -0.10700604]	[-0.19633008 0.50207046 -0.10649018]
		[-0.03346109 0.56678694 0.02687634]	[-0.15592312 0.63171601 0.04198327]
		[-0.57906613 -0.05094724 0.12169389]	[-0.63086347 -0.21063753 0.18681897]
		[-1.18720282 -0.74362622 -1.30935098]	[-1.07562547 -0.65791457 -1.39568214]
		[ 0.19431385 0.65445517 -0.08963534]	[ 0.18025909 0.67617005 -0.16559281]
		[ 0.82033804 0.18394335 0.2672604 ]	[ 0.81426109 0.05346132 0.31717634]
		[-0.26010367 -0.30797412 0.02308257]	[-0.23322648 -0.29534772 0.02865951]
		[ 0.92792304 0.3227786 0.99937875]]	[ 1.03983914 0.19585038 1.02869534]]
0.0979721	0.190895	[[ 1.43240575 -0.36858393 -0.31179216]	[[ 1.32226353 -0.01290572 -0.32136465]	[1.5115735852172856, 0.8156697463688223, 2.2603645037970237, 0.4821660561898042, 1.5427715235239066, 0.406898747011161, 1.320695086969372, 0.8266149933268455, 0.9563061909361877, 0.32441096568138483, 0.5495127792864754, 1.6277558474887395, 0.8697458919699711, 0.40923438640008253, 1.2613556452786208, 2.2136488568130415, 0.4114241438638365, 1.3688350901305772, 1.5521267489982644, 0.334426681273014,…	[1.3608169000804855, 0.7180974005781521, 2.140026665395908, 0.4741048067453294, 1.4804838191424627, 0.3491016577278376, 1.60524350690402, 0.7229683043750101, 0.8468578268673129, 0.26588963109660013, 0.6465319139020052, 1.6004712234599878, 0.8169100821820267, 0.40445797188249516, 1.2196846384024238, 2.118239857139644, 0.3118087175814892, 1.2409854518968368, 1.5535162077040559, 0.39650189045781353,…
		[-0.79770727 0.17010653 -0.00663443]	[-0.71804796 -0.00781263 -0.00315672]
		[ 1.79794318 0.91808614 -1.01674277]	[ 1.70833175 0.98336128 -0.83325708]
		[-0.30976083 -0.07911015 0.36093478]	[-0.34305876 -0.1246296 0.30257812]
		[-1.02653035 0.56043307 1.00612832]	[-0.96156097 0.70856608 0.87473822]
		[-0.38467201 -0.07007205 0.11262303]	[-0.3324613 -0.08678082 0.06172956]
		[-0.97063111 -0.6240486 0.64239715]	[-0.93632428 -1.03198011 0.79694454]
		[ 0.60513946 -0.4966645 -0.26537326]	[ 0.49174903 -0.46653969 -0.25140958]
		[ 0.71313136 0.23811017 -0.59098963]	[ 0.58608619 0.26407848 -0.55130183]
		[-0.22746708 -0.01976116 0.23045759]	[-0.19414896 0.03809467 0.1776296 ]
		[-0.32258797 -0.15101756 0.41844353]	[-0.33540973 -0.18639231 0.52034771]
		[ 0.14997616 0.94740837 -1.31510974]	[ 0.16920459 0.90170441 -1.31141416]
		[-0.07509491 0.45860765 -0.73518548]	[-0.04112063 0.36063811 -0.73184105]
		[ 0.39875843 -0.0872205 0.029276 ]	[ 0.39668809 -0.07827781 0.00986875]
		[-0.63850979 -0.85505342 0.67246335]	[-0.54145487 -0.80473922 0.73949444]
		[-0.72428985 -1.52369426 1.43317873]	[-0.70588392 -1.35866404 1.46379643]
		[ 0.00547275 -0.02447837 0.41065884]	[-0.05378879 -0.02448283 0.30615688]
		[-0.1392747 1.33305652 -0.27797908]	[-0.16115286 1.1790008 -0.35218142]
		[ 0.30452241 0.63123834 -1.38488328]	[ 0.29266598 0.65522534 -1.37783852]
		[-0.06022183 -0.30253448 0.12917982]	[-0.12366736 -0.31759795 0.20261213]
		[ 0.40886447 -0.10103022 0.09130882]	[ 0.43204996 -0.12357468 0.08105975]
		[-0.10736496 -0.33535835 0.17608918]	[-0.09576695 -0.31040195 0.12993264]
		[-1.12864841 0.55773752 0.46230012]	[-1.13602274 0.42993601 0.52497231]
		[ 1.51264056 -0.50464505 1.17223554]	[ 1.47631395 -0.55608399 1.02197752]
		[-0.01819273 0.30240042 0.06264803]	[ 0.00924819 0.37251384 0.00267757]
		[ 0.30207698 0.03419982 -1.07234129]	[ 0.24095104 -0.01367209 -1.04732726]
		[-0.19579748 -0.51682228 -0.1498167 ]	[-0.09925731 -0.48153442 -0.14156304]
		[-0.33286103 0.32822029 -0.27815798]	[-0.43330538 0.37138628 -0.23337653]
		[ 1.22336615 0.79861194 -0.03284115]	[ 1.19080593 0.62993789 -0.01770447]
		[ 1.15862205 0.75051364 1.17777576]	[ 1.24750334 0.88397223 1.18293171]
		[ 0.20011735 -0.90007493 0.15096166]	[ 0.18253134 -0.88708007 0.06300073]
		[-0.94744478 0.2012944 -0.25377453]	[-0.94849068 0.07958 -0.2181144 ]
		[-0.42036492 0.24843018 0.05402212]	[-0.35286004 0.26961284 0.06985126]
		[-1.36163868 -1.06713218 -1.16418371]]	[-1.23260942 -1.25445834 -1.14044916]]
0.100212	0.22354	[[ 6.01868649e-01 6.91928731e-01 4.25625815e-01]	[[ 0.36071376 1.02787078 0.50105588]	[1.0110235283628204, 2.0124629214301057, 1.3067295960925, 0.4555528203749885, 3.109521386766503, 0.7183215514333452, 1.6470001708662452, 0.4986252512887705, 0.5404381784836014, 0.30210209347891065, 0.388555149953833, 1.4058002446727873, 2.1187756848742265, 0.2791923150065718, 0.8363961954063364, 0.6706704029118583, 0.38532402463406373, 0.6040178528593285, 0.17418762900975118, 0.4876122554039326, …	[1.1990370044118217, 2.0596837048336654, 1.2959030936351432, 0.4293424740086786, 3.0505013960743836, 0.7371560927962995, 1.4400538072823368, 0.5294910728471415, 0.6627425376343435, 0.3567736345716021, 0.3733246698924643, 1.4295617499594593, 2.2079475751298965, 0.30089631764023406, 0.9383121450099167, 0.5679356313471797, 0.39156155472353005, 0.5337431526586557, 0.12507447529117396, 0.4482670518257…
		[-1.75249682e+00 -1.77799073e-01 9.73216001e-01]	[-1.71534702 -0.53384765 1.00741662]
		[ 9.91920437e-01 5.55259486e-01 -6.44455574e-01]	[ 0.92289269 0.76448633 -0.49314761]
		[ 3.51230196e-01 -2.76419909e-01 -8.80781194e-02]	[ 0.3108069 -0.28391149 -0.08442924]
		[ 1.80428594e-01 -3.01008090e+00 7.58934632e-01]	[ 0.25362238 -2.98186091 0.59138815]
		[ 2.41172463e-01 5.99798857e-01 -3.13150163e-01]	[ 0.25925076 0.62384973 -0.29495705]
		[ 1.37505472e-01 1.21902509e+00 -1.09894478e+00]	[ 0.33856513 0.88724217 -1.08255714]
		[-1.10159960e-01 4.41280714e-01 2.04360603e-01]	[-0.20162954 0.44526422 0.20358315]
		[-3.70156827e-01 -2.82015664e-01 2.74817236e-01]	[-0.45899174 -0.3184538 0.35656897]
		[-1.94780713e-01 2.28992055e-01 2.98125391e-02]	[-0.1546787 0.3214421 -0.00607476]
		[ 3.45170254e-01 1.46303282e-01 -1.02117335e-01]	[ 0.32206981 0.15840944 -0.10270733]
		[ 1.02123140e+00 4.51280516e-04 -9.66105865e-01]	[ 1.0233175 -0.09143483 -0.9940361 ]
		[-1.69990912e+00 -1.03592003e+00 7.25526761e-01]	[-1.71677683 -1.18075456 0.73043035]
		[ 1.84476543e-01 2.05931291e-01 -3.88465827e-02]	[ 0.19246187 0.22803745 -0.03867741]
		[ 4.54505506e-01 6.40668695e-01 -2.87275067e-01]	[ 0.54633639 0.70687956 -0.28682315]
		[-3.57422499e-01 -4.40308065e-01 3.58017813e-01]	[-0.32661219 -0.30249484 0.35266447]
		[-2.21143754e-01 2.84825626e-01 1.35810187e-01]	[-0.26569225 0.26627472 0.10874673]
		[-2.58608007e-02 5.73669530e-01 -1.87275346e-01]	[-0.0060906 0.46246918 -0.26639616]
		[-1.07064451e-02 6.10851579e-02 -1.62773787e-01]	[-0.01346988 0.06970376 -0.10297365]
		[ 2.56193276e-01 4.06053271e-01 -8.51554919e-02]	[ 0.19616413 0.4016703 -0.03352535]
		[ 3.31958626e-01 -3.59907730e-01 1.76070621e-01]	[ 0.34987192 -0.35725717 0.1592037 ]
		[-3.76105492e-01 -1.91463010e-01 -2.69122442e-01]	[-0.36139508 -0.14832396 -0.30811096]
		[ 8.37237252e-01 -1.62330014e-01 -1.56697615e+00]	[ 0.8375174 -0.2398613 -1.51692515]
		[ 4.06882402e-01 9.35462807e-01 6.61220265e-01]	[ 0.37464294 0.8213437 0.49184733]
		[-5.32293391e-01 -9.13421384e-03 -3.26283115e-01]	[-0.53994241 0.04324207 -0.35785887]
		[-5.24219707e-01 -2.53157057e-01 1.51945250e+00]	[-0.55990267 -0.29091902 1.56852457]
		[-2.86773136e-01 3.01189635e-01 2.08398422e-01]	[-0.18660415 0.33959172 0.20859599]
		[ 2.42565283e-01 -6.46212513e-01 -3.22696577e-01]	[ 0.14508055 -0.60169321 -0.27121 ]
		[-3.65506365e-02 -6.05573510e-01 -6.44862683e-01]	[-0.0808419 -0.75045369 -0.59510289]
		[-2.37064757e+00 -1.15788394e+00 -7.93142837e-01]	[-2.32394406 -1.06864006 -0.80629449]
		[-4.51264216e-01 7.36058782e-01 -2.59894229e-01]	[-0.45071603 0.76304109 -0.32605548]
		[ 7.02244523e-01 -2.10061104e-01 8.41988193e-01]	[ 0.7029147 -0.30025405 0.88914734]
		[ 7.10179058e-02 6.92522760e-02 -6.96078753e-01]	[ 0.09922283 0.07505419 -0.67830997]
		[ 1.97937219e+00 1.24054844e+00 1.45284584e+00]]	[ 2.1271834 1.04428798 1.4769995 ]]
0.118973	0.239534	[[-0.29202369 1.39680545 1.17640649]	[[-0.46804691 1.50358516 1.22445526]	[1.8493986966910776, 0.1270958395838595, 0.8216496941616394, 0.5301198215865358, 1.4245714555774682, 0.5043443834698718, 1.7933016701637838, 0.8996491235906161, 0.8992851342254158, 0.4411731762803991, 0.8316725189827361, 1.6967215030081082, 1.6815481656094908, 0.19734314445940987, 1.1803670549601961, 1.8683853424863053, 0.7106019509073258, 0.6175372953055459, 0.8002363071414555, 0.443006831752125…	[1.9947749029056894, 0.20027656476277284, 1.0573626549962454, 0.5717076379069078, 1.4849568162269577, 0.5432075023699632, 1.7687317539679743, 0.9158619897591408, 0.8522160804055344, 0.42337552321934246, 0.8643186109947107, 1.7896760146969255, 1.6827069233760459, 0.17251733899589022, 1.1359581861200505, 2.0082780172241055, 0.6858893179874086, 0.6646681887548552, 0.7473729255066259, 0.4697488163916…
		[-0.03767843 0.12133856 -0.00326217]	[ 0.03364969 -0.19110397 0.04957491]
		[ 0.50972484 0.39507732 -0.50911955]	[ 0.53414412 0.74383787 -0.52859348]
		[-0.39042177 0.22706671 0.27755824]	[-0.41763176 0.22428513 0.31957709]
		[ 1.11348012 -0.86482671 -0.20406035]	[ 1.05803678 -0.95411602 -0.41870939]
		[-0.13943385 -0.42311606 0.23641967]	[-0.11381372 -0.43312955 0.30744043]
		[-1.75385673 0.27774506 0.25054965]	[-1.72682719 0.21688669 0.31534112]
		[ 0.12472805 -0.87502094 0.16777906]	[ 0.03398191 -0.88448403 0.23523693]
		[ 0.73235264 -0.09617849 -0.51295523]	[ 0.70690686 -0.15210693 -0.45101931]
		[-0.22519443 -0.23859678 -0.29494545]	[-0.22833295 -0.18361922 -0.30560576]
		[ 0.74329393 0.19844845 -0.31592963]	[ 0.75492755 0.23239062 -0.35089266]
		[-1.14447413 -0.15463022 1.24303352]	[-1.21849086 -0.27304466 1.28205572]
		[ 0.83828945 1.11440942 -0.93966307]	[ 0.85897554 1.05300592 -0.99239214]
		[-0.16351817 -0.1104181 -0.00373726]	[-0.08155741 -0.15156982 -0.01171377]
		[-0.57453435 -0.86160193 0.56640868]	[-0.52998386 -0.85322788 0.53058486]
		[ 0.53306673 1.16828679 -1.35713287]	[ 0.56527953 1.34732519 -1.37780785]
		[ 0.34044451 -0.47411163 -0.40530338]	[ 0.29118154 -0.47867259 -0.39563875]
		[ 0.05581419 -0.60990762 -0.07905554]	[ 0.05585183 -0.65397938 -0.10476327]
		[-0.24078402 0.6790351 0.3482995 ]	[-0.17185332 0.62789198 0.36712993]
		[-0.06502471 -0.3256406 0.29323206]	[-0.11871518 -0.31023144 0.33215525]
		[-0.23843079 -0.19281521 -0.13692384]	[-0.20328106 -0.20792213 -0.12215796]
		[ 0.27723881 -0.09246525 0.05258498]	[ 0.24962779 -0.04885234 -0.00606961]
		[-1.28245155 0.21264995 3.04928137]	[-1.3299329 0.13582086 3.0606162 ]
		[ 0.1858835 -0.91807689 -1.28778912]	[ 0.11115604 -0.99944934 -1.42944271]
		[ 0.24836637 0.13358196 -0.0361824 ]	[ 0.27465994 0.18681486 -0.07915594]
		[ 0.95549434 0.17388785 -2.08751645]	[ 0.87935008 0.13609229 -2.06733215]
		[ 0.36375462 -0.41162337 -0.15791481]	[ 0.47256315 -0.35119055 -0.16530633]
		[-0.2447859 0.94436773 0.78952138]	[-0.3230926 0.97765371 0.84650134]
		[ 1.02833393 0.37819477 -0.44460726]	[ 0.95589384 0.21091802 -0.44985464]
		[ 0.69536507 1.01428047 1.51215318]	[ 0.77903907 1.11947002 1.47779611]
		[ 0.03555104 -0.85858329 0.5155758 ]	[-0.0108116 -0.84854509 0.46283688]
		[-0.81871475 0.16210273 -0.7381133 ]	[-0.83137529 0.03977129 -0.71697332]
		[ 0.30318368 0.26904073 0.25680386]	[ 0.33610089 0.28344278 0.27943655]
		[-1.29655299 -0.86259381 -1.09259857]]	[-1.17757954 -1.06394743 -1.11730956]]
0.0496413	0.111419	[[-7.18439405e-01 4.08095707e-02 2.59818689e-01]	[[-0.78559484 -0.07385075 0.23171725]	[0.7650662394812472, 1.3846800266317014, 1.6831857045059404, 0.672860052654263, 1.9981512803269572, 0.6149023154137999, 0.8870852777595851, 0.4826517127599274, 0.9860906081196624, 0.6010710072000691, 0.41138069484234663, 1.6310676105708388, 0.6911324074386008, 0.45062341318209737, 1.2384314986935017, 1.7788406777666448, 0.8599953643638888, 0.26165270196872753, 1.0244863058608327, 0.11904123487028…	[0.8223783039866324, 1.4268858083440723, 1.5227694898972588, 0.6585957576139858, 1.83606836796227, 0.6025923938639798, 0.605431965228949, 0.569443062731318, 1.0126345628909144, 0.6288678566850495, 0.3933982820602578, 1.7442206949169048, 0.7187279641819241, 0.38495859619572326, 1.2880524927870178, 1.8941436331326609, 0.7852182432714714, 0.2672773427708575, 1.1319417196614914, 0.06563793367669384, …
		[-2.91956228e-01 1.34903440e+00 -1.10483097e-01]	[-0.15427927 1.4154884 -0.09270165]
		[-8.43991702e-01 -1.28294330e+00 6.89092596e-01]	[-0.76055527 -1.20133528 0.54513866]
		[ 4.64309339e-01 -3.41915388e-01 -3.46772773e-01]	[ 0.46685394 -0.35853984 -0.29537257]
		[ 1.68340226e+00 2.82637769e-01 -1.03869209e+00]	[ 1.41873634 0.07607349 -1.16299057]
		[ 4.90893443e-01 3.17223463e-01 -1.91043868e-01]	[ 0.51609368 0.2788622 -0.13784332]
		[-2.99984558e-01 -8.29931249e-01 -9.02423221e-02]	[-0.2685325 -0.54197922 0.02639487]
		[-2.11428007e-01 2.84289242e-01 3.27765923e-01]	[-0.27135474 0.29520775 0.40433203]
		[-8.48750768e-01 -8.56238445e-02 4.94636613e-01]	[-0.84561488 -0.13684194 0.54003567]
		[ 4.34135302e-01 2.91004919e-01 2.96865344e-01]	[ 0.43079075 0.3332834 0.31435058]
		[ 4.03511682e-01 3.97991774e-02 -6.94868637e-02]	[ 0.38388136 0.01386679 -0.0848824 ]
		[-1.42638427e-01 -1.28166613e+00 9.98683011e-01]	[-0.1227488 -1.43151321 0.98894312]
		[-1.78963784e-01 -2.95088144e-01 5.98797926e-01]	[-0.26033623 -0.34524002 0.57411172]
		[-3.76177380e-01 -2.45352362e-01 3.68002395e-02]	[-0.30925975 -0.22695445 0.03229865]
		[ 3.93454184e-01 9.17737603e-01 -7.32573597e-01]	[ 0.43431404 0.92075229 -0.78909173]
		[ 8.09105291e-01 3.21517622e-01 -1.55120895e+00]	[ 0.84625246 0.57548049 -1.59388177]
		[-2.32729877e-01 6.92432051e-01 -4.53835527e-01]	[-0.22969533 0.62306368 -0.41904582]
		[-1.07832081e-01 -2.37477681e-01 2.09458746e-02]	[-0.13534424 -0.23043266 -0.00446123]
		[-2.11208486e-01 -7.64369024e-01 6.48616343e-01]	[-0.20897991 -0.83754749 0.73221149]
		[ 3.54711320e-02 -8.03584766e-02 -8.03438213e-02]	[-0.02124888 -0.04491169 -0.04289247]
		[-2.72037099e-01 6.18985119e-01 1.57243646e-01]	[-0.22229571 0.57981934 0.15776954]
		[-1.85603511e-02 4.82725913e-01 4.67737137e-02]	[-0.02899937 0.49587181 -0.01012605]
		[ 1.33671372e+00 -1.63023441e-01 -1.03814759e+00]	[ 1.37132676 -0.16184313 -1.04388082]
		[-1.60594265e+00 1.36685057e+00 -5.49202115e-01]	[-1.74920724 1.32470383 -0.65676862]
		[-5.25296486e-02 -5.38486619e-01 2.60193248e-01]	[-0.03716944 -0.53236529 0.25184748]
		[-5.44535146e-01 2.26930593e-01 1.70721440e+00]	[-0.58840403 0.20094606 1.76030643]
		[ 4.08109076e-02 5.70044374e-01 4.57832209e-02]	[ 0.1550866 0.61059818 0.03151653]
		[ 1.01596305e+00 -1.44993900e+00 -2.71731703e-01]	[ 0.943011 -1.4234931 -0.24761652]
		[-6.03196728e-01 -3.44420931e-01 3.62093479e-02]	[-0.70358298 -0.50344249 0.07361744]
		[-9.36940319e-01 -1.18534412e-01 -3.19191902e-01]	[-0.80720641 0.01597254 -0.42229251]
		[ 1.43318588e-03 7.63062080e-01 1.89879671e-01]	[-0.04529227 0.78353208 0.13266699]
		[ 1.08806180e+00 2.49189069e-01 8.10184281e-02]	[ 1.08328833 0.14377846 0.12828317]
		[ 8.33811716e-02 -4.92317938e-01 -2.65686725e-01]	[ 0.07439238 -0.48570163 -0.26934358]
		[ 3.44565581e-01 2.15268417e-03 3.65379404e-01]]	[ 0.43167446 -0.15130861 0.34765002]]
0	0	[[ 4.33046850e-01 1.88170091e-01 -6.88274778e-03]	[[ 0.36474273 0.11527957 -0.09392532]	[0.4722128013939861, 1.767267906042581, 0.7950295040189284, 0.5778290471837182, 1.9940871690402386, 0.5253552979560393, 1.6875571216011465, 0.7157263733317851, 1.064001676404591, 0.9864711460465594, 0.37645320589041525, 1.6823887680639988, 1.4102696953611984, 0.20874121520039066, 1.7711905511936412, 1.4426512418111432, 0.6924812467859353, 0.6286442212203791, 0.5756611961237017, 0.2719858569112139…	[0.39388907524658884, 1.7594887224963016, 0.5222295456893407, 0.6326663505950803, 2.149245358515707, 0.5019215671605882, 1.7850217830521118, 0.608839377812062, 1.0511360536699337, 0.9056452045271565, 0.38891760564551736, 1.740707767745849, 1.3568866092574476, 0.17954615253925255, 1.7610044190712475, 1.2518918811485646, 0.7156663248929783, 0.5733731835043274, 0.6724806411741239, 0.2612926770063243…
		[ 7.39080140e-01 -1.04435372e+00 -1.21914794e+00]	[ 0.97754911 -0.76013058 -1.24995992]
		[ 3.39737198e-02 6.92783624e-01 3.88546714e-01]	[ 0.12170921 0.50059399 0.08553491]
		[-3.85202528e-01 3.72277732e-01 2.16598039e-01]	[-0.4262992 0.36348891 0.29395837]
		[-5.58022808e-01 1.88007793e+00 3.60972528e-01]	[-0.87725522 1.93686793 0.3134031 ]
		[-2.41062009e-01 -3.77397319e-01 2.74697217e-01]	[-0.15894585 -0.39798813 0.2612794 ]
		[-8.78277246e-01 -1.07105651e+00 9.64010413e-01]	[-0.90509426 -1.01754262 1.15399921]
		[ 5.52387509e-01 -2.90859446e-01 -3.50047230e-01]	[ 0.49747293 -0.26901466 -0.22547104]
		[ 7.06902441e-01 4.46747554e-01 -6.57879267e-01]	[ 0.696787 0.42693986 -0.6611333 ]
		[ 6.88285577e-02 -9.83931651e-01 1.63235403e-02]	[ 0.07692092 -0.90061966 0.05621953]
		[-2.95684486e-01 1.63426230e-01 1.66070973e-01]	[-0.31775754 0.08147262 0.20892406]
		[ 7.64840822e-01 1.32917636e+00 -6.91910888e-01]	[ 0.91100292 1.30677753 -0.70176185]
		[ 5.47265815e-01 1.25439657e+00 -3.40367428e-01]	[ 0.4655096 1.21981812 -0.36943991]
		[-1.65397806e-01 1.26992734e-01 -9.45020276e-03]	[-0.14568237 0.09663524 -0.04092797]
		[-9.34717495e-01 -1.28394845e+00 7.84152759e-01]	[-0.92452318 -1.27203261 0.79267048]
		[-1.71072648e-02 -1.44073146e+00 -7.24072801e-02]	[ 0.03861368 -1.25035155 -0.04861332]
		[ 1.00571792e-01 -6.83417445e-01 -4.85405777e-02]	[ 0.08562293 -0.70584213 -0.08144866]
		[-2.14859251e-01 5.88733589e-01 -4.92119963e-02]	[-0.25691443 0.4969758 -0.12556607]
		[ 2.55488741e-02 2.73432747e-01 5.05932407e-01]	[-0.05426445 0.24218575 0.62500531]
		[-1.36835801e-01 -1.18509369e-01 -2.02997042e-01]	[-0.18697931 -0.09972205 -0.15286633]
		[-3.26113834e-01 1.04585185e-01 -4.66405818e-01]	[-0.29017433 0.07081529 -0.46003784]
		[ 1.69799848e-01 -1.38526046e-02 3.82454427e-01]	[ 0.18743455 -0.01693669 0.34249511]
		[-6.36816304e-01 1.10317980e-01 1.96211637e+00]	[-0.63182221 0.1354284 1.99300279]
		[ 7.22527052e-01 -1.16564194e+00 -5.40500258e-01]	[ 0.57016381 -1.17346667 -0.58738628]
		[ 3.21973993e-01 3.32401113e-01 2.41908931e-01]	[ 0.33380205 0.36658374 0.25463689]
		[ 9.41235506e-01 -9.03486631e-05 -1.85358181e+00]	[ 0.92179329 -0.01150459 -1.84202828]
		[-8.19133273e-02 -5.34855087e-01 -1.97934020e-03]	[ 0.00589118 -0.49740056 -0.01411925]
		[-1.06809408e+00 1.19180618e+00 2.51011520e-01]	[-1.11430873 1.16901942 0.25591359]
		[ 8.44433675e-01 5.42218477e-01 1.77431147e-01]	[ 0.72252425 0.35172822 0.17998683]
		[ 6.65917727e-01 -2.59151179e-01 -2.73576780e-01]	[ 0.69468727 -0.12914065 -0.28552566]
		[ 3.30866677e-01 -4.32198077e-01 1.30260558e-01]	[ 0.2611849 -0.41300865 0.04986971]
		[-7.92798977e-01 2.12223919e-01 -4.12174406e-01]	[-0.79797106 0.12298899 -0.36085427]
		[-3.64015175e-01 6.43111245e-02 6.15603857e-01]	[-0.43302273 0.08576364 0.62277965]
		[-4.66120014e-01 -8.75892493e-02 -1.68974626e-01]]	[-0.41239747 -0.17466119 -0.18861369]]
0.278943	0.202908	[[ 0.5753625 -1.63766948 -1.01910289]	[[ 0.37990159 -1.62637236 -0.95804397]	[2.0128522154906174, 1.6727102459613101, 1.133736125728133, 1.0369861222001238, 2.0010334219195354, 0.5768464014361562, 2.6363394882579536, 0.909752665345831, 0.7777908751154736, 0.5629338859587418, 0.7240830733997722, 1.8355423170308334, 1.6402937634442853, 0.342762694133009, 1.40220244040383, 1.7691887814235057, 0.9857493629629097, 0.5501572399197243, 0.7961991962779142, 0.2911752330131664, 0.6…	[1.9254247678784324, 1.1427955974261168, 0.9848884445983832, 0.929212467740844, 1.9227360209260829, 0.6525468847419487, 2.5559396528872362, 0.8500927077329861, 0.835238172688092, 0.6276687735366201, 0.6829046573219658, 1.748851908428167, 1.6261282153209675, 0.2598510025761928, 1.3688689747196812, 1.8224626631492509, 0.9023266134729008, 0.6449575217213416, 0.7335737200780482, 0.31380735950199845, …
		[-0.94962091 -1.37440669 -0.08476988]	[-0.57393068 -0.97250137 -0.1755746 ]
		[-0.40427499 0.2173703 1.03666267]	[-0.55017636 -0.03199326 0.81626445]
		[ 0.76475222 -0.0568019 -0.6980457 ]	[ 0.69907502 -0.06098579 -0.60910645]
		[-1.43311569 -0.61463033 1.25401106]	[-1.48196486 -0.51429822 1.1118414 ]
		[ 0.14903066 0.52604601 -0.1838946 ]	[ 0.2485222 0.55907567 -0.22691088]
		[ 1.79081139 1.61954349 -1.05847027]	[ 1.78450394 1.56722481 -0.94455259]
		[ 0.3027251 0.73681803 -0.43943898]	[ 0.26635167 0.74973695 -0.29934745]
		[-0.6561033 0.02510577 0.41696139]	[-0.7086223 0.00858005 0.44204482]
		[ 0.40507209 0.17367317 0.3502125 ]	[ 0.42378883 0.23506656 0.398892 ]
		[-0.4693592 0.33646063 0.43679799]	[-0.44911763 0.15814148 0.48953386]
		[ 1.10389822 0.59406375 -1.34078804]	[ 1.14862993 0.5312055 -1.20704308]
		[-0.82133537 -1.08234798 0.91896392]	[-0.83456936 -1.13809706 0.80778837]
		[ 0.3178719 -0.12465241 0.0300915 ]	[ 0.23996031 -0.09601705 -0.02687604]
		[ 0.56531472 0.97587514 -0.83322185]	[ 0.58227087 0.97825452 -0.76011907]
		[-0.85474371 -0.4307326 1.4879219 ]	[-0.80071966 -0.27303171 1.61420936]
		[-0.57310276 0.59718327 0.53537574]	[-0.59921108 0.52675209 0.42151113]
		[-0.01132469 -0.33352597 -0.43738446]	[-0.02723716 -0.37429969 -0.52452653]
		[ 0.37895541 -0.05744365 -0.69787261]	[ 0.30880819 -0.05841271 -0.66283924]
		[-0.2813715 -0.0023141 -0.07488485]	[-0.31283731 -0.00315548 -0.02445244]
		[ 0.46667974 0.12732163 0.45075149]	[ 0.48100879 0.13101413 0.44261493]
		[-0.38955526 -0.13927357 -0.17730038]	[-0.34726075 -0.13123423 -0.18330869]
		[ 1.84506594 0.37585291 -1.45440429]	[ 1.90820551 0.4879061 -1.4211907 ]
		[-0.09397331 0.88437056 1.01736415]	[-0.21763977 0.93012401 0.96538448]
		[-0.54399434 -0.32728688 -0.19899244]	[-0.56397698 -0.31178318 -0.21017925]
		[-0.90550233 -0.3314262 1.0907773 ]	[-0.9193018 -0.3077375 1.10946546]
		[-0.5651077 0.08223353 0.06870088]	[-0.48151847 0.1068212 0.05767256]
		[ 0.39227729 -0.92688709 -0.48045666]	[ 0.35614089 -0.97317782 -0.48916227]
		[-0.72084869 0.79943912 0.31938242]	[-0.83504712 0.64574739 0.35363255]
		[ 1.98264387 -0.87624242 0.62625734]	[ 2.01341439 -0.85431212 0.63920997]
		[-0.05007995 0.20117639 -0.48787651]	[-0.09361338 0.21426329 -0.58440677]
		[ 0.51114707 -0.25645815 0.6705686 ]	[ 0.50922752 -0.34412094 0.71323898]
		[-0.21753721 -0.28719475 -0.31170978]	[-0.32028299 -0.26599069 -0.32202347]
		[-1.2685428 0.58925234 -0.70659617]]	[-1.23278199 0.50760741 -0.75364084]]
0.149939	0.0291052	[[ 1.60997646 -0.92663378 0.07517765]	[[ 1.49252817 -0.86813538 0.20067248]	[1.859119697984408, 1.6365834695896642, 0.7926057703111177, 0.6849946123379775, 1.4896335416639626, 0.9173384977508006, 1.7076490818049672, 0.7094715300080311, 1.2408454133438411, 0.8238857371790906, 0.7379262863364309, 2.2722297507798896, 2.577919356298746, 0.42537865791093493, 1.3320229589505093, 1.4654128602107337, 0.6624878133431676, 0.8503965499860743, 0.4993399596829793, 0.3774578024894242,…	[1.738266034418527, 1.3570510410956222, 0.558060012387561, 0.7765409221080029, 1.5305034945248592, 0.8087332443768085, 1.626322827064041, 0.6458755150823101, 1.112972997978134, 0.7873452997615488, 0.5000138203323609, 2.2841549058257695, 2.6411482137208564, 0.2904205640011835, 1.3499207618701405, 1.6639291172578903, 0.5465265992072422, 0.8996537517913415, 0.5212440319592105, 0.39075905815249984, 0…
		[-0.13610211 -1.52345293 -0.58221373]	[ 0.14294802 -1.18744458 -0.64119324]
		[ 0.25345597 0.3755325 0.65035323]	[ 0.16399685 0.16278865 0.50797231]
		[-0.43543875 0.4590235 0.26250359]	[-0.50937525 0.48817837 0.32439874]
		[-0.80847012 0.73959472 1.00915004]	[-0.82471441 0.92502236 0.89812065]
		[-0.70679502 -0.44121803 0.38376734]	[-0.60573826 -0.42784662 0.32261104]
		[-0.21713154 1.66016275 -0.33582572]	[-0.18951981 1.57888249 -0.34079062]
		[ 0.22632525 -0.50015945 -0.44940767]	[ 0.19041141 -0.52448497 -0.32529093]
		[ 1.04415266 0.064791 -0.66726658]	[ 0.92261977 0.02246143 -0.62207487]
		[-0.51456639 -0.55571992 -0.32432162]	[-0.49828135 -0.52754613 -0.30548879]
		[-0.35793574 0.63340583 -0.12334608]	[-0.28158097 0.40155969 -0.09734366]
		[-1.71134062 1.46813394 0.28093426]	[-1.68102621 1.48349628 0.43675314]
		[ 1.86240111 0.737542 -1.6227021 ]	[ 1.90244231 0.64991111 -1.71289015]
		[ 0.33337849 0.16216222 0.20858858]	[ 0.24542291 0.12365402 0.09392222]
		[-0.61188306 -1.07687765 0.49012124]	[-0.57428284 -1.05836146 0.61021004]
		[-0.45895722 0.26911704 1.36541903]	[-0.39980712 0.31544712 1.58407938]
		[ 0.4305502 -0.47769981 0.15912107]	[ 0.2938734 -0.45908621 0.03961817]
		[-0.11008468 -0.74575735 -0.39357544]	[-0.11620303 -0.7528269 -0.47867044]
		[-0.02421015 0.49706369 -0.04101166]	[-0.03881705 0.5181568 -0.04125667]
		[ 0.09852504 0.36420014 0.01120123]	[ 0.09539421 0.37637798 0.04395681]
		[ 0.09251965 -0.717132 -0.3988931 ]	[ 0.07628826 -0.68896149 -0.41073434]
		[ 0.04382841 -0.3865739 -0.12683533]	[ 0.07191402 -0.37705323 -0.12634374]
		[-1.42222063 -0.17096476 0.4176178 ]	[-1.36878184 -0.04532802 0.43119272]
		[ 1.09080276 -0.48141588 0.86428452]	[ 0.98769515 -0.45598735 0.82404265]
		[ 0.47033097 0.46373737 -0.12778098]	[ 0.46112011 0.47230924 -0.13769677]
		[ 0.46205628 -0.18511428 -0.98798227]	[ 0.4619693 -0.13354148 -0.97917019]
		[-0.13194196 -0.22804147 -0.06091521]	[-0.05717089 -0.2027804 -0.06501892]
		[-0.34580521 0.31010119 -0.05294154]	[-0.38793019 0.26778356 -0.0670726 ]
		[ 0.35235552 0.36018927 0.04571267]	[ 0.17791634 0.17028355 0.0321754 ]
		[-1.21101723 0.32858143 0.16032841]	[-1.13780783 0.33201835 0.14922464]
		[ 0.03446465 -0.20157666 -0.09818015]	[-0.00433573 -0.17631524 -0.20822516]
		[-0.85181599 -0.2326022 -0.33293359]	[-0.85781564 -0.30815617 -0.28858426]
		[ 0.36792387 0.32440107 0.19657308]	[ 0.28287012 0.35967744 0.19779085]
		[ 1.51026378 -0.40741776 0.17941388]]	[ 1.56377806 -0.45415282 0.15110409]]
0.139875	0.0398224	[[-2.39965175e-01 -4.55757429e-01 -7.08192211e-01]	[[-0.20200209 -0.45720945 -0.66322655]	[0.8756907709411917, 1.5908103768443755, 2.2234834837581303, 0.9812698460733862, 1.7653342405510069, 0.49022264008162175, 1.5381131518062472, 0.7447948197531222, 0.8590144125459757, 0.6508140343645118, 0.7504935890592778, 1.38855245943989, 0.6503776530814259, 0.40158671264631424, 1.2630686651089833, 0.6525830076855557, 0.8658824167445289, 0.5220918102602107, 0.63400874658985, 0.43601422283378605,…	[0.830490691281638, 1.6462597682169815, 2.2227316444212035, 0.9584076459219195, 1.7436491980164572, 0.4861851297961084, 1.568091135263189, 0.7566212348311188, 0.9393009522118627, 0.6897254238819553, 0.805064265094921, 1.4384741442939304, 0.6128606009283044, 0.2740248335632405, 1.2800773911892012, 0.7030347357609166, 0.7702681181648461, 0.5708076959357604, 0.6998251231232849, 0.43528393475865623, …
		[-1.13933994e+00 8.65749943e-01 6.95024600e-01]	[-1.03192914 1.0325429 0.76101816]
		[-6.68710051e-01 -1.63585145e+00 1.34933157e+00]	[-0.65400097 -1.65686107 1.3295225 ]
		[ 5.31502056e-01 -5.01779146e-01 -6.54686005e-01]	[ 0.50462505 -0.48067092 -0.65791659]
		[ 1.55739611e+00 6.49978310e-01 -5.18122123e-01]	[ 1.49693279 0.64494848 -0.61931108]
		[ 1.13637741e-03 3.56625868e-01 -3.36355371e-01]	[ 0.01515813 0.32072127 -0.36508092]
		[ 3.04971167e-01 2.52000162e-01 -1.48636489e+00]	[ 0.27128557 0.32074268 -1.510774 ]
		[-6.65472565e-01 3.04942165e-01 1.37389463e-01]	[-0.67411084 0.2742103 0.2070241 ]
		[-4.25336926e-01 -4.09795619e-01 6.23748195e-01]	[-0.49187342 -0.44928942 0.66218263]
		[ 1.22740176e-01 5.98998729e-01 2.22922136e-01]	[ 0.11431895 0.63568414 0.24198764]
		[ 5.73384909e-01 -2.33765981e-02 4.83656808e-01]	[ 0.61920597 -0.17299535 0.48454622]
		[-7.95231500e-01 -1.13186789e+00 1.20664265e-01]	[-0.77834056 -1.18676434 0.23448718]
		[-5.81335386e-01 -2.33172930e-01 1.75130368e-01]	[-0.53076105 -0.27620945 0.13266182]
		[ 2.41793746e-01 -1.02455487e-02 3.20472622e-01]	[ 0.1651558 -0.08677363 0.20070752]
		[ 6.55667807e-01 8.15468624e-01 -7.07427101e-01]	[ 0.72559891 0.84848532 -0.62624038]
		[ 5.89521993e-01 -1.68210750e-01 -2.23681795e-01]	[ 0.70151217 0.01457293 -0.04388791]
		[ 4.18160507e-01 7.48415723e-01 1.21523888e-01]	[ 0.24786988 0.72786986 0.04559563]
		[-4.32626680e-01 2.66662819e-01 1.19603324e-01]	[-0.4703394 0.31526121 0.07219864]
		[-4.27217587e-01 -2.60503169e-01 -3.89346019e-01]	[-0.48864347 -0.33729107 -0.3704288 ]
		[-3.66738439e-02 -3.67954109e-01 2.31026417e-01]	[-0.05309421 -0.34125246 0.26495257]
		[ 1.63071058e-01 2.13054952e-01 3.67445802e-01]	[ 0.13782914 0.24952408 0.37208377]
		[ 2.24399442e-01 2.41651666e-01 -1.63597775e-01]	[ 0.25029644 0.25029755 -0.1710829 ]
		[ 1.77070781e-01 -6.65609965e-02 -1.00705181e+00]	[ 0.26271354 0.0161453 -1.00107545]
		[ 6.55784741e-01 -7.63755713e-01 -1.73476941e-01]	[ 0.51730191 -0.79735356 -0.26230369]
		[-3.38136274e-01 -5.87900139e-01 1.31249045e-01]	[-0.35654249 -0.61182909 0.145611 ]
		[-3.23777521e-01 3.17862280e-01 8.19163817e-01]	[-0.3295819 0.40568824 0.82994605]
		[ 1.84497215e-01 2.87244522e-01 -8.96359525e-02]	[ 0.26607846 0.31465358 -0.08393688]
		[-2.14113065e-01 5.53600814e-01 3.35897817e-01]	[-0.25917951 0.52674109 0.33828575]
		[-7.27905446e-01 -5.76417631e-01 -3.91057347e-01]	[-0.85491135 -0.69475686 -0.44130764]
		[ 1.94608048e+00 -1.08522423e+00 4.72755936e-02]	[ 1.89946782 -1.01322263 0.01861728]
		[-5.74107390e-02 1.49434683e-01 4.41104542e-01]	[-0.05620432 0.1498796 0.38677549]
		[ 7.93026623e-01 2.00591001e-01 -7.15686882e-02]	[ 0.79408422 0.16959534 -0.01250066]
		[ 5.68054081e-01 -7.96319850e-02 -2.25449122e-01]	[ 0.50774084 -0.07212441 -0.24145996]
		[-2.31971869e+00 1.44393300e+00 3.31964437e-01]]	[-2.26566086 1.41703984 0.34232947]]
0.0953003	0.0314967	[[-0.21578017 1.22393909 1.47065692]	[[-0.19069717 1.29903813 1.45996024]	[1.9254661162724074, 0.9977871493865619, 0.6101974243337691, 1.146329339195712, 1.3330148933619563, 0.7562520848368582, 1.918907629361621, 0.715691159923936, 0.9975352150552929, 0.42549035409970126, 0.673066334513469, 1.4440987953476878, 1.7770584605938764, 0.4974401653648043, 1.1795991049165988, 1.1808549351628623, 0.8830819535666123, 0.9838008369424456, 1.3232545372682267, 0.39183682623441984, …	[1.963504357614749, 1.0003837693244033, 0.89187171968325, 1.1222154712976395, 1.0860902319423804, 0.7991399816555519, 1.8647735940676398, 0.6949612070261676, 0.9628383894620388, 0.413026719714688, 0.6385252348981072, 1.64883708163758, 1.8656941397202829, 0.3703647962093905, 1.1577791423224066, 1.1877857504224139, 0.8299407751311979, 1.0095301814417974, 1.4663961349117722, 0.37562506019525843, 0.7…
		[ 0.71014358 -0.22005319 -0.66547118]	[ 0.68429438 -0.39979787 -0.61046748]
		[ 0.39957156 0.45544329 0.07249048]	[ 0.55221166 0.7002218 0.01367031]
		[-0.86629738 0.39996237 0.63531874]	[-0.85632091 0.40755547 0.59998384]
		[ 0.84480211 0.99165001 -0.2826099 ]	[ 0.6915292 0.79887054 -0.25136669]
		[-0.36194626 -0.64143674 0.1716713 ]	[-0.3758425 -0.6864934 0.16153615]
		[-1.1168043 -1.55742588 -0.09684662]	[-1.16053826 -1.44768318 -0.18639988]
		[-0.01557885 -0.70235107 -0.13665325]	[-0.08614328 -0.68837753 -0.04107063]
		[ 0.83951572 0.11526145 -0.52631233]	[ 0.80997246 0.11424492 -0.50788825]
		[-0.21761249 -0.28872188 -0.22433573]	[-0.22974158 -0.26970641 -0.21229302]
		[ 0.00989084 0.23982253 -0.62881286]	[ 0.07849917 0.17324976 -0.60953825]
		[ 1.15559632 -0.45067626 -0.73953322]	[ 1.40540483 -0.43728262 -0.74315873]
		[-0.96886363 1.43260409 0.40851629]	[-1.03658234 1.47314244 0.48596608]
		[-0.11542404 0.37975749 0.29984706]	[-0.15108239 0.26100364 0.21499139]
		[-0.63537042 -0.92837252 0.35479987]	[-0.61019226 -0.89430412 0.41029024]
		[ 0.6191182 -0.35858922 -0.93942792]	[ 0.75946257 -0.2231242 -0.8855886 ]
		[ 0.56210619 -0.66142991 -0.1624218 ]	[ 0.44095238 -0.67353172 -0.20178631]
		[-0.45678844 0.78228511 0.38371658]	[-0.50723022 0.77244591 0.40644311]
		[-0.11388539 -0.72018375 1.10425 ]	[-0.26479273 -0.79376453 1.20421772]
		[ 0.2685082 0.2087648 -0.19456798]	[ 0.24973515 0.22737923 -0.1643935 ]
		[-0.42916345 0.02180524 -0.64829115]	[-0.45107538 0.0490264 -0.64890162]
		[ 0.11161186 0.42773767 0.12200129]	[ 0.12763466 0.43074737 0.11219394]
		[-0.41785948 -0.829642 0.29669652]	[-0.3337726 -0.76898233 0.31899453]
		[-0.90184081 1.0257673 -0.74233994]	[-1.03228678 0.99826503 -0.85786136]
		[ 0.34698931 0.45110044 0.28413467]	[ 0.32127737 0.45541196 0.29299801]
		[ 0.2330796 0.19772864 0.01743102]	[ 0.24719461 0.27906429 0.01291058]
		[ 0.17271168 -0.08080677 0.10986372]	[ 0.24735683 -0.06768395 0.12815186]
		[ 0.72524168 -1.02010855 0.04987395]	[ 0.66960492 -1.04304105 0.05340892]
		[ 1.08331888 -0.91371675 -0.09899581]	[ 1.03907862 -1.04694013 -0.11672478]
		[-2.87585487 2.34871187 0.67524061]	[-2.83762775 2.45653419 0.71140567]
		[-0.16648158 0.46160901 0.36757575]	[-0.17004689 0.49171627 0.31050333]
		[-0.39921439 0.25948563 -0.43096317]	[-0.39457705 0.26487627 -0.37950071]
		[ 0.16289715 -0.07909339 -0.08650892]	[ 0.10287179 -0.06607724 -0.09996342]
		[ 2.22037254 -2.12208004 -0.39326634]]	[ 2.26146948 -2.14600336 -0.38072265]]
0.134248	0.0926058	[[-9.67515088e-01 1.59168803e+00 4.07653065e-01]	[[-1.07988736 1.67104107 0.38353422]	[1.9067609318696197, 1.3123609918844654, 0.5059390278322546, 0.8751210113769146, 2.325130434516135, 1.1205727189185977, 1.0422497298625357, 0.4110158462639267, 0.8126049710651685, 0.3813064078901966, 0.5264439732842622, 1.8250036808681773, 1.4907590300385172, 0.1904406752191414, 1.0459071277406067, 0.6827979766596038, 0.6893510234556334, 0.4295555952804656, 0.9938621807196037, 0.6319539575994766,…	[2.026236286554917, 1.1624902479308294, 0.7629332147405586, 0.9060647397219865, 2.3579022252976545, 1.0756034301141844, 1.0926338422619435, 0.42770716513085977, 0.8079462268121971, 0.3869577414329823, 0.5968935568635161, 1.844992603899917, 1.417938353445515, 0.24480315152272572, 1.0685206119257236, 0.7947965772363327, 0.6915676838405503, 0.5195677151329885, 0.9254308637294015, 0.6634528941974602,…
		[-7.78072608e-01 7.64187916e-01 7.30007685e-01]	[-0.77226374 0.5001114 0.7105497 ]
		[ 6.60472896e-02 4.19703376e-01 -2.74701896e-01]	[ 0.03979857 0.73008395 -0.21785451]
		[ 4.50526617e-01 -5.56822616e-01 -5.02803268e-01]	[ 0.47085752 -0.58770007 -0.5038404 ]
		[-3.32418391e-01 -2.30115129e+00 -2.07913511e-02]	[-0.23846826 -2.3446416 -0.07410509]
		[ 8.55557256e-01 5.61143514e-01 -4.56971505e-01]	[ 0.79881954 0.56154112 -0.45108941]
		[ 6.95408723e-01 -3.45710957e-01 -6.95108007e-01]	[ 0.71589481 -0.38693813 -0.72912428]
		[ 1.54978759e-01 3.80675067e-01 1.45025802e-03]	[ 0.06472869 0.41741377 0.06715177]
		[-6.46656749e-01 9.06316904e-02 4.83681491e-01]	[-0.65536618 0.07904765 0.46585807]
		[ 3.31273066e-01 -4.11364611e-02 1.84283813e-01]	[ 0.33731675 -0.09350117 0.16495828]
		[ 1.32637391e-01 -5.09453434e-01 2.78893005e-03]	[ 0.23967715 -0.54656329 0.010264 ]
		[ 1.50364102e+00 -8.71902445e-01 -5.56316674e-01]	[ 1.50718983 -0.97055407 -0.43635 ]
		[-1.02619750e+00 -5.72736065e-01 9.17199316e-01]	[-0.92632225 -0.54180817 0.92677946]
		[-8.58420286e-02 -1.60641054e-01 -5.56169812e-02]	[-0.06351187 -0.22942139 -0.05710209]
		[ 2.78844411e-01 9.44520093e-01 -3.52206342e-01]	[ 0.25908866 0.96797921 -0.37097926]
		[-1.72093326e-01 1.41452531e-01 -6.45436399e-01]	[-0.10041014 0.28585215 -0.73478429]
		[-5.51954227e-01 3.86967489e-01 1.44248146e-01]	[-0.58021804 0.3359151 0.1696288 ]
		[-1.76741011e-01 2.39663584e-01 3.09583576e-01]	[-0.18894085 0.27028764 0.40149291]
		[ 8.38774105e-01 3.43155124e-01 -4.08000730e-01]	[ 0.78709395 0.28248445 -0.39636844]
		[-4.79249521e-01 -3.81163835e-01 -1.56204457e-01]	[-0.52362294 -0.38649624 -0.12887751]
		[-9.34715284e-02 4.02390011e-01 4.87832130e-01]	[-0.11665444 0.45462406 0.52417386]
		[-6.47698099e-02 -2.87847035e-01 3.04598665e-01]	[-0.07692748 -0.28225948 0.31873151]
		[ 1.68358362e+00 9.11166524e-02 7.15319779e-01]	[ 1.78559051 0.17607269 0.78700244]
		[ 1.67993235e-01 -1.20995506e+00 -8.03189690e-01]	[ 0.07469391 -1.20245248 -0.93822402]
		[-4.82914581e-01 -3.09260183e-01 -2.79465230e-01]	[-0.53621986 -0.30640965 -0.29110134]
		[-3.31080902e-01 -2.42887391e-01 1.10757331e-01]	[-0.31273903 -0.17150244 0.09838223]
		[-2.08988542e-01 -1.38729575e-01 2.68191856e-01]	[-0.1337236 -0.13023804 0.29862414]
		[-7.31005325e-01 1.50658838e+00 -6.76481630e-02]	[-0.77462678 1.4732721 -0.04967699]
		[ 7.83499801e-02 8.03418879e-01 -2.41927906e-01]	[ 0.11031345 0.7071571 -0.29598758]
		[ 1.33725272e+00 -1.97380420e+00 -7.96599020e-01]	[ 1.34073899 -1.92391264 -0.75303507]
		[ 7.64554864e-02 -6.99128856e-01 1.10374030e-01]	[ 0.05786232 -0.706397 0.04606714]
		[ 3.64828827e-01 4.73280442e-02 2.16959227e-01]	[ 0.37526859 0.03001461 0.26485371]
		[-4.24133494e-01 6.35645782e-02 6.76169497e-02]	[-0.46909548 0.09373175 0.08424274]
		[-1.42349373e+00 1.79618922e+00 6.97385698e-01]]	[-1.41593489 1.77416603 0.7062053 ]]
0.192915	0.127983	[[ 0.48169238 -0.44629998 0.05998951]	[[ 0.41142351 -0.40439889 -0.05559222]	[0.6594012119758874, 0.8566406284514774, 2.9233103697397356, 0.8790351106069229, 1.4483535323217294, 0.943343946160624, 2.066550345340193, 0.9169624647544226, 0.8128269253908408, 0.14917271169015286, 0.5939161935617273, 2.00509918532329, 2.3767441088364514, 0.38074333317528675, 0.769472006897871, 0.9650001553148271, 0.7245727681781252, 0.65387939923373, 1.013522124595759, 0.7609390901052928, 0.61…	[0.5795673044754492, 0.7589295045140984, 2.9122887878657053, 0.8605740947501215, 1.2034469241107602, 0.9333591726580598, 2.2146135323159664, 0.7559197334625841, 0.8412898295453816, 0.2468136442865681, 0.4667080592476201, 2.0774737219869874, 2.492863048958559, 0.30700851456945283, 0.784319645152895, 1.0312054384566802, 0.7124335555385374, 0.6570262375687737, 1.0283573932718395, 0.7409774364235678,…
		[ 0.1757391 0.82911935 -0.12453933]	[ 0.18589525 0.71882685 -0.15717798]
		[ 1.79153938 1.32633889 -1.89128404]	[ 1.6898179 1.52404645 -1.81747733]
		[-0.63669289 0.32111082 0.51401627]	[-0.60286502 0.29327896 0.5395637 ]
		[-0.91370688 -1.10501794 0.20445794]	[-0.67016876 -0.99636156 0.0801373 ]
		[-0.39477182 -0.67792978 0.52389333]	[-0.41353093 -0.68998088 0.47336867]
		[-1.18947784 0.07050168 1.68843191]	[-1.28761523 -0.1137105 1.7982297 ]
		[ 0.64220195 -0.56589924 -0.32886908]	[ 0.49800069 -0.51115097 -0.24926821]
		[ 0.51400547 0.2537608 -0.57627375]	[ 0.51431449 0.25681143 -0.61424513]
		[ 0.01151424 -0.12915401 -0.07375068]	[ 0.03189172 -0.23128248 -0.08005191]
		[-0.54229741 0.21108579 -0.1187129 ]	[-0.43110135 0.15089223 -0.09591441]
		[-1.24105603 1.03109108 1.19040071]	[-1.24942806 1.02275214 1.30721255]
		[ 2.17212456 0.08539234 -0.96098679]	[ 2.29198068 0.07684995 -0.97738673]
		[-0.04921714 -0.1062146 -0.36230045]	[ 0.03869735 -0.18062253 -0.24521877]
		[-0.53278766 -0.46918642 0.29679721]	[-0.61587373 -0.42408319 0.23666494]
		[-0.62908571 0.7249206 -0.09983286]	[-0.66860139 0.73342466 -0.28008054]
		[-0.30881908 -0.62501801 -0.19745621]	[-0.28678627 -0.64942808 -0.05965205]
		[ 0.03922947 -0.6328476 0.15975994]	[ 0.06189615 -0.58236392 0.29783319]
		[ 0.78127492 0.19852239 0.61434962]	[ 0.78652312 0.20571001 0.62974892]
		[ 0.31150718 0.6553819 -0.22905489]	[ 0.29684142 0.64397602 -0.2150061 ]
		[-0.11786042 -0.56021396 -0.21229005]	[-0.13338709 -0.50152312 -0.1882619 ]
		[-0.5049976 -0.18559523 -0.2699057 ]	[-0.53037797 -0.16875538 -0.25599009]
		[ 0.82821514 -0.3134554 0.41509719]	[ 0.94005575 -0.24382995 0.50459222]
		[-1.04116812 1.48931796 -0.55330977]	[-1.14516198 1.50691856 -0.64233994]
		[ 0.46379969 0.45993121 -0.17837474]	[ 0.42923253 0.48375003 -0.1896809 ]
		[-0.5984462 -0.37297872 0.2854231 ]	[-0.57954052 -0.3246571 0.26990355]
		[-0.27860653 -0.07954688 0.05990265]	[-0.20513524 -0.08222705 0.08393405]
		[ 0.69404779 -1.44438598 -0.12526258]	[ 0.66701264 -1.48980399 -0.13334144]
		[ 0.08309979 0.57106238 0.81063181]	[ 0.11381107 0.46092316 0.77525165]
		[-0.28949568 -0.00445578 0.41531028]	[-0.26256959 -0.00304323 0.4564004 ]
		[-0.16302231 0.56043692 -0.52155049]	[-0.19907801 0.56475301 -0.56797965]
		[ 0.01530615 -0.22557598 0.0800539 ]	[ 0.03111246 -0.26416136 0.13531121]
		[-0.26847416 -0.27940321 -0.04625877]	[-0.29567867 -0.24147772 -0.04046996]
		[ 0.59747386 -0.54788494 -0.70133183]]	[ 0.58839308 -0.54005155 -0.72301681]]
0.144771	0.0522709	[[ 5.66550652e-01 -1.27794662e+00 -9.33958453e-01]	[[ 0.56086621 -1.34041843 -1.06158108]	[1.6811917156185716, 2.179308214462957, 1.9455866417283536, 0.6368649954831362, 0.7894181003459109, 1.0723900714125725, 1.1603805786076133, 0.41472993290050275, 1.0846102677511127, 0.32019047858970195, 0.5985003453774355, 1.1688985935206297, 0.9546179542855086, 0.5221684534099461, 0.8587912730151208, 0.4203998714927778, 0.5400303105753473, 0.4135005459264491, 1.6439313084316394, 0.496086742646915…	[1.799512944709253, 2.238565119429377, 1.8763463533671114, 0.6084285766057425, 0.8718272703728029, 1.0802765473008438, 1.2789686360975627, 0.4275068672123651, 1.0858418525293163, 0.26313677907998867, 0.5651318069690062, 1.226123898617182, 1.0141452476639978, 0.3380208941852723, 0.86438388618883, 0.45511626072791184, 0.4443671557834843, 0.4207150995739892, 1.6310531135308843, 0.5152808782506979, 0…
		[-7.26247185e-01 1.94230121e+00 6.70384458e-01]	[-0.70210028 2.02928193 0.63264828]
		[ 2.49355677e-01 -1.46651003e+00 -1.25398463e+00]	[ 0.12074715 -1.49449426 -1.12808806]
		[ 5.25166697e-01 -2.51726031e-01 -2.57742059e-01]	[ 0.50962265 -0.25928224 -0.20794904]
		[ 3.98783675e-03 -5.72075650e-01 -5.43961841e-01]	[ 0.25164252 -0.47791135 -0.68436801]
		[ 5.58344042e-01 9.12622130e-01 7.34387049e-02]	[ 0.57318341 0.91560746 0.01100776]
		[-2.15546096e-02 4.04731003e-01 1.08729541e+00]	[-0.10797079 0.35803938 1.22307436]
		[ 2.00245548e-01 3.14876609e-01 1.80984416e-01]	[ 0.0815792 0.34227498 0.24280608]
		[-9.45968654e-01 -4.16120128e-02 5.28952907e-01]	[-0.95990273 -0.06278559 0.50368369]
		[-2.03713867e-01 1.15309731e-01 -2.18463427e-01]	[-0.17083707 -0.00686418 -0.20002136]
		[-2.99767351e-01 5.89072255e-02 5.14657301e-01]	[-0.21439036 -0.00519185 0.52286115]
		[-8.61343993e-01 -1.13520807e-01 7.81999664e-01]	[-0.85794771 -0.07946598 0.87234781]
		[ 3.67966451e-01 -8.50258516e-01 -2.30122981e-01]	[ 0.4966027 -0.83582979 -0.28855658]
		[-3.41576568e-02 3.76743692e-01 -3.59940743e-01]	[ 0.08091502 0.28945507 -0.15468241]
		[ 7.54343511e-01 3.88098107e-01 -1.33671901e-01]	[ 0.67369207 0.4723373 -0.26494524]
		[-2.72162055e-01 1.51257752e-01 2.82462317e-01]	[-0.42847797 0.14930654 0.03528446]
		[-2.38622492e-01 3.82071178e-01 -2.97848380e-01]	[-0.19515318 0.38854279 -0.09171647]
		[-4.99529891e-02 -3.95200376e-01 1.10923681e-01]	[-0.01822957 -0.33648817 0.2518821 ]
		[-4.00187447e-01 1.30536936e+00 -9.15626005e-01]	[-0.41012859 1.31862008 -0.86796883]
		[ 3.37655117e-02 -4.66780686e-01 1.64553146e-01]	[ 0.03160846 -0.48427679 0.17317991]
		[ 3.23092784e-01 -2.84991771e-01 4.28762822e-01]	[ 0.32028307 -0.20788049 0.42544026]
		[ 2.69531865e-01 -4.92119398e-01 1.22451801e-01]	[ 0.28128165 -0.49591319 0.14084596]
		[-1.03687119e+00 6.29928825e-01 6.19636534e-04]	[-0.9281476 0.66423146 0.10542098]
		[ 7.92663685e-01 -1.56893657e+00 5.17525215e-01]	[ 0.72297357 -1.56788412 0.50433631]
		[ 4.50722586e-02 -3.78836161e-01 1.29520336e-01]	[ 0.0151613 -0.38055261 0.15154917]
		[ 4.46655714e-01 3.85284340e-02 -3.73914139e-01]	[ 0.4688805 0.07934576 -0.39027283]
		[ 1.02151891e-01 -3.20118117e-03 -3.56080742e-01]	[ 0.18255483 0.00647842 -0.32127738]
		[-3.43654381e-01 1.05663466e+00 -1.44304247e-01]	[-0.37623085 1.03204016 -0.16895167]
		[-9.52227601e-01 9.63287727e-01 -2.54110114e-01]	[-0.96028933 0.84593958 -0.2659537 ]
		[ 4.11046771e-01 -6.43422298e-01 -3.72860654e-01]	[ 0.4232105 -0.64320049 -0.29226329]
		[ 6.04199202e-01 -6.38485929e-01 3.20485374e-01]	[ 0.57509425 -0.63133313 0.26935611]
		[-2.63989178e-01 -1.56277836e-01 -2.69687674e-01]	[-0.22644763 -0.16366982 -0.20026721]
		[ 3.49413144e-01 5.08453171e-02 3.21345152e-01]	[ 0.31543684 0.08402098 0.32689906]
		[-1.35146842e-01 4.77848114e-01 2.21372377e-01]]	[-0.12908224 0.49792059 0.19623971]]
0.225757	0.120879	[[-1.77953390e-01 -1.67772706e+00 -8.23897635e-01]	[[-1.73504525e-01 -1.81262615e+00 -7.65795333e-01]	[1.8775629944517847, 1.6097446157465594, 1.4051318576393483, 0.6974298546512578, 1.2642010134904944, 1.2159158630308757, 2.0576274742406815, 0.3172687094168405, 0.9670583755983246, 0.3719924303051524, 0.35611568764335294, 1.0005880143066708, 1.9637128405204627, 0.43049767861500543, 0.6219895564353141, 1.0141055634403995, 0.6451728769951762, 0.49332781757426225, 1.3663552729778936, 0.5766249209276…	[1.9753885366216168, 1.538694648947776, 1.3481478919337875, 0.7414512875644058, 1.3098959400105312, 1.1369113267625506, 2.12838999384965, 0.3055343879647938, 0.922703003326035, 0.31401981905634496, 0.3036315893012387, 1.2876138056186872, 2.1090385674900913, 0.3387514542211716, 0.5237909353079836, 0.8683321787349629, 0.5266960490755492, 0.5903927513309559, 1.5159252412148434, 0.6034310280858403, 0…
		[ 1.00768985e+00 -1.12317308e+00 -5.60643485e-01]	[ 1.05372058e+00 -9.12576081e-01 -6.51505222e-01]
		[ 3.47931313e-01 1.13610580e+00 -7.50068636e-01]	[ 4.24027256e-01 1.00426605e+00 -7.93191862e-01]
		[-2.31203052e-01 4.92140121e-01 4.36751248e-01]	[-2.85833914e-01 5.03293724e-01 4.63405236e-01]
		[ 2.13077629e-01 1.23092104e+00 -1.93998789e-01]	[ 1.85117062e-01 1.28291880e+00 -1.88887237e-01]
		[-7.84985952e-01 -6.84695850e-01 6.27247985e-01]	[-7.05005628e-01 -6.80182895e-01 5.76962441e-01]
		[-1.25186686e+00 1.51653291e-01 1.62593403e+00]	[-1.26206670e+00 1.78484658e-01 1.70451601e+00]
		[ 1.30587860e-01 -2.89046096e-01 -7.65500517e-03]	[ 2.60370637e-02 -3.00326267e-01 4.97741591e-02]
		[ 7.12282429e-01 2.14817445e-01 -6.17826115e-01]	[ 6.47169182e-01 1.84937663e-01 -6.31150492e-01]
		[ 5.96333058e-02 3.46327920e-01 1.21980363e-01]	[ 9.54435291e-02 2.57696325e-01 1.51959150e-01]
		[-1.11716045e-01 3.37679182e-01 -1.76260626e-02]	[-5.73388228e-02 2.94454789e-01 -4.69124597e-02]
		[ 8.11347450e-01 -1.05563594e-01 -5.75975710e-01]	[ 1.08709350e+00 7.09335508e-03 -6.90019361e-01]
		[-1.14464830e+00 1.41743688e+00 7.32680761e-01]	[-1.20884271e+00 1.53365407e+00 7.96648088e-01]
		[ 1.71868663e-02 -1.30909145e-01 -4.09750727e-01]	[ 1.22906475e-01 -2.56052196e-01 -1.84618035e-01]
		[ 8.28624767e-02 -5.66533837e-01 2.42990184e-01]	[ 1.19023968e-03 -5.10792668e-01 1.15958519e-01]
		[ 2.86865644e-01 -8.38828458e-01 4.92427673e-01]	[ 1.12135139e-01 -8.40128090e-01 1.88709500e-01]
		[ 3.56398634e-01 -1.32891879e-01 -5.21121678e-01]	[ 4.10080847e-01 -1.41308280e-01 -2.98788215e-01]
		[-2.54402038e-01 3.87091262e-01 1.69741844e-01]	[-2.48335125e-01 4.13030808e-01 3.41026125e-01]
		[-6.90522851e-01 -1.11303645e+00 3.88914896e-01]	[-8.17728034e-01 -1.18278980e+00 4.79956758e-01]
		[ 5.34175852e-01 2.14639216e-01 -3.29008488e-02]	[ 5.55164783e-01 2.36464791e-01 -2.33922631e-03]
		[ 1.82129998e-01 -5.14166168e-02 -2.35147231e-01]	[ 1.68693217e-01 1.52405176e-02 -2.48561023e-01]
		[-2.48346569e-01 9.05793221e-01 -2.73209009e-01]	[-2.03351717e-01 8.90453571e-01 -2.73760217e-01]
		[-5.92646246e-01 -1.18663276e-01 -2.64878647e+00]	[-4.70798181e-01 -1.54545633e-01 -2.51794613e+00]
		[ 5.83912919e-01 -1.96957412e-01 1.13587368e+00]	[ 5.30054573e-01 -2.08307334e-01 1.10990946e+00]
		[ 3.30110515e-01 -5.43853186e-02 3.55460488e-01]	[ 2.86280842e-01 -5.28149632e-02 3.89304146e-01]
		[-7.01221891e-01 2.86383253e-01 1.16020498e+00]	[-6.73300606e-01 2.98294521e-01 1.14477462e+00]
		[-1.27093367e-02 4.63413154e-01 -4.45497173e-01]	[ 4.97722883e-02 4.79805708e-01 -4.05406872e-01]
		[ 3.81983040e-01 -5.12189862e-01 1.88523978e-01]	[ 3.55935194e-01 -5.23538321e-01 1.60202802e-01]
		[-8.82150719e-01 -1.34326114e+00 -2.22496773e-01]	[-8.56109425e-01 -1.43632632e+00 -2.26639124e-01]
		[ 3.42303882e-01 -7.34817658e-01 -9.69502604e-01]	[ 4.08336134e-01 -7.03155662e-01 -1.02008679e+00]
		[ 1.95981008e-02 8.97348424e-01 3.09500478e-02]	[-1.23039312e-02 9.05547712e-01 -1.05159597e-02]
		[ 5.21813357e-01 2.01218968e-01 2.30437942e-03]	[ 5.73477961e-01 2.35792684e-01 7.23770046e-02]
		[ 3.13421466e-01 -8.09945683e-02 -2.10751035e-01]	[ 2.81486130e-01 -5.99875327e-02 -1.95384082e-01]
		[-4.16475712e-01 1.04006213e+00 1.43333387e+00]]	[-3.99602671e-01 1.05402844e+00 1.40602362e+00]]
0.261963	0.165342	[[-0.39583143 0.68601627 0.12534368]	[[-0.34971994 0.57402273 0.29443881]	[0.8018802133017559, 1.4972662120527893, 2.9646709667594844, 1.0507706578591876, 0.2890679217142238, 1.1093179020540327, 2.308189602077237, 0.5798226638882238, 0.8218065440123117, 0.5711949218829789, 0.5614783740454753, 0.8215836355641415, 0.6885817014444147, 0.7056738379266181, 0.5900487121522439, 0.5888024551772673, 0.4260183533576215, 0.30391957655570356, 1.1148181377411779, 0.7380211949481911…	[0.7338258235881554, 1.1838808761270327, 2.7976151734893833, 0.9818293896495659, 0.14960423076888513, 1.1578136579092444, 2.435138222863169, 0.5766245400345079, 0.866412804726886, 0.5312873541345137, 0.5798092861707351, 1.0388490679394353, 0.6766659191450317, 0.6870932822695579, 0.5300756736613187, 0.2655391970504975, 0.4406587973414367, 0.3171665176361084, 1.0945488250880986, 0.7300843302746868,…
		[ 0.27162696 -1.46955011 0.09190963]	[ 0.30546422 -1.14298959 -0.04289913]
		[-2.32607909 -0.37452231 1.79954523]	[-2.13265356 -0.59978555 1.70841937]
		[ 0.9446344 -0.24092991 -0.39209386]	[ 0.86663036 -0.21925239 -0.40604083]
		[ 0.2528964 0.13825289 0.02213172]	[ 0.00716764 -0.01409227 0.14876646]
		[ 0.49133737 0.75569149 -0.64660975]	[ 0.57764153 0.75112729 -0.6653349 ]
		[ 1.49557464 0.76727293 -1.58186219]	[ 1.54147676 0.966318 -1.61863433]
		[-0.16608259 0.53246864 0.15839206]	[-0.21712355 0.50327728 0.17906758]
		[-0.43646966 -0.03686045 0.69534275]	[-0.51446865 -0.07355686 0.69324061]
		[-0.4534677 -0.23206792 -0.2584089 ]	[-0.40228264 -0.2595977 -0.23031275]
		[ 0.25251382 -0.46577405 -0.18587435]	[ 0.26091234 -0.48063499 -0.19259691]
		[ 0.31605001 -0.39310189 -0.64852368]	[ 0.57305731 -0.37708771 -0.78013945]
		[-0.50851102 -0.18340367 -0.42652596]	[-0.53979051 -0.09675367 -0.39641102]
		[-0.41124958 0.52707322 0.22592735]	[-0.31622607 0.45386253 0.40756233]
		[ 0.35811017 0.17374387 0.43557738]	[ 0.28783836 0.21723948 0.38850522]
		[ 0.39363637 0.14644459 0.41266538]	[ 0.17591614 0.12259135 0.15663951]
		[ 0.28792695 0.2892849 -0.12208177]	[ 0.33492689 0.28256545 0.0464857 ]
		[-0.09765605 -0.27270698 0.09198538]	[-0.0954623 -0.14183784 0.26713962]
		[-0.50128015 0.51525282 -0.85208698]	[-0.60422282 0.42611151 -0.80708171]
		[-0.56620942 -0.44042747 0.17351031]	[-0.5655724 -0.42185009 0.18759928]
		[ 0.0712671 0.30306238 -0.14973026]	[ 0.04111717 0.36759074 -0.15533943]
		[ 0.64458326 -0.64136017 0.909074 ]	[ 0.68539382 -0.66736565 0.90386931]
		[-1.5520552 0.37155386 0.33141659]	[-1.44356319 0.32587082 0.45791793]
		[ 0.19028385 0.05020851 0.55521933]	[ 0.1386678 0.03590512 0.49756449]
		[-0.15795646 0.08278689 -0.12848536]	[-0.20010918 0.08066252 -0.10669039]
		[ 1.2263546 0.02010872 -1.04649735]	[ 1.26765974 0.01040559 -1.08095996]
		[ 0.11487326 -0.49481423 0.05503869]	[ 0.17659835 -0.48537738 0.09680365]
		[ 0.1468789 -0.11860285 0.02605024]	[ 0.13156717 -0.1355695 0.01664314]
		[ 0.96173637 0.1533042 -0.45215793]	[ 1.00883236 0.06197745 -0.49837086]
		[ 0.05802133 1.96666866 2.05042635]	[ 0.10100124 1.94075778 2.08946103]
		[ 0.27313023 -0.64016856 0.32669202]	[ 0.26125212 -0.64151357 0.26898536]
		[-0.94287237 0.01869487 -0.10067757]	[-0.9057317 0.08494379 -0.01988447]
		[-0.22647674 0.22296399 -0.05943091]	[-0.22837928 0.26415719 -0.04044306]
		[-0.2439598 -1.74209603 -1.75521546]]	[-0.22781553 -1.71212184 -1.76797019]]
0.538414	0.466464	[[-0.88143405 1.04817253 0.02766114]	[[-0.8275338 1.04355408 0.1423402 ]	[1.3698017304576615, 1.9790728937004083, 1.302202314329782, 0.7463059657309199, 1.8524138246493345, 1.637983639441636, 1.2795157710327496, 0.5672395138274665, 1.4939068519702219, 0.6754533279910824, 0.6145561492488886, 1.6997870222206575, 1.5164045169419922, 0.8039782297499979, 0.4363549691001468, 0.9095955883945566, 0.2909603153819469, 0.7802782858531123, 1.981462725245371, 0.8168122828524569, 0…	[1.3394319782803283, 1.9532767917025657, 1.0861065119388564, 0.7844688966721538, 1.9417402370449701, 1.6277253042737592, 1.4115954142165357, 0.5715083299237504, 1.4170807900292837, 0.7491638207882173, 0.5822403458776613, 1.5999119709447918, 1.5269703295272767, 0.8386556599856465, 0.45331831323776967, 0.8777361474874128, 0.35706084697119533, 0.6700685482433063, 1.993647243975572, 0.841543288913874…
		[ 1.19638574 -1.46523955 -0.58177638]	[ 1.25647079 -1.34974097 -0.64402694]
		[-0.86934584 0.61282254 0.75127706]	[-0.70171476 0.47183277 0.68161396]
		[-0.40769014 0.20734602 0.5897194 ]	[-0.48114538 0.28885602 0.54813573]
		[-0.1770463 1.66830694 0.78539388]	[-0.4302869 1.63655127 0.95231732]
		[-1.01345376 -1.19096872 0.48733498]	[-0.956827 -1.24466171 0.4298709 ]
		[ 0.45790163 -0.55420312 -1.0584638 ]	[ 0.4750953 -0.58031749 -1.19587528]
		[ 0.12492762 -0.43649378 -0.34003961]	[ 0.08431296 -0.47641022 -0.30421439]
		[ 1.23083953 0.22775777 -0.81542512]	[ 1.1572312 0.23156131 -0.78441907]
		[ 0.35333804 0.01096705 0.57555986]	[ 0.43686892 0.07512282 0.60394415]
		[-0.06743132 -0.09071695 -0.60407178]	[-0.07977835 -0.0909658 -0.56953003]
		[-1.42161086 0.90789099 0.20983906]	[-1.35077932 0.82050655 0.24876198]
		[ 1.18448727 0.13844202 -0.93664634]	[ 1.20795997 0.21999882 -0.9077839 ]
		[-0.07101575 -0.76769151 -0.22800768]	[ 0.03568422 -0.82701886 -0.13457253]
		[ 0.03902373 0.16854124 0.40059538]	[-0.02095207 0.20500084 0.40377365]
		[ 0.08213347 0.83349562 0.35482851]	[ 0.01092345 0.87053267 0.1116884 ]
		[ 0.08056859 -0.2501991 0.12476785]	[ 0.11027856 -0.28505818 0.18458851]
		[ 0.1789155 -0.75885277 0.03107932]	[ 0.16408402 -0.62780213 0.16713102]
		[ 0.64278605 -1.8068103 0.49845476]	[ 0.59415547 -1.84992158 0.44654088]
		[ 0.00449692 0.81429209 0.06395688]	[ 0.00484959 0.84014395 0.04826731]
		[-0.06337447 -0.02550784 0.15387534]	[-0.12962594 0.0695348 0.19234807]
		[-0.66122304 0.74173347 -0.54033201]	[-0.63664145 0.72088188 -0.53719243]
		[ 2.73827263 -0.65674572 0.04998477]	[ 2.83143512 -0.71696427 0.15740935]
		[-0.10409117 -0.47452691 -0.54651721]	[-0.1422184 -0.48334102 -0.63083092]
		[-0.16464098 0.14703687 -0.43078721]	[-0.22092763 0.13328902 -0.41928383]
		[-1.62506494 -0.16493053 0.75877255]	[-1.57060187 -0.18577248 0.73414777]
		[-0.5174432 0.23167552 0.26076686]	[-0.4746807 0.2589894 0.2842251 ]
		[-0.35365799 0.84850204 -0.24900503]	[-0.36254048 0.83157541 -0.24491526]
		[ 0.22229761 -0.14968048 0.35386003]	[ 0.26831027 -0.20953373 0.31597574]
		[-1.0866062 -1.68872877 -2.32095117]	[-1.01927422 -1.70966164 -2.36948863]
		[-0.61306669 0.24096693 -0.25549049]	[-0.6082095 0.23042545 -0.30635913]
		[ 0.83257717 0.04077275 0.30814437]	[ 0.87521282 0.11372055 0.3257163 ]
		[-0.39728487 -0.10413853 0.00798205]	[-0.40714537 -0.05524344 0.03169189]
		[ 0.87711757 1.58201522 2.0478412 ]]	[ 0.90801049 1.63033594 2.03800411]]
0.438638	0.374028	[[ 1.14323599e+00 1.21581846e+00 -1.13041656e-01]	[[ 1.27569606 1.2532536 -0.1495331 ]	[1.6727167936617362, 2.3228524422302077, 3.153263617696916, 0.9300003262507011, 0.33607757884000605, 1.212320164542032, 2.4877733490231697, 0.7486979840710251, 1.0823098194351954, 0.8082516310862317, 0.24831376914975775, 1.0886560502679434, 1.7009458397481194, 0.8327952109994212, 0.1398963281313986, 0.4156916762307036, 0.615268572834175, 0.40618310697020343, 2.025286977203534, 0.6408809419216628,…	[1.794548734838349, 2.398346050562873, 3.268928309676059, 0.9020128963001247, 0.3615698820019565, 1.2173932136252101, 2.447686269462066, 0.7666572546027923, 1.1316576986335813, 0.7584331887038505, 0.3004532483852701, 1.044462545154913, 1.7145167176876637, 0.8154751349526621, 0.07393032723134105, 0.5621420744260864, 0.6076664613650266, 0.3960394072303607, 2.069855051177605, 0.6529246174118828, 0.3…
		[-1.06431255e+00 1.41976177e+00 1.49905263e+00]	[-1.04109879 1.47179187 1.58177299]
		[-1.24228846e+00 -2.73583100e+00 9.56566548e-01]	[-1.23718323 -2.87066189 0.95633168]
		[ 3.20333730e-01 -7.67414962e-01 -4.16366646e-01]	[ 0.26777512 -0.71575531 -0.47918482]
		[ 2.54731602e-01 1.79538837e-01 -1.25800460e-01]	[ 0.26646315 0.23159591 -0.0780609 ]
		[ 4.57102683e-01 8.96366416e-01 -6.76242980e-01]	[ 0.43685297 0.88136739 -0.71721492]
		[ 1.66776274e+00 -1.38321695e-01 -1.84077451e+00]	[ 1.50823206 -0.2006891 -1.91732314]
		[-2.29265929e-01 6.88531426e-01 1.84147442e-01]	[-0.24305836 0.69022674 0.22863294]
		[-4.99103447e-01 -4.74827322e-01 8.34763026e-01]	[-0.54564387 -0.4754471 0.86998389]
		[-5.53800744e-01 -1.60972367e-01 -5.66271430e-01]	[-0.48859581 -0.17600897 -0.55273491]
		[-2.29002699e-01 -3.90946430e-02 8.76875170e-02]	[-0.25792718 -0.08676648 0.12734717]
		[-6.64714758e-01 8.05754163e-01 -3.06735254e-01]	[-0.66587101 0.78371155 -0.18252127]
		[ 5.87073734e-01 -1.49972019e+00 -5.47175055e-01]	[ 0.69167819 -1.44558538 -0.60945201]
		[ 3.98703457e-02 8.25332055e-01 1.03851906e-01]	[ 0.1324875 0.78559629 0.17402651]
		[ 9.89927727e-02 -9.75728537e-02 -1.58414579e-02]	[ 0.05511553 -0.04749307 0.01312934]
		[-4.15671779e-01 -3.37617065e-03 -2.26792114e-03]	[-0.53690222 -0.0367281 -0.16245236]
		[-3.30068606e-01 2.89155317e-02 5.18434204e-01]	[-0.30748237 0.01937444 0.52377261]
		[ 3.64338054e-01 -1.61598791e-01 7.82836456e-02]	[ 0.34469694 -0.05043172 0.18838225]
		[ 6.27508335e-01 1.92022066e+00 -1.44129309e-01]	[ 0.60259183 1.97347613 -0.16301838]
		[-6.11200787e-01 -1.87331242e-01 4.54861038e-02]	[-0.62282282 -0.19078538 -0.04475745]
		[-1.11616543e-01 -4.04311707e-01 -1.49079408e-02]	[-0.16610172 -0.30119576 0.01178129]
		[ 4.08605608e-01 -1.28046316e+00 4.73072748e-01]	[ 0.46044399 -1.32932936 0.44813881]
		[-1.50834064e+00 2.56028931e-01 2.18739621e+00]	[-1.45250861 0.21345784 2.2451422 ]
		[-1.08459467e+00 1.16399613e+00 -1.56681001e+00]	[-1.16370401 1.15281406 -1.67641301]
		[ 1.31013583e-01 2.40376398e-01 7.72670817e-02]	[ 0.08023892 0.22595978 0.08081048]
		[ 1.80541692e+00 -1.70899304e-01 -1.34645420e+00]	[ 1.87233681 -0.18166619 -1.39658282]
		[ 1.20466855e-01 -5.29428665e-01 4.79558465e-01]	[ 0.18111483 -0.51690524 0.50157886]
		[ 5.21116793e-01 -1.04481081e+00 1.38102997e-01]	[ 0.51993889 -1.05724724 0.13607982]
		[ 7.52988641e-01 1.21809045e+00 5.01843526e-01]	[ 0.74859615 1.18529694 0.44163167]
		[ 1.09540689e+00 1.18003607e+00 2.17587554e+00]	[ 1.10090541 1.10771782 2.185883 ]
		[ 1.39572127e-01 -2.67451069e-01 1.58451860e-01]	[ 0.15040398 -0.29268635 0.09042968]
		[-9.52974918e-01 -5.01168971e-01 -3.17336438e-01]	[-0.90354423 -0.40728183 -0.32160822]
		[ 1.00362247e-01 -2.58015007e-01 3.05251520e-01]	[ 0.05064635 -0.19754618 0.33570958]
		[-1.16617087e+00 -1.43941541e+00 -2.69049639e+00]]	[-1.11377046 -1.39542972 -2.68970748]]
0.426144	0.353009	[[ 0.0357882 -0.47493238 -1.44259767]	[[-0.03594597 -0.42569654 -1.40386665]	[1.519187148774145, 0.9221179698300948, 2.892646737630564, 1.0343027346501399, 0.6467693558539872, 1.6223167870365234, 1.6777898993141085, 0.6401963311181973, 1.163418454818559, 0.9865560109966769, 0.5706707075985884, 1.0380445243071696, 2.422100392813513, 1.0752707594316135, 0.4628951185898415, 1.2498826813642174, 0.3094673680390837, 0.7191629009294572, 0.8557819525238454, 0.7592750331684793, 0.…	[1.4674301473505258, 1.0462673552459187, 2.9219714197303617, 1.0553843332899926, 0.7627153457898557, 1.5990415440283154, 1.8404504934542598, 0.6133644512009118, 1.1224220047497884, 1.0479433607135507, 0.572783959428693, 1.0661778145380023, 2.4498959126095796, 1.0735595265393811, 0.4637041268440612, 1.2298280795460959, 0.33729553487333697, 0.7305978934105425, 0.886685169436669, 0.7408255572372395,…
		[-0.1992693 -0.881331 0.18398089]	[-0.15340172 -1.01142092 0.21947895]
		[ 1.74574813 1.84660244 -1.38196528]	[ 1.76860091 1.87743664 -1.37302566]
		[-0.76420648 0.30712874 0.62565369]	[-0.7892326 0.35545919 0.60381848]
		[-0.31070376 0.56278506 0.07104048]	[-0.17155219 0.73648972 0.09943557]
		[-0.95970006 -1.1128197 0.68740081]	[-0.99848224 -1.1057402 0.58078023]
		[-0.97109936 -0.34960994 1.32276901]	[-1.13698452 -0.6187914 1.3082895 ]
		[ 0.1509756 -0.56953807 -0.25036792]	[ 0.07186692 -0.58066539 -0.18406194]
		[ 0.86986927 -0.12091788 -0.76305231]	[ 0.83656166 -0.11135385 -0.73999734]
		[ 0.66398425 0.65057779 0.33040311]	[ 0.78746301 0.61325843 0.31937656]
		[-0.21974574 0.27737657 0.44770426]	[-0.23380271 0.26918123 0.44828476]
		[ 0.66496128 0.23779804 -0.76079894]	[ 0.74479216 0.16542297 -0.74475164]
		[-1.42400148 0.69555199 1.83166524]	[-1.37457669 0.87208861 1.83084416]
		[ 0.24926265 -0.6662259 -0.8063612 ]	[ 0.32186997 -0.7285639 -0.71980861]
		[ 0.22843752 -0.17321962 -0.36343246]	[ 0.20270211 -0.14452448 -0.391211 ]
		[-0.41190336 -1.05808811 -0.52248627]	[-0.44248901 -0.97346087 -0.60749857]
		[-0.17452107 -0.19268012 0.16788931]	[-0.15381184 -0.24355618 0.17547246]
		[ 0.45328845 0.52409197 0.19249017]	[ 0.37892606 0.55710386 0.28253073]
		[-0.04645983 -0.38312713 0.76381793]	[-0.12549094 -0.37242462 0.7948349 ]
		[ 0.72611169 0.2175349 -0.04403363]	[ 0.69591899 0.21856512 -0.12941619]
		[ 0.02769616 -0.12635495 0.6219802 ]	[-0.00922817 -0.03223814 0.61529125]
		[-0.28056664 0.86503857 -0.86925241]	[-0.22995292 0.82587544 -0.90606043]
		[ 1.63461439 -0.05390684 0.00570986]	[ 1.69752094 -0.12110991 0.07430227]
		[ 0.37690907 -1.55608891 -1.2069952 ]	[ 0.31643637 -1.57258177 -1.30131042]
		[ 0.0597396 -0.4220312 0.24764034]	[ 0.01218014 -0.44810156 0.28037752]
		[-1.56698304 0.30225649 0.9707046 ]	[-1.53065782 0.27559931 0.94512856]
		[ 0.03301747 0.54738969 -0.16912627]	[ 0.09701796 0.58231701 -0.12688265]
		[-0.56558674 1.13390256 0.02848688]	[-0.58435535 1.130595 0.00577313]
		[-1.71545233 -0.29944709 0.15792288]	[-1.72089259 -0.31623052 0.08878912]
		[-0.89299878 -0.67488533 -1.79469561]	[-0.85222676 -0.71499697 -1.82443595]
		[ 0.15795646 0.48887862 -0.16227134]	[ 0.16966968 0.47005676 -0.2208361 ]
		[ 0.87101721 0.07036104 0.01100377]	[ 0.89120973 0.14417006 -0.02413479]
		[ 0.48284444 -0.24203353 0.0422697 ]	[ 0.40504017 -0.20054654 0.07924557]
		[ 1.12703694 0.6308534 1.95653393]]	[ 1.14530725 0.62838441 1.94524423]]
0.376662	0.293264	[[ 0.09590246 -0.13201297 0.53810193]	[[ 1.36637117e-03 -1.49741818e-01 6.07118590e-01]	[0.5622974247871975, 1.229994370553095, 1.1420526882814177, 0.8745043785692352, 1.8274577011058408, 1.7415921120272995, 0.6668365543470395, 0.4915702701516743, 1.2183830282440853, 0.9249967083110402, 0.2753590111821456, 1.095229566756501, 0.808738362031616, 1.430410547177911, 0.3516854103298874, 0.6269319066517076, 0.28657976327423457, 0.47200437249396515, 2.292833338341245, 0.8662901514167302, 0…	[0.6253138899641368, 1.2159745552461156, 1.1526066812053384, 0.8380452004099194, 1.741655379450928, 1.7871827654966057, 0.6486797697934629, 0.4832291422772617, 1.2289307110248766, 0.9337647546674033, 0.23048526277751324, 0.954706342441753, 0.7057513591062947, 1.3343700951455433, 0.38115473834367003, 0.5916270396352458, 0.27754198816835046, 0.34129316624264444, 2.3367226042958706, 0.88112265771754…
		[-0.48782308 -0.59377398 0.96038911]	[-4.35588104e-01 -7.28021175e-01 8.71115544e-01]
		[ 0.0287841 1.01208413 -0.52833846]	[-2.49279180e-03 1.07949070e+00 -4.03974970e-01]
		[ 0.3963856 -0.27160958 -0.73066039]	[ 3.78522363e-01 -2.71565582e-01 -6.96629538e-01]
		[-0.45062602 -1.6630426 -0.6089558 ]	[-2.93608564e-01 -1.60410965e+00 -6.11546964e-01]
		[ 1.25504449 1.10398785 -0.4890984 ]	[ 1.23449876e+00 1.16475026e+00 -5.59814165e-01]
		[ 0.45529833 0.28611941 0.39434769]	[ 3.93713944e-01 2.90741775e-01 4.25727606e-01]
		[ 0.12526115 0.39626775 0.26253162]	[ 9.68087418e-03 3.94682013e-01 2.78644564e-01]
		[-0.99200791 -0.24384677 0.66401526]	[-9.96657240e-01 -2.64686137e-01 6.68495541e-01]
		[-0.40501372 0.05529986 -0.8297739 ]	[-3.40256745e-01 -4.77474713e-02 -8.68252350e-01]
		[-0.0235049 0.15928089 0.22338242]	[ 6.68612719e-03 1.33168704e-01 1.88002256e-01]
		[-0.68824264 -0.85010672 0.05628891]	[-5.09954921e-01 -8.04062877e-01 6.99504730e-02]
		[ 0.33815592 -0.71775878 0.15662262]	[ 3.86969029e-01 -5.49088494e-01 2.16429612e-01]
		[-0.57991238 1.25352054 0.37210511]	[-4.72277342e-01 1.17398902e+00 4.23376245e-01]
		[-0.22473492 -0.23320162 -0.13709065]	[-2.58235216e-01 -2.06395014e-01 -1.89722445e-01]
		[ 0.2695494 -0.23762264 -0.51373361]	[ 1.11899809e-01 -2.70650181e-01 -5.14052007e-01]
		[ 0.18525214 0.16498411 -0.14349162]	[ 1.99068858e-01 1.52127217e-01 -1.19408772e-01]
		[ 0.438995 -0.16597409 0.05024059]	[ 3.15043537e-01 -7.22890902e-02 1.09557669e-01]
		[-0.46143376 2.24473429 -0.07301771]	[-5.30333317e-01 2.27384235e+00 -9.30595678e-02]
		[ 0.20362902 -0.84007544 -0.05715851]	[ 2.15834386e-01 -8.43191952e-01 -1.37185960e-01]
		[-0.09747176 -0.02876898 -0.39559941]	[-1.10036295e-01 7.21062782e-02 -4.09036817e-01]
		[ 0.61417057 -0.71994916 0.83147905]	[ 6.56048057e-01 -7.81358313e-01 8.17206078e-01]
		[-3.12081396 1.09325996 0.59980842]	[-3.08572453e+00 1.07323303e+00 6.60024332e-01]
		[ 0.0168556 0.3107451 -0.11366057]	[-1.23879653e-01 2.93434186e-01 -1.91202399e-01]
		[ 0.36112762 0.16560262 0.2712056 ]	[ 3.18124178e-01 1.47424883e-01 2.99411732e-01]
		[ 1.97034678 -0.14787541 -0.98744455]	[ 2.02302393e+00 -1.65051530e-01 -1.01217667e+00]
		[ 0.25072109 -0.55685877 -0.30771377]	[ 3.31704031e-01 -5.36647181e-01 -2.58327209e-01]
		[ 0.54217143 -0.92547031 0.40922931]	[ 5.40347335e-01 -9.58005694e-01 3.88797400e-01]
		[ 0.21609631 -0.10445509 -0.30312573]	[ 1.51382026e-01 -1.41709271e-01 -3.47388155e-01]
		[ 0.60135762 0.21911021 0.96409526]	[ 5.87928717e-01 2.25993242e-01 8.61138433e-01]
		[ 0.38837481 0.19304486 0.05460931]	[ 4.03346957e-01 1.68299916e-01 1.73823055e-02]
		[-0.92672655 -0.2355149 -0.06944336]	[-9.05771625e-01 -1.36961839e-01 -9.36617396e-02]
		[ 0.29563826 0.00603886 -0.15964367]	[ 2.14933125e-01 6.04345060e-02 -1.24302751e-01]
		[-0.44603819 -0.1742277 -0.28103566]]	[-4.15306071e-01 -1.72434801e-01 -2.72635897e-01]]
0.3993	0.342606	[[-1.50710353 -0.15952103 0.2700792 ]	[[-1.63394006 -0.24507586 0.2483 ]	[1.5393994874046553, 1.4146092564410593, 3.2543617388127513, 0.6383549803847184, 0.4978135500454241, 1.5170032852693054, 2.3730191512321763, 0.8283051739333914, 0.9349116120812382, 0.689035085172569, 0.4929138981523625, 1.6683466386161716, 0.7434451146809604, 1.2333211628269718, 0.6524796052619158, 1.107440143137648, 0.48498396496541396, 0.663333425211823, 1.3552420190408312, 0.6145523712831474, …	[1.6707708349158914, 1.4899584222268203, 3.4200445926990954, 0.622160543624129, 0.5017128758149176, 1.5450473706720675, 2.495713556748842, 0.700817841870981, 0.9644181126148589, 0.6553318843280361, 0.5392318973113268, 1.6793729390596646, 0.8945331999574154, 1.3030898328407923, 0.6670174599065183, 1.1169269814791942, 0.46964442572837084, 0.5208020446085236, 1.4412492687692924, 0.6134615534346529, …
		[ 1.31716441 0.05939517 -0.5125129 ]	[ 1.35637287 -0.03441693 -0.61566566]
		[ 1.75555562 2.2275541 -1.59590022]	[ 1.82486986 2.47510826 -1.4967946 ]
		[-0.34401912 0.46424707 0.27133483]	[-0.3183998 0.43084243 0.3163544 ]
		[-0.39500729 -0.22215883 -0.20599279]	[-0.29492735 -0.30084769 -0.27244143]
		[-0.79271336 -1.15922138 0.57368136]	[-0.8202111 -1.19428835 0.53674991]
		[-1.65563102 -0.46103565 1.63632269]	[-1.66798551 -0.38478961 1.8161353 ]
		[ 0.4135592 -0.68127294 -0.22566664]	[ 0.22336961 -0.6295405 -0.21196797]
		[ 0.60001159 0.33883608 -0.63185119]	[ 0.62861051 0.30307008 -0.66565731]
		[ 0.48772821 0.16515227 0.45783761]	[ 0.47771186 0.04381677 0.44646539]
		[ 0.12624413 -0.45054893 -0.15502319]	[ 0.18824511 -0.46850564 -0.18930738]
		[-1.22852327 -0.72108533 0.86841639]	[-1.14552456 -0.72644599 0.99012281]
		[ 0.19363544 0.71713483 -0.03055482]	[ 0.22187576 0.86514808 0.04979556]
		[-0.4981832 -1.1134289 -0.1821282 ]	[-0.39661315 -1.23263565 -0.14611802]
		[ 0.25867244 0.59871503 -0.01893445]	[ 0.21675395 0.62842153 -0.05492171]
		[ 0.76447506 0.79884622 0.06201837]	[ 0.72238211 0.85115281 0.03505523]
		[ 0.23864769 0.01790323 -0.42182485]	[ 0.25257607 -0.02609009 -0.39508293]
		[ 0.22625892 -0.61671195 -0.09211136]	[ 0.11287014 -0.50181504 -0.0817115 ]
		[ 0.05087154 -1.28901605 -0.41536808]	[ 0.03897541 -1.35863655 -0.47936113]
		[ 0.42871161 0.4260934 0.11101979]	[ 0.42455366 0.43981086 0.05153328]
		[ 0.11463219 0.13935662 0.30561806]	[ 0.09661014 0.22982648 0.32589194]
		[-0.52737523 0.94986815 -0.09763369]	[-0.5344836 0.94946955 -0.11893712]
		[ 1.59839846 -0.06339818 -2.02450153]	[ 1.62248609 -0.07310446 -1.96053029]
		[ 1.01406409 -0.47211383 2.13476567]	[ 0.89136485 -0.49968203 2.07089664]
		[-0.31798528 -0.30353238 -0.52819201]	[-0.33641135 -0.30232257 -0.50599651]
		[-1.34731541 -0.05791092 1.06794537]	[-1.28985649 -0.09641853 1.03766263]
		[-0.56758141 0.40147789 -0.3454575 ]	[-0.48623525 0.43126497 -0.30949384]
		[-0.3684581 0.42749789 -0.42841289]	[-0.40079729 0.41888097 -0.4489008 ]
		[ 0.1592146 -0.7143478 -0.68367882]	[ 0.05620473 -0.74813783 -0.73921285]
		[-0.06868164 0.12025171 0.75106751]	[-0.15835798 0.10031744 0.66663035]
		[-0.23404613 0.00868823 0.01837215]	[-0.21606565 -0.02211434 -0.01053911]
		[ 0.60247898 0.31144871 0.4989228 ]	[ 0.61630008 0.39892484 0.48188508]
		[-0.14573327 0.14599413 -0.29666269]	[-0.23170821 0.20829652 -0.26117837]
		[-0.07317064 0.06131291 -0.08477415]]	[-0.04061546 0.07051609 -0.10965999]]
0.376019	0.327431	[[-0.33551539 -0.17494299 1.35885937]	[[-0.35302363 -0.38709919 1.23427913]	[1.4105581928716615, 2.8184099201127744, 2.791518812386475, 0.6681101043480298, 0.985011594971507, 1.4683534442527055, 0.862768036977872, 0.5598303110098413, 1.1495098022460803, 0.5117981618131008, 0.5900783797593863, 0.7735976178224615, 1.711853053120801, 1.5109163588772176, 0.5198594984075239, 0.6038617551197392, 0.345554252055394, 0.415591391145931, 1.3292724072585362, 0.813096284930513, 0.533…	[1.3408640609658875, 2.9990811255504695, 2.7484376026130493, 0.6898051500450594, 1.2043375083254153, 1.4190662069606381, 0.5560151117159909, 0.5688745997310098, 1.0877139733636938, 0.5937960312114611, 0.604957795007649, 0.9471382152561053, 1.7043127206291064, 1.4624997176555448, 0.5605222693212375, 0.5273547763262025, 0.345068068071975, 0.537449088496341, 1.311290213382814, 0.8194986986798521, 0.…
		[ 0.69218677 2.70613267 0.3757099 ]	[ 0.68654058 2.9053141 0.28687906]
		[-1.29262161 -2.42967291 -0.46732879]	[-1.29729915 -2.40073811 -0.32768994]
		[ 0.50336644 -0.18612694 -0.39793228]	[ 0.54307455 -0.25415174 -0.3410397 ]
		[ 0.29535019 -0.61806821 -0.70781904]	[ 0.34992744 -0.77595293 -0.85198396]
		[ 1.08264458 0.97902002 -0.15956926]	[ 1.07038311 0.91903608 -0.15297577]
		[ 0.05298638 -0.76592758 -0.39359379]	[ 0.10550303 -0.52317874 -0.15590356]
		[ 0.25795351 0.40885243 0.28232898]	[ 0.09790886 0.49105248 0.26999931]
		[-0.80487572 0.55788752 0.60192141]	[-0.7880012 0.5000113 0.55871684]
		[-0.37903465 -0.3437797 -0.00925269]	[-0.40779721 -0.43156357 0.00693155]
		[-0.0999014 -0.02595033 -0.58098088]	[-0.03595694 -0.04727655 -0.60203485]
		[ 0.65333623 0.0272874 0.41335269]	[ 0.79986982 0.09691235 0.49788258]
		[-0.18232139 -1.34414406 -1.04425885]	[-0.13187832 -1.35549479 -1.02465791]
		[-0.22589187 1.37310726 0.58857248]	[-0.15182579 1.32579999 0.59842187]
		[-0.31912958 -0.28420856 0.29603328]	[-0.40091582 -0.24580183 0.30501341]
		[ 0.46526188 0.07194597 0.37815893]	[ 0.39553601 -0.04964455 0.34523867]
		[-0.26711045 0.14191368 -0.16709355]	[-0.2644683 0.17560179 -0.13524977]
		[-0.20103513 0.35530406 0.07784666]	[-0.26455449 0.46296894 0.06724733]
		[ 0.90717678 0.72524003 -0.64654645]	[ 0.8748834 0.67958178 -0.70159082]
		[-0.78954313 0.04341225 0.18937419]	[-0.81175156 0.04906459 0.10114442]
		[ 0.09459952 -0.35060213 -0.39034747]	[ 0.07799635 -0.20787868 -0.38397809]
		[-0.09430153 -0.81653604 0.47075973]	[-0.11706293 -0.81418877 0.48434909]
		[-1.49657953 -0.4754594 -0.64666966]	[-1.44866079 -0.4558001 -0.70107705]
		[ 0.18494803 0.46067873 1.4525027 ]	[ 0.06708775 0.46005986 1.37690049]
		[ 0.26225857 0.67702305 -0.0907406 ]	[ 0.23287794 0.6875673 -0.09097461]
		[ 1.07502491 -0.11109903 -0.53602432]	[ 1.13106349 -0.13476557 -0.55962507]
		[-0.03415149 -0.59554928 0.26604164]	[ 0.04417178 -0.58277791 0.27951814]
		[-0.01340909 -0.07165847 -0.40103648]	[-0.03679006 -0.09584144 -0.40857406]
		[ 1.49210514 0.45542848 -0.02441409]	[ 1.39304886 0.40955518 -0.07865834]
		[-2.14356687 0.09564884 -0.97914924]	[-2.10890557 0.10009404 -1.07238105]
		[-0.43876196 -0.12700919 0.1789209 ]	[-0.41044656 -0.16192662 0.16499944]
		[-0.37743578 -0.39537511 0.10779213]	[-0.37041236 -0.32812415 0.07670167]
		[-0.0845717 -0.11848176 -0.25397086]	[-0.16415678 -0.04386561 -0.21244 ]
		[ 1.66838068 0.02302554 1.17009767]]	[ 1.69403449 0.03345106 1.14661155]]
0.26644	0.208205	[[-0.3304663 -0.30605458 -0.07085634]	[[-0.30749649 -0.42449445 -0.04004217]	[0.45595833641640665, 1.8051476347008524, 1.292513381910055, 0.812691590418779, 0.7234278564999677, 1.7783644783478716, 0.5230805831754126, 0.5439464039739905, 0.6909902377967296, 0.2811986549062597, 0.3995755114300452, 1.5824695969885985, 2.3849819231679126, 1.591142410518263, 0.6118786472284214, 0.6227309054132373, 0.3398259493438961, 0.8728429928063643, 1.3307433853171469, 0.7998763788804724, …	[0.5256928831088686, 1.8601103346495016, 1.158006984655419, 0.8434864170519536, 0.5997402625724885, 1.7134323514331211, 0.40919468782207236, 0.47140671866126277, 0.6400080799984232, 0.2653364436673429, 0.4046094153936123, 1.6746654353937291, 2.4260040218827714, 1.6002335548863884, 0.5515087023482488, 0.6645804441058379, 0.3381739700473718, 0.9243483684921922, 1.4022880158366546, 0.786652165385574…
		[ 0.78529927 -0.51918276 -1.54023125]	[ 0.86007946 -0.32326087 -1.61733614]
		[ 0.29135032 1.19785399 0.38839625]	[ 0.33293998 1.06637839 0.30490699]
		[-0.31116774 0.4122231 0.62746663]	[-0.29970024 0.38581273 0.68760282]
		[ 0.33114821 0.63127326 0.1232185 ]	[ 0.1293463 0.56656249 0.14820549]
		[-1.21736766 -1.13197002 0.63185448]	[-1.1146799 -1.16128389 0.58716171]
		[-0.51441798 -0.07722152 -0.05499339]	[-0.40433544 0.02992541 0.05529571]
		[ 0.26731855 -0.38999425 -0.2689293 ]	[ 0.13758926 -0.37152192 -0.25547006]
		[ 0.48021585 0.4165023 -0.27089866]	[ 0.42813175 0.38364902 -0.28129519]
		[-0.01510828 0.1848364 0.21137628]	[-0.05338925 0.13161981 0.22411881]
		[ 0.2214493 -0.28377646 0.17346964]	[ 0.26245382 -0.28850216 0.10767209]
		[ 1.28424336 0.91623448 0.12427148]	[ 1.40413499 0.90369922 0.12742434]
		[-2.32085651 0.38751884 0.38934946]	[-2.34783164 0.39901208 0.46257048]
		[ 0.98945963 -1.15924837 -0.45699783]	[ 0.97220357 -1.18006798 -0.4722364 ]
		[ 0.57092837 0.20301962 -0.08496652]	[ 0.50838706 0.21280843 -0.02042093]
		[ 0.04798974 -0.61128291 0.10873809]	[ 0.08323449 -0.64479482 0.13776365]
		[-0.32283182 -0.0849894 0.06354601]	[-0.33199158 -0.06162031 0.01860537]
		[-0.26003631 0.80470561 0.21606685]	[-0.3075176 0.85062445 0.19050164]
		[-0.18737289 -1.30120643 -0.20647318]	[-0.31026097 -1.34694432 -0.23641239]
		[ 0.32422628 0.6812121 0.26576232]	[ 0.33351712 0.69193181 0.16975963]
		[ 0.21356377 -0.30410182 0.30195485]	[ 0.17314276 -0.17622492 0.29760978]
		[-0.18045801 0.47063966 -0.52426732]	[-0.16866012 0.45788594 -0.51745757]
		[ 1.6081807 -0.98093508 0.74616477]	[ 1.63810806 -0.98764343 0.67315077]
		[-0.33283913 0.49169799 -0.74369502]	[-0.42043049 0.48472819 -0.81684062]
		[-0.46021547 -0.5841363 -0.12107035]	[-0.4998158 -0.60652318 -0.12042722]
		[-0.99323844 0.58961877 0.08859059]	[-0.96070416 0.57966103 0.08138537]
		[-0.02113824 0.78001842 -0.04181163]	[ 0.05765011 0.82124788 -0.03074953]
		[ 0.18225207 -0.38395251 0.10708065]	[ 0.16615547 -0.4066623 0.11065889]
		[-0.31439005 0.09073387 0.08851135]	[-0.41118349 0.05791127 0.01762258]
		[ 2.06607173 -0.98599157 1.65567005]	[ 2.08511798 -1.04526477 1.69324061]
		[ 0.00620742 0.03884159 0.09106919]	[ 0.04340062 0.00774052 0.07952885]
		[ 0.50051684 0.04667822 -0.24228416]	[ 0.50500377 0.10361462 -0.31083071]
		[ 0.12701618 0.01984626 0.30322719]	[ 0.07514591 0.09072961 0.35222628]
		[-2.26704002 0.80406124 -1.78536055]]	[-2.25774531 0.79926645 -1.80749292]]
0.507657	0.429839	[[ 1.10083567e+00 -2.33065509e-01 -8.57574700e-01]	[[ 1.12153512 -0.30184656 -0.61858751]	[1.4147766883702582, 2.7269458446842596, 2.961570398535624, 1.09008812331097, 0.48440055870621734, 1.2691046698803605, 1.7967363101179115, 0.4763579282885094, 0.42229467299580953, 0.22999824507468403, 0.4510173477906013, 0.9947619770888757, 2.2801534357818998, 1.8613724185439906, 0.6561694690243798, 0.6104328026991125, 0.26682781641916553, 0.4560674966260833, 1.057386411647477, 0.9884208879944042…	[1.3159038236840142, 2.332282320561919, 2.7280392413801087, 1.0639134720455419, 0.25540897559159736, 1.3810924811488694, 1.8070460669051287, 0.4114945849417162, 0.5075769854873148, 0.25628580001005663, 0.41248957121415175, 1.0168340717421815, 2.3226897952912102, 1.8214694209750397, 0.6560217576172879, 0.6636699066194451, 0.2453059764332444, 0.3805855816446458, 1.0227115718647337, 0.98358541103697…
		[-2.08631395e+00 -1.74488414e+00 -1.97248821e-01]	[-1.89983173 -1.33483655 -0.2199809 ]
		[-1.67548042e+00 -1.49443682e-01 2.43748460e+00]	[-1.64720997 -0.66202844 2.07138016]
		[ 8.85220774e-01 -4.23577415e-01 -4.74614023e-01]	[ 0.88517364 -0.40812031 -0.42640042]
		[ 4.42946534e-01 -1.95582950e-01 1.37687866e-02]	[ 0.16706101 -0.10155961 0.16434722]
		[ 5.96169279e-01 1.02515296e+00 -4.51962682e-01]	[ 0.71847813 1.06063061 -0.51601193]
		[ 1.04238590e+00 1.07099778e+00 -9.97324799e-01]	[ 1.10989903 1.01133301 -1.00535824]
		[-4.35994777e-02 4.73387605e-01 3.03337537e-02]	[-0.08907993 0.39852343 0.05071131]
		[-1.86472133e-01 -2.07174884e-01 3.17237296e-01]	[-0.27659167 -0.25056013 0.34402189]
		[-5.33722514e-02 1.94481025e-01 -1.10579050e-01]	[-0.03834771 0.2263622 -0.11389477]
		[-5.78694243e-02 3.47749125e-01 2.81315346e-01]	[-0.08088097 0.3585315 0.18724604]
		[-5.58437527e-01 6.10727343e-01 5.52006369e-01]	[-0.45647968 0.67781305 0.60510107]
		[ 1.00074694e+00 -1.52109847e+00 -1.37253951e+00]	[ 1.07924001 -1.54393884 -1.3588163 ]
		[ 2.51342062e-02 1.70127484e+00 7.54810887e-01]	[ 0.01082166 1.69574294 0.66489821]
		[-3.27189122e-01 -5.55751236e-01 -1.21021546e-01]	[-0.34468544 -0.55799587 -0.01403937]
		[-4.77301291e-01 3.80164600e-01 1.69281102e-02]	[-0.57708255 0.29664051 0.13941979]
		[ 9.67099906e-02 1.08536769e-01 2.23749930e-01]	[ 0.03310878 0.19692479 0.14247617]
		[ 6.39888621e-02 -4.48801045e-01 -4.98057161e-02]	[-0.02034085 -0.37591543 -0.05584998]
		[-1.04056155e-01 8.57325303e-01 6.10107912e-01]	[-0.14383859 0.84118697 0.56360793]
		[-3.08123034e-01 -9.26275423e-01 -1.55080266e-01]	[-0.26061401 -0.91506873 -0.24933877]
		[ 1.44474403e-01 -1.35222587e-01 -3.31272244e-01]	[ 0.08141352 -0.02705661 -0.35008329]
		[ 5.57120967e-01 -1.03649817e-01 6.95775723e-02]	[ 0.60314947 -0.17310981 0.07361902]
		[-1.13037537e+00 3.11227902e-01 8.09574518e-01]	[-1.09427321 0.30565092 0.75444404]
		[ 6.25131913e-01 -1.50046082e+00 -2.07174586e+00]	[ 0.63197055 -1.5176916 -2.12419045]
		[ 6.20332070e-01 4.36738238e-01 6.92578501e-01]	[ 0.55022587 0.41626111 0.68018418]
		[ 9.77821932e-02 7.25454513e-02 -2.51473291e-01]	[ 0.13096263 0.07625625 -0.22384345]
		[ 3.51463601e-01 -4.62344859e-01 3.89424849e-01]	[ 0.43786081 -0.44583809 0.41220568]
		[-6.48545741e-01 1.03030016e+00 3.97166244e-01]	[-0.68630162 1.04933074 0.39054492]
		[-5.94025233e-01 2.71491305e-01 1.09681991e+00]	[-0.59795604 0.22925719 1.01125531]
		[-1.44917343e+00 9.81068982e-01 -2.13616085e+00]	[-1.3748469 0.90483344 -2.16033844]
		[-1.66170578e-03 5.02323654e-01 -4.43957492e-01]	[ 0.04097027 0.45986778 -0.42657917]
		[ 1.39309205e-02 -1.39673788e-02 -2.38764983e-01]	[ 0.00659447 0.02487834 -0.33429679]
		[ 1.59226123e-01 -3.89093280e-01 1.19272782e-01]	[ 0.13492498 -0.31443237 0.15624441]
		[ 1.84935763e+00 -1.30625948e+00 1.81123857e+00]]	[ 1.8449709 -1.30002581 1.78590242]]
0.507797	0.432914	[[ 1.33140099 0.5569577 -1.37667348]	[[ 1.37980093 0.5589138 -1.11495143]	[1.994507546600068, 2.729914191540409, 1.8890731705257346, 0.949813881270259, 1.5822339911273626, 1.8165688180177384, 0.5225343969671931, 0.24133999077098298, 0.6846101667319867, 0.3533785607251446, 0.6361010390594006, 1.1092009822076214, 1.3475069046776749, 1.559626881381901, 1.0317590347929848, 1.038396668066722, 0.6339294861357252, 1.1553819089647808, 1.5072046050426338, 1.072496848786648, 0.4…	[1.8599333133189568, 2.4139006029197367, 1.4846663279316532, 1.0044073906881654, 1.8263124125586792, 1.7365644481554778, 0.46166769329618923, 0.19443322664213872, 0.6173308024132441, 0.3583793666361144, 0.6010188717348192, 1.0700335303407662, 1.5126426741216061, 1.619382681800396, 1.0194320118622315, 1.1169952320668255, 0.5364680507694459, 1.0878672480383307, 1.570149692824197, 1.1158132601025574…
		[-1.27371483 -2.27744364 -0.8020801 ]	[-1.00531886 -2.03662024 -0.81757453]
		[ 1.00098641 1.47840263 0.6172109 ]	[ 0.95985018 1.10702492 0.23961962]
		[-0.52182143 0.29873248 0.7352603 ]	[-0.53009174 0.36303484 0.77203799]
		[ 0.23472593 1.27071893 0.91303973]	[ 0.10164585 1.51318022 1.0175317 ]
		[-1.28741903 -1.15149906 0.56260503]	[-1.20358533 -1.15302196 0.48742056]
		[ 0.22193797 0.2585642 -0.39614428]	[ 0.1382163 -0.03630127 -0.43899377]
		[-0.08434179 0.0456614 -0.22146442]	[-0.09653632 -0.05443326 -0.15975619]
		[ 0.53420007 -0.23737849 -0.35633245]	[ 0.45614028 -0.26909039 -0.31721243]
		[-0.09176015 -0.17095309 -0.29534983]	[-0.10399926 -0.1151014 -0.32306592]
		[-0.09075454 0.10263624 0.62117143]	[-0.12467109 0.11862232 0.57585549]
		[-1.0666304 -0.26801198 -0.14420814]	[-1.03432653 -0.25071176 -0.11083323]
		[ 0.32630646 1.099571 0.70727829]	[ 0.45898681 1.19338776 0.8082355 ]
		[-0.15401876 -1.50325422 -0.38592871]	[-0.17529149 -1.53590444 -0.48235951]
		[ 0.45366743 0.80760983 -0.45439952]	[ 0.50926164 0.8056783 -0.3616306 ]
		[-0.50741208 0.89239138 0.15632736]	[-0.53217072 0.91236088 0.36341476]
		[ 0.6196987 -0.02390712 0.13140989]	[ 0.53613564 -0.01815472 -0.00519144]
		[ 0.33172589 -1.06878545 -0.2873377 ]	[ 0.20780228 -1.02582469 -0.29657556]
		[-1.0397681 -1.09108923 0.00850373]	[-1.09058983 -1.12794319 -0.06105768]
		[ 0.92487417 0.5368895 0.08128299]	[ 0.97243754 0.54673081 -0.02213345]
		[-0.10211065 0.25573834 0.35762042]	[-0.16278377 0.36806006 0.3568435 ]
		[ 0.26498306 0.27749052 -0.03831873]	[ 0.30505164 0.22152779 -0.03562049]
		[ 1.09872629 0.63504733 1.65588947]	[ 1.16337037 0.60115966 1.59673713]
		[-0.56354889 0.85756555 -2.40932312]	[-0.56096375 0.89101549 -2.4228784 ]
		[-0.32490475 -0.5469217 -0.06461297]	[-0.37708878 -0.54127772 -0.07261964]
		[-0.3326032 -0.37598347 0.17712987]	[-0.30529987 -0.37999596 0.20348394]
		[-0.65733867 0.72433079 -0.11475103]	[-0.57417539 0.75214201 -0.0985121 ]
		[ 0.64308101 -1.38119359 0.7144328 ]	[ 0.63107235 -1.40504925 0.68803781]
		[-0.22236277 0.08009926 0.22523593]	[-0.23681142 0.06182038 0.14704553]
		[ 1.90203157 -1.28379994 0.62068616]	[ 1.96381553 -1.4074922 0.68801835]
		[ 0.26936567 -0.26948193 -0.02813597]	[ 0.31773213 -0.33371349 -0.03835294]
		[-0.16709001 -0.14453909 0.23754114]	[-0.17716314 -0.13055459 0.18704649]
		[-0.16569636 0.18181709 0.05736816]	[-0.17573909 0.2424902 0.07916089]
		[-1.64705798 1.56108045 -1.03007328]]	[-1.63471309 1.56404108 -1.03116995]]
0.418081	0.363264	[[-0.40536458 -0.12888625 -0.63140377]	[[-0.17411646 -0.17664736 -0.63183488]	[0.7613165043938774, 2.2537006761958303, 2.674665033895586, 1.0795548880233514, 1.2124099365849696, 1.5424597385163186, 1.264287560446935, 0.543812151652829, 0.4105479548525483, 0.6291253602805134, 0.30721608398671363, 1.4554008602036026, 1.1469323479429767, 2.1615870706439577, 0.9010077058377444, 0.5141409343322648, 0.5084855997902921, 0.3225622338984179, 1.436566535463836, 0.8913214690907175, 0…	[0.678775478729394, 2.1806175184223577, 2.6092295584087903, 1.0743683781027389, 1.185240295479051, 1.5642794041195067, 1.1305626202996946, 0.5197917521850443, 0.42505626171664246, 0.5790240268310413, 0.3467308573879356, 1.4749086012295476, 1.240509872360974, 2.1505266866009434, 0.8667797413984154, 0.6632616581424295, 0.4133858423113481, 0.35323299693511717, 1.375805302088476, 0.9153143620197562, …
		[-0.59116087 1.55316921 1.52228807]	[-0.49836293 1.40344263 1.59282012]
		[-0.91842625 -2.50382715 0.20291837]	[-0.98272998 -2.4101011 0.18366649]
		[ 0.14757536 -0.6133798 -0.87602825]	[ 0.14787118 -0.5905494 -0.88524174]
		[ 0.04894599 0.83865861 0.87418183]	[ 0.07374505 0.91808978 0.74596741]
		[ 0.98293566 1.01323953 -0.62158281]	[ 0.98685375 1.01383807 -0.66724966]
		[ 0.68504706 -0.17383792 -1.04829096]	[ 0.47536095 -0.26959229 -0.98970895]
		[-0.10687691 0.5253331 0.09129138]	[-0.10308624 0.48370859 0.1599459 ]
		[-0.12104751 -0.35501492 0.16691774]	[-0.12194145 -0.3566639 0.19645349]
		[ 0.5194825 -0.17601611 0.30814767]	[ 0.47520651 -0.19162845 0.26967784]
		[-0.256628 0.16711746 -0.02440381]	[-0.29969793 0.16977735 -0.03973773]
		[ 0.42394678 -0.46589787 -1.31202133]	[ 0.57184261 -0.37575994 -1.30658175]
		[ 0.88232581 -0.68874406 -0.25017313]	[ 1.0420164 -0.64631657 -0.18799328]
		[-0.64024338 1.69485345 1.17899061]	[-0.66453146 1.71938286 1.10764866]
		[-0.79262918 -0.40227076 -0.14741811]	[-0.77284915 -0.38944211 -0.04843717]
		[ 0.03395408 -0.49809501 0.12283885]	[ 0.06372103 -0.62096467 0.22418417]
		[ 0.44210959 -0.14701363 0.20367551]	[ 0.38687978 -0.12187209 0.07974388]
		[ 0.03651454 0.31573916 0.05497148]	[-0.08013453 0.34036102 0.05006379]
		[ 0.84263987 0.55414975 1.02303447]	[ 0.76682543 0.57650402 0.98613493]
		[-0.64258617 -0.57276147 -0.23126018]	[-0.63716729 -0.58489646 -0.29952356]
		[-0.29353628 -0.09368755 -0.41510943]	[-0.39560328 0.01672404 -0.40523185]
		[-0.31046547 0.18882495 -0.07393467]	[-0.29540319 0.14733439 -0.06944359]
		[ 0.56858717 0.23101145 -0.03922299]	[ 0.59013511 0.26214711 -0.12312115]
		[ 0.53077947 -1.39151267 0.2798057 ]	[ 0.59430908 -1.34450378 0.26552626]
		[ 0.32508853 0.68043872 0.16954994]	[ 0.28382947 0.69274609 0.17510098]
		[-0.75761391 -0.12841533 0.38539608]	[-0.73229727 -0.15076453 0.42039135]
		[-0.30077368 -0.79586816 -0.01588558]	[-0.225518 -0.79291049 -0.00246186]
		[-0.52447291 1.30123214 -0.8146036 ]	[-0.54014002 1.29547067 -0.8362654 ]
		[ 0.68988177 -0.81704384 0.3253209 ]	[ 0.72118439 -0.84733332 0.23087425]
		[-1.30831513 1.92539614 -0.27027101]	[-1.15530118 1.90337897 -0.20565999]
		[-0.97757526 0.12783878 -0.16881383]	[-0.92612344 0.06812088 -0.16902969]
		[ 0.44920481 0.23444079 0.56047307]	[ 0.43010138 0.23702287 0.52895041]
		[-0.05686397 -0.19481054 -0.45036309]	[-0.05401067 -0.14358075 -0.42232096]
		[ 1.03353487 -1.24866897 0.06098689]]	[ 1.04913239 -1.23452215 0.07269329]]
0.413547	0.371112	[[-1.32446661 0.35983646 0.70190647]	[[-1.32989702e+00 3.68019464e-01 6.80047035e-01]	[1.5415468795295098, 1.9213385628119692, 2.478175621726265, 1.326906391915625, 1.2100899080304994, 1.6658853000523772, 0.7793056807034385, 0.36139616979429173, 0.1481677070807396, 0.6316049690296092, 0.46614775877701603, 1.469002200763285, 2.1481727558304335, 1.7121203357109918, 0.8165340732911966, 1.1860143307674231, 0.3368378677398093, 1.1791460438183081, 0.639586879898151, 1.1137207113646839, …	[1.538352491064634, 1.8833947254983718, 2.520539542344262, 1.3161100751504395, 1.1138350345412396, 1.6832509797374249, 0.6517222412135314, 0.29171906547781556, 0.12240246071979625, 0.7291378368169543, 0.5053663723847067, 1.4021211734263739, 2.0866465492795117, 1.7919069996622898, 0.8314189125987074, 1.227499680808555, 0.31753671659857025, 1.1869278044955263, 0.7101739414532695, 1.094617667101021,…
		[ 1.69461398 0.83367483 -0.35328688]	[ 1.76433480e+00 5.46893872e-01 -3.67702984e-01]
		[ 1.74572042 0.7051364 -1.61139607]	[ 1.77259477e+00 9.97493967e-01 -1.48863465e+00]
		[-0.93559496 0.54988706 0.76352267]	[-9.12235189e-01 5.55541982e-01 7.68990114e-01]
		[-0.59110862 0.33384895 1.00172504]	[-6.33948951e-01 2.78561417e-01 8.72433808e-01]
		[-0.9715274 -1.27503473 0.45342559]	[-9.88730281e-01 -1.30084921e+00 4.04397843e-01]
		[ 0.10957796 -0.26554398 -0.72442833]	[ 1.20298687e-03 -1.54050309e-01 -6.33252663e-01]
		[ 0.17079754 -0.21111716 -0.2384637 ]	[ 1.15174804e-01 -2.10226232e-01 -1.66251945e-01]
		[-0.11630701 -0.04604604 0.07941102]	[-4.49119109e-02 -6.61870714e-02 9.26528695e-02]
		[-0.10960249 -0.60822396 -0.130291 ]	[-1.46413003e-01 -6.93031568e-01 -1.72952202e-01]
		[ 0.37878222 -0.26570205 -0.05674667]	[ 3.84182992e-01 -3.24984879e-01 -4.67271619e-02]
		[ 1.07323269 -0.15161647 -0.99153996]	[ 1.01465771e+00 -2.22851246e-01 -9.41674491e-01]
		[-1.30689357 0.69393486 1.55728283]	[-1.18165102e+00 7.92939008e-01 1.52612005e+00]
		[ 0.28857281 -1.34779385 -1.01564439]	[ 3.12742076e-01 -1.41206400e+00 -1.05792172e+00]
		[ 0.4504375 0.65567269 -0.18419357]	[ 4.65382160e-01 6.76541854e-01 -1.30261171e-01]
		[ 0.57741507 -1.01156487 0.22351365]	[ 7.47068560e-01 -9.52220220e-01 2.04745417e-01]
		[-0.20433206 -0.09192624 0.25151088]	[-2.22067919e-01 -1.44201797e-01 1.75274777e-01]
		[-0.12904684 1.14469293 0.25181422]	[-2.04697637e-01 1.14105510e+00 2.54734682e-01]
		[-0.34848564 -0.198519 -0.49821616]	[-4.07078717e-01 -1.88650278e-01 -5.50495248e-01]
		[ 0.31851467 1.04083095 0.23578204]	[ 2.94445323e-01 1.04206880e+00 1.59944994e-01]
		[-0.30668897 -0.20545271 0.19653056]	[-4.39016233e-01 -7.34353096e-02 2.61136050e-01]
		[-0.37219417 -0.58783175 0.20647338]	[-4.00711795e-01 -6.07883921e-01 2.03991221e-01]
		[-0.73029246 -1.01346085 -0.73475035]	[-6.95573193e-01 -9.71513816e-01 -7.95795083e-01]
		[-0.54689264 1.48427797 1.68664694]	[-4.77623277e-01 1.53324939e+00 1.61162915e+00]
		[-0.24281355 -0.04569097 -0.26455801]	[-2.65387996e-01 -5.23475509e-02 -2.66660635e-01]
		[ 0.9124187 0.17612369 -0.28302997]	[ 9.12603440e-01 1.64605819e-01 -2.39997347e-01]
		[-0.03788052 0.61530947 -0.47483339]	[ 4.60742764e-02 6.40626578e-01 -4.36664386e-01]
		[ 0.46540772 -1.34526635 0.0450467 ]	[ 4.57125205e-01 -1.34707642e+00 4.54873955e-02]
		[-0.08735374 0.30826666 -0.94051251]	[-3.49750818e-02 2.96597586e-01 -1.01616192e+00]
		[-0.64194803 0.53526415 0.53699815]	[-5.73591906e-01 5.82048720e-01 5.92633794e-01]
		[ 0.78417261 -0.51334455 0.69430119]	[ 8.28276323e-01 -5.52255590e-01 6.99770322e-01]
		[-0.37270418 -0.26047108 0.03636068]	[-3.95364547e-01 -2.72946799e-01 -3.11920436e-02]
		[ 0.01539491 0.20930715 -0.02253759]	[ 4.09781322e-02 2.46845057e-01 1.79113951e-03]
		[ 0.17546713 -0.31572703 -0.2051832 ]]	[ 1.97032115e-01 -3.16312396e-01 -2.13435015e-01]]
0.531756	0.474864	[[-0.98973438 -0.86464936 0.92420172]	[[-1.1137841 -0.91304877 0.82462182]	[1.6066553692519299, 1.333133431291426, 0.5815667928045105, 1.1933603557570864, 1.4284963201137655, 1.6730522877994398, 0.8788385161707376, 0.29260488845704524, 0.3411589626735229, 0.4811425120392552, 0.6578329690559399, 1.0039426381361534, 3.0212806626245965, 1.9906098307430398, 0.8348690118706422, 0.865553272533579, 0.5105456436819218, 0.030601863201315724, 0.8821323321609164, 1.147632407743265…	[1.659570494981367, 1.2444766424022375, 0.5840552414164834, 1.1469652278473095, 1.4463419521196774, 1.6536671256348103, 0.8866391606465002, 0.24964464929851238, 0.2503634273253998, 0.4320435246280981, 0.6769899783183916, 1.0046552969884932, 3.236123952976499, 1.9573063285648122, 0.810466199892037, 0.7748220295849421, 0.509915600513117, 0.0879489835879328, 0.8041050632732929, 1.1581233276621492, 0…
		[ 0.44365513 0.49243102 1.15668776]	[ 0.44409146 0.20636377 1.14407993]
		[-0.43842612 0.17087148 -0.34176806]	[-0.35572206 0.44279937 -0.13605537]
		[ 0.25161259 -0.10195829 -1.16206908]	[ 0.27250818 -0.15224727 -1.10367083]
		[-0.24791514 -1.29416263 -0.55161844]	[-0.22024301 -1.27619844 -0.64398416]
		[ 1.35049736 0.89623719 -0.41475261]	[ 1.31392321 0.90867597 -0.42723385]
		[-0.83779035 -0.24606086 0.09959179]	[-0.85088909 -0.09227719 0.23152037]
		[ 0.17216023 0.03025683 0.23465507]	[ 0.08030499 0.04510992 0.23203158]
		[-0.10265151 0.32227183 -0.04464273]	[-0.01679746 0.24900427 -0.01991389]
		[ 0.15581303 0.28578938 0.35432308]	[ 0.18700283 0.19259446 0.33852463]
		[ 0.24894322 0.4066221 -0.45324381]	[ 0.24120194 0.39159878 -0.49677706]
		[-0.3023273 0.23111517 0.92902358]	[-0.30704649 0.13089872 0.94758653]
		[ 1.53762276 -1.41100464 -2.18470112]	[ 1.62610727 -1.4665145 -2.3827733 ]
		[-0.00362418 1.71049472 1.01819555]	[ 0.05400206 1.63964901 1.06755935]
		[-0.46940177 -0.69032148 0.01115767]	[-0.52907842 -0.61254663 0.04145009]
		[ 0.40190078 0.33974887 0.68718915]	[ 0.40172435 0.39783977 0.52980207]
		[-0.49600454 -0.11894265 -0.02211316]	[-0.48999479 -0.13278261 0.04783095]
		[-0.01744099 -0.00689874 -0.02418043]	[-0.01931126 0.08067666 0.0292126 ]
		[ 0.32947257 0.55267131 0.60345646]	[ 0.27510767 0.53432629 0.5342248 ]
		[-0.73635857 -0.87990254 -0.02465171]	[-0.73052958 -0.89367402 -0.09446123]
		[ 0.18713435 -0.34768068 -0.25165764]	[ 0.08529161 -0.21228717 -0.20986092]
		[-0.37929742 0.57424916 -0.38484134]	[-0.39234689 0.5603168 -0.39212462]
		[ 0.27242277 -0.21747479 -2.42322792]	[ 0.27200624 -0.17245937 -2.49897054]
		[-0.10636814 -0.46357205 2.60473602]	[-0.03461734 -0.41284406 2.5988222 ]
		[ 0.22280284 -0.17365167 -0.0983611 ]	[ 0.19816204 -0.18797692 -0.1009601 ]
		[-1.19381165 0.67918834 0.19616597]	[-1.19719801 0.65891577 0.238924 ]
		[ 0.72264265 -0.35519278 0.08072938]	[ 0.79605456 -0.33077901 0.10362829]
		[-0.05172001 0.42184536 -0.42917116]	[-0.05463672 0.42812092 -0.43843914]
		[ 0.37123474 -0.69218774 0.32210085]	[ 0.42167171 -0.70992742 0.29718219]
		[ 0.16388394 -1.28006809 0.57364732]	[ 0.13661985 -1.28615253 0.61412474]
		[-0.68768636 0.79133643 -0.52571882]	[-0.67371531 0.7576915 -0.53427334]
		[ 0.37854686 0.58839508 -0.41621552]	[ 0.38292072 0.57132284 -0.50495193]
		[ 0.11845846 -0.09428132 0.12414601]	[ 0.14758455 -0.05431193 0.14523359]
		[-0.35425675 0.71420047 0.03322748]]	[-0.35037473 0.71012301 0.01809054]]
0.538611	0.47681	[[ 0.51567782 0.11768965 0.62523867]	[[ 0.3581616 0.05638065 0.58652258]	[0.8189614525165586, 1.6399620789588594, 3.061188226950793, 1.1412681252916552, 1.7035722040677737, 1.1932732353819846, 1.1167701498570481, 0.48447846751061635, 0.9820053289184612, 0.7709900387904546, 0.6532595435485105, 1.3374806571107694, 1.0372437018475744, 1.7684628311847825, 0.8465875227581836, 1.0678622604546035, 0.4107178663808754, 0.7364963178071837, 2.317951656382446, 1.0855763914076488,…	[0.6895413273443552, 1.6263959103892467, 3.212004726959824, 1.1343272909359625, 1.6672375567237936, 1.2171196461683087, 1.0200504840661477, 0.4400693076657603, 0.897255143481998, 0.740260329516748, 0.6191339340052335, 1.3137460197359112, 1.080472697274964, 1.830010036478381, 0.8297391518627053, 1.2352989098955867, 0.2982146322418276, 0.6591873590484891, 2.4648916282516367, 1.105496873484243, 0.41…
		[ 0.44281407 -0.98770969 -1.23199874]	[ 0.52411407 -0.98473029 -1.18354313]
		[ 1.60615981 2.54032925 -0.58124982]	[ 1.79444935 2.60054588 -0.57800259]
		[-0.47352963 0.767653 0.69926497]	[-0.4677837 0.69958499 0.76056403]
		[ 0.46122231 -1.06136755 -1.25017245]	[ 0.40367323 -1.07186458 -1.21154254]
		[-0.74703571 -0.80419967 0.46808285]	[-0.77749334 -0.82876848 0.43592104]
		[-1.00052274 -0.31708195 0.38156107]	[-0.86078474 -0.13561929 0.53024525]
		[ 0.12515984 -0.45109041 0.12478719]	[-0.01724504 -0.4262348 0.10810873]
		[-0.78287106 0.41563769 0.42272057]	[-0.72372288 0.32278437 0.42083517]
		[-0.71375578 0.21059039 -0.2015689 ]	[-0.69394233 0.08566307 -0.24308689]
		[ 0.43186419 -0.32729135 0.3648585 ]	[ 0.43729571 -0.30840793 0.31142228]
		[-0.22061724 -0.20635881 1.30291925]	[-0.19901185 -0.40696994 1.23316599]
		[-0.48204478 0.90625191 -0.14904634]	[-0.47043377 0.93234554 -0.27720951]
		[ 0.51863424 -1.17602715 -1.21467669]	[ 0.58401331 -1.31427566 -1.13161154]
		[ 0.75275827 0.2526453 0.29365928]	[ 0.69161334 0.33873334 0.30886529]
		[-0.26742268 0.90045309 0.50793617]	[-0.38846571 1.12129333 0.3431604 ]
		[-0.18785225 0.27044229 -0.24548251]	[-0.14172228 0.23587288 -0.11493802]
		[ 0.11123515 -0.71771188 -0.12224246]	[ 0.14002752 -0.64361004 -0.02619888]
		[-2.08193839 -0.20370518 -0.99846714]	[-2.18392217 -0.27007401 -1.11051101]
		[ 0.92208941 0.47047639 0.32692383]	[ 0.97139895 0.46948963 0.24101225]
		[ 0.44592855 -0.09223169 0.05385428]	[ 0.40042208 0.0739035 0.07274698]
		[ 0.53001801 -0.46046003 0.55846355]	[ 0.56723626 -0.51578767 0.58881483]
		[-1.9766626 0.23114047 -0.26037883]	[-1.91538558 0.26839578 -0.3025583 ]
		[ 0.0494238 -0.83292196 0.12987592]	[ 0.14826644 -0.75578099 0.12621886]
		[ 0.49334448 0.18726671 0.17731067]	[ 0.4481901 0.19075738 0.15490983]
		[ 1.47396506 -0.51042274 -0.46431556]	[ 1.48989794 -0.50565082 -0.39622661]
		[-0.20366928 0.46206301 -0.05570733]	[-0.12258668 0.47821676 -0.03579391]
		[-0.05911518 0.29632032 0.3796096 ]	[-0.05489485 0.3014036 0.35647876]
		[-0.54006276 1.56348454 -0.11325285]	[-0.50354765 1.55201509 -0.2087129 ]
		[-0.0087903 1.30461104 -0.66972924]	[-0.02909836 1.28359755 -0.60060943]
		[ 1.05919373 -0.28711324 0.24621389]	[ 1.07444382 -0.30501301 0.23837472]
		[-0.62679717 -0.39528471 -0.16214767]	[-0.62527817 -0.42786103 -0.2372169 ]
		[-0.09909505 -0.24644709 0.17460499]	[-0.06720134 -0.18712571 0.19836925]
		[ 0.24303029 -1.93764844 0.66593228]]	[ 0.2093167 -1.92320909 0.64202595]]
0.504078	0.457935	[[ 7.95474264e-01 -8.34764980e-01 -2.84612173e-01]	[[ 0.82682954 -0.91521767 -0.35840775]	[1.1876935485133533, 1.9530420336508185, 1.4263959089162463, 1.1235954969766169, 1.7323761063057077, 1.315881268258792, 1.9225821809182286, 0.2810828845958897, 0.6044254363276763, 0.9697838475362176, 0.550287046426469, 0.9763436939900831, 1.196992736354795, 1.7470166332092911, 0.7246334410536518, 0.989318077890198, 0.7104797686350531, 0.5459158296866982, 0.8246025347582675, 0.990139733946188, 0.3…	[1.284416833033529, 2.0440684095238306, 1.5112865458927751, 1.1331215815704914, 1.7410787593178412, 1.344617644105621, 2.037158595737926, 0.1873018625336757, 0.6088862614293454, 0.8706695099794814, 0.5664481712690276, 1.0337720431877695, 1.3529409298336788, 1.7558689086515191, 0.7021811323436846, 1.1990688599859567, 0.6070989586904201, 0.6520999182148888, 0.7328738138699027, 0.9879070648079563, 0…
		[-1.38065083e+00 1.33499118e+00 3.54929606e-01]	[-1.38515776 1.44797993 0.40361835]
		[-7.08715636e-01 -1.23070897e+00 1.32976931e-01]	[-0.65970343 -1.34597069 0.19272077]
		[ 8.71700459e-01 -3.46404539e-01 -6.18553996e-01]	[ 0.8885224 -0.40480815 -0.57499811]
		[ 6.71593340e-01 -9.55053760e-01 -1.27982877e+00]	[ 0.7604529 -0.88733019 -1.29062457]
		[ 6.44621667e-01 1.14573608e+00 -5.74043112e-02]	[ 0.65948325 1.16787462 -0.09564168]
		[-1.54918328e+00 -7.70956404e-03 1.13854907e+00]	[-1.54212167 0.01956247 1.33097453]
		[ 1.62784328e-01 -1.35109561e-01 1.85079056e-01]	[ 0.05833833 -0.08679575 0.15538701]
		[ 2.55365791e-01 3.57472482e-01 -4.15128710e-01]	[ 0.28337963 0.32460659 -0.43019649]
		[ 5.50104573e-01 4.97685945e-01 6.24639392e-01]	[ 0.55233152 0.37701161 0.557546 ]
		[-4.80009077e-01 2.62877277e-01 5.74687431e-02]	[-0.46891393 0.31507903 0.04133348]
		[ 5.29769850e-01 -1.56384794e-01 8.05068140e-01]	[ 0.66139474 -0.18814436 0.77190889]
		[ 4.23673986e-01 -1.05776996e-01 -1.11449683e+00]	[ 0.44856675 -0.10937954 -1.27172055]
		[-3.67278474e-01 1.32018346e+00 1.08364629e+00]	[-0.30654192 1.20850388 1.23637618]
		[-3.66725275e-01 -6.18078135e-01 9.26585961e-02]	[-0.42889695 -0.54597199 0.10497779]
		[-7.15701228e-01 -4.90279617e-01 -4.75550111e-01]	[-0.92492085 -0.35263647 -0.67670901]
		[ 3.14478294e-01 6.27613647e-02 -6.33992047e-01]	[ 0.36127654 0.01627322 -0.48763059]
		[-1.68563763e-01 3.20770458e-01 4.08309520e-01]	[-0.145763 0.36876725 0.5176854 ]
		[ 4.54731095e-01 -2.31221306e-01 6.47862392e-01]	[ 0.36251355 -0.29955321 0.56209948]
		[-3.76905980e-01 -9.15064064e-01 -3.12463421e-02]	[-0.35617802 -0.91666027 -0.09397629]
		[ 2.65162219e-01 -7.49727296e-02 -2.19335495e-01]	[ 0.23388166 0.02634151 -0.24706617]
		[ 3.43864338e-02 8.41423424e-01 -3.12879271e-01]	[ 0.05339751 0.78313523 -0.30359169]
		[ 2.25725799e+00 1.08702940e+00 1.05156644e+00]	[ 2.31631193 1.0885684 0.99970684]
		[-1.91218292e-03 2.26791137e-01 -1.94190331e+00]	[ 0.06246689 0.25197773 -1.93943972]
		[-3.78142682e-01 -2.06904609e-01 -2.52366339e-01]	[-0.41036532 -0.19365288 -0.26219635]
		[-1.56660005e+00 -9.38653704e-02 2.75948831e-01]	[-1.54083021 -0.09572874 0.34201712]
		[-5.31574870e-01 -3.85511266e-01 1.32821379e-01]	[-0.46668512 -0.36446367 0.14965394]
		[ 4.40310121e-02 -7.05487921e-01 6.60935540e-01]	[ 0.04742536 -0.67949103 0.62933155]
		[ 2.62190226e-01 -7.27554130e-01 3.59750070e-01]	[ 0.30187924 -0.74116485 0.25399532]
		[ 2.20978895e-01 -2.45754822e+00 -3.48560206e-02]	[ 0.24497 -2.44966339 -0.01788719]
		[-8.93534548e-01 3.48547864e-02 -4.98698601e-01]	[-0.86635542 0.03001476 -0.51771583]
		[ 6.63841867e-01 3.93821389e-01 4.80952776e-01]	[ 0.64654197 0.36821522 0.41918459]
		[-2.73461338e-01 9.54865555e-02 1.15135461e-01]	[-0.25144417 0.11969224 0.13647961]
		[ 2.36243499e-03 2.67566121e+00 -2.32542598e-01]]	[-0.01608594 2.66302917 -0.23719485]]
0.439863	0.406286	[[ 1.25867196e+00 7.79034304e-01 6.57770869e-01]	[[ 1.35911309 0.77189889 0.69034297]	[1.6198185282871504, 1.5679307535376716, 0.4042807243326472, 1.1460885261952574, 0.5253728890973214, 1.13151573757828, 1.1765411027684523, 0.35916149726163477, 0.7301972500499764, 0.7253256330519574, 0.6070626371953713, 1.439424813828993, 2.550816387418466, 1.5982405408858944, 0.5529641822953816, 1.1519514961575448, 0.714322000740444, 0.8323920427020686, 0.9081502488130935, 0.8455433384034965, 0.…	[1.7086806885099508, 1.6673895981769824, 0.4231859826103503, 1.1700716854499975, 0.5401627564051517, 1.0701919135441755, 1.1379600195031947, 0.30131589997583347, 0.7388044371527503, 0.8400774203194977, 0.6229797716173563, 1.4534954403993134, 2.5490945574236954, 1.551832198495578, 0.564840527874923, 1.318808466694059, 0.6542897635149602, 0.9297853977256219, 0.9496990382859822, 0.8421946593894349, …
		[ 4.32908422e-02 2.54996632e-01 -1.54645060e+00]	[ 0.07254925 0.25154028 -1.6467095 ]
		[ 3.24752587e-01 -1.98102685e-01 -1.36872157e-01]	[ 0.34563855 -0.23681732 -0.05948048]
		[-4.16250483e-01 3.99898712e-01 9.90118915e-01]	[-0.39623005 0.40015877 1.02564246]
		[-2.55185197e-01 -3.31363364e-01 3.17955200e-01]	[-0.25343597 -0.35105504 0.32296496]
		[-8.67865912e-01 -5.98149750e-01 4.11525819e-01]	[-0.82834423 -0.58510783 0.34176806]
		[ 8.50285718e-01 5.50424881e-01 -5.98577994e-01]	[ 0.84396609 0.57078125 -0.50683628]
		[ 3.06869980e-01 -3.85693146e-02 -1.82593003e-01]	[ 0.2394594 0.0051584 -0.18282193]
		[-6.46478983e-01 2.06655726e-02 3.38859680e-01]	[-0.65831997 -0.00648656 0.33526816]
		[-3.75816397e-01 -2.75840536e-01 -5.55671943e-01]	[-0.43874593 -0.32944008 -0.63616139]
		[-3.37221628e-01 -4.67634550e-01 1.90064585e-01]	[-0.31442688 -0.47839063 0.24572736]
		[ 9.27887198e-01 -6.92446449e-01 -8.55270167e-01]	[ 0.9905476 -0.65583181 -0.83746587]
		[-1.02097265e+00 1.26427075e+00 1.96618884e+00]	[-0.98406759 1.33580453 1.93523133]
		[-6.00554557e-01 -9.70506004e-01 -1.11884992e+00]	[-0.48568771 -1.06930695 -1.0143339 ]
		[ 4.67626580e-01 2.74578895e-01 1.08172084e-01]	[ 0.45142109 0.32193485 0.10780431]
		[-3.83570287e-01 -7.11406864e-01 -8.20832722e-01]	[-0.54295064 -0.66498877 -1.00112452]
		[ 2.87687832e-01 6.43199589e-01 1.17413461e-01]	[ 0.36268377 0.52012284 0.16133136]
		[-3.37517306e-01 5.28161469e-01 5.47726249e-01]	[-0.29444106 0.58960433 0.65587505]
		[ 5.79304418e-01 -3.84216817e-01 -5.84397727e-01]	[ 0.47667781 -0.44956806 -0.68745552]
		[ 2.25388136e-01 8.10348061e-01 8.64855250e-02]	[ 0.22229035 0.81201869 0.02246099]
		[-1.56522348e-01 1.41853057e-03 2.90049290e-01]	[-0.21031687 0.1247727 0.30249217]
		[-2.66738873e-02 -8.40061407e-01 4.14872113e-01]	[-0.01311174 -0.89219808 0.45022182]
		[-1.85525359e+00 -7.63798085e-01 1.37509472e+00]	[-1.78501221 -0.7253571 1.41329448]
		[-5.67296016e-02 -1.02042439e+00 -1.45509103e+00]	[ 0.00500003 -1.04404285 -1.5099717 ]
		[ 1.50671488e-01 9.05424833e-01 5.96234945e-01]	[ 0.14185531 0.91270762 0.58680424]
		[ 1.80235144e+00 -2.77981342e-01 -4.31400982e-01]	[ 1.80121376 -0.26427202 -0.35044016]
		[-3.15273845e-01 -1.22345974e-01 9.81735669e-02]	[-0.22774111 -0.10013254 0.12605922]
		[ 7.02382951e-02 1.22939370e+00 -3.22585351e-01]	[ 0.0563402 1.25361468 -0.33002876]
		[-4.63692633e-01 4.81813531e-01 1.40753498e-01]	[-0.40673369 0.47238189 0.01683433]
		[ 1.13539473e-01 2.83094372e+00 -1.19455382e-01]	[ 0.19758456 2.88208835 -0.0997136 ]
		[ 4.96573222e-01 -3.32555740e-01 5.82510947e-01]	[ 0.54153003 -0.33404556 0.59510785]
		[-3.67735411e-01 -6.32403052e-01 3.87702825e-01]	[-0.38911047 -0.6630149 0.33058007]
		[ 1.96358910e-01 -3.23058846e-01 -3.58437726e-01]	[ 0.20890886 -0.28492841 -0.32455758]
		[-8.64282922e-02 -2.08977090e+00 -4.68307203e-01]]	[-0.08810362 -2.08960356 -0.47870998]]
0.348449	0.300254	[[-0.95690151 -0.05709192 -0.19328022]	[[-0.84168055 -0.07741878 -0.1455713 ]	[0.9778942844368247, 0.7576127323232346, 2.132742160713459, 1.1746285000549987, 1.4840701095223978, 0.9808992377516111, 0.6657480973005624, 0.41253837907792446, 0.8274284933537955, 1.1895242900158678, 0.37399607615305047, 1.2207195922663778, 1.315585907809439, 1.2770784663541075, 0.46825035078158167, 1.0756012232382632, 0.38953166199697126, 1.0350905265732748, 2.2617775858464473, 0.71821907791613…	[0.857677576303762, 0.6779231008248036, 2.06866173657909, 1.178331708382934, 1.4879831639100112, 1.015737857585245, 0.6044498287306512, 0.38555976658322144, 0.7750713317333937, 1.1990309906972674, 0.3188779938170265, 1.2671323104169612, 1.4358641717065488, 1.2286150432913494, 0.4254778264422422, 1.0178822577778723, 0.45870448134978326, 0.9859879266332596, 2.150732837318632, 0.7240348512879479, 0.…
		[-0.72239675 0.13048517 0.18733289]	[-0.6737121 -0.00396963 0.07533912]
		[-1.4606205 -1.22121814 0.96114677]	[-1.40181099 -1.11530298 1.03459488]
		[ 0.63646787 -0.68768646 -0.7083418 ]	[ 0.64874274 -0.66465692 -0.72514113]
		[-0.26382113 0.66462066 1.30043911]	[-0.26183394 0.72951916 1.2701727 ]
		[ 0.56115339 0.61525522 -0.51839291]	[ 0.58844547 0.60827137 -0.56165939]
		[ 0.36283211 0.06450879 -0.55444748]	[ 0.25978814 -0.08202867 -0.53957485]
		[ 0.17315103 0.34816744 -0.13778994]	[ 0.14623166 0.32351406 -0.15037051]
		[ 0.57530085 -0.00945519 -0.59462379]	[ 0.52852989 -0.03652976 -0.56573607]
		[ 1.06624607 0.15847572 0.50296401]	[ 1.07543172 0.17828675 0.49933533]
		[-0.09645982 0.13679101 -0.33444998]	[-0.09661494 0.15040302 -0.26405996]
		[-0.92114401 0.80098296 0.00873682]	[-0.97783415 0.78770297 0.1702607 ]
		[ 0.84701306 -0.90632919 -0.43806683]	[ 0.9815038 -0.89008399 -0.55326911]
		[-0.38593092 0.96750933 0.73885887]	[-0.26708979 0.92413379 0.76428706]
		[-0.32552644 -0.25336053 -0.22158377]	[-0.33534502 -0.18599517 -0.18433907]
		[ 0.54519417 0.92481138 -0.06637176]	[ 0.42522031 0.90080325 -0.20934535]
		[ 0.00791978 -0.38593894 -0.05218548]	[ 0.07745979 -0.44185382 -0.09578613]
		[-0.26904994 -0.9992414 -0.02326254]	[-0.23116567 -0.95625173 0.06570575]
		[ 1.70753044 -0.29083445 1.45443905]	[ 1.66972183 -0.31988927 1.31732745]
		[-0.70667598 -0.06452525 -0.1108341 ]	[-0.707564 -0.06527857 -0.13899049]
		[-0.13332336 -0.34552234 -0.43059237]	[-0.23634477 -0.23194418 -0.40393084]
		[-0.4525799 0.47804414 -0.68030317]	[-0.42825333 0.43000213 -0.64267681]
		[ 1.72049062 -0.55798373 1.2997518 ]	[ 1.74538073 -0.53817863 1.29961311]
		[-0.19369 1.57797046 -1.00151041]	[-0.16495217 1.56956937 -1.02202077]
		[-0.7629327 -0.84110944 -0.43474147]	[-0.76989422 -0.86047742 -0.42990512]
		[-1.36087784 0.87400376 -0.07118518]	[-1.37164065 0.88047123 -0.00638164]
		[ 0.31335595 0.11177132 0.22584836]	[ 0.41632173 0.13308515 0.26522111]
		[ 0.14739461 -1.13401081 -0.14700602]	[ 0.13631434 -1.12617461 -0.16525101]
		[ 0.30185288 -1.62724205 0.10084294]	[ 0.34961472 -1.62718748 0.05350552]
		[-0.57086147 -0.95060482 0.17212243]	[-0.53826993 -0.81867513 0.19690246]
		[-0.53283152 0.49209626 0.00528568]	[-0.49570878 0.47641832 0.00687883]
		[ 0.3057552 0.57584371 -0.16267701]	[ 0.2997926 0.5471617 -0.2389931 ]
		[ 0.05759817 0.35654097 0.14484084]	[ 0.06740782 0.39124709 0.16862322]
		[ 0.42499939 1.0170783 -0.12489358]]	[ 0.38380774 1.01130741 -0.14476459]]
0.444706	0.38799	[[ 0.16491793 0.29297243 0.00836921]	[[ 0.2276016 0.35527689 0.15658453]	[0.3363046459067835, 1.9614381916074166, 0.6881088005709334, 0.8806756697823727, 1.8878639342721197, 0.6419809681164417, 2.2166420402218043, 0.2525272994232008, 0.8786400816360662, 1.1618981911579558, 0.5237289464217298, 1.4554734763940043, 1.4200960187961678, 1.2130430185078784, 0.3486073906045301, 1.5722594869889495, 1.0705417360403044, 1.0830795553385117, 1.1872699839819152, 0.2940944433410722…	[0.4500476287762822, 2.0821840888608887, 0.6752747102194578, 0.901145459532559, 1.9365257286093196, 0.6422718647338381, 2.1265203744202457, 0.20462865544325817, 0.9059143166627518, 1.1444263466012699, 0.49661106622235973, 1.2743644732559927, 1.2457025503328685, 1.2193579588912011, 0.30045830964851383, 1.5796164289351822, 0.9440853533187545, 1.0372374996047415, 1.2664768861915734, 0.29364634518450…
		[ 0.68542111 -1.78890142 -0.42103372]	[ 0.8147123 -1.84084962 -0.53198412]
		[-0.49611305 0.43564968 0.19384252]	[-0.42637436 0.4924317 0.17807824]
		[-0.59839858 0.15610233 0.62700944]	[-0.61092407 0.24055628 0.61722572]
		[ 0.03078005 1.25134894 1.41322633]	[-0.0191144 1.31274168 1.4235434 ]
		[-0.37541602 -0.5170872 0.06183201]	[-0.3424571 -0.5430406 0.01852536]
		[ 1.47974737 0.65547184 -1.51466376]	[ 1.32477626 0.52453261 -1.57858237]
		[-0.179543 0.17557841 -0.02658138]	[-0.17121139 0.09816853 -0.05406003]
		[-0.44131599 -0.49998575 0.57206891]	[-0.47195619 -0.53685706 0.55652727]
		[-0.84786296 -0.08246586 -0.79014884]	[-0.84289704 -0.05454165 -0.77217967]
		[ 0.47841561 0.02685099 -0.21139901]	[ 0.4870339 -0.03783643 -0.08938083]
		[-0.40758385 1.01756948 -0.95751282]	[-0.51058883 0.83784435 -0.81321627]
		[-0.66887733 -0.40322696 1.18603703]	[-0.52588661 -0.3373667 1.07768355]
		[ 0.24977626 -0.45532888 -1.09624851]	[ 0.31330274 -0.49316367 -1.0702639 ]
		[ 0.2152116 0.12453116 -0.24434212]	[ 0.18739572 0.16496956 -0.16716185]
		[ 1.36732546 0.64690815 0.42887158]	[ 1.32678915 0.7662411 0.38430872]
		[-0.55835458 -0.17451916 0.89657282]	[-0.50566656 -0.20002424 0.77174399]
		[-0.24536892 -1.01429919 -0.28991822]	[-0.2261791 -0.99154567 -0.20381812]
		[-0.7002352 0.54620241 -0.78799975]	[-0.77983281 0.48999031 -0.86932962]
		[ 0.27935462 0.04455259 0.08042142]	[ 0.28197911 0.0716027 0.03986236]
		[ 0.08752852 0.09892124 0.55814576]	[ 0.02896683 0.21403456 0.5898111 ]
		[ 0.33711452 -0.49372752 0.37112228]	[ 0.38892134 -0.5749009 0.37563087]
		[-3.05322606 0.29364493 -1.67744573]	[-2.98065524 0.34174251 -1.69985821]
		[-0.19940814 -0.71704571 1.44520729]	[-0.16278571 -0.75830221 1.47101365]
		[ 1.09285805 0.62144963 0.80969829]	[ 1.07848408 0.63496916 0.81004254]
		[ 1.58726203 -0.48821903 -0.32961208]	[ 1.57024825 -0.48366947 -0.24153767]
		[ 0.20070567 -0.34611154 0.06855864]	[ 0.29920892 -0.33522207 0.10917668]
		[ 0.20366034 0.64389523 -0.49629117]	[ 0.18184964 0.65890882 -0.52941311]
		[ 0.13399781 0.95062076 0.16476701]	[ 0.1415181 0.94348451 0.11663789]
		[ 0.14473619 -0.11134267 0.12755545]	[ 0.10236661 -0.02595451 0.18715448]
		[ 0.35709329 0.21042024 0.0048415 ]	[ 0.40614388 0.21261278 0.00302919]
		[-0.47001246 -0.31984964 -0.39065471]	[-0.47925969 -0.34040535 -0.46315281]
		[ 0.17005536 -0.26920004 -0.11938576]	[ 0.17385727 -0.23364802 -0.09466347]
		[-0.22504983 -0.57394829 0.32481347]]	[-0.27936663 -0.57277986 0.29202252]]
0.541394	0.488209	[[-1.13741135 -0.28114072 -2.41583594]	[[-1.11488765 -0.24107138 -2.35831061]	[2.6849595820415177, 2.2916698244000653, 1.4469171017823697, 0.9408784330481571, 0.9793998098606598, 0.5452534100338633, 0.6391598868677804, 0.5373070881347908, 1.056011160642977, 1.0272189063379176, 0.36753119953979113, 1.9326294841784066, 1.2766900579216063, 0.6055856574497867, 0.12651135840063818, 1.7292380514047465, 0.8648180760585148, 0.4487766106864344, 1.4132293003260614, 0.855164472295198…	[2.619679142008784, 2.4061833115778994, 1.4929019425362835, 0.9417880450053969, 1.1633112732575521, 0.5683138489876114, 0.6152771777104682, 0.47149400227763344, 1.0615599391810944, 1.1252896087927122, 0.33616850399761355, 1.813473890490006, 1.2241736704012254, 0.6043739152303855, 0.09365639968805786, 1.5702226248580535, 0.8606746367121669, 0.4735078848636749, 1.3888218097256688, 0.792181859847904…
		[ 0.18542513 -0.34811268 2.25747329]	[ 0.29929521 -0.28871273 2.36997584]
		[-1.09461617 -0.91347347 -0.24688207]	[-1.10674198 -0.96653462 -0.26398717]
		[-0.038236 -0.39748773 -0.85193529]	[-0.04987695 -0.31468447 -0.88625656]
		[ 0.35813171 0.77763413 0.4756583 ]	[ 0.45476624 0.98505527 0.41969859]
		[ 0.39067163 0.35960732 -0.12393358]	[ 0.41550359 0.34616107 -0.17467087]
		[-0.13957079 0.31308794 0.5394639 ]	[-0.38258287 0.07636335 0.4757783 ]
		[-0.44152631 0.16163643 0.26005209]	[-0.40997084 0.06964055 0.22221768]
		[ 0.83934931 0.13335689 -0.62679202]	[ 0.83320359 0.11593998 -0.64748683]
		[ 0.64384684 0.12983031 0.78979999]	[ 0.71134616 0.16535532 0.85610803]
		[ 0.29807166 0.10571503 -0.18723462]	[ 0.31705673 0.06577736 -0.09031962]
		[-0.0442169 1.9261304 0.15206343]	[-0.05092247 1.80130362 0.20346922]
		[-0.69961037 -1.0040559 -0.36380568]	[-0.59104409 -0.97174998 -0.45273615]
		[ 0.13054502 0.50435442 0.30873712]	[ 0.16860428 0.47165111 0.33820949]
		[ 0.01275952 -0.11758254 -0.0449073 ]	[-0.02558104 -0.08839621 0.01741382]
		[ 0.82165928 -1.51792778 0.10505004]	[ 0.73408438 -1.3871192 0.05118131]
		[-0.19844531 -0.81816906 -0.19781092]	[-0.16762499 -0.81319767 -0.22665447]
		[-0.23076092 0.37612349 0.08173716]	[-0.23415554 0.36419488 0.1916846 ]
		[-0.71640869 0.62101424 1.04800618]	[-0.81785656 0.57336626 0.96498073]
		[ 0.27265283 -0.80635272 0.08223142]	[ 0.28730006 -0.73702849 0.04242376]
		[ 0.3380286 -0.19051396 -0.68289556]	[ 0.3013906 -0.12783092 -0.69680095]
		[ 0.30434006 0.99269192 -0.30393943]	[ 0.34459717 0.86274591 -0.30901858]
		[ 2.53367132 1.83375791 -0.77842377]	[ 2.62873338 1.83943706 -0.76216339]
		[-0.05147858 -0.4963212 1.71257022]	[-0.01970496 -0.51193377 1.77674993]
		[-1.22850924 -1.00182223 -1.61283795]	[-1.23552039 -0.99204417 -1.61623211]
		[-1.12243985 -0.16431681 0.62774585]	[-1.10968653 -0.15375149 0.69222754]
		[-0.34631311 0.34533013 -0.56344985]	[-0.2521257 0.35799159 -0.50241609]
		[ 0.01759264 -0.51128396 0.39116328]	[ 0.01170171 -0.48551126 0.32626027]
		[ 0.05497714 0.36437431 -0.38705727]	[ 0.05694528 0.26603015 -0.43489581]
		[ 1.04422589 0.66259432 0.18904653]	[ 0.96927018 0.65659488 0.27702095]
		[-0.06239421 -0.22606105 -0.3487735 ]	[-0.01712755 -0.25653085 -0.34168044]
		[ 0.29132271 0.47331279 0.20125553]	[ 0.29528471 0.46917339 0.14840119]
		[-0.35269845 -0.13173185 0.15140009]	[-0.35670401 -0.0802217 0.16966547]
		[-0.8643852 -1.0721411 0.24864672]]	[-0.88696917 -1.07046282 0.22016296]]
0.275085	0.231026	[[ 0.78539342 -0.15914688 -0.77717437]	[[ 7.67843854e-01 -1.70538300e-01 -6.65640235e-01]	[1.1163200931806956, 1.0267518748043394, 0.7737582233950233, 0.8308298682411316, 0.6167574182785822, 0.2972157710278375, 1.5811486279033151, 0.2648274280709314, 1.1844280770559017, 1.1482770935901152, 0.3071152689719473, 0.4772070100480264, 1.0374479611551493, 0.6635853160460297, 0.3348962497484645, 1.2926423908330171, 0.6148770413743927, 0.22209496448685856, 1.4729708397027776, 0.274869130323617…	[1.030409830384465, 1.0846031059885446, 0.756586879962432, 0.8405823395082573, 0.5697606300147671, 0.2647595871199863, 1.5246726932539176, 0.2928525520629311, 1.145863752897357, 1.1114524316845662, 0.22852656774542138, 0.4057238385426673, 1.0318619617760494, 0.6844645631803438, 0.364533213353075, 1.2889484489194185, 0.5993566700140622, 0.2444695932684856, 1.5204628702304233, 0.24643512102167198, …
		[ 0.54591665 -0.44829937 0.74513227]	[ 7.08735092e-01 -3.31234815e-01 7.51226973e-01]
		[ 0.24445885 0.23350645 -0.69600028]	[ 2.58362834e-01 1.65887728e-01 -6.91486525e-01]
		[-0.47371583 0.38799274 0.56154538]	[-4.89383806e-01 4.23332581e-01 5.36536751e-01]
		[-0.26485261 -0.48753162 -0.26936171]	[-2.42365936e-01 -4.22172047e-01 -2.96068727e-01]
		[-0.17307539 -0.09597368 0.22174575]	[-1.72873328e-01 -1.14916507e-01 1.64336994e-01]
		[ 1.21265086 0.84320129 -0.56437617]	[ 1.06198897e+00 9.09729285e-01 -6.07617380e-01]
		[-0.2172873 -0.0361788 0.14700643]	[-2.22219473e-01 -9.86788939e-02 1.63228671e-01]
		[-0.48355432 -0.0668793 1.07915349]	[-4.84434726e-01 -1.05464672e-01 1.03305563e+00]
		[-1.03205514 -0.28741745 -0.41327191]	[-1.00020927e+00 -2.66118627e-01 -4.05078768e-01]
		[-0.25030118 0.10400057 -0.14440565]	[-2.19933934e-01 2.58966678e-02 -5.64164838e-02]
		[-0.05089093 -0.03575524 -0.47313656]	[-8.60748400e-03 -4.33778968e-02 -4.03306462e-01]
		[-0.37151345 0.9520449 0.17856804]	[-2.53363442e-01 9.95601432e-01 9.65601505e-02]
		[-0.07299719 -0.57124251 -0.32969513]	[-4.52430381e-02 -6.18833535e-01 -2.88946122e-01]
		[-0.08263941 -0.2242227 0.23462823]	[-1.15623967e-01 -2.17163856e-01 2.68989631e-01]
		[-0.3783294 -1.23442905 0.06305658]	[-5.12147940e-01 -1.18263025e+00 -2.18696367e-02]
		[ 0.10757512 0.41800717 0.43791709]	[ 1.20970562e-01 3.79727674e-01 4.47662188e-01]
		[ 0.18737269 0.11091293 -0.04377179]	[ 1.92192543e-01 1.34785545e-01 6.82661369e-02]
		[ 0.19898185 0.93640116 -1.11946514]	[ 7.37234630e-02 9.13244337e-01 -1.21340717e+00]
		[ 0.18117668 -0.20393822 0.03372314]	[ 1.71561681e-01 -1.76903807e-01 -1.37889885e-03]
		[ 0.11761905 0.26226103 0.64952605]	[ 1.32358220e-01 3.14196531e-01 6.34529941e-01]
		[ 0.14111752 -0.43321346 0.53455622]	[ 2.02497127e-01 -5.44484786e-01 5.31006783e-01]
		[-1.67169303 0.54122207 -1.46381027]	[-1.58906035e+00 5.43625950e-01 -1.42935144e+00]
		[ 0.06827263 -0.91599938 0.13305417]	[ 1.13868776e-01 -9.44895823e-01 1.98040617e-01]
		[ 1.09434687 1.18492328 1.07570764]	[ 1.09833639e+00 1.22671975e+00 1.08173313e+00]
		[ 0.74686488 -0.41259159 -0.07654727]	[ 7.38235040e-01 -3.83586226e-01 1.46138152e-02]
		[-0.34885059 -0.64727556 -0.34833421]	[-2.68021758e-01 -6.46404539e-01 -3.03321446e-01]
		[-0.07004958 0.2114748 0.41211116]	[-7.64014853e-02 2.44243596e-01 3.58668705e-01]
		[-0.18727961 0.81615737 -0.3964811 ]	[-1.94393916e-01 6.69299869e-01 -4.15352093e-01]
		[-1.15873945 -1.34322242 0.44642725]	[-1.30576618e+00 -1.32657184e+00 5.38272136e-01]
		[-0.2541275 -0.19478076 -0.20763413]	[-2.17802211e-01 -2.51081645e-01 -2.03170561e-01]
		[-0.04531009 -0.45979293 0.54947717]	[-2.31989622e-02 -4.60814309e-01 5.26008629e-01]
		[ 0.14236363 -0.29242134 -0.12440168]	[ 1.26432332e-01 -2.38524715e-01 -1.11032842e-01]
		[ 1.66376384 1.59360669 -0.241633 ]]	[ 1.67394431e+00 1.59810615e+00 -2.99292085e-01]]
0.476917	0.4258	[[-0.99730238 0.20666287 -0.32291785]	[[-1.0642878 0.1522805 -0.31281638]	[1.0684556675915549, 0.9641521389076111, 0.5524113608720563, 0.9091730250831858, 1.0159700078916407, 0.5748991283436897, 1.7252986882215413, 0.2557618189054283, 1.1060048340220474, 0.7177441354430955, 0.5607817027527253, 1.065667933646017, 1.063301358393516, 0.5563416757675249, 0.3961676406463212, 1.636789902378871, 0.8601400632785948, 1.3702982539132058, 2.1771639638629923, 0.6468150755279866, 0…	[1.1197106618093953, 0.8885554046536311, 0.6884744239574907, 0.8724204423305045, 1.0229481899325148, 0.5551320763062014, 1.688741760917912, 0.20054053197783023, 1.1249208686931143, 0.7555345456046321, 0.537406211788307, 1.1447601529320621, 1.1407280583415476, 0.5792042253340949, 0.40559089963859496, 1.6630409015262584, 0.7876968281100687, 1.2985621621894903, 2.0959538556603023, 0.6669745225135633…
		[-0.54385221 0.41625521 0.67863519]	[-0.47730824 0.40259439 0.63215924]
		[ 0.4101889 0.36952264 -0.0188786 ]	[ 0.55527652 0.40339821 -0.05417477]
		[ 0.69569118 -0.07674659 -0.58027522]	[ 0.66108301 -0.09426055 -0.5614282 ]
		[-0.42506578 -0.3806815 -0.84059249]	[-0.4982637 -0.45187589 -0.7706909 ]
		[ 0.29415745 0.49210119 -0.0426241 ]	[ 0.26720128 0.47791102 -0.09152134]
		[-0.71746737 -0.86290116 1.31045707]	[-0.73545848 -0.66981624 1.36465958]
		[ 0.20649375 -0.10750514 -0.10591074]	[ 0.16800252 -0.09451534 -0.05530379]
		[ 0.79015547 0.41280469 -0.65459401]	[ 0.77848297 0.38348181 -0.71578833]
		[ 0.58546499 -0.09172647 0.40493659]	[ 0.64004716 -0.08056482 0.39329556]
		[-0.37379273 -0.40988319 0.08216375]	[-0.33187578 -0.41168069 0.09582751]
		[-0.51214476 -0.56108181 0.7473574 ]	[-0.54725782 -0.55918193 0.83564362]
		[-0.11209873 0.77126365 -0.72332291]	[ 0.03402303 0.76030255 -0.84973112]
		[-0.31440764 0.1254676 0.44149946]	[-0.30220206 0.05310647 0.49125467]
		[ 0.24539247 -0.0872187 0.29853682]	[ 0.24360031 -0.04338834 0.32137256]
		[-1.39141343 0.63721189 0.58052636]	[-1.47776809 0.61804394 0.44713331]
		[ 0.56863489 0.03382794 -0.64447727]	[ 0.53066888 -0.02765575 -0.58145678]
		[ 0.70691391 -1.04023321 -0.54397141]	[ 0.72393329 -0.98567928 -0.43660122]
		[ 1.97769069 -0.36226219 0.83519374]	[ 1.95627569 -0.37803885 0.65045723]
		[-0.42208134 0.48105855 0.09380701]	[-0.44037679 0.49639583 0.0671899 ]
		[-0.13531237 -0.33433906 -0.47276262]	[-0.14992932 -0.26893701 -0.47093286]
		[-0.63391023 0.3593245 -0.39346663]	[-0.6035521 0.28302419 -0.36984998]
		[ 1.67940763 -1.16115634 2.33953631]	[ 1.76608427 -1.13658924 2.45075805]
		[-0.12437545 0.32564322 -1.17851639]	[-0.07714846 0.33895633 -1.14690961]
		[-1.42915474 -0.9741488 -1.22862571]	[-1.43644596 -1.00589441 -1.2491559 ]
		[-0.52336625 0.81264473 -0.4427066 ]	[-0.53320794 0.86638708 -0.36260783]
		[ 0.22119692 0.88269903 0.1621795 ]	[ 0.30487539 0.90793947 0.22598973]
		[-0.00468111 0.03084376 0.05291747]	[-0.00472724 0.06780233 0.02224065]
		[-0.32902006 -1.02182466 -0.2254791 ]	[-0.3291951 -1.15356405 -0.25846874]
		[ 2.30563638 1.64247231 -0.19669706]	[ 2.24335334 1.62491339 -0.16647395]
		[ 0.05437761 0.19879354 0.34026417]	[ 0.10127741 0.15653137 0.34406766]
		[ 0.03436016 0.01092797 0.16012508]	[ 0.05794592 0.02757099 0.11710762]
		[ 0.1671368 0.41766403 0.05233934]	[ 0.13329273 0.46286642 0.07405359]
		[-2.16465493 -1.09995615 -0.04432417]]	[-2.15641882 -1.12186389 -0.07929876]]
0.575868	0.509707	[[-0.47905371 -0.43593862 2.33272802]	[[-4.81666354e-01 -6.24726194e-01 2.17548350e+00]	[2.4209822303658948, 1.6564125115675803, 0.6221095853738352, 0.7298180856357057, 1.4645797000730223, 0.2607200687006873, 1.7507761480430644, 0.4830529466390598, 1.0643187830413818, 0.7058129741884118, 0.4063433544015336, 1.4567914855833954, 1.5960365411864332, 0.617831534919511, 0.3143726727699843, 0.6202728042937918, 0.6555887399798804, 0.7170139132599488, 0.6211153046717205, 0.6253633674578287,…	[2.314090263024145, 1.7418393780391928, 0.8286128266171539, 0.7362410900076473, 1.4508414794604028, 0.22235940680224447, 1.252086452585764, 0.4647159941257331, 1.0220375012088048, 0.72460039826912, 0.40143939128214173, 1.505582664152348, 1.4911397638340567, 0.671811608343224, 0.28579588789198823, 0.5894918268295415, 0.6068085003264514, 0.6550971928818657, 0.6869830246816545, 0.6434019738746356, 0…
		[ 0.56964138 0.56222492 -1.45021179]	[ 5.26898892e-01 4.53135332e-01 -1.59720078e+00]
		[ 0.26921711 0.34126541 0.44506225]	[ 5.18570782e-01 4.82259111e-01 4.30243780e-01]
		[ 0.0370123 0.37472275 0.62517788]	[ 8.37112173e-04 3.31575415e-01 6.57349212e-01]
		[-0.15947603 -0.30669448 -1.42320047]	[-3.55857200e-01 -6.88517489e-01 -1.22647883e+00]
		[ 0.12829577 0.22345137 -0.03980746]	[ 6.89546327e-02 1.91455124e-01 -8.96320261e-02]
		[ 0.3914099 -1.57029838 -0.66796587]	[ 5.27329212e-01 -1.03572182e+00 -4.65751749e-01]
		[ 0.45230757 0.16001077 -0.0561655 ]	[ 3.80506148e-01 2.66425131e-01 1.39167616e-02]
		[-0.72939232 0.01063744 0.77501495]	[-7.56129125e-01 -1.06989504e-02 6.87542677e-01]
		[-0.29593697 0.33011437 -0.54919738]	[-2.64929685e-01 3.06543978e-01 -6.00740201e-01]
		[-0.23725235 0.32702133 -0.04339693]	[-2.00703824e-01 3.43160278e-01 -5.57905347e-02]
		[ 0.63587672 -1.28502641 0.25808787]	[ 5.36728984e-01 -1.37369466e+00 3.02760878e-01]
		[-0.85088792 1.18301696 0.65099405]	[-7.28294535e-01 1.16450026e+00 5.80537687e-01]
		[ 0.21444232 -0.33721777 -0.47118412]	[ 2.46545191e-01 -4.25278901e-01 -4.57912832e-01]
		[-0.03341219 -0.29991946 -0.0881029 ]	[-7.54608119e-02 -2.65539322e-01 -7.39852964e-02]
		[-0.3637341 0.49742534 0.07073817]	[-2.89759303e-01 5.13286518e-01 -8.78127018e-03]
		[ 0.01816687 0.59655716 -0.27126762]	[-2.18566118e-02 5.68922146e-01 -2.09920072e-01]
		[ 0.55606532 -0.40122088 -0.20957604]	[ 5.31219759e-01 -3.56891732e-01 -1.39950674e-01]
		[ 0.50252148 0.09422275 -0.35267331]	[ 4.90294680e-01 5.86194880e-02 -4.77619680e-01]
		[-0.41518913 0.44767907 0.13520644]	[-4.28582522e-01 4.70852951e-01 9.26316401e-02]
		[-0.1292315 0.00314755 0.25399472]	[-1.39611653e-01 8.24753271e-02 2.73546693e-01]
		[-0.15097678 -0.41414876 0.21345604]	[-1.41562644e-01 -4.61632680e-01 2.15466951e-01]
		[-1.65064709 -0.03916807 0.09496102]	[-1.57453917e+00 -1.00064703e-02 1.41198484e-01]
		[ 0.07923773 1.19832656 -1.72179648]	[ 1.29973741e-01 1.19214860e+00 -1.68009065e+00]
		[ 0.97662462 0.23900487 1.41337643]	[ 9.89485449e-01 2.16250928e-01 1.41328267e+00]
		[ 0.38630435 0.01369798 -0.53498107]	[ 3.73881489e-01 6.88104109e-02 -4.55555052e-01]
		[-0.03471723 -1.11604778 0.65385009]	[-1.10486064e-02 -1.12279170e+00 6.82149466e-01]
		[ 0.10270396 -0.37852933 -0.13328006]	[ 1.01148988e-01 -3.38985864e-01 -1.57355290e-01]
		[ 0.52559201 -0.55525923 0.74109661]	[ 5.43537621e-01 -7.28644713e-01 7.50810329e-01]
		[-2.66820104 -1.0742363 0.32372214]	[-2.63880468e+00 -1.08458720e+00 3.29005442e-01]
		[-0.36083611 0.46648074 0.09454862]	[-3.13748509e-01 4.12576600e-01 1.00154103e-01]
		[-0.25634919 -0.02919043 -0.36190368]	[-2.28806341e-01 1.11226763e-02 -4.42165424e-01]
		[ 0.36465548 0.20180508 -0.32677116]	[ 3.24728197e-01 2.28646071e-01 -3.15814760e-01]
		[ 2.35019308 1.18140349 -0.34855044]]	[ 2.36072069e+00 1.16495134e+00 -3.91335153e-01]]
0.390691	0.338051	[[-8.98544091e-01 5.17276589e-01 1.65197640e+00]	[[-0.88856601 0.40216118 1.44324127]	[1.9503801133198073, 1.954313058711101, 0.8168051457590578, 0.7620726049087668, 1.0687117029981081, 0.13760918221136384, 1.8606298417485319, 0.4857508815804189, 1.091830260501025, 0.5790210745845829, 0.5292817477686468, 1.1560496946571246, 1.3454264979698716, 0.4207898272277637, 0.5751521005361967, 1.563772289280618, 0.5661311439186513, 1.1014240811220515, 1.6347032374415698, 0.2716014447373093, …	[1.7419037072598416, 1.9168480708324065, 0.6588777959252258, 0.7627922442108769, 0.8657462723333766, 0.1284893316095603, 1.7434400487705417, 0.35050754860264766, 1.1483049033613446, 0.5162174675408898, 0.4969908735411875, 1.059291691534833, 1.319527246629242, 0.4162670812230771, 0.5294129488364708, 1.6971679663077759, 0.5830540922597377, 1.0857509877051166, 1.7240096112287755, 0.20836853495451874…
		[ 3.05970247e-01 1.89438382e+00 -3.70177910e-01]	[ 0.29308766 1.84037886 -0.44878928]
		[-4.94077860e-01 -6.36990985e-01 1.31530221e-01]	[-0.28143643 -0.57107006 0.16968346]
		[ 5.41470182e-01 -3.91364955e-01 -3.66603559e-01]	[ 0.5290374 -0.43551553 -0.33510843]
		[ 2.65647181e-01 4.47622552e-01 -9.33386485e-01]	[ 0.23149225 0.21875197 -0.80503138]
		[-2.34937377e-02 -7.64576975e-02 1.11975675e-01]	[-0.07298137 -0.0964641 0.04333481]
		[-9.95858446e-01 -1.40944958e+00 6.95457574e-01]	[-0.95175708 -1.13071443 0.9247846 ]
		[ 2.50457344e-01 -3.11369775e-01 -2.76177300e-01]	[ 0.15576723 -0.19083918 -0.24934418]
		[ 6.18885411e-01 1.03770505e-01 -8.93479629e-01]	[ 0.60869104 0.10020887 -0.96853371]
		[ 3.77164788e-01 4.16711328e-01 1.39153859e-01]	[ 0.34714891 0.36958849 0.09681145]
		[-5.44347867e-02 -5.17654748e-01 9.59665810e-02]	[-0.00543897 -0.49295267 0.06299216]
		[ 9.62462968e-01 -2.34076571e-02 6.39975010e-01]	[ 0.87056964 -0.10102387 0.59498031]
		[-8.38476680e-01 -1.05113008e+00 -4.74856015e-02]	[-0.7354454 -1.09275647 -0.07845711]
		[ 1.94103535e-01 3.70409001e-01 -4.67447116e-02]	[ 0.18755003 0.36780738 -0.05311311]
		[ 2.04581563e-01 5.13460194e-01 -1.59075302e-01]	[ 0.15741284 0.49280192 -0.11245237]
		[ 7.76214727e-01 -1.03618115e+00 -8.77042240e-01]	[ 0.98446025 -1.0999362 -0.83747089]
		[-4.33827592e-01 -1.35926504e-01 -3.37375278e-01]	[-0.48939404 -0.07587499 -0.30771502]
		[ 1.33128884e-01 9.51984580e-01 5.37714671e-01]	[ 0.07685218 0.94437942 0.53018531]
		[-1.54458264e+00 1.18455993e-03 5.35273508e-01]	[-1.66827597 0.06420662 0.43004876]
		[ 1.13026846e-02 -2.43186514e-01 1.20415587e-01]	[ 0.02438615 -0.18671294 0.08922466]
		[ 2.00439923e-01 1.29013160e-01 -3.82723519e-02]	[ 0.17636247 0.17804384 -0.01740421]
		[ 4.00362334e-01 5.57610917e-01 -1.24006034e-01]	[ 0.39035648 0.47943282 -0.15034591]
		[ 1.19480857e+00 -9.88080645e-01 1.71035506e+00]	[ 1.23723381 -0.97210996 1.831905 ]
		[ 4.61319759e-01 -3.97184961e-01 -1.12663477e+00]	[ 0.526523 -0.39533309 -1.08274133]
		[-9.38598322e-01 -3.20544407e-01 -9.33205427e-01]	[-0.93880181 -0.35000129 -0.95726837]
		[-4.89070015e-01 -1.56984582e-01 6.93821682e-02]	[-0.50040815 -0.10169461 0.15005187]
		[-1.78016743e-01 1.09667115e+00 8.36103086e-02]	[-0.22552701 1.12022644 0.13001984]
		[-7.99000999e-02 6.71212405e-01 -9.12891736e-02]	[-0.08095037 0.71384866 -0.12280799]
		[ 4.66177041e-01 5.93400866e-01 -4.01395404e-02]	[ 0.4839638 0.41683073 -0.0494125 ]
		[ 1.17032881e+00 2.07841057e-01 -1.93592451e-01]	[ 1.10759548 0.257601 -0.23597231]
		[ 3.79580599e-01 7.21347428e-02 1.26234617e-01]	[ 0.4444447 -0.026381 0.13577628]
		[-3.10340099e-01 -5.34602861e-02 -1.43218160e-01]	[-0.27750029 -0.02224637 -0.20727882]
		[-2.66961016e-01 -1.04523942e-01 -1.12501312e-01]	[-0.31328387 -0.08632982 -0.08556562]
		[-1.41289286e+00 -5.20760335e-01 4.85073025e-01]]	[-1.40316857 -0.53831162 0.47177278]]
0.346265	0.303966	[[ 1.05455767e+00 -1.58466670e-01 4.21259101e-01]	[[ 1.02780475 -0.13182332 0.35957926]	[1.1465874550504482, 0.572872565143651, 1.7537039843187578, 0.42308560372191173, 0.6445644518534855, 0.6223007435649901, 1.531625833344073, 0.2962208567947856, 1.1414155142496007, 0.3913656438631285, 0.548921788299025, 0.26125623120960006, 1.0709366370204378, 0.36825458240688347, 0.9650274055924868, 0.7850276941840837, 0.5100178389727881, 0.27750115853477786, 1.870030768128368, 0.7166093975384297…	[1.0968396553358937, 0.7219665164212237, 1.6588866596026395, 0.4461555704459071, 0.5864508144940929, 0.6257974660921306, 1.38928976370958, 0.31265467365308347, 1.184925637494584, 0.41952208750932946, 0.48877337928011066, 0.25942789699092544, 1.2052295811443565, 0.41215115742102437, 0.9464493215394663, 1.0360304342332336, 0.5659742164989372, 0.2586593834826253, 1.9692000935338052, 0.65204698727010…
		[ 1.88814410e-01 -2.10339092e-02 -5.40453207e-01]	[ 0.22160601 -0.0660122 -0.68393627]
		[-1.41005693e+00 -1.02737208e+00 1.78111565e-01]	[-1.28745693 -0.99447158 0.3246319 ]
		[-2.20201186e-01 -1.22199524e-03 3.61263577e-01]	[-0.19170894 -0.01084965 0.40272169]
		[ 1.59226020e-02 -5.01977481e-01 -4.04015361e-01]	[ 0.18777739 -0.41523272 -0.36911515]
		[ 5.02577988e-01 3.66431706e-01 2.00346232e-02]	[ 0.48788733 0.38891532 -0.04830414]
		[ 1.05414969e+00 7.73178353e-01 -7.98023413e-01]	[ 0.96580141 0.69069468 -0.72131445]
		[-5.58553741e-02 1.63213394e-01 2.40807726e-01]	[-0.13862079 0.21379183 0.18119127]
		[-8.93948856e-01 -3.94107450e-01 5.90223802e-01]	[-0.94319129 -0.44050918 0.56603059]
		[-2.15645032e-01 3.18320863e-01 7.30487196e-02]	[-0.23925297 0.33389621 0.085265 ]
		[-1.84335698e-01 4.80434904e-01 -1.91096267e-01]	[-0.12421613 0.44478349 -0.1601169 ]
		[ 1.24032156e-01 1.58440599e-01 1.66635588e-01]	[ 0.02989502 0.13921782 0.2168583 ]
		[ 1.03814841e+00 7.49299978e-02 2.52068759e-01]	[ 1.18809498 0.04770092 0.19680776]
		[ 1.73742279e-01 -1.23809447e-01 -3.00160422e-01]	[ 0.10162667 -0.04827326 -0.39649753]
		[-8.45918386e-01 -2.43698318e-01 -3.95361996e-01]	[-0.84435781 -0.33780298 -0.26213614]
		[ 5.58794191e-01 -5.16622243e-01 -1.92662893e-01]	[ 0.7368925 -0.72555056 -0.06264894]
		[-4.26856707e-01 -1.14972145e-01 2.54348096e-01]	[-0.53592376 0.02464677 0.18029163]
		[ 2.60147842e-01 8.50542417e-02 -4.57795699e-02]	[ 0.19770333 0.14479643 -0.0827772 ]
		[-1.53495020e+00 1.05264934e+00 1.81307244e-01]	[-1.60667702 1.13631553 0.07158881]
		[ 1.68726257e-02 -7.16410648e-01 3.55943908e-04]	[ 0.03895261 -0.6501929 -0.02995264]
		[ 2.30252308e-01 1.46599216e-01 2.03142567e-02]	[ 0.19704949 0.20867269 0.03922806]
		[ 4.86769595e-01 1.56607092e-01 2.44989167e-01]	[ 0.47034695 0.05523219 0.22348607]
		[-3.16814760e-01 1.28475789e+00 -1.47094468e+00]	[-0.31433967 1.28518556 -1.39099476]
		[ 4.30881876e-02 3.27115639e-02 4.21534929e-01]	[ 0.12495926 0.02776014 0.50217914]
		[ 9.34387776e-01 5.40736749e-01 7.47111710e-01]	[ 0.96261136 0.50055637 0.76374932]
		[-3.87328164e-01 -2.19825239e-01 4.59418478e-01]	[-0.38874502 -0.17221239 0.50347462]
		[-3.35858839e-01 -7.35548984e-01 -5.97026382e-01]	[-0.38701499 -0.72812611 -0.58296535]
		[ 2.57760571e-02 -9.78363355e-01 1.89916695e-01]	[ 0.01875471 -0.9261083 0.14416048]
		[ 2.84771941e-01 1.15577537e+00 -4.21309443e-01]	[ 0.26424067 1.01594078 -0.44834604]
		[ 5.64104091e-01 -2.84802229e-01 5.56250648e-01]	[ 0.47047848 -0.20335947 0.53188212]
		[-3.64785993e-01 -4.23858900e-01 -4.59312137e-01]	[-0.28726131 -0.51658831 -0.44391989]
		[ 1.49365778e-01 2.67018557e-01 3.57219896e-01]	[ 0.17956276 0.29145336 0.32210416]
		[-2.20086309e-01 -4.90933398e-01 -2.95783628e-02]	[-0.26692433 -0.47188511 -0.01154972]
		[-3.04966744e-01 -1.14455198e-01 8.09254569e-02]]	[-0.3163547 -0.11056206 0.07934496]]
0.382654	0.286614	[[ 2.34788191 1.16894427 -1.6905994 ]	[[ 2.23040998 1.30061163 -1.53541077]	[3.1204337079581217, 2.5680364906266453, 0.7819433852351141, 0.5782227277954322, 1.4024976921510572, 0.6317466391556293, 1.2275216792073875, 0.24845791864974068, 1.2110814960922356, 0.3734406454434952, 0.3237719000727198, 0.8530419637222056, 0.5780894616182082, 0.33339715371621365, 1.0881479852894436, 1.5293892968723048, 0.5685773724172406, 1.8185191462752646, 0.13931963637632622, 0.4700904435145…	[3.0039649622881144, 2.371651591476058, 0.6948370552853271, 0.5057127685909173, 1.4327580759290297, 0.5164726986817774, 0.9433000197076129, 0.3081606873001641, 1.1709902443654674, 0.38606251129007324, 0.33300890997043336, 0.8832721164468365, 0.6804865829373451, 0.22928455385630406, 1.0062479168312202, 1.4979841155225404, 0.28667767049425047, 1.7560114064757906, 0.22480426797690425, 0.484125308792…
		[-1.32600203 -1.84643053 1.19466495]	[-1.15459402 -1.69608572 1.1895113 ]
		[-0.1829582 0.45236398 -0.61100621]	[-0.15415184 0.2501337 -0.62965775]
		[-0.05378502 -0.24830019 -0.51941863]	[-0.03384976 -0.18217488 -0.47054427]
		[-0.51623519 -0.07426516 1.30191616]	[-0.25787125 0.30140582 1.37675439]
		[-0.29600767 -0.42730922 0.35901268]	[-0.2677141 -0.36725295 0.24535378]
		[-0.33863214 0.95288169 0.69581192]	[-0.59496243 0.48340839 0.5496826 ]
		[-0.22472021 -0.10313693 0.02439131]	[-0.25788778 -0.14387935 -0.0880661 ]
		[ 0.82623307 0.29454034 -0.83504688]	[ 0.78503227 0.24138956 -0.83466974]
		[-0.33750939 0.10220383 0.12288087]	[-0.31654703 0.1617698 0.15057481]
		[-0.08537995 -0.29184469 -0.11119884]	[-0.01745357 -0.33166692 -0.02423557]
		[-0.62194575 -0.11616838 -0.57216168]	[-0.76547921 -0.1000568 -0.42918509]
		[ 0.08589674 -0.46257718 0.33590404]	[ 0.31806553 -0.53155677 0.28168015]
		[-0.03530231 -0.27234435 0.18903959]	[-0.17881561 -0.14212304 -0.0199355 ]
		[ 0.19094072 1.04464539 -0.23732614]	[ 0.28792356 0.96227156 -0.06056684]
		[-0.55552009 0.8827757 1.11854195]	[-0.41943741 0.59007569 1.31142646]
		[ 0.38777343 -0.27864114 0.30866019]	[ 0.24985815 -0.10058311 0.09817347]
		[ 0.55868009 -1.37756669 -1.04747242]	[ 0.519124 -1.25929681 -1.10826797]
		[-0.05166879 0.12933218 0.003672 ]	[-0.03331777 0.1857939 -0.12209632]
		[ 0.28624673 0.33618516 0.16133001]	[ 0.29495725 0.36538281 0.11778345]
		[-0.10416748 -0.10349601 0.13606884]	[-0.12543021 -0.01169652 0.17186611]
		[-0.17078633 0.12209231 -0.13511522]	[-0.15657921 0.04607642 -0.14577192]
		[-0.36660443 0.549827 -1.72575691]	[-0.36698997 0.55274703 -1.67510928]
		[-0.56884927 -1.98024205 2.1820428 ]	[-0.44641224 -1.9830847 2.25039814]
		[-0.02996254 0.01464492 -0.34815515]	[-0.00316558 0.0182892 -0.33283624]
		[ 0.52240847 -0.12870674 0.04691512]	[ 0.49731161 -0.07960023 0.09972777]
		[ 0.60002779 0.85720801 -0.3277668 ]	[ 0.52028758 0.87029652 -0.33030558]
		[-0.15981439 0.54755419 -0.04661806]	[-0.19022865 0.60036072 -0.06083966]
		[-1.34694456 1.00031181 -0.97444715]	[-1.34408778 0.86916149 -0.99015669]
		[-0.36082279 -0.36890377 1.01201733]	[-0.35875835 -0.29572008 1.02768051]
		[ 0.47157667 0.04622329 0.13214029]	[ 0.52547163 -0.04509826 0.12564003]
		[ 0.15630164 -0.39509846 0.18001619]	[ 0.20415084 -0.36550177 0.13386211]
		[ 0.29551639 -0.18781677 0.11067783]	[ 0.24511237 -0.18681457 0.11319037]
		[ 0.78453627 0.0119723 -0.36839253]]	[ 0.76602905 0.02301825 -0.38565019]]
0.493488	0.365676	[[ 0.58832607 -0.06881015 -1.35782568]	[[ 0.55591891 -0.00447263 -1.26533857]	[1.4814023713712834, 1.6793804489188615, 1.221622469135779, 0.5564251948500462, 1.7309426615770978, 0.9996170342900887, 2.1379070467715877, 0.5069046790619197, 1.046641874399133, 0.25986932894719966, 0.5718056805859014, 1.275228996157524, 2.0250673624596587, 0.7039521778696494, 1.0390296104900927, 1.1814485057550022, 1.0150732154000868, 0.404137760012708, 2.335212257457189, 0.6817356963252045, 0.…	[1.382080870188355, 1.8124385841456485, 1.1659236857446538, 0.5488569425420995, 1.6595471857279482, 1.0649407272620515, 1.9168933720403125, 0.4001893394252943, 1.018136271431536, 0.281072175195681, 0.4569781932247332, 1.0098885030352, 1.901159478933267, 0.37380353688445805, 0.9500773654157108, 1.2330418778872179, 0.7184787949140246, 0.30612254658217036, 2.343445270054631, 0.6875235185524365, 0.41…
		[-0.07839456 -1.65004792 0.30251422]	[ 0.01922048 -1.78639956 0.30551726]
		[-0.95778767 -0.69702955 -0.29858675]	[-0.97970449 -0.59946621 -0.20049294]
		[-0.49586586 0.08961672 0.23599765]	[-0.46675635 0.17291483 0.23126375]
		[-0.71357523 -0.03879922 1.57653655]	[-0.54831277 0.21121377 1.5520434 ]
		[ 0.73506711 0.60165504 -0.31132262]	[ 0.74961475 0.64734224 -0.39131128]
		[ 1.3319854 1.24216006 -1.11959806]	[ 1.06695449 0.95653703 -1.27323415]
		[-0.18961742 0.34861219 0.31538409]	[-0.14570265 0.28331748 0.24218475]
		[-0.48318768 -0.09891086 0.92314978]	[-0.46806819 -0.15132936 0.89141072]
		[ 0.21651309 -0.11722716 0.0831381 ]	[ 0.25207497 -0.0673772 0.10449922]
		[-0.08950837 0.39659931 -0.40206837]	[-0.07701897 0.35831653 -0.27295863]
		[-0.10695405 -0.39259646 -1.20856851]	[-0.0618818 -0.25374399 -0.97553033]
		[-0.29908801 1.73657576 0.99787214]	[-0.11547429 1.6386065 0.95710072]
		[ 0.24010432 -0.41247404 0.51745893]	[ 0.06399881 -0.27666133 0.24308793]
		[-0.5297718 -0.59551529 -0.66654775]	[-0.41924897 -0.73839424 -0.42620564]
		[-1.12057051 -0.06080306 0.36938503]	[-1.05172992 -0.47383224 0.43559093]
		[ 0.84457843 -0.1712698 0.53640243]	[ 0.65395243 0.03830594 0.29511125]
		[ 0.13948538 -0.30234267 -0.22904163]	[ 0.11764449 -0.11833266 -0.25664795]
		[ 2.19801462 0.50958564 0.60188912]	[ 2.22798363 0.55066317 0.47391428]
		[-0.66310355 -0.10507256 -0.11839341]	[-0.66572707 -0.09217741 -0.14491164]
		[-0.23188913 -0.33734062 -0.25824759]	[-0.26122216 -0.2294143 -0.23525371]
		[-0.49901901 0.03374165 -0.29653074]	[-0.48677728 -0.04161992 -0.27167688]
		[ 0.39567305 0.67880488 -1.23745869]	[ 0.43383126 0.72931476 -1.19751324]
		[-0.74351221 0.21417894 1.06593152]	[-0.65456086 0.21827724 1.11523368]
		[ 0.12433966 -0.48019368 0.1307757 ]	[ 0.15296875 -0.45216161 0.15641884]
		[-0.36681388 0.63820059 -0.04300185]	[-0.38475432 0.70047157 -0.0045892 ]
		[ 0.40257256 -0.80836188 0.17089555]	[ 0.33800729 -0.82185408 0.14664496]
		[ 0.13721571 -0.45925475 -0.24771053]	[ 0.11889574 -0.40271339 -0.25735862]
		[ 0.26874619 -1.01384909 0.08384695]	[ 0.26740758 -1.12776201 0.05255636]
		[ 2.02612647 -0.26048862 -0.54957868]	[ 2.00790433 -0.24373012 -0.53364472]
		[-0.70428691 0.46530137 -0.1943842 ]	[-0.63617025 0.40307626 -0.20206918]
		[ 0.14857753 0.2074847 -0.27442447]	[ 0.20623038 0.28116315 -0.36162984]
		[ 0.2204874 0.53871833 0.22957091]	[ 0.16363521 0.52260322 0.23161849]
		[-1.96240171 0.16429413 0.86144319]]	[-1.97313316 0.16931856 0.83616998]]
0.352859	0.273094	[[-1.05999885e+00 -3.02683191e-01 1.15559540e-01]	[[-1.03347036 -0.28404847 0.15354044]	[1.1084081743004681, 1.0823384496318478, 0.9761341786170078, 0.5088312200917582, 2.062034107177284, 0.9230072877581452, 1.2635720458246664, 0.2347323040019348, 1.236536586303075, 0.9204566082620198, 0.4273029574625283, 0.22289165754286844, 1.9369519513252966, 0.9170627056859247, 1.1430701487122665, 1.8816874957089251, 0.706425496600877, 1.7386331262238957, 1.076048757857786, 0.7173224280416525, 0…	[1.0827368910986483, 1.2000319373178339, 0.9918962409332028, 0.5266486965298843, 2.0351482592985604, 0.927542614816552, 1.3599256697755089, 0.2514000490801032, 1.2621773999119785, 0.9409633000597046, 0.5024506085896451, 0.15380028532443119, 1.8338460310521154, 0.678750923550555, 1.193924769337518, 1.9932056066080284, 0.46272727223033394, 1.6822791808954185, 1.0888589002920046, 0.7271806170438125,…
		[ 1.02803244e+00 2.37048718e-01 2.41689307e-01]	[ 1.17115231 0.12776513 0.22837466]
		[ 5.74799326e-01 2.12679622e-01 -7.59744068e-01]	[ 0.56954689 0.42040313 -0.69479184]
		[-1.23103422e-01 -1.56770974e-01 -4.68164095e-01]	[-0.12766163 -0.11913103 -0.49685929]
		[ 1.33782870e-02 1.47191738e+00 1.44404464e+00]	[ 0.05081108 1.53831756 1.33147504]
		[-6.10927684e-01 -6.71595088e-01 1.66342585e-01]	[-0.62060759 -0.6835951 0.08876521]
		[-5.82406920e-01 -3.99604886e-01 1.04772727e+00]	[-0.81440644 -0.37799057 1.02140252]
		[-1.10113012e-01 -1.69405337e-01 -1.19483099e-01]	[-0.03823091 -0.23105795 -0.09139259]
		[ 8.33550235e-01 3.15159997e-01 -8.57257786e-01]	[ 0.86391316 0.24340168 -0.88741279]
		[-3.68397676e-01 -2.32390903e-01 -8.10874829e-01]	[-0.3644276 -0.21914813 -0.83939178]
		[ 3.08859604e-01 -2.94302465e-01 -2.40753219e-02]	[ 0.29716749 -0.39097834 0.10622635]
		[-1.39745265e-01 6.77181485e-02 -1.59894354e-01]	[-0.01422558 0.13426828 -0.0736491 ]
		[-1.79274780e+00 6.88277041e-01 -2.53205291e-01]	[-1.70030218 0.64739998 -0.22986307]
		[ 5.45665302e-01 -6.64853597e-01 3.18155747e-01]	[ 0.39615805 -0.53700756 0.12403426]
		[ 9.94090193e-01 5.42610468e-01 1.54815802e-01]	[ 1.06833153 0.39761552 0.35500139]
		[-2.19404966e-01 -1.52759967e+00 -1.07659117e+00]	[-0.24964419 -1.70444774 -1.00269849]
		[ 5.61888672e-01 -3.26525056e-01 2.76946729e-01]	[ 0.43016039 -0.14413102 0.09113079]
		[-6.01457786e-01 1.26507746e+00 1.02988966e+00]	[-0.55262998 1.29250586 0.92417096]
		[ 3.64726497e-01 -5.19211347e-01 -8.69065641e-01]	[ 0.32870701 -0.51516368 -0.90120574]
		[ 4.65115329e-01 4.99932629e-01 2.19742038e-01]	[ 0.4655927 0.52423937 0.19284235]
		[-1.08020903e-01 2.39780827e-02 5.61747466e-01]	[-0.13539 0.11492848 0.58633659]
		[-3.72243691e-02 -1.03439912e-01 4.84807738e-04]	[-0.02931421 -0.18650035 0.00956134]
		[-1.29779416e+00 -9.86473549e-01 -6.07042229e-02]	[-1.29784183 -0.93258283 -0.02370492]
		[ 6.95435823e-02 5.54109636e-01 -6.80647387e-01]	[ 0.17202126 0.57633691 -0.64923514]
		[ 5.34821816e-01 -2.63581503e-01 8.27844282e-01]	[ 0.56591662 -0.22077592 0.83831284]
		[ 6.08498606e-01 -3.59425597e-01 -5.43477188e-01]	[ 0.60084479 -0.32673238 -0.49103355]
		[ 3.43430335e-02 5.17478936e-01 5.40245667e-01]	[-0.04967617 0.52848032 0.51199974]
		[ 1.81755079e-02 2.71555120e-01 -1.95103027e-01]	[ 0.00786623 0.33242828 -0.20824562]
		[-9.46265206e-02 -4.55147048e-01 8.27746220e-01]	[-0.05618594 -0.57454094 0.80157706]
		[-2.34474537e+00 1.01781225e+00 6.41336771e-01]	[-2.33213884 1.04366708 0.69488116]
		[ 3.09448388e-01 5.74211674e-01 3.02030541e-01]	[ 0.36789074 0.51118656 0.27875092]
		[-4.27471972e-01 -3.66710414e-01 -1.73840752e-01]	[-0.34786455 -0.29418713 -0.25025681]
		[ 3.43405498e-01 6.16783121e-02 -3.65300985e-01]	[ 0.2758332 0.0508849 -0.36734757]
		[ 2.13579658e+00 -7.54168727e-01 -1.11110236e+00]]	[ 2.13210456 -0.74180992 -1.13129533]]
0.461814	0.428149	[[-2.44266568e+00 -1.47803106e+00 1.40698374e-01]	[[-2.44166069 -1.61150459 0.06089671]	[2.85849391834912, 1.4025192045602397, 1.2434689069152314, 0.22374474994427446, 0.9289027095490386, 1.1510648322800816, 0.8095406694949001, 0.5546490083844022, 1.2886374268780143, 0.7838411324056026, 0.4538052221637196, 1.0860584554433828, 1.9242805143131703, 0.5102440819434251, 1.1025900598935046, 0.5662504758951645, 0.4271755326664937, 0.7151348942574549, 0.9430585004030363, 1.2028434510155663,…	[2.926151465696437, 1.4508116240871927, 1.1165764022766609, 0.1919752318201828, 1.0037098876083537, 1.120531258247721, 0.7104497963615188, 0.6392830138399992, 1.2893078335032435, 0.8382128316455827, 0.43443454966369527, 1.081404588512205, 1.9897576291097967, 0.43471832010236916, 1.1385837465686734, 0.4385319307296656, 0.3616518148261166, 0.5701888848715139, 0.9630073448698488, 1.1442752065722257,…
		[ 1.02329472e+00 7.80835261e-01 -5.56977859e-01]	[ 1.15357622 0.67087042 -0.56925316]
		[-4.62375661e-01 -9.35497671e-01 6.76215777e-01]	[-0.45289034 -0.72800411 0.7152924 ]
		[ 1.07906231e-02 1.66507032e-01 1.49066038e-01]	[ 0.00694644 0.16372866 0.09999582]
		[ 3.22629625e-01 3.39776794e-01 -8.02073625e-01]	[ 0.2198094 0.24355964 -0.94857581]
		[ 5.95560595e-01 7.94776826e-01 -5.81882826e-01]	[ 0.56563902 0.75087606 -0.60977696]
		[ 5.93126426e-01 -1.63314233e-01 -5.26199201e-01]	[ 0.52649603 0.13806826 -0.45659391]
		[ 1.39491857e-01 3.66029122e-01 3.92683366e-01]	[ 0.2187589 0.34636031 0.49077678]
		[-6.83641851e-01 -3.51061429e-01 1.03439650e+00]	[-0.66511038 -0.4339671 1.01568471]
		[ 7.74338179e-01 7.57889529e-02 9.52015741e-02]	[ 0.83346286 0.05389168 0.07096549]
		[ 2.05714187e-03 4.52703058e-01 -3.15418650e-02]	[-0.01068407 0.43121744 0.05167927]
		[-3.02757650e-01 4.39378096e-01 9.45942738e-01]	[-0.23759367 0.46804017 0.94547529]
		[ 1.44249950e+00 7.80224161e-01 -1.00662850e+00]	[ 1.5435222 0.6978476 -1.043879 ]
		[ 1.16574972e-01 -5.04420134e-03 4.96723117e-01]	[ 0.06698225 0.05951614 0.42538362]
		[-8.29745667e-01 -6.54112494e-01 -3.15220263e-01]	[-0.84397776 -0.74339092 -0.17732579]
		[ 2.41493800e-01 5.11643656e-01 -2.32618754e-02]	[ 0.11188998 0.41801708 -0.07108168]
		[-2.06990124e-01 -3.57475978e-01 1.08834503e-01]	[-0.27708678 -0.21525949 0.0876259 ]
		[-6.48220136e-01 -2.94140897e-01 6.86272915e-02]	[-0.5325371 -0.19917997 0.04297607]
		[-2.58349405e-01 5.01679849e-02 9.05592675e-01]	[-0.29692746 -0.01262464 0.91600101]
		[-3.99237372e-01 -1.08122893e+00 -3.44072494e-01]	[-0.35481008 -1.03141389 -0.34592042]
		[ 3.90040424e-01 4.33101255e-02 -7.58136664e-01]	[ 0.32931918 0.09443292 -0.74836585]
		[ 5.35009559e-01 5.80596141e-01 4.34238198e-02]	[ 0.5208067 0.49876447 0.02978895]
		[ 1.68929117e+00 -1.15731752e+00 2.11741718e+00]	[ 1.68592169 -1.1323185 2.2124635 ]
		[ 9.27725218e-01 3.04242875e-01 -1.92181263e+00]	[ 1.0362651 0.4528352 -1.93043057]
		[-8.12260706e-01 2.88297236e-01 -6.80511890e-01]	[-0.80637157 0.34464509 -0.70463858]
		[-8.49906891e-01 2.40603221e-01 1.85790533e-01]	[-0.8522815 0.2753644 0.24318864]
		[-7.13471617e-01 -3.58509974e-01 -1.80522285e-01]	[-0.77388545 -0.33877702 -0.18356094]
		[-2.90079681e-01 2.50448191e-01 3.46049624e-01]	[-0.30403747 0.34033785 0.358455 ]
		[ 1.67694863e+00 2.28422195e-02 8.23746197e-01]	[ 1.65251413 -0.02808929 0.79375157]
		[ 1.52249921e+00 -5.92284286e-01 -2.17469001e+00]	[ 1.42553284 -0.53316357 -2.20811673]
		[-3.92221338e-01 -4.57557254e-01 -1.42120041e-01]	[-0.31569105 -0.47209734 -0.16566937]
		[-2.84993056e-01 9.93812668e-02 3.92096228e-01]	[-0.26850688 0.15916347 0.35445915]
		[-6.53961827e-01 -1.23161117e-01 -4.40646422e-03]	[-0.72373147 -0.14783598 -0.00413676]
		[-1.74227159e+00 1.00601041e+00 1.27312188e+00]]	[-1.73965922 1.02008956 1.25246564]]
0.441939	0.39482	[[-0.04668367 0.14125013 1.04774912]	[[ 0.03964577 0.06491365 0.99242014]	[1.058257620089259, 0.6040430634171808, 1.9407766621776636, 0.5680260114301715, 1.019819702040051, 0.9014776936508808, 1.9825790227242213, 0.9558933200850568, 1.4110162496251026, 1.111399493637531, 0.37344449816484915, 0.99854598392464, 0.8104993416747109, 1.1800838314736524, 1.325919069561589, 1.9845040231153348, 0.6162464081640838, 1.6451036006116817, 2.5194733095423816, 1.0267265589651262, 0.8…	[0.9953307488051503, 0.5797053566644914, 1.904193033243943, 0.5389827155834741, 0.8723413875194947, 0.8925568670105468, 1.8966730622554726, 0.8623373338971316, 1.4203408709675027, 1.1250889870701577, 0.37167080312347434, 0.9194341689817312, 0.793786927216614, 1.1662992738270115, 1.356651090109476, 2.054678500790681, 0.6231172702258237, 1.5636485749457691, 2.6302327461688257, 1.0748818648458143, 0…
		[-0.40554214 0.43350194 -0.11171245]	[-0.26997955 0.51170508 -0.03643152]
		[ 1.35860031 1.3249109 0.40673132]	[ 1.40572821 1.27903684 0.11808507]
		[ 0.51581137 0.1841369 -0.15061801]	[ 0.5057935 0.12043634 -0.14202251]
		[ 0.37199471 0.113609 -0.94273281]	[ 0.08026065 -0.02239354 -0.86835261]
		[-0.69791262 -0.42500962 0.38071883]	[-0.68156018 -0.47325699 0.32887884]
		[-1.27016897 -0.83058956 1.27570034]	[-1.20624129 -0.48798752 1.37993436]
		[ 0.09207244 -0.6339162 -0.70951037]	[ 0.1436445 -0.62606402 -0.57535708]
		[ 0.87019009 0.25121299 -1.08195568]	[ 0.88010472 0.20258292 -1.09624086]
		[-0.99182068 -0.29967546 -0.40211341]	[-0.9576616 -0.32883368 -0.49048741]
		[-0.05380553 -0.21605764 0.29980803]	[ 0.00926155 -0.21347279 0.30410981]
		[ 0.72451961 0.3112531 0.61260667]	[ 0.67814525 0.29555054 0.54601107]
		[-0.42956598 -0.61283853 -0.31114496]	[-0.41806381 -0.61437026 -0.27905111]
		[ 0.1386924 -0.45436569 -1.08023798]	[ 0.17529853 -0.49980302 -1.03909642]
		[ 0.49152516 0.9082476 0.83159527]	[ 0.47597333 0.93352415 0.86167524]
		[ 0.47254896 1.71527574 0.87908066]	[ 0.41708993 1.83172143 0.83218768]
		[-0.61561841 -0.01803867 0.0211711 ]	[-0.61921964 -0.03662507 0.05916738]
		[-0.60928603 -1.36176991 -0.69333909]	[-0.43982048 -1.32086354 -0.71195106]
		[-1.53378163 -1.01825915 -1.72000231]	[-1.62417467 -1.13604541 -1.72904071]
		[ 0.73129067 0.56003712 0.45358551]	[ 0.77128694 0.59160893 0.45878792]
		[ 0.26010403 0.1798775 0.83215469]	[ 0.20339769 0.16632891 0.8758923 ]
		[ 0.45414159 -0.11518015 0.18746134]	[ 0.42483374 -0.14635346 0.17580265]
		[-2.60906946 -0.59067899 0.03510331]	[-2.61739743 -0.50021188 0.09290056]
		[ 0.929236 0.89338028 -1.55155111]	[ 1.03461127 1.02682621 -1.55331621]
		[ 1.01300212 0.28992547 1.37899848]	[ 1.0302277 0.36162714 1.38392275]
		[ 0.81686756 -0.55994327 -0.08698247]	[ 0.83243477 -0.54552358 -0.03275198]
		[-0.085955 0.33759341 -0.17287772]	[-0.12674222 0.33253585 -0.1959421 ]
[truncated: 1,435 more rows]
