# Supplementary material for: Modelling chemical processes in explicit solvents with machine learning potentials
Source: Nat Commun. 2024 Jul 20;15:6114. doi: 10.1038/s41467-024-50418-6 (PMC11271496; doi:10.1038/s41467-024-50418-6)
Supplement: Supplementary file 4 — Source Data [file 41467_2024_50418_MOESM4_ESM.zip › source_data/SI/S6/s14.xlsx]

## Sheet: Sheet1
E_true	E_predicted	F_true	F_predicted	|F|_true	|F|_predicted
0.907486	0.988765	[[ 0.05503211 -0.01294176 -0.01141869]	[[ 2.81618645e-02 -5.38290964e-02 8.12186577e-02]	[0.05767502503419689, 0.00969857222221263, 0.03154868100073186, 0.025129970053552973, 0.09275740850726052, 0.03199598858047413, 0.10351714772384953, 0.035894493643789716, 0.022681345378977844, 0.05022817394613161, 0.030727681663908386, 0.09205992711339604, 0.061611190666737876, 0.023754003555391482, 0.0398347197673422, 0.5002473618318322, 0.051839776868108076, 0.8805842818272823, 0.04655985889236…	[0.1014255026460507, 0.1564196540653663, 0.14655178256977328, 0.13409642640235567, 0.09267780177874853, 0.051558493509698905, 0.07970976704974107, 0.06715435087586413, 0.09712788125683686, 0.04252792081110179, 0.031658133422727074, 0.1034029141580936, 0.2050757567557956, 0.03584814159207183, 0.02306691105541152, 0.39056500090094076, 0.11771201540879975, 0.8452711258099265, 0.11793661484394637, 0.…
		[-0.00113226 0.00443238 -0.00855186]	[-2.11535984e-02 -4.92206660e-02 -1.46959040e-01]
		[-0.02895425 -0.00200207 -0.01236779]	[ 1.13813353e-01 -4.91122853e-02 7.81788274e-02]
		[ 0.00697315 0.01825105 -0.01580474]	[-2.65366743e-02 5.98553536e-02 -1.17025609e-01]
		[ 0.07377182 -0.0452889 0.03332524]	[-1.26095834e-02 5.61764674e-02 7.26249121e-02]
		[-0.02334852 0.00707399 -0.02070141]	[ 3.00153433e-02 -4.08785780e-02 -9.28974031e-03]
		[ 0.06498198 0.07213438 0.03591341]	[-4.20561457e-02 -2.99393324e-02 6.07335488e-02]
		[-0.02526065 -0.0251519 0.00420669]	[-3.42595360e-02 4.29408446e-02 3.86273854e-02]
		[-0.0013866 0.02117563 -0.00800709]	[-5.44552568e-02 2.45514443e-02 -7.65877073e-02]
		[ 0.04691255 -0.01729686 -0.00478545]	[-1.65830364e-03 -3.32721134e-04 -4.24942746e-02]
		[ 0.00458634 0.02186839 0.02109335]	[ 2.90167540e-02 -8.10617763e-03 9.72395407e-03]
		[ 0.05561153 -0.01301365 -0.07220133]	[ 4.76885295e-02 5.65572815e-02 -7.22443127e-02]
		[-0.01569583 0.03195036 0.05028672]	[-7.13823486e-02 4.67892973e-02 1.86470877e-01]
		[ 0.00691314 -0.00876752 -0.02096644]	[ 1.46282238e-02 -2.31577975e-02 -2.31261916e-02]
		[-0.03609036 0.00296932 0.01659741]	[ 2.30132569e-02 1.48329834e-03 -5.21747560e-04]
		[-0.01173257 0.49583238 0.06526881]	[-2.28373231e-02 3.86795304e-01 -4.90802365e-02]
		[ 0.05118887 -0.00240784 0.00782717]	[ 1.01417723e-01 -5.79989911e-02 1.43764098e-02]
		[-0.66854797 0.41510799 -0.39516788]	[-6.17092487e-01 4.40567248e-01 -3.73604923e-01]
		[ 0.0123303 0.04483453 0.00237668]	[ 9.58494454e-02 3.71804038e-02 5.77888095e-02]
		[-0.02373177 -0.02602571 0.02791691]	[-2.49712404e-02 -9.01683239e-03 -6.19387502e-04]
		[-0.01286484 0.07452186 0.01282447]	[-6.27838483e-03 6.66714256e-02 3.55234058e-02]
		[ 0.00229754 0.03422065 -0.02155399]	[ 5.87766966e-03 2.78752858e-02 -4.69056973e-02]
		[ 0.88070144 -0.84921485 0.38139996]	[ 8.12018002e-01 -6.91562329e-01 2.96876002e-01]
		[-0.22083327 0.17724479 -0.10674851]	[-2.16611890e-01 1.07029937e-01 -9.96800532e-02]
		[-0.08647565 -0.08075535 0.09821825]	[-9.78283644e-02 -1.22989391e-01 8.44301887e-02]
		[-0.0273199 -0.43672466 -0.14912332]	[-1.02581123e-02 -2.64600164e-01 -1.93113408e-01]
		[ 0.00610463 0.03525398 0.44105579]	[-5.80709315e-03 3.14909370e-02 4.13739504e-01]
		[-0.01477193 0.04226718 -0.15837745]]	[-3.57038229e-02 1.47798346e-02 -1.79060155e-01]]
1.323	1.38047	[[-0.2975689 0.66883074 0.62226374]	[[-3.24870271e-01 5.27951661e-01 6.53553209e-01]	[0.9607777949343401, 1.5483819986196574, 0.5564891797925434, 0.6710655397411869, 0.6427523800526356, 0.5654510792637737, 1.5741022696313596, 0.2057628989910422, 0.4123261254821391, 0.594616665417579, 0.23578021324501516, 2.628138663586124, 1.4134414090622256, 0.3290662132840979, 0.35029709704731177, 2.7263540150308136, 0.19298517701530007, 1.2656592699357259, 0.8607268878091399, 0.548813321619241…	[0.900780464562605, 1.3221238409465514, 0.3320743125554347, 0.568637722980379, 0.7016228865521376, 0.4642921106870999, 1.3829591911715173, 0.23614421867308366, 0.39368105317527274, 0.5894346027296087, 0.25718924395324116, 2.4646551199347786, 0.9979529567741277, 0.29646735081367726, 0.4257122987295497, 2.8252577204765874, 0.17001538182625062, 1.3117795146633406, 0.8028497387859307, 0.5869917711310…
		[-1.43877428 -0.17059792 -0.54617921]	[-1.13361929e+00 -4.30309856e-01 -5.27021993e-01]
		[ 0.5167507 -0.19475001 -0.06871214]	[ 3.31964833e-01 -5.83137807e-03 -6.22041177e-03]
		[ 0.19007153 -0.48416414 0.42401281]	[ 1.30785138e-01 -3.76230019e-01 4.05826417e-01]
		[-0.63330191 -0.09941988 -0.04663688]	[-6.75320006e-01 1.59453775e-02 -1.89639946e-01]
		[-0.00772427 0.56030394 -0.07572812]	[ 4.97787548e-02 4.61307588e-01 -1.68685813e-02]
		[ 1.36446762 0.24786891 -0.74470603]	[ 1.27509929e+00 1.79678727e-01 -5.04394181e-01]
		[-0.08971915 -0.11184943 0.14757557]	[-5.45928184e-02 -5.99099865e-03 2.29668945e-01]
		[-0.34596735 -0.05635185 0.21712645]	[-3.77943290e-01 -3.90564329e-02 1.03044825e-01]
		[ 0.41460168 -0.25093752 -0.3445356 ]	[ 3.69819394e-01 -2.51002191e-01 -3.84271605e-01]
		[ 0.18426736 -0.14598817 0.01803621]	[ 2.01270845e-01 -1.58329516e-01 -2.38352345e-02]
		[-2.00195498 0.81812288 1.49330641]	[-1.90755771e+00 7.88009275e-01 1.34714135e+00]
		[ 0.94978515 0.20739739 -1.02601711]	[ 6.81868373e-01 3.12752220e-01 -6.58142595e-01]
		[-0.02761733 0.32578041 -0.037269 ]	[ 5.63016849e-02 2.60995202e-01 -1.28858506e-01]
		[ 0.32805435 -0.11718628 0.03682086]	[ 3.98700639e-01 -1.31890082e-01 -6.98123763e-02]
		[ 2.27004502 -0.99080777 -1.13938658]	[ 2.30094332e+00 -1.11068639e+00 -1.20586765e+00]
		[ 0.03943691 -0.04713331 0.1829384 ]	[ 6.01063565e-02 -6.90800335e-02 1.43249450e-01]
		[-1.23859368 0.00962051 0.26016635]	[-1.26552746e+00 1.12140413e-01 3.26542905e-01]
		[ 0.2176434 0.68852109 0.46842378]	[ 3.58924183e-01 6.48592737e-01 3.08331956e-01]
		[-0.40683067 0.14611965 -0.33813298]	[-4.13937081e-01 1.69707521e-01 -3.80019460e-01]
		[-0.02782153 0.36934631 -0.13190427]	[-2.00396097e-02 3.83147733e-01 -4.96197574e-02]
		[-0.44204001 -0.36688201 0.33030602]	[-4.46908066e-01 -3.67765183e-01 3.08469210e-01]
		[-0.12717415 -1.60104362 0.53884241]	[-7.42793042e-02 -1.55836722e+00 4.68718561e-01]
		[ 0.01131636 0.38839651 -0.19268994]	[ 1.61235762e-02 2.83463217e-01 -1.84198909e-01]
		[ 0.520168 0.63368202 0.00954261]	[ 5.12241525e-01 5.84937035e-01 -2.09616580e-02]
		[-0.04497281 0.6405586 0.47330996]	[ 1.66516080e-03 7.75710830e-01 3.49694514e-01]
		[ 0.02662344 -0.65307767 -0.35956845]	[-1.87090580e-02 -6.54220849e-01 -4.22989463e-01]
		[-0.01228762 -0.33113047 0.13887536]]	[-3.22890948e-02 -3.45579389e-01 1.28480993e-01]]
1.3867	1.42817	[[-1.40386859e-01 -8.92508008e-02 1.71373313e-01]	[[-0.13698558 -0.20262719 0.14347374]	[0.23883673926533439, 1.92358624514001, 1.182074932370772, 0.7330724684136171, 0.6563340371509989, 0.34882489482310874, 0.6545245036704603, 0.21216400864613968, 0.4706406308775253, 0.8775606080432269, 0.150150330329344, 1.2537818351950345, 1.2730885953955693, 0.3844244769301888, 0.6738976956502086, 1.8923299391012347, 0.59718819633921, 1.0850515859973096, 1.4190595283246887, 0.7681012077313488, 0…	[0.2835622325159153, 1.7310076470560443, 1.120634981465013, 0.6555211231539362, 0.7346636053387876, 0.38432169900483626, 0.6441838963743466, 0.23165377272156423, 0.5199248390752315, 0.80270497574839, 0.22551480268399687, 1.0870686108414755, 0.9302269311019254, 0.3658200161033904, 0.6961755545438832, 2.029713618768689, 0.5745883966932743, 1.111201639768826, 1.3844633680134129, 0.7968605523578964, …
		[-1.79221038e+00 -5.03731078e-01 -4.84170412e-01]	[-1.49143773 -0.749278 -0.45889374]
		[ 7.29663002e-01 7.52765058e-01 -5.46111543e-01]	[ 0.55965567 0.85506412 -0.45986263]
		[ 2.40092445e-02 -5.03771084e-01 5.32008924e-01]	[-0.0202851 -0.37926739 0.53427774]
		[-5.09508507e-01 -3.89181931e-01 -1.40402542e-01]	[-0.60520707 -0.16870735 -0.38077926]
		[-7.06457640e-03 2.20505297e-01 2.70196804e-01]	[ 0.04829151 0.08866773 0.37082224]
		[ 5.84149975e-01 6.88728321e-02 -2.87102186e-01]	[ 0.62993904 -0.08668235 0.10313033]
		[-1.87243876e-01 -6.83054405e-02 7.27163270e-02]	[-0.13550953 0.04302081 0.18289299]
		[ 3.75566228e-01 1.64343087e-01 -2.31179500e-01]	[ 0.33713571 0.19065855 -0.34685828]
		[ 6.74106750e-01 4.36653906e-01 3.53590266e-01]	[ 0.62061636 0.40925928 0.30278284]
		[ 7.82297552e-02 2.09696830e-02 -1.26433775e-01]	[ 0.05690895 0.04607962 -0.21329549]
		[-1.05162291e+00 1.36963328e-01 6.68804307e-01]	[-0.95285996 0.17787676 0.49207308]
		[ 2.01716683e-01 2.08991782e-01 -1.23951095e+00]	[-0.02798466 0.31927019 -0.87327289]
		[ 2.45271783e-01 -1.50055400e-01 2.55161337e-01]	[ 0.27443634 -0.18857734 0.15148454]
		[ 4.12657568e-01 5.25715422e-01 -8.64588369e-02]	[ 0.44606053 0.49901178 -0.19151408]
		[ 1.76846082e+00 -5.99154024e-01 -3.07365226e-01]	[ 1.85563432 -0.7923438 -0.22034056]
		[-1.89320096e-01 -9.02564118e-02 5.59147050e-01]	[-0.19044798 -0.11964792 0.52873979]
		[-1.08358628e+00 -5.63654816e-02 8.09641264e-04]	[-1.10876107 0.03759298 -0.06328297]
		[ 3.36970483e-01 1.37837550e+00 1.61804325e-02]	[ 0.40565275 1.31653558 -0.13754542]
		[-5.79450611e-01 -4.38815280e-01 -2.48309494e-01]	[-0.58940825 -0.43898151 -0.3080258 ]
		[ 8.75256916e-02 5.19454419e-02 3.94463137e-01]	[ 0.13238034 0.03588844 0.4930346 ]
		[-4.52763736e-01 -9.51565798e-02 7.76436459e-02]	[-0.47674785 -0.07028626 0.04941563]
		[ 1.15798226e+00 -1.66004690e-01 -8.61576833e-01]	[ 1.27742996 -0.11324219 -1.00073475]
		[-1.08465961e-01 2.54368819e-01 8.39329927e-01]	[-0.06591484 0.16492304 0.85479466]
		[-7.91529468e-01 -6.57121973e-01 4.01399930e-01]	[-0.80620751 -0.69898629 0.39042402]
		[-1.13300052e-01 -8.35884851e-01 -4.41694302e-01]	[-0.05056217 -0.80637571 -0.54647191]
		[ 9.86784293e-02 4.12555804e-01 7.41988936e-01]	[ 0.03925837 0.41140197 0.65199737]
		[-1.41120806e-02 2.17390145e-01 -4.00623558e-02]]	[-0.02508055 0.21975244 -0.0484658 ]]
1.29728	1.35012	[[ 0.31291403 0.79619021 0.75323624]	[[ 0.41638251 0.69681016 0.68131187]	[1.1398240567361346, 1.3351941815808892, 0.7407941944655215, 0.23053439883049714, 0.5401228816278547, 0.5760674758654575, 1.1952960499198757, 0.26012597097781914, 0.7925002699324653, 0.8289215639310652, 0.4307216902527229, 1.751334149814317, 1.0812521127489247, 0.749692143942686, 0.6893300510857785, 1.753666686917684, 0.432571458685431, 0.7735419624273251, 0.5627221139580768, 0.9023973201244108, …	[1.0597663264954984, 1.235563331718793, 0.6122718874849886, 0.17064482281823415, 0.5236661625685496, 0.5220206265763311, 0.867380458114989, 0.14184470597372573, 0.7134760723520024, 0.9009653204820149, 0.3827211033031771, 1.8380967789822713, 0.8414063259641404, 0.773366691311663, 0.6705822645935654, 1.855131116457923, 0.4303324405914173, 0.9555765318365397, 0.5160334787216699, 0.9211710750621172, …
		[-1.30324347 -0.2848427 -0.05625477]	[-1.17244394 -0.34441902 -0.18266769]
		[ 0.26632174 0.66658164 -0.18307838]	[ 0.35313234 0.5000989 -0.00868948]
		[ 0.08241032 -0.20602457 -0.06251819]	[ 0.07598449 -0.11644544 -0.0989266 ]
		[-0.03279826 -0.51092796 -0.17207445]	[-0.22521955 -0.26376958 -0.39233661]
		[ 0.29148577 0.49368762 0.05623451]	[ 0.33032425 0.37216036 0.15775959]
		[ 0.55588375 0.29603904 -1.01591672]	[ 0.58996021 0.20286527 -0.60261223]
		[ 0.09414778 -0.19946028 -0.13790327]	[ 0.10849646 -0.084752 -0.03413999]
		[-0.27057537 -0.23245359 0.70767999]	[-0.29658576 -0.22321471 0.60931124]
		[-0.20718424 -0.68065402 -0.42531841]	[-0.27557983 -0.70403829 -0.49002485]
		[ 0.24301204 0.13684341 0.32823803]	[ 0.20615668 0.20085158 0.25225684]
		[ 1.06048952 -1.27623899 -0.56013153]	[ 1.17397186 -1.22397456 -0.70871442]
		[ 0.48534088 0.38751087 -0.88509078]	[ 0.29202401 0.48020849 -0.62616802]
		[-0.60424934 0.37156739 0.24260817]	[-0.66295578 0.33758774 0.21123492]
		[-0.28165427 -0.46475121 0.42409092]	[-0.28257917 -0.47497438 0.37977483]
		[-0.56370799 1.10806557 1.23683905]	[-0.47670033 0.95304497 1.51854323]
		[-0.19425276 0.38152862 0.06180486]	[-0.18768101 0.38508949 0.04084034]
		[-0.44387079 -0.24393697 -0.5846714 ]	[-0.41446542 -0.24395505 -0.8257305 ]
		[-0.39277778 0.29701755 0.27232769]	[-0.4292911 0.14925212 0.24438393]
		[ 0.78192392 0.31087242 0.32599731]	[ 0.81990664 0.33306037 0.25569522]
		[-0.63205827 -0.21156119 -0.32834 ]	[-0.51133585 -0.26104423 -0.29368931]
		[ 0.29195361 -0.06257208 -0.29788232]	[ 0.26024853 0.02001078 -0.36211361]
		[-0.32958102 -1.22770936 1.82553762]	[-0.2510314 -1.12613375 1.75358116]
		[-0.20423215 -0.01913139 -1.08581239]	[-0.16969514 -0.08181959 -1.07514266]
		[ 0.77288442 0.66569317 -0.45426547]	[ 0.76686313 0.65845326 -0.45800309]
		[-0.02111223 0.10152362 0.45012218]	[ 0.07529798 0.06525459 0.40793085]
		[-0.0377696 -0.05863093 -0.64146954]	[-0.09546671 -0.07641049 -0.78459955]
		[-0.00293759 -0.11641675 0.42130811]]	[-0.0177181 -0.129797 0.43093459]]
1.35931	1.40556	[[-0.18711398 -1.27143298 -0.33734566]	[[-0.03120864 -1.23110059 -0.47323139]	[1.3286668307419671, 0.3312783146222414, 0.8042532017609735, 0.4949918732738387, 1.2119186779239168, 0.23425799576575457, 1.3179770167761442, 0.33398535698564685, 0.6476893001839925, 1.4601001693111797, 0.2814080031804642, 2.4607488620323377, 2.1181767038777393, 1.165004570912022, 1.060833416794671, 2.7423348096455173, 0.6959944171180945, 0.9621431377721972, 1.5827307702918774, 1.6592801726181157…	[1.3192916967493433, 0.633565454877601, 0.5961131005542376, 0.5687836174056264, 0.9349858102462902, 0.31130973520819144, 1.342540647595881, 0.2906820274760346, 0.6324909470031793, 1.3903397657847008, 0.34700903498446967, 2.2442041848743615, 1.9780334346109842, 0.866582672656996, 0.930572460544723, 2.550030131708531, 0.8428005532290376, 1.0672223442486832, 1.586920752685612, 1.6147987493504758, 0.…
		[ 0.09882339 0.09690056 -0.30098096]	[-0.11777811 0.15075955 -0.60399094]
		[-0.19738355 0.77252648 0.10519407]	[ 0.30740773 0.29151633 0.41936803]
		[-0.23822968 0.21860247 -0.37480199]	[-0.22011789 0.2947578 -0.43379806]
		[ 1.05568875 -0.45165317 -0.38765649]	[ 0.72986836 -0.18660743 -0.55377641]
		[ 0.157542 0.07220977 0.15761687]	[ 0.21506069 -0.01059917 0.22483395]
		[-1.15399164 -0.55805855 0.30649203]	[-0.97612145 -0.59553419 0.70352067]
		[-0.05266155 0.02893029 -0.32853618]	[-0.07548706 0.10468221 -0.26045994]
		[ 0.58596728 0.18190184 -0.20749817]	[ 0.5470833 0.19561653 -0.24995766]
		[ 0.14659629 0.90761022 1.13430407]	[ 0.08604141 0.88387869 1.06976633]
		[-0.02305115 0.24176464 0.14215825]	[-0.08234785 0.33707132 0.0041263 ]
		[ 1.76163793 0.24415973 -1.70067716]	[ 1.56182335 0.5098067 -1.52880913]
		[-1.93994433 -0.47626822 0.70459714]	[-1.75735361 -0.40783037 0.81117135]
		[ 0.86247245 -0.78285656 0.022639 ]	[ 0.5758281 -0.6475896 -0.00390346]
		[-0.11951498 1.04995251 -0.09318495]	[-0.12591142 0.91937347 -0.06974129]
		[-1.63889647 1.93924746 1.03621324]	[-1.52743957 1.69962979 1.13174229]
		[ 0.03862773 -0.648508 0.24970684]	[ 0.06988966 -0.7825305 0.30508068]
		[ 0.03005052 -0.94149123 -0.19598636]	[ 0.04418214 -0.96710515 -0.44913149]
		[ 1.04447271 1.05373008 -0.55115004]	[ 1.14714741 0.8963755 -0.63157046]
		[-0.87291891 -1.4107952 -0.02966794]	[-0.85796832 -1.3670471 -0.05145463]
		[-0.17159906 0.02355323 0.63556536]	[-0.08674828 -0.02973464 0.65310145]
		[ 0.4474325 0.45603999 -0.24508353]	[ 0.37328605 0.5152524 -0.25609337]
		[ 0.90374143 -0.40105273 -0.63214872]	[ 0.95950951 -0.30876136 -0.69771178]
		[-0.11783399 0.08166275 0.73935036]	[-0.09909744 0.05024018 0.77060633]
		[-0.5663699 -0.17294935 0.11512975]	[-0.56581183 -0.17531298 0.12060994]
		[-0.08402436 -0.17316584 -0.31441355]	[ 0.02448811 -0.25445538 -0.29294432]
		[ 0.03305578 0.07444704 0.64071719]	[-0.01351431 0.0750062 0.53006991]
		[-0.06945606 0.07388135 -0.21080703]]	[-0.10471003 0.04024182 -0.18742289]]
1.24172	1.31417	[[ 0.13095121 0.88978428 0.8508854 ]	[[ 0.27763615 0.8890209 0.65265747]	[1.2380913759569458, 1.1688979730428164, 0.7384763198479636, 0.5949750664625731, 0.9856707965096668, 0.20515061427282402, 0.6831499863519865, 0.43071274486702565, 0.7691270926896472, 1.3192827708595867, 0.3930422831185485, 0.7525367158894274, 0.9527484253649239, 1.3393551960862695, 1.1128735810422732, 0.7616157413100887, 0.9729895247873491, 1.0826262967816775, 1.7375757375452687, 1.80345982896311…	[1.1372782297039463, 1.2758200137681102, 0.9994191411469594, 0.6582584801900625, 0.692259698242924, 0.14685497955130528, 0.3179833150388422, 0.40021783833502383, 0.7756472819027989, 1.378044089195735, 0.3052077052776686, 1.0382193211831052, 1.0589761378113838, 1.3145222518886917, 1.1792800253920859, 0.6484166765444602, 0.9998967616590674, 0.9007829265958044, 1.7555620316414329, 1.8732847170563884…
		[ 0.9181604 0.14213783 -0.70929599]	[ 0.6039198 0.27891203 -1.08867151]
		[-0.45247953 0.25931876 0.52284159]	[ 0.13793508 -0.1878707 0.97186271]
		[-0.25492798 0.34792154 -0.40982637]	[-0.22366906 0.39989216 -0.47261257]
		[ 0.94316116 -0.03199284 -0.28455299]	[ 0.56662174 0.13889198 -0.37265575]
		[-0.05729792 0.17541854 -0.08962176]	[-0.03313553 0.11120243 -0.09001357]
		[-0.37851272 -0.1609844 -0.54544115]	[-0.21863713 0.03243471 -0.22860267]
		[ 0.23203084 -0.13017103 -0.33871914]	[ 0.19641543 -0.09358877 -0.33591136]
		[-0.47022232 -0.18031032 0.58132232]	[-0.49772535 -0.17459378 0.56869605]
		[-0.55341379 -1.16570632 -0.27453411]	[-0.60435348 -1.1924686 -0.33433667]
		[ 0.00768077 -0.18543603 0.34646316]	[ 0.02706228 -0.15013384 0.26434675]
		[ 0.19799223 0.5404077 0.48484029]	[-0.06551633 0.61422578 0.83446609]
		[ 0.77226371 -0.26168254 0.49280887]	[ 0.84146693 -0.0133311 0.64279558]
		[-0.83540894 0.8945633 -0.54380212]	[-0.88429206 0.79172804 -0.56494514]
		[-0.34585751 -0.9962999 0.35532617]	[-0.32945373 -1.05842219 0.40237307]
		[-0.41253102 0.56059016 -0.30921735]	[-0.48690173 0.30553109 -0.30003607]
		[ 0.33757582 0.214756 -0.88692223]	[ 0.4709556 0.10270989 -0.8760394 ]
		[ 0.01881561 -1.03260983 0.32471927]	[ 0.06349062 -0.89765205 -0.03999533]
		[-1.2516965 -0.93180675 0.76430459]	[-1.16867229 -1.16662128 0.59598484]
		[ 1.26893756 1.27872731 -0.08438776]	[ 1.30501735 1.34367606 -0.02569045]
		[-0.25671706 0.58098731 -0.65073241]	[-0.22612094 0.57528496 -0.59159167]
		[ 0.14929883 -0.33204445 0.10475668]	[ 0.11271096 -0.29569704 0.15823282]
		[-0.41444042 -0.85515344 0.05327244]	[-0.45922172 -0.80197574 0.00186828]
		[ 0.24036874 0.28293489 -0.19632168]	[ 0.26148603 0.2860771 -0.16106875]
		[ 0.41583252 0.25825726 0.31012449]	[ 0.42773537 0.23958494 0.3290245 ]
		[-0.05438228 0.34127055 0.30622705]	[ 0.06341242 0.30564588 0.39399933]
		[ 0.00917165 -0.20881396 -0.04704764]	[-0.02566926 -0.16081345 -0.15008043]
		[-0.06481223 -0.1710763 -0.22418342]]	[-0.13249712 -0.22164944 -0.18405616]]
1.14727	1.1655	[[-6.85951527e-01 -1.14801644e+00 -4.90647748e-02]	[[-0.71873635 -1.22213703 -0.36189821]	[1.338237126358439, 1.4540194468274132, 0.3947764551064657, 0.18667423202307046, 0.6397225223864262, 0.324192765622576, 1.262579133914845, 0.22064488577441194, 0.7617198079291884, 1.4198454381217713, 0.33534440832541623, 2.042766600250419, 1.231048135879649, 1.388195781508643, 1.1307243567055236, 1.980976960211968, 0.7641266493933633, 0.8792686340577371, 1.5713879468478857, 2.0916511500202803, 1.…	[1.4632741283460038, 1.6114867391284609, 0.7498895496362039, 0.2784254991350409, 0.16780682345807937, 0.31955818843564854, 0.9437574532109044, 0.27471472527438656, 0.7332049397671538, 1.4189392481970962, 0.41134551774903566, 2.3523449142146724, 1.3591232919654117, 1.2818051520366645, 1.031435485254242, 2.428669969725177, 0.932036211109963, 0.4993254194358736, 1.6391557279079, 2.1508518237970313, …
		[ 1.02581044e+00 6.34758751e-02 -1.02852142e+00]	[ 0.68164941 -0.05136771 -1.4593166 ]
		[-3.08088221e-01 1.90691575e-01 1.56738064e-01]	[ 0.10885331 -0.12290657 0.73169616]
		[ 1.56755188e-03 1.41067122e-01 -1.22249249e-01]	[-0.0207498 0.25189538 -0.11678579]
		[ 3.91957697e-01 -3.28777705e-01 3.84082400e-01]	[ 0.13569576 0.06374823 0.07537873]
		[-2.66331455e-01 1.08435416e-01 -1.49700587e-01]	[-0.26579434 0.0509952 -0.1699126 ]
		[-1.23417318e+00 -2.55134546e-01 -7.63479113e-02]	[-0.79688564 -0.17655043 0.47379464]
		[ 4.58068750e-02 3.58512443e-02 -2.12839339e-01]	[ 0.00575706 0.01948282 -0.27396251]
		[ 4.62834707e-01 2.98104771e-01 -5.26435794e-01]	[ 0.42577894 0.31577741 -0.50654358]
		[ 3.97335731e-01 7.61928171e-01 1.13028795e+00]	[ 0.43380498 0.73518584 1.13344766]
		[-2.72247981e-01 -4.06465111e-02 -1.91532687e-01]	[-0.25673522 -0.00587702 -0.32133724]
		[-5.70317117e-01 1.90114105e+00 4.83007758e-01]	[-0.76904326 2.1076646 0.707 ]
		[-9.12540626e-01 -2.35514128e-01 7.92011499e-01]	[-0.74852169 0.13214353 1.12670737]
		[ 1.30558816e+00 -3.25381480e-01 -3.41546434e-01]	[ 1.14182652 -0.38239766 -0.4393503 ]
		[ 1.86094643e-01 8.93291630e-01 -6.67784709e-01]	[ 0.22386013 0.76825435 -0.65079264]
		[ 1.04185569e+00 -1.35641327e+00 -9.99474603e-01]	[ 0.99671836 -1.92225019 -1.0999748 ]
		[-4.35898104e-02 -7.26757601e-01 2.31975977e-01]	[ 0.01766045 -0.87326085 0.32526159]
		[-5.97165068e-04 -7.12407487e-01 5.15352837e-01]	[-0.01145573 -0.45241034 0.21099649]
		[ 7.33769521e-01 1.37797282e+00 1.78978439e-01]	[ 0.94172404 1.32722459 -0.19611787]
		[-1.98504024e+00 -5.56453456e-01 -3.53524137e-01]	[-2.07788327 -0.53486435 -0.14994933]
		[ 1.02348539e+00 5.30480864e-03 3.98501522e-01]	[ 0.98547218 -0.01198779 0.59405048]
		[-4.92002515e-01 1.85954467e-01 1.09843714e-01]	[-0.5275459 0.17972799 0.1799776 ]
		[-3.99255164e-01 -4.06442280e-01 -1.42012569e-01]	[-0.46969955 -0.50273064 -0.1934011 ]
		[ 1.04660467e-02 1.51674785e-01 1.31141984e-01]	[ 0.0509397 0.16124636 0.17179871]
		[ 5.61309864e-01 2.51256598e-01 1.40003198e-01]	[ 0.59084126 0.18074085 0.17798887]
		[-1.04429479e-01 -5.18394095e-02 1.74235211e-01]	[ 0.020731 -0.09800192 0.26838221]
		[ 3.46124854e-02 8.71188398e-03 -7.20196601e-02]	[ 0.00657865 0.09451007 -0.17458658]
		[-3.80668177e-02 2.03008869e-02 -1.05592133e-01]]	[-0.104841 -0.03185474 -0.06255137]]
1.04508	0.941651	[[-0.26424896 0.72127235 1.21766159]	[[-2.50593421e-01 4.70766551e-01 8.08505233e-01]	[1.4397086707331843, 0.5410711779859176, 0.7675464027860781, 0.6138061498378552, 1.2638926391174825, 0.28137762139124334, 1.7793661406597174, 0.2184404888573796, 0.8822694139765987, 1.271022491974917, 0.5258118864161072, 1.3947541623012907, 2.487503917874696, 1.0769715401528244, 0.9959274251717875, 1.0400351327260844, 0.734366213483796, 0.6559826211907379, 2.6012338749139965, 2.569320788296445, 1…	[0.9685550677745246, 0.48088125796483144, 0.18839976238670939, 0.4771376060532042, 0.6262211968475531, 0.28508414409991933, 1.1211058294583258, 0.18338400709478997, 0.9221058744529332, 1.3685507026113828, 0.4653935462033849, 1.3823090640897964, 2.487833120422161, 1.0913150326158996, 1.0968774612027594, 1.3550435485590064, 0.6781686770404338, 0.33768600756405764, 2.637798153314614, 2.6428727833539…
		[ 0.18988425 0.50528331 -0.03729307]	[-6.84723283e-03 2.37844795e-01 -4.17887249e-01]
		[-0.15575415 0.04606584 -0.75016402]	[-7.92729099e-02 -3.76142824e-02 -1.66719651e-01]
		[ 0.51570595 -0.32134639 0.08684389]	[ 4.34438608e-01 -1.52874731e-01 1.24710495e-01]
		[-0.33918097 -0.66367619 1.02074228]	[-4.40314187e-01 -4.65038482e-02 4.42847374e-01]
		[-0.2197605 0.06640149 -0.1626946 ]	[-2.18419005e-01 2.15231567e-02 -1.81941917e-01]
		[-0.05538599 0.57699448 -1.68230604]	[ 5.03528074e-01 6.42551349e-01 -7.68417545e-01]
		[-0.11349186 0.08516634 0.16607992]	[-1.75840850e-01 3.88319740e-02 3.46665170e-02]
		[-0.78433433 -0.22200626 0.33753844]	[-8.24106634e-01 -2.29033533e-01 3.44486779e-01]
		[-0.19512838 -0.56990121 -1.11921209]	[-1.39654937e-01 -6.97057471e-01 -1.16941798e+00]
		[ 0.081048 -0.20907498 0.47560174]	[ 1.03294739e-01 -1.84873009e-01 4.14419257e-01]
		[ 0.73033792 -0.84580155 0.83460495]	[ 8.25312903e-01 -8.40590416e-01 7.23218303e-01]
		[ 2.03541659 1.04345759 -0.97772762]	[ 2.05985507e+00 1.29514355e+00 -5.18569083e-01]
		[-0.72964675 0.7693887 0.18847904]	[-8.34450493e-01 6.97346186e-01 9.14831827e-02]
		[-0.20406698 -0.97451112 0.02358352]	[-2.10814016e-01 -1.07431211e+00 6.74619002e-02]
		[ 0.45734437 -0.7928015 -0.49393825]	[ 1.99314338e-01 -1.28556152e+00 -3.79141664e-01]
		[-0.48214094 0.55387016 -0.00785468]	[-3.88142161e-01 5.56083211e-01 -5.46626352e-03]
		[ 0.08114889 -0.50140474 0.41511606]	[ 1.52671087e-01 -2.98588532e-01 3.96013602e-02]
		[-2.24833183 -0.63694717 1.14268104]	[-2.33887199e+00 -7.61327193e-01 9.52910172e-01]
		[ 2.09739387 1.45561189 0.28903684]	[ 2.11275322e+00 1.53277625e+00 4.14303447e-01]
		[-0.36173954 0.04885688 -1.13683892]	[-3.52723906e-01 6.56189000e-02 -9.94887179e-01]
		[-0.14081587 0.02656528 -0.05993541]	[-1.64360653e-01 7.34967329e-02 2.76851212e-02]
		[ 0.7805602 0.18862405 -0.72151213]	[ 6.76930663e-01 6.41742663e-02 -8.16824888e-01]
		[-0.1778671 -0.29909999 0.67086736]	[-1.31742663e-01 -2.81512236e-01 7.04966415e-01]
		[-0.5044064 0.22837216 0.14259847]	[-4.67279551e-01 1.92248955e-01 2.02946549e-01]
		[-0.12615049 -0.2116121 -0.51707306]	[-2.33843462e-03 -2.91322776e-01 -4.48941827e-01]
		[ 0.08083063 0.12868344 0.54107773]	[ 5.73517320e-02 2.31161481e-01 4.54940302e-01]
		[-0.05005388 0.10683747 -0.02945701]]	[-9.96773928e-02 6.16042981e-02 1.90628407e-02]]
1.39418	1.14706	[[-0.01262855 -0.61469106 -0.49333903]	[[ 0.01080074 -0.93415356 -1.17544929]	[0.7882816624502449, 2.1938557031727415, 1.6122999185707263, 0.7324210415184057, 1.202136159332213, 0.1949289951220237, 2.059623162126604, 0.5940664529633572, 1.08682122181537, 1.149881502843038, 0.3911778927359531, 2.091093322599275, 2.3814404080129106, 1.5114373401055163, 1.130916751603369, 1.1949179145536233, 1.1396253711915494, 0.991632220168721, 2.6393805289970254, 2.163869297804651, 0.85321…	[1.5014794577907313, 1.7925139352877415, 1.1936185799977987, 0.6139444819451055, 0.9929927699587032, 0.1902193015411896, 1.1929347177105842, 0.46330341888389853, 1.0780389486068191, 1.0164751097714722, 0.47482375916110364, 1.936571280307811, 2.0525147332039806, 1.2950597009518632, 0.9587431361242269, 0.932129939259395, 1.164482761092044, 0.7712896690469393, 2.5595282621921687, 2.1121337242095524,…
		[ 0.48806533 1.006869 1.88706383]	[ 0.38710779 0.57872211 1.65176708]
		[-0.4479389 -0.35393382 -1.5078437 ]	[-0.44826505 -0.43476592 -1.01723269]
		[-0.00545964 -0.45711955 0.57223465]	[-0.09417773 -0.24903487 0.55320884]
		[-0.67081723 -0.36754263 0.92738773]	[-0.78361428 0.58454375 0.17404569]
		[-0.00392829 0.06454134 -0.18389208]	[ 0.02733938 0.0564662 -0.17957591]
		[-1.80820539 -0.40168399 -0.90060581]	[-1.01015624 -0.43456346 0.46241995]
		[ 0.02936342 -0.09320346 0.58597428]	[-0.04769691 -0.19868598 0.41581119]
		[ 0.71238635 0.39021768 -0.72209156]	[ 0.66429625 0.39896083 -0.7494723 ]
		[ 0.1722568 0.95152132 0.62222363]	[ 0.30628231 0.76899484 0.58996588]
		[-0.20884842 0.3222435 -0.07457621]	[-0.24457362 0.3771422 -0.15298729]
		[ 1.71207384 -0.95580946 -0.72656914]	[ 1.6305011 -0.72609016 -0.75137711]
		[-0.03263464 -0.30942201 -2.36102762]	[-0.02795344 -0.19420325 -2.04311537]
		[ 0.83973004 -0.33125023 1.21225805]	[ 0.68615832 -0.27306971 1.06386057]
		[ 0.04086788 1.11960187 -0.1542536 ]	[ 0.04829891 0.94703747 -0.14133521]
		[-0.62456061 1.01129521 -0.12261671]	[-0.82126842 0.43873251 0.0435682 ]
		[-0.40425206 -0.32576992 1.01449506]	[-0.38021282 -0.3192156 1.05335641]
		[ 0.24066606 -0.81707361 0.50774504]	[ 0.30723166 -0.68474381 0.17782682]
		[ 0.62144901 2.46059519 -0.72498415]	[ 0.54511462 2.33073425 -0.90648378]
		[-1.38131042 -1.64530855 0.25936777]	[-1.41249827 -1.53227501 0.34364343]
		[ 0.20096839 -0.64746444 0.518049 ]	[ 0.25043332 -0.62008174 0.6292377 ]
		[ 0.46655232 0.07306276 -0.10591733]	[ 0.43770567 0.1107414 -0.02666455]
		[-1.49521366 0.95149247 0.09059935]	[-1.59490875 0.97094167 0.10326236]
		[ 0.53403274 -0.01381136 -0.29688072]	[ 0.58368472 -0.01277884 -0.25725756]
		[ 0.99267963 -0.89111365 0.0704302 ]	[ 1.01800386 -0.92610094 0.1347472 ]
		[-0.17967829 0.39017947 0.61717537]	[-0.11174077 0.24974724 0.65682033]
		[ 0.13210615 -0.13798838 -0.52031898]	[ 0.1093261 -0.02781742 -0.61257151]
		[-0.02507008 -0.18754511 -0.10141044]]	[-0.03521842 -0.24518422 -0.04001905]]
1.44298	1.15721	[[ 3.07744361e-01 1.59078274e+00 1.50089544e-01]	[[ 3.13446211e-01 1.14725424e+00 -5.91450210e-01]	[1.6272133234844273, 4.551156352445452, 2.174573851471722, 0.5320221961639183, 1.1488509992189164, 0.19260709452589692, 2.712419743447386, 0.6719555711551491, 1.0414991332680168, 0.946632135880741, 0.6556995919089671, 1.0785024451815979, 2.3586264705339226, 0.45832484025940895, 0.8174183695404432, 1.0410924939585187, 0.5134172461486721, 0.2771994346147135, 2.032431105726111, 2.072915915421934, 1.…	[1.328252299092119, 4.069002795793358, 1.969882600370168, 0.3512996514864463, 0.3609326555158032, 0.2110880374612641, 1.289876695521055, 0.4748319156437669, 1.0623921276470378, 0.9679912487831551, 0.5618526312999792, 1.0334455313730682, 1.8858793055760166, 0.48570269808231153, 0.8342902240155666, 1.0222627712727361, 0.6249172992598548, 0.27552826673977027, 2.132309566527878, 2.1235817833137545, 1…
		[ 5.86006108e-01 1.18288270e+00 4.35550336e+00]	[ 5.98616503e-01 7.24413032e-01 3.95899833e+00]
		[-9.64165451e-01 -5.32708059e-01 -1.87493428e+00]	[-1.05838387e+00 -5.49133435e-01 -1.56802855e+00]
		[-1.20259881e-02 -5.17686681e-01 1.22079864e-01]	[-5.73783131e-02 -3.23415801e-01 1.24584886e-01]
		[-2.26425988e-02 -7.70618097e-01 8.51759167e-01]	[-2.54206866e-01 1.75150622e-01 1.87012060e-01]
		[ 1.53899512e-01 -2.96153867e-02 -1.11961431e-01]	[ 1.92477995e-01 -3.40218078e-02 -7.97050670e-02]
		[-6.57787992e-01 3.84448680e-01 -2.60321629e+00]	[ 1.47613497e-01 4.73026069e-01 -1.19089818e+00]
		[ 1.80969863e-03 1.55805627e-01 6.53640284e-01]	[-9.22530284e-02 1.01109087e-02 4.65674238e-01]
		[-6.34884426e-01 -5.19591459e-01 6.41612754e-01]	[-7.01387553e-01 -5.13967070e-01 6.10385440e-01]
		[-3.77956277e-01 7.93699893e-02 -8.64269552e-01]	[-2.53022043e-01 -1.51187226e-01 -9.22024580e-01]
		[ 2.63873941e-01 -3.46582717e-01 4.90094806e-01]	[ 2.18888824e-01 -2.81690899e-01 4.34069464e-01]
		[ 5.36095028e-01 -9.30500521e-01 9.96916507e-02]	[ 4.70687070e-01 -9.06810669e-01 1.55427666e-01]
		[ 9.77771075e-01 -1.38679747e-01 -2.14192681e+00]	[ 9.21255988e-01 -1.33108117e-01 -1.64015560e+00]
		[-2.61575218e-01 3.11226667e-01 2.11608190e-01]	[-2.94359093e-01 3.59066010e-01 1.42588345e-01]
		[-2.94595417e-01 -5.36494012e-01 5.41812242e-01]	[-2.52599475e-01 -6.35281173e-01 4.78175191e-01]
		[-5.66133670e-01 8.49275582e-01 2.05176106e-01]	[-7.67121880e-01 4.76982637e-01 4.78573671e-01]
		[ 3.12817513e-01 2.36051900e-01 -3.31695602e-01]	[ 3.77854356e-01 3.13586348e-01 -3.86537603e-01]
		[ 1.82408911e-01 -2.05232310e-01 3.80291253e-02]	[ 1.68852359e-01 2.65705191e-03 -2.17710006e-01]
		[-1.33924440e+00 -1.52702163e+00 7.35225744e-02]	[-1.46593841e+00 -1.54227340e+00 -1.38424764e-01]
		[ 1.89485690e+00 7.88377755e-01 2.91475946e-01]	[ 1.90995755e+00 8.56847941e-01 3.57034096e-01]
		[-6.12437026e-01 4.83364628e-01 -7.10594601e-01]	[-5.48926839e-01 4.93028139e-01 -6.91885171e-01]
		[ 4.48951454e-01 9.96595119e-02 5.73587512e-02]	[ 4.52209848e-01 1.05605258e-01 1.10243913e-01]
		[ 1.35614187e+00 1.21023762e+00 -5.10754825e-01]	[ 1.22585894e+00 1.12185794e+00 -5.80572633e-01]
		[-1.11382212e-01 -1.15256519e+00 -9.26935117e-04]	[-4.61647107e-02 -1.19044846e+00 3.79372334e-02]
		[-1.21520716e+00 1.00583413e-01 4.31839099e-01]	[-1.19602211e+00 3.71978233e-02 4.71385456e-01]
		[-2.40885014e-01 3.00047807e-01 -3.93051909e-01]	[-1.90558567e-01 1.69715551e-01 -3.96494462e-01]
		[ 2.39981116e-01 -2.40382414e-01 6.99743402e-01]	[ 2.33326687e-01 -1.40928379e-01 6.32300542e-01]
		[-6.40311825e-02 -1.44185051e-02 -2.89347893e-01]]	[-5.27230669e-02 -6.42331330e-02 -2.40503709e-01]]
1.37834	1.10826	[[ 5.71491495e-01 8.98172720e-01 5.46999654e-01]	[[ 5.57231410e-01 5.38707444e-01 -2.26169674e-01]	[1.1968815256616274, 3.5451235423722216, 1.6537830194692562, 0.4150724328315902, 0.744511166947073, 0.39441436940121266, 2.721264540945003, 0.4605062460323365, 1.1239636492502147, 0.5936496796017072, 0.6206417763686214, 2.362769927730565, 0.9980055021068522, 0.8228268839377405, 0.656569873702616, 0.8305643606449843, 1.4514634126562116, 0.8402825374431172, 1.5224661864881337, 1.905238546743948, 0.…	[0.8073817414160692, 2.950719670585914, 1.5481984847811827, 0.3832859191771383, 0.4322481767824512, 0.38094809511279654, 1.6514445051173903, 0.2701757985649113, 1.1321147806497192, 0.40657168248304404, 0.713510913368617, 2.385376107513728, 1.18047501951082, 0.8125183991295658, 0.5533392933456776, 1.032790630430673, 1.517664312520848, 1.1031028773301368, 1.5572532620029012, 1.855294407208984, 0.99…
		[ 6.22832007e-01 2.80640997e-01 3.47868105e+00]	[ 5.06292755e-01 -6.96031197e-02 2.90612622e+00]
		[-1.10185630e+00 -8.08417366e-01 -9.31328263e-01]	[-1.00055936e+00 -9.58823388e-01 -6.90258805e-01]
		[-3.95955510e-01 -9.43667875e-03 1.24158398e-01]	[-3.26353257e-01 1.38190936e-01 1.45962024e-01]
		[ 4.81270925e-01 -3.74416687e-01 4.27185346e-01]	[ 1.48736411e-03 4.31510426e-01 -2.51997280e-02]
		[ 1.26070169e-01 1.39886933e-01 -3.46555411e-01]	[ 1.56900876e-01 1.44552308e-01 -3.15607662e-01]
		[-2.25244323e+00 -1.00161855e+00 -1.15262330e+00]	[-1.44072009e+00 -8.03729918e-01 7.49186019e-02]
		[ 2.78942370e-01 2.30330007e-01 2.84965340e-01]	[ 2.06025218e-01 7.76266256e-02 1.56597186e-01]
		[ 9.25644473e-01 2.63487863e-01 -5.80560711e-01]	[ 9.00581981e-01 3.09103375e-01 -6.12446795e-01]
		[-3.69653045e-02 5.34054650e-01 2.56591386e-01]	[ 7.72540831e-02 3.11503940e-01 2.49594942e-01]
		[-1.86539599e-01 9.57979679e-02 -5.84142056e-01]	[-2.54349592e-01 1.78875570e-01 -6.42189722e-01]
		[-1.28234789e+00 1.69886345e+00 -1.02573321e+00]	[-1.49254424e+00 1.65413158e+00 -8.52161716e-01]
		[-5.45671215e-01 -7.69644162e-01 3.25431668e-01]	[-4.98057585e-01 -7.91302619e-01 7.20624783e-01]
		[ 5.02605448e-01 -2.87197214e-01 -5.84764573e-01]	[ 5.28206757e-01 -2.50206476e-01 -5.64429349e-01]
		[ 1.11353313e-01 6.37844232e-01 1.08807970e-01]	[ 1.26690109e-01 5.35758437e-01 5.56496797e-02]
		[ 5.29700328e-01 -6.23126142e-01 1.44805150e-01]	[ 3.92384486e-01 -8.75916195e-01 3.81394442e-01]
		[ 1.03071030e+00 -9.48741849e-01 3.79830510e-01]	[ 1.16975166e+00 -8.80348648e-01 3.99965355e-01]
		[-5.54773701e-02 5.71930280e-01 -6.13100937e-01]	[-8.14635257e-02 7.93390700e-01 -7.62056985e-01]
		[ 1.52111678e+00 5.41250198e-02 -3.43150599e-02]	[ 1.52065905e+00 1.83421770e-01 -2.81051980e-01]
		[-1.64822999e+00 -4.22453276e-01 -8.57207701e-01]	[-1.64061317e+00 -3.91565707e-01 -7.72775559e-01]
		[ 6.21361746e-01 -4.32312954e-02 7.40293548e-01]	[ 6.26924677e-01 -4.00964116e-02 7.65755028e-01]
		[-1.17257241e-01 -2.02699822e-02 -4.00037861e-02]	[-8.94796105e-02 -1.00901762e-01 -2.11371726e-02]
		[-7.93084575e-01 3.22572135e-01 9.02736691e-01]	[-7.15575357e-01 3.61920912e-01 7.94689152e-01]
		[ 5.55350143e-02 1.69843711e-01 -1.66375752e-01]	[ 9.65729090e-02 1.10497404e-01 -1.43098821e-01]
		[ 6.10238782e-01 -4.95994106e-01 -7.62100383e-01]	[ 6.26460015e-01 -5.60189926e-01 -7.32260081e-01]
		[-2.43206671e-01 -1.86233431e-02 1.97646211e-01]	[-1.35002515e-01 -1.31004743e-01 1.99081743e-01]
		[ 1.60651596e-01 1.18605169e-01 -2.78829395e-01]	[ 1.63561886e-01 1.90331286e-01 -3.46240618e-01]
		[-2.03173934e-03 -6.69269677e-02 9.71780347e-02]]	[ 1.77330680e-02 -1.05833798e-01 1.36725508e-01]]
1.08811	0.898677	[[-0.33299067 1.37963293 1.14660552]	[[-0.25363256 0.99241731 0.56977208]	[1.82454762465452, 1.3984232361788063, 0.9108961462164045, 0.192133099472894, 0.8422974609265225, 0.4038140979840366, 2.4156222420618243, 0.48865106852934437, 1.2962318425847044, 0.4120927715922816, 0.7135570441058376, 0.46477828915284797, 1.555110734733824, 0.58697150069221, 0.2896659226708891, 1.3750653349611848, 0.7924171469264251, 0.4078860845916535, 2.31511019650384, 1.3642531538968568, 0.54…	[1.1721185170938995, 1.033006219128218, 1.2340655917349583, 0.3035909817010093, 0.7401222721419527, 0.47673424522991903, 1.4785287582844744, 0.43610805138405506, 1.2626610286756506, 0.3348554568066346, 0.5795895281687194, 0.7770998674600401, 1.9865995446682565, 0.6822253776715035, 0.3368986962237368, 1.0869418104593276, 0.9561640436676131, 0.5533828762270577, 2.216249139918226, 1.3805957054869147…
		[-0.56049786 0.8444616 0.96349069]	[-0.72896229 0.67956785 0.27185172]
		[-0.11628655 -0.82579347 0.36643469]	[ 0.16195256 -1.04186466 0.64125446]
		[ 0.06142999 0.13478761 -0.12236742]	[ 0.13911003 0.25304958 -0.09371122]
		[ 0.83961331 -0.05871969 -0.03265721]	[ 0.4092291 0.48258384 -0.3839601 ]
		[-0.16853342 -0.36155211 0.06278841]	[-0.18548631 -0.4207513 0.12585193]
		[-0.16002538 -0.78858493 -2.2776647 ]	[ 0.43292397 -0.42496365 -1.34834343]
		[ 0.12843631 0.44875122 -0.14459021]	[ 0.05404844 0.36780625 -0.22800782]
		[-0.74510918 -0.44207112 0.96415892]	[-0.73955739 -0.42347288 0.93168581]
		[ 0.03193859 0.31235441 -0.26689905]	[ 0.09957695 0.17152875 -0.26979714]
		[ 0.21623464 -0.67852561 0.04482451]	[ 0.18390433 -0.54963187 0.00283298]
		[-0.42187719 0.08014898 0.17780504]	[-0.70074903 -0.18212293 0.28225209]
		[-0.6488786 0.39796611 1.35607851]	[-0.74026858 0.37073414 1.80586167]
		[ 0.12951314 -0.06412045 -0.56890285]	[ 0.1706304 -0.07214703 -0.65659084]
		[ 0.10154521 -0.11019225 -0.24789632]	[ 0.14154118 -0.16781427 -0.25554881]
		[ 1.18741427 -0.08320155 -0.68842539]	[ 0.99727289 -0.29319039 -0.31769275]
		[ 0.21235263 0.47994655 -0.59370246]	[ 0.40444337 0.66018962 -0.56109261]
		[-0.33861974 0.02606988 -0.22589397]	[-0.26206852 0.29587506 -0.38731208]
		[ 0.03454636 -2.22139805 0.65110096]	[-0.01683515 -2.1488602 0.54210393]
		[ 1.00271337 0.92382979 0.04786525]	[ 1.00042105 0.9470912 0.09066686]
		[-0.23531888 0.19539917 -0.44876716]	[-0.17392461 0.25044439 -0.45025808]
		[-0.49931423 0.47336524 -0.21432791]	[-0.474765 0.37172449 -0.21459239]
		[ 0.92479411 -0.47864228 -0.03839253]	[ 0.9357426 -0.32217059 -0.1997242 ]
		[-0.70234197 -0.12663386 -0.01883746]	[-0.71111158 -0.17223966 -0.0207983 ]
		[-0.22946457 0.46204923 0.11253093]	[-0.2193979 0.42114556 0.13174162]
		[-0.23969521 -0.27832479 -0.48662062]	[-0.02908615 -0.39876409 -0.47377757]
		[ 0.05643716 0.30864595 0.2010032 ]	[ 0.06807872 0.37276361 0.13949701]
		[ 0.02516938 0.00609943 0.29767303]]	[ 0.03696948 -0.01892811 0.32583519]]
1.08615	0.909892	[[-1.23540355e-01 -1.22368240e-01 1.74185826e+00]	[[-1.67059904e-02 -2.76086800e-01 1.36859872e+00]	[1.7505160343229698, 2.1062925805157366, 2.1532834503552976, 0.25590472697998295, 0.3808197110256042, 0.374755034311191, 2.469526185427095, 0.4866811165980988, 1.2502811782458287, 0.5420599411840877, 0.24592900783978175, 1.8123166191653657, 1.4450394660493908, 0.498249778282967, 0.42463754885127414, 2.1277780959668426, 1.9141140213833887, 1.0972214508075544, 1.6475026584245642, 1.0614798329727877…	[1.3962684040569406, 2.5046495547502965, 2.6524619108501497, 0.29509139761672604, 0.9688652455404221, 0.3462451725051767, 1.97001764517288, 0.4841495750537781, 1.270173257224998, 0.5818069790923452, 0.2508709330110777, 1.7266210667191082, 1.5286673296500009, 0.4360426586934794, 0.45384577052189856, 1.7018088034065895, 1.8884253937526851, 0.8227202473227779, 1.6435238206234233, 1.0462744802878328,…
		[-5.71363608e-01 1.44295372e+00 -1.42404236e+00]	[-8.53803153e-01 1.44032400e+00 -1.86272820e+00]
		[ 5.66430993e-01 -1.01529745e+00 1.81244494e+00]	[ 7.81912808e-01 -1.36852621e+00 2.13337820e+00]
		[-1.13724027e-01 1.08904078e-01 2.01727482e-01]	[-7.52896042e-02 2.19882847e-01 1.81829432e-01]
		[ 2.46845866e-01 1.66086862e-01 -2.37709749e-01]	[ 7.45101243e-02 5.98596575e-01 -7.58175604e-01]
		[-5.99020892e-02 9.39067652e-02 -3.57819221e-01]	[-9.66400014e-02 -1.93187299e-03 -3.32479620e-01]
		[-1.89457058e+00 -1.57682339e+00 1.50963206e-01]	[-1.30319448e+00 -1.22505903e+00 8.25762702e-01]
		[ 4.01514652e-01 -2.68165836e-02 -2.73724979e-01]	[ 3.59158680e-01 -4.50065619e-02 -3.21528013e-01]
		[ 8.60215535e-01 5.36490824e-01 -7.31717059e-01]	[ 8.86845452e-01 5.59352228e-01 -7.16917242e-01]
		[-2.92683388e-02 3.86233593e-02 -5.39889415e-01]	[-5.07870143e-02 -1.93081744e-02 -5.79264391e-01]
		[-1.34553688e-01 -9.99039212e-03 -2.05612680e-01]	[-1.06382362e-01 7.58411856e-02 -2.14166133e-01]
		[ 1.16953048e+00 6.72494976e-01 -1.21014069e+00]	[ 1.08036174e+00 4.07670368e-01 -1.28368364e+00]
		[-3.84078595e-01 1.27472862e+00 5.61862652e-01]	[-5.32990061e-01 1.12127441e+00 8.91901959e-01]
		[-3.72784292e-01 2.15770297e-02 3.29877470e-01]	[-3.97626437e-01 4.42450435e-02 1.73403555e-01]
		[ 1.71404835e-02 -2.36529406e-01 -3.52245783e-01]	[ 7.67583980e-03 -2.76987347e-01 -3.59437163e-01]
		[ 1.15049139e+00 1.35220813e+00 -1.17274992e+00]	[ 8.21700822e-01 1.20847435e+00 -8.72095589e-01]
		[-9.29246953e-01 -8.61823453e-01 1.43443122e+00]	[-6.74993678e-01 -8.36810980e-01 1.55250810e+00]
		[-4.69594298e-01 -9.20925723e-01 3.67793312e-01]	[-3.08306557e-01 -7.31032172e-01 2.17732947e-01]
		[ 1.13211112e+00 1.13775876e+00 3.71610582e-01]	[ 1.00272216e+00 1.20789835e+00 4.86518641e-01]
		[-6.39003955e-01 -8.08727750e-01 -2.53717969e-01]	[-6.53628097e-01 -7.85533137e-01 -2.24495635e-01]
		[-2.19815469e-01 -8.07737411e-01 2.69125116e-01]	[-1.58661382e-01 -7.21973678e-01 2.36902913e-01]
		[ 1.48713488e-01 -4.29484840e-01 -4.57076972e-01]	[ 1.22926318e-01 -4.99747408e-01 -4.51831396e-01]
		[ 7.50920186e-01 1.24461480e-01 6.44794806e-01]	[ 6.87310073e-01 1.68767682e-01 6.10409225e-01]
		[-4.36874198e-01 -2.13967643e-01 -3.46612850e-01]	[-4.61369687e-01 -2.33294421e-01 -3.56385576e-01]
		[-2.18429026e-01 1.80408848e-02 -3.31449033e-01]	[-2.12421765e-01 1.42168116e-02 -3.39676397e-01]
		[-1.60904078e-01 -1.40895835e-01 -8.91565441e-02]	[ 1.40941929e-02 -3.14719003e-01 -6.26332008e-02]
		[ 2.12787814e-01 -9.46166990e-05 2.01033232e-01]	[ 2.02496544e-01 5.98792326e-02 1.38261331e-01]
		[-1.52276064e-01 2.30865414e-01 -9.92538942e-02]]	[-1.38914487e-01 2.09593726e-01 -8.17099165e-02]]
1.13931	0.899854	[[-0.60596612 -0.96540616 -0.41515555]	[[-0.59490158 -0.79189335 -0.55716917]	[1.2130779571363441, 1.460209875559729, 1.5669153940723306, 0.3353659292415043, 1.4587350629793923, 0.10574714504132005, 1.1428791208116476, 0.43979936570128647, 1.257453742106064, 0.5915036670091431, 0.29197785549862926, 2.4201854312137216, 1.5209172132164137, 1.4092753307824832, 1.1537112632647333, 0.9863348988269329, 1.8286812823715168, 0.621737122908895, 1.6096153952508447, 0.5488257566643373…	[1.1364156202977322, 1.6594576953553948, 1.180889975928968, 0.253733545069946, 0.7883573735553531, 0.2096238614550516, 0.7779997467177793, 0.4412811324393105, 1.289000721955534, 0.5607189509192908, 0.26314822322394077, 2.8014457011079137, 1.5078651448620082, 1.203849831272399, 0.9855362413777571, 0.7859448880435967, 1.6449805683951557, 0.5185282136268362, 1.4594416888678892, 0.5349939450628618, 0…
		[ 0.10497106 0.193325 -1.44354404]	[-0.05730536 0.27013152 -1.63632054]
		[ 0.61839454 1.21410703 0.77379336]	[ 0.41403575 0.65278854 0.89271645]
		[ 0.24380055 -0.17672852 -0.1476436 ]	[ 0.19681912 -0.04403183 -0.1539615 ]
		[ 0.2074357 -1.30060382 0.62714283]	[ 0.2368382 -0.70951664 -0.2490003 ]
		[-0.00655653 -0.10551978 -0.00224638]	[-0.01504889 -0.20818467 0.01936072]
		[-0.227795 0.30353212 -1.07803079]	[ 0.52809219 0.40977375 -0.39810516]
		[-0.33912296 -0.02373362 -0.27902655]	[-0.34835674 0.04456874 -0.26718953]
		[-0.98515884 -0.39037822 0.67694669]	[-1.01017019 -0.38041113 0.70453278]
		[ 0.17255993 0.29718637 0.48143527]	[ 0.07243606 0.25678469 0.49317379]
		[ 0.03966527 -0.01636051 0.28880801]	[ 0.11442129 0.01832767 0.23626014]
		[ 0.89178501 -1.08847956 1.96906812]	[ 0.65751107 -1.80309951 2.04073746]
		[-1.14455646 0.95260236 -0.3094001 ]	[-1.16365993 0.94045883 -0.1873234 ]
		[ 0.38983751 -0.83655015 1.06501996]	[ 0.30415046 -0.73106744 0.9068006 ]
		[ 0.40989553 1.02453867 -0.3366836 ]	[ 0.36074634 0.87556141 -0.27301278]
		[ 0.84797985 0.49046911 -0.11500768]	[ 0.45168461 0.61444124 0.19013772]
		[-0.6950426 1.36253405 -1.00224348]	[-0.39696846 1.32366002 -0.89235714]
		[-0.55139254 -0.16033808 -0.23835901]	[-0.33121629 -0.02357265 -0.39826073]
		[ 1.14438368 -0.80755975 -0.79315508]	[ 1.01016529 -0.72471196 -0.76441397]
		[ 0.17803263 -0.5190669 0.00914573]	[ 0.15634247 -0.5053906 0.07972388]
		[-0.63121242 -0.09968455 -0.27838963]	[-0.58912108 -0.02533843 -0.27686799]
		[-0.04916952 0.71342786 0.5352387 ]	[-0.07613877 0.61490193 0.56880575]
		[-0.46416443 0.42891791 0.73704357]	[-0.41447213 0.36266858 0.77575852]
		[ 0.19276178 -0.05236109 -0.01522172]	[ 0.16956159 -0.08027719 -0.06089005]
		[ 0.27234044 -0.3290395 -0.77588254]	[ 0.26918084 -0.30491256 -0.79727981]
		[-0.01179562 0.4438368 0.69590675]	[-0.00417736 0.30098538 0.68673867]
		[ 0.04836801 -0.2349688 -0.5376815 ]	[-0.04824328 -0.16269109 -0.61382866]
		[ 0.07883782 -0.15781603 -0.10550688]]	[ 0.10779479 -0.18995325 -0.06876573]]
1.27186	1.05713	[[ 0.47782065 0.03013686 -0.0181805 ]	[[ 3.79132594e-01 4.25357357e-01 2.25751368e-02]	[0.4791151622481712, 1.962947819840881, 2.125922884571019, 0.18903276149411133, 2.135366156484096, 0.9128226071947325, 2.3342950400543048, 0.6544657012888058, 1.2451491553500464, 1.4773509495050388, 0.36853498561985065, 3.4631718514685566, 1.6682821268962635, 1.3814739584396623, 1.2202255907207895, 1.683342396540239, 1.615779908586019, 1.2456205345931624, 1.1968540356139585, 0.2355747710296882, 0…	[0.5702455978693642, 1.778376208533783, 1.282623007854363, 0.10193688228949295, 1.2210936296850663, 0.8326327570779827, 1.812006431700335, 0.5242642393663662, 1.124026714650977, 1.523589234406952, 0.33104116530427075, 2.5783506478670484, 1.709617601902222, 1.4146151892103336, 1.260843610521711, 1.2309963260730126, 1.676381776476827, 1.1808837497724525, 1.192140743372877, 0.22164440666822227, 0.52…
		[ 0.77186436 -1.49828536 -1.00624577]	[ 7.10976127e-01 -1.29306604e+00 -9.92529654e-01]
		[ 0.60315497 2.03458833 0.12728903]	[ 8.38743028e-02 1.27581263e+00 1.01926512e-01]
		[ 0.01796545 -0.1769251 -0.06409474]	[-3.79596056e-02 -4.75189221e-02 -8.18055521e-02]
		[-0.78825321 -1.61301582 1.1561252 ]	[-8.26649990e-01 -8.96056156e-01 6.93023226e-02]
		[ 0.23132657 0.80886206 -0.35422492]	[ 2.40321830e-01 7.14310373e-01 -3.53953976e-01]
		[-2.22156914 0.14842321 0.70109519]	[-1.30888167e+00 1.97074333e-01 1.23748042e+00]
		[-0.05398248 -0.65215341 -0.01035235]	[ 1.86779790e-02 -5.21260442e-01 5.28363309e-02]
		[ 0.77612114 0.37757961 -0.8974776 ]	[ 7.32032577e-01 3.79689796e-01 -7.63806272e-01]
		[-0.46178513 -1.2971592 -0.53544217]	[-5.27814707e-01 -1.33821648e+00 -5.01908805e-01]
		[-0.1471502 0.29207296 0.16987714]	[-4.45627545e-02 3.14678204e-01 9.26285153e-02]
		[ 0.77868098 3.24266047 0.93400658]	[ 6.07470085e-01 2.30505430e+00 9.82647862e-01]
		[ 1.63576635 0.23657713 0.22685891]	[ 1.68197349e+00 1.17343817e-01 2.82821414e-01]
		[-1.0010638 0.93266262 -0.19100263]	[-1.02246887e+00 9.38588356e-01 -2.73396118e-01]
		[-0.49390611 -0.93233614 0.61298987]	[-5.09163814e-01 -9.54609712e-01 6.47455882e-01]
		[ 1.02315038 -1.19171491 0.60549195]	[ 6.03493510e-01 -6.44869097e-01 8.57491333e-01]
		[-1.13286564 -1.14264206 0.14740855]	[-9.10893870e-01 -1.37525177e+00 2.98681740e-01]
		[-0.52003359 0.77284971 -0.82694553]	[-3.53079565e-01 7.59482266e-01 -8.32470984e-01]
		[-0.30017389 0.71550865 -0.91126428]	[-3.22338700e-01 7.43025157e-01 -8.74763357e-01]
		[ 0.14786981 0.14257322 -0.11533806]	[ 1.30946036e-01 1.77466503e-01 -2.20231450e-02]
		[ 0.49677932 -0.27652049 0.21545642]	[ 4.91604413e-01 -1.22212680e-01 1.53240000e-01]
		[ 0.16013686 -0.95155556 -0.02889203]	[ 1.46543203e-01 -1.08901658e+00 -3.84260652e-02]
		[ 1.22149912 -1.16441172 -0.69082316]	[ 1.33784708e+00 -1.23298338e+00 -6.62660494e-01]
		[-0.94243863 0.45213855 -0.12407571]	[-9.53538627e-01 4.69634214e-01 -1.65670768e-01]
		[-0.36296837 0.74077285 0.78183794]	[-3.58673893e-01 7.74319223e-01 7.41537941e-01]
		[ 0.08013458 -0.15814271 -0.52929713]	[-4.46516753e-02 -3.03574004e-01 -4.40672613e-01]
		[ 0.18200586 0.11423521 0.41864449]	[ 5.58178275e-02 1.73349685e-01 3.65397734e-01]
		[-0.02362543 0.082471 0.03701904]]	[-3.33151447e-05 5.34490385e-02 9.80646544e-02]]
1.03933	0.9099	[[-0.52674273 -1.58872709 -1.90916516]	[[-0.66952228 -1.17304905 -1.87546964]	[2.538980757197251, 1.8579117216644867, 3.456622455087903, 0.23551332416750215, 2.278749229789953, 0.5865686220867377, 1.7412894348461145, 0.7373823029566104, 0.8852714753019588, 1.6520415367333028, 0.36767315639042186, 3.2046690864553455, 1.7324828957243084, 1.753654211780026, 1.099841550344601, 1.0669936517731329, 1.5343361467637164, 0.8756829403845138, 1.386511639575519, 1.1633419127325948, 0.…	[2.3112097549131483, 1.6940317283428865, 2.745865473694898, 0.15371566564912256, 1.0810680287021752, 0.6572442641420564, 1.2288185734733028, 0.6205365101927253, 0.9647604777965029, 1.722531073035743, 0.2674401910007205, 2.7629186666775465, 1.694262112739747, 1.5671551035520965, 0.9718551399707063, 0.6165149560355689, 1.393279746313182, 0.6602318168563729, 1.4791657553924769, 1.096632290390247, 0.…
		[ 0.31726188 -1.78746998 -0.39513533]	[ 0.33658603 -1.64074684 -0.25377774]
		[ 0.96475465 3.12907307 -1.10742449]	[ 0.24678666 2.47788349 -1.1571374 ]
		[-0.06669212 -0.20874511 -0.08627958]	[-0.12683698 -0.06669662 -0.05560977]
		[-0.37642811 -1.71220615 1.45579876]	[-0.259001 -0.99682577 0.32858019]
		[-0.12240819 -0.1507225 0.55349951]	[-0.0949463 -0.29890802 0.57758914]
		[-0.59875129 0.93274798 -1.34296947]	[ 0.25299964 0.79588106 -0.90142088]
		[-0.5578452 -0.48215266 0.00837918]	[-0.52047059 -0.31849481 0.11285821]
		[-0.65646485 -0.5504853 0.22299197]	[-0.7200393 -0.56040056 0.31346036]
		[ 0.60734068 0.70137405 1.36691367]	[ 0.56657457 0.67572997 1.47969442]
		[ 0.05876988 0.06467864 0.35713628]	[ 0.10053068 0.15668374 0.19201053]
		[ 0.1534706 2.37723083 2.1436241 ]	[-0.03799063 1.66846157 2.20193376]
		[-1.50277173 -0.72841956 0.46106296]	[-1.3276339 -0.90278168 0.54120013]
		[ 1.49833416 -0.89922446 0.14728622]	[ 1.36269504 -0.76883257 0.0890721 ]
		[ 0.33705749 0.97750065 0.37488154]	[ 0.2852736 0.82703337 0.42324601]
		[ 0.72035946 -0.77208676 0.15310041]	[ 0.43529444 -0.27537922 0.33878566]
		[-0.14899703 0.51103292 -1.4390388 ]	[ 0.07093802 0.43377823 -1.32213187]
		[-0.24959006 0.5858556 -0.60108122]	[-0.11989609 0.39665477 -0.51399997]
		[ 0.92814626 -0.96715457 -0.35436011]	[ 1.01410396 -0.99224731 -0.41829387]
		[-1.03730807 -0.27735142 -0.44769696]	[-1.01244561 -0.24238716 -0.34468061]
		[ 0.51900545 0.02797579 -0.19494166]	[ 0.47661663 0.14177453 -0.24429234]
		[-0.23608707 0.86921759 0.5944778 ]	[-0.23777382 0.75283167 0.53165457]
		[-0.87064523 0.93168323 -0.12116841]	[-0.88528494 0.84799771 -0.03834552]
		[ 0.16815511 -0.05681563 0.54362086]	[ 0.16932566 -0.03894561 0.51849851]
		[ 0.70385131 -0.82759689 -0.52368312]	[ 0.73125202 -0.77861936 -0.57243611]
		[ 0.54202863 0.03212638 0.20616799]	[ 0.49503065 -0.09494898 0.12077648]
		[-0.36869556 -0.21475816 -0.15993657]	[-0.48573675 -0.15941678 -0.18172452]
		[-0.07920374 0.14973617 0.06322391]]	[-0.04642938 0.13397023 0.10996018]]
0.389649	0.416254	[[ 0.92274571 0.45113335 1.54193029]	[[ 0.76711218 0.65387269 1.60639456]	[1.8527088153312121, 0.7297794875849618, 0.5128060125883929, 0.29977548185180214, 0.9535214644434896, 1.2140724550184854, 2.475436888560658, 0.4797839867195283, 0.9549601142153192, 1.7196376840976237, 0.2515183102064741, 3.4327347878603076, 2.358370186018189, 1.6168728023845087, 0.9643061236977395, 0.9880132361800299, 2.0772500979807313, 0.29606715616062707, 1.7170856738194842, 1.302350915886677,…	[1.8964477552081707, 0.6660181452892838, 0.6167795074029413, 0.22068944440286967, 0.42535504756389253, 1.0593146494747636, 2.3099535236236175, 0.34280225383280105, 0.9247620501686831, 1.7523408757972299, 0.2930091545227469, 3.269495440445872, 2.6137249102512436, 1.7563325616270542, 1.052031832474572, 1.2957319793317752, 2.053048752696761, 0.23201871696400198, 1.6748274491252226, 1.271174823269828…
		[-0.43373956 -0.50236885 0.30343637]	[-0.23881086 -0.29466127 0.5474708 ]
		[-0.03910148 0.48062187 0.17448121]	[-0.56963007 0.2127699 0.10328368]
		[ 0.06125233 -0.27552424 -0.10099448]	[ 0.05814407 -0.19670707 -0.08142131]
		[-0.36170627 -0.52860226 0.70636493]	[-0.36474702 -0.16911757 0.13887324]
		[ 0.07782331 1.21131404 0.02517452]	[ 0.1003892 1.05435309 0.02022605]
		[-1.77505961 -0.66314921 -1.59285413]	[-1.45241097 -0.76816491 -1.62367186]
		[ 0.05797792 -0.47395417 -0.04689003]	[ 0.06975059 -0.33204846 0.04890873]
		[ 0.6508423 0.27780769 -0.64123007]	[ 0.68067236 0.24447082 -0.57628465]
		[-0.57438342 -1.18051805 -1.11068203]	[-0.65764931 -1.23792982 -1.05153492]
		[ 0.02353997 0.15628205 0.19566106]	[ 0.05969617 0.2665537 0.10601819]
		[ 0.94759503 2.97648045 -1.42348021]	[ 1.04234281 2.73438772 -1.45816519]
		[ 1.6224564 -1.18315009 1.23681082]	[ 1.58478407 -1.52135768 1.41615259]
		[-0.91593269 1.09024842 -0.76596563]	[-1.02753918 1.20322594 -0.76230875]
		[-0.34925543 -0.89556331 0.07663752]	[-0.36344519 -0.98355735 0.08540204]
		[-0.08565208 0.93868168 -0.29615973]	[-0.17346741 1.26247966 -0.23446862]
		[ 0.31173333 -1.3287347 1.56596756]	[ 0.45647406 -1.27832694 1.54029895]
		[ 0.00693237 0.13560902 -0.26309294]	[ 0.05296953 -0.17426444 -0.14373175]
		[-1.39907985 -0.26989285 0.95818403]	[-1.35398887 -0.29693453 0.93999522]
		[ 1.1457568 0.61670496 0.05508404]	[ 1.13059371 0.57012431 0.11225668]
		[ 0.00459323 -0.1426483 -0.11383695]	[ 0.01761276 -0.05808157 -0.17206445]
		[ 0.27320289 -0.75556468 -0.49834734]	[ 0.24576824 -0.80158767 -0.53921302]
		[ 0.73287365 -1.13745979 0.66602175]	[ 0.68845739 -1.14499523 0.62675761]
		[-0.35408556 0.53843479 -0.77343238]	[-0.34163231 0.53940224 -0.78613584]
		[-0.37336932 0.58676345 0.16080915]	[-0.35412013 0.65151879 0.07128212]
		[-0.21118314 0.28396317 0.13699146]	[-0.13721138 0.29196578 -0.07990943]
		[-0.13931311 -0.29471734 0.11700743]	[-0.20253547 -0.20747308 0.15085303]
		[ 0.24384261 -0.20127481 -0.00917952]]	[ 0.28242101 -0.21991706 -0.00526371]]
0.107571	0.130752	[[-0.45140228 -1.38813295 -0.284087 ]	[[-6.46894176e-01 -1.47125145e+00 -2.51754517e-01]	[1.4870718021399987, 1.5165998591631402, 0.7157145559893787, 0.4551414875526697, 0.7214121656482655, 1.1858777640946936, 2.8279720823856227, 0.2942513245102923, 0.7588217399218591, 2.117538584728862, 0.37071242554758094, 2.4263839154909905, 1.020773490359999, 1.6523334654014428, 0.9409489218634906, 0.8620949950144208, 2.150062722706914, 0.8985487722007061, 1.5491701158038933, 1.729412542434402, 0…	[1.6267861660450595, 1.6681752932698601, 0.7382036279412981, 0.5017390011483815, 0.7448695543158693, 1.287701467192701, 3.222605414821766, 0.3249417456242425, 0.7952272402634876, 2.1263715135593655, 0.298989311319009, 2.385142712450258, 0.8746848051305828, 1.526834227614408, 0.9251948755075271, 1.1342770692518205, 2.180653794383571, 0.5895715728991796, 1.5743070479459982, 1.7643471993689557, 0.61…
		[-0.71991311 1.12813064 0.71352751]	[-5.70311957e-01 1.25258091e+00 9.42652711e-01]
		[-0.2346237 0.53904316 0.40820524]	[-4.15564290e-01 5.11197924e-01 3.33057953e-01]
		[-0.3123905 -0.05756351 0.32596378]	[-3.26775258e-01 -6.37303319e-02 3.75364358e-01]
		[ 0.45610263 0.16736249 -0.53328764]	[ 4.35721848e-01 3.23595094e-01 -5.10160111e-01]
		[-0.31694794 -0.62909579 0.95398562]	[-3.13915955e-01 -7.60461610e-01 9.90621008e-01]
		[ 0.15168168 -0.64101194 -2.7501859 ]	[ 1.35829355e-01 -8.13084226e-01 -3.11538603e+00]
		[-0.16772311 0.18672395 -0.15358049]	[-1.81899242e-01 2.49082704e-01 -1.02262458e-01]
		[-0.63359332 -0.13481445 0.39521513]	[-6.12356458e-01 -2.02420001e-01 4.65222609e-01]
		[ 1.0094761 1.29900912 1.33323028]	[ 9.54293246e-01 1.25962959e+00 1.42271343e+00]
		[ 0.10798311 -0.20203442 0.29146088]	[ 1.59074521e-01 -6.38263270e-02 2.44981847e-01]
		[ 0.99331398 -2.06422614 0.7997729 ]	[ 1.23819030e+00 -1.97258866e+00 5.14474995e-01]
		[-0.66036352 -0.12201415 -0.76877245]	[-6.02297290e-01 -1.77491827e-01 -6.08940173e-01]
		[ 0.76288925 -1.30437028 0.66844898]	[ 6.88110824e-01 -1.21314569e+00 6.21292039e-01]
		[ 0.40346149 0.43650267 -0.72943068]	[ 4.58804586e-01 3.31150274e-01 -7.31999594e-01]
		[-0.32743086 0.79143927 0.09808512]	[-3.79174674e-01 1.06320480e+00 1.11384874e-01]
		[-0.00597114 1.67662426 -1.34598111]	[ 3.51316511e-02 1.70040463e+00 -1.36478600e+00]
		[ 0.12138705 0.79805956 -0.39465936]	[ 1.40963870e-01 5.05938309e-01 -2.67862380e-01]
		[ 1.49744697 0.2236258 0.3279819 ]	[ 1.51635853e+00 2.17419964e-01 3.63081334e-01]
		[-1.36190449 -1.06581099 -0.011439 ]	[-1.35428942e+00 -1.13084767e+00 -2.18095875e-03]
		[-0.2001136 -0.40589926 0.38105837]	[-1.96104956e-01 -4.10268684e-01 4.17678889e-01]
		[-0.04546435 0.89663715 0.19235369]	[-6.34838887e-02 9.53716827e-01 1.69393088e-01]
		[-0.03589362 0.34402493 0.58764853]	[-1.29997175e-01 2.57079801e-01 5.35700139e-01]
		[-0.06533304 0.28722519 -0.26140933]	[-2.78116033e-02 2.80392327e-01 -2.63527519e-01]
		[ 0.10996168 -0.55157406 -0.26602081]	[ 1.33058862e-01 -4.91167184e-01 -3.56930681e-01]
		[ 0.00362449 -0.22016185 -0.12962102]	[ 5.22415757e-02 -1.86959663e-01 -3.62025650e-01]
		[ 0.22301089 -0.10299861 0.43754773]	[ 1.78101700e-01 1.08183282e-02 4.94971328e-01]
		[-0.3465568 0.0439528 -0.04559959]]	[-3.05004527e-01 4.10318229e-02 -6.47745330e-02]]
0.359834	0.361438	[[ 1.3682256 0.20891244 2.31298779]	[[ 1.29715085 -0.09140293 2.30424129]	[2.6954773638677736, 2.790257878355777, 3.279040732971749, 0.326924493231197, 1.5833139687748248, 1.3043326710738175, 2.5642071935367157, 0.4326036798152599, 0.965155077537715, 1.9132260722129748, 0.28322890443888277, 6.64777935681736, 2.2125592915254466, 1.1082807659850653, 0.5053844560491569, 0.6858924527440707, 2.032313430300658, 2.008060692639189, 1.7358075579948313, 2.269988364842316, 0.6626…	[2.6458425387738225, 2.872149592046148, 3.3216048502233173, 0.3114885444091629, 1.301838605696001, 1.2694434425614358, 2.3269387774918293, 0.4161787401903979, 1.0187458240806375, 1.954147769582339, 0.24362984924871903, 6.982206953529193, 2.5861059174543564, 1.3294844075157257, 0.5192574427851102, 0.4465300565691721, 1.8102235762279741, 1.838930847120074, 1.9165301996431598, 2.1549313783066415, 0.…
		[-0.99769447 1.5884524 2.06566303]	[-1.04070078 1.68153707 2.08293501]
		[-0.23602182 -2.114621 2.49495087]	[-0.12128105 -2.14194662 2.53582617]
		[ 0.06000288 0.07761346 -0.31185803]	[ 0.02061356 0.02097997 -0.31009682]
		[-0.38715379 0.79002501 -1.31637971]	[-0.42209115 0.74886966 -0.97765896]
		[ 0.17381895 1.14895819 -0.59242364]	[ 0.19593349 1.09403958 -0.61333035]
		[ 1.77184203 0.26219377 1.83493563]	[ 1.52772779 0.47755889 1.68897288]
		[ 0.40758025 0.09119631 -0.11272762]	[ 0.38763059 0.08907154 -0.12252971]
		[ 0.44142716 0.661887 -0.5464174 ]	[ 0.62539205 0.58214145 -0.55483256]
		[-0.5020413 -0.24599298 -1.8297202 ]	[-0.56167648 -0.3000331 -1.84748293]
		[-0.05307771 -0.20832036 0.18440172]	[ 0.0429122 -0.17305657 0.16602852]
		[-3.43552293 -3.54067551 -4.4557569 ]	[-3.82496552 -3.58521044 -4.61162866]
		[ 1.46992266 -0.83507048 -1.42737636]	[ 2.0539159 -0.66253894 -1.42492646]
		[-0.97459494 0.45666703 -0.26439778]	[-1.16570407 0.5648945 -0.29926078]
		[ 0.20527206 -0.29495856 -0.35535374]	[ 0.24770584 -0.34014403 -0.30425671]
		[-0.11926533 -0.62030142 -0.26730205]	[-0.04544251 -0.40168338 -0.18966953]
		[ 1.10315995 0.38562193 1.66271817]	[ 1.0807563 0.35998321 1.40687146]
		[ 0.04097093 1.98404188 -0.30693148]	[ 0.10744704 1.81951907 -0.24386909]
		[-1.47479105 -0.126319 0.90667676]	[-1.54145231 0.04479531 1.13798337]
		[ 1.94207593 1.14796122 0.25174053]	[ 1.88497244 1.00835101 0.27172849]
		[-0.62634789 0.21564082 0.01529268]	[-0.59327742 0.20168965 0.02821828]
		[-0.03159889 -1.01226776 -0.06884244]	[-0.05318015 -0.96662086 -0.0680925 ]
		[ 0.24471354 0.36421793 -0.16138138]	[ 0.14723663 0.29029995 -0.20263143]
		[-0.13797177 0.29505868 0.08064171]	[-0.10962572 0.29408745 0.10707868]
		[-0.09608804 -0.57926698 0.08219152]	[-0.08106204 -0.52629439 0.01670163]
		[-0.13022682 0.49145261 0.6333757 ]	[-0.0436937 0.52823233 0.42206047]
		[-0.45004027 -0.55913671 -0.34937072]	[-0.50843648 -0.43651054 -0.30044738]
		[ 0.45794477 -0.21372395 -0.07874233]]	[ 0.49319469 -0.18060884 -0.09793237]]
0.40052	0.388519	[[-0.55441575 -0.73306473 -1.75785511]	[[-0.45462744 -0.90030009 -1.77171945]	[1.9836368907185413, 1.2210749347317127, 1.1740963300684513, 0.6790395654898747, 1.059116100730841, 1.3808740488572064, 7.170440568542587, 0.6422839221255165, 0.7634133661752583, 2.2251777520564664, 0.3386430566298158, 6.342339107598673, 2.7122227471970044, 0.9833547315327283, 0.4723798313184937, 1.8456207509460196, 1.5691535704325044, 1.5604901173333665, 1.8786578561889262, 1.8743568573539684, 0…	[2.0386800021526006, 0.9611211679517115, 1.077379688709926, 0.6782797298156595, 0.8074556635070865, 1.3659515706466814, 6.8638840980872695, 0.6062142497466528, 0.7848491480847056, 2.2282461751621523, 0.3318425122769046, 6.553800110170415, 2.662308503387674, 1.0594047752902371, 0.6244231797680659, 1.5986735676489516, 1.6162055397126003, 1.5616132419448263, 1.8958065866924014, 1.9149500391621825, 0…
		[ 1.0528811 -0.2671647 0.557753 ]	[ 0.74596708 -0.38404173 0.46882723]
		[ 0.96161234 0.66665785 0.09680502]	[ 0.90551378 0.5725181 0.11408252]
		[-0.48658381 0.43605247 0.18490314]	[-0.49535164 0.43031851 0.17180256]
		[-0.83866015 0.12915143 -0.63379489]	[-0.66645671 0.0612647 -0.45173747]
		[ 0.01889125 -1.10421683 0.82895202]	[ 0.06969685 -1.07375814 0.841433 ]
		[ 4.66897769 1.98608643 5.06668787]	[ 4.36532929 2.21911478 4.80960858]
		[-0.16021127 0.61656123 0.08193431]	[-0.21139192 0.56762997 -0.02460474]
		[-0.66443728 -0.15827538 0.34098676]	[-0.63066869 -0.30219522 0.35626288]
		[ 1.40062097 0.94691878 1.44672795]	[ 1.35585991 0.98908978 1.46575111]
		[-0.18481578 -0.0466432 -0.27990473]	[-0.12916821 -0.01559045 -0.30527359]
		[-4.36514485 -3.91839658 -2.41183416]	[-4.5693278 -3.89490937 -2.62739801]
		[-0.48995797 0.23342886 -2.65736794]	[-0.35582064 0.48449073 -2.59355875]
		[ 0.59776167 -0.75087175 0.21414747]	[ 0.65795755 -0.7846543 0.27156578]
		[ 0.27404606 0.07968176 0.37642035]	[ 0.35778427 0.07543185 0.50616673]
		[-0.45514689 -0.68608831 -1.65179905]	[-0.30076716 -0.673821 -1.41818953]
		[-0.58684167 0.41184875 -1.39579382]	[-0.49512812 0.47919094 -1.46196598]
		[-0.14046368 1.33224683 0.80032352]	[-0.03567131 1.34078095 0.79979367]
		[ 1.75319436 0.5358064 -0.41058053]	[ 1.72442463 0.7401122 -0.2695853 ]
		[-1.81406782 -0.43813785 -0.17437549]	[-1.82823564 -0.56534022 -0.07055862]
		[ 0.48065797 -0.0161089 0.6442234 ]	[ 0.43860799 -0.03781836 0.63558779]
		[-0.36300344 0.6780769 0.6769235 ]	[-0.3425541 0.68032356 0.65765755]
		[-0.63480796 -1.25240813 1.07852223]	[-0.73461236 -1.30582097 0.98714652]
		[ 0.89781441 0.61172982 -0.97938784]	[ 0.91296785 0.61829479 -0.94551731]
		[-0.23827755 0.71477059 -0.07284493]	[-0.23266843 0.77274631 -0.12212299]
		[-0.03105084 -0.36516878 -0.41845181]	[ 0.03007496 -0.47039146 -0.59158378]
		[ 0.54957251 0.26094725 0.57832724]	[ 0.46374931 0.35376034 0.63865825]
		[-0.58160479 -0.03510655 -0.05197475]]	[-0.5454833 0.02357379 -0.07052866]]
0.317165	0.317969	[[ 1.52967357 2.1237601 -0.06978151]	[[ 1.56174282 2.02455487 -0.09340958]	[2.6182298708621667, 2.165703639328356, 1.2573331582021137, 0.7630958388085788, 1.4387627356769292, 1.2832341188694372, 3.6824003335612425, 0.5351325162948556, 0.8421197659169708, 2.0029270216887176, 0.517755544387318, 2.8720889787653725, 1.1387967051161831, 0.4535549083463113, 0.6909899165412453, 2.682275826788558, 2.319395739172096, 2.191406193664658, 1.3053389239468345, 2.2016611940826567, 0.6…	[2.5586301816485624, 2.102438054256425, 1.1870374572182587, 0.8173393812765459, 1.1760424217455723, 1.342740200169546, 3.639869637441203, 0.43184531897447404, 0.8317076404546841, 1.9247444137909604, 0.5093310171789213, 3.220685991270753, 1.1403007857479421, 0.4026104358238158, 0.7770906272390492, 2.4709167810363057, 2.3990834216740846, 2.217249052730984, 1.2936715701636081, 2.173134869365517, 0.6…
		[ 1.49064886 -1.43563815 -0.63810762]	[ 1.23023929 -1.54581064 -0.71918461]
		[ 0.49613084 -0.27215146 1.1227976 ]	[ 0.28025944 -0.30302177 1.11296468]
		[ 0.4787299 0.13478344 -0.57876279]	[ 0.51525115 0.10682102 -0.62541921]
		[-1.21162715 0.59281028 0.5005735 ]	[-1.00450008 0.45546002 0.40818077]
		[ 0.46923676 0.21933375 -1.17405254]	[ 0.50254047 0.38329283 -1.18469022]
		[-0.50558582 -1.31334858 3.40287683]	[-0.51890171 -1.28035965 3.36750221]
		[ 0.4769654 -0.11946556 0.21118427]	[ 0.41588288 -0.11022075 0.03719135]
		[ 0.76994385 0.33922951 -0.03571426]	[ 0.77951287 0.28989808 -0.00750931]
		[-1.53958009 -0.82948568 -0.97640325]	[-1.53920113 -0.71367984 -0.90893456]
		[ 0.32278425 -0.3294899 -0.2351968 ]	[ 0.38985438 -0.27508064 -0.17821977]
		[-0.63781055 2.78877897 -0.25456762]	[-0.55536953 3.1701315 -0.12103391]
		[-0.09431516 -0.68764727 -0.902831 ]	[-0.31694915 -0.60771802 -0.91132208]
		[-0.09319786 0.1575856 -0.41496143]	[-0.06476425 0.13852884 -0.3724386 ]
		[-0.18456648 0.04762856 0.66417904]	[-0.10513629 0.05602913 0.76790425]
		[-1.00526664 0.4244934 -2.45027508]	[-0.77720904 0.15861203 -2.34013206]
		[-0.99188382 -2.0811523 0.25410271]	[-0.9951898 -2.16723206 0.26134981]
		[-0.44064745 -0.64385918 2.04781256]	[-0.35311325 -0.66502138 2.08548578]
		[-1.12246053 -0.31256976 0.58846599]	[-1.13868157 -0.18385746 0.58582152]
		[ 1.78594887 1.20524952 -0.45284905]	[ 1.83292981 1.13192391 -0.28571268]
		[-0.07902484 0.4072512 -0.43606656]	[-0.15316029 0.41100281 -0.50056607]
		[ 0.09127462 -0.5309957 -0.19757124]	[ 0.12115397 -0.54820218 -0.2396517 ]
		[-0.60911207 1.7891193 0.04752376]	[-0.68361377 1.6888421 -0.1130019 ]
		[-0.10430031 -0.68757533 0.19572092]	[-0.10944841 -0.66718609 0.20629111]
		[ 0.76541706 -0.96255357 -0.11489727]	[ 0.72870587 -0.90139256 -0.1702684 ]
		[-0.43981698 0.38131903 0.89243447]	[-0.4750547 0.18574056 0.83061865]
		[-0.16651521 -0.30269409 -0.63815194]	[-0.2658048 -0.2069807 -0.6159808 ]
		[ 0.65854611 -0.07312251 -0.2833875 ]]	[ 0.69802483 -0.02507396 -0.27583468]]
0.325765	0.341101	[[-1.11361155 -0.0599658 -1.95629919]	[[-1.00345738 -0.14841972 -2.06231894]	[2.251851036734288, 3.6115682703692045, 2.1158791039875573, 0.3165760087643717, 1.8409383210681722, 1.373515128347288, 2.062843487330869, 0.6838928079394941, 1.1579555105898856, 1.7967683957722058, 0.6719830591180389, 3.72201184383584, 1.6898481329008737, 0.18958493977344285, 0.4182710194654383, 2.1432578870751873, 1.8319838763828824, 1.641089710230878, 2.648710460953241, 1.6299842024329734, 0.72…	[2.2982851297259512, 3.485683242398933, 2.040720393160998, 0.29043045295321746, 1.3148125968329478, 1.2794342973039525, 1.7432960510443305, 0.5705196502224842, 1.1405115817342824, 1.9442445481013417, 0.7370737304009821, 3.8193353248172026, 1.9122634981473865, 0.2938837289755479, 0.314660272872746, 2.0363706978852067, 1.833547931178896, 1.6634493221385398, 2.651017545300103, 1.5438587762765532, 0.…
		[ 2.39777315 -0.80537323 -2.57788349]	[ 2.26848926 -1.14386174 -2.3865298 ]
		[ 0.84702129 1.02673748 -1.6447825 ]	[ 0.42523959 1.13496771 -1.64181586]
		[-0.0923585 -0.00714783 0.30271965]	[-0.05922166 -0.05452022 0.27905231]
		[ 0.38759062 -0.57447583 1.70552189]	[ 0.52670945 -0.45614191 1.11500846]
		[-0.06898478 -1.16620537 0.7223226 ]	[-0.08247121 -0.9975869 0.79685068]
		[-1.62348119 0.03471029 -1.27217423]	[-1.47276563 -0.29800198 -0.88387631]
		[-0.34362003 0.1460797 0.57297065]	[-0.38775524 0.10646843 0.40472586]
		[-0.07232022 -0.68714185 0.92922916]	[-0.22032895 -0.65823746 0.90495595]
		[ 0.68663724 0.55467996 1.56500355]	[ 0.62037261 0.69622902 1.70601578]
		[-0.02228563 0.281359 -0.60983743]	[ 0.00669654 0.41214191 -0.61104164]
		[ 1.94578208 0.99670151 3.01228989]	[ 2.22414394 1.21701265 2.85646394]
		[-0.96655077 -0.92318069 1.03397473]	[-1.346476 -0.71611749 1.15365931]
		[ 0.16691594 -0.08503522 -0.02916385]	[ 0.27892066 -0.09156144 0.01368987]
		[-0.32835933 0.2589713 -0.00804093]	[-0.24386165 0.18763822 0.06583679]
		[-2.01199284 0.06077061 0.73603405]	[-1.9083302 -0.17601751 0.68854868]
		[-0.74196142 0.94407539 -1.38361115]	[-0.73864879 0.95549425 -1.37961107]
		[-0.13877025 -0.50906633 1.55395294]	[-0.05187887 -0.51921486 1.57948984]
		[ 1.47435072 0.75871331 -2.06550506]	[ 1.49706879 0.82227675 -2.02744667]
		[-1.38698989 -0.85581277 -0.02630658]	[-1.26057802 -0.88535202 0.10293087]
		[ 0.63636266 -0.27981171 -0.193869 ]	[ 0.54829454 -0.30480673 -0.15376274]
		[ 0.39945782 0.79045161 -0.35012796]	[ 0.47870078 0.77706424 -0.43474051]
		[-1.26563709 0.036166 0.09725121]	[-1.24665997 0.0452093 0.16785913]
		[ 0.91232352 -0.15454794 -0.10522606]	[ 0.91653154 -0.15171321 -0.0734993 ]
		[ 0.30085966 0.15222701 -0.17236345]	[ 0.26955841 0.22853157 -0.14579817]
		[ 0.39679261 -0.11416605 -0.40841386]	[ 0.41447494 -0.2703585 -0.38749527]
		[ 0.20304235 0.24539849 0.30036873]	[ 0.09276741 0.3223179 0.30025375]
		[-0.58879154 -0.09127102 0.04096373]]	[-0.54553487 -0.03344027 0.05259503]]
0.598557	0.666677	[[-0.58197832 1.22278302 0.20021624]	[[-0.6021339 1.24646064 0.079159 ]	[1.3689352151010024, 2.117556658494145, 1.7370686811674874, 0.7595106259845019, 3.0261588065719773, 1.4258266516014795, 3.490069140909339, 0.6513696183047056, 0.8288084423458015, 1.531833518601517, 0.41277525452622743, 2.0824823014038967, 2.7406536046076093, 0.6538017860605596, 0.9999972933081086, 2.732944040504285, 1.9539963477591746, 0.6039126315914596, 1.6253239277300258, 1.5184998223670487, 0…	[1.3865408414262215, 1.6214345428709473, 1.3562601462086386, 0.7449220206575706, 2.7485371722940766, 1.4160731574727823, 3.1693957843055864, 0.6268101271167283, 0.8616036152764595, 1.6114703937983188, 0.41246196586924083, 2.22482653087348, 2.569736560377174, 0.7351554900710896, 0.8526760074667493, 2.7188523912013305, 2.10964957320636, 0.5506950872648111, 1.6067975678331883, 1.5204223723774202, 0.…
		[-0.03289406 1.0087944 -1.8615311 ]	[ 0.0507203 0.68267481 -1.46984099]
		[ 1.11437049 -1.32975317 -0.08568858]	[ 0.57337751 -1.22306313 0.12164047]
		[ 0.56974371 -0.49015214 -0.10954166]	[ 0.51582265 -0.52605518 -0.11000802]
		[ 0.77982158 -1.13335358 2.69537105]	[ 0.95957886 -1.08990761 2.33361659]
		[-0.67782406 0.65281126 -1.07115529]	[-0.65567071 0.75670424 -1.00137795]
		[-1.59545064 1.01700348 -2.93271611]	[-1.6548797 0.92199466 -2.54093854]
		[ 0.27161477 -0.43625857 0.40023275]	[ 0.27434176 -0.5274719 0.19849668]
		[ 0.76439309 -0.02762057 -0.319161 ]	[ 0.67112913 0.03506993 -0.5391814 ]
		[-0.84196372 -0.80086315 -0.99811284]	[-0.93369459 -0.86256623 -0.99046996]
		[ 0.24140618 -0.28623433 0.17371348]	[ 0.29852956 -0.25035582 0.13537702]
		[ 1.61358804 1.31567142 -0.04555074]	[ 1.82731552 1.24184628 -0.26189479]
		[-1.34773229 -0.89359682 2.21275497]	[-1.44928042 -0.35116135 2.09280146]
		[ 0.2627571 -0.20261061 0.56335107]	[ 0.34059707 -0.22333924 0.61201864]
		[-0.208761 0.39341356 -0.89534306]	[-0.09171705 0.19179953 -0.82574651]
		[-1.57000718 -0.65751607 2.13816117]	[-1.52694249 -0.81032637 2.09856526]
		[ 0.45047951 -0.05070144 1.9006839 ]	[ 0.51681749 0.03018798 2.04514295]
		[ 0.04907429 0.39997482 0.44980254]	[ 0.10406122 0.32952725 0.42877516]
		[-0.88539911 -0.27393776 -1.33517954]	[-0.84481245 -0.15632978 -1.35781124]
		[ 1.32777295 0.73546146 -0.04423953]	[ 1.37143565 0.65119156 0.08245006]
		[-0.10553038 0.1508979 -0.72494795]	[-0.14938528 0.09936141 -0.70859576]
		[ 0.34822612 -0.38151772 -0.31616088]	[ 0.44363185 -0.34555112 -0.37121373]
		[ 0.54271079 0.62990666 -0.622443 ]	[ 0.4712177 0.58408753 -0.45870067]
		[ 0.06622223 0.26464044 -0.23769319]	[ 0.06143444 0.26842619 -0.18395077]
		[-0.58457462 -0.83858518 0.61216685]	[-0.57393639 -0.77403817 0.62182271]
		[-0.2666602 -0.13840664 0.20168213]	[-0.23217869 -0.22812279 0.21485201]
		[-0.08058345 0.07359436 -0.19353321]	[-0.18040989 0.14852689 -0.21161137]
		[ 0.37916511 0.10827267 -0.04248614]]	[ 0.41503086 0.18042978 -0.03337632]]
0.426055	0.529403	[[-1.46913030e+00 -7.94143357e-01 -7.15998191e-01]	[[-1.54812466 -0.81261343 -1.07808995]	[1.8170473077856024, 2.384277091472797, 1.7215143321401591, 0.46248985437796775, 2.3426134037112725, 1.2278771652967841, 4.070722269072645, 0.34312467529351787, 0.749003899965696, 0.8258490691374165, 0.7688484738228958, 3.102610220430615, 2.36184997511971, 0.79942433250236, 0.9891087492387657, 0.2653465292640567, 1.3319527587110054, 0.3765899013510274, 1.3885551963292098, 1.1080141164970965, 0.44…	[2.0540955399374345, 2.079788862810058, 1.783570601860141, 0.5448414913104558, 2.3581554680937145, 1.34703424737613, 3.6650475444893917, 0.17447114138266534, 0.8104600113073718, 0.7950802665114766, 0.8172824743918711, 3.1869517039229858, 2.4270537535424657, 0.6860995031329039, 1.075884891748795, 0.12891196702344793, 1.314344151376517, 0.26967420489974564, 1.5316167723634733, 1.1037502037960125, 0…
		[-1.65270012e+00 9.32978296e-01 -1.44322939e+00]	[-1.52725328 0.70083309 -1.22550076]
		[ 1.92274091e-01 -1.12052037e-01 -1.70706960e+00]	[-0.05524891 -0.11357067 -1.77909341]
		[-3.17835490e-01 -1.20639222e-01 3.13566014e-01]	[-0.36041468 -0.14243844 0.38296841]
		[ 1.69151996e+00 -8.58690869e-01 1.37449910e+00]	[ 1.63905827 -0.97293145 1.38844864]
		[-5.21163999e-01 -6.97292367e-01 8.65940976e-01]	[-0.52500903 -0.7518924 0.9866735 ]
		[ 1.79105035e+00 1.52703125e-03 -3.65553226e+00]	[ 1.50901759 0.16169442 -3.3360597 ]
		[-1.99223790e-01 2.00836542e-01 1.94188330e-01]	[-0.16695431 0.04651721 0.02006457]
		[-7.16474926e-01 -2.16155860e-01 -3.07760868e-02]	[-0.7644353 -0.15821969 -0.21783165]
		[ 7.33540127e-01 3.79097077e-01 1.51978073e-02]	[ 0.70595218 0.34573298 0.11938534]
		[-5.85507674e-01 4.11305424e-01 2.81312261e-01]	[-0.58920587 0.54214305 0.16391458]
		[ 9.21372581e-01 -5.39406304e-01 2.91312608e+00]	[ 1.31963009 -0.48953144 2.85930001]
		[ 9.71197734e-01 1.38293824e-01 2.14848437e+00]	[ 1.02129749 0.56929427 2.12683929]
		[-6.08729183e-01 4.45850341e-01 2.64093770e-01]	[-0.47792403 0.40542544 0.27919771]
		[-3.22970605e-01 -7.97284271e-01 -4.88225252e-01]	[-0.16305616 -0.94269092 -0.49221419]
		[ 1.50121374e-01 3.99433136e-02 -2.15120630e-01]	[-0.07687482 -0.09650609 -0.03735147]
		[ 4.40782536e-01 1.14731931e+00 -5.13290655e-01]	[ 0.42479994 1.16698223 -0.43034641]
		[-1.75211872e-01 1.00219499e-01 3.17925787e-01]	[-0.04598331 0.01637205 0.26522004]
		[ 3.81457969e-01 4.05520538e-01 -1.27205678e+00]	[ 0.37922824 0.49654892 -1.39838301]
		[-9.42120892e-01 -3.20262356e-01 4.87376170e-01]	[-0.86998993 -0.33985216 0.5881178 ]
		[ 3.21645971e-01 -8.72688381e-02 2.95289821e-01]	[ 0.29459106 -0.12576641 0.32735934]
		[-1.24385375e-01 3.42804631e-01 5.21205702e-01]	[-0.1368687 0.31758512 0.51510566]
		[ 1.04701296e-01 6.12422525e-02 1.12111944e-01]	[ 0.08798241 -0.08956259 0.08860164]
		[-1.55984370e-01 3.09697939e-02 -3.39485230e-02]	[-0.16931044 0.00506908 -0.00572394]
		[ 3.90288741e-02 9.60882457e-02 -8.96994074e-02]	[ 0.05675779 0.13793691 -0.0972208 ]
		[ 2.14098409e-01 5.12997344e-03 6.81330735e-02]	[ 0.17579776 -0.07046138 0.09083491]
		[-2.53822665e-02 9.29004857e-02 -1.30219986e-01]	[-0.10360329 0.16801362 -0.15662766]
		[-6.03483304e-02 -3.48947928e-02 4.99056293e-02]]	[-0.0338561 0.02588865 0.05241151]]
0.293686	0.335699	[[-0.55138884 -0.30042828 -0.04020593]	[[-0.35025553 -0.22149953 -0.35601269]	[0.6292084877710002, 2.6076405826607925, 2.477552187454153, 0.5275920505866297, 2.302158966546459, 1.4951284139763068, 3.097745083248535, 0.3346348994967792, 0.9273366260992816, 1.307997319960779, 0.9004674503344114, 1.9657152088872258, 1.224525526560967, 1.0496613465088636, 1.0517113265351896, 2.3224394651753504, 1.3905960979493859, 0.3146332681272736, 1.161039175844012, 0.40446673142339784, 0.3…	[0.5463387365161444, 2.54099494682539, 2.4825391407780217, 0.4534513388235527, 1.9922333081804948, 1.42627699519868, 2.540334000792336, 0.30914634990588336, 1.0142978657814166, 1.1996660606984308, 0.797332634085739, 1.9689932877989311, 1.0265063700551489, 1.1861048578929552, 1.0714630503121179, 2.127336617368703, 1.4070933509976804, 0.2314412298211391, 1.31337547083361, 0.3893165803982313, 0.3155…
		[-2.569269 -0.11952676 0.42937115]	[-2.52310524 -0.11763388 0.2770515 ]
		[-1.86813365 -1.30583982 0.97114564]	[-1.81840891 -1.47466001 0.82569211]
		[-0.07266244 0.11261552 -0.5102855 ]	[ 0.00387441 0.07077331 -0.44787749]
		[ 1.8810532 0.64635495 -1.1592239 ]	[ 1.66676348 0.54706346 -0.94425348]
		[ 0.00997785 1.03738068 -1.07663864]	[ 0.03186387 0.99910709 -1.01736709]
		[ 1.27324401 -2.53037459 -1.25382563]	[ 0.78081064 -2.18540867 -1.03325725]
		[ 0.23715187 0.23496335 -0.02305932]	[ 0.25939677 0.07661871 -0.14971424]
		[ 0.18637263 0.56623811 -0.710347 ]	[ 0.22654484 0.64835978 -0.74639614]
		[ 0.13719673 -0.0365132 -1.30026952]	[ 0.09559923 -0.07463317 -1.19351973]
		[-0.24919946 -0.21849721 0.83725756]	[-0.27984834 -0.08739806 0.74147543]
		[-0.51715379 0.80375528 1.71772107]	[-0.21648096 0.60719083 1.86048108]
		[ 0.10351175 -0.05788614 1.21876876]	[ 0.04422543 -0.00578746 1.02553691]
		[ 0.88057494 -0.43528299 0.37000734]	[ 1.0452975 -0.45551963 0.32664925]
		[ 0.05107533 1.050359 -0.01529685]	[ 0.18641447 1.05480488 -0.02587234]
		[ 1.28000813 0.69012428 -1.81080997]	[ 1.04591141 0.80055044 -1.67055363]
		[ 1.1606849 -0.53659979 0.54646934]	[ 1.16151729 -0.52967891 0.59180193]
		[-0.3095157 0.00682932 -0.05610246]	[-0.21724515 -0.07887732 -0.01216381]
		[-0.38651204 0.08594724 1.09143643]	[-0.47772526 0.16436691 1.21231894]
		[-0.26923644 0.22089657 0.20569341]	[-0.18758905 0.21072097 0.26828049]
		[-0.20028998 0.22992403 0.12970849]	[-0.24113656 0.18386925 0.08744066]
		[-0.26220936 -0.18923021 0.41451082]	[-0.29395433 -0.26767496 0.38801069]
		[-0.79781628 0.34202867 -1.50503759]	[-0.89596505 0.26368583 -1.57979304]
		[ 0.82599905 -0.07441449 0.78651735]	[ 0.79537601 -0.07949142 0.85298136]
		[ 0.04755476 -0.15986869 0.69975996]	[ 0.07799114 -0.13792463 0.69691637]
		[ 0.2195778 -0.07917237 -0.20843329]	[ 0.18415919 -0.14178473 -0.19783589]
		[ 0.01134624 0.13137148 0.1469891 ]	[-0.03080444 0.20986945 0.1058523 ]
		[-0.09118869 -0.00745266 0.11778303]]	[-0.07322686 0.02099145 0.11412777]]
0.168815	0.218485	[[ 0.49547716 -1.44974858 0.0600253 ]	[[ 7.25711592e-01 -1.30171339e+00 6.69258318e-02]	[1.5332552318645112, 2.202947081733177, 3.2775291763984384, 0.8423630984778793, 1.6438288986351501, 1.6573652955192395, 2.003423220397579, 0.6054818157900526, 0.5316605795326768, 0.48967763615455956, 0.33105204376884695, 0.3876137783846698, 2.5487337682947118, 1.160539322809348, 1.250045695895337, 1.2255086514195, 0.49384078607759685, 1.7825981846034085, 2.673853204576566, 0.4280854405534485, 0.2…	[1.4918425324807418, 1.830516554349006, 3.4151865505132935, 0.7053823772547342, 1.5233711828906227, 1.6747543662791775, 1.7370356959292175, 0.4730179186347218, 0.4765139401396922, 0.4720151157919189, 0.34826169509134086, 0.8367142393367532, 2.536673005084173, 1.1242931838263914, 1.2285432033098458, 1.1949147225753642, 0.5060632918556934, 1.720618667785189, 2.8950968034209015, 0.41755937845480506,…
		[-0.10024017 -1.03398975 1.94262527]	[-2.87478760e-01 -9.55964531e-01 1.53436587e+00]
		[-1.41294968 1.62854237 -2.46852597]	[-1.22723743e+00 1.51406837e+00 -2.80445796e+00]
		[-0.6850792 0.45617806 -0.17928651]	[-5.36237597e-01 4.40495025e-01 -1.26402811e-01]
		[ 0.48673514 1.09704165 -1.12328179]	[ 1.31872464e-01 1.08826743e+00 -1.05780122e+00]
		[ 0.02178524 -1.16576793 1.17786683]	[ 7.49213202e-02 -1.12589695e+00 1.23755608e+00]
		[ 1.00760542 -1.67991034 0.41992521]	[ 9.12386564e-01 -1.33744747e+00 6.29347298e-01]
		[ 0.10668485 0.59551961 0.02414464]	[ 4.77462318e-02 4.61498434e-01 -9.21164687e-02]
		[-0.52900094 -0.0460011 -0.0265496 ]	[-4.72176248e-01 2.25365847e-03 6.41096469e-02]
		[ 0.01964058 -0.13934618 -0.4690214 ]	[ 3.01315825e-02 -1.59608943e-01 -4.43187706e-01]
		[-0.15176606 -0.18731402 -0.22688318]	[-2.08843217e-01 -1.27329905e-01 -2.47906866e-01]
		[ 0.13206609 -0.18587055 0.31345674]	[ 3.37376062e-01 -6.68471143e-01 3.73382434e-01]
		[ 1.95218953 1.61117393 -0.2985271 ]	[ 2.00199973e+00 1.51193271e+00 -3.75188598e-01]
		[-0.88829263 0.39922997 -0.63119186]	[-8.26755104e-01 3.85970985e-01 -6.56915185e-01]
		[-0.32477182 -0.8900436 0.81545073]	[-2.47231708e-01 -9.10571274e-01 7.86800381e-01]
		[ 1.17389735 0.27380736 -0.22105654]	[ 1.11518126e+00 4.22442825e-01 -7.57233171e-02]
		[-0.02180329 -0.49219797 -0.03383041]	[-8.78223974e-02 -4.98257839e-01 1.12431059e-02]
		[-0.27899245 0.85713854 -1.5378989 ]	[-2.69155858e-01 8.89490806e-01 -1.44806417e+00]
		[-0.84470148 0.07747262 2.53573823]	[-7.94236475e-01 1.83619082e-01 2.77795931e+00]
		[-0.11152583 0.06099933 -0.40877648]	[-8.82140350e-02 -1.08313349e-02 -4.07991177e-01]
		[-0.04927021 0.12476878 0.19566229]	[-1.24634380e-01 5.90841989e-02 1.50473770e-01]
		[-0.25447084 0.12427338 0.07321332]	[-3.08169340e-01 5.06012724e-02 7.37924136e-02]
		[ 1.27871697 -0.14840259 -0.19339756]	[ 1.38363738e+00 -1.32556911e-01 -2.30284341e-01]
		[-0.88724094 0.11648339 -0.50709676]	[-9.47577825e-01 1.38747927e-01 -4.43898861e-01]
		[-0.50732841 0.04538161 0.60359386]	[-4.52848956e-01 3.77165876e-02 6.36872203e-01]
		[-0.10935546 -0.01302368 0.36869819]	[-1.35783344e-01 6.49153161e-02 3.29570971e-01]
		[-0.08530348 -0.51057654 -0.34335567]	[-1.16527302e-01 -4.69780195e-01 -3.88608417e-01]
		[ 0.35689506 0.43903058 0.14261801]]	[ 3.69965789e-01 4.47325268e-01 1.26147768e-01]]
0.649336	0.757624	[[ 0.88530454 -1.32471873 -0.00370023]	[[ 1.02772668 -1.38512263 0.06718973]	[1.593316524778129, 3.452903222785748, 0.6919155681305843, 0.2478335269831242, 2.305183351762974, 1.703774139183018, 2.4137532886811544, 0.44682408746164703, 0.3294366595079383, 0.53233700557824, 1.0519122853231522, 2.722632484458844, 2.761291440300444, 1.0505739533343141, 1.2671786006455286, 1.6618472987281618, 1.0895825748308545, 2.332019245110955, 2.617789765615164, 0.9471704343841871, 0.49095…	[1.726065259839285, 2.8339907593097053, 0.7703252962414225, 0.15476330606644445, 2.5649727305440315, 1.7155489980032652, 2.60846629284383, 0.34674069001768676, 0.3718046998694951, 0.48118424279084443, 0.9343859617779151, 2.8875303208587706, 2.5815982918556912, 1.139847632944345, 1.2215524764608274, 1.681662438156816, 1.1805367874744284, 2.2464694590257026, 2.996239233299272, 1.0541320925357116, 0…
		[ 1.42495767 0.01204836 3.1451377 ]	[ 1.04232924 0.28694014 2.61967913]
		[-0.48098096 -0.23711881 -0.43724038]	[-0.20896955 -0.35775364 -0.64941907]
		[-0.12848742 0.16290851 -0.13554799]	[-0.05093519 0.138367 -0.04703043]
		[-1.59378497 1.59436892 -0.48136004]	[-1.87984107 1.60732295 -0.67955543]
		[ 0.82677784 0.70602431 -1.31179816]	[ 0.84920054 0.81368946 -1.24895006]
		[-0.22454682 -0.38564949 2.3721421 ]	[ 0.01496034 -0.19843073 2.60086482]
		[ 0.19330912 0.34614223 0.20607985]	[ 0.07043641 0.31954701 0.11470625]
		[ 0.18919324 -0.26073899 0.06891742]	[ 0.22133015 -0.24404348 0.17232086]
		[-0.3690314 -0.14263688 0.35616461]	[-0.35102342 -0.11979841 0.30654392]
		[ 0.5766733 -0.64678057 -0.59635748]	[ 0.50207361 -0.63590565 -0.465428 ]
		[ 0.10464761 -1.3906983 -2.33831879]	[ 0.29388819 -1.7060759 -2.31100976]
		[-0.88430448 0.51410071 -2.56484628]	[-1.02805178 0.40578403 -2.33304492]
		[ 0.66998295 -0.7161215 -0.37682684]	[ 0.77429099 -0.76201671 -0.34504582]
		[ 0.12594377 0.97233843 0.8027688 ]	[ 0.1958332 0.97878278 0.70414776]
		[ 0.55200411 0.23863987 1.54921881]	[ 0.81974334 0.1250588 1.46300024]
		[-1.00869017 -0.31801161 -0.26192165]	[-1.10746928 -0.31903195 -0.25572938]
		[-0.09754575 0.56430808 -2.26060943]	[-0.20955402 0.66059634 -2.13689602]
		[-0.42474722 0.48803622 2.53657913]	[-0.38155148 0.69089575 2.89042057]
		[-0.30462134 -0.50925731 -0.73823754]	[-0.33836943 -0.63182252 -0.77298182]
		[ 0.03333958 -0.11529713 0.47605852]	[-0.02207844 -0.19106351 0.36198009]
		[-0.28003005 0.54147574 -0.09166409]	[-0.33867428 0.48463926 -0.09992921]
		[-1.19595019 0.26705034 0.12117792]	[-1.09474101 0.30642836 0.20047838]
		[ 1.23042708 -0.22152613 0.24518344]	[ 1.16421637 -0.1869817 0.26945187]
		[-0.12112033 -0.0588594 -0.58069163]	[-0.08336358 -0.06986078 -0.51441559]
		[ 0.50835974 -0.07598045 -0.49738908]	[ 0.52523595 -0.03873444 -0.53373465]
		[ 0.07180122 0.34704737 0.4997509 ]	[ 0.0698286 0.36486875 0.45119359]
		[-0.48327778 -0.32209093 0.20457097]]	[-0.4764711 -0.33627859 0.17119294]]
0.441324	0.55525	[[ 2.10180275e+00 -7.11058839e-01 1.35980389e+00]	[[ 1.94618277 -0.89546012 1.38439431]	[2.6023539552188493, 2.0536466689315276, 2.2860530271257744, 0.46568136782574443, 2.6206901314903903, 1.6145787297549885, 2.4516662277308003, 0.4027973354036312, 0.8295786950902648, 1.1329375230769319, 0.9518114892519247, 4.405663010126808, 1.8312433969847306, 1.1540177637592597, 0.9514036136743185, 2.3965859869476493, 0.9557391241464052, 2.0660407139801547, 1.5083050246116878, 1.0854002833832401…	[2.55069084782919, 2.03670694109093, 2.394177053854983, 0.5391335494139274, 3.0561638715090207, 1.579508259429263, 2.4690708889337825, 0.3765959974793019, 0.8805437475905423, 1.1530887623494994, 0.8113682998706638, 4.196685175077717, 1.4755994219515343, 1.0708958757528162, 0.9030268868787122, 2.068680293130141, 1.0477003605464235, 1.7888486995555346, 1.7855299029651048, 1.0964555811545442, 0.6918…
		[ 1.27567371e+00 1.05876138e+00 1.21208316e+00]	[ 1.14556184 1.29774777 1.07317937]
		[ 1.47283413e+00 1.07335970e+00 -1.38010761e+00]	[ 1.61304864 0.96819998 -1.48079257]
		[ 3.53498323e-01 -1.35760616e-01 2.71048200e-01]	[ 0.38787749 -0.24771729 0.2808063 ]
		[-2.11598585e+00 1.41289399e+00 -6.27973911e-01]	[-2.36651724 1.6129575 -1.06681857]
		[-3.71987609e-03 -1.19790598e+00 1.08253032e+00]	[-0.03707587 -1.05627201 1.17378071]
		[-6.73045758e-01 1.20645830e+00 2.02537282e+00]	[-0.19070797 1.1219147 2.19117524]
		[-3.83439315e-02 1.99350443e-01 3.47900614e-01]	[-0.13026738 0.22589898 0.27170684]
		[ 4.16394105e-01 -4.72759227e-01 5.39736485e-01]	[ 0.44892604 -0.49923404 0.56972632]
		[-1.08584083e+00 -3.18258025e-01 -5.66476347e-02]	[-1.09966774 -0.31922087 -0.13580349]
		[ 4.58894230e-01 4.52920882e-03 -8.33870903e-01]	[ 0.46208032 0.03286422 -0.66612329]
		[-1.35440951e+00 -1.26926055e+00 -3.99554991e+00]	[-1.17258477 -1.09966419 -3.87659001]
		[ 7.38965675e-01 2.43409788e-01 -1.65774961e+00]	[ 0.41197259 0.10480202 -1.41304238]
		[-9.07518639e-01 4.40694450e-01 -5.60317160e-01]	[-0.85270705 0.40542675 -0.50530962]
		[-8.59636419e-02 -9.47408937e-01 -1.39783831e-02]	[-0.01046993 -0.8940099 -0.12686304]
		[-1.48667054e-01 1.85596625e+00 1.50894393e+00]	[ 0.3020124 1.31077561 1.57165326]
		[-2.47347283e-01 -7.87510675e-01 4.81750487e-01]	[-0.24324245 -0.90097076 0.47619413]
		[ 8.69197333e-02 -1.86401875e+00 -8.86793828e-01]	[-0.14105103 -1.48477004 -0.9876954 ]
		[-9.49739593e-01 3.19614592e-01 1.12730886e+00]	[-1.03670414 0.46144572 1.37856063]
		[ 9.45673440e-01 5.27745567e-01 7.26645449e-02]	[ 0.98907926 0.46905608 0.06263736]
		[-7.02881694e-01 6.18006453e-02 4.64915605e-02]	[-0.68137676 -0.04314266 -0.11183194]
		[ 2.54013801e-01 -5.57152437e-01 -1.16941098e-01]	[ 0.15325467 -0.57386804 -0.10326382]
		[ 8.89910780e-01 -5.17284714e-01 4.56936795e-01]	[ 0.91954903 -0.41153578 0.56246613]
		[-1.41276101e-01 -2.98048772e-02 -6.19811883e-01]	[-0.20537735 -0.01034929 -0.62629531]
		[-7.62252850e-01 4.97908603e-01 -3.99150829e-02]	[-0.73755087 0.47201426 0.01440572]
		[-6.98718045e-01 2.33446650e-01 7.33469627e-01]	[-0.63916956 0.27254586 0.6564154 ]
		[ 3.53116617e-01 -7.34035991e-01 -3.06749446e-01]	[ 0.38013503 -0.72319884 -0.36110454]
		[ 3.63819360e-01 4.34643764e-01 -1.55873967e-01]]	[ 0.38478999 0.40376438 -0.20556773]]
0.152173	0.264475	[[ 3.61802790e-01 3.96608519e-01 1.65452365e-01]	[[ 0.19324462 0.37412545 0.00963703]	[0.561759789706841, 2.2873472400025516, 3.4070335743751246, 0.6778378475147694, 0.5266810085245992, 1.2722075765156868, 2.4056966336359675, 0.1541010032824584, 0.5218217314844964, 1.1631799314593234, 0.6296345947494093, 1.5766011924355299, 2.0212731403079958, 0.8972576505650507, 1.36236199957472, 1.9793279561698973, 1.27144525046497, 3.713198356216237, 2.99636263981164, 1.7482483503087733, 0.8548…	[0.421196162025249, 2.208128174806465, 3.3272236164846394, 0.6707326648701557, 1.081161300673183, 1.221905492478139, 2.0219525404487593, 0.19086888976943833, 0.5595066375363003, 1.0250472282361858, 0.6917753526313883, 1.4259248309131731, 2.0430973237221832, 0.9938453919922547, 1.409342321579459, 1.534658616808663, 1.2373560072289134, 3.2520430390598474, 2.8346365803101037, 1.759144737200623, 0.75…
		[ 6.02826180e-01 5.70273254e-01 -2.13151270e+00]	[ 0.66338976 0.56379658 -2.0292554 ]
		[ 5.54298253e-01 -1.18405343e+00 3.14621180e+00]	[ 0.68391915 -1.18742519 3.03194542]
		[ 7.03314206e-02 2.48224339e-02 6.73722113e-01]	[ 0.08658762 -0.1000126 0.65755789]
		[-3.41611843e-01 -1.83154172e-01 -3.56579279e-01]	[-0.60768271 0.22354374 -0.8658289 ]
		[ 1.25949327e-01 6.51192437e-01 -1.08563221e+00]	[ 0.07469128 0.67982166 -1.01257926]
		[-1.39250538e+00 1.95728613e+00 -1.31666490e-01]	[-1.15908518 1.63020835 0.29535465]
		[-8.26864588e-02 -4.80637404e-03 1.29949865e-01]	[-0.14236597 0.11207321 0.06002048]
		[ 3.85415672e-01 8.29078825e-04 3.51784013e-01]	[ 0.43336265 -0.02915699 0.35269585]
		[ 4.40948270e-01 7.65927732e-01 7.56245255e-01]	[ 0.37499713 0.64756534 0.70054129]
		[ 6.05055535e-01 -1.74015227e-01 8.13775602e-03]	[ 0.67663808 -0.09342013 0.10948388]
		[-1.30814415e+00 -6.26605877e-01 -6.17895844e-01]	[-1.29019928 -0.36828317 -0.48271621]
		[-9.68494988e-01 -1.75660967e+00 -2.48767048e-01]	[-1.21746336 -1.62554967 -0.22275076]
		[ 6.29531487e-01 -2.67816886e-01 5.80547599e-01]	[ 0.65285769 -0.27118052 0.69854608]
		[-1.35408838e-02 7.16169581e-01 -1.15885633e+00]	[ 0.0283848 0.61830578 -1.26615088]
		[-6.03436201e-01 1.66212955e+00 8.89342051e-01]	[-0.14596109 1.07004243 1.09035849]
		[ 3.74961916e-01 8.29718927e-01 -8.87436245e-01]	[ 0.45882821 0.71099816 -0.90277803]
		[ 1.84765433e-01 -3.66504365e+00 5.66708724e-01]	[-0.01381763 -3.23646348 0.31764311]
		[ 2.18177006e+00 8.21939275e-01 -1.88214885e+00]	[ 2.00642841 0.79252291 -1.83883578]
		[-1.30760787e+00 -1.14731613e+00 1.73780486e-01]	[-1.26065705 -1.21248768 0.18763693]
		[-2.13624143e-01 8.60756393e-02 8.23252441e-01]	[-0.17462165 -0.08698958 0.73198831]
		[-3.56659189e-01 7.87692195e-01 3.31685729e-01]	[-0.40934385 0.79904095 0.3383722 ]
		[-2.21871685e-01 -1.01079637e-01 -7.89436228e-01]	[-0.2200442 -0.14966543 -0.81817641]
		[ 2.84634644e-01 4.46675151e-02 6.54643016e-01]	[ 0.26667447 0.03283239 0.63494434]
		[-6.40322624e-02 1.86814039e-01 1.32338577e-01]	[-0.0809675 0.16511032 0.13444128]
		[ 1.92030915e-01 -6.16049841e-01 -4.67150359e-01]	[ 0.2055553 -0.56701123 -0.43419281]
		[ 5.95725249e-04 6.32046131e-01 5.50484891e-01]	[ 0.03399211 0.63755577 0.48855624]
		[-1.43162727e-01 -8.88493998e-02 9.29506223e-02]]	[-0.1173418 -0.12989735 0.03354097]]
0.619914	0.75528	[[ 1.19542687e+00 3.87278002e+00 1.83966837e+00]	[[ 9.87218197e-01 3.81137252e+00 1.76813085e+00]	[4.451050456149405, 2.612820260085067, 1.751215320421017, 0.6588004278069297, 3.6468545023752617, 1.842472882968153, 3.366271840887344, 0.3963760429693736, 0.8413804409517459, 1.7489573511768541, 0.8222066419847321, 4.98934686929572, 0.8166889720826676, 0.9736586898606926, 0.9807850026535696, 3.215819738701521, 1.2188273159354779, 1.9343118532861086, 1.3379157728732094, 2.3971955690281734, 0.7313…	[4.315952617847093, 2.4028868482627534, 1.7042350993929132, 0.6377851192745435, 3.119720213998159, 1.9085906464637632, 3.118876237545337, 0.4986037868817151, 0.6834847270913506, 1.7971881864761612, 0.9821267020446915, 5.310974780950075, 0.8360973334126405, 1.1023803364509748, 1.144429977894633, 3.408048084434661, 1.3054556463758453, 1.8342226998757125, 1.4465744653241839, 2.3263515268287507, 0.60…
		[-6.62117786e-01 -1.50068811e+00 -2.03380554e+00]	[-5.22844838e-01 -1.50571557e+00 -1.79814324e+00]
		[-2.88634154e-01 1.23534406e+00 1.20721600e+00]	[-4.85244460e-01 1.13697668e+00 1.17313218e+00]
		[ 5.45025970e-01 6.37289747e-02 -3.64559067e-01]	[ 4.94927091e-01 -3.99308872e-02 -4.00278100e-01]
		[ 1.39773357e+00 -2.78463743e+00 1.89517361e+00]	[ 1.35784053e+00 -2.31743744e+00 1.58694896e+00]
		[-2.08712662e-01 -1.22859228e+00 1.35709482e+00]	[-2.81590510e-01 -1.30281079e+00 1.36605604e+00]
		[-1.28291605e-01 2.07329294e+00 -2.64892124e+00]	[-2.96017904e-01 1.72845358e+00 -2.57918798e+00]
		[-3.15567260e-03 -2.03148172e-01 -3.40345162e-01]	[ 1.24255025e-01 -1.34068127e-01 -4.63888093e-01]
		[-6.93391742e-01 4.69945100e-01 -7.92498672e-02]	[-5.36652458e-01 3.99164755e-01 -1.40794211e-01]
		[-3.19033779e-01 -9.02690874e-01 -1.46363194e+00]	[-3.98623122e-01 -9.73133305e-01 -1.45739375e+00]
		[-4.86521123e-01 5.36079910e-01 3.89793906e-01]	[-4.90596329e-01 7.51460028e-01 3.98993644e-01]
		[-2.21880628e+00 4.21842402e+00 1.47491683e+00]	[-1.91903717e+00 4.62288645e+00 1.77557607e+00]
		[ 5.61102736e-01 -5.45673735e-01 2.33205429e-01]	[ 7.52110718e-01 -3.21453707e-01 1.73365891e-01]
		[-7.87718060e-01 5.68941267e-01 -6.17846016e-02]	[-9.13429389e-01 5.88633839e-01 1.85470648e-01]
		[-1.54186910e-01 -9.13417579e-01 -3.22232749e-01]	[-2.19782369e-01 -1.06629673e+00 -3.52742068e-01]
		[ 1.66098844e-01 -3.21142096e+00 2.61373489e-02]	[ 4.87642465e-01 -3.37287228e+00 -2.70029930e-02]
		[ 1.14254570e+00 -3.68412383e-01 2.10717045e-01]	[ 1.20058172e+00 -5.05778342e-01 8.37033192e-02]
		[ 1.58860975e-01 -1.90749749e+00 2.78888634e-01]	[-8.99988593e-03 -1.82556822e+00 1.77743056e-01]
		[-1.01448673e+00 -3.09057580e-01 -8.15670713e-01]	[-1.18731200e+00 -3.93974008e-01 -7.26396845e-01]
		[ 1.60842557e+00 1.75728736e+00 -2.67310532e-01]	[ 1.63728446e+00 1.64054478e+00 -1.99559199e-01]
		[-3.96681076e-01 5.22118959e-01 -3.24003727e-01]	[-3.43072152e-01 2.95379405e-01 -3.97648670e-01]
		[ 5.03347572e-01 -1.20814700e+00 -1.42890036e-01]	[ 4.60465592e-01 -1.17988443e+00 -1.96977650e-01]
		[ 1.85850337e-02 -8.63082729e-02 -6.00977092e-01]	[-5.35347881e-02 -1.30257935e-01 -5.51989255e-01]
		[ 1.23578356e-01 -2.19171870e-02 5.20784349e-01]	[ 1.02040534e-01 -5.14600659e-02 5.12314161e-01]
		[-5.28043970e-02 2.25542762e-01 5.70302153e-03]	[-8.74852223e-02 2.21721975e-01 -1.82949632e-03]
		[ 1.41387533e-01 3.94705490e-01 -3.47651680e-01]	[ 9.16796807e-02 4.27323241e-01 -2.05191862e-01]
		[ 2.16160796e-01 -4.82347704e-01 1.59066663e-01]	[ 2.49056630e-01 -4.89932794e-01 1.21680346e-01]
		[-2.30906500e-01 2.86874232e-02 2.43737399e-01]]	[-2.00880042e-01 -1.33426255e-02 1.75908246e-01]]
0.714186	0.84377	[[-1.49710352 2.26415555 -1.59995948]	[[-1.72401113 2.28509205 -1.71947144]	[3.150807775503288, 2.8729610923159132, 2.193378250574907, 0.6354040452901002, 3.7197950292548705, 1.536543801664182, 1.7676066824105696, 0.5865826549055401, 1.2814126789617426, 2.4635726409338767, 1.2625162174684692, 2.480775434516051, 1.7075438951745203, 0.8452678416988462, 0.9355994701600359, 3.0704403490989165, 1.1216803458842248, 0.8934098678689216, 2.184385994536268, 2.0302541698131753, 0.9…	[3.3392277656590936, 2.6796388703045775, 2.0713524423816123, 0.6613218069613048, 3.369788539941138, 1.5136647875717182, 1.8420874845085122, 0.5203304406426863, 1.1739296941909458, 2.5580426207217557, 1.2479359035197939, 3.07383377026174, 1.6386749733530646, 0.975995626631988, 0.871805463362292, 3.447674844644537, 1.1076864141384286, 0.7806267219877163, 2.0181350298492764, 1.9542953567263648, 0.92…
		[-0.0966596 -2.41982645 -1.54563978]	[-0.05836834 -2.35249645 -1.28172464]
		[ 0.03282228 -0.69507165 2.08007362]	[-0.23886271 -0.85521457 1.87137746]
		[-0.52148534 0.29692839 -0.20886569]	[-0.56640592 0.24279771 -0.23995861]
		[ 1.63333023 -2.69890982 1.97103862]	[ 1.54963112 -2.40734938 1.77729771]
		[-0.15563707 1.25392056 -0.87431527]	[-0.2058778 1.14927134 -0.96331242]
		[ 0.37101002 0.59972728 -1.62083686]	[ 0.33776345 0.43172263 -1.75864087]
		[-0.16183472 -0.4652554 -0.31847472]	[-0.04387961 -0.32155567 -0.40671895]
		[-0.73795081 0.69267991 -0.78590178]	[-0.61491986 0.60858223 -0.79348104]
		[ 1.43600947 1.34122184 1.4859983 ]	[ 1.46713314 1.32870554 1.6203839 ]
		[-0.67591367 0.05169003 1.06508969]	[-0.74152312 0.25184234 0.971629 ]
		[ 0.88762615 1.4277557 1.82424785]	[ 1.17330897 1.9277206 2.0870298 ]
		[-1.69247158 0.08053203 -0.21156726]	[-1.62407479 0.16634712 -0.1412989 ]
		[ 0.82724737 -0.14557263 0.09459448]	[ 0.90908699 -0.160792 0.31666107]
		[ 0.29908894 0.87949636 0.11125793]	[ 0.18723608 0.83700904 0.15621553]
		[-0.47058664 -3.0336203 -0.05744601]	[-0.06730356 -3.44002686 -0.21942487]
		[-0.51361683 0.96233369 -0.26130139]	[-0.60093487 0.89680861 -0.24815477]
		[ 0.21712373 -0.71545019 0.4890496 ]	[ 0.10774178 -0.66956012 0.38659932]
		[ 1.66051828 -0.07723124 -1.41712968]	[ 1.50263252 -0.12965091 -1.34095307]
		[-1.77142047 -0.96585544 0.22610789]	[-1.64449185 -0.99627312 0.34979533]
		[ 0.94225186 0.25837213 0.06524423]	[ 0.91850149 0.05973585 0.06483685]
		[-0.0966162 1.23030304 -0.48447617]	[-0.12050479 1.19543918 -0.53465667]
		[ 0.03492945 -0.37117843 1.27991423]	[ 0.06291168 -0.37673141 1.2279362 ]
		[-0.00960144 -0.26829717 -0.68552863]	[-0.00641393 -0.29101463 -0.67302752]
		[-0.10692016 0.68998775 -0.59688446]	[-0.08942273 0.69417898 -0.58264073]
		[-0.28841268 -0.34469311 0.00948234]	[-0.36993738 -0.30669555 0.13979301]
		[ 0.24009296 -0.12276913 0.20318026]	[ 0.26233071 -0.12929945 0.17076748]
		[ 0.21215656 0.40494836 -0.15982247]]	[ 0.23865446 0.36140692 -0.23685816]]
0.359337	0.452442	[[ 4.31496010e-01 1.64546446e+00 2.15048392e+00]	[[ 0.35770102 1.76243165 2.03188 ]	[2.7419560855709744, 0.751108820974545, 2.672318647625337, 0.7024598870696045, 0.616731219855715, 1.6265635552492248, 0.8721758278369398, 0.7510969024476327, 0.6666603076604466, 1.9601879537934135, 0.5222464629976056, 3.3655235335973916, 2.152227852912495, 1.232990069068345, 0.6001363966726664, 2.385462388454468, 1.6775141612744802, 1.9844453703055782, 2.154997593159308, 2.4757231640151276, 0.870…	[2.713420660737175, 0.48193502164726226, 2.8426852954411954, 0.7038628868444378, 0.4291451057048929, 1.68227519122218, 0.5337299848579047, 0.6094348984349328, 0.5708031679891582, 2.0934860741233026, 0.6062043796377223, 3.062129353987995, 1.8804136415295694, 1.134883835961857, 0.598871549034474, 1.7054592016172803, 1.7628784379568978, 1.7971093629550137, 2.388676380813449, 2.4380102525753853, 0.78…
		[ 2.06518069e-01 -5.61131224e-01 4.54583873e-01]	[ 0.13094209 -0.15138889 0.43840271]
		[ 1.04858442e+00 1.61866762e+00 -1.84977642e+00]	[ 1.24078969 1.3477359 -2.17368548]
		[-4.30982920e-01 -1.12903124e-01 -5.43098978e-01]	[-0.43250139 -0.19851543 -0.51861077]
		[ 5.61053011e-01 -1.05487335e-03 -2.56077730e-01]	[ 0.26816586 0.04738334 -0.33167365]
		[-2.83635050e-01 -8.81489637e-01 1.33724948e+00]	[-0.4023509 -0.9925469 1.29731038]
		[-6.37314790e-01 -6.07865497e-02 5.92305266e-01]	[-0.2641239 -0.07457133 0.45776127]
		[-2.30879761e-01 -6.95901707e-01 1.62978241e-01]	[-0.22684355 -0.53401827 0.18648696]
		[-3.68808025e-01 4.31225890e-02 -5.53675942e-01]	[-0.34263126 0.02500742 -0.45584504]
		[-9.21891327e-01 -1.39558911e+00 -1.02214687e+00]	[-0.90407435 -1.54460314 -1.08606384]
		[-4.86023254e-01 1.71930266e-01 8.34430839e-02]	[-0.54183578 0.23535038 0.13604388]
		[ 2.95620563e+00 -1.09815920e+00 -1.17543323e+00]	[ 2.86258606 -0.6489629 -0.8724015 ]
		[ 4.73740464e-01 2.09656376e+00 1.09886703e-01]	[ 0.50296449 1.80628058 0.14259255]
		[-9.27835878e-01 3.19974290e-01 -7.46325363e-01]	[-0.90950307 0.31715141 -0.60015038]
		[ 1.54872881e-01 -2.31797800e-01 5.31458244e-01]	[ 0.0487556 -0.1472317 0.57844001]
		[-1.40311073e+00 1.33698029e+00 -1.39075332e+00]	[-0.75388144 0.91948881 -1.22261776]
		[-7.64008401e-01 -6.31060266e-01 1.35355379e+00]	[-0.93202244 -0.66724019 1.33935249]
		[ 7.48886030e-03 -1.45763530e+00 1.34657591e+00]	[-0.16805178 -1.25486354 1.27541293]
		[-1.36829826e+00 -1.11087687e+00 1.24005124e+00]	[-1.65431238 -1.19190762 1.24433984]
		[ 1.60354484e+00 1.83147698e+00 -4.51155406e-01]	[ 1.64306573 1.77711402 -0.29341911]
		[-3.72409579e-01 3.61905942e-01 -6.98974179e-01]	[-0.3090773 0.17492891 -0.70477531]
		[ 7.49693717e-01 -9.32476519e-01 -7.71075086e-01]	[ 0.69380621 -0.94070506 -0.87452625]
		[ 3.03534278e-01 1.34951525e+00 -9.02441322e-01]	[ 0.30060799 1.36483397 -0.93963844]
		[-3.78051562e-01 -6.60453612e-01 1.28861357e+00]	[-0.34111658 -0.68657054 1.31300202]
		[ 4.20547573e-02 -6.69198663e-01 -3.97907339e-01]	[ 0.01709938 -0.66612032 -0.38832071]
		[-4.33493605e-02 -8.09875749e-02 -3.15296934e-01]	[-0.04679126 -0.08628567 -0.30526827]
		[ 3.10879517e-01 5.65392626e-01 2.20643982e-01]	[ 0.32484863 0.56166739 0.17617877]
		[-1.68852550e-01 -5.04271730e-01 2.13173377e-01]]	[-0.16221539 -0.55384228 0.14979269]]
0.469949	0.504613	[[-2.0640817 -2.91170123 -0.4805956 ]	[[-2.22386774e+00 -3.14630342e+00 -6.71896739e-01]	[3.601306628094778, 1.6014904587017604, 0.8702347986174732, 0.4450427828200501, 2.3418775626459003, 1.7109187606594773, 1.970087353245107, 0.6038709883618079, 0.7066997969874944, 2.369658030288915, 1.1187939395449569, 5.034224305259625, 2.2092518278817024, 1.019198113718508, 0.5151110687989393, 2.7483782316140535, 1.1042608715934354, 1.0065541050724778, 1.885216623542988, 1.894351493027163, 0.546…	[3.911043099446015, 1.9766635196701245, 0.952404938073921, 0.5419587659926562, 2.2712673740654967, 1.692163823296684, 1.43195076820279, 0.6015282101503558, 0.7269115854683177, 2.3671575472635786, 1.0790997035981902, 4.571957242146319, 1.7276252816399105, 1.0483984762990803, 0.6024220053327983, 1.8572852662708275, 1.2012596596790082, 1.0627979525608509, 1.9118588282996913, 1.9494323520322177, 0.54…
		[ 0.19459328 1.28095897 0.94130189]	[ 2.64232265e-01 1.82323617e+00 7.16372699e-01]
		[-0.50159583 -0.70479362 0.09474273]	[-1.98662730e-01 -9.11717615e-01 -1.90733524e-01]
		[-0.17679871 -0.32368856 0.24906026]	[-1.93441343e-01 -3.93366143e-01 3.18689235e-01]
		[ 0.4685784 1.40327677 -1.81538952]	[ 2.43065742e-01 1.26096792e+00 -1.87337515e+00]
		[ 0.51906896 1.33116573 -0.94117385]	[ 4.25686998e-01 1.29429945e+00 -1.00349286e+00]
		[-1.61482896 0.78673446 0.80908621]	[-9.95577981e-01 7.24513344e-01 7.31018399e-01]
		[-0.3157334 -0.39073462 0.33511049]	[-3.81892888e-01 -2.85673861e-01 3.66584853e-01]
		[ 0.16746662 -0.63336007 0.26501803]	[ 1.45438378e-01 -6.00471901e-01 3.82990375e-01]
		[ 0.75603916 1.20287001 1.89651989]	[ 8.18487730e-01 1.20532106e+00 1.86566713e+00]
		[ 0.95219058 -0.58731969 -0.00941122]	[ 9.31745388e-01 -5.42140881e-01 4.88872892e-02]
		[ 2.02906796 -4.56332534 0.63431806]	[ 1.79746930e+00 -4.14964565e+00 6.72560897e-01]
		[ 0.330732 2.18132017 -0.11511865]	[-1.38937165e-02 1.72243215e+00 -1.33129918e-01]
		[ 0.7386266 -0.46609785 -0.52530785]	[ 8.08643313e-01 -4.85359543e-01 -4.57888056e-01]
		[ 0.05769186 0.3582306 0.36562536]	[ 3.97944037e-03 4.43311737e-01 4.07886186e-01]
		[-1.66666986 1.03087377 -1.92693896]	[-9.67126837e-01 8.05356871e-01 -1.36586037e+00]
		[-0.39908943 0.64263718 -0.80444835]	[-5.96310109e-01 6.93321203e-01 -7.78938209e-01]
		[ 0.08053851 0.49033376 0.87534994]	[-3.41016402e-02 6.08136781e-01 8.70945591e-01]
		[ 1.18665071 0.29249467 -1.43539148]	[ 1.00684055e+00 2.87587752e-01 -1.59961544e+00]
		[-1.06548929 -1.39853107 0.7052737 ]	[-1.04709893e+00 -1.42183004e+00 8.25996165e-01]
		[ 0.43610302 0.03158192 0.32713657]	[ 4.37544150e-01 -9.07149630e-02 3.05079782e-01]
		[-0.21467655 1.27643331 0.60790057]	[-2.88323615e-01 1.26715546e+00 6.08374233e-01]
		[-0.60978478 -0.83338651 1.05748544]	[-6.80164390e-01 -8.35037856e-01 9.79445800e-01]
		[ 0.373909 0.05721189 -0.91138131]	[ 3.62188930e-01 2.69533793e-02 -8.88449419e-01]
		[ 0.28184865 0.80076452 -0.1190529 ]	[ 2.96619052e-01 8.07694508e-01 -1.04121839e-01]
		[-0.38015365 0.78201231 1.30232908]	[-2.91974510e-01 7.05687846e-01 1.26919945e+00]
		[ 0.15405054 -1.08625015 -0.76813811]	[ 1.25295022e-01 -1.07666764e+00 -7.96125101e-01]
		[ 0.24294879 0.32927815 -0.45029892]]	[ 2.45200167e-01 2.62953894e-01 -5.06071457e-01]]
0.810062	0.87736	[[ 0.95729042 -2.61906664 3.19620398]	[[ 0.88896483 -2.91321254 3.17826177]	[4.2416547318421305, 2.5077140299759484, 3.3287173369973524, 0.9499262627108646, 1.9819221073598472, 1.6304562717609508, 1.4703536753348, 0.20524181410609244, 1.0274668678804673, 2.0647173118554574, 0.9752555629941784, 3.1188498953238253, 2.7577523806734523, 0.6891447926728403, 0.12935470410223068, 2.3292413895231174, 2.1493769300871217, 2.88940032517903, 1.4872080269439125, 1.6834995960378183, 0…	[4.402091956239503, 2.7036095226708197, 3.40667302997291, 0.9469863522187898, 2.0090542411400416, 1.620852542087875, 1.0931769898101398, 0.18204273952898742, 1.112689284534176, 2.0778628562874526, 0.90624001066123, 3.041002119169285, 2.44244624599294, 0.6839885137155515, 0.14600065285802186, 1.692641782528848, 2.073754990589203, 2.699298509929402, 1.6311274713452457, 1.7435789590692417, 0.2418173…
		[-0.82970083 1.90871712 1.39893715]	[-0.69127405 2.36011998 1.12315551]
		[-0.67711664 1.98720296 -2.58319503]	[-0.4645673 1.84969235 -2.8228065 ]
		[ 0.77891989 -0.16054834 0.51948815]	[ 0.73583192 -0.20785483 0.55868677]
		[-0.86087831 1.27996977 -1.24442001]	[-0.9700685 1.18054386 -1.3044471 ]
		[ 0.26712726 -1.14059731 1.13404958]	[ 0.24901323 -1.1237479 1.14120376]
		[-1.25268694 0.2338644 0.73350038]	[-0.65813525 0.32939368 0.80832773]
		[ 0.11262128 0.17060769 -0.01826653]	[ 0.01385661 0.15542029 -0.09376612]
		[ 0.94272927 -0.21036557 0.35027992]	[ 1.01968121 -0.13920002 0.42302604]
		[-1.59805419 -0.48037536 -1.21594404]	[-1.57552344 -0.46509317 -1.27237113]
		[ 0.44681487 0.13579738 -0.85617694]	[ 0.34360094 0.26930843 -0.7941551 ]
		[-1.5661263 -2.57288192 -0.80916731]	[-1.82338991 -2.28068818 -0.84935539]
		[ 2.72436428 0.40766011 0.12981025]	[ 2.44151336 -0.04974939 0.04562003]
		[-0.25619662 0.47333999 -0.43038714]	[-0.27705114 0.47470848 -0.4071054 ]
		[ 0.03312613 -0.10104683 0.0736535 ]	[ 0.01576905 -0.09216117 0.11213316]
		[-1.31616631 -1.06633848 -1.59874762]	[-0.92205935 -0.95613764 -1.04911562]
		[ 1.63516343 -1.28142157 0.55138056]	[ 1.53738771 -1.25535311 0.60082223]
		[ 0.21143135 2.88164762 -0.00616428]	[ 0.17366765 2.69315578 0.05444209]
		[-1.45682817 0.19296484 0.22848184]	[-1.59434154 0.2247289 0.26105327]
		[ 1.09661783 1.2769518 0.03153297]	[ 1.16272993 1.2944728 0.11165515]
		[-0.16305054 0.03621506 0.22403496]	[-0.20209745 -0.07059952 0.11246304]
		[ 0.63714139 -1.09885453 0.10546959]	[ 0.59734029 -1.1943002 0.13068471]
		[ 0.68373518 -0.50085077 -1.04025553]	[ 0.62191081 -0.43954784 -1.12824441]
		[-0.56481438 0.37224565 0.94982989]	[-0.57021807 0.35316373 0.96149314]
		[-0.07950605 0.08116688 0.14204579]	[-0.06834611 0.07957472 0.15283678]
		[-0.2315771 -0.47578259 -0.66006126]	[-0.13503929 -0.40482955 -0.86738397]
		[ 0.40761748 0.79468977 0.47573868]	[ 0.32129511 0.80829811 0.44813147]
		[-0.15843916 -0.40725897 0.39629284]]	[-0.17045125 -0.48010608 0.36475409]]
0.339671	0.430059	[[-2.12127358 -1.91138809 -1.19812858]	[[-2.11105742 -2.00399675 -1.24830323]	[3.0965655386084974, 1.542985027050865, 1.2499806994723193, 0.8520890770243538, 1.404382886185168, 1.5658462330995337, 1.8870118591038159, 0.9434323176362308, 1.0746054691921776, 2.1965294751413307, 0.9930733476315045, 3.597782978394546, 1.4525553125913602, 0.8984972808426274, 0.24279297713762082, 1.1145774652610425, 2.528122311591226, 1.9454692577533823, 1.374906869806439, 1.588674804182294, 0.1…	[3.1671481403635977, 1.4399161442782786, 1.1371229435434662, 0.8860775926829842, 1.3437067915338372, 1.5719147570994025, 1.7188019334826985, 0.8353479348940167, 1.1198666069293028, 2.2886819114462433, 0.9031744856737942, 3.603271353755339, 1.4020521218187796, 1.0041567968071183, 0.15409850157502103, 0.8430833749368183, 2.470361344509181, 1.6163560325167488, 1.4779179489389858, 1.5799841004174748,…
		[-0.56385968 0.70617693 1.2506715 ]	[-0.52532431 0.94915558 0.94683502]
		[-1.18797853 0.24506008 0.30183493]	[-1.12585924 0.14430528 0.06830484]
		[ 0.30290724 0.48244849 0.63367693]	[ 0.32981944 0.45136233 0.68747704]
		[-1.08257403 0.57961161 -0.68145075]	[-1.00581096 0.5126141 -0.72877914]
		[ 0.56890887 0.50232849 -1.36962886]	[ 0.61576559 0.6022827 -1.31491608]
		[ 1.34714361 -1.31550795 -0.12432485]	[ 1.40605864 -0.98797878 0.03430903]
		[ 0.10067757 0.89887402 -0.26824256]	[-0.04111372 0.75086192 -0.36376119]
		[-0.44668101 -0.15782965 0.96454279]	[-0.37604975 -0.12289349 1.04765691]
		[ 1.19278578 0.76259717 1.67941936]	[ 1.21774998 0.79572025 1.76691233]
		[ 0.55847908 -0.68220923 -0.45704087]	[ 0.473067 -0.63085082 -0.44040778]
		[-0.44272449 -3.02865487 1.89084294]	[-0.49484867 -3.11047508 1.75032397]
		[ 1.37154505 -0.47827168 -0.00610777]	[ 1.16465845 -0.76725176 -0.14368571]
		[ 0.77446751 0.23379905 0.39094175]	[ 0.87881397 0.25999396 0.41039008]
		[ 0.01192607 0.09989883 -0.22096702]	[ 0.01598012 0.05556516 -0.14284081]
		[-0.60176817 -0.15405254 -0.92543277]	[-0.56428833 0.21683728 -0.58766475]
		[ 0.01640072 1.18405934 -2.2336376 ]	[-0.06227484 1.30939086 -2.09387263]
		[ 0.16391207 1.93505301 -0.11641875]	[ 0.25545786 1.59599254 0.01248668]
		[ 0.93277137 0.99573544 -0.16975686]	[ 0.92966938 1.14108117 -0.13375379]
		[-0.59005791 -1.41143304 -0.42845779]	[-0.52122656 -1.44621201 -0.36488828]
		[ 0.1771691 0.02823974 -0.02694977]	[ 0.12435299 -0.07131964 -0.06902148]
		[-0.51010053 0.61042514 1.00193248]	[-0.49270854 0.4575739 0.98925757]
		[-0.57478508 0.12700878 0.39504668]	[-0.54236062 0.21209058 0.46763566]
		[ 0.0396138 -0.35912699 -0.3066123 ]	[ 0.06664322 -0.33504883 -0.28846838]
		[ 0.47917635 0.10654241 -0.24010787]	[ 0.46898431 0.10913886 -0.18506951]
		[ 0.75634152 0.54138446 0.99457048]	[ 0.73141873 0.43085592 0.90706944]
		[-0.76176917 -0.88925448 -0.55436551]	[-0.8897972 -0.88826069 -0.60035577]
		[ 0.09991508 0.42211379 -0.33198254]]	[ 0.07428049 0.36946546 -0.38287002]]
0.160595	0.228965	[[ 0.84063893 1.98610499 -0.10791533]	[[ 0.96850185 2.14775408 -0.12584059]	[2.159382448365195, 2.2650713083055494, 1.0902981817889144, 0.7679912310037336, 1.9127503391585676, 1.2388829946324458, 3.988602090763932, 0.8378123728297298, 1.217498826363889, 1.9703963642753934, 0.5007945767008829, 3.0022772290390902, 1.0750219908377183, 0.526493684730415, 0.5215622814330527, 1.9273745374951052, 1.7999168714783942, 0.7559715956494582, 1.771350459059371, 1.0415925808841517, 0.5…	[2.3593811231301864, 2.2352602877324905, 0.978331053453923, 0.7760969061031007, 1.8588614550111144, 1.1631389122576994, 3.556744359567241, 0.7285757985337064, 1.1999279596523327, 1.8844865093720555, 0.4846473756955779, 2.8026055073997, 1.0636602495268876, 0.5430620409689156, 0.47857312543217123, 2.291954000803191, 1.8145025414587617, 0.9995641886769353, 1.654746108515009, 1.079451927920062, 0.536…
		[-0.30469832 -1.51236782 1.65844824]	[-0.48146661 -1.63852676 1.44215412]
		[ 0.11084398 0.99515165 -0.4314359 ]	[ 0.35717342 0.77115865 -0.48463712]
		[-0.07137673 0.62353644 -0.44262648]	[-0.04774811 0.62015001 -0.46417721]
		[-1.6432568 0.77416802 -0.59915341]	[-1.64937407 0.70226768 -0.491682 ]
		[-0.38826343 -1.01277236 0.59864407]	[-0.33976134 -0.84453285 0.72402944]
		[ 1.11802372 -3.53523566 1.47006068]	[ 0.93777302 -3.16210107 1.33121336]
		[ 0.66848066 0.49258934 -0.11144022]	[ 0.619442 0.28026232 -0.26185365]
		[ 0.28807777 0.9131832 -0.75193819]	[ 0.35429125 0.9042947 -0.70466723]
		[-0.39753967 -1.12640656 -1.56704573]	[-0.48112027 -1.08157423 -1.4662912 ]
		[-0.47287122 -0.09615551 0.13394824]	[-0.47322778 -0.02041351 0.10257598]
		[-0.23863041 2.49839857 -1.64764337]	[-0.07669616 2.390294 -1.46123575]
		[ 0.08928284 -0.73726659 0.77726369]	[-0.06507518 -0.8079761 0.68870383]
		[-0.26449877 0.1527891 0.42882571]	[-0.26317641 0.18373302 0.43806019]
		[-0.20250704 0.1952305 -0.43920743]	[-0.22818145 0.20451723 -0.36761143]
		[ 0.22874091 1.90170741 -0.21438082]	[ 0.08548039 2.27978203 -0.21986386]
		[ 0.39447064 -1.28336327 1.19877954]	[ 0.45980156 -1.30952902 1.1688181 ]
		[ 0.09616219 -0.74243405 0.10505986]	[ 0.24322131 -0.94500437 0.2166534 ]
		[-1.1917688 -0.83477598 1.01020722]	[-1.07179426 -0.76204807 1.00435277]
		[ 0.51446462 0.81637196 -0.39214549]	[ 0.60334676 0.81870736 -0.3618113 ]
		[ 0.54660957 0.02052966 -0.22600201]	[ 0.48127182 -0.05159327 -0.23143407]
		[ 0.19067137 -0.43019225 -0.37759653]	[ 0.19313827 -0.57747728 -0.38357547]
		[-0.29903155 0.35615186 0.28102769]	[-0.30446845 0.36069578 0.28475641]
		[-0.44772586 -0.34869833 -0.14805004]	[-0.42364234 -0.31145548 -0.105756 ]
		[ 0.72562282 -0.08887105 -0.22119322]	[ 0.72696597 -0.06096883 -0.17822803]
		[-0.35436731 -0.63435797 -0.40963657]	[-0.409043 -0.68587705 -0.57430335]
		[ 0.59043062 1.06032013 0.42148849]	[ 0.49274228 1.0311794 0.33632375]
		[-0.18178943 -0.38803512 0.19245469]]	[-0.20837447 -0.43571837 0.1453269 ]]
0.803492	0.846535	[[-0.16468021 1.11930866 -4.605042 ]	[[-0.02889809 1.20246251 -4.48736206]	[4.7419809386566465, 2.4523322035006436, 3.80157262503378, 0.8862884260828866, 1.0826728776943735, 1.3833973920427274, 2.015831097809142, 0.9256114495403559, 1.3462868964073957, 1.7811418712144482, 1.0528873773787564, 2.7510451609828035, 2.044108924864555, 0.5971101204614137, 0.6056125017613257, 2.1388729730434917, 2.3421566027160807, 1.0273164089665394, 1.8828886549169168, 1.064471674699092, 0.5…	[4.645768978536558, 2.708618249116316, 3.7693827697166853, 0.8885536836564752, 1.3499939991238081, 1.2083594755143139, 1.719101383319096, 0.752458025123242, 1.3454354087235618, 1.8333065443626002, 1.0115409718816035, 2.6331122898662325, 2.4099450484821245, 0.5796027971440402, 0.6451145725996775, 1.8238703958916778, 2.0517076908923992, 0.8535749849517169, 2.0406295787240234, 1.0418085263471928, 0.…
		[ 1.16309367 -2.14042971 0.2823243 ]	[ 1.04593927 -2.49834099 0.03026812]
		[ 0.21697285 -1.63494807 3.42517474]	[ 0.15290319 -1.74284321 3.33876693]
		[-0.86191894 0.060698 -0.19727813]	[-0.84114956 0.10062293 -0.26808597]
		[ 0.80160702 -0.45393112 -0.56881744]	[ 0.96728517 -0.67020747 -0.66156266]
		[-0.84248539 0.23367939 -1.07210104]	[-0.76126376 0.41412603 -0.84208654]
		[ 1.86081659 -0.77318334 -0.0558941 ]	[ 1.65831866 -0.44038361 -0.10654134]
		[-0.26572071 0.77015715 0.43932565]	[-0.22972707 0.64988754 0.30176935]
		[-1.25467862 -0.40587952 -0.27116745]	[-1.23817119 -0.47519534 -0.22653464]
		[ 1.19878093 0.86134425 0.99673303]	[ 1.05775746 1.01081779 1.10472143]
		[-0.50947164 0.04208304 0.92045614]	[-0.53928034 0.17314728 0.83810016]
		[ 1.4882982 2.30909148 0.1459947 ]	[ 1.71754761 1.96060467 0.37328257]
		[-1.90365194 0.24928291 0.70167559]	[-2.22106945 0.34451204 0.86948093]
		[-0.38348071 -0.24687646 0.38540246]	[-0.34081961 -0.21528307 0.41645479]
		[-0.36339698 -0.34766716 -0.33739693]	[-0.44938132 -0.39674519 -0.2383747 ]
		[ 0.81613562 0.09906178 1.97455995]	[ 0.53466382 0.45631943 1.68297665]
		[-1.52362895 1.71539962 -0.47080411]	[-1.15537413 1.57626909 -0.62449246]
		[ 0.17342521 -0.25027192 -0.98115578]	[ 0.304615 -0.23554501 -0.76178639]
		[ 1.45262951 -1.05715587 0.56352343]	[ 1.59809701 -1.03456515 0.73479928]
		[-0.59269155 -0.71154108 -0.52490568]	[-0.49399091 -0.69712961 -0.59611098]
		[-0.10552667 0.21010389 -0.52583734]	[-0.17018926 0.1236303 -0.48104645]
		[-0.37299785 0.52389122 -0.25276147]	[-0.40828758 0.51628706 -0.31936359]
		[ 1.32547433 -0.34946431 -0.00913416]	[ 1.31017207 -0.28777727 -0.1208388 ]
		[-0.86469594 0.55882849 0.28308386]	[-0.83551729 0.60041116 0.31664777]
		[-0.47452568 -0.35423417 -0.24689292]	[-0.47105944 -0.32197621 -0.19004912]
		[ 0.71693083 -0.15548403 0.52098109]	[ 0.70263849 -0.18325088 0.3862755 ]
		[-0.69404434 -0.19993835 -0.0489789 ]	[-0.7906137 -0.24737365 -0.13576053]
		[-0.04246408 0.3569451 -0.26908881]]	[-0.07514504 0.31751884 -0.33354726]]
0.926316	0.980958	[[ 1.14594424 0.4954659 -0.68485829]	[[ 1.21797683 0.46405977 -0.42775223]	[1.4239752556953997, 1.8096334040794835, 1.637431520080201, 0.7423166711738217, 4.157467081097713, 1.1955327835563556, 4.451439589161018, 0.8237389090579635, 1.1409672719119173, 1.622711466868048, 0.6224748185874159, 4.407843693413467, 2.509552574591113, 0.39073248917643355, 1.175592528057882, 2.5799667238332398, 1.821269616644823, 1.5570914645680398, 1.6666737310000914, 0.4740932201767975, 1.024…	[1.371783879474334, 1.8186548307950703, 1.6492795512570135, 0.78996204419254, 3.9173965128786143, 1.203519443786822, 4.435179538660285, 0.9031494895150208, 1.3406756757829492, 1.7214865430822404, 0.6404330285491578, 3.8516154264665614, 2.714155388313533, 0.34896460820724284, 1.003348080812486, 2.2343138292754876, 1.5940424497889663, 1.3557860707982643, 1.5975228085677493, 0.3801837441621265, 1.01…
		[ 1.6811638 -0.50248301 -0.44268742]	[ 1.60388689 -0.73079307 -0.44832323]
		[ 0.83800051 -0.67125365 1.23626683]	[ 0.06282328 -0.82564548 1.42635403]
		[ 0.01686214 -0.61896023 -0.40943613]	[-0.01535848 -0.62371287 -0.48454763]
		[ 0.78908692 -2.15464057 3.4669004 ]	[ 1.41501031 -2.17454909 2.93514523]
		[-0.31696424 -0.99670892 0.57914043]	[-0.26251027 -0.83639368 0.82461689]
		[-2.35837228 2.8051617 -2.52674938]	[-2.16613207 3.08113118 -2.34207601]
		[ 0.4274258 -0.52478442 0.4695256 ]	[ 0.57434964 -0.59882756 0.35666096]
		[ 0.73072909 -0.04953364 -0.87486441]	[ 0.82091305 0.04285824 -1.05909216]
		[-0.50234721 -0.57981072 -1.42991584]	[-0.70174822 -0.50882989 -1.48733234]
		[-0.35710317 0.50839943 0.03849989]	[-0.32610081 0.54902788 0.04879658]
		[-0.72915012 4.31164147 -0.55423274]	[-0.65157374 3.75536144 -0.55466525]
		[-2.12564246 -1.32321155 0.16914329]	[-2.48947257 -1.03059472 0.32717018]
		[-0.35345801 -0.14514927 -0.08167622]	[-0.31658295 -0.13589175 -0.05554246]
		[ 0.30067485 1.11350238 -0.22743103]	[ 0.21841598 0.96706532 -0.15422871]
		[ 1.31690653 -1.05871916 1.94964079]	[ 1.12471138 -0.70873494 1.79579436]
		[-0.98347646 0.35496606 1.49123981]	[-0.62433575 0.14484828 1.45951882]
		[-0.00745595 0.6978703 -1.39192503]	[ 0.0800916 0.70161578 -1.15735755]
		[ 0.01763707 -0.52289569 -1.58242547]	[ 0.06013085 -0.49505946 -1.51768888]
		[-0.2382033 -0.38055052 0.15233145]	[-0.09636529 -0.36115208 0.06944483]
		[ 0.46328681 -0.26850872 0.87352517]	[ 0.37315519 -0.33827123 0.87958357]
		[ 0.28047732 -0.19981314 -0.32701069]	[ 0.26174316 -0.19646704 -0.36919032]
		[-1.34444637 0.07635588 -0.59048282]	[-1.38649472 0.13719028 -0.53482425]
		[ 0.83730462 -0.62614904 -0.01463617]	[ 0.85871064 -0.61842476 0.02385182]
		[ 0.53199597 0.45484906 0.46999709]	[ 0.53765598 0.47461906 0.52353946]
		[-0.12943158 0.03222619 -0.57921463]	[-0.16138399 0.04752491 -0.71577538]
		[-0.05593369 0.1399057 0.39470827]	[-0.15544979 0.09888156 0.31946663]
		[ 0.19106058 -0.23885816 0.3889818 ]]	[ 0.14393387 -0.28083609 0.31845307]]
0.518779	0.579033	[[-1.19162230e+00 -7.24799447e-01 -1.21744967e+00]	[[-1.09224839 -0.71713983 -0.94085261]	[1.851345902625058, 2.3641126532884438, 2.595693731030602, 0.8710566831839912, 4.573739635268345, 0.9093681644009614, 4.926168840192327, 1.0244674088396213, 1.230289214316305, 1.2964885038645442, 0.8616567659082713, 4.071163838905587, 1.1289570501474102, 0.17046227158351696, 1.2884717456391699, 1.84281361100505, 0.3549585107491394, 0.45575522093557336, 1.9868422975749354, 0.6587805312327997, 1.33…	[1.6101241307871899, 2.2655450493913003, 2.0275990393905885, 0.8116896064077455, 3.716373442332591, 0.9024332676865116, 4.331034518370747, 0.927170566498241, 1.0624225476336113, 1.196202585389236, 0.8747442358241637, 3.7975817447452656, 1.133548257280665, 0.22906498051385882, 1.3608174001219575, 1.8125177898175475, 0.46113306189551523, 0.3000783041241466, 2.0971719384342697, 0.674603006759813, 1.…
		[ 1.03168131e+00 6.92317328e-01 -2.01130779e+00]	[ 1.22629586 0.48080306 -1.84329087]
		[ 1.71943327e+00 -1.81672002e+00 6.93327876e-01]	[ 0.58349562 -1.69748573 0.94299147]
		[ 4.83735330e-01 -4.76266935e-01 5.45811032e-01]	[ 0.41751322 -0.47648533 0.50742926]
		[ 7.61779715e-01 -1.59235539e+00 4.21938268e+00]	[ 1.38509052 -1.43552761 3.13563651]
		[ 1.74912338e-01 5.25407712e-01 -7.21320226e-01]	[ 0.15821285 0.63836213 -0.61793874]
		[-2.09530053e+00 2.74667068e+00 -3.51178805e+00]	[-1.52489837 2.75045022 -2.97784629]
		[-8.32951579e-01 -1.98847637e-01 5.62303082e-01]	[-0.74102245 -0.16345149 0.53274253]
		[ 1.68720600e-01 -1.01998457e+00 6.66915573e-01]	[ 0.09148437 -0.92602378 0.51269118]
		[ 7.49459027e-01 5.14220264e-01 9.24538332e-01]	[ 0.55778 0.5642745 0.89519628]
		[ 6.04255664e-01 -5.58277245e-01 -2.56230351e-01]	[ 0.6729998 -0.53285745 -0.16826076]
		[-2.82621941e+00 2.56270445e+00 1.42105761e+00]	[-2.76481569 2.17784138 1.42633384]
		[ 7.20675341e-02 8.48698266e-01 -7.40986873e-01]	[-0.32184409 0.87332924 -0.6470271 ]
		[ 7.03494697e-02 6.06362428e-02 -1.42939093e-01]	[ 0.17227334 0.02278006 -0.14924386]
		[-1.40958467e-01 -1.23286047e+00 3.46908064e-01]	[-0.0978251 -1.29491177 0.40676499]
		[ 1.48647683e+00 1.05131514e+00 -2.84754458e-01]	[ 1.29226028 1.23837648 -0.2858458 ]
		[-3.07419939e-02 -1.22685360e-01 -3.31660635e-01]	[ 0.09169461 -0.23461392 -0.38625394]
		[-2.23496059e-01 1.90846510e-01 -3.48338833e-01]	[-0.11381625 0.21808706 -0.17184553]
		[ 1.00321469e+00 -1.60334409e+00 -6.08597028e-01]	[ 1.13195413 -1.63192697 -0.67351641]
		[ 2.77224922e-01 2.16326375e-01 5.57082606e-01]	[ 0.3870532 0.23559878 0.4997722 ]
		[-1.29385091e+00 2.07813392e-01 -2.27590699e-01]	[-1.3849753 0.13916584 -0.21965371]
		[ 4.84755287e-02 3.37858748e-03 3.22327057e-01]	[ 0.02959577 -0.06381756 0.31292851]
		[ 1.29549195e+00 -1.05736187e+00 4.70236612e-01]	[ 1.17061442 -0.95102484 0.49818026]
		[-1.02002736e+00 1.23010887e+00 -3.16439379e-01]	[-1.02366376 1.23667383 -0.28570734]
		[-1.46602970e-01 -2.67821565e-01 -2.25478536e-01]	[-0.13709564 -0.28275955 -0.2008863 ]
		[-2.69437197e-01 -7.80203952e-01 -2.33925339e-01]	[-0.33828498 -0.82613956 -0.36357488]
		[ 2.33085770e-01 3.19238593e-01 4.48788343e-01]	[ 0.11790893 0.30406004 0.39150612]
		[ 1.08809101e-01 3.90280051e-01 -4.89306145e-02]]	[ 0.05426309 0.35436279 -0.13042901]]
0.246047	0.373731	[[ 0.97599598 0.24161937 1.96209755]	[[ 1.07251178e+00 2.92913530e-01 2.10756837e+00]	[2.20471650312878, 1.8025424924438074, 2.7125782698690863, 1.053792052288586, 3.7527196643418663, 0.6263401127700721, 3.0542955196415345, 0.7169822545132295, 1.0456914223328562, 1.1325393992823785, 0.923355312008694, 2.677790964580606, 1.1742512675167536, 0.14381084843707972, 1.2068233405160647, 1.9986435263041058, 1.311618814916481, 1.2168920023132705, 0.8153127796607571, 1.1645032617924027, 1.3…	[2.3828395403032436, 1.692392713323421, 2.2289018127272797, 1.086434527009553, 2.8854632438291645, 0.62270827298943, 2.693120757628424, 0.664314035387189, 1.0562799707953847, 1.1755788308872512, 0.8429316047262716, 2.75311853316462, 1.2269228177779146, 0.16333742272154056, 1.2626697439453098, 2.125463003089329, 1.2479485673757704, 1.0530964877910023, 0.7470747165041342, 1.1241624017112748, 1.3286…
		[-0.10942637 0.82297697 -1.59996694]	[-9.24384758e-02 7.66248135e-01 -1.50615803e+00]
		[ 1.80791495 -0.15069514 -2.01663466]	[ 1.10333031e+00 2.16413388e-02 -1.93654258e+00]
		[ 0.74750457 0.04684226 0.74129643]	[ 7.61718983e-01 3.02553013e-02 7.74085776e-01]
		[-2.37286617 1.78793109 2.29253428]	[-1.80473443e+00 1.52437685e+00 1.65683644e+00]
		[ 0.38153263 -0.32726769 0.37367184]	[ 3.38780458e-01 -3.01303089e-01 4.26860449e-01]
		[-1.26237692 -2.76552187 0.29498201]	[-1.06478447e+00 -2.45416760e+00 3.10152929e-01]
		[ 0.35712132 -0.61984628 0.0481508 ]	[ 3.85860943e-01 -5.32632875e-01 9.34167579e-02]
		[ 0.84563284 0.61294909 0.05166303]	[ 8.34841863e-01 6.44631304e-01 5.67179266e-02]
		[-0.71137221 -0.76199173 -0.44267785]	[-8.05973110e-01 -7.44276237e-01 -4.22428475e-01]
		[-0.06221866 -0.02909052 -0.92079727]	[-2.66272690e-02 5.63830985e-02 -8.40622165e-01]
		[-2.64335351 -0.08150457 0.42024238]	[-2.70272104e+00 -3.08972728e-01 4.23670259e-01]
		[ 0.61878262 -0.95364968 -0.2941537 ]	[ 5.32330803e-01 -1.02904629e+00 -4.03766337e-01]
		[-0.0484707 -0.13535196 0.00346374]	[-1.42001297e-02 -1.50273072e-01 -6.24137300e-02]
		[ 0.71362799 0.9691337 0.08909283]	[ 8.18812658e-01 9.52963514e-01 1.25464157e-01]
		[ 0.88197501 1.40772231 -1.1113118 ]	[ 7.95347741e-01 1.68108011e+00 -1.02906978e+00]
		[ 0.48444048 -0.58617369 -1.06867289]	[ 4.98011044e-01 -5.90636336e-01 -9.80055787e-01]
		[-0.37252296 1.12863385 0.26122483]	[-2.13262919e-01 9.49729264e-01 4.01927188e-01]
		[-0.33158618 0.69256163 -0.27412391]	[-2.71216641e-01 6.91198260e-01 -8.25053395e-02]
		[-0.75529179 -0.87982027 -0.10732408]	[-7.01092104e-01 -8.72689846e-01 -1.03069876e-01]
		[ 0.97810074 -0.27587005 0.93904384]	[ 9.03675701e-01 -3.36680703e-01 9.14022610e-01]
		[-0.18951858 0.00697567 0.227907 ]	[-2.00458902e-01 -1.07176005e-01 2.05758181e-01]
		[-0.33710541 1.6061072 -0.15155543]	[-4.17979772e-01 1.54905232e+00 -1.70302024e-01]
		[ 0.25141354 -1.19498824 0.02749998]	[ 2.37818868e-01 -1.18576977e+00 3.25944029e-02]
		[ 0.1642296 -0.32401422 0.12418863]	[ 1.90545072e-01 -3.55172919e-01 1.48824718e-01]
		[ 0.57665484 0.47859559 0.15588291]	[ 5.34958155e-01 3.49854342e-01 1.31650073e-01]
		[-0.56036761 -0.70154102 -0.18309776]	[-6.93328809e-01 -6.77094202e-01 -2.18613251e-01]
		[ 0.05272582 0.16799812 0.04393547]]	[ 2.73687875e-04 1.35564298e-01 -5.40028509e-02]]
0.246833	0.372155	[[-0.08029656 0.23751651 0.81336093]	[[-0.00716485 0.0762253 0.8717452 ]	[0.8511272745593853, 0.9334217639603813, 1.1609973228826216, 0.6394733750694336, 1.364473344471279, 0.9029909085548844, 3.6650343640141094, 0.8567324089828794, 1.314331414681943, 0.3222093416766865, 0.5865479390284661, 3.558555943860371, 2.4850651422662002, 0.48190548445773884, 1.273842975514955, 1.1269041076380795, 1.0282550955165464, 3.0287196090288906, 2.554971663914816, 1.551238423339542, 1.2…	[0.8751007497785878, 0.9681502182740614, 1.3413764119574418, 0.677301752560162, 1.1746602342906594, 0.8992839183827546, 3.308857297787104, 0.9294688849600635, 1.2927636073226065, 0.414007277658171, 0.5732702677808916, 3.6805354511050754, 2.539268079689877, 0.5002262067574984, 1.2681015728177818, 0.6976470868023328, 0.9093559619759582, 2.8141424348950514, 2.5073389140686646, 1.5338663159701955, 1.…
		[-0.66924427 0.16864743 0.62844756]	[-0.71321871 0.43146956 0.49241033]
		[-0.47604453 -0.24261527 -1.0307445 ]	[-0.59453334 -0.16677001 -1.19080164]
		[ 0.35137598 0.50229871 -0.18209097]	[ 0.44426242 0.47771998 -0.18207742]
		[ 0.21340174 1.25492257 -0.49134159]	[ 0.27361141 1.01696515 -0.52033197]
		[ 0.45252102 0.73934543 -0.25295384]	[ 0.47576874 0.71052125 -0.27841555]
		[ 1.45309616 -3.04850083 1.42394913]	[ 1.31907699 -2.74534014 1.29293465]
		[-0.65978975 0.46733774 -0.28330785]	[-0.72989541 0.52760309 -0.22978268]
		[-1.03600704 0.11014135 0.80126486]	[-0.99704267 0.02991236 0.82234354]
		[-0.06669017 0.01164372 0.31501699]	[-0.09290292 0.04197312 0.40125968]
		[ 0.35999978 -0.45487235 -0.08677436]	[ 0.39332538 -0.4055116 -0.09743866]
		[-0.83060015 -1.69884617 -3.01452243]	[-0.81626505 -1.76524694 -3.12473292]
		[ 1.80578248 1.66150554 0.39255286]	[ 2.00429042 1.5046432 0.40835169]
		[-0.40811036 -0.25315258 0.03990737]	[-0.45614203 -0.20234878 -0.03486655]
		[-0.30903963 -1.22991923 -0.12028765]	[-0.25037299 -1.23865651 -0.10547513]
		[-0.04380697 -1.07983421 -0.31929907]	[-0.02877879 -0.69247408 -0.07976772]
		[ 0.60067144 -0.79611946 0.25039204]	[ 0.51861011 -0.72372449 0.18491801]
		[-0.37891206 2.99256601 0.27224402]	[-0.24924839 2.7738948 0.40346069]
		[-0.36626119 -0.88109276 2.37010727]	[-0.33928315 -0.77228332 2.36118908]
		[ 0.82370377 1.2338975 -0.45315526]	[ 0.86160563 1.23044944 -0.31044451]
		[-0.61300154 0.40592652 -0.99522683]	[-0.68575059 0.26086504 -0.94983154]
		[-0.16783645 -0.08327385 -0.0081718 ]	[-0.2246575 -0.19345501 0.00858733]
		[-0.22813284 -0.90994983 0.00335334]	[-0.15903644 -0.926312 -0.14169958]
		[-0.25216595 0.95963856 -0.41787105]	[-0.21410836 0.97352901 -0.44177741]
		[ 0.34731317 -0.00501895 0.57082378]	[ 0.3870781 -0.0435724 0.59583384]
		[-0.74936935 -0.57461153 -0.89247335]	[-0.64419221 -0.67390044 -0.83338514]
		[ 0.50362031 0.89435576 0.5163351 ]	[ 0.36672747 0.91937041 0.45042832]
		[ 0.21285672 -0.37953833 0.32170824]]	[ 0.15823673 -0.425546 0.22736605]]
0.780147	0.79544	[[ 0.65632436 -0.8364345 0.56704626]	[[ 0.62768803 -1.06918267 0.54135337]	[1.2049588402441327, 2.2737581230572643, 2.6951715164159444, 1.2548380372530539, 3.638571557832891, 0.2552835335249692, 4.440573795315101, 1.3763879352640889, 0.9943273444045486, 0.4249240030359632, 0.5583331325941312, 4.8709110352204625, 0.9889346642061956, 0.7182192628981678, 1.2160979172204434, 1.3658055162492309, 0.780098598365808, 1.9485975815344556, 2.128441364203914, 1.5918379986100675, 1.…	[1.3528515504488898, 1.8881199736262595, 2.85913245454456, 1.1294634970612478, 3.768863747558538, 0.1642578512609216, 4.3303627259196915, 1.2072103508993774, 0.9894457611894917, 0.33833183060501903, 0.49419413686963726, 4.702885079253423, 0.8967007709739662, 0.6454951128452125, 1.1364687667173323, 0.9691308842813906, 0.8472916739077709, 1.8158923280520909, 2.3109655499683157, 1.539643621796371, 1…
		[-0.30596259 -0.13834458 2.24882718]	[-0.25409224 0.22434499 1.85744542]
		[-2.53753312 0.88058846 -0.22234914]	[-2.76154462 0.71890926 -0.17798654]
		[-1.04377332 0.55208535 -0.4246852 ]	[-0.90447123 0.52888534 -0.4217818 ]
		[ 0.88096153 1.5762253 -3.15889594]	[ 0.96556754 1.76428 -3.18737029]
		[-0.03714657 0.19925485 0.1552009 ]	[ 0.03921463 0.113644 0.11192808]
		[ 0.75215139 -2.45296363 3.62435282]	[ 0.28544913 -2.57987483 3.46623802]
		[ 1.24338185 -0.05516256 -0.58770947]	[ 1.07346341 -0.05565502 -0.54948672]
		[ 0.22109377 0.58776942 -0.770929 ]	[ 0.31941306 0.57453821 -0.7395161 ]
		[-0.17051019 -0.05316903 -0.38556418]	[-0.16091061 -0.03268076 -0.2958178 ]
		[-0.25271966 0.33013808 0.37266273]	[-0.22233715 0.28424579 0.33763644]
		[ 2.35361985 -3.17760161 -2.84413359]	[ 2.37064057 -2.91405537 -2.8293944 ]
		[-0.54245605 -0.77283526 0.29403888]	[-0.14359111 -0.82435884 0.3223141 ]
		[ 0.43045322 -0.49987174 0.28403727]	[ 0.39122064 -0.41473114 0.30266885]
		[ 0.20864206 1.14329687 -0.35809901]	[ 0.19483213 1.09563207 -0.23063405]
		[-1.06988943 -0.8422759 -0.10645479]	[-0.85055186 -0.44985525 0.11578628]
		[-0.41578347 0.65207839 0.10233135]	[-0.53050628 0.64148681 -0.15799033]
		[-0.27338873 1.68613581 0.93767648]	[-0.17008477 1.48180077 1.03576184]
		[-0.1160048 1.86867857 1.01234674]	[-0.28019373 2.03418739 1.06025228]
		[-0.7927837 -1.16240528 -0.74448383]	[-0.75352448 -1.20302311 -0.59618683]
		[ 1.04919527 -0.02004398 -0.16628468]	[ 1.05824429 -0.18061752 -0.09498908]
		[-0.18409227 0.48220773 0.30379108]	[-0.23691231 0.40801253 0.27123944]
		[ 0.15029354 -0.77315434 1.0379693 ]	[ 0.13717825 -0.7263212 0.90456982]
		[ 0.19786594 0.54380115 0.07652115]	[ 0.20662965 0.5481818 0.05257963]
		[-0.3812059 0.22978478 -0.98202194]	[-0.3269375 0.17726863 -0.94306151]
		[ 0.31615712 0.3402742 0.57406034]	[ 0.42818976 0.29289037 0.60010591]
		[-0.1662474 -1.18287545 -0.46721345]	[-0.26219615 -1.15533976 -0.55592002]
		[-0.17574784 0.74696922 -0.10547602]]	[-0.23987709 0.71738752 -0.19974401]]
0.672855	0.652507	[[ 0.08348952 -0.85499501 -0.02083665]	[[-0.07077298 -0.96028682 -0.06672898]	[0.8593143358069444, 2.7911898804232584, 1.3256761464640006, 1.20468254039318, 2.9700152716423314, 0.7608939954543731, 2.9414590311605986, 1.1657292982700274, 1.1772061907418354, 0.946559902612367, 0.8612202510753753, 3.166124739858517, 0.7738008616902965, 0.3572357329079862, 1.2924218316298928, 2.6986375621257923, 1.2537652130416435, 2.39590739377944, 0.3059824651392544, 1.5489321095611222, 0.98…	[0.9652006797052931, 2.2944076424237942, 1.05573090263632, 1.0747252245851704, 2.6125008416822926, 0.6775679925244235, 2.4353312614397415, 1.1615335926620678, 1.083090832646166, 0.8829784785463812, 0.7925470153110953, 2.9443343764481047, 1.0613290211101247, 0.45503245787958335, 1.3056964610799384, 2.625611278979153, 1.1247705735685223, 2.3334250161988543, 0.5529749949160319, 1.5315224762928574, 0…
		[-1.24013398 -0.10198076 2.49848126]	[-1.09200836 0.43105503 1.97129798]
		[ 0.06758281 1.32072072 -0.09244782]	[ 0.32290959 0.97424646 -0.24726698]
		[-1.0129761 0.02395757 -0.6515869 ]	[-0.93663085 0.00648694 -0.52698661]
		[ 0.56219962 -0.74629585 -2.81921351]	[ 0.30436607 -0.55930411 -2.53371286]
		[-0.50559755 0.47942204 -0.30575366]	[-0.46486444 0.36247753 -0.33408005]
		[ 2.50844584 0.79821815 1.31252753]	[ 2.03298914 0.60859606 1.19474028]
		[-0.42924058 1.03585431 -0.31887797]	[-0.55503452 0.98012401 -0.28364397]
		[-0.80169526 -0.8620024 0.00714027]	[-0.70874488 -0.81885273 0.01570501]
		[-0.04798887 -0.38121392 -0.86507148]	[-0.05674253 -0.40290554 -0.78364431]
		[ 0.04845439 0.22670254 0.82943261]	[ 0.0686729 0.18790463 0.76688112]
		[ 2.3091679 -1.97569957 -0.88808823]	[ 2.2184339 -1.77813357 -0.76543907]
		[ 0.01432497 0.15638896 -0.75769721]	[ 0.51038191 0.10413519 -0.92470831]
		[ 0.08636854 0.34637842 -0.01341032]	[ 0.02068143 0.44588705 0.08838302]
		[-0.12034339 -1.27773064 0.15256495]	[-0.15895478 -1.25330773 0.32984294]
		[-1.92545769 1.78729345 -0.61712194]	[-1.57837616 2.06803258 -0.35468932]
		[ 0.17938005 0.31739275 1.1995882 ]	[ 0.07126001 0.23636871 1.09734256]
		[-0.24061947 -1.39836153 1.93055938]	[-0.19805089 -1.32291825 1.91194546]
		[-0.21322434 -0.14260217 -0.16680909]	[-0.42527681 -0.32491862 -0.13910023]
		[ 0.99800259 1.17999967 -0.10383782]	[ 1.01191955 1.14899535 0.0372773 ]
		[-0.75221813 0.46516819 -0.43423938]	[-0.72981098 0.29596118 -0.44101311]
		[ 0.50065022 -0.35113291 0.16575504]	[ 0.42653862 -0.3431216 0.11124505]
		[-0.02909016 0.43731159 -1.19912823]	[-0.11401289 0.50020565 -1.32367545]
		[-0.24461749 -0.39609126 0.10327192]	[-0.22530026 -0.41224187 0.10391521]
		[ 0.33749103 -0.06748839 1.19670759]	[ 0.36076073 -0.09329545 1.23613811]
		[-0.68241163 -0.54918653 -1.07796857]	[-0.74894396 -0.54285034 -1.07425964]
		[ 0.38134556 1.01003789 0.67023235]	[ 0.29531363 1.03176769 0.54814575]
		[ 0.46172625 -0.51432583 0.47008559]]	[ 0.41929777 -0.57010741 0.3860891 ]]
0.451583	0.527865	[[-0.36705093 -1.12370875 -0.33013083]	[[-0.68254135 -0.94225141 -0.42951771]	[1.2273687688290986, 1.877948081391434, 2.782199915006281, 0.6150919457588314, 3.09534192117815, 0.48780719341053036, 2.1861274881915747, 0.9034082579656113, 0.8465408654422578, 0.846134493547555, 0.3861756240378098, 3.863921729779932, 2.6871793881292434, 0.5844130803827751, 1.0774202006418605, 2.3156982847077945, 0.7373738660954002, 1.760532530691415, 3.6474939921364085, 1.5517154369788957, 0.73…	[1.2402362184136264, 1.8873764202330645, 2.4292418894931433, 0.5811043914470633, 3.09398015096697, 0.487687821095964, 2.0812037106993664, 0.8820835642963509, 0.9008886114301702, 0.90913624049962, 0.43880214507857296, 4.012486835885168, 2.600955604041829, 0.5972767831977855, 1.0012320204293752, 1.807986785424021, 0.5961436942367184, 1.7884892887080983, 3.7135400314448885, 1.6965343084140885, 0.747…
		[-1.81302719 -0.21154633 0.44144033]	[-1.80851616 0.1944666 0.50362863]
		[ 1.91843754 1.96807218 0.432349 ]	[ 1.94869223 1.43065839 0.23881231]
		[-0.06228854 -0.59709174 -0.13393914]	[-0.10079405 -0.57133895 -0.03308596]
		[-2.63841987 -1.08750757 -1.19883672]	[-2.69482217 -0.87363301 -1.24395016]
		[-0.35165679 0.12987561 -0.31213087]	[-0.3872042 0.03440124 -0.29449766]
		[ 0.63170649 1.89737664 -0.8832113 ]	[ 0.64876221 1.6669097 -1.0639213 ]
		[ 0.85603738 -0.27312226 -0.09354522]	[ 0.83932683 -0.27004623 -0.02601789]
		[ 0.78438087 -0.17903588 -0.26329498]	[ 0.85036168 -0.01764018 -0.2969413 ]
		[ 0.74716992 0.17260765 0.35761333]	[ 0.77486448 0.05670984 0.47212047]
		[-0.28636423 0.24495379 -0.08440843]	[-0.27226207 0.29094831 -0.18376553]
		[ 1.07462453 -0.65412597 3.65338096]	[ 0.94458294 -0.40877983 3.87823577]
		[ 0.14827609 -2.54083133 -0.86204606]	[ 0.33279104 -2.40021672 -0.94508194]
		[ 0.44597668 0.23591671 -0.29493516]	[ 0.48068753 0.30807584 -0.17540904]
		[-0.16179821 1.06428298 0.04424215]	[-0.17782179 0.97121669 0.16608163]
		[-2.1778664 0.07687026 -0.78322886]	[-1.63386201 0.13041555 -0.76308776]
		[ 0.37811821 0.60835576 -0.17507175]	[ 0.27631603 0.47302125 -0.23513327]
		[-0.04124172 -0.49352698 1.68943927]	[-0.07225902 -0.44840031 1.7298583 ]
		[ 1.28689823 1.14058168 -3.2167031 ]	[ 1.17724519 0.84820723 -3.41833553]
		[-0.82779615 -0.87954547 0.97415302]	[-0.84472927 -0.86600188 1.1894124 ]
		[ 0.27198825 0.06977164 0.67467954]	[ 0.23943361 -0.04846818 0.70616731]
		[ 0.18160642 0.47490281 0.36835561]	[ 0.12463473 0.44580746 0.32362216]
		[-0.31960081 -0.83349079 1.97100468]	[-0.36980795 -0.70928164 1.93819527]
		[ 0.79022828 0.95944469 -0.99929931]	[ 0.79923293 0.94399637 -0.98611442]
		[-0.4365001 -0.2443611 -0.98030145]	[-0.40525481 -0.24470503 -0.93507726]
		[ 0.50621358 0.26191563 0.74063854]	[ 0.35332419 0.15252826 0.77306047]
		[ 0.12555867 -0.62191885 -0.48845043]	[ 0.06965689 -0.57034007 -0.58725055]
		[-0.38257002 0.46238075 -0.22470288]]	[-0.41003766 0.42374071 -0.30200744]]
0.522496	0.624982	[[ 0.13531309 1.81109541 1.09034746]	[[-0.19296102 1.85103666 1.09320803]	[2.118309188611208, 2.5540630927492995, 2.380330164409399, 0.9776511850898817, 2.784598125630809, 0.5089097247921279, 5.0534678923583565, 1.15293658099947, 0.8955717883746399, 1.268483296478184, 0.6748106269869154, 5.272470230406809, 1.1796136732582834, 0.5891575754879838, 0.69809714450919, 3.8217716501307595, 1.2280930457803916, 1.47504248770037, 1.1497376296596518, 1.7975000331332482, 0.3601053…	[2.1583962762650932, 2.0313264245841007, 1.9961945688183225, 0.8745333578123388, 2.51655730862068, 0.5173066435529804, 4.768555317472886, 1.1467796564185595, 0.8194585569627174, 1.348399405176844, 0.6357831953627026, 5.5964712382503174, 1.1110788280921742, 0.49553076395992857, 0.7761382362310983, 3.775041786468411, 1.2597175680216728, 1.4257415681301042, 1.3648231277633058, 1.883301746229328, 0.4…
		[-0.57374985 -0.87453989 -2.33007068]	[-0.52126288 -0.5269389 -1.89127138]
		[ 0.3118859 1.48046764 1.83763828]	[ 0.12185557 1.10311493 1.65924122]
		[ 0.69976783 -0.49223232 0.47311116]	[ 0.59587247 -0.40840862 0.49289653]
		[ 0.83053212 -2.6410155 0.29873104]	[ 0.64025844 -2.42681266 -0.18360315]
		[ 0.41295978 -0.19618937 -0.22352419]	[ 0.34359316 -0.31296257 -0.22716587]
		[-0.96410015 3.39913479 -3.61302247]	[-0.58935284 2.97553419 -3.67939932]
		[-1.09993501 -0.17617845 0.29726566]	[-1.07608551 -0.02840769 0.39539418]
		[ 0.34227632 -0.38526501 0.73243882]	[ 0.48683751 -0.15256152 0.64126948]
		[-0.5893865 -0.89669115 -0.676475 ]	[-0.66082868 -0.98007891 -0.64879252]
		[ 0.50126672 -0.43095664 -0.13556336]	[ 0.52717959 -0.33931124 -0.10568742]
		[-1.51002204 2.92338279 4.11978262]	[-1.40384334 3.29073839 4.30357468]
		[ 0.9539379 -0.61754643 -0.31642899]	[ 0.96454803 -0.52397236 -0.17203552]
		[-0.03919199 0.06216312 -0.58455657]	[ 0.04269462 0.07953839 -0.4872387 ]
		[-0.42233835 -0.53471522 -0.15182088]	[-0.44965391 -0.6247051 -0.09972696]
		[-0.25546396 -3.59855547 -1.26137831]	[ 0.12612638 -3.55368909 -1.26740937]
		[ 0.92046971 -0.73771972 0.34163966]	[ 0.83377288 -0.91464073 0.23482648]
		[-0.04714076 1.37829534 0.52328773]	[-0.16867868 1.19818572 0.75408057]
		[-0.87473339 -0.72880384 0.15994711]	[-1.00166198 -0.92652581 0.03107015]
		[ 1.22728971 1.3127959 0.03651392]	[ 1.29189393 1.36142971 0.15602783]
		[-0.20005117 0.05993721 -0.29336489]	[-0.20618357 -0.07937208 -0.33878908]
		[ 0.22410017 -0.05613742 -0.48167191]	[ 0.22577751 -0.13654303 -0.60268826]
		[ 0.94856953 0.38798673 -0.70962339]	[ 0.9145366 0.60555981 -0.74052117]
		[-1.00674261 -0.59673621 0.41503286]	[-1.01056722 -0.59086623 0.4117466 ]
		[ 0.10250938 -0.04434638 0.30061885]	[ 0.12065026 -0.02696478 0.34614044]
		[-0.23594361 0.2531169 -0.11355187]	[-0.42781785 0.19192533 -0.13328296]
		[ 0.12982527 0.15796438 -0.05205687]	[ 0.11013642 0.206815 -0.11492941]
		[ 0.36871012 -0.27903699 0.22967962]]	[ 0.3631641 -0.3111168 0.17306489]]
0.246624	0.301522	[[-0.02944523 0.50241328 -0.19892477]	[[-0.26628084 0.49668652 -0.26472298]	[0.5411628155465105, 4.212025847929305, 2.247269305645537, 0.8546803895697306, 1.8991818248121464, 0.9056996762436008, 2.9878351645074868, 1.5317994685484277, 0.47495689015880105, 1.6762121468583626, 0.4292039141397582, 2.125170506108034, 0.38513529258227586, 0.41413755413278697, 0.6627501168963575, 1.078764066571098, 1.1773543598588272, 0.5698411108603972, 1.5600196945986264, 1.7845591496343676,…	[0.6226405392890069, 3.792445678865385, 2.2240494439239793, 0.8339238746039195, 1.5381014261382118, 0.8349871874198048, 2.6847743459328024, 1.4070618226078975, 0.45063988019153367, 1.7393864941329342, 0.47065987502497986, 2.5729795042908403, 0.5901499399836233, 0.4001221351760959, 0.6940249667256078, 1.4691590914054278, 1.1742889815913329, 0.48350412631576867, 1.5275944523376639, 1.76027603424356…
		[ 1.26374516 -1.58317967 -3.69291917]	[ 1.3621274 -1.41521294 -3.2441371 ]
		[-0.6539499 -0.01294403 2.14997705]	[-0.9753187 -0.1666587 1.99182686]
		[ 0.54233958 0.01718244 0.66034167]	[ 0.49182749 0.13915003 0.65891731]
		[-0.70716948 -1.19156537 1.29883598]	[-0.77394359 -1.05340623 0.81061866]
		[ 0.71023871 0.39542411 -0.39936531]	[ 0.6507705 0.22775569 -0.47098694]
		[-2.27535328 1.17725918 -1.53752635]	[-1.90519426 0.74200929 -1.74002022]
		[ 0.9318721 -1.21545984 0.0261029 ]	[ 1.02782326 -0.955066 0.10607197]
		[ 0.04078977 0.47277954 0.01999374]	[ 0.03029368 0.4469164 0.04923741]
		[ 0.38870509 1.0578167 1.24081398]	[ 0.25126488 1.12418857 1.30327718]
		[-0.1017381 0.23386944 -0.34521072]	[-0.06969694 0.30701169 -0.34986694]
		[ 0.90071256 0.71260968 1.78808669]	[ 1.12925506 1.35737436 1.87150778]
		[-0.14762313 0.11406984 0.33693423]	[-0.22439825 0.08495003 0.53917146]
		[ 0.06265225 -0.36905403 -0.17715455]	[ 0.13702055 -0.36378008 -0.09480055]
		[-0.1413881 0.30652273 -0.57034283]	[-0.13814808 0.25711661 -0.62966404]
		[-0.0679387 -1.07628351 -0.02701929]	[ 0.26127738 -1.43948151 0.13437097]
		[-0.72154813 0.61249904 -0.70026888]	[-0.80612499 0.49006417 -0.69925261]
		[ 0.12757123 -0.55446609 -0.03180916]	[ 0.00411985 -0.48338146 0.01008123]
		[ 0.59832448 0.99756165 1.03949027]	[ 0.54934226 0.97039539 1.04407886]
		[-1.39287994 -1.09763141 -0.1993543 ]	[-1.33891154 -1.13800161 -0.10411505]
		[ 0.62047806 0.07641414 -0.22022206]	[ 0.56023494 -0.07324284 -0.27186909]
		[-0.00584166 0.4221342 -0.60005993]	[-0.03330022 0.34533958 -0.62885543]
		[-1.80835004 -0.42910072 -0.68465456]	[-1.80466621 -0.34217472 -0.72433523]
		[ 1.52990014 0.36910237 0.02465788]	[ 1.56049555 0.36908726 0.05036096]
		[ 0.23748462 -0.05155412 0.65669867]	[ 0.26950521 -0.04340666 0.69873657]
		[ 0.23706975 -0.44963516 0.10701447]	[ 0.19439176 -0.42496091 0.06756326]
		[ 0.18024718 0.22042513 0.09503044]	[ 0.17713524 0.26852809 0.05250684]
		[-0.30461486 0.29026125 -0.11842576]]	[-0.32090138 0.27219995 -0.16570115]]
0.325536	0.369887	[[ 1.74440735e+00 2.11139272e+00 1.25549464e+00]	[[ 1.61046503e+00 2.05547595e+00 1.14415351e+00]	[3.0128396932450014, 2.2296838970847066, 0.6963476285269288, 0.883259260514484, 1.6078232445773837, 0.7047766391845584, 2.081946950342487, 1.3865229502053802, 1.1161826052950223, 1.7010874911825664, 0.36114503262905107, 4.830778569192763, 1.6210233595283678, 0.436133375479503, 0.5339161550128596, 2.828052120662456, 1.3007895722534788, 3.431491447054536, 2.500795173121891, 1.6200835404499072, 0.69…	[2.8509062133060477, 2.0246000038460683, 0.7250560848519292, 0.9033712837595653, 1.366961258288119, 0.6494859270598632, 2.198373953902092, 1.2179485424638683, 1.0721363697880752, 1.7155196973258184, 0.39963180954208566, 4.8647609296786065, 1.7598154219522664, 0.4774718631399686, 0.6275600558938448, 2.287993498417584, 1.2903128898200327, 2.965884307282992, 2.6533716655063104, 1.6241176984463002, 0…
		[ 8.92369889e-01 -1.35093090e+00 -1.53302053e+00]	[ 9.59600352e-01 -1.13986303e+00 -1.37072412e+00]
		[ 4.77162709e-01 -3.90687262e-01 -3.23387124e-01]	[ 3.84453479e-01 -4.57520387e-01 -4.10581227e-01]
		[ 6.38690846e-01 3.42233485e-01 -5.05071447e-01]	[ 6.26116197e-01 3.47634370e-01 -5.50643741e-01]
		[ 6.69751451e-01 7.12969223e-02 1.45994703e+00]	[ 7.70939353e-01 4.46839605e-02 1.12793570e+00]
		[ 1.12811233e-01 -1.76185035e-02 6.95466265e-01]	[-1.69784881e-02 -1.61835288e-01 6.28771055e-01]
		[-3.75001716e-01 -5.06338231e-01 1.98431308e+00]	[-2.27988812e-01 -6.38815120e-01 2.09112037e+00]
		[-1.22052143e+00 -5.90032923e-01 -2.90920073e-01]	[-1.17011631e+00 -2.36250143e-01 -2.41686440e-01]
		[-1.04648131e+00 3.03968178e-01 -2.41544657e-01]	[-1.02888532e+00 1.80744030e-01 -2.41252937e-01]
		[-1.41401057e+00 -2.01174334e-01 -9.24013878e-01]	[-1.44071460e+00 -1.14302027e-01 -9.24275029e-01]
		[-2.75761398e-03 -2.10853365e-01 2.93187634e-01]	[-6.15581201e-03 -2.13370123e-01 3.37847421e-01]
		[ 1.24652343e+00 5.44181773e-01 -4.63534973e+00]	[ 1.28434878e+00 7.11976416e-01 -4.63782672e+00]
		[-9.03689697e-01 1.19319587e+00 6.22370699e-01]	[-9.70553694e-01 1.19831296e+00 8.47951583e-01]
		[-3.62534064e-01 -9.63583661e-02 2.22477952e-01]	[-3.45131191e-01 -1.12641538e-01 3.10122114e-01]
		[ 4.37081121e-01 -1.05193200e-02 -3.06457009e-01]	[ 4.55693532e-01 6.59065597e-02 -4.26416878e-01]
		[-2.40143404e-01 2.72237018e+00 7.27262361e-01]	[ 5.53795186e-02 2.15088274e+00 7.78171451e-01]
		[-6.47740933e-01 -8.76566792e-01 7.10011165e-01]	[-6.30108840e-01 -9.30652353e-01 6.33842569e-01]
		[ 4.02909529e-01 -3.40383477e+00 1.63420728e-01]	[ 2.52364486e-01 -2.95505238e+00 2.11503069e-02]
		[-1.98511337e+00 -1.41792652e+00 5.50259765e-01]	[-2.11459364e+00 -1.36228241e+00 8.44429720e-01]
		[ 9.34634037e-01 1.30462703e+00 -2.21536002e-01]	[ 1.00619151e+00 1.26731803e+00 -1.38715395e-01]
		[ 5.15711660e-01 3.28056613e-01 3.28535918e-01]	[ 4.61599186e-01 1.92671957e-01 2.21345092e-01]
		[ 9.03579705e-02 2.04845153e-02 -7.92389143e-02]	[ 1.27695925e-02 -5.86099314e-04 -5.98441719e-02]
		[ 3.60232615e-01 -1.69944961e-01 7.82457732e-01]	[ 3.18297098e-01 -1.61517176e-01 8.52191099e-01]
		[-6.62799181e-01 -5.49491621e-03 9.18739974e-02]	[-6.31061850e-01 -1.24092651e-02 1.03348578e-01]
		[ 3.04535261e-01 1.54305643e-01 -9.62063726e-01]	[ 3.29791306e-01 1.60741182e-01 -9.33293133e-01]
		[-1.44898892e-01 7.13568085e-01 4.12313349e-01]	[-9.32058390e-02 7.18158218e-01 4.18787669e-01]
		[ 2.43429689e-01 -7.47972362e-01 -3.38563026e-01]	[ 2.42370126e-01 -6.96429389e-01 -3.60764392e-01]
		[-7.60900808e-02 1.02928159e-01 -3.46827280e-02]]	[-9.48851492e-02 9.90203605e-02 -6.51440433e-02]]
0.590118	0.705037	[[-1.01052265 -1.09768895 -1.4041494 ]	[[-1.15314858e+00 -1.15132836e+00 -1.35937501e+00]	[2.0488320057616796, 1.593626691602207, 2.899522968324606, 1.0212713874832664, 2.3336399113643673, 1.3024956017968463, 3.68527354998855, 1.228066105699621, 0.6596309667615631, 2.270866635904767, 0.47130354472582897, 5.29517187291407, 1.292538195827624, 0.5806099863212045, 0.7087813158210586, 2.4820924999175378, 0.8223490288667972, 2.2342675889303694, 1.1687384601508792, 1.2280446414117523, 0.8816…	[2.1220765921853966, 1.6568937302547835, 2.9904527656395703, 0.9988004358922181, 2.1461216308477162, 1.2382737389684981, 3.840776122822905, 1.1636395373335113, 0.6315006861636376, 2.2550323578914293, 0.5166261342127546, 5.435567517460756, 1.1305845910343675, 0.6087904660721898, 0.7412677746202885, 2.0456945623781486, 0.8953737038365541, 1.9274872854006313, 1.2156987796419068, 1.1944932624547115, …
		[ 1.4505176 0.49551722 0.43601308]	[ 1.42527591e+00 7.49175226e-01 3.90668509e-01]
		[ 1.55637749 -2.2204795 -1.02683657]	[ 1.61784807e+00 -2.25628484e+00 -1.11110489e+00]
		[-0.95171497 0.35636341 0.10118783]	[-9.63255958e-01 2.63426576e-01 -1.86201187e-02]
		[-1.23704186 1.42878435 1.36900619]	[-1.15249508e+00 1.27292127e+00 1.28734789e+00]
		[-0.40398554 1.2373182 0.04831293]	[-5.49700504e-01 1.10602600e+00 8.86436888e-02]
		[ 0.80660021 -0.29827287 3.58352767]	[ 8.64208859e-01 -1.65142917e-01 3.73864041e+00]
		[ 0.89096103 -0.71198202 -0.45542992]	[ 9.18292476e-01 -4.90588069e-01 -5.19729976e-01]
		[-0.5049575 0.16976838 -0.3889854 ]	[-4.62734452e-01 1.09072435e-01 -4.15659894e-01]
		[ 1.35117459 1.01453871 1.5171927 ]	[ 1.33226357e+00 1.09276053e+00 1.45468868e+00]
		[-0.45707476 -0.03752735 -0.10863421]	[-5.03714304e-01 -1.03847935e-01 -4.88883305e-02]
		[-1.16118765 -2.05931096 -4.73811426]	[-1.31885065e+00 -2.09605778e+00 -4.83865363e+00]
		[-0.28900609 0.80377302 -0.97009247]	[-2.63487964e-01 8.71868317e-01 -6.69806873e-01]
		[-0.38318915 0.27513173 0.3384916 ]	[-2.96675452e-01 2.53424280e-01 4.67317496e-01]
		[ 0.60797811 0.03270364 0.3628554 ]	[ 6.86327841e-01 1.27456996e-01 2.49372659e-01]
		[ 0.41804476 1.5674244 1.87861718]	[ 6.48786669e-01 8.93216344e-01 1.72223885e+00]
		[-0.35070343 0.61541154 -0.41777227]	[-3.25406977e-01 6.56511488e-01 -5.14584332e-01]
		[ 0.25600456 -1.80773117 -1.28783591]	[ 1.04449224e-01 -1.42618793e+00 -1.29239529e+00]
		[ 0.91795774 0.69268505 0.208544 ]	[ 7.32726504e-01 7.91318470e-01 5.61115382e-01]
		[-0.79040014 -0.860912 -0.37708328]	[-7.11731006e-01 -8.78610494e-01 -3.85093143e-01]
		[-0.58864324 0.41613072 0.50754845]	[-6.04814513e-01 3.66797614e-01 4.06017511e-01]
		[-0.02686261 -0.06473237 0.74140344]	[-7.84517686e-02 -1.09605982e-01 7.64089144e-01]
		[ 0.78031153 0.19260638 -1.12940076]	[ 6.67455981e-01 2.72766414e-01 -1.10164111e+00]
		[ 0.39340837 0.02094958 -0.30853225]	[ 4.28097677e-01 1.37533381e-02 -3.01372270e-01]
		[-1.09371196 -0.29069366 1.41414638]	[-1.09055259e+00 -2.93271060e-01 1.41728300e+00]
		[ 0.0127658 -0.53312319 -0.25146563]	[ 3.63294751e-03 -5.62966383e-01 -1.64906352e-01]
		[-0.27804804 0.939131 0.19916013]	[-2.78046996e-01 9.87972720e-01 2.00931145e-01]
		[ 0.34771375 -0.2956054 0.0121132 ]]	[ 3.23701063e-01 -2.94576254e-01 -6.52313962e-03]]
0.549017	0.649114	[[-0.53800104 -0.30580313 1.39061489]	[[-0.53487521 -0.31917056 1.41851081]	[1.522094102291757, 4.058474711509884, 1.1842928801110904, 0.7750356490274241, 2.970180692124112, 0.8620176082872847, 0.9128095599074668, 1.3881165085086062, 0.661579062017677, 1.9584990752899512, 0.3911876077310971, 3.9027163884658087, 2.0945389292839653, 0.14324394105970495, 0.8202253256629158, 1.891663128847149, 1.3733156237692912, 2.37499789994427, 1.0839474498280426, 1.035161038752163, 1.374…	[1.5492366718574688, 3.9964772944004996, 1.2008073544709998, 0.8045668437233934, 2.7998341427893436, 1.0419848461861099, 1.1707351734397, 1.403837434120494, 0.6450382535683674, 2.0622851381389298, 0.40604026398063536, 4.172104894446582, 2.0297487893777055, 0.25414713972098135, 0.7182418655369986, 2.0810375286550036, 1.4281797780779575, 2.3012558987423772, 1.131558378038657, 1.061559017241801, 1.2…
		[ 0.52976435 2.30950502 3.29495877]	[ 0.44996252 2.54107105 3.05160981]
		[-0.54101731 -0.53970784 -0.90474601]	[-0.1836223 -0.57553327 -1.03777773]
		[-0.39291682 -0.07539588 -0.66378618]	[-0.42770638 -0.22303285 -0.64393432]
		[ 2.91345154 0.12025155 -0.56507792]	[ 2.76384694 0.03875213 -0.44577976]
		[-0.02962377 -0.52534575 0.68279472]	[-0.10446674 -0.53366662 0.88883016]
		[-0.18749379 0.28824772 0.84556527]	[-0.10354616 0.66655984 0.95686834]
		[-1.02555076 0.92272868 -0.15389884]	[-1.04948056 0.90012487 -0.24315699]
		[ 0.27666149 -0.3589122 0.48200343]	[ 0.35068663 -0.29681623 0.45276193]
		[-0.15632329 -1.01536028 -1.6674307 ]	[-0.23474519 -1.06983996 -1.74738581]
		[ 0.1048876 -0.34191657 -0.15849099]	[ 0.11011728 -0.3809595 -0.08725102]
		[-3.28935283 -0.87411339 -1.90978505]	[-3.52981601 -1.02247086 -1.97519911]
		[ 0.52094679 0.01600133 -2.02865762]	[ 0.49856153 0.07928894 -1.96596791]
		[ 0.05961464 -0.01016548 0.12985216]	[ 0.11443431 -0.06364496 0.21781845]
		[-0.08759727 0.4747741 0.66308812]	[-0.05740678 0.52428273 0.48754842]
		[ 1.16233411 -0.35998363 1.4483717 ]	[ 1.23297607 -0.59028518 1.56909229]
		[ 1.35536303 -0.12737321 -0.18100534]	[ 1.40146128 -0.13479724 -0.23965278]
		[ 0.01798314 0.30361964 -2.35544194]	[-0.09966122 0.2833426 -2.28157036]
		[-0.84255661 0.58037461 -0.35805828]	[-0.92608965 0.6267602 -0.17307218]
		[ 0.85650029 0.4814781 0.3257982 ]	[ 0.89136338 0.47570756 0.32570108]
		[-0.40239526 -0.66365176 1.13382044]	[-0.37732768 -0.62987383 0.9954611 ]
		[-0.18541237 -0.36628587 0.3972947 ]	[-0.23870535 -0.42997697 0.40377594]
		[-1.97158652 0.41236878 0.90296295]	[-2.15409292 0.25782404 0.98516817]
		[ 0.72011458 -0.62797026 0.36949811]	[ 0.74986588 -0.67081228 0.41450488]
		[ 1.38565873 0.4337265 -1.37193488]	[ 1.39948947 0.41108484 -1.3899515 ]
		[ 0.74743778 1.3371705 0.38283906]	[ 0.73927358 1.25884567 0.44848517]
		[ 0.06614391 -1.13639649 -0.17870971]	[ 0.06463255 -1.08696878 -0.13980817]
		[-0.72219697 -0.03310947 -0.25793983]]	[-0.74512926 -0.03579538 -0.24562891]]
0.442913	0.441339	[[-1.89689718 -2.68491822 -1.44283035]	[[-1.97529905 -2.59385954 -1.47062918]	[3.590092501523202, 2.467482400945242, 2.782291117110785, 0.6109996458286531, 2.016040149407608, 1.7241428323652732, 2.1368685431287315, 1.1807921528443301, 1.0762164648718098, 2.0267747090148993, 0.26450675801240375, 3.101085915347872, 2.2602152665116813, 0.4352593540204077, 0.7469920907146689, 1.5508408115887795, 1.1436902804702989, 1.3836971186855724, 2.7438768576507866, 0.6460286285419816, 0.…	[3.5766833579216355, 2.4002575145243785, 2.7037516153910746, 0.6284871125147923, 1.9069595147341079, 1.6507112174895973, 2.026231123330993, 1.1544195930556451, 1.0988508624920894, 2.044862389504129, 0.21942356004306787, 3.219669438853588, 1.9773871966405903, 0.4308052727014472, 0.8003921968894411, 1.5294314911007507, 1.039907058508022, 1.343115434411426, 2.986403128900282, 0.7325735539321151, 1.0…
		[-0.11584144 1.86832139 1.6076148 ]	[-0.17971045 1.88685562 1.47265615]
		[-1.51433014 -0.93464592 2.13878122]	[-1.46330553 -1.0294508 2.02712624]
		[-0.16851517 -0.10660715 0.57754491]	[-0.13000602 -0.16880383 0.59126961]
		[ 0.90206517 1.06063175 -1.45799746]	[ 0.70375592 0.93734658 -1.50419533]
		[ 0.12180789 0.5988206 -1.61221749]	[ 0.11859754 0.79472087 -1.44194344]
		[-1.11533121 -0.57951648 -1.72812156]	[-0.90028148 -0.40547397 -1.76937748]
		[ 1.17978503 -0.01304672 0.04698058]	[ 1.14316437 -0.11609779 -0.11127045]
		[ 0.68416373 -0.39279824 0.73203238]	[ 0.74239524 -0.17187031 0.79169635]
		[ 1.15048836 0.88140021 1.4168013 ]	[ 1.18798413 0.8166979 1.45022772]
		[ 0.20333082 0.0110303 -0.16881568]	[ 0.14730077 0.08966153 -0.13568342]
		[-1.348304 -0.35130008 2.77045094]	[-1.32937873 -0.39194543 2.90609743]
		[ 1.79072428 0.9604285 -0.98967504]	[ 1.43842559 0.92595237 -0.9917682 ]
		[-0.22277327 -0.00589549 -0.37388236]	[-0.03240886 -0.10056193 -0.41764835]
		[-0.62558762 -0.29379087 0.28341532]	[-0.70328229 -0.3156099 0.21543462]
		[ 1.05316192 -0.22777217 -1.11538201]	[ 1.19411463 -0.45523248 -0.84024659]
		[ 0.20893583 0.5371807 -0.98783104]	[ 0.19487055 0.49949859 -0.89102936]
		[ 0.27152113 -0.20040552 -1.34191342]	[ 0.16244115 -0.12493442 -1.32738967]
		[ 1.05739272 0.42970796 2.49522181]	[ 1.11950909 0.51180271 2.7209118 ]
		[-0.18747219 -0.5410892 -0.2990479 ]	[-0.20891377 -0.6149903 -0.33883031]
		[-0.73948262 -0.20526465 -0.50980331]	[-0.79499715 -0.17674908 -0.67788258]
		[-0.4382303 0.18111935 -0.27326696]	[-0.47302628 0.08271131 -0.34637135]
		[ 1.85609727 0.76897717 -1.59567612]	[ 1.92877424 0.69953976 -1.45364384]
		[-0.87311148 0.27919655 0.1741951 ]	[-0.84784599 0.27878177 0.20582387]
		[-1.09830535 -0.94732707 1.22713112]	[-1.08608144 -0.97780916 1.25183745]
		[-0.40000788 -0.34552625 -0.16616682]	[-0.36224811 -0.40354925 -0.13162453]
		[-0.17771613 0.58341865 0.1023728 ]	[-0.17643211 0.61724712 0.12488967]
		[ 0.59756529 -0.11287911 0.06455055]]	[ 0.58188404 -0.09387797 0.09156319]]
0.591861	0.552382	[[ 0.92330029 0.05216944 1.27404949]	[[ 1.01249968 0.44921619 1.31783847]	[1.574295771745185, 1.7920360367411463, 3.5252044513911556, 0.9446963543110903, 1.2427673306131406, 1.9280085598564547, 2.592829348918553, 1.5971337434931365, 0.18204352567107285, 1.643713805867791, 0.2505910379413973, 2.287797156074531, 0.9765252398055584, 0.48767327058663124, 0.677612962980436, 2.142823169612368, 1.4125162559169564, 1.5742987310949013, 0.9966623164738763, 0.6994088850841006, 1.…	[1.7215252001343413, 1.8596319632166383, 3.38327355662794, 0.949889739706565, 1.3816717754856997, 1.7368508058473078, 2.550411659934947, 1.3466036575174478, 0.2412226757778577, 1.6260525700015782, 0.29911044822130217, 2.599445939795613, 0.6813326380349845, 0.6069714726771454, 0.7152127651674678, 1.936346920291804, 1.4410805299029992, 1.5656573175205613, 0.8984943003473601, 0.6049848142478763, 1.4…
		[-1.65870781 -0.18641397 0.65217434]	[-1.74545604 -0.48992783 0.41422815]
		[ 0.31507381 2.75258746 -2.17969199]	[ 0.43181059 2.43928138 -2.30434067]
		[ 0.8967672 0.04938529 0.29295202]	[ 0.86334512 0.06084428 0.39143798]
		[-1.09762992 -0.49280434 -0.31116409]	[-1.27263884 -0.45914446 -0.28034556]
		[ 0.30268468 -1.70991016 0.83773877]	[ 0.35748639 -1.36327722 1.01505143]
		[-0.23721445 -1.69552842 -1.94722282]	[ 0.05727454 -1.56423276 -2.01357769]
		[-0.05176978 1.09052513 1.16572339]	[-0.13520105 0.89510655 0.99691843]
		[ 0.14689448 -0.05576461 0.09193565]	[ 0.17475081 0.10366099 0.13001897]
		[-1.07151113 -0.62197578 -1.08018753]	[-1.06208222 -0.6730877 -1.03100983]
		[ 0.13606324 0.20488984 0.04798769]	[ 0.04775371 0.2934362 0.03289131]
		[ 0.57816501 1.2008483 1.85949036]	[ 0.81213932 1.18065497 2.16877909]
		[ 0.33725757 0.47706424 0.78247594]	[-0.18131913 0.34852118 0.55666015]
		[ 0.12608914 0.30716638 -0.35717722]	[ 0.27822782 0.2077806 -0.49782614]
		[-0.32711127 0.44600332 -0.391457 ]	[-0.40792789 0.46444057 -0.35974865]
		[ 0.00397642 0.85801343 -1.96353973]	[ 0.20859567 0.76451024 -1.76676295]
		[-0.01534621 -1.1418155 0.83139884]	[-0.10823846 -1.09115394 0.93508322]
		[ 0.49516858 -1.49314865 -0.06108763]	[ 0.40428368 -1.51225652 -0.03029454]
		[-0.81471447 -0.09792952 0.56567298]	[-0.78069662 -0.02670822 0.44394984]
		[ 0.21011582 0.42559193 -0.51370774]	[ 0.19916372 0.37251872 -0.4330938 ]
		[ 1.16163539 -0.76123896 0.67871849]	[ 1.08873778 -0.75701066 0.6485385 ]
		[-0.21961693 0.3380288 -0.39694436]	[-0.27084767 0.26691725 -0.42831938]
		[-1.38473354 0.84056704 0.13036304]	[-1.36323964 0.79884101 0.04616254]
		[ 0.58443809 -0.97623792 0.19778053]	[ 0.63436115 -0.96716247 0.21761792]
		[ 0.72236235 0.17173301 -0.28810733]	[ 0.71941474 0.17222697 -0.26926691]
		[ 0.18737007 0.52385831 -0.14255075]	[ 0.25573217 0.42967918 -0.13028993]
		[ 0.20146168 -0.42167778 0.21058386]	[ 0.20381454 -0.4053427 0.21772285]
		[-0.40436272 0.02624621 -0.00334177]]	[-0.42174386 0.06166818 0.0119772 ]]
1.04798	1.06762	[[-0.05176366 0.30550549 -1.76332015]	[[ 1.16951909e-01 8.79559532e-01 -1.72803000e+00]	[1.790338246680415, 2.2809494484400568, 1.7008247887760068, 0.6078398344988483, 3.566499766313671, 2.2175203985044987, 1.644861266942215, 1.1320834656907879, 1.0878582914052373, 1.787345535571002, 0.4985732631370459, 4.5988427439908675, 2.992068910540051, 0.8759289844812174, 0.8909228656010845, 1.6712603648095854, 1.4208229991866956, 0.5319032246145721, 1.9712658226660937, 0.5626179540860179, 1.9…	[1.942521661529978, 2.766232433855945, 1.528484538902653, 0.7174241079988144, 3.6537730481784028, 2.107695600749894, 1.7573224495625377, 1.046780547660198, 1.1478580641581821, 1.8521879046843364, 0.34531697274152223, 4.732068885164239, 2.954387565100777, 0.7914096785014136, 0.7684643827949477, 1.615201478570708, 1.387818312393808, 0.5751151790788657, 1.8882275784456033, 0.4410151968242015, 1.8677…
		[-0.73972302 -1.98194144 -0.85290583]	[-8.13223215e-01 -2.46181662e+00 -9.64452605e-01]
		[ 1.17917383 1.16002551 0.39584701]	[ 1.25376445e+00 8.33165166e-01 2.64906580e-01]
		[-0.06259841 0.12446215 0.59165858]	[-7.64899672e-02 1.58805176e-01 6.95433355e-01]
		[-3.30272963 0.48434525 1.25590895]	[-3.38864302e+00 5.07549949e-01 1.26868002e+00]
		[-0.10636156 0.20532122 -2.20543128]	[-5.67441727e-02 5.36887398e-01 -2.03737890e+00]
		[ 0.55383972 -1.06193109 -1.12744513]	[ 9.03405290e-01 -9.29542527e-01 -1.18658829e+00]
		[ 1.04109284 -0.18113061 0.40611621]	[ 9.31148377e-01 -3.16170077e-01 3.58815687e-01]
		[-1.00963397 -0.31754459 -0.25147632]	[-1.10861667e+00 -2.23475494e-01 -1.96483901e-01]
		[ 0.67276304 1.00005423 1.31980509]	[ 6.79461506e-01 9.63522710e-01 1.42848034e+00]
		[ 0.33734046 -0.18980547 0.31424607]	[ 2.12519627e-01 -7.88687660e-02 2.60497481e-01]
		[ 4.4000525 -0.66303922 1.1615815 ]	[ 4.41239878e+00 -7.04432492e-01 1.55787927e+00]
		[-1.70978962 0.52755253 2.39807926]	[-2.16112989e+00 3.52649788e-01 1.98332086e+00]
		[-0.37010967 0.7925702 0.04585732]	[-2.82650940e-01 7.35677911e-01 -7.22200581e-02]
		[ 0.48888315 -0.45238116 -0.59168244]	[ 4.23462792e-01 -4.57291533e-01 -4.49556699e-01]
		[-1.11806265 -0.71329616 1.01698363]	[-9.66865545e-01 -8.53673893e-01 9.72259080e-01]
		[-1.29229133 0.5873635 0.06103471]	[-1.20919588e+00 6.73585186e-01 1.00836420e-01]
		[ 0.29614909 0.07640386 -0.43517722]	[ 2.64593429e-01 4.97997126e-02 -5.08200527e-01]
		[ 1.61497855 -1.07149185 -0.36005341]	[ 1.50978270e+00 -1.06069461e+00 -4.01106647e-01]
		[-0.29770075 0.25600492 -0.40295745]	[-2.49098931e-01 2.26219144e-01 -2.85077228e-01]
		[-0.78447903 1.32741459 -1.13717131]	[-8.08492024e-01 1.27584160e+00 -1.09874087e+00]
		[ 0.44227337 -0.21774835 -0.04805716]	[ 3.91084582e-01 -1.88166583e-01 -6.56789344e-02]
		[ 0.91969329 -1.32235013 0.1794092 ]	[ 9.54971583e-01 -1.35230937e+00 1.51714673e-01]
		[-0.22497846 1.13037274 -0.17636794]	[-1.74232914e-01 1.12646283e+00 -1.77726011e-01]
		[-0.78806634 0.20838186 0.02196162]	[-7.94657845e-01 2.33477227e-01 8.02486384e-03]
		[-0.11637581 0.14775272 -0.12227882]	[-5.08941290e-02 8.15734690e-03 -1.41973446e-01]
		[-0.0069281 0.04075995 0.17501492]	[-1.73692180e-03 5.56023596e-02 1.85391857e-01]
		[ 0.10134755 -0.04983215 0.07643867]]	[ 8.91270435e-02 9.47893131e-03 7.69736233e-02]]
0.591849	0.667763	[[ 1.84347350e+00 1.01222323e+00 5.09258647e-01]	[[ 1.80209673 1.42116737 0.40440268]	[2.1638703269277384, 1.6228686485291686, 2.582199412066408, 0.703083477597175, 0.712336850580345, 1.9746095557103576, 1.9663906011602446, 1.4289372511153289, 1.5350640473248256, 1.2037411414023085, 0.3551521697441306, 3.8558385196119818, 3.174056743526124, 0.6569459693490881, 0.497552815462713, 2.3804054056645527, 1.0975335544210671, 0.4728705017204233, 4.638394969696569, 0.6977601069762104, 1.54…	[2.3304100145099946, 1.8476345341533174, 2.538714692342998, 0.7415739826228062, 0.7698674970088331, 1.865247252165229, 1.8412827521094481, 1.4400173087130008, 1.4483691811459707, 1.258162835464202, 0.46428386942956895, 4.097182005664472, 3.1493681386827643, 0.6777673551809981, 0.4463445739797051, 2.1892074432041717, 1.1198247869759674, 0.3893453901486402, 4.6546350968815045, 0.7126775087500864, 1…
		[-5.52695477e-01 -1.37004666e+00 -6.71716085e-01]	[-0.49341283 -1.64847094 -0.67293439]
		[-7.00331003e-01 1.96882191e+00 -1.51691482e+00]	[-0.4079058 1.85544223 -1.68404848]
		[ 2.52176540e-01 -2.73987334e-02 -6.55730645e-01]	[ 0.2620311 -0.04777609 -0.6920904 ]
		[ 6.63616381e-01 -2.43785273e-01 -8.72113996e-02]	[ 0.62224982 -0.41185874 0.18940304]
		[ 1.98074094e-01 -1.57651588e+00 1.17236821e+00]	[ 0.18709219 -1.42289099 1.19143823]
		[-1.75049424e+00 -5.55639084e-01 7.02657185e-01]	[-1.70502821 -0.28712201 0.63305761]
		[-1.05765081e+00 6.57710396e-01 7.00466603e-01]	[-1.13633164 0.62211921 0.6287829 ]
		[ 3.70854060e-01 5.81983613e-01 -1.37119801e+00]	[ 0.29095142 0.6068512 -1.2825179 ]
		[-5.18350078e-01 -7.00615316e-01 -8.30327714e-01]	[-0.53549161 -0.78947924 -0.82033224]
		[-2.66031870e-01 1.15734632e-01 -2.04855078e-01]	[-0.34025092 0.22336902 -0.22337212]
		[ 3.76483985e+00 8.04844300e-01 2.13769205e-01]	[ 4.01155177 0.60188418 0.57627094]
		[-1.90998354e+00 -8.78648513e-01 2.37793521e+00]	[-2.33892316 -0.85340971 1.92863941]
		[ 1.10193024e-01 3.68185766e-01 5.32798973e-01]	[ 0.1930152 0.33744429 0.55519823]
		[-3.28783259e-02 4.34427482e-01 -2.40313508e-01]	[-0.04177618 0.43377545 -0.09652507]
		[-1.29628642e+00 -1.11557752e+00 1.65573495e+00]	[-1.14130698 -1.09291279 1.51512021]
		[-3.74899746e-01 -4.66960972e-01 9.19770370e-01]	[-0.28562991 -0.32013906 1.03437618]
		[-2.50317733e-03 4.66641537e-01 -7.64586231e-02]	[-0.08224612 0.36252863 -0.11575145]
		[ 9.88482251e-03 7.85121192e-01 -4.57145435e+00]	[-0.1570458 0.73308575 -4.59386001]
		[-6.03557300e-01 -2.62550592e-01 2.31635357e-01]	[-0.50341374 -0.25162168 0.43723034]
		[ 1.32903578e+00 -2.67334701e-01 7.31672681e-01]	[ 1.28735595 -0.30620685 0.74315051]
		[ 5.27777346e-01 1.74250021e-01 2.56824842e-01]	[ 0.48990946 0.16680525 0.25050608]
		[ 9.21744054e-01 1.20055679e+00 1.75764248e-01]	[ 0.94689909 1.22227813 0.18072093]
		[ 1.45274994e-01 -1.16142003e+00 5.82128212e-02]	[ 0.17747873 -1.18210703 0.05067901]
		[-1.12248644e+00 -3.35363747e-02 -2.60223279e-01]	[-1.13522579 -0.03408434 -0.24594518]
		[-1.60964345e-01 -2.39434859e-01 -1.11817912e-02]	[-0.09411364 -0.3674537 -0.0634947 ]
		[-1.11267438e-01 3.51438662e-01 9.34259684e-02]	[-0.09693913 0.37345399 0.11020445]
		[ 2.39544593e-01 -1.29912327e-02 7.87141001e-02]]	[ 0.22441002 0.05532847 0.06169117]]
0.322336	0.382026	[[-1.04582156 -0.67611036 -1.00484647]	[[-1.32186705e+00 -4.51104953e-01 -1.25910857e+00]	[1.6001826110087725, 2.075982381918678, 5.153592812681264, 0.7493891907441861, 3.1219851971378065, 1.9742661658422598, 2.5902005868297455, 1.1045516083728586, 1.349763042648582, 1.0785105392505612, 0.9067506667821904, 2.255431941265879, 1.668345950904752, 0.45315878891506833, 1.0229282699074218, 1.950772687738958, 1.0391660610275757, 1.3414308296218942, 0.8791923676296264, 0.9512119765019299, 1.6…	[1.880474024150018, 2.1016529740711567, 5.06441887638898, 0.7187138175156313, 2.872693562381543, 2.014386687217918, 2.8092289259777243, 1.125350383742583, 1.3393120745484934, 1.0333012150835128, 0.8833434602367397, 2.3955404913919867, 1.3893760759840081, 0.46495857005030533, 0.919750608172711, 1.9164056681038848, 1.1114247848312113, 1.3528712183600813, 0.9851126812454964, 1.1163166322894538, 1.72…
		[ 0.7701718 0.40992911 -1.8837453 ]	[ 9.86694604e-01 2.69586214e-01 -1.83594724e+00]
		[-2.30952837 -3.1417243 3.36974273]	[-2.31002835e+00 -3.02825433e+00 3.33793099e+00]
		[-0.72503959 -0.14841128 0.11779578]	[-6.95101852e-01 -1.82708271e-01 8.08907749e-04]
		[ 2.11602472 1.85707322 -1.34926277]	[ 2.28397149e+00 1.44320331e+00 -9.76220637e-01]
		[-0.60073155 1.61102737 -0.97027795]	[-6.64610887e-01 1.58703105e+00 -1.04755837e+00]
		[-0.63109405 2.50667229 -0.16569076]	[-8.53296053e-01 2.67631945e+00 -3.10995209e-02]
		[ 0.80118104 -0.57626028 -0.4960517 ]	[ 8.12616725e-01 -4.33352844e-01 -6.46740177e-01]
		[-0.6769127 -1.16746789 0.02584944]	[-6.86685676e-01 -1.14959465e+00 2.55296833e-02]
		[ 0.82515568 0.47910873 0.50275036]	[ 8.11627859e-01 3.90281289e-01 5.06608463e-01]
		[ 0.6618255 -0.59577533 0.170984 ]	[ 6.64904338e-01 -5.42399224e-01 2.09764085e-01]
		[-0.35246551 0.66472628 2.12623618]	[-2.88787003e-01 7.69277361e-01 2.25020636e+00]
		[ 1.19399903 -0.16342099 1.15370625]	[ 9.15995477e-01 -9.60572457e-02 1.04023611e+00]
		[-0.25575932 -0.05555373 0.36993761]	[-1.17577915e-01 -6.00780259e-02 4.45816707e-01]
		[-0.83031388 -0.4671012 0.37252862]	[-7.10171010e-01 -4.09505790e-01 4.17017177e-01]
		[ 0.25529071 0.40694997 -1.89069629]	[ 3.92122707e-01 3.06308117e-01 -1.85068252e+00]
		[ 0.94617892 -0.4057867 -0.1412399 ]	[ 1.03053240e+00 -4.07744365e-01 -8.37410517e-02]
		[-0.3363925 -0.82827515 1.00011851]	[-4.75872077e-01 -7.99840108e-01 9.81866642e-01]
		[ 0.34917727 -0.39139303 -0.70559616]	[ 2.17926328e-01 -5.49611446e-01 -7.87960893e-01]
		[ 0.79479385 0.09628586 0.51364968]	[ 8.71939270e-01 1.46172344e-01 6.81555852e-01]
		[-1.18213677 0.59892504 -1.04487514]	[-1.18299472e+00 6.16264898e-01 -1.10058839e+00]
		[ 0.31313366 -0.1375155 -0.29770872]	[ 2.91471567e-01 -1.59244274e-01 -3.66258880e-01]
		[-0.60102456 -0.06080501 -0.17702265]	[-6.49143641e-01 -4.26983830e-02 -3.35188654e-01]
		[-0.5573138 0.75783713 -0.23062898]	[-5.14552286e-01 7.42997212e-01 -2.47493357e-01]
		[ 1.15229986 -0.67919158 0.60362888]	[ 1.15657829e+00 -6.95781804e-01 5.72870027e-01]
		[-0.23109496 0.65672227 -0.2238012 ]	[-1.89782313e-01 5.29774473e-01 -2.74337715e-01]
		[ 0.31974577 -0.54094048 0.25347963]	[ 3.46025108e-01 -5.08315332e-01 2.79434011e-01]
		[-0.10404659 -0.03024119 0.11314779]]	[-1.21935336e-01 3.90753113e-02 9.32809532e-02]]
0.477746	0.500945	[[ 1.29578423e+00 -1.29436081e+00 1.39303862e+00]	[[ 1.0673988 -1.22664449 1.31288133]	[2.301083068943093, 1.3974454893220438, 1.9998974739001978, 0.609965521757198, 2.973291518084111, 2.4379368808147968, 2.4385628152606764, 1.2422042376906013, 1.4046506737118303, 0.9812282012322965, 1.3370398858996402, 4.575103691512117, 2.1422957641284803, 0.35744444851549034, 0.8877944927841392, 2.3742042332108344, 1.4598767557630035, 0.8391861582602844, 1.560154058135704, 1.1962715305095564, 1.…	[2.089893370421636, 1.3611054534573597, 2.0743862687657058, 0.6988944827535922, 2.9865190695742165, 2.545149060447202, 2.593797961852921, 1.1757776531188682, 1.4149171710067296, 1.1312510068775385, 1.2277178391837709, 4.541412059574201, 2.2550281386781745, 0.42711785351355924, 0.8922657173318957, 2.2305218411776764, 1.4774266386005026, 0.9052267600341436, 1.454731526020803, 1.1548179927700557, 1.…
		[ 8.38505013e-02 1.37792983e+00 -2.17099918e-01]	[ 0.10964964 1.3564326 0.02599232]
		[-6.80751208e-01 -8.12226768e-02 -1.87871514e+00]	[-0.53663554 -0.06918905 -2.00257673]
		[-1.80596847e-01 -4.75678255e-02 -5.80672040e-01]	[-0.23727908 -0.1282658 -0.64474803]
		[ 2.42404681e+00 1.34502800e+00 1.07487635e+00]	[ 2.46084328 1.07931712 1.30331158]
		[ 1.61395160e-01 -1.55064320e+00 1.87429813e+00]	[-0.02959972 -1.6784932 1.91299979]
		[ 9.32252678e-02 1.39821812e+00 1.99571635e+00]	[-0.15494854 1.52344096 2.09353922]
		[-1.02123259e+00 -2.49995882e-01 -6.61556822e-01]	[-0.90497643 0.04219618 -0.74945996]
		[ 1.11750477e+00 8.07962383e-01 -2.67251551e-01]	[ 1.16617965 0.74106754 -0.30468759]
		[-3.78507214e-01 -1.98413377e-01 -8.83274139e-01]	[-0.40240222 -0.3074734 -1.01156384]
		[-8.84595841e-01 8.73112099e-01 -4.92789119e-01]	[-0.77329674 0.83279626 -0.46449287]
		[-3.65923069e+00 -2.59736671e+00 8.91790721e-01]	[-3.75143498 -2.44647881 0.75226359]
		[ 2.07382454e+00 -5.35650690e-01 -4.19671854e-02]	[ 2.22528029 -0.33551175 -0.14391454]
		[ 1.57201994e-01 -3.01198377e-01 1.11056762e-01]	[ 0.21520483 -0.33981268 0.14367981]
		[-7.68520383e-01 2.14699482e-01 3.89178126e-01]	[-0.73890122 0.26283564 0.42553557]
		[ 4.51891668e-01 3.42547469e-01 -2.30549363e+00]	[ 0.62935719 0.27549511 -2.1220838 ]
		[ 4.32563791e-01 6.27479744e-01 -1.24514974e+00]	[ 0.479718 0.66505831 -1.22896605]
		[-4.55560019e-01 -2.55100042e-01 6.56979791e-01]	[-0.55713672 -0.28582977 0.65370903]
		[ 1.15497679e-01 1.53371520e+00 -2.61646077e-01]	[-0.05558008 1.42187112 -0.30238582]
		[-8.86714484e-01 -7.91193578e-01 1.37170405e-01]	[-0.8009647 -0.79228939 0.2536487 ]
		[ 7.40133883e-01 -1.19504773e+00 1.87520167e-01]	[ 0.7411965 -1.17057127 0.14566556]
		[-1.58397867e-01 5.47703623e-01 -5.88810516e-02]	[-0.18189836 0.51457217 -0.12298096]
		[ 1.67640103e+00 -5.65455001e-01 1.55651335e+00]	[ 1.57315653 -0.52942616 1.43218685]
		[ 1.03139298e-01 -3.82489085e-01 1.37895046e-01]	[ 0.12933562 -0.40522236 0.12734089]
		[-1.71219803e+00 9.48548708e-01 -1.56311595e+00]	[-1.70819067 0.93831473 -1.56730869]
		[ 1.26343838e-01 -4.45490026e-01 -5.06096495e-04]	[ 0.14097686 -0.60248376 -0.0599773 ]
		[-3.78143196e-01 6.36731972e-01 6.07726657e-02]	[-0.34700779 0.67976568 0.08598266]
		[ 2.61652711e-01 -8.29910835e-02 7.63701257e-02]]	[ 0.24195561 -0.01547153 0.05640929]]
0.459597	0.411535	[[-0.96292309 1.07156615 0.08669908]	[[-1.05766779 0.83959296 -0.00529548]	[1.4432572988631145, 1.4511703405432712, 3.5386628073694006, 0.3350802898756038, 2.802453647568625, 2.0462138852020932, 3.252609168441681, 0.7822800794981514, 1.8744888744272743, 0.5440305386528537, 1.012984309098884, 6.548103852886157, 1.9770777725488773, 0.33053988936245865, 0.4901359231242907, 1.706028483233497, 1.1183746370492178, 1.8205574779041864, 1.8880298197013237, 1.210361384657061, 0.9…	[1.350409394103208, 1.5322097010122313, 3.1655758321444583, 0.3279468284074094, 2.5751388536101447, 2.075137827549571, 2.889343881579074, 0.6105909554196174, 1.7767616652603782, 0.46457662553411666, 1.2186589805250043, 6.4905327722490895, 2.0808501491482736, 0.3011659621947695, 0.6227155377323933, 1.3615030660107275, 1.0880218040077219, 1.6989576110982223, 2.0267068844889775, 1.1099450171760812, …
		[ 0.14556414 1.35746264 0.49193659]	[ 0.18598096 1.31164024 0.76985553]
		[ 2.02222666 -2.61277864 -1.26732851]	[ 1.66423458 -2.42620388 -1.16821589]
		[ 0.15890715 0.17845028 0.23491023]	[ 0.09822291 0.11847247 0.28959568]
		[-1.13635674 0.7393318 2.45271855]	[-0.94252111 0.619591 2.31497323]
		[-0.06058415 2.00958279 -0.3806545 ]	[-0.22765908 1.99622167 -0.51910249]
		[ 3.01822842 1.02596944 0.64587174]	[ 2.69709475 0.8737951 0.55719842]
		[ 0.24506404 -0.6333649 -0.38827135]	[ 0.34205628 -0.36863807 -0.34630159]
		[-0.3431652 -0.08042209 1.84105363]	[-0.27708878 -0.2147666 1.74183212]
		[-0.10526843 0.40510258 0.34753372]	[-0.12919308 0.34153388 0.28721977]
		[ 0.64402934 -0.62570491 0.46888889]	[ 0.81254383 -0.75786141 0.50054802]
		[-4.68706341 -2.52000491 -3.8155833 ]	[-4.7341266 -2.28450996 -3.80737118]
		[ 0.88316029 -0.34288043 -1.73530903]	[ 1.12409919 -0.14377589 -1.7451839 ]
		[ 0.08031137 0.21408848 -0.2386898 ]	[ 0.12614628 0.16989665 -0.21429694]
		[ 0.43896327 0.17764979 0.12643187]	[ 0.55091274 0.22256763 0.1863691 ]
		[-0.6750993 -1.56277492 -0.11184223]	[-0.27072543 -1.33253497 0.06891224]
		[ 0.30065011 -0.7283033 0.79369115]	[ 0.34799726 -0.70245219 0.75448676]
		[-0.21477014 1.66488217 -0.70460675]	[-0.29504677 1.52865207 -0.68016704]
		[-0.24995114 -0.98104173 1.59365559]	[-0.28700857 -1.03731971 1.71730448]
		[ 0.8395659 0.81611181 -0.30670065]	[ 0.8124489 0.72422682 -0.21771598]
		[-0.41521685 0.69938324 -0.42980757]	[-0.44773258 0.74809085 -0.50832106]
		[-0.09039304 -0.27701836 0.02572068]	[-0.13419798 -0.29462759 -0.03516326]
		[-1.34312189 0.71381594 -2.13145295]	[-1.39174742 0.78863757 -2.26108332]
		[ 0.14827486 -0.06664944 0.29574002]	[ 0.18400353 -0.08923407 0.29868436]
		[ 1.20645655 -0.68991401 1.93535917]	[ 1.20340565 -0.69621388 1.95634599]
		[-0.11985077 0.8526934 -0.09299099]	[-0.13362423 0.66315005 -0.16130727]
		[ 0.25753015 -0.57011025 0.1127702 ]	[ 0.28497949 -0.52870093 0.13604673]
		[-0.0912522 -0.13325374 0.12129737]]	[-0.10578695 -0.06922981 0.09015297]]
0.681526	0.676356	[[ 9.56290514e-01 9.73234925e-01 1.56602490e+00]	[[ 1.01179756 0.90067882 1.70222986]	[2.0770439906190887, 1.4770539851657598, 3.3196734457882586, 0.7353046771931218, 1.1646916432714045, 2.3032566900022906, 4.243612232060835, 1.1233848136014903, 1.9095706868160736, 0.6201965390270108, 1.5269789046249567, 3.212273192625432, 2.370773002470113, 0.5048967135211451, 0.946602189358559, 2.4634997356827655, 2.01927991287688, 0.966490882661199, 0.9217478117321882, 1.1844689740382686, 1.232…	[2.1754409030727646, 1.4854136936594156, 3.112300534201105, 0.7842532675261744, 0.9287469794731339, 2.249697434994077, 4.280615028324419, 1.119612605058295, 1.8686837182676332, 0.7177071286674794, 1.4516805251131262, 3.2204753887797684, 2.1701810775635657, 0.5263912475965714, 1.0761128916212195, 2.0628601380179536, 1.9979314725581747, 0.8533609904755769, 0.8658196555860893, 1.2250268548709473, 1.…
		[ 1.02335236e+00 7.48980801e-01 7.57275497e-01]	[ 0.8725747 0.66414319 1.00198856]
		[ 1.13498299e+00 2.40722777e+00 -1.98426305e+00]	[ 0.61260114 2.41153022 -1.86966747]
		[ 5.58804373e-01 1.90133028e-01 4.38474712e-01]	[ 0.54503696 0.23947183 0.51053026]
		[-5.54326021e-01 -6.85190994e-01 7.61408293e-01]	[-0.41103246 -0.60067783 0.57689637]
		[ 7.45197059e-01 -1.84379104e+00 1.16194119e+00]	[ 0.75761578 -1.82151028 1.08132196]
		[-1.54148446e-01 -3.73143527e+00 2.01516101e+00]	[-0.29064382 -3.94978154 1.62432048]
		[-9.78408247e-01 -1.12006837e-01 5.40523090e-01]	[-0.96721913 0.02965931 0.56315173]
		[ 9.05234983e-01 1.52763000e+00 -7.02393338e-01]	[ 0.95323622 1.44562764 -0.70248152]
		[-5.71428863e-01 -5.33035001e-02 2.35098997e-01]	[-0.64400441 -0.03757583 0.31456304]
		[-1.23165858e+00 8.24854292e-01 -3.66465696e-01]	[-1.1387265 0.79613126 -0.42053931]
		[ 1.10774588e+00 -1.27885854e+00 -2.73058949e+00]	[ 1.27352917 -1.04782111 -2.7661627 ]
		[-1.04896757e+00 5.21953585e-01 -2.06101822e+00]	[-0.97664078 0.48296311 -1.8768605 ]
		[ 1.94425232e-01 -2.93632641e-02 -4.65034750e-01]	[ 0.27509231 -0.00515614 -0.44875983]
		[ 8.91657075e-01 -2.20190542e-01 -2.29171312e-01]	[ 1.03510982 -0.17976283 -0.23292045]
		[-2.18312827e+00 -3.35322661e-01 1.09102732e+00]	[-1.74964634 -0.15863969 1.08118597]
		[-1.87090695e+00 6.00304234e-01 -4.65653719e-01]	[-1.82626067 0.55805353 -0.58743375]
		[ 3.34664715e-01 2.92363851e-01 -8.58270082e-01]	[ 0.24234394 0.25770008 -0.77658552]
		[ 7.52309201e-01 2.86341653e-01 4.49063863e-01]	[ 0.66940358 0.17498076 0.52050385]
		[-5.26720416e-01 1.55126392e-01 -1.04950853e+00]	[-0.59882723 0.0394714 -1.06796009]
		[ 3.47883182e-01 -1.76210901e-01 1.16925332e+00]	[ 0.29861462 -0.08442119 1.16081067]
		[-1.98427673e-03 -1.94723840e-01 5.85281673e-01]	[ 0.0085691 -0.20250742 0.57738089]
		[ 3.50195378e-01 -1.16762077e+00 1.85849144e+00]	[ 0.38174944 -1.13378097 1.81580843]
		[-1.94072219e-03 6.75511294e-02 7.58681430e-02]	[ 0.04155899 0.0477625 0.10419452]
		[-4.30427202e-01 1.07254795e+00 -1.92193152e+00]	[-0.42576901 1.08897234 -1.9242364 ]
		[ 8.11003436e-02 1.12941897e-01 -2.80107595e-02]	[ 0.13783646 -0.03273683 -0.09913056]
		[-1.66253059e-01 1.66742906e-01 1.05897375e-01]	[-0.14722765 0.22072856 0.1183936 ]
		[ 7.34616906e-02 -1.65562511e-01 7.44877162e-02]]	[ 0.05932819 -0.10350287 0.01945793]]
0.353985	0.380799	[[-0.88314641 2.13105063 0.71552809]	[[-0.82681452 2.27723461 0.81956654]	[2.415223548445169, 0.9313123004821444, 3.143536078083072, 0.3560404960994946, 1.9629235591492908, 2.0383236560268734, 1.2084422425941441, 0.6178768755188283, 1.8932232960519562, 0.5765876969554863, 1.2459387252990117, 3.814285526395984, 1.2524664063714526, 0.7568369172853437, 0.5583877681487933, 3.310377776129415, 1.344043043664318, 2.5069268743013873, 1.0213204317627926, 0.9494287404750557, 0.7…	[2.5575591938875135, 0.8486894165708853, 3.1036671631858064, 0.3736599449201245, 1.7259456162481088, 2.068191804681385, 1.415989740300386, 0.6215592679237334, 2.004263191936198, 0.5964152071729427, 1.2058272026762762, 3.835194042419886, 0.9597529030483326, 0.6825288285832087, 0.662086373609454, 3.152510535960037, 1.249450530127152, 2.3390635263820108, 1.1558104127220403, 0.8749519532307011, 0.684…
		[ 0.87545695 -0.31363908 0.05048027]	[ 0.80939702 -0.23967245 0.08779125]
		[-0.15581159 0.0523905 3.13923511]	[-0.49316289 -0.25267185 3.05380045]
		[ 0.34447806 -0.05851107 0.06838242]	[ 0.34721745 0.0747503 0.11607838]
		[-0.47772645 -1.27054106 -1.41794632]	[-0.30188894 -1.13279801 -1.26669649]
		[ 0.54700279 0.99805031 -1.6909899 ]	[ 0.56547004 1.05179237 -1.68860705]
		[ 0.80346079 -0.48330606 -0.76236387]	[ 0.71419582 -0.4946286 -1.11816539]
		[ 0.16969562 -0.01192911 0.59399741]	[ 0.14768013 0.03840001 0.60253792]
		[-1.22345778 -1.21491225 0.78194228]	[-1.25255898 -1.32561038 0.83121841]
		[-0.39025825 -0.27105998 -0.32661654]	[-0.48020336 -0.27404209 -0.22364427]
		[ 0.70028591 -0.97818842 0.32420731]	[ 0.76647608 -0.88034227 0.30254115]
		[ 2.07111136 2.13083476 -2.39140441]	[ 2.20720351 2.04713717 -2.37617243]
		[-0.5360544 0.87530623 -0.71774423]	[-0.3066648 0.67390994 -0.61067809]
		[-0.37923139 -0.56575325 -0.33001353]	[-0.4369425 -0.44530593 -0.2768203 ]
		[ 0.15617427 -0.37894291 -0.37922126]	[ 0.22360696 -0.42405597 -0.45665614]
		[-1.94878112 2.67294607 0.12732826]	[-1.67892251 2.66790782 0.04254113]
		[-0.71715622 -0.61217884 0.95779734]	[-0.69269696 -0.60139428 0.84830565]
		[ 0.6328713 -2.42549049 0.03394333]	[ 0.54901209 -2.27131291 0.10460203]
		[ 0.20866875 -0.79197473 0.61018751]	[ 0.12012801 -0.91923218 0.69027471]
		[ 0.85651196 0.3884614 0.12999974]	[ 0.81027674 0.31387817 0.10233776]
		[-0.6497827 -0.01356819 0.28708933]	[-0.6377736 0.04740973 0.24388682]
		[-0.17236874 -0.04954845 0.20095558]	[-0.20163957 -0.02549822 0.16449056]
		[ 0.33769332 1.02548566 -0.172067 ]	[ 0.3570762 1.09935156 -0.16515774]
		[-0.1696895 -0.35412223 -0.52243685]	[-0.1541981 -0.36705137 -0.50875244]
		[-0.19164412 -0.75168391 0.66130521]	[-0.2052791 -0.72911131 0.66933763]
		[-0.03947265 0.52222185 0.13401761]	[ 0.02544833 0.40818341 0.10584612]
		[ 0.03008605 -0.27130212 -0.05468809]	[ 0.04942343 -0.20018 -0.06989756]
		[-0.00548078 -0.18499673 0.04366751]]	[-0.02386597 -0.11704728 -0.02390861]]
0.578426	0.614508	[[ 3.88675063e-01 -1.83755672e+00 -1.86120149e-01]	[[ 2.60936144e-01 -1.50383082e+00 8.93550021e-03]	[1.8874119100869593, 1.2473114900670528, 3.494617607061575, 0.5261024858816726, 2.9344505745086495, 1.8689855751902398, 1.508173477988206, 0.6767262409412215, 2.219124719610415, 0.7066110412510797, 1.2081907315781697, 3.517603792564127, 0.8038333664642042, 0.917465616952504, 0.768362103800653, 0.6420986720490098, 0.8139361059205182, 0.621353272466862, 1.2366546887227843, 1.0112706030030456, 0.918…	[1.5263271760666826, 1.0590672303697337, 2.88167148357644, 0.44885828498591246, 2.604108836635804, 1.8873019038297365, 1.664407766803263, 0.6942316085549107, 2.1611812752261237, 0.6138813188251705, 1.3359357448783016, 3.452196665183918, 1.050271842512936, 0.8535453533706756, 0.6402539547024758, 0.5386374935764748, 0.9672497870096375, 0.4835324660419461, 1.1513019137190348, 1.036566677983331, 0.82…
		[-1.12995067e-01 -1.20347469e+00 -3.07679621e-01]	[-1.06576022e-01 -1.04718425e+00 -1.16919159e-01]
		[-7.87222248e-02 3.20345635e+00 1.39428206e+00]	[-3.44153446e-01 2.51347285e+00 1.36676376e+00]
		[-2.80194756e-01 -3.30551511e-01 -2.98346146e-01]	[-2.93554739e-01 -1.60870676e-01 -2.99031772e-01]
		[-4.39104324e-01 -2.04098684e+00 -2.06217368e+00]	[-1.32499575e-01 -1.84385122e+00 -1.83413178e+00]
		[ 1.27833948e-01 -1.69240421e+00 7.82645217e-01]	[ 9.38858623e-02 -1.68997923e+00 8.34903652e-01]
		[-1.37025302e+00 -2.07210571e-03 6.30071110e-01]	[-1.64479541e+00 4.67579712e-02 2.50429567e-01]
		[ 4.51344537e-01 3.13048039e-01 3.95281469e-01]	[ 4.72220765e-01 3.39180217e-01 3.79370341e-01]
		[ 1.00445458e+00 9.03863966e-01 -1.76028846e+00]	[ 9.37660587e-01 7.78215392e-01 -1.78490278e+00]
		[ 6.62487820e-01 2.30046568e-01 -8.65310850e-02]	[ 5.88950721e-01 1.72208965e-01 -1.82042397e-02]
		[-9.01007159e-01 6.20675775e-01 -5.12515878e-01]	[-8.95390301e-01 8.40521238e-01 -5.25856038e-01]
		[ 9.46970203e-02 2.95811170e+00 1.90109024e+00]	[ 1.81092394e-01 2.93132532e+00 1.81444185e+00]
		[ 3.17969547e-01 -7.14357877e-01 1.86376694e-01]	[ 6.51728864e-01 -7.49398102e-01 3.41647355e-01]
		[-3.50205662e-01 -8.41778494e-01 1.02509120e-01]	[-4.63574643e-01 -6.95715437e-01 1.72099541e-01]
		[-1.41199122e-01 7.05917913e-01 -2.68557313e-01]	[-4.91097635e-02 5.26699153e-01 -3.60695661e-01]
		[ 6.12168294e-01 -1.40305355e-01 1.33622947e-01]	[ 5.38618547e-01 1.61893551e-03 4.21770782e-03]
		[ 6.41881280e-01 2.47043018e-01 -4.35258721e-01]	[ 7.43432541e-01 2.99717948e-01 -5.41340336e-01]
		[-2.62183901e-02 2.13631651e-02 -6.20432188e-01]	[ 4.97680092e-02 -1.34622836e-01 -4.61739627e-01]
		[ 5.48683677e-01 7.43108909e-01 8.22222714e-01]	[ 6.19620746e-01 5.84537570e-01 7.74520533e-01]
		[-6.67954197e-01 -5.76908044e-01 4.93642109e-01]	[-6.30294379e-01 -6.35404594e-01 5.22934485e-01]
		[-2.34451593e-01 -8.80512514e-01 -1.13119971e-01]	[-3.07787242e-01 -7.64175583e-01 -8.36474447e-02]
		[-3.47076472e-01 1.28485363e-01 -3.77534719e-01]	[-3.11626127e-01 1.00398658e-01 -4.19011730e-01]
		[-4.33593364e-01 -1.03412463e+00 3.82366135e-01]	[-5.35968354e-01 -8.31892349e-01 4.26138512e-01]
		[ 1.88373260e-01 3.92900213e-01 2.42237416e-01]	[ 1.77643559e-01 3.88193882e-01 2.41303620e-01]
		[ 3.52178163e-01 4.27700030e-01 -6.87514451e-01]	[ 3.55523896e-01 4.47234403e-01 -6.72779297e-01]
		[-6.52038125e-02 4.21638647e-01 3.26324664e-01]	[-4.28642700e-02 3.24604123e-01 2.42607963e-01]
		[ 7.63223545e-02 -2.67206865e-01 -1.69452646e-01]	[ 8.98941082e-02 -1.85134057e-01 -2.07368696e-01]
		[ 1.88688323e-02 -1.22009005e-01 1.70883929e-02]]	[-2.78247429e-03 -5.26274696e-02 -5.46858281e-02]]
1.10578	1.07496	[[ 0.02667656 -0.56890327 -1.01648679]	[[-0.13172068 -0.22069587 -0.89586039]	[1.1651643473414708, 2.064933430120636, 2.815144948737865, 0.9081732656557256, 2.57866132274089, 1.9776522187421246, 3.949294840761126, 0.9692249237020126, 1.538040627447661, 1.2805169858201106, 1.2935715938088759, 4.876440825124352, 0.7707026339763988, 0.6013275300930757, 0.6165882376633972, 4.016412479538924, 1.5401045688970354, 2.862533675500441, 2.114814182728895, 0.6663761339428074, 0.684354…	[0.9319993767108314, 1.5317966962971483, 2.8348030698597384, 0.8537818495833686, 2.3488209272114013, 1.914087310169999, 3.492991614909177, 1.0149179649205675, 1.4162600902185385, 1.247803123803673, 1.2609159652052562, 4.4569131830432775, 0.8917930681547683, 0.5832783510867534, 0.6464088962870718, 3.4271155042497217, 1.5634984715508664, 2.326971621373334, 1.9464471701798844, 0.7346444538742315, 0.…
		[-1.54889686 -1.34628425 -0.22888278]	[-1.2380695 -0.90177485 -0.01967589]
		[ 1.72838736 -0.0963181 2.22000925]	[ 1.58646336 -0.73806793 2.23035831]
		[-0.60754462 -0.45427807 -0.49929916]	[-0.67903984 -0.3032913 -0.4193599 ]
		[ 0.25410024 -2.0039189 -1.60288376]	[ 0.54138589 -1.83416508 -1.363708 ]
		[-1.25147528 1.41085767 -0.59531382]	[-1.23966296 1.28705967 -0.68588875]
		[ 0.52707435 3.43002796 -1.88521366]	[-0.14074673 2.96866152 -1.83527371]
		[-0.60678296 0.75267394 0.06850794]	[-0.57192337 0.82011549 0.1742777 ]
		[-0.5570028 -1.39305153 0.33870973]	[-0.54669422 -1.2966352 0.16017252]
		[-0.00408441 -0.36849075 -1.22634483]	[-0.14214823 -0.45457943 -1.15332739]
		[ 0.88210341 -0.80719049 0.49362391]	[ 0.940315 -0.63860094 0.54580731]
		[-1.25743459 2.84459418 3.75590433]	[-1.00135824 2.68396653 3.41433456]
		[ 0.45740859 -0.61995093 0.0205128 ]	[ 0.75160738 -0.43035826 0.21253938]
		[ 0.31260499 -0.27445738 0.43421891]	[ 0.22339219 -0.17444157 0.50978398]
		[-0.3111555 -0.44421486 0.29331974]	[-0.17126989 -0.5870953 0.20935661]
		[ 2.50377856 -3.07403551 0.64262572]	[ 2.18300884 -2.58883021 0.5268313 ]
		[ 1.27399632 0.61427809 -0.60952268]	[ 1.26376804 0.54577959 -0.7413113 ]
		[-0.87809845 2.52053466 -1.03438251]	[-0.71451157 2.05959707 -0.81383662]
		[-1.9164544 -0.894001 -0.02009432]	[-1.68813981 -0.93603716 -0.25034977]
		[ 0.30522936 0.29396694 0.51427194]	[ 0.38804493 0.23516578 0.57777215]
		[ 0.49098168 -0.15910127 -0.44940479]	[ 0.43692201 -0.05195276 -0.43994669]
		[-0.16712364 0.55052258 0.12327898]	[-0.07674038 0.47579698 0.10436748]
		[-0.45920893 -0.66982262 0.28617427]	[-0.55568126 -0.51048193 0.25111536]
		[-0.45300933 -0.34324043 0.39954632]	[-0.46683222 -0.34205801 0.37922729]
		[ 1.00531981 0.83893588 -0.65313542]	[ 1.01936712 0.85636295 -0.63625767]
		[ 0.16007608 -0.34749942 -0.0052754 ]	[ 0.2046404 -0.44982272 -0.14593137]
		[-0.27239042 0.49478831 0.25072649]	[-0.26596554 0.57056612 0.21431115]
		[ 0.11721379 -0.11115657 -0.04657944]]	[ 0.09158928 -0.04418319 -0.10952766]]
0.550612	0.526502	[[ 1.36339856 -2.2554865 -1.74925846]	[[ 1.31724092 -2.07795879 -1.84160885]	[3.1632230605472555, 2.1614036622446227, 2.152729341565863, 0.562896393739027, 1.3512715211383066, 1.4474352088905922, 0.6910734695563582, 0.7960075522133672, 0.6608928602246633, 0.718844121680141, 0.9583854876256538, 2.443329004553795, 1.9600537983350625, 0.6289421124585096, 0.7166169224140447, 1.4836336644207462, 0.9497921968921187, 1.1387037048602335, 1.4892754156672348, 0.7339652036920316, 1.…	[3.073200210970362, 1.649146657672321, 1.7538569162006907, 0.5601235532472092, 1.3453081098424784, 1.5072699314721085, 1.2308262264971719, 0.6182387264769158, 0.7553864433528157, 0.746516802370178, 1.0821008399536587, 2.289530828088513, 1.8076812100611461, 0.7133171904361467, 0.7273309627811179, 1.3864230504105863, 0.9592462248731929, 0.8864103238244095, 1.3730790721917583, 0.6016491862066826, 1.…
		[-1.52629154 -1.23063163 -0.90975036]	[-1.28603706 -0.9180389 -0.47222658]
		[ 0.49701648 1.97238475 -0.70492315]	[ 0.40363664 1.55975231 -0.69301103]
		[-0.37550786 -0.21611153 -0.35936332]	[-0.43970813 -0.12862343 -0.32225948]
		[-1.25904482 0.19750351 -0.44914722]	[-1.23886015 0.3729729 -0.36874197]
		[-0.20704674 -0.77591391 1.20422504]	[-0.28627053 -1.01931233 1.07280669]
		[-0.07872207 0.04770183 -0.68491599]	[-0.72003938 -0.39982003 -0.91466958]
		[ 0.16388384 -0.15990484 -0.7623651 ]	[ 0.26209548 0.04253313 -0.55831534]
		[ 0.34600581 0.55758022 0.07850893]	[ 0.42705593 0.61742116 0.08380349]
		[ 0.62244439 0.26789042 0.23986367]	[ 0.59168558 0.22300899 0.39681544]
		[-0.85359051 0.35981769 -0.24579912]	[-0.87407305 0.56900785 -0.28838965]
		[ 0.40945582 0.63879415 2.32252978]	[ 0.63941408 0.68786153 2.08804874]
		[-0.12643897 -1.95532083 -0.05044335]	[ 0.12690722 -1.79950541 0.1156988 ]
		[ 0.17516755 0.56325064 0.21825039]	[ 0.18483122 0.64569578 0.24028273]
		[ 0.35789898 0.47869262 0.39534986]	[ 0.48318329 0.37845281 0.39027901]
		[ 1.15620845 0.08600051 0.92571852]	[ 1.09619637 0.35787163 0.76970793]
		[ 0.53974034 0.51250457 0.59002089]	[ 0.50321143 0.50725128 0.64002165]
		[-0.7885528 0.81626639 -0.09241105]	[-0.66948831 0.58051175 0.02268861]
		[-1.39058353 -0.52627253 0.08518182]	[-1.24395372 -0.58126729 0.00732273]
		[-0.68131263 0.14694853 -0.23005248]	[-0.57396244 0.06321825 -0.16897429]
		[ 0.7622257 0.72629295 -0.05635468]	[ 0.64327696 0.77009495 -0.02171009]
		[ 0.49813743 -0.41785305 -0.07210564]	[ 0.63699406 -0.50109471 -0.11379676]
		[ 1.38211173 0.25564465 -0.9334124 ]	[ 1.24895917 0.22457499 -1.06168948]
		[-0.08668309 -0.04692726 0.09229751]	[-0.08278295 -0.0264723 0.0526639 ]
		[-1.17080817 -0.20987455 1.00174916]	[-1.16987706 -0.19382621 1.00218488]
		[-0.0461403 0.54577493 0.70286719]	[ 0.01172092 0.44446248 0.5911485 ]
		[ 0.21773164 -0.45309068 -0.54660468]	[ 0.21837578 -0.39605206 -0.58833966]
		[-0.18258503 -0.06123706 -0.00771481]]	[-0.20973227 -0.00272032 -0.05974034]]
0.690151	0.605705	[[ 5.95460322e-01 5.30027835e-01 -4.99675827e-01]	[[ 0.64977591 0.53664385 -0.53341196]	[0.9408392172002088, 1.8223298048325203, 1.9090822118934339, 0.23186039830371327, 1.388958664800449, 1.9129767281425065, 1.765606476329246, 1.4238786654223239, 1.1643488989917008, 1.3357271939277173, 1.1547415285770182, 2.574862200693668, 0.7677810177688784, 0.3708419415558404, 0.7919629451968103, 3.794876280379083, 1.306331308539841, 2.2298528847113106, 1.1152610865703065, 0.45995187070706717, 0…	[0.9973583508575717, 1.249929241425046, 1.9987068589024624, 0.26058077353574893, 1.1059459337334552, 1.6543569802505915, 2.1176013472416284, 1.241767221273842, 1.158743799215717, 1.3056923202657484, 1.0915224179238552, 2.878283628897651, 0.5138749057663645, 0.37456925886229203, 0.7403309978582213, 4.253163865137562, 1.3049513606269965, 2.4143943125425307, 1.0921789253881882, 0.4649081316171397, 0…
		[-4.28091917e-01 -4.16632293e-01 -1.72163898e+00]	[-0.30719142 -0.09552275 -1.20782116]
		[-1.51921205e+00 -1.11697733e+00 -2.98247005e-01]	[-1.51792567 -1.24336301 -0.38049861]
		[ 2.02462509e-01 1.09917865e-01 2.61961758e-02]	[ 0.21721494 0.14091564 0.02937333]
		[ 4.85334455e-01 1.28113407e+00 -2.28805907e-01]	[ 0.4584702 0.99801617 -0.12994308]
		[ 7.43063298e-01 1.69432797e+00 4.86404806e-01]	[ 0.60923591 1.51888586 0.2423105 ]
		[ 5.93376389e-01 -1.61630498e+00 -3.90933369e-01]	[-0.0301751 -1.93155769 -0.8674156 ]
		[-1.14157356e+00 -4.52679764e-01 -7.20639500e-01]	[-1.15432417 0.01056848 -0.4576132 ]
		[-2.58256897e-01 5.04165132e-01 1.01726558e+00]	[-0.12072244 0.49101793 1.04259996]
		[-8.34175579e-01 -7.19998472e-01 -7.54930752e-01]	[-0.86046873 -0.73653329 -0.64957271]
		[ 7.63446717e-01 -7.92683586e-01 3.49613845e-01]	[ 0.80375744 -0.66431233 0.32262098]
		[ 2.48343041e+00 -5.52189174e-01 3.96958241e-01]	[ 2.81270409 -0.58112215 0.18843934]
		[-4.54644551e-01 3.25616942e-01 5.26079491e-01]	[-0.14412105 0.17292078 0.46194691]
		[ 3.55089529e-01 6.82444024e-02 -8.23278410e-02]	[ 0.33427095 0.14681322 -0.08373136]
		[-7.99589268e-02 -7.87810826e-01 -1.28832977e-02]	[-0.05681815 -0.73298738 0.08712743]
		[-8.98719029e-01 3.68670923e+00 3.95616073e-02]	[-1.02627571 4.12486065 0.14726053]
		[-7.70614961e-01 -7.82723327e-02 1.05191611e+00]	[-0.80230001 0.05916437 1.02747863]
		[-3.89089320e-01 -1.88389314e+00 1.12774111e+00]	[-0.24281102 -2.08529613 1.19242725]
		[-5.61273149e-01 -1.02098617e-03 -9.63731654e-01]	[-0.53424522 -0.10487386 -0.94680427]
		[-6.71945170e-02 1.28778727e-01 -4.36413405e-01]	[-0.05499666 0.06363583 -0.45723672]
		[ 5.18455082e-01 -1.62652430e-01 5.71583952e-01]	[ 0.49913306 -0.12415473 0.58816809]
		[ 3.49770888e-01 5.92234201e-02 4.24671370e-01]	[ 0.4593598 0.01217843 0.44694583]
		[-2.29830971e+00 3.33583205e-01 1.32650447e+00]	[-2.26672317 0.21659754 1.41904754]
		[ 2.40063854e-01 1.37967088e-02 -6.14775087e-02]	[ 0.2612027 0.02643518 -0.09602989]
		[ 1.96870143e+00 -2.21066415e-01 -1.29017423e+00]	[ 2.00244776 -0.2397085 -1.32810303]
		[-1.95023374e-01 -6.31429014e-01 -1.65399966e-01]	[-0.11856941 -0.72712477 -0.29240217]
		[-1.88094295e-01 6.29763966e-01 3.49926851e-01]	[-0.19479789 0.66763554 0.31105305]
		[ 3.58684398e-01 2.87254755e-02 -2.36745893e-02]]	[ 0.32489307 0.08026713 -0.0762156 ]]
0.759759	0.636275	[[-0.70745338 -1.40713564 -0.99295855]	[[-0.64247562 -1.47104828 -0.99109098]	[1.861850601750656, 1.8352751925862134, 2.702178183842034, 0.6755504325415062, 2.0512335216476774, 1.7093255457728647, 3.001791306677227, 1.2400566043636423, 0.5439196247036927, 1.5058243304749759, 0.411311540086144, 2.8923750003505395, 1.2028971044503287, 0.6396512965523593, 0.9003565487173301, 1.2837757427203127, 1.4475898759423231, 2.2765523919115567, 1.4844764032415503, 0.6979789499965088, 0.…	[1.8865363267803197, 1.502262240123009, 2.715934543418092, 0.7678241658788116, 1.6739604890691495, 1.6026946802106306, 2.497466118824987, 0.8523553737170911, 0.6150827589872429, 1.637802901198383, 0.5177560297372092, 2.9281949042859754, 1.2789933235033504, 0.650151812940177, 0.9338164172192742, 1.2650944621741886, 1.4631821595671182, 2.0610177727779933, 1.3333200619040892, 0.630907911112197, 0.82…
		[ 0.6686665 0.37648689 -1.6671466 ]	[ 0.64882206 0.54368519 -1.2410593 ]
		[-1.51839202 1.36384927 -1.77092286]	[-1.64610115 1.32941884 -1.70273222]
		[ 0.48894269 0.27084375 0.3794036 ]	[ 0.53617114 0.34269782 0.42968903]
		[-1.28204408 1.44839099 0.68270453]	[-1.25652654 0.9063261 0.63392253]
		[ 1.18662777 -0.73230152 0.98865709]	[ 1.10768275 -0.90600541 0.72168093]
		[ 1.35069277 -1.52957284 2.20154197]	[ 1.09377234 -1.62194448 1.55251254]
		[ 0.56962035 -0.96923696 -0.52330943]	[ 0.63991912 -0.51429273 -0.2291641 ]
		[-0.33847885 0.23218573 0.35688992]	[-0.39812512 0.10759715 0.45633984]
		[ 0.71168161 0.62704029 1.1695455 ]	[ 0.71718874 0.67581601 1.308171 ]
		[-0.2680451 0.22733647 -0.21365191]	[-0.25082087 0.33262871 -0.30743835]
		[ 1.95774142 -1.88014529 -0.99906724]	[ 2.04855592 -1.71148449 -1.20356339]
		[ 0.30410306 -0.27210508 1.13156599]	[ 0.5710392 -0.42830996 1.06126751]
		[-0.22452136 -0.33924421 -0.49361655]	[-0.1789366 -0.28621218 -0.55566326]
		[-0.41449236 0.59906326 -0.5291136 ]	[-0.42504075 0.6957983 -0.45521224]
		[-1.2293215 -0.16982443 0.32864642]	[-1.0977551 0.22546328 0.58699578]
		[-1.35961708 -0.45700781 -0.19519662]	[-1.38138968 -0.40606558 -0.26033696]
		[-0.85469187 2.06825563 0.41774543]	[-0.6890023 1.90423305 0.38336221]
		[ 1.30094063 0.69067275 0.18491841]	[ 1.17524761 0.57319067 0.26074491]
		[ 0.68373405 0.02539358 0.13797655]	[ 0.60922472 -0.05381873 0.15489862]
		[-0.78742377 -0.07037179 -0.31380112]	[-0.76072346 -0.05328407 -0.32504669]
		[-0.3823611 -0.22048067 -0.2238212 ]	[-0.42595192 -0.19364168 -0.21199582]
		[ 2.81181268 -0.28347754 -0.45996885]	[ 2.87091498 -0.20283074 -0.43755441]
		[-0.35900676 -0.27856416 -0.35836532]	[-0.33285239 -0.28758178 -0.36072897]
		[-2.56379311 0.50765597 0.79891142]	[-2.54185264 0.49398505 0.7923007 ]
		[ 0.24114758 0.36296699 0.58368317]	[ 0.29715133 0.27980387 0.43711646]
		[ 0.1700585 -0.30777059 -0.45656856]	[ 0.16660628 -0.27965176 -0.49075654]
		[-0.42057565 -0.03947085 0.04286445]]	[-0.45474206 0.00552784 -0.00665884]]
0.773977	0.7168	[[-0.28354696 0.8659455 1.73853952]	[[-0.19723159 0.70042559 1.70500253]	[1.962850010838269, 0.6997189031760958, 0.9996036542836544, 0.47698052171293126, 1.6622167670933257, 1.7395012756598986, 4.560902105937121, 1.7032334969531917, 0.6438021546305833, 1.6082146499496723, 0.533133420505335, 4.507796894992937, 1.2019576742943603, 0.6532058751362868, 1.0083456735091418, 2.781652379744349, 1.3497207355356313, 4.244853982908111, 3.2278368008642406, 0.5054003345722068, 1.3…	[1.8537879910455353, 0.8185688685379802, 0.8925294039495038, 0.49853204120343814, 1.6891406983927753, 1.7340099340659858, 4.180898317309311, 1.5041350474706912, 0.7404806128835631, 1.6035262600979805, 0.6399380937432284, 4.673817850020652, 1.3652593161179745, 0.6333227405550336, 0.9662581061984502, 2.480171009280762, 1.2752721416545199, 4.124016649289602, 3.007392312426733, 0.4948991960036252, 1.…
		[ 0.52705728 0.44614304 0.11302016]	[ 0.56512297 0.54576431 0.22985284]
		[ 0.33332234 -0.87748843 -0.34368261]	[ 0.19115416 -0.80516203 -0.33433955]
		[ 0.38612504 0.21770942 0.17612631]	[ 0.38194259 0.23530063 0.21745728]
		[ 1.48828828 0.51879272 0.52803096]	[ 1.60471248 0.04726775 0.52522369]
		[ 0.50884095 1.51257479 -0.69214383]	[ 0.39326507 1.45224991 -0.86203435]
		[ 2.52500242 1.21384987 3.59899421]	[ 2.19647082 1.38529403 3.27664266]
		[-1.35791963 -0.95044366 0.39206563]	[-1.2147902 -0.65899993 0.59365488]
		[-0.04559728 -0.28369347 -0.57612509]	[-0.03512728 -0.35969689 -0.64629387]
		[-1.12819862 -0.7855481 -0.83452767]	[-1.17175044 -0.75187054 -0.79560547]
		[ 0.41609221 -0.23278418 -0.23855827]	[ 0.50102808 -0.24643991 -0.31266435]
		[-2.45559063 -2.66221324 -2.68382714]	[-2.71687302 -2.62861679 -2.74837189]
		[ 0.61109501 1.02458973 0.14656404]	[ 0.82988053 1.08393512 0.01777523]
		[-0.36292549 -0.23233177 -0.49090218]	[-0.29198666 -0.26827332 -0.49383288]
		[-0.35969145 -0.89403571 -0.29678816]	[-0.41590885 -0.82619976 -0.27940743]
		[-0.61544255 -2.59333619 -0.79588178]	[-0.37196461 -2.39510283 -0.52571189]
		[ 0.28733374 -1.29874517 -0.22901175]	[ 0.33082475 -1.22399573 -0.13677888]
		[-1.13670939 4.06068312 0.48737015]	[-1.00858395 3.97626944 0.42373707]
		[ 2.43476061 2.09290092 0.3326213 ]	[ 2.23880253 1.95728788 0.44854867]
		[-0.47736218 -0.13472482 -0.09697461]	[-0.46412565 -0.16854539 -0.03324225]
		[-0.44540024 -1.26881112 -0.12623585]	[-0.42061285 -1.1722247 -0.1525308 ]
		[-0.86329916 0.1220214 -0.01422629]	[-0.93054748 0.08742512 -0.06034113]
		[-2.06428384 -0.12051267 -0.56139363]	[-2.08367775 -0.06676247 -0.73541025]
		[-0.24032045 0.4775492 0.50495174]	[-0.21516791 0.46570149 0.51400968]
		[ 2.26962856 -0.38369915 0.19875801]	[ 2.29329562 -0.39429797 0.21265473]
		[-0.55327475 0.14770078 0.55114032]	[-0.53276508 0.0492127 0.39281003]
		[-0.08481395 -0.05277138 -0.19441556]	[-0.08056752 -0.00984595 -0.22421809]
		[ 0.65733085 -0.05317237 -0.17835968]]	[ 0.62518123 -0.01009977 -0.21658621]]
0.14562	0.212435	[[-2.28358354e+00 -8.49423472e-02 -6.30661950e-02]	[[-2.38569267 -0.11148063 -0.24313394]	[2.286032883158771, 2.368263790340921, 2.377946702601689, 0.34244460203229804, 1.5018035412379038, 0.49488967088528524, 2.548437076033709, 1.396419386313673, 0.7682309849052258, 2.1183009839060123, 0.30605517747407573, 3.7651695064515756, 2.9073277714208636, 0.5134637351674327, 0.8034711850610483, 2.333420572381253, 1.4465270823956096, 1.8305281524396042, 0.6502168509958023, 1.062347343034985, 0.…	[2.400639824061918, 2.434026722830281, 2.349163041308378, 0.4334845542392478, 1.4931357625131234, 0.5782620781617186, 2.7172439836739404, 1.449790949273681, 0.8716779834038648, 2.1453732493986712, 0.3801677119394784, 4.103258726159387, 2.9898755172216127, 0.5983578800369724, 0.834402289151077, 2.1729027910996295, 1.5266850922614559, 1.8258477417762031, 0.7306204761072189, 1.0222372109413567, 1.01…
		[ 3.24626603e-01 6.63665489e-01 2.25007535e+00]	[ 0.48924447 0.63803492 2.29739796]
		[ 2.15958558e+00 5.85740821e-01 -8.04815709e-01]	[ 2.09864097 0.53721289 -0.90866681]
		[-2.38191266e-01 -1.18787049e-01 -2.15459656e-01]	[-0.34358869 -0.18843221 -0.18533476]
		[ 6.60387021e-02 -6.20322762e-01 1.36610850e+00]	[ 0.07503882 -0.66417149 1.33517782]
		[-4.15761099e-01 -2.52859323e-01 9.01146924e-02]	[-0.50046207 -0.25684595 0.13399593]
		[ 1.05468355e+00 2.31858699e+00 -7.95519207e-02]	[ 1.07489902 2.48690969 0.20805566]
		[ 1.15483558e+00 -7.85070078e-01 -2.61738586e-03]	[ 1.27370532 -0.69248524 -0.00572225]
		[ 8.99396001e-02 -7.21124154e-01 -2.49137853e-01]	[ 0.0601742 -0.7689938 -0.40601738]
		[ 1.22709451e+00 9.47977048e-01 1.44318316e+00]	[ 1.21327935 0.94136281 1.49813739]
		[-1.10887892e-01 -1.17967278e-01 -2.59725564e-01]	[-0.05266284 -0.17546186 -0.33311747]
		[-2.39496971e+00 -2.90526251e+00 -8.43908964e-03]	[-2.8919031 -2.90288215 0.21657297]
		[-1.54598842e+00 -1.46748927e+00 -1.97710643e+00]	[-1.39959181 -1.34719947 -2.27278506]
		[ 3.93112947e-01 8.31209243e-02 3.19684423e-01]	[ 0.45705284 0.03347556 0.38472619]
		[ 2.64020802e-01 6.40402945e-01 4.07115498e-01]	[ 0.28656436 0.67492195 0.3982316 ]
		[-1.33177118e-01 -1.76113147e-01 -2.32295062e+00]	[ 0.11682851 -0.11244673 -2.1668441 ]
		[ 7.12631019e-01 1.88524853e-01 -1.24461079e+00]	[ 0.89045246 0.23561828 -1.21751625]
		[-9.16706795e-01 8.88769415e-01 1.31170534e+00]	[-0.86808641 1.01713813 1.24321196]
		[ 1.99582768e-01 -3.85272770e-01 4.84266006e-01]	[ 0.03334412 -0.55331235 0.47596208]
		[ 9.64660595e-01 4.36941818e-01 -8.42238773e-02]	[ 0.97065099 0.31664224 -0.05043078]
		[-3.79889492e-01 7.59866349e-01 -4.86506365e-01]	[-0.33716652 0.82147118 -0.49018345]
		[-3.18759185e-01 5.67565982e-02 1.36450958e-01]	[-0.26569811 0.01279317 0.12507767]
		[ 9.20609014e-01 -4.65954384e-01 3.18763145e-02]	[ 0.79835546 -0.53705111 -0.1003423 ]
		[-2.07834012e-01 9.17009105e-02 -7.25595924e-02]	[-0.19680328 0.06993547 -0.04773788]
		[-6.29386528e-01 5.03511557e-01 1.11240287e-01]	[-0.6085428 0.47246858 0.1378488 ]
		[ 1.01080644e+00 2.93883786e-01 -2.52996825e-02]	[ 1.01934249 0.17943167 -0.0853655 ]
		[-2.25630488e-01 1.09094134e-01 4.47830092e-03]	[-0.22384974 0.14443093 -0.02802241]
		[-7.48910661e-01 -3.07360907e-01 9.30214306e-02]]	[-0.78352536 -0.27108447 0.08682432]]
0.303341	0.307919	[[ 0.29396442 2.43524593 1.54003163]	[[ 0.16826414 2.59523314 1.52928434]	[2.8962968196830854, 1.4624478699178056, 2.691990463150652, 0.6929250469412415, 4.402533891327408, 1.3842863949583164, 3.1670496861443915, 1.609279380068555, 0.602929101164142, 1.4319478889063473, 0.42862182613646765, 1.1005472878701483, 1.997645730193317, 0.9613259816982662, 1.1655562632475862, 3.0896648552772845, 0.8916117839518886, 3.72392036780115, 1.5450058081765963, 1.1928805919195105, 1.45…	[3.0169949396976112, 1.3092110799336518, 2.6148018200368153, 0.8073986432524161, 4.290722281536302, 1.1966252656934302, 2.9107790755731417, 1.5710878310362628, 0.6384490397495409, 1.5794659283561219, 0.4548650645517279, 1.5282126057294168, 2.111993531215976, 1.0207642443981255, 1.2331072477392635, 3.257997607358403, 0.8824974856244343, 3.7024252983687926, 1.532971206165138, 1.0717844597449107, 1.…
		[ 0.15001575 0.20137745 1.44072765]	[ 0.35140781 0.08544925 1.25827049]
		[ 1.19962471 -0.17219031 2.40376033]	[ 1.16197277 -0.35769958 2.31496412]
		[-0.50985458 -0.41763667 -0.21394635]	[-0.59848423 -0.50608621 -0.19387094]
		[ 4.03652501 -1.33626459 -1.14156359]	[ 3.94554583 -1.28872571 -1.08726807]
		[-1.1480222 -0.69392417 -0.34170615]	[-1.08333479 -0.49729658 -0.10485166]
		[-1.26429846 -0.28542295 -2.88968629]	[-1.24784441 -0.40396143 -2.59852541]
		[-1.24920093 0.83914203 0.57019103]	[-1.30071075 0.77416933 0.42086859]
		[ 0.49436912 0.34421385 -0.02528837]	[ 0.49621062 0.39468291 -0.07495063]
		[-0.84398728 -0.25007913 -1.12943378]	[-0.94166182 -0.35299991 -1.21793953]
		[-0.11306284 -0.15866187 0.38178512]	[-0.10548439 -0.17321774 0.40714971]
		[-0.74209327 -0.09099211 0.80760284]	[-0.84341955 0.24524577 1.25057257]
		[-1.16680501 -0.26913802 -1.59897444]	[-1.12909667 -0.0836585 -1.78287932]
		[-0.56249324 0.52548032 0.57586407]	[-0.5781403 0.50688657 0.67140111]
		[ 0.29788412 -1.0335163 0.44903286]	[ 0.33922589 -1.10079016 0.44015942]
		[ 0.40573476 2.62827331 -1.57276433]	[ 0.55016398 2.6989888 -1.73992168]
		[ 0.76509536 0.45258828 -0.0690254 ]	[ 0.77688727 0.41376363 -0.06362111]
		[-0.43380563 -3.36379062 1.53763073]	[-0.49094287 -3.32271632 1.55771771]
		[-0.62563271 0.95447922 -1.04143942]	[-0.68038154 0.84649628 -1.08190837]
		[-0.84544335 0.11103912 -0.83418221]	[-0.69047967 -0.03731999 -0.81888153]
		[ 1.11052967 -0.51867285 0.79314839]	[ 1.06445972 -0.54144567 0.78259324]
		[ 0.71429962 0.10284069 0.18653492]	[ 0.8206973 0.0215263 0.14808452]
		[-0.12197501 0.90863625 0.59000217]	[-0.2755397 0.85856294 0.65866043]
		[ 0.06410024 -0.37487578 -0.41642547]	[ 0.03781852 -0.40221889 -0.40179755]
		[ 0.21420912 -0.44096791 -0.32759988]	[ 0.22868958 -0.44978919 -0.26942949]
		[-0.77878799 0.93690293 0.40145809]	[-0.68626889 0.72602354 0.47095787]
		[ 0.15848806 -0.68628341 -0.23775315]	[ 0.16674462 -0.66051 -0.24277998]
		[ 0.55549063 -0.01304476 -0.26353157]]	[ 0.54370154 0.01140741 -0.23205883]]
0.482333	0.4655	[[-8.22775553e-01 6.05795756e-01 -2.13224367e+00]	[[-1.0361508 0.77145626 -2.17942586]	[2.364405036295517, 0.9537234207063673, 3.0354410057568693, 0.37592204328795154, 0.9244148023463502, 1.3321748208464004, 3.0529277986612704, 2.0897264026894855, 1.1339714096935538, 2.140102861572828, 0.8734136031848282, 3.3033714533231078, 1.8031483087474127, 0.4221106082133221, 1.1289931276615168, 3.051915976662361, 1.4805862038681816, 0.7941729584648051, 1.6049883614961542, 0.39610962887454365,…	[2.5335055452097115, 1.2125755348481313, 2.97843537230309, 0.40423255731546365, 0.9439209432985133, 0.9023318460029184, 3.07332507942034, 2.144474817469721, 1.146109932548274, 2.0682798374142717, 0.8812704805489695, 3.594396631885046, 1.7828153390690185, 0.43679882276838167, 1.0708742853566158, 2.996162626232615, 1.5993282346352051, 0.6987377403738475, 1.703955787018709, 0.3946004562382154, 1.633…
		[ 2.98442409e-01 -4.44879028e-01 -7.89052053e-01]	[ 0.37795555 -0.74356323 -0.8801152 ]
		[-6.84833250e-01 6.23292390e-01 2.89074594e+00]	[-0.88801006 0.38062775 2.81738139]
		[-1.10277974e-01 -3.46785371e-01 -9.43189135e-02]	[-0.0837013 -0.37375475 -0.12924953]
		[-3.02833549e-01 6.80931237e-01 -5.46961807e-01]	[-0.20952553 0.77965019 -0.48911285]
		[-5.89516439e-01 -1.13070488e+00 -3.85573076e-01]	[-0.53937895 -0.71813853 -0.0868917 ]
		[-7.95166400e-01 -1.61562405e+00 -2.46532705e+00]	[-0.80133271 -1.87952674 -2.29577267]
		[ 1.98626080e+00 -8.13783315e-02 -6.44284133e-01]	[ 1.93866201 -0.20663315 -0.8931207 ]
		[-5.78978247e-01 -1.70080973e-01 9.60076981e-01]	[-0.55136634 -0.1115898 0.99855438]
		[ 9.39839549e-01 1.45331476e+00 1.25881615e+00]	[ 0.88899102 1.40958726 1.22496539]
		[ 2.53822356e-01 -3.38714772e-01 7.64001202e-01]	[ 0.18224986 -0.28419832 0.8140356 ]
		[ 8.77660077e-01 2.94002098e+00 -1.22403119e+00]	[ 1.11573923 3.22202027 -1.1372768 ]
		[-9.68995171e-01 -1.16359714e+00 9.78996362e-01]	[-1.06800016 -0.95223173 1.06351348]
		[ 2.89033446e-03 -2.06590009e-01 3.68089092e-01]	[ 0.02351125 -0.22989143 0.37066206]
		[-3.33537799e-01 1.06317602e+00 -1.81754719e-01]	[-0.38607484 0.98060627 -0.19007709]
		[ 6.83377850e-01 -2.35909919e+00 1.81158408e+00]	[ 0.85873567 -2.32097313 1.68897816]
		[-2.60371940e-01 3.51673918e-01 1.41444951e+00]	[-0.23917668 0.31485498 1.54968115]
		[ 3.08495999e-01 -4.83439241e-01 -5.49388212e-01]	[ 0.18233943 -0.37923266 -0.55782555]
		[-6.43369950e-01 -1.18799077e+00 -8.66452935e-01]	[-0.77373434 -1.27862151 -0.81849101]
		[ 3.52380098e-01 8.07339610e-02 1.61904701e-01]	[ 0.36392957 -0.09544358 0.11897608]
		[-1.90065613e-01 1.56224660e+00 -6.99842441e-01]	[-0.18204225 1.48884642 -0.64736621]
		[ 6.94144613e-01 1.13372454e-01 -3.21785685e-01]	[ 0.80271418 0.10700588 -0.35247165]
		[-9.86534381e-01 9.69395749e-01 -6.92651521e-01]	[-1.05897356 1.00919839 -0.59296148]
		[ 3.00421749e-01 3.31225295e-02 4.32507278e-01]	[ 0.26692855 0.02389575 0.43359912]
		[ 7.50027807e-01 -1.02727967e+00 9.36553110e-02]	[ 0.77930202 -1.02392209 0.14280205]
		[ 4.06104539e-01 -5.74874145e-01 -3.60184227e-01]	[ 0.46434064 -0.67069405 -0.25673062]
		[-6.58211351e-02 6.96929070e-01 2.45498452e-02]	[-0.04901066 0.72150603 0.06666668]
		[-3.77096448e-01 3.88432917e-02 1.84499118e-01]]	[-0.3789208 0.05915925 0.21707337]]
0.526936	0.522005	[[ 1.67334646 0.26698467 0.46368245]	[[ 1.6496725 0.36834813 0.49091344]	[1.7568069323375608, 1.199488550507225, 1.111237715496901, 0.5558361069939274, 1.539547798310706, 1.0275926189894424, 3.6922815001109726, 1.9507724715244383, 1.1864635138369652, 1.596230441586221, 0.5122108620975319, 3.102849756540231, 2.706181835430921, 0.28955854360165556, 0.8491888091886565, 3.384477495471515, 1.7542115616572862, 1.7694404410125553, 1.97805788013257, 0.9699577323641091, 1.3913…	[1.7601408154591551, 1.3210218517992949, 1.0507762840578438, 0.5542800409714899, 1.412950556976887, 0.7031802965588018, 3.585338563500483, 1.9058161049521052, 1.114045678369385, 1.6617895143443209, 0.5376341263632328, 3.467978468007478, 2.6092972779082295, 0.33708654212212696, 0.926507567345773, 3.439020798821519, 1.8242400093839164, 1.7489854440584365, 2.00292628683754, 0.9817920528935836, 1.441…
		[ 0.18614067 -0.12990636 -1.17781525]	[ 0.13239353 -0.36575715 -1.26245491]
		[-0.12630471 1.10360059 0.03101808]	[-0.32121848 0.99954776 -0.04305527]
		[ 0.50863536 0.11033341 -0.19511635]	[ 0.51183961 0.14211635 -0.1582704 ]
		[-0.13171385 -1.1824381 0.97708701]	[-0.0353554 -1.14792337 0.82307424]
		[ 0.17813393 -0.74336869 -0.6867444 ]	[ 0.20747365 -0.3912829 -0.54618212]
		[-1.8936834 -2.93995907 1.18471369]	[-1.81004156 -2.8114309 1.29393139]
		[-1.08135209 1.54945242 0.4851681 ]	[-1.20950808 1.41939401 0.39312322]
		[ 0.16261921 0.92791286 -0.7212686 ]	[ 0.11177459 0.9291333 -0.60441337]
		[-0.49314949 -0.87442671 -1.24102101]	[-0.55941601 -0.89980877 -1.28021182]
		[-0.32491616 0.31855998 -0.23517865]	[-0.36411408 0.35597733 -0.17248631]
		[ 1.77520622 2.54224199 0.11543453]	[ 2.15231258 2.70340283 0.29332291]
		[ 0.43670445 1.64360699 2.1050571 ]	[ 0.24308475 1.56757386 2.07172737]
		[ 0.06043575 -0.20048034 -0.19999826]	[ 0.0879717 -0.2170938 -0.24240173]
		[-0.27575888 -0.70775579 -0.37968463]	[-0.3080061 -0.78400528 -0.38585519]
		[ 0.13552881 -2.72889647 1.99735923]	[ 0.13568503 -2.87730303 1.87871789]
		[-1.41483744 1.01117077 -0.23027571]	[-1.44780903 1.09388526 -0.18739168]
		[ 1.04352891 -0.1874166 -1.41663048]	[ 1.0139793 -0.07030829 -1.42332456]
		[ 0.18249206 1.00322528 -1.69497748]	[ 0.0206548 0.9790004 -1.74723934]
		[-0.29256126 0.1184455 0.91716769]	[-0.32207063 -0.00577628 0.92744422]
		[ 0.30744215 -1.32673613 0.28470962]	[ 0.31840559 -1.34791449 0.39943103]
		[-0.31696831 0.27315954 -0.59391154]	[-0.2334672 0.24440926 -0.55219143]
		[ 1.30040605 -2.25975052 0.75325789]	[ 1.33542903 -2.22131755 0.80395606]
		[-0.42906534 0.39477907 -0.57233189]	[-0.45265826 0.39206007 -0.57865523]
		[-0.93613747 1.83322703 -0.28080791]	[-0.89757487 1.84032839 -0.2431535 ]
		[ 0.04104308 1.21047046 -0.37566321]	[ 0.01821076 1.14786271 -0.32092845]
		[ 0.08346982 -0.85567836 0.22653835]	[ 0.09902517 -0.83092067 0.25183802]
		[-0.08606448 -0.21336384 0.1042098 ]]	[-0.07667286 -0.21219719 0.12073553]]
0.62421	0.613999	[[-1.65242712e+00 -1.96522036e+00 -2.17477696e+00]	[[-1.76013066e+00 -1.84968755e+00 -2.34892949e+00]	[3.364856797529005, 0.7942479296839972, 1.9320032518151251, 0.6117481698744798, 5.642586460124783, 1.2198279040700162, 0.9665820142013658, 1.97971716480713, 1.6924892389436195, 1.6833027849203472, 1.654092796158519, 2.7526247942892925, 2.9715824497713035, 0.5930216295280183, 0.7630550394736775, 2.710475904439912, 1.8516608017942557, 3.3306628402151826, 2.924503513948765, 0.7261524061423661, 1.649…	[3.4694197958705755, 0.9142014930861512, 1.6387554838057108, 0.7219088951601613, 5.224367440648654, 1.2426198935037513, 1.0436833589787295, 1.9164957281973454, 1.6704807334201883, 1.7341105621704969, 1.6006005133123193, 2.5419764759077297, 2.513208001321259, 0.5913980407464737, 0.8558752167514194, 2.6038250811655317, 1.8200444945547711, 2.9029288570334364, 2.8384120449152554, 0.8041927557685551, …
		[-9.35533410e-02 1.30674094e-01 -7.77818634e-01]	[-9.24602214e-02 -6.93852611e-02 -9.06863365e-01]
		[ 7.56617603e-01 -3.98402689e-01 -1.73246693e+00]	[ 4.03353410e-01 -3.20234431e-01 -1.55572346e+00]
		[ 2.76773076e-01 4.49370853e-01 3.09351457e-01]	[ 2.38638846e-01 5.26658925e-01 4.32243371e-01]
		[-4.66929645e+00 1.03861059e+00 2.99294849e+00]	[-4.41303649e+00 1.04998618e+00 2.59165066e+00]
		[ 4.75199566e-01 3.73841119e-01 -1.05943773e+00]	[ 4.52874162e-01 5.32348359e-01 -1.02743098e+00]
		[-5.00957163e-01 3.22912704e-01 7.60953413e-01]	[-1.51633935e-01 5.81977270e-01 8.52985674e-01]
		[ 1.85771275e+00 -5.85509988e-01 -3.54064172e-01]	[ 1.75440121e+00 -6.59666992e-01 -3.99839642e-01]
		[-1.05710929e+00 -1.23520887e+00 4.70424097e-01]	[-1.07146203e+00 -1.16437930e+00 5.35439851e-01]
		[ 1.10540782e+00 5.83159483e-01 1.12761112e+00]	[ 1.18953713e+00 5.70006393e-01 1.12571469e+00]
		[ 1.50290682e+00 -6.83232891e-01 -1.02405556e-01]	[ 1.44982650e+00 -6.78118104e-01 -8.99820649e-03]
		[-6.50239123e-01 2.66100657e+00 2.70511302e-01]	[-3.42619708e-01 2.47564578e+00 4.64148786e-01]
		[ 2.13430338e+00 1.17750554e+00 1.69956819e+00]	[ 1.82495268e+00 7.68896689e-01 1.54743661e+00]
		[-1.59590603e-02 3.04225546e-01 -5.08789523e-01]	[-2.31750877e-03 2.30878829e-01 -5.44464175e-01]
		[-7.21030668e-02 7.17946884e-01 -2.48206392e-01]	[-6.62892857e-02 7.85348708e-01 -3.33699752e-01]
		[-5.38082030e-01 2.25850276e+00 -1.39868246e+00]	[-4.35271122e-01 2.26897652e+00 -1.20091200e+00]
		[ 7.17390599e-01 -1.67173844e+00 3.45382473e-01]	[ 6.28585282e-01 -1.67007252e+00 3.58190302e-01]
		[ 1.13671021e+00 -3.09522770e+00 -4.69862053e-01]	[ 1.01564966e+00 -2.68283342e+00 -4.44810675e-01]
		[ 1.02811328e+00 -2.62653509e+00 7.72668966e-01]	[ 8.15700502e-01 -2.63024169e+00 6.87782146e-01]
		[-2.04015817e-01 1.12420425e-01 6.87776498e-01]	[-2.05486640e-01 1.41146834e-01 7.64577531e-01]
		[-7.35889501e-01 1.32811943e+00 -6.43577284e-01]	[-6.83710296e-01 1.34309400e+00 -5.76549174e-01]
		[-6.13388592e-01 4.43556606e-01 -1.45858841e-03]	[-5.71442974e-01 3.84211628e-01 -4.91957830e-02]
		[-8.78508645e-01 1.27030277e+00 -1.76805536e+00]	[-9.21548456e-01 1.29030297e+00 -1.70019658e+00]
		[ 7.13849569e-02 4.93986843e-01 4.22308112e-01]	[ 6.37900967e-02 5.08562922e-01 4.20796257e-01]
		[ 8.10187315e-01 -1.79120544e+00 1.22402883e+00]	[ 8.40503480e-01 -1.78659988e+00 1.25978284e+00]
		[-1.27425554e-02 -7.08243530e-02 -2.49502692e-02]	[-2.55512221e-02 -1.76736124e-01 -1.46524393e-02]
		[-2.62992051e-01 5.53808920e-01 2.72052320e-01]	[-2.56917391e-01 5.63470272e-01 2.73994419e-01]
		[ 3.10356451e-01 -3.28320614e-01 -2.08355536e-01]]	[ 3.22064986e-01 -3.33557013e-01 -2.02477423e-01]]
0.799083	0.800256	[[ 2.50161112e+00 -1.61928376e+00 9.45593890e-01]	[[ 2.49867172 -1.5549806 1.03875113]	[3.1263854337406776, 1.073159856509209, 2.6650678429205774, 0.4118192173562314, 1.23866576444322, 0.8683895077721592, 2.882439001505738, 2.2368478613740446, 1.829633127400466, 1.7215648556207033, 1.6192396981306045, 3.8902133965752137, 2.748478951045917, 0.7456448953648751, 0.5403709177164915, 2.9322331059222275, 2.112052475427019, 1.915201376500261, 1.7356528109596705, 0.5890593365983328, 1.5636…	[3.1209500000975585, 1.1300477036866345, 2.593641216200966, 0.4786747007313482, 1.1529182093491996, 0.7895743680101541, 2.6861750640183932, 2.324480734473778, 1.873988536598819, 1.8324913260245626, 1.6694854120424827, 4.102202584302573, 2.3783492653090894, 0.7436036226823758, 0.5557614640696384, 2.569417362890759, 2.0573744786796806, 1.5680432782709903, 1.8591692869442844, 0.5001622475693317, 1.5…
		[-5.43563422e-01 2.08366026e-01 9.01551154e-01]	[-0.87232742 0.22993289 0.6805759 ]
		[-3.22523798e-01 -1.32009254e+00 -2.29257948e+00]	[-0.14335342 -1.14625083 -2.32218294]
		[ 8.15881338e-02 4.02942336e-01 -2.39982916e-02]	[ 0.0485504 0.47393366 0.04646736]
		[ 5.49224741e-02 1.04466359e+00 -6.63290571e-01]	[ 0.17507838 0.82890537 -0.78197432]
		[ 6.79325376e-01 -3.81178798e-02 5.39596514e-01]	[ 0.60948058 -0.03740949 0.50056132]
		[-1.66963918e+00 5.16256786e-01 2.29221259e+00]	[-1.44391026 0.73876219 2.14123564]
		[-1.75961940e+00 1.91998828e-01 1.36761265e+00]	[-1.87009122 0.22361555 1.36233829]
		[ 1.06007254e+00 8.77285570e-01 -1.20589122e+00]	[ 1.088579 0.96958359 -1.17759775]
		[-5.29130313e-01 -1.52335168e+00 -6.02666001e-01]	[-0.46107871 -1.61372943 -0.73573651]
		[-1.03637100e+00 6.72165000e-01 -1.04693197e+00]	[-1.15636865 0.68172317 -0.9925959 ]
		[ 5.87577157e-01 -3.17593502e+00 2.16839805e+00]	[ 0.57618571 -3.3848743 2.24470534]
		[ 1.45528417e+00 2.31013582e+00 3.15526585e-01]	[ 1.21511378 2.03118714 0.23307192]
		[ 4.80885464e-01 5.11776994e-01 -2.50638761e-01]	[ 0.54484287 0.43921441 -0.25136288]
		[ 4.27071754e-01 -1.46577208e-02 3.30750052e-01]	[ 0.49285066 -0.05568971 0.2507343 ]
		[-1.82297891e+00 1.48659937e+00 -1.75064594e+00]	[-1.25196355 1.73577496 -1.42182212]
		[-6.47818940e-01 8.74177566e-01 -1.81022371e+00]	[-0.60034181 0.84612092 -1.77664258]
		[ 1.33047750e+00 -9.51617220e-01 -9.96117768e-01]	[ 1.08328138 -0.75904728 -0.84208574]
		[-5.78255972e-01 9.42578960e-01 1.33778011e+00]	[-0.82649582 1.06604316 1.27944015]
		[-3.90880610e-02 -2.49583425e-02 -5.87230880e-01]	[-0.11312918 -0.00432151 -0.48718106]
		[ 2.47387341e-01 -1.39044638e+00 6.71063075e-01]	[ 0.32798105 -1.3807268 0.71241761]
		[-1.92452423e-03 -3.08770901e-01 3.28993524e-01]	[ 0.04652992 -0.37954133 0.26783734]
		[ 4.71913179e-01 -9.25993424e-01 1.51424467e+00]	[ 0.46544863 -0.8944341 1.48443314]
		[-7.76228199e-02 -7.23372431e-01 -2.33116469e-01]	[-0.05423237 -0.70322343 -0.23566653]
		[-4.43479524e-01 1.61021156e+00 -1.30761373e+00]	[-0.42360527 1.606558 -1.26235324]
		[ 4.50494324e-01 1.29027507e-01 -5.39753095e-01]	[ 0.3213193 -0.0525684 -0.59944412]
		[ 3.10651614e-01 -3.16006302e-01 -1.32666496e-02]	[ 0.30187091 -0.30838484 -0.00909965]
		[-5.82826061e-01 4.02191059e-01 6.55173178e-01]]	[-0.57888663 0.40382702 0.65317591]]
0.92665	0.881121	[[-1.40176619 -1.46212537 -1.49741637]	[[-1.71316372e+00 -1.42581328e+00 -1.69869769e+00]	[2.518931293300918, 1.9916993141286268, 4.1566335612368555, 0.42128547568861274, 3.7314712734186912, 1.216506569495012, 4.245389331727235, 2.4961951447459305, 1.4120243701401334, 1.556163368657312, 2.1532569275893674, 4.13165906426182, 1.9660816225353375, 0.47567348048651087, 0.9389295804611801, 2.9526543837072894, 2.0024938454258403, 3.760679857569882, 2.495084766977483, 1.1555893087667208, 1.33…	[2.802400264607913, 2.086639009524249, 3.731547184530128, 0.4135192293289185, 3.544841846417651, 0.9921559487021642, 4.345347348219711, 2.3350821293935153, 1.377331321741776, 1.4679564861076329, 2.259437949725883, 4.251261830521508, 1.921354668194608, 0.4595881939138763, 0.8405900789007994, 2.150562869592823, 1.9167687821376498, 3.413094764753182, 2.507270817677318, 0.9885330932719141, 1.41975679…
		[-0.16681798 0.52807338 1.91315875]	[-3.76518517e-01 7.32124580e-01 1.91736532e+00]
		[-2.17281881 -3.43607783 0.86592735]	[-1.73936954e+00 -3.22799256e+00 6.92171937e-01]
		[-0.39629901 -0.05228035 -0.13302373]	[-4.07359798e-01 -2.10478476e-02 -6.79200700e-02]
		[-1.45713496 2.81346076 -1.97105914]	[-1.53180186e+00 2.59303486e+00 -1.86966762e+00]
		[ 0.09744353 1.16410216 0.33949839]	[ 1.63822994e-02 9.51939545e-01 2.79134643e-01]
		[ 1.17836861 4.02837661 -0.63793407]	[ 1.34543551e+00 4.05402758e+00 -7.97939386e-01]
		[ 2.28531878 -0.81590304 -0.58532939]	[ 2.17907207e+00 -6.89854475e-01 -4.77864258e-01]
		[-0.04806986 -1.11283508 0.86781346]	[-2.07940118e-03 -1.07215522e+00 8.64592638e-01]
		[ 0.34827399 0.93186588 1.19665184]	[ 4.24912455e-01 8.29490527e-01 1.13414775e+00]
		[ 1.88039145 -0.63045019 0.83855587]	[ 1.93705188e+00 -6.57860007e-01 9.59223685e-01]
		[-2.03379191 -3.41014611 -1.14245375]	[-2.11037255e+00 -3.49890950e+00 -1.17353618e+00]
		[ 1.06453371 0.99502911 -1.31990984]	[ 1.05535410e+00 9.94602029e-01 -1.26039608e+00]
		[-0.25582365 0.2906859 0.27626297]	[-3.03090529e-01 2.11450664e-01 2.73214304e-01]
		[ 0.16456338 0.57441345 0.72426296]	[ 1.61081066e-01 5.22174641e-01 6.38731724e-01]
		[-1.88055235 -2.27120233 0.15274406]	[-1.15039683e+00 -1.80740735e+00 1.86511237e-01]
		[ 1.75310736 -0.82831824 0.50048485]	[ 1.62520139e+00 -9.10916959e-01 4.50503378e-01]
		[ 1.46633227 2.63339978 -2.2489527 ]	[ 1.12428108e+00 2.57059835e+00 -1.94351024e+00]
		[-1.18211466 -1.09423024 1.90544302]	[-1.23061461e+00 -1.04338196e+00 1.91920523e+00]
		[ 0.6332616 -0.27214843 -0.92752447]	[ 4.62176437e-01 -2.55231448e-01 -8.35731731e-01]
		[-0.24386894 1.29305243 -0.22133288]	[-1.72455087e-01 1.39849935e+00 -1.73689865e-01]
		[ 0.38781133 -0.22659398 1.03711379]	[ 3.76553018e-01 -3.29644308e-01 9.49244808e-01]
		[ 0.22107176 1.78855118 0.06250693]	[ 2.36612807e-01 1.80529984e+00 1.04288976e-02]
		[-0.12574462 -0.42552292 -0.20683344]	[-9.25860840e-02 -3.93359949e-01 -2.12942114e-01]
		[-0.20373618 -1.39351145 0.14157003]	[-1.56281622e-01 -1.40328059e+00 1.89771159e-01]
		[-0.43555646 0.41862346 1.06168426]	[-5.95632569e-01 2.04532039e-01 9.77563145e-01]
		[ 0.21590626 0.00662142 -0.08559428]	[ 1.99581228e-01 1.33775868e-02 -6.68896111e-02]
		[ 0.43181436 -0.15186248 -0.84690297]]	[ 4.38027378e-01 -1.44296135e-01 -8.63025008e-01]]
0.388259	0.39691	[[ 3.45073981 0.63767145 3.27602005]	[[ 3.48455475 0.63945835 3.35352939]	[4.800680944072018, 1.7532674674868576, 2.0020146723685217, 0.6434136965440623, 3.331997921043415, 0.9365570430834901, 1.4888837829825103, 2.0696437310406726, 1.8077154255278192, 1.260088551539842, 2.542929954183569, 3.534215003727166, 2.184257402355439, 0.7166320275462408, 0.48652775929996983, 2.68034790729641, 1.1797053593758926, 2.613290389187277, 2.710564078371951, 0.25444307722320736, 1.2711…	[4.878236174036888, 1.794411170693593, 1.950578060310033, 0.6286638675156438, 2.917819486525186, 0.8971940313061635, 1.4327899350123245, 2.0949333904341, 1.8481442699717556, 1.3210243068844043, 2.6578806218530535, 3.766874726241904, 2.2194915401887085, 0.7927325039877876, 0.6168494040815898, 2.4495053380644127, 1.3377324884275805, 2.470348086719486, 2.9282773695612416, 0.2753325499809969, 1.33232…
		[ 0.18693473 0.41997159 1.69192969]	[ 0.22656615 0.48436283 1.71288408]
		[-1.81674825 -0.68402315 -0.48949044]	[-1.64790838 -0.45029703 -0.94148038]
		[-0.37529467 -0.34897652 -0.3890379 ]	[-0.37589534 -0.414751 -0.28618623]
		[ 3.16729492 0.54282078 -0.88079431]	[ 2.85504393 0.33496842 -0.50019085]
		[-0.06246713 -0.13262829 0.92501172]	[-0.11123315 -0.23888483 0.85762367]
		[ 1.40021139 -0.18571237 -0.4708438 ]	[ 1.29859472 -0.23543303 -0.5577724 ]
		[-1.99987429 0.18565339 -0.49946052]	[-2.0239169 0.34528554 -0.41627415]
		[ 0.70016167 1.46588901 -0.7929553 ]	[ 0.76574724 1.47448624 -0.80941877]
		[-1.10326763 -0.01014085 -0.60870424]	[-1.11398273 -0.16794325 -0.68988604]
		[-2.14927041 1.24365156 -0.54814256]	[-2.27261876 1.26655253 -0.54348695]
[truncated: 829 more rows]
