# Supplementary material for: Modelling chemical processes in explicit solvents with machine learning potentials
Source: Nat Commun. 2024 Jul 20;15:6114. doi: 10.1038/s41467-024-50418-6 (PMC11271496; doi:10.1038/s41467-024-50418-6)
Supplement: Supplementary file 4 — Source Data [file 41467_2024_50418_MOESM4_ESM.zip › source_data/SI/S6/s24.xlsx]

## Sheet: Sheet1
E_true	E_predicted	F_true	F_predicted	|F|_true	|F|_predicted
5.07294	5.20349	[[-1.01067090e-02 5.26244710e-02 6.53869781e-02]	[[ 7.38477123e-03 1.63282083e-02 6.02195190e-02]	[0.0845395612756582, 0.025260900508100065, 0.18012132230067568, 0.16904779956336757, 0.07388477142668035, 0.0893910962338258, 0.066322391694898, 0.006887370959655419, 0.04195705094259579, 0.03876836417888148, 0.02010605132231498, 0.1259147073028889, 0.11526734838191974, 0.04767953068887333, 0.08067389783429185, 0.4716997604986937, 0.10014372944305185, 0.31798094346896305, 0.10795650550733148, 0.0…	[0.06282941752142483, 0.09650867610428919, 0.24753270099923083, 0.17167705678781875, 0.08472399901746899, 0.09356146076643618, 0.04929763232373949, 0.032335232779975534, 0.08539025255430177, 0.055080086618745076, 0.1537298923732875, 0.26226965972321536, 0.18782618237186358, 0.06676773914113042, 0.16734138707013813, 0.5222551081514342, 0.06898253078853658, 0.3387550932948075, 0.19938402116575152, …
		[ 2.10095352e-03 -2.22445402e-02 -1.17847155e-02]	[-6.44961067e-02 -7.07176658e-02 -1.23769351e-02]
		[-1.62695162e-01 -6.81501457e-02 3.64627561e-02]	[-8.15149252e-02 -2.77699712e-02 2.32070213e-01]
		[ 8.86221140e-02 -1.16158093e-01 -8.50327987e-02]	[ 2.60124797e-02 -4.86430426e-02 -1.62573728e-01]
		[ 4.39595868e-02 -5.93452905e-02 2.15654083e-03]	[ 4.67227785e-02 -6.54382752e-02 -2.67015002e-02]
		[ 7.94049049e-02 4.00824105e-02 8.88985593e-03]	[ 7.25845639e-02 5.85284757e-02 -7.72305434e-03]
		[ 6.53481030e-02 -1.07054681e-02 -3.69838164e-03]	[-2.94639968e-02 3.95050033e-02 -1.21826095e-03]
		[-6.23698881e-04 -6.85343718e-03 -2.77987975e-04]	[-1.13228357e-02 -2.54861465e-02 1.63651155e-02]
		[-1.13664995e-02 3.64021294e-02 -1.74951933e-02]	[-5.00242012e-02 3.10826481e-02 -6.18299564e-02]
		[ 3.39088251e-02 1.25620637e-02 -1.39775604e-02]	[-2.79870352e-02 1.20826984e-02 -4.58753769e-02]
		[ 1.36263987e-02 -1.33090214e-02 6.43774077e-03]	[ 2.15101644e-02 3.07362025e-02 1.49082120e-01]
		[-1.33003311e-02 1.00231686e-01 -7.50414810e-02]	[ 1.43441147e-02 1.45056103e-01 -2.18032905e-01]
		[ 2.24605645e-02 -1.12664269e-01 -9.42588010e-03]	[ 1.19497233e-01 4.56915156e-02 -1.37518622e-01]
		[-2.90456811e-02 -3.76294726e-02 3.70254683e-03]	[-1.59673553e-02 -2.77863337e-02 5.85738356e-02]
		[-2.82291492e-02 7.24883728e-02 2.13735523e-02]	[ 1.03350692e-01 1.30907182e-01 1.36045529e-02]
		[ 2.54151663e-01 -3.70292736e-01 -1.44190450e-01]	[ 1.13194335e-01 -4.98847275e-01 -1.05303545e-01]
		[ 5.33447406e-02 5.49470024e-02 -6.45285373e-02]	[ 2.32920509e-02 4.87428290e-02 -4.28976286e-02]
		[-2.55357718e-01 1.86420351e-01 -3.39377244e-02]	[-3.18521682e-01 1.15287916e-01 2.76543295e-03]
		[-9.02651021e-02 -1.56511447e-02 5.71126964e-02]	[-8.64428601e-02 1.16921862e-01 1.36421765e-01]
		[ 4.43479781e-02 2.57219096e-02 -9.86183683e-03]	[ 1.04626199e-02 3.67475724e-02 1.45309927e-02]
		[-9.00776685e-03 -3.19671773e-02 3.93138555e-02]	[ 4.36679811e-02 -4.44675578e-02 1.01032508e-01]
		[-5.42613913e-02 -2.67847019e-02 -1.28777955e-02]	[-1.44687635e-01 -6.50730672e-03 -5.02789854e-02]
		[-6.62636481e-01 -1.05243075e+00 4.35779010e-01]	[-6.71341360e-01 -1.05162535e+00 4.67514374e-01]
		[ 8.36341685e-01 1.79580952e-01 -6.17894610e-01]	[ 9.79669744e-01 2.32698004e-01 -4.85869618e-01]
		[-3.29098733e-01 -2.50288320e-01 2.55493164e-01]	[-2.48201729e-01 -3.27037850e-01 2.45442130e-01]
		[-3.61374803e-01 6.98594221e-01 -4.19944083e-01]	[-3.53591384e-01 7.00642113e-01 -4.13444424e-01]
		[ 5.31024961e-01 2.30613908e-01 3.77968258e-01]	[ 4.97577879e-01 3.08459118e-01 3.46072411e-01]
		[ 2.41333775e-02 1.81096773e-01 -1.28651354e-01]	[ 4.47761837e-02 1.70436276e-01 -1.16427444e-01]
		[-2.50968619e+00 3.27457082e+00 -2.05557350e-02]	[-2.50444482e+00 3.25657111e+00 9.80865701e-02]
		[ 3.17360812e-01 -1.42718944e+00 4.51877939e-01]	[ 2.01148711e-01 -1.42813360e+00 2.73257131e-01]
		[ 1.79658131e+00 -1.69210268e+00 2.94007200e-01]	[ 1.73284535e+00 -1.71091390e+00 3.47075975e-01]
		[ 5.86859664e-01 -2.07404278e-01 3.31258668e-01]	[ 5.05631520e-01 -1.70684098e-01 2.80280357e-01]
		[ 4.39783148e-01 -1.01285325e-01 -1.00775840e+00]	[ 4.53462096e-01 -1.99967782e-01 -1.02366593e+00]
		[-3.70105868e-01 1.30553818e-01 -5.03019396e-02]	[-3.85161991e-01 1.50206535e-01 -2.23696081e-02]
		[-1.42188433e-01 -1.59825407e+00 -5.72441467e-01]	[-1.38974704e-01 -1.56197545e+00 -5.60600552e-01]
		[-8.89277260e-01 9.52148668e-01 3.82228118e-01]	[-8.45779578e-01 9.02092487e-01 2.79022043e-01]
		[ 8.91767890e-01 3.95829731e-01 -4.96824676e-01]	[ 8.69845672e-01 3.34090894e-01 -5.26159229e-01]
		[-1.13726804e-01 -1.92689993e-01 -7.23877911e-02]	[-1.09901484e-01 -2.04628804e-01 -3.93978416e-02]
		[-1.78505150e-01 7.92204126e-01 1.22186390e+00]	[-2.13947404e-01 7.97578751e-01 1.17883905e+00]
		[ 4.14113277e-01 -3.03887908e-01 -3.05136952e-01]	[ 4.38544682e-01 -2.84402993e-01 -3.36108115e-01]
		[ 9.17791750e-01 -2.10367837e-01 -9.76484802e-01]	[ 9.77044405e-01 -3.58881132e-01 -8.47605952e-01]
		[ 3.79638603e-01 -8.18619926e-01 -4.42058371e-01]	[ 3.84470344e-01 -7.54025499e-01 -3.91294016e-01]
		[-2.64973757e-01 2.44564421e-01 -6.95210594e-02]	[-2.12759066e-01 2.02965057e-01 -8.11201713e-02]
		[ 3.99218141e-01 -3.45830720e-01 2.13881459e-01]	[ 3.68612149e-01 -2.96216510e-01 2.50376569e-01]
		[-4.90915709e-01 4.18949939e-01 3.86505770e-01]	[-5.14626022e-01 2.97917229e-01 3.63056958e-01]
		[-9.27915068e-01 8.73965758e-01 8.32023718e-01]	[-9.23298249e-01 8.17899271e-01 8.11456190e-01]
		[-1.05295736e-01 6.09166271e-01 -1.15341952e+00]	[-6.30513100e-02 6.03476844e-01 -1.10908478e+00]
		[ 6.68904683e-01 7.15921469e-01 6.74450199e-01]	[ 5.87565371e-01 8.18921777e-01 6.29114183e-01]
		[-2.56320391e-01 2.31958854e-01 -2.83393366e-01]	[-2.24786286e-01 2.06738963e-01 -2.94219779e-01]
		[ 1.14534543e-02 -7.30242735e-01 -1.48264522e-01]	[ 3.45797787e-02 -7.06154288e-01 -1.45860897e-01]
		[-5.24390325e-01 -5.72420847e-01 6.12368737e-01]	[-5.23780661e-01 -5.31554060e-01 6.05319381e-01]
		[ 1.72352082e-01 -4.52886840e-01 2.00734829e-01]	[ 2.02187538e-01 -4.21676509e-01 2.28263897e-01]
		[ 1.10288474e+00 8.76406200e-02 1.17695188e+00]	[ 1.04009001e+00 1.23082623e-01 1.27624572e+00]
		[-7.68842183e-01 -3.07573537e-01 1.73659335e-01]	[-7.75416320e-01 -2.90314841e-01 2.68759410e-02]
		[-7.62981193e-01 -1.48984637e-01 -8.58821738e-01]	[-8.19378956e-01 -1.62882637e-01 -8.32132808e-01]
		[ 2.70349220e-02 7.78935574e-02 -4.80419014e-01]	[ 4.06486407e-02 1.02265743e-01 -5.17290284e-01]
		[ 6.35423124e-02 -8.00745751e-02 2.66829787e-01]	[ 4.53340237e-02 -8.40471604e-03 2.75187295e-01]
		[ 2.28003516e-01 3.20768556e-01 -3.52393827e-01]	[ 2.66073369e-01 2.80559145e-01 -3.17035033e-01]
		[ 1.29473450e+00 1.41838562e+00 -5.26457443e-01]	[ 1.21426169e+00 1.43256625e+00 -6.85916044e-01]
		[-1.57412054e-01 -4.52023823e-01 -3.22545241e-02]	[-1.09350099e-01 -3.62507257e-01 -9.05244155e-02]
		[-2.30876881e-01 -5.19444957e-01 4.64107918e-01]	[-2.01786932e-01 -5.74776503e-01 4.16854729e-01]
		[ 3.95867012e-02 -1.06316928e-01 4.93941078e-01]	[-3.64426340e-02 -7.79743003e-02 5.21357122e-01]
		[-3.67947013e-01 -1.54449111e-01 2.69361709e-01]	[-3.21985192e-01 -1.92824836e-01 2.54556745e-01]
		[-5.67506024e-01 -2.83322352e-01 -4.76732511e-01]	[-5.83192760e-01 -2.20114106e-01 -4.66166729e-01]
		[ 2.54661102e-01 -1.78173138e+00 -1.01897099e+00]	[ 2.10399874e-01 -1.79749630e+00 -1.02937141e+00]
		[ 6.17684139e-01 -1.42651977e+00 9.37569468e-01]	[ 5.60987026e-01 -1.46899801e+00 8.61593295e-01]
		[-1.64904051e-01 2.61555780e-01 -1.88944097e-01]	[-1.67928999e-01 2.55220283e-01 -2.68697571e-01]
		[ 3.19928730e-01 2.37945623e-01 4.66806757e-01]	[ 3.03230052e-01 2.28943891e-01 5.17576807e-01]
		[-2.02563502e-01 9.48531584e-01 5.97922516e-01]	[-2.31264739e-01 9.85066679e-01 6.18716884e-01]
		[-5.59818520e-01 1.80228428e+00 -8.03153078e-01]	[-5.89086800e-01 1.81061310e+00 -7.54841017e-01]
		[-3.73281646e-01 1.37447565e+00 -3.17821246e-01]	[-3.40702460e-01 1.09703506e+00 -2.43222488e-01]
		[-3.63002108e-02 -1.92398383e+00 -3.02024474e-01]	[ 1.47668636e-01 -1.72710273e+00 -3.49886005e-01]
		[-5.49746161e-02 2.15239158e-01 3.98392507e-01]	[-7.46852775e-02 2.90840735e-01 3.70329236e-01]
		[-9.94209441e-01 -5.01511596e-01 -3.13995594e-01]	[-1.00776942e+00 -5.22724580e-01 -3.53301143e-01]
		[ 1.46677815e+00 -1.39324586e+00 2.82940902e-01]	[ 1.47598159e+00 -1.37633876e+00 2.46276194e-01]
		[-2.23682310e-01 2.19266229e+00 4.41824760e-01]	[-2.40598932e-01 2.10961474e+00 4.45700246e-01]
		[-1.45377375e+00 -1.41733301e+00 2.72155473e-01]	[-1.46737125e+00 -1.31652792e+00 1.88056575e-01]
		[-9.21181548e-01 4.49232990e-01 -5.04225347e-01]	[-8.84400684e-01 4.44102908e-01 -4.68845593e-01]
		[ 1.12473786e+00 3.38868679e-01 -1.83099459e-01]	[ 1.11468145e+00 4.55086017e-01 -1.48025762e-01]
		[ 3.23247153e-01 5.35209745e-01 -2.10213263e-01]	[ 3.64523334e-01 5.24997963e-01 -2.53809487e-01]
		[ 1.58247869e-01 2.49486752e-01 6.64928622e-01]	[ 1.57443094e-01 2.55935902e-01 6.52476570e-01]
		[ 7.27740638e-01 -3.45665655e-01 7.40670832e-02]	[ 7.40371245e-01 -3.50356107e-01 5.13494339e-02]
		[-1.24430693e+00 1.22671789e+00 1.48866484e+00]	[-1.15624072e+00 1.18912647e+00 1.47283043e+00]
		[-6.35273743e-01 -5.18192623e-01 -1.43059323e+00]	[-6.50114825e-01 -4.31433734e-01 -1.48642489e+00]
		[ 1.01522386e+00 2.30818826e-01 -9.64077828e-02]	[ 1.00015934e+00 1.55662727e-01 -1.77597275e-02]
		[ 1.46879570e-02 -1.28446524e+00 3.15506273e-01]	[ 1.57335168e-01 -1.26755265e+00 2.60309332e-01]
		[ 5.66935238e-01 -3.84162721e-01 -9.05265425e-01]	[ 5.64605235e-01 -3.78590194e-01 -8.61220447e-01]
		[ 7.32229891e-02 7.36724030e-01 5.52711829e-01]	[ 4.92210968e-02 7.46165585e-01 5.80197538e-01]
		[-7.90629478e-01 1.30922926e-01 1.21233662e+00]	[-8.13189738e-01 6.66672202e-02 1.30625270e+00]
		[ 6.46964716e-01 -4.72186950e-01 -2.54864065e-01]	[ 7.22702372e-01 -5.61938771e-01 -2.55131026e-01]
		[ 1.04604314e-01 -9.28715865e-02 -5.50599922e-01]	[ 8.71506046e-02 -5.72071366e-02 -5.85245907e-01]
		[ 7.63057195e-01 1.31563132e-01 -4.07463215e-02]	[ 7.93232749e-01 1.82656550e-01 -4.39453982e-03]
		[ 1.48616095e-01 -1.76971794e-02 -5.16864595e-01]	[ 1.33110155e-01 -2.25680162e-02 -4.41686127e-01]
		[-9.10941861e-01 3.91490270e-01 -2.90929380e-02]	[-9.23400796e-01 3.94965400e-01 -2.08151240e-02]
		[-1.10871436e-01 -1.19799962e+00 -3.35193591e-01]	[-2.49200635e-04 -1.20682095e+00 -3.04952262e-01]
		[-5.61991310e-02 -4.36481745e-01 8.01917970e-01]	[-6.22656001e-02 -3.34899111e-01 7.78141305e-01]
		[-9.68369364e-01 1.57531590e+00 -9.51805425e-02]	[-1.00587453e+00 1.61347531e+00 -1.05691572e-01]
		[ 5.19340879e-01 -3.40390928e-01 -3.75691544e-02]	[ 5.62925159e-01 -2.97058280e-01 -1.05575576e-01]
		[ 4.08056780e-01 2.31994541e-01 -9.18860816e-02]	[ 4.22665470e-01 1.97433927e-01 -1.08486644e-01]
		[ 6.28369552e-02 -2.73870606e-02 -2.31561567e-01]	[ 5.29827389e-02 5.98446911e-03 -2.05631726e-01]
		[ 2.62695449e-01 1.74423262e+00 -5.48470121e-01]	[ 2.24108643e-01 1.55952966e+00 -5.50918324e-01]
		[ 7.81778446e-01 -4.15681960e-01 -7.08563375e-02]	[ 8.59315300e-01 -4.11506131e-01 -1.82459395e-01]
		[-9.59988741e-02 -8.56137915e-01 2.44081104e-01]	[-1.33597951e-01 -8.59604435e-01 1.52910110e-01]
		[-1.85217330e-01 -3.85443286e-01 -7.25231804e-01]	[-1.81610112e-01 -3.45997806e-01 -6.97823344e-01]
		[-9.21216977e-03 9.62336161e-02 6.63315922e-01]	[ 3.36605610e-02 -4.50908944e-02 6.04756112e-01]
		[-6.95184214e-01 8.44309028e-02 7.12684653e-01]	[-7.30241559e-01 3.03451848e-02 6.88268336e-01]
		[ 4.36858463e-01 3.93719265e-01 1.48059543e+00]	[ 5.12696156e-01 2.41160514e-01 1.36366606e+00]
		[ 1.28800221e+00 -7.36193148e-01 -2.99623935e-01]	[ 1.27025586e+00 -6.46975722e-01 -2.52248189e-01]
		[ 1.66423060e-01 5.57017506e-01 2.03292205e-02]	[ 1.81321245e-01 4.93258240e-01 -2.20836898e-03]
		[-1.49471090e-01 8.88943736e-01 4.66789067e-01]	[-1.95309610e-01 9.53755696e-01 4.14230593e-01]
		[-1.32389639e+00 -9.94991417e-01 -8.20781249e-01]	[-1.28488488e+00 -9.86348835e-01 -7.96876861e-01]
		[-5.89988340e-01 2.03566285e-02 -8.14984536e-01]	[-5.51904584e-01 -4.35965901e-02 -8.18444376e-01]
		[-5.84045948e-01 1.19920686e+00 1.15693803e-01]	[-4.52770199e-01 1.19140481e+00 1.75620156e-02]
		[ 1.36732407e+00 -6.16749850e-01 -4.79964700e-01]	[ 1.35589285e+00 -5.49782385e-01 -5.96115160e-01]
		[ 5.54684433e-01 -4.60758847e-01 1.52440203e-01]	[ 5.19375728e-01 -4.64662364e-01 1.74588272e-01]
		[-1.16005215e-01 -1.27268819e-01 6.62513325e-01]	[-1.24371378e-01 -1.70036707e-01 5.57881257e-01]
		[-1.62856062e-01 3.00106171e-02 -6.53813525e-01]	[-1.06435018e-01 4.01910220e-02 -6.84259534e-01]
		[-1.08298418e+00 3.22508732e-02 4.57229027e-01]	[-1.10001141e+00 3.09190718e-02 5.32801391e-01]
		[-2.28855838e-01 2.27432694e+00 9.39347902e-02]	[-1.90100223e-01 2.16846741e+00 -3.19783062e-03]
		[ 2.24437186e-01 -5.64808317e-01 -9.82204793e-01]	[ 2.02638160e-01 -4.39660234e-01 -1.02509599e+00]
		[ 1.05188742e+00 -1.05618091e+00 1.23222104e-01]	[ 1.01886681e+00 -1.03563593e+00 3.47126614e-02]
		[-4.18124048e-01 -2.93451635e-01 1.11934537e-01]	[-3.82639122e-01 -2.99354514e-01 1.21699219e-01]
		[-2.18655746e-01 -4.07538805e-02 -2.69267452e-01]	[-1.90083874e-01 -7.45060833e-03 -2.52840871e-01]
		[-3.96624820e-01 -6.37405447e-02 1.03871117e+00]	[-4.86459461e-01 -8.66847687e-02 1.09981479e+00]
		[-1.09776608e-01 -3.77561972e-01 -3.42646456e-01]	[ 1.19923312e-02 -1.87582063e-01 -4.63097820e-01]
		[ 1.52921905e+00 -2.90270097e-01 -6.95082553e-02]	[ 1.51781830e+00 -3.08628463e-01 1.57304112e-02]
		[ 1.19225782e-01 3.32951124e-01 1.61647694e-01]	[ 1.00807037e-01 2.72942297e-01 1.76783601e-01]
		[ 2.22534876e-01 -1.18585988e-01 5.82100958e-02]	[ 1.70377885e-01 -8.81728553e-02 -2.07850238e-02]
		[ 5.63196130e-02 -2.07881989e-01 -1.05728350e-01]	[ 1.86903493e-01 -1.69250150e-01 -9.63691357e-02]
		[-2.04279279e+00 4.33955736e-01 4.61188170e-01]	[-2.07094629e+00 4.81805599e-01 4.50954830e-01]
		[-1.11459860e-01 -4.74825985e-01 4.59752259e-01]	[-2.34075093e-01 -5.60380858e-01 4.08778106e-01]
		[-3.66571883e-01 -9.39460980e-01 9.60009567e-01]	[-3.50571243e-01 -9.64081546e-01 9.72084226e-01]
		[ 4.25152423e-02 2.03826018e-01 -2.45139371e-01]	[-2.15683217e-02 2.24811704e-01 -2.40319636e-01]
		[-1.06148726e-01 6.44053762e-01 3.70454921e-01]	[-7.70892104e-02 6.17812588e-01 3.85650023e-01]
		[ 7.42787264e-01 -1.45014952e-01 -1.60572920e-01]	[ 7.28747448e-01 -1.85821930e-01 -2.37585773e-01]
		[-2.93400727e-02 7.41773683e-01 -1.19060049e+00]	[-1.85409087e-02 7.62847109e-01 -1.25274412e+00]
		[ 5.74242476e-01 -2.33662829e-01 -4.30883984e-01]	[ 5.24089723e-01 -2.04857494e-01 -4.28184521e-01]
		[ 1.36521304e-01 6.50626177e-01 8.74933779e-01]	[ 1.30053912e-01 6.39513302e-01 8.60124503e-01]
		[ 3.85511626e-01 -2.91095628e-01 -4.83816679e-01]	[ 4.05930910e-01 -3.09742394e-01 -4.59928063e-01]
		[ 2.26812323e-01 -1.48818389e-01 6.90043545e-01]	[ 3.01469797e-01 -1.28697663e-01 6.95162100e-01]
		[-5.02575931e-01 -4.95577072e-02 4.96996374e-01]	[-5.04847558e-01 -3.69107736e-02 4.93976291e-01]
		[-8.18592826e-01 5.51209634e-02 -7.93959317e-01]	[-7.51842922e-01 4.76245030e-02 -7.42575165e-01]
		[ 2.11517122e+00 -1.19009049e+00 -8.02880592e-01]	[ 2.12677611e+00 -1.18420845e+00 -7.26542566e-01]
		[-5.68235241e-01 5.67427708e-01 3.56175616e-01]	[-6.06791701e-01 5.76970123e-01 3.40194869e-01]
		[-1.14889869e-01 7.22698082e-01 -8.82239525e-02]	[-1.16404124e-01 6.96511705e-01 -1.57710518e-01]
		[-1.88570947e+00 -1.03028021e-01 6.17827607e-01]	[-1.91227670e+00 -8.11409956e-03 6.27012219e-01]
		[ 1.72201775e-01 3.29645556e-01 1.58143482e-01]	[ 1.59407548e-01 3.64643327e-01 1.68521098e-01]
		[ 4.11194301e-01 -5.27816838e-01 -2.55102818e-01]	[ 4.09081652e-01 -4.90858695e-01 -2.09929675e-01]
		[ 8.61172089e-01 6.53188490e-01 1.20071162e+00]	[ 8.51018048e-01 6.33141352e-01 1.13808694e+00]
		[ 1.55465521e-02 9.30193428e-01 -1.75034877e+00]	[ 4.92393673e-02 8.90860715e-01 -1.69851429e+00]
		[-2.31789778e-01 -3.87522642e-01 -2.16958199e-01]	[-2.73784514e-01 -4.48372033e-01 -2.49682884e-01]
		[ 3.33199802e-01 2.46508383e-02 -5.59008981e-01]	[ 3.41999073e-01 -4.62319308e-02 -5.55783671e-01]
		[-3.65807853e-01 -3.37736878e-01 6.40967560e-01]	[-3.31313656e-01 -3.31917038e-01 6.57908614e-01]
		[-5.06922026e-01 -4.95712621e-01 8.68472847e-01]	[-5.61205800e-01 -5.11367501e-01 8.88542481e-01]
		[-4.51342223e-02 4.10074533e-01 -1.14588243e+00]	[-7.76700831e-02 4.35502830e-01 -1.09148032e+00]
		[ 3.62925489e-02 1.83107964e+00 1.59724074e+00]	[ 2.14483241e-02 1.75337530e+00 1.59726436e+00]
		[-5.84494298e-01 3.78901210e-01 3.94382404e-01]	[-4.95789119e-01 3.66969122e-01 4.24209410e-01]
		[ 3.49453665e-01 -3.17436248e-01 4.62685428e-02]	[ 3.66461198e-01 -2.80125803e-01 5.86902227e-02]
		[ 1.60212348e-01 -6.74502701e-01 9.35639339e-02]	[ 1.62716527e-01 -6.14173584e-01 9.37858993e-02]
		[-1.16361828e-01 -1.63791564e+00 -1.02078043e+00]	[-6.56236444e-02 -1.60753700e+00 -9.77351885e-01]
		[-6.93005562e-01 3.56432572e-01 -1.49882549e+00]	[-7.50408426e-01 3.23031589e-01 -1.62678351e+00]
		[-6.80783501e-01 -5.17269390e-01 -1.37736717e-02]	[-7.14722105e-01 -4.66857619e-01 -2.03497139e-01]
		[-9.15724581e-02 4.13489990e-01 6.80006102e-03]	[-1.15781643e-01 4.30523963e-01 3.00918372e-02]
		[ 5.81266069e-01 1.49886838e-01 9.93218228e-02]	[ 6.08219743e-01 8.62948404e-02 1.26451931e-01]
		[ 7.28854544e-02 3.48165284e-02 1.13472383e+00]	[ 2.60885122e-03 -1.08304996e-02 1.16755024e+00]
		[ 5.58943264e-01 -4.24121256e-01 2.04573542e-01]	[ 5.81330183e-01 -4.15284821e-01 2.55366000e-01]
		[ 6.96198413e-02 2.87376112e-01 -5.11411125e-01]	[ 2.89283571e-02 3.45214173e-01 -5.96262076e-01]
		[-5.91338993e-01 2.04396110e+00 -8.37732139e-01]	[-5.22387473e-01 1.99665218e+00 -7.76444353e-01]
		[ 2.15344059e-01 -3.09038502e-01 -2.01215369e-01]	[ 1.83418935e-01 -2.80649662e-01 -1.66805814e-01]
		[-7.32258174e-02 3.60612728e-01 3.86161190e-01]	[-1.28601453e-01 3.63320804e-01 4.39489750e-01]
		[-1.71912269e-01 -7.87952905e-01 1.07810442e+00]	[-1.65638210e-01 -7.95026987e-01 1.08541878e+00]
		[ 6.90839662e-01 -1.64949765e+00 7.65374018e-02]	[ 7.22071092e-01 -1.65247533e+00 4.58425221e-02]
		[-1.33587209e-01 5.99049689e-01 -3.31634204e-01]	[-1.26676941e-01 5.85457088e-01 -2.98446009e-01]
		[-1.84138520e+00 8.35889170e-01 1.28494866e+00]	[-1.79315640e+00 6.87950172e-01 1.33522827e+00]
		[ 1.45683594e-01 -3.44975364e-01 -1.18660653e-01]	[ 1.03790208e-01 -3.83294073e-01 -1.89239040e-01]
		[ 2.25382479e-01 5.67508389e-02 -6.69703886e-01]	[ 2.26375412e-01 9.56207591e-02 -6.58612053e-01]
		[ 1.21346204e+00 9.56019982e-02 6.59365366e-01]	[ 1.20773588e+00 -3.30191889e-02 6.36946326e-01]
		[ 6.85007366e-01 -9.04001109e-01 -5.12599902e-01]	[ 6.60975879e-01 -8.91543238e-01 -5.30261118e-01]
		[ 8.68721473e-01 -1.64860496e-01 -1.15373973e+00]	[ 1.00126486e+00 -1.18489539e-01 -1.23237126e+00]
		[ 6.07101775e-01 5.92464058e-01 -2.93239004e-01]	[ 5.40697743e-01 5.33401126e-01 -2.17530320e-01]
		[-3.56065572e-01 1.56964141e+00 1.34509809e+00]	[-2.53665642e-01 1.57638634e+00 1.34887186e+00]
		[-1.33262838e-01 -3.36356297e-01 2.24321795e-02]	[-1.45031625e-01 -2.69273204e-01 -3.29342148e-02]
		[-6.57728189e-01 -1.37455433e+00 2.80079261e-01]	[-6.85634996e-01 -1.41424389e+00 2.37029232e-01]
		[-4.05503106e-01 -2.88875735e-01 -1.05333326e-01]	[-4.48363261e-01 -2.71446283e-01 -1.43436877e-01]
		[-2.11986143e-02 9.77369931e-02 5.95497551e-01]	[-1.44838919e-02 -7.76675082e-02 5.87427783e-01]
		[ 1.03496785e-02 -3.78522383e-01 -7.46457312e-01]	[ 4.75096860e-02 -3.24217925e-01 -7.01853480e-01]
		[-3.15676892e-01 1.09150287e-01 -8.05743467e-02]	[-3.26921791e-01 1.16855210e-01 -1.06016279e-01]
		[ 4.22127157e-01 1.70592366e-02 1.22913828e-01]	[ 4.56532649e-01 5.37487413e-02 1.01624938e-01]
		[-2.02264791e-02 -1.56721300e-01 -7.29112271e-01]	[-3.13059794e-02 -1.16050346e-01 -7.21451231e-01]
		[-1.77011903e-01 3.24454596e-01 9.62217838e-01]	[-1.79020921e-01 2.99728451e-01 9.55788825e-01]
		[-3.09887173e-01 3.54485114e-01 5.10844814e-01]	[-3.28925658e-01 2.80542821e-01 5.73652825e-01]
		[-3.08617201e-01 3.45782074e-01 3.50196046e-01]	[-2.99431581e-01 3.51167288e-01 3.37708527e-01]
		[ 7.73210492e-01 -4.07698676e-01 -4.33334197e-01]	[ 7.29640168e-01 -4.17125550e-01 -4.39720684e-01]
		[-3.84388567e-02 -2.36375397e-01 -2.34665303e-01]	[-2.70914182e-02 -2.11168503e-01 -1.97635897e-01]
		[-3.92441785e-02 1.55803416e-01 -2.10631581e-01]	[ 7.84438743e-03 6.60606583e-02 -2.54738984e-01]
		[-8.11908979e-03 -6.61876205e-02 -3.85662807e-02]	[-7.35301522e-02 -6.79078479e-02 -3.75195977e-02]
		[ 8.46021899e-01 1.64140556e+00 -1.22825362e+00]	[ 8.69579958e-01 1.52319167e+00 -1.36428822e+00]
		[ 5.90952710e-01 7.30140611e-02 1.96699715e+00]	[ 5.17676359e-01 5.45547421e-02 1.95131338e+00]
		[-1.19428540e+00 -2.03565720e-01 3.16089914e-01]	[-1.16167899e+00 -2.27848120e-01 3.09138177e-01]
		[ 4.74332178e-01 -1.96959057e-01 5.96456471e-02]	[ 4.69925584e-01 -1.54856464e-01 1.08717325e-01]
		[-3.06319506e-02 -7.55111963e-01 -2.63348664e-01]	[-4.91261075e-02 -7.85490664e-01 -2.67083553e-01]
		[-6.50502558e-01 -4.14311252e-01 -7.57767247e-01]	[-6.41293940e-01 -4.29257303e-01 -7.46969488e-01]
		[ 9.34322419e-02 -8.22059037e-01 1.34164525e+00]	[ 1.09021027e-01 -7.21244546e-01 1.39194480e+00]
		[ 2.43591478e+00 1.21102304e+00 1.59773759e+00]	[ 2.32195614e+00 1.20104323e+00 1.65044419e+00]
		[-6.57666791e-02 1.62625434e-01 -1.60969333e-01]	[-1.11438447e-01 1.64906604e-01 -6.37691474e-02]
		[-8.99802750e-02 -2.20453309e-01 -6.59684286e-01]	[-1.13142610e-01 -2.64907378e-01 -7.01652542e-01]
		[-5.18938244e-01 4.03805148e-01 -3.91777668e-01]	[-4.93106040e-01 4.88906235e-01 -4.16407107e-01]
		[-1.76938333e+00 -1.04987666e+00 -1.96306660e+00]	[-1.73281147e+00 -9.70769969e-01 -1.98595388e+00]
		[ 1.13048135e-01 1.62272478e+00 -8.72939784e-01]	[ 1.58150275e-01 1.56301880e+00 -7.17665887e-01]
		[ 3.89624316e-01 -7.81325057e-01 1.97476070e+00]	[ 3.83656290e-01 -7.82521114e-01 2.06656112e+00]
		[-2.48297924e-01 -2.95120128e-01 -4.42773447e-01]	[-2.59391723e-01 -3.57448617e-01 -3.97222354e-01]
		[ 1.75733086e-01 -1.23349086e+00 -1.51449093e-01]	[ 1.44057124e-01 -1.26845373e+00 -1.47132652e-01]
		[-4.65535962e-01 -3.62732450e-01 6.50635536e-01]	[-4.76174814e-01 -3.30375863e-01 6.03991017e-01]
		[-1.43529573e-01 9.84968527e-01 -1.41952765e+00]	[-1.48543721e-01 9.70182054e-01 -1.53045185e+00]
		[-5.92040134e-01 -1.15379321e+00 -7.72165595e-01]	[-4.20308847e-01 -9.77587110e-01 -8.71942098e-01]
		[-3.18032436e-02 6.06513095e-01 2.65742209e-01]	[-1.33790212e-01 6.53055328e-01 2.91964528e-01]
		[-1.40512946e-01 -2.85908267e-01 2.45427181e-01]	[-1.59258737e-01 -3.21425273e-01 2.83025944e-01]
		[ 6.98818113e-01 4.63674584e-01 -8.36178162e-02]	[ 6.79696174e-01 4.71533801e-01 -5.78988609e-02]
		[ 2.99362967e-01 -1.25360955e-01 -1.02828143e-01]	[ 2.76911751e-01 -7.76175078e-02 -1.26043527e-02]
		[-3.26154354e-01 1.14288025e-01 1.44681788e-02]	[-2.99720225e-01 1.29620045e-01 -3.30499657e-02]
		[-1.46316086e-01 3.55544049e-01 -3.54201582e+00]	[-2.35126327e-01 3.14985200e-01 -3.38055719e+00]
		[ 4.07299024e-01 1.49750410e+00 1.73701784e+00]	[ 4.59875004e-01 1.48828018e+00 1.60441258e+00]
		[ 4.19019307e-01 6.42948649e-01 2.24542123e+00]	[ 4.18553695e-01 5.91723966e-01 2.22344907e+00]
		[ 3.89704020e-01 -2.17655534e-01 -1.83413957e-02]	[ 3.87575400e-01 -2.28028881e-01 9.07886690e-02]
		[ 1.01341817e+00 -5.94411568e-01 3.59340184e-01]	[ 1.01066045e+00 -5.69302932e-01 3.51958881e-01]
		[-1.97706138e+00 -1.55634288e+00 -8.81890626e-01]	[-2.00801532e+00 -1.59961271e+00 -9.19602066e-01]
		[-1.43823815e+00 1.96808236e-01 -4.90553646e-01]	[-1.41245775e+00 5.15453167e-02 -5.41823552e-01]
		[ 1.25642013e+00 1.78631473e+00 -7.67359889e-01]	[ 1.19328066e+00 1.79558332e+00 -7.63440813e-01]
		[-2.82030937e-01 -4.90070380e-01 4.81050581e-01]	[-2.17966479e-01 -4.98881439e-01 3.88863888e-01]
		[ 7.09451950e-01 2.79293274e-01 3.31014464e-01]	[ 7.01209002e-01 1.58786641e-01 2.71751713e-01]
		[ 3.75215838e-01 -6.67006076e-02 -3.08428327e-02]	[ 3.65007346e-01 -3.23989935e-02 2.30093818e-02]
		[-6.76676725e-01 -1.47451476e+00 6.05074664e-01]	[-6.65237512e-01 -1.49315652e+00 6.23119448e-01]
		[ 1.16477445e+00 -5.19708187e-01 -9.39757274e-01]	[ 1.18746602e+00 -5.25851197e-01 -1.03983900e+00]
		[-1.39387341e+00 3.86428071e-01 -3.38462804e-01]	[-1.38460795e+00 3.61567512e-01 -2.89757110e-01]
		[ 9.08541939e-02 2.98102303e-01 3.32619657e-01]	[ 9.84583683e-02 3.14533878e-01 3.27305137e-01]
		[-1.46539258e-01 -1.74135761e-01 4.59229142e-01]	[-1.90677971e-01 -1.62967289e-01 4.83232527e-01]
		[-4.13494926e-01 3.29989622e-01 -2.36112116e-01]	[-4.10304442e-01 2.95133488e-01 -2.23008461e-01]
		[ 8.30631670e-01 -8.20616287e-02 7.92825048e-01]	[ 8.97935414e-01 -7.66944577e-02 8.63860638e-01]
		[-3.90621442e-01 -8.25869519e-01 -9.96316617e-01]	[-4.33116026e-01 -7.92327978e-01 -9.03241222e-01]
		[ 1.79122781e-01 -2.36571469e-01 9.64241864e-01]	[ 2.80024350e-01 -8.34473100e-02 8.91759818e-01]
		[ 2.45126413e-01 9.67722216e-01 6.34324799e-01]	[ 1.80065915e-01 9.86362489e-01 6.42371509e-01]
		[-2.47914880e-01 -5.23763078e-02 -2.13979624e-01]	[-2.14874421e-01 -4.37480034e-02 -2.58173720e-01]
		[ 4.24357489e-01 2.70384238e-01 -5.63221533e-01]	[ 4.07210332e-01 2.96741272e-01 -5.55304191e-01]
		[-1.30676820e-01 -2.41112711e-01 4.00196755e-02]	[-1.42123056e-01 -2.37917127e-01 7.00363265e-02]
		[-2.32145382e+00 2.51410967e-01 2.02441447e+00]	[-2.23480708e+00 1.05458009e-01 2.08104582e+00]
		[ 1.10889928e+00 -4.61432271e-02 4.57050489e-01]	[ 1.02123752e+00 3.52347270e-02 3.94118991e-01]
		[ 4.30158778e-01 4.74343388e-01 -1.17936275e+00]	[ 4.03704368e-01 5.09269240e-01 -1.20654283e+00]
		[ 4.53912455e-01 -6.32621545e-01 -7.57944551e-02]	[ 4.97608464e-01 -7.07002261e-01 -7.09454968e-02]
		[ 7.44036461e-01 -3.94483243e-02 -7.67979937e-01]	[ 7.02962767e-01 -3.16885071e-02 -7.70771943e-01]
		[-4.24765832e-01 1.04888113e-01 -3.95441854e-01]]	[-4.17237558e-01 9.18568974e-02 -3.90379914e-01]]
6.00943	6.01357	[[ 3.59313136e-01 7.29571317e-01 -1.44359629e-01]	[[ 2.89734849e-01 5.34014672e-01 -4.18689193e-01]	[0.8259660636192452, 2.1009431399800365, 0.7383365528928794, 1.1196365384107638, 2.164540764487792, 0.49592293264804044, 2.2284669843997453, 0.37807722974789587, 0.2524580799864529, 0.3690769252648978, 0.4844552379880442, 1.9828773461571987, 1.9053264246335266, 1.1804431179995896, 1.3343085309372211, 0.8180678450477854, 0.05305188639037274, 0.9163859251588001, 1.432768899563659, 0.570261273185019…	[0.7378472696981234, 2.218511126660721, 0.44193996111439887, 1.0209572439186483, 2.0386211429417456, 0.49094716102758407, 1.751457746294213, 0.40400583533435447, 0.21332582141987508, 0.4659561046692485, 0.5045871670402803, 1.4083063582489934, 1.5498325209659198, 1.0679263008804905, 1.290157504725867, 0.6970515790899552, 0.07359184459722895, 1.0473839986003122, 1.5110207719632627, 0.58863939722435…
		[-2.09146423e+00 2.29150332e-02 1.98026117e-01]	[-2.21737996e+00 5.53293905e-02 4.42312444e-02]
		[-3.51832092e-01 1.64116778e-01 -6.28029241e-01]	[-4.21969367e-01 2.05484914e-02 -1.29732579e-01]
		[ 9.22816925e-01 -4.84097084e-02 -6.32179880e-01]	[ 8.22001632e-01 -1.31760958e-02 -6.05386985e-01]
		[ 1.37507523e+00 -1.64945723e+00 2.71469450e-01]	[ 1.56883898e+00 -1.25689694e+00 -3.39014023e-01]
		[ 1.83689579e-01 3.08381533e-01 -3.42196616e-01]	[ 1.75910329e-01 3.27534261e-01 -3.20633715e-01]
		[-1.77727210e+00 1.04429957e+00 -8.46644775e-01]	[-1.43237349e+00 1.00744090e+00 -3.11969286e-02]
		[ 2.89066871e-02 -1.84263502e-01 3.28867385e-01]	[-2.43821268e-02 -2.18924775e-01 3.38671182e-01]
		[ 1.91661756e-01 -1.63352491e-01 -1.77993551e-02]	[ 1.54071966e-01 -1.10237036e-01 -9.80690124e-02]
		[-2.16929814e-01 -1.51888135e-01 -2.57078250e-01]	[-2.36258756e-01 -2.93673777e-01 -2.73957304e-01]
		[ 1.51147091e-01 -3.56483377e-01 2.91154660e-01]	[ 2.29098501e-01 -2.34834287e-01 3.83373113e-01]
		[ 1.97902756e+00 -6.55145564e-02 -1.04691629e-01]	[ 1.29800982e+00 1.22190879e-01 -5.32509802e-01]
		[-1.29367973e+00 -2.55577393e-01 1.37526061e+00]	[-8.61770641e-01 -8.72502114e-02 1.28519244e+00]
		[ 7.30056587e-01 -6.88537083e-01 6.21594740e-01]	[ 6.31672077e-01 -6.20720335e-01 5.96794132e-01]
		[ 6.15757249e-02 1.18253292e+00 -6.14982575e-01]	[ 2.32134836e-01 1.14107325e+00 -5.55492261e-01]
		[-3.52724266e-01 7.24950936e-01 1.38804651e-01]	[-3.58426109e-01 5.43295809e-01 2.49482048e-01]
		[ 4.37645941e-02 -1.92831404e-02 -2.29635243e-02]	[ 3.90338784e-02 -5.25975076e-02 3.35502328e-02]
		[ 2.83792658e-01 -8.58004127e-01 -1.51834811e-01]	[ 2.88475606e-01 -1.00102631e+00 -1.08357667e-01]
		[-1.39995937e+00 2.59004317e-01 -1.60801851e-01]	[-1.44238623e+00 4.48642850e-01 -3.77534806e-02]
		[ 3.60449925e-01 3.91110466e-01 2.05685134e-01]	[ 3.55965524e-01 4.06537069e-01 2.33479115e-01]
		[-8.38849027e-02 -3.00210815e-01 -7.29767286e-03]	[-5.43492906e-02 -2.90740044e-01 5.50617628e-02]
		[ 7.49501656e-01 -4.30082262e-01 1.58679146e-01]	[ 6.23727991e-01 -3.87278598e-01 1.49867527e-01]
		[-9.61568583e-01 2.26396266e-01 -7.65130226e-01]	[-9.71591328e-01 1.47056488e-01 -6.61746630e-01]
		[ 6.60886021e-01 1.09244646e-01 -2.57878327e-02]	[ 7.09784644e-01 1.44940558e-01 -9.53810715e-03]
		[-1.05983404e+00 1.08925932e-02 3.30859787e-01]	[-1.07822152e+00 -2.99911444e-02 2.48530075e-01]
		[ 9.51068083e-01 -3.29623907e-01 5.98540250e-01]	[ 9.77131120e-01 -3.20670354e-01 5.70226243e-01]
		[ 2.41724686e-01 -1.21445521e-01 1.62959780e-02]	[ 2.05436220e-01 -1.06127211e-01 3.48726986e-02]
		[ 4.23030438e-01 1.69296580e-01 -1.66978059e-01]	[ 4.10072772e-01 1.36988403e-01 -1.42965059e-01]
		[ 1.74741195e+00 5.07960907e-01 -1.97106227e-01]	[ 1.70288486e+00 4.64155051e-01 -2.10156099e-01]
		[-2.36293379e-01 -1.23892309e+00 -1.11261113e-01]	[-3.04868514e-01 -1.16494397e+00 -1.92214388e-01]
		[-9.10646544e-01 9.18865033e-01 -5.30912038e-01]	[-9.22703733e-01 8.73303984e-01 -4.66945826e-01]
		[ 1.88622143e-01 -3.06200207e-01 -1.36375419e-01]	[ 1.65156955e-01 -2.85930362e-01 -2.10272445e-01]
		[-8.34427959e-01 -1.68548233e-01 1.05029621e+00]	[-8.30867935e-01 -2.15265189e-01 1.05128296e+00]
		[ 1.66044388e-01 1.84321351e-01 -4.69570336e-02]	[ 1.97864070e-01 2.05329194e-01 -2.23457551e-02]
		[ 1.97628887e+00 -1.17206297e+00 1.89520950e-01]	[ 1.98324724e+00 -1.16321669e+00 2.83791932e-01]
		[-4.89970004e-01 4.02151361e-01 1.87278535e-01]	[-5.52683450e-01 3.40222646e-01 7.18573297e-02]
		[-1.49347970e+00 9.92705499e-01 -4.38717270e-01]	[-1.45354863e+00 8.83062114e-01 -4.08645429e-01]
		[ 1.03716511e-01 -3.75959865e-01 3.15260218e-01]	[ 8.96588731e-02 -3.26084397e-01 3.13271109e-01]
		[-3.06684346e-01 -1.03135441e-01 -2.03406774e-01]	[-2.98413804e-01 -1.04977611e-01 -2.44563813e-01]
		[ 2.19551365e-01 3.50200314e-01 -2.64472186e-02]	[ 2.26582923e-01 3.59149902e-01 -1.87586861e-02]
		[ 3.14623150e-02 1.96555450e+00 -1.33435766e+00]	[ 8.00120350e-02 2.07192942e+00 -1.29116166e+00]
		[-6.92714153e-01 1.79086631e+00 6.38845421e-01]	[-7.25617289e-01 1.94774328e+00 7.28790814e-01]
		[-1.07093551e+00 -8.02050125e-01 4.66452304e-01]	[-1.04809221e+00 -8.75827026e-01 4.77518002e-01]
		[-3.24587419e-01 -7.92116348e-01 -7.57431358e-02]	[-2.92771786e-01 -7.48596691e-01 -9.87343161e-02]
		[ 1.48320474e+00 -5.43131425e-01 6.54040657e-01]	[ 1.46122916e+00 -4.49776512e-01 6.56027407e-01]
		[ 5.04961198e-01 -1.55298018e+00 -3.63227542e-01]	[ 5.08684340e-01 -1.66468022e+00 -3.94784633e-01]
		[ 8.42242784e-01 -1.33595863e+00 -2.55837229e+00]	[ 8.90626273e-01 -1.19883664e+00 -2.51250275e+00]
		[-4.43796027e-02 1.81513601e-01 4.47210661e-01]	[-8.41094139e-02 2.56871777e-01 4.34305279e-01]
		[ 3.15440967e-01 -5.68889844e-01 7.26185787e-01]	[ 2.58392451e-01 -5.83692338e-01 7.29694535e-01]
		[-6.26637193e-01 8.51446932e-01 -6.85463017e-02]	[-5.80554490e-01 8.38051233e-01 -8.44447570e-02]
		[-6.65752045e-01 -8.32626951e-04 7.88694978e-01]	[-6.93000425e-01 -1.29302124e-02 7.90763356e-01]
		[ 8.53159289e-02 5.81861742e-01 6.42152994e-01]	[ 1.58268774e-01 6.03310322e-01 6.08388966e-01]
		[-6.62257397e-01 -5.52712754e-01 1.55016873e+00]	[-6.88180765e-01 -4.56728149e-01 1.57667486e+00]
		[ 1.45273040e-01 -1.11689768e-01 -6.46492404e-01]	[ 9.12925791e-02 -1.67889907e-01 -7.45480585e-01]
		[-1.52974685e-01 2.37886796e-01 -1.05147615e+00]	[-1.15704596e-01 2.07707799e-01 -1.06226925e+00]
		[ 5.44333880e-01 6.63961886e-02 -1.73535253e-01]	[ 5.54053479e-01 1.15782633e-01 -1.96282039e-01]
		[ 2.68379084e-01 3.35173794e-01 3.70081134e-01]	[ 2.43469120e-01 3.65805236e-01 3.84828109e-01]
		[-1.69064666e-01 -8.06155358e-02 6.22108395e-02]	[-1.34209152e-01 -1.03880673e-01 4.09822662e-02]
		[ 1.16426378e+00 1.75323308e+00 -1.05091071e+00]	[ 9.22426344e-01 1.74429159e+00 -1.09846504e+00]
		[-1.74815896e+00 -3.08642037e-01 -3.35535240e-01]	[-1.65786001e+00 -3.57089189e-01 -3.81672898e-01]
		[ 3.00616279e-01 -1.60103863e+00 3.96153537e-01]	[ 3.00399474e-01 -1.65264841e+00 3.44150979e-01]
		[-2.40634794e-01 -6.66230116e-02 -1.44051662e-01]	[-2.71705489e-01 -6.00344973e-02 -1.21886415e-01]
		[ 3.36893607e-01 -6.59403315e-02 6.10685846e-01]	[ 4.05746534e-01 -6.37449981e-02 5.71220475e-01]
		[ 2.31086786e-01 2.49720002e-01 7.03093296e-01]	[ 1.99116065e-01 2.77566546e-01 7.24147770e-01]
		[-5.04545604e-02 -5.52546764e-01 1.20798631e-01]	[-4.84590011e-02 -5.55272201e-01 7.14912851e-02]
		[-1.32865134e+00 1.78031285e+00 -1.59889273e+00]	[-1.25125007e+00 1.75429918e+00 -1.49277353e+00]
		[ 4.75939994e-02 3.94019621e-01 2.41219772e-01]	[ 6.87336982e-02 3.77032089e-01 1.72750342e-01]
		[-1.31681659e-01 6.02311908e-02 -3.83294870e-01]	[-1.23442073e-01 6.25163568e-03 -3.76463119e-01]
		[ 3.55599020e-01 -2.85997485e-02 9.24694141e-02]	[ 3.60684879e-01 1.14311342e-02 1.25945003e-01]
		[ 1.05159853e+00 -1.54778912e+00 1.42107268e+00]	[ 1.04122644e+00 -1.54551450e+00 1.43670878e+00]
		[ 4.72411253e-01 1.49732268e+00 -1.11595928e+00]	[ 5.59853730e-01 1.22607500e+00 -1.07879349e+00]
		[ 1.72664728e-01 2.63912116e+00 1.30284454e+00]	[ 3.08952026e-01 2.84028986e+00 1.30664820e+00]
		[-2.08436577e-01 -1.80151223e-01 4.63315041e-01]	[-1.92107351e-01 -1.27638982e-01 4.35404121e-01]
		[-1.57359156e+00 -6.71623833e-01 1.42215275e-01]	[-1.59239100e+00 -6.83409188e-01 1.19433834e-01]
		[ 1.07838539e+00 -1.35710063e+00 4.54634010e-01]	[ 1.06774461e+00 -1.31328417e+00 4.33054025e-01]
		[-2.01992768e-02 -2.01409796e+00 -1.46794204e+00]	[-3.94313780e-02 -2.03092549e+00 -1.48932797e+00]
		[-1.94945058e+00 -3.64528522e-01 4.16899430e-01]	[-1.95351057e+00 -2.40903613e-01 3.65870290e-01]
		[ 7.15524285e-01 4.36067488e-01 -9.05988163e-01]	[ 6.73033409e-01 3.24820770e-01 -8.51069798e-01]
		[ 1.29865060e+00 -4.41187229e-01 -2.20352007e-02]	[ 1.27933360e+00 -3.41726664e-01 -1.82778844e-02]
		[-1.56451591e-01 -1.47258036e-01 -3.08632730e-01]	[-1.05447771e-01 -1.73814300e-01 -3.30552170e-01]
		[ 4.41275366e-01 5.10039286e-01 6.91977017e-01]	[ 4.52156292e-01 5.26974078e-01 7.00003722e-01]
		[-3.45806191e-01 -6.56460942e-02 1.73031985e-01]	[-3.26899921e-01 -8.38404914e-02 1.45300692e-01]
		[ 3.03766912e-02 -7.88454991e-01 2.52787933e+00]	[ 1.65589047e-01 -8.19606861e-01 2.46262015e+00]
		[ 6.69521132e-01 -2.09008802e-01 -1.64531626e+00]	[ 6.08579022e-01 -2.09842495e-01 -1.66040641e+00]
		[-1.78369293e-01 6.95352005e-01 -1.61440411e-01]	[-2.24335482e-01 6.62390382e-01 -1.68877124e-01]
		[-6.35438500e-01 4.65051668e-01 -1.60786270e-01]	[-5.96323211e-01 5.00499864e-01 -2.10864338e-01]
		[ 7.62619850e-01 -4.00231465e-01 -4.15857875e-01]	[ 7.63370434e-01 -4.02021156e-01 -3.82119307e-01]
		[-6.76676314e-01 3.04953529e-01 -9.88640117e-02]	[-7.06576067e-01 2.99226272e-01 -1.06799798e-01]
		[-2.35751636e+00 1.46654752e+00 7.43170564e-01]	[-2.40905178e+00 1.45242229e+00 7.77869767e-01]
		[-1.30330698e+00 2.51598350e-01 -9.71535629e-01]	[-1.27460521e+00 2.16649092e-01 -9.60038717e-01]
		[ 2.95137766e-01 -9.87098019e-01 1.21199929e-01]	[ 2.65437643e-01 -9.33806904e-01 6.92749547e-02]
		[ 1.35644017e+00 -1.01097943e-01 -1.64736929e-02]	[ 1.36597803e+00 -8.80789500e-03 -8.62261411e-04]
		[ 4.99556579e-01 -4.94202970e-01 -8.79255294e-01]	[ 4.78490478e-01 -4.90368461e-01 -8.05825847e-01]
		[ 1.57686997e+00 -2.43481008e-01 9.03929787e-01]	[ 1.57281990e+00 -2.29993116e-01 9.15987632e-01]
		[ 6.06786558e-01 1.58333332e-02 -7.84670888e-01]	[ 5.27453846e-01 -2.88367328e-02 -8.65077511e-01]
		[ 3.02620044e-01 -3.91245604e-01 1.21870062e-01]	[ 3.68946071e-01 -4.01714364e-01 8.14277394e-02]
		[-1.78914984e-01 -1.73835250e-01 -4.22621890e-01]	[-1.57243629e-01 -1.56017524e-01 -5.01479934e-01]
		[ 6.70459585e-02 7.19945764e-01 9.49337420e-01]	[ 8.10749486e-02 7.62780277e-01 9.19486329e-01]
		[-6.88201348e-01 -3.95388530e-01 3.87094965e-01]	[-6.78223453e-01 -3.82622556e-01 3.96165129e-01]
		[-3.76611486e-02 2.11396280e-01 6.48926573e-03]	[-6.71984919e-02 2.15495177e-01 -5.82410610e-03]
		[-4.46212095e-01 -1.97859047e-01 -1.38567050e+00]	[-4.99289105e-01 -3.37319971e-01 -1.45438376e+00]
		[-5.70149944e-02 -8.27912468e-01 6.02527984e-01]	[ 4.34351541e-02 -7.93485829e-01 6.00699824e-01]
		[-4.04801606e-01 -2.78027776e-01 5.37116117e-01]	[-4.10190780e-01 -2.89489534e-01 4.14101337e-01]
		[ 9.32805261e-01 5.77076349e-01 3.74028964e-01]	[ 9.36413673e-01 6.24563478e-01 4.20596182e-01]
		[-5.06753001e-01 7.18696361e-01 8.87050476e-01]	[-4.72662544e-01 5.68226688e-01 8.29800683e-01]
		[ 4.83137856e-01 1.91456068e-01 -7.48837848e-01]	[ 4.74730246e-01 1.30996837e-01 -7.90237088e-01]
		[-3.21380273e-01 6.94747795e-02 -8.81173082e-01]	[-2.34421300e-01 5.10162236e-02 -8.06735582e-01]
		[ 1.11022407e+00 -7.93141500e-01 -1.17184597e+00]	[ 1.18131669e+00 -6.87382831e-01 -1.20632972e+00]
		[-3.97148709e-01 -3.46763465e-01 1.71677732e-01]	[-3.88256490e-01 -3.73255961e-01 1.07061945e-01]
		[-1.34595854e-01 1.27266741e+00 4.14460479e-01]	[-1.16857570e-01 1.29076214e+00 4.63350506e-01]
		[-2.75242034e-02 -2.60227135e-01 6.46568560e-01]	[-4.23728943e-02 -2.68775313e-01 6.00448301e-01]
		[-3.87341379e-01 1.08409911e-01 7.38951020e-01]	[-3.98557321e-01 9.76373076e-02 7.52831394e-01]
		[-2.54931840e-01 -1.82723512e-01 5.05648506e-01]	[-1.50822067e-01 -1.67531508e-01 4.24212687e-01]
		[-8.65462391e-01 -2.89100964e-01 2.39041171e-01]	[-9.62977416e-01 -2.10780594e-01 2.00163002e-01]
		[ 6.14209906e-01 3.41546640e-01 -5.63138229e-01]	[ 5.59264468e-01 3.23797308e-01 -5.54849402e-01]
		[-2.13352223e-01 5.14046560e-01 9.07433793e-02]	[-1.82971397e-01 4.78380971e-01 -5.04123078e-02]
		[-2.96005412e-01 -3.76984553e-01 -1.22783576e-01]	[-2.51440812e-01 -4.32275385e-01 -1.46737541e-01]
		[ 1.02974583e+00 -9.64999312e-02 1.17571533e-03]	[ 1.04235798e+00 -1.40753023e-01 5.58947786e-02]
		[-2.21775423e-01 7.52463570e-01 -8.76687016e-01]	[-2.48985060e-01 6.83207380e-01 -9.49952958e-01]
		[-1.40575614e+00 -1.53738884e+00 1.98479830e+00]	[-1.32230280e+00 -1.41759852e+00 1.91420053e+00]
		[ 6.02577092e-01 -4.07406496e-01 -7.38991386e-02]	[ 5.85877621e-01 -4.03564792e-01 -1.32236001e-01]
		[ 4.47717323e-01 2.48262288e-01 7.75675103e-01]	[ 4.58523863e-01 2.60439419e-01 7.65859959e-01]
		[-2.18359400e-01 3.71913150e-01 3.03019389e-01]	[-1.78839879e-01 4.01271895e-01 3.44235423e-01]
		[ 6.72670634e-01 5.79251093e-01 -1.73247572e+00]	[ 5.67291674e-01 5.61572365e-01 -1.65210187e+00]
		[-7.89796748e-01 6.04744071e-01 -1.15460002e+00]	[-7.89381359e-01 6.96347187e-01 -1.21228685e+00]
		[-1.35914163e+00 9.81473057e-01 1.73932232e-02]	[-1.39236049e+00 9.40267545e-01 5.58029705e-03]
		[-4.70506784e-01 -5.26079696e-01 1.89128960e-01]	[-4.03082793e-01 -5.68118230e-01 1.88789805e-01]
		[ 4.18725738e-01 4.23260604e-01 1.00390632e-01]	[ 3.62781704e-01 3.36420377e-01 1.16778692e-01]
		[ 2.48786177e-01 -7.23302652e-01 3.13481733e-01]	[ 2.92365188e-01 -6.56727291e-01 2.96217041e-01]
		[ 1.89717825e+00 -7.80840506e-01 7.30055096e-01]	[ 1.89475577e+00 -7.57753002e-01 6.90284262e-01]
		[ 1.18731102e+00 9.48113625e-01 1.31168271e+00]	[ 1.30467706e+00 6.85237959e-01 1.25160978e+00]
		[-6.61143851e-01 1.14558983e+00 -3.45882347e-01]	[-6.32731865e-01 1.23832294e+00 -2.29300758e-01]
		[-3.41490024e-01 5.18466909e-01 -9.77971313e-01]	[-2.81092637e-01 5.56736276e-01 -9.55039364e-01]
		[-8.65231865e-01 -4.37020134e-02 2.34676667e-02]	[-8.55967383e-01 -1.14640572e-01 -4.85370299e-02]
		[ 3.33422974e-01 -8.40329521e-01 -7.03869873e-01]	[ 2.91612167e-01 -8.51815376e-01 -6.28957018e-01]
		[ 6.61802672e-02 -1.45611346e+00 8.64037998e-01]	[ 1.16394562e-01 -1.50309690e+00 8.13659964e-01]
		[ 8.62364465e-01 -8.89604407e-01 1.61240832e+00]	[ 8.81218869e-01 -9.26931400e-01 1.59024505e+00]
		[-1.11121353e+00 4.00404963e-01 1.04963292e-01]	[-1.11365064e+00 4.42833794e-01 9.34499825e-02]
		[ 2.24920349e-02 9.87267095e-01 6.17700491e-02]	[ 5.27297888e-02 9.54152628e-01 6.97802264e-02]
		[ 4.87446207e-02 -6.04163156e-01 -1.06638023e+00]	[ 1.35914792e-01 -6.09989737e-01 -1.04976830e+00]
		[ 2.20241296e-01 -1.69794449e-01 -2.96222773e-01]	[ 2.51899526e-01 -1.22587132e-01 -2.98448583e-01]
		[-2.69397705e-01 3.71711832e-01 -2.30695927e-01]	[-2.10634262e-01 2.96586411e-01 -1.89569088e-01]
		[-2.39915450e-01 -5.55162247e-01 4.42889455e-02]	[-2.38063149e-01 -6.68068873e-01 1.13674034e-01]
		[ 5.20879377e-01 -1.33142870e-01 3.84919603e-01]	[ 4.45553469e-01 -1.57341660e-01 3.83280801e-01]
		[ 8.68954107e-02 6.58105370e-01 2.16964627e-01]	[ 4.97340535e-03 6.82096332e-01 1.75236062e-01]
		[ 6.78921095e-03 4.76036667e-02 -1.06781578e-01]	[-5.57055028e-02 6.86631747e-02 -5.91998573e-02]
		[ 8.90112252e-02 -2.63418443e-01 -3.28860649e-01]	[ 1.02985070e-01 -2.65747053e-01 -3.53221649e-01]
		[-2.00168466e-01 9.08694149e-02 -2.81721838e-01]	[-1.29791058e-01 1.88914204e-01 -2.56476461e-01]
		[ 1.13495672e+00 -1.51931186e+00 9.04647999e-01]	[ 1.15050973e+00 -1.47964857e+00 7.86976925e-01]
		[ 8.60667227e-01 6.22100785e-01 -1.55994048e+00]	[ 8.17774196e-01 6.12016720e-01 -1.50044267e+00]
		[ 1.36318392e-01 2.87918975e-01 -2.51954139e-01]	[ 8.98709377e-02 2.54996540e-01 -2.71352043e-01]
		[-4.42024586e-01 1.21367143e+00 -1.41403063e-01]	[-4.87937962e-01 1.12819674e+00 -1.04958270e-01]
		[-6.90365396e-01 -8.19899668e-01 1.33426505e+00]	[-6.41810018e-01 -7.86609559e-01 1.31104969e+00]
		[-8.16704966e-01 4.98479388e-01 -2.71394117e-01]	[-8.21815390e-01 4.20581417e-01 -2.31001840e-01]
		[-8.82369161e-01 2.70618671e-02 -6.84186720e-03]	[-9.30832321e-01 6.60143015e-02 4.31393857e-02]
		[ 2.08269352e-02 -1.65588058e+00 -5.06598992e-01]	[-7.97130578e-02 -1.62849527e+00 -4.98190821e-01]
		[ 5.27941537e-01 4.65686937e-02 -3.69157850e-02]	[ 5.98019343e-01 5.36497059e-02 -5.41376411e-02]
		[ 6.75582925e-01 4.78505957e-02 9.86188825e-02]	[ 7.65194419e-01 5.01412182e-02 1.07668794e-01]
		[-3.64907194e-01 1.74919228e-01 -4.33932390e-01]	[-3.71080713e-01 2.61919922e-01 -4.49213904e-01]
		[-8.97036240e-02 1.29652064e+00 8.80588413e-01]	[-1.25736703e-03 1.33312307e+00 8.82552951e-01]
		[ 4.99602961e-01 1.38811671e+00 -1.35419703e+00]	[ 4.48559062e-01 1.32342102e+00 -1.39101865e+00]
		[ 8.08286908e-01 -1.00349736e+00 4.84208927e-01]	[ 7.90944891e-01 -9.38526949e-01 3.38177413e-01]
		[-5.38971170e-02 -3.65133297e-01 3.13603963e-01]	[-4.56917662e-02 -3.36246296e-01 3.46746695e-01]
		[-2.12845766e-01 -1.74443882e-01 2.85754721e-01]	[-2.28753165e-01 -1.75378916e-01 2.68592064e-01]
		[ 4.56291602e-02 -2.11145751e-01 4.00284275e-01]	[-6.93918388e-02 -2.64207660e-01 4.30045506e-01]
		[-9.88846269e-01 3.48836137e-01 1.61638695e-01]	[-9.62290702e-01 3.77256058e-01 2.39307930e-01]
		[ 1.73629371e+00 1.58249206e-01 -9.42938452e-01]	[ 1.59263691e+00 2.73319240e-01 -9.54317052e-01]
		[ 1.25270381e+00 -4.91508863e-01 -1.00979009e+00]	[ 1.38518598e+00 -6.10408401e-01 -9.57873503e-01]
		[-5.45500699e-01 -2.83315461e-01 -3.90135812e-01]	[-5.73644637e-01 -2.59646076e-01 -4.15807462e-01]
		[-9.64935600e-01 3.03205742e-01 7.27204716e-01]	[-9.07985019e-01 3.35989585e-01 6.90534956e-01]
		[-2.07651207e-01 -7.24327597e-01 7.20878253e-01]	[-1.15556560e-01 -7.04249616e-01 7.39854128e-01]
		[-1.34090873e+00 1.05368252e+00 8.96875598e-01]	[-1.33049252e+00 1.03663990e+00 8.68342789e-01]
		[ 1.56227643e+00 1.40841214e+00 -9.99188439e-01]	[ 1.61822632e+00 1.35508879e+00 -1.03356696e+00]
		[-6.29095838e-01 -1.95847877e-01 -6.48853708e-01]	[-6.20496743e-01 -1.91693390e-01 -6.49234633e-01]
		[-4.57708281e-03 6.85096891e-03 4.04276791e-01]	[-1.38969257e-02 -3.33373757e-02 3.60521720e-01]
		[-5.19565131e-01 -9.28704604e-01 -1.43303881e-01]	[-5.13057133e-01 -9.02445565e-01 -1.04713651e-01]
		[-9.65987131e-02 -2.40847887e-01 5.83866331e-01]	[-8.74183676e-02 -3.55025444e-01 5.52564982e-01]
		[-4.27476549e-01 1.00471570e-01 8.16912917e-01]	[-4.13833431e-01 1.25428428e-01 7.86731159e-01]
		[ 9.48760207e-02 -7.83655404e-01 5.07316331e-01]	[ 2.34850440e-01 -7.21059690e-01 4.69468782e-01]
		[ 7.82002286e-01 6.30531287e-01 -4.12236576e-01]	[ 7.19425135e-01 6.06483904e-01 -3.16161514e-01]
		[-4.09410056e-02 -5.06478150e-01 -3.04770877e-01]	[ 5.51975168e-02 -5.44524419e-01 -2.86532453e-01]
		[-8.45894783e-01 3.84600580e-01 9.40629342e-02]	[-8.52250245e-01 4.47967124e-01 1.10761722e-01]
		[ 2.14745402e-01 -1.52186332e-02 5.50502580e-01]	[ 1.98278206e-01 -4.27097526e-02 5.40114670e-01]
		[-3.30116274e-01 2.75288057e-01 -5.17314899e-01]	[-3.46345581e-01 2.84948743e-01 -5.54603280e-01]
		[ 2.47915446e-01 2.37032006e-01 1.21820779e+00]	[ 2.14614073e-01 1.06881051e-01 1.11977595e+00]
		[-2.90418450e-01 1.15204799e+00 1.57883697e+00]	[-2.46086225e-01 1.19121723e+00 1.60096483e+00]
		[-7.16213496e-01 -4.22470503e-01 1.77004961e-01]	[-7.35480634e-01 -3.87544690e-01 9.79881826e-02]
		[ 3.85480259e-02 -3.92782200e-02 -2.45604999e-01]	[ 5.83195354e-02 -3.81062521e-02 -2.06322010e-01]
		[ 4.39491533e-01 4.27410369e-03 -5.55786203e-01]	[ 3.49199349e-01 3.49732379e-02 -5.67660188e-01]
		[ 3.30386138e-01 -9.17563436e-01 -1.87620163e+00]	[ 2.83245787e-01 -9.46872937e-01 -1.87921384e+00]
		[ 1.00741634e+00 9.57544545e-01 -6.75584982e-01]	[ 1.01115938e+00 9.27515000e-01 -6.84172149e-01]
		[ 2.43785787e-01 4.12268149e-01 4.38651244e-01]	[ 2.66667436e-01 4.75837130e-01 3.57478736e-01]
		[ 3.19814264e-01 -8.33378588e-01 -2.37073658e-01]	[ 3.09858026e-01 -8.13279264e-01 -2.17806654e-01]
		[-1.12644301e+00 -4.28021932e-01 2.54069028e-01]	[-1.06699283e+00 -4.37569699e-01 2.16609025e-01]
		[-2.52073079e-01 -8.74689216e-02 5.11994098e-01]	[-2.48484388e-01 -9.62528929e-02 4.66277705e-01]
		[-2.17385980e-01 -7.29089028e-02 -1.65977847e-01]	[-2.62025392e-01 -5.41925687e-02 -1.62409945e-01]
		[-6.15531403e-01 3.44976773e+00 -3.36995371e-02]	[-6.02594243e-01 3.51011988e+00 -3.73816577e-02]
		[ 6.01882636e-01 -1.15928262e+00 1.40683477e+00]	[ 6.21622043e-01 -1.23595471e+00 1.32514904e+00]
		[ 1.37867627e+00 -5.09026785e-01 -7.12067381e-01]	[ 1.39509852e+00 -4.54778679e-01 -7.18862095e-01]
		[-2.96918000e-02 -9.87947513e-01 2.59714045e-01]	[ 2.36211754e-02 -9.17792475e-01 2.86130593e-01]
		[-1.31653223e+00 -1.73926077e+00 -8.41072725e-01]	[-1.30815682e+00 -1.78991875e+00 -8.17293996e-01]
		[-1.14400845e-01 8.72111065e-01 -5.92619353e-02]	[-1.21734394e-01 8.66886595e-01 -4.65618526e-02]
		[-1.01722727e+00 -1.22134104e+00 2.29875955e+00]	[-9.74201764e-01 -1.18027860e+00 2.23480818e+00]
		[-9.77331313e-01 -1.47455734e+00 -1.45520123e+00]	[-1.04277595e+00 -1.34938647e+00 -1.46692990e+00]
		[ 6.85255786e-01 1.47967687e+00 1.94642439e-01]	[ 6.27151236e-01 1.48445290e+00 9.47121529e-02]
		[-3.22806569e-01 -2.06764175e-01 -2.32404473e+00]	[-3.13177322e-01 -1.02081971e-01 -2.27641213e+00]
		[ 6.35917188e-01 -2.34955992e-01 2.19513518e-01]	[ 6.45436212e-01 -2.54198180e-01 2.51347204e-01]
		[ 1.04303901e+00 1.38113173e+00 9.75540384e-01]	[ 1.04552476e+00 1.36351920e+00 9.53225419e-01]
		[ 4.85595371e-01 -9.45657859e-01 -6.80228657e-01]	[ 5.17908072e-01 -1.02789607e+00 -6.59105910e-01]
		[-1.90540548e-01 1.36586779e+00 -3.97438112e-01]	[-2.48834079e-01 1.37605507e+00 -2.97623795e-01]
		[-1.64821924e+00 -1.17367181e-01 5.19167741e-01]	[-1.63386628e+00 -1.56697330e-01 6.00485066e-01]
		[ 1.82015841e-01 5.02333116e-01 2.09642014e-01]	[ 1.60844162e-01 4.82529622e-01 2.55131914e-01]
		[ 8.39768352e-01 6.58313372e-01 -1.19562201e+00]	[ 8.04634562e-01 6.86789692e-01 -1.20897939e+00]
		[ 2.97745022e-01 -1.29949156e+00 1.27214425e+00]	[ 3.57748619e-01 -1.32619012e+00 1.24539324e+00]
		[-7.81960120e-01 3.48977805e-01 -1.98442446e+00]	[-8.03685121e-01 4.55270926e-01 -1.94035158e+00]
		[-6.42687167e-01 6.55294174e-02 1.48234748e+00]	[-6.41333531e-01 6.55914452e-02 1.38124055e+00]
		[-4.55955507e-01 -5.03371637e-02 -2.53285972e-01]	[-4.53183442e-01 -5.07164032e-02 -1.94140260e-01]
		[ 4.44788011e-01 -3.82092621e-01 -1.11316032e-01]	[ 4.46543571e-01 -4.04220520e-01 -7.64026436e-02]
		[ 1.25123570e+00 -1.35433263e-01 7.79331833e-01]	[ 1.15054953e+00 -1.33189119e-01 7.88054699e-01]
		[ 3.41335398e-01 -3.28260296e-02 -1.07849667e-02]	[ 3.16333743e-01 -2.54480945e-02 -7.48552901e-02]
		[ 1.03064361e+00 8.72231753e-02 3.27694652e-02]	[ 1.07479300e+00 3.91778282e-02 1.16464518e-01]
		[-3.92460940e+00 -3.40909571e-01 -1.41163867e+00]	[-3.89308651e+00 -3.07426313e-01 -1.41611275e+00]
		[ 4.23945803e-01 -2.06970995e-01 -6.12535139e-01]	[ 4.95639354e-01 -2.93930017e-01 -6.43805871e-01]
		[ 1.97825417e-01 7.56432535e-01 -2.03388365e-01]	[ 2.23484669e-01 7.36412246e-01 -1.42226340e-01]
		[-2.29096339e-02 -5.31957656e-01 -2.90916936e-01]	[-1.92747009e-02 -4.87233257e-01 -2.84311685e-01]
		[ 2.16312995e+00 3.04521377e-01 2.34314671e+00]	[ 2.12856495e+00 2.98894743e-01 2.33116030e+00]
		[ 1.30127195e+00 -2.41353829e-01 1.35114333e+00]	[ 1.36308421e+00 -3.75118229e-01 1.28496091e+00]
		[ 9.22871433e-01 -7.60020616e-01 8.60809820e-01]	[ 8.29348573e-01 -7.68796894e-01 9.66574371e-01]
		[-5.26827631e-01 -1.19382209e-01 4.05212983e-02]	[-4.74273538e-01 -8.74403501e-02 -6.82521903e-02]
		[-1.35552573e+00 2.79265044e-01 -9.36596562e-01]	[-1.38283240e+00 2.31841506e-01 -9.87128510e-01]
		[-3.03319334e-01 3.80893406e-02 -3.65472066e-01]	[-2.64210868e-01 2.34256127e-02 -3.15515422e-01]
		[-1.37784745e-01 9.57893752e-01 -8.60027330e-01]	[-1.13222925e-01 9.31437918e-01 -8.82212946e-01]
		[ 6.34129858e-02 2.00427253e+00 6.27382351e-01]	[ 3.15975497e-02 2.07971724e+00 7.36210496e-01]
		[-6.43091654e-01 5.85461445e-01 2.67268006e-02]	[-6.62113661e-01 4.92168506e-01 6.18383411e-02]
		[ 4.77883750e-02 7.65951489e-02 -6.24628079e-01]	[ 5.30420620e-02 1.14354615e-01 -5.41210274e-01]
		[ 3.91357447e-01 -1.63379385e+00 -1.77600229e+00]	[ 3.23491160e-01 -1.69590793e+00 -1.79635800e+00]
		[ 3.46241634e-01 -8.13679751e-01 1.36272631e+00]	[ 3.53804349e-01 -7.33604617e-01 1.37430923e+00]
		[-1.39799464e-01 -3.39952349e-01 2.50525118e-01]	[-5.80606199e-02 -2.89235380e-01 2.28914709e-01]
		[ 2.28210027e-01 -4.79820101e-01 -8.30948996e-01]	[ 1.70296476e-01 -5.37891774e-01 -8.22233581e-01]
		[ 2.96803329e-02 -2.12460872e-01 3.27379743e-01]	[-2.95089611e-02 -5.85915308e-02 3.11998344e-01]
		[-1.08651081e-01 1.37796572e-01 -8.48281387e-02]	[-1.50363893e-01 1.38941539e-01 -8.95964482e-02]
		[-1.42334096e+00 6.47320557e-01 -8.52846642e-02]	[-1.41337748e+00 6.57337502e-01 -1.31713392e-01]
		[ 7.95957992e-01 5.65985780e-02 -2.10131707e-01]	[ 7.73622316e-01 1.00763094e-01 -2.12451555e-01]
		[ 7.21721319e-01 -1.72234685e-01 7.62643350e-01]	[ 7.25566536e-01 -1.95581506e-01 7.70904253e-01]
		[-1.75661316e+00 3.49647732e-01 -6.92239475e-01]	[-1.69365626e+00 2.78770860e-01 -5.74519927e-01]
		[-1.14244547e+00 2.24406487e-01 -1.93867816e-01]	[-1.15352156e+00 3.62357308e-01 -2.35366545e-01]
		[-9.76905590e-02 -6.11456458e-01 5.37754986e-01]	[-1.26142216e-01 -5.77303017e-01 5.11887841e-01]
		[ 2.56941776e-01 3.05930909e-01 2.86632856e-01]	[ 2.54168875e-01 3.44717070e-01 2.59522625e-01]
		[ 1.64978063e+00 -2.43409017e-01 -6.99813388e-02]	[ 1.63162395e+00 -2.42733872e-01 -2.79762887e-02]
		[ 1.07155787e+00 -1.44281878e-01 5.92436290e-02]]	[ 1.06609097e+00 -1.56612816e-01 1.02264226e-01]]
5.82183	5.81598	[[ 1.26399554e+00 1.08531272e+00 -1.47861557e+00]	[[ 1.16647024e+00 1.13473488e+00 -1.66430150e+00]	[2.2275305694364014, 3.6789081988848644, 1.4619138744910634, 1.4821799659629873, 1.1489391498853625, 1.0547592227429607, 8.89294769650673, 0.2509351505425635, 0.9906037664272201, 0.6768542004286656, 0.27963790911959713, 9.278274411024126, 1.2100743565155159, 0.5233019814755683, 0.727553844184743, 1.3621701804046706, 0.9891998248627385, 0.8703699376964517, 1.4280113562433212, 0.5358648385945909, 0…	[2.3276974762199223, 3.67529237826044, 1.5753114975179499, 1.4543085379815468, 1.2562297097023554, 1.0554617158936686, 8.86765035088927, 0.27699023749401175, 0.9367936404108836, 0.7617013877900276, 0.3921361742094613, 9.347394338940374, 1.2220102014927776, 0.7392105229889822, 0.9076520193918034, 1.6327463426427276, 0.8586326661588441, 1.0694315879656413, 1.3723092904115315, 0.4794055281351235, 0.…
		[-3.10744955e+00 -1.54176420e+00 1.22518814e+00]	[-3.26884213e+00 -1.37939809e+00 9.59013091e-01]
		[ 1.28565798e+00 1.18818365e-01 6.85680635e-01]	[ 1.35169065e+00 -1.45599291e-01 7.95826335e-01]
		[ 8.92880510e-01 2.41362057e-01 -1.15817365e+00]	[ 7.87796444e-01 2.39643271e-01 -1.19873316e+00]
		[-8.41545243e-01 -4.20673608e-01 -6.59466822e-01]	[-1.07570547e+00 -4.37333784e-01 -4.79280698e-01]
		[ 1.97421445e-01 3.05023977e-01 -9.90203093e-01]	[ 2.12973879e-01 2.88053111e-01 -9.92807618e-01]
		[ 4.84883256e+00 3.07877277e+00 6.78929302e+00]	[ 5.35683345e+00 2.92938209e+00 6.43104025e+00]
		[ 7.62402334e-02 -1.77851420e-01 1.59764667e-01]	[ 3.49267520e-02 -1.79842237e-01 2.07751013e-01]
		[ 9.04829931e-01 2.52035952e-01 -3.14732422e-01]	[ 7.67042913e-01 3.11011496e-01 -4.38747471e-01]
		[-6.00388721e-01 -2.42593822e-01 -1.97010736e-01]	[-6.44860628e-01 -3.16295906e-01 -2.53575776e-01]
		[ 1.31454322e-01 -1.42310971e-01 2.01654925e-01]	[ 2.34472625e-01 -2.26149698e-01 2.18288070e-01]
		[-7.48737904e+00 -1.52119016e+00 -5.26417247e+00]	[-7.58849445e+00 -1.28887373e+00 -5.30352123e+00]
		[ 8.93540102e-01 7.91827099e-02 8.12155240e-01]	[ 5.85668318e-01 -6.84138991e-03 1.07249930e+00]
		[ 3.57233112e-01 -1.64430967e-02 3.82045930e-01]	[ 4.05448001e-01 -8.46203927e-02 6.12277311e-01]
		[ 5.72473915e-01 4.27883401e-01 1.36102933e-01]	[ 7.72645900e-01 4.75291949e-01 3.07906525e-02]
		[ 1.10560569e+00 -9.72952257e-02 7.89732419e-01]	[ 1.50240681e+00 -1.80317902e-01 6.13286100e-01]
		[-2.55620228e-01 -4.91657884e-01 -8.19418768e-01]	[-2.72261334e-01 -3.69527934e-01 -7.25653448e-01]
		[-7.88472423e-01 -2.40631863e-01 2.79197732e-01]	[-9.74090965e-01 -2.12151647e-01 3.87068975e-01]
		[ 1.07249674e-01 -7.09447013e-01 -1.23466549e+00]	[-8.33502166e-02 -8.06313291e-01 -1.10731405e+00]
		[-3.04617640e-01 3.49200822e-01 -2.69105936e-01]	[-2.36167244e-01 3.86327627e-01 -1.57498121e-01]
		[ 3.07294778e-01 3.51937045e-01 4.73055933e-01]	[ 3.63894211e-01 4.38810028e-01 5.03367200e-01]
		[ 3.47697754e-01 -6.84328336e-01 1.52258220e-01]	[ 2.35229247e-01 -5.73830347e-01 2.81494222e-01]
		[ 7.56647170e-02 -2.81199698e-01 2.57735477e-01]	[ 1.30111354e-01 -3.31895191e-01 2.94532416e-01]
		[ 4.34405114e-01 5.23925829e-01 -2.27071850e-01]	[ 3.80936771e-01 4.68880543e-01 -3.91948482e-01]
		[-2.04655920e-02 1.49820349e-01 1.22495252e-01]	[-6.01792609e-02 1.50947560e-01 1.38760358e-01]
		[-2.23014079e-01 2.93582967e-01 2.02780967e-01]	[-2.30235927e-01 2.36410780e-01 1.01004618e-01]
		[ 9.83279361e-02 3.34147614e-02 -2.98350980e-01]	[ 1.56252864e-01 -1.63032203e-03 -2.60533508e-01]
		[-2.00244005e-01 -1.46875456e-01 2.03058235e-01]	[-2.09811147e-01 -1.90281721e-01 2.19573643e-01]
		[ 1.60603742e+00 -1.07559420e+00 3.22896455e-02]	[ 1.56076589e+00 -1.13563935e+00 4.66869056e-02]
		[-4.93907910e-01 -4.21892107e-01 6.31817046e-01]	[-4.78730967e-01 -4.62146727e-01 5.52966004e-01]
		[ 1.11162434e-01 1.49711334e+00 -7.08067152e-02]	[ 5.96615563e-02 1.44749483e+00 -4.80497202e-02]
		[-4.11037155e-01 2.60049061e-01 -6.81648524e-01]	[-4.34257757e-01 2.69637506e-01 -7.10817737e-01]
		[-7.07057427e-01 2.03000025e-01 2.22174356e-01]	[-7.01590312e-01 1.17395296e-01 2.31932885e-01]
		[-2.30811781e-02 -3.78778825e-01 -1.40738946e-01]	[-5.58089080e-03 -3.34307464e-01 -1.22995040e-01]
		[ 1.41108439e+00 -1.96185206e-01 7.64665473e-01]	[ 1.45442609e+00 -1.30259984e-01 8.10024593e-01]
		[ 5.76627382e-01 7.21725072e-01 -2.97618883e-01]	[ 3.76784280e-01 6.41651756e-01 -2.32479068e-01]
		[-6.87009640e-01 4.25220352e-01 3.81989520e-01]	[-6.71999091e-01 3.33065058e-01 4.46550091e-01]
		[-1.08946537e+00 -2.89778296e-01 1.81190464e-01]	[-1.11265135e+00 -1.93309203e-01 2.05697189e-01]
		[ 3.07844069e-01 -4.93308534e-01 -7.18649516e-01]	[ 2.98578643e-01 -5.16320099e-01 -7.45160084e-01]
		[-3.59971185e-01 -1.46909909e-01 -5.03209555e-01]	[-3.51675979e-01 -1.46873371e-01 -4.88425496e-01]
		[-7.83535128e-01 1.04023028e+00 1.53798436e+00]	[-7.31381153e-01 9.54381957e-01 1.76415876e+00]
		[ 2.39409045e-01 -1.53643959e+00 -2.55197846e-01]	[ 2.30437083e-01 -1.45812349e+00 -2.88211616e-01]
		[ 6.66674763e-01 -6.76320164e-02 -7.02929002e-01]	[ 6.65016233e-01 -7.24172869e-02 -7.37034820e-01]
		[ 2.45365937e-01 -3.61185467e-01 -2.84369152e-01]	[ 2.81694213e-01 -3.48980152e-01 -3.22878151e-01]
		[-2.34355639e-01 -1.46775903e-01 -4.88696433e-01]	[-2.61279342e-01 -1.13719618e-01 -5.16964175e-01]
		[-2.14562597e-01 1.11055019e+00 2.17208059e-02]	[-2.42932955e-01 1.11915180e+00 4.65210312e-02]
		[ 5.46126507e-01 -1.10536936e+00 -9.42385818e-01]	[ 5.91457784e-01 -1.04363710e+00 -9.57545964e-01]
		[ 6.80448332e-02 8.57782909e-01 4.68943860e-01]	[-2.51192194e-02 9.25198985e-01 4.74369696e-01]
		[-1.59417105e-01 -4.84931151e-03 5.48464207e-01]	[-1.94865937e-01 -1.24813632e-02 5.66230966e-01]
		[-5.27990748e-01 1.66972351e-01 -2.71290656e-01]	[-4.96786922e-01 1.57679021e-01 -3.04044005e-01]
		[-5.27982777e-02 2.21351139e-02 -3.00926046e-01]	[-9.27344994e-02 4.91985247e-03 -2.95392721e-01]
		[ 1.99423205e-01 -1.37148448e-01 4.32238237e-01]	[ 2.42439708e-01 -8.89914394e-02 4.37680884e-01]
		[-1.24849347e+00 2.64759995e-01 9.38016275e-01]	[-1.18727470e+00 2.84126972e-01 9.92231703e-01]
		[ 3.42054022e-01 -7.03898824e-01 -6.23557779e-01]	[ 3.46746351e-01 -7.31151624e-01 -6.25612200e-01]
		[ 1.46558336e-01 -1.44724777e-01 7.71456381e-01]	[ 1.96605660e-01 -1.49070562e-01 7.89673394e-01]
		[ 1.10954771e+00 4.04072954e-02 -4.95373852e-01]	[ 1.08760563e+00 6.31411664e-02 -4.54371784e-01]
		[-1.12794727e-01 7.03260058e-01 -6.07722389e-01]	[-1.61284292e-01 7.55971551e-01 -6.54140541e-01]
		[-2.68837461e-01 -2.30459282e-01 -4.79025321e-02]	[-2.26973072e-01 -2.33397367e-01 -2.38511957e-02]
		[ 1.23957697e+00 -7.91737522e-01 -4.49997997e-01]	[ 9.82585933e-01 -8.19106529e-01 -3.11095135e-01]
		[-1.56781809e+00 1.09447116e+00 2.06701322e+00]	[-1.46242983e+00 9.91678513e-01 1.96579468e+00]
		[ 1.38573406e-01 7.74598221e-01 -1.86436909e-01]	[ 6.25014380e-02 7.43443460e-01 -1.86658045e-01]
		[-4.30616384e-01 2.48638955e-01 -9.05513691e-01]	[-4.16587778e-01 2.32833688e-01 -8.90037257e-01]
		[ 6.99893555e-01 -3.91980323e-01 8.56656199e-01]	[ 7.88573128e-01 -3.78139378e-01 7.84690368e-01]
		[ 5.43015006e-02 -8.63597876e-01 -1.29931384e+00]	[ 3.94003370e-02 -7.86461729e-01 -1.27033752e+00]
		[-3.53840229e-02 5.54218754e-01 4.27056636e-01]	[-1.15161826e-02 6.18646091e-01 3.54860401e-01]
		[ 2.76748137e-01 -2.97963077e+00 2.18018225e+00]	[ 2.08355840e-01 -3.02801009e+00 2.23413832e+00]
		[-7.33743244e-02 6.24245756e-01 -3.15873581e-01]	[-2.72288061e-02 5.78290450e-01 -3.13012738e-01]
		[-2.48092030e-01 -3.01079438e-01 -1.75428153e-01]	[-2.30258894e-01 -2.32705474e-01 -1.77772865e-01]
		[ 5.62833142e-01 -6.83241890e-01 -9.14793326e-02]	[ 5.43365266e-01 -6.74697626e-01 -1.40613563e-01]
		[-4.96382600e-01 2.68490084e+00 -2.09251556e+00]	[-5.03716015e-01 2.70788289e+00 -2.05802934e+00]
		[-2.59930687e-01 4.96688201e-01 2.29006047e+00]	[-3.33856347e-01 3.70553876e-01 2.41467114e+00]
		[-2.11918111e-01 -2.28448271e+00 -1.35825480e+00]	[-9.53538707e-02 -1.95451711e+00 -1.54825988e+00]
		[ 5.86477289e-01 -3.26286201e-01 -1.59554628e+00]	[ 5.61533709e-01 -3.39346748e-01 -1.61850866e+00]
		[ 1.69450897e-01 2.12986817e-02 -4.16870223e-01]	[ 2.03747703e-01 -1.23497055e-02 -4.45657120e-01]
		[-1.44694284e-01 4.91810556e-01 -6.71221867e-01]	[-1.56038083e-01 5.08613733e-01 -6.71527320e-01]
		[ 3.08202584e-02 1.47154297e+00 1.55625171e+00]	[ 1.50312652e-02 1.45103116e+00 1.60882594e+00]
		[-1.32547145e-01 5.15024969e-01 4.39425455e-01]	[-1.53378360e-01 5.97136391e-01 3.89868000e-01]
		[ 6.34212905e-01 2.25453956e-01 -5.07864233e-01]	[ 5.98044549e-01 2.20683218e-01 -5.33565459e-01]
		[-3.74523234e-02 -6.15919229e-01 4.54097883e-01]	[-6.43262359e-02 -5.42847604e-01 4.13051776e-01]
		[-3.49148886e-01 1.67558152e-01 2.43286632e-01]	[-3.17351556e-01 1.53348474e-01 2.39402971e-01]
		[-2.08115960e-01 -5.76935709e-01 -3.85738192e-01]	[-2.02872397e-01 -5.69737687e-01 -3.75629102e-01]
		[ 1.50828583e-01 1.35891383e-01 -1.13643500e-01]	[ 1.60512566e-01 1.53481577e-01 -1.21495714e-01]
		[ 2.22094857e-01 -2.67795957e-01 9.61409483e-01]	[ 3.12299376e-01 -3.03626289e-01 9.84541277e-01]
		[-5.32620178e-01 4.10489355e-01 -5.83950458e-01]	[-6.53028756e-01 4.90010560e-01 -6.48741015e-01]
		[-4.44445385e-01 -9.81806272e-01 -2.64562688e-02]	[-4.50624772e-01 -9.99145666e-01 -6.20409892e-02]
		[ 6.01621977e-01 1.04212082e+00 1.74631007e-01]	[ 5.94168527e-01 1.07897393e+00 2.05653779e-01]
		[ 1.33869105e-01 -2.10944999e-01 -8.58202770e-02]	[ 1.52673222e-01 -2.77883710e-01 -6.26497791e-02]
		[ 4.23642670e-02 6.78585309e-02 -4.68278663e-01]	[ 6.82633838e-02 -5.96648575e-04 -4.58129813e-01]
		[ 1.78859294e-01 -5.08335671e-01 -1.30897668e+00]	[ 8.73429237e-02 -5.40999488e-01 -1.29501539e+00]
		[ 1.27701881e+00 2.91294888e-01 -2.69908275e-01]	[ 1.28910877e+00 3.10572851e-01 -3.12443650e-01]
		[-5.13102759e-01 5.95112863e-01 6.65964212e-01]	[-5.50945652e-01 6.16664200e-01 6.28786769e-01]
		[-1.48799157e-02 3.81762028e-01 4.16460543e-01]	[-3.86978334e-02 4.58824023e-01 4.19434572e-01]
		[ 1.77922897e-01 -4.35723371e-01 7.86433639e-01]	[ 1.96356999e-01 -4.35757293e-01 9.10790565e-01]
		[-9.84769677e-01 -4.00321916e-01 -3.61089102e-01]	[-9.84193990e-01 -4.05732688e-01 -3.53728960e-01]
		[-6.32538292e-01 1.22253280e+00 -4.94530735e-01]	[-5.97969491e-01 1.09226393e+00 -4.73151821e-01]
		[-7.88657954e-02 -3.64255316e-01 2.52456533e-01]	[-1.03211199e-01 -2.61807740e-01 1.90719721e-01]
		[ 4.04281471e-01 -1.30772295e+00 -1.28528558e-01]	[ 4.67503514e-01 -1.30524509e+00 -2.01881574e-01]
		[ 5.87196170e-01 -1.40639495e-02 1.09395632e+00]	[ 6.64841615e-01 5.68795240e-02 1.02232217e+00]
		[-2.82563207e-01 1.13636558e-01 -8.19788390e-02]	[-3.08184230e-01 1.78999454e-01 -9.83924137e-02]
		[-1.84298417e-02 3.34857445e-01 -3.49524627e-01]	[-4.19833305e-02 2.91696225e-01 -3.48989033e-01]
		[-7.97994462e-01 4.07364381e-01 3.84751659e-01]	[-7.94285385e-01 2.73851558e-01 3.91368296e-01]
		[ 1.38782648e+00 7.91216204e-02 -1.49544536e+00]	[ 1.53595864e+00 1.64012666e-01 -1.39592363e+00]
		[ 2.15100935e-01 6.32252385e-01 -5.12894088e-01]	[ 2.31176301e-01 6.45967313e-01 -6.03265051e-01]
		[ 1.28782018e-01 1.21182086e-01 9.78672197e-01]	[ 1.11733040e-01 2.07836811e-01 9.98030790e-01]
		[-5.91608548e-01 -8.21633570e-01 -3.45163980e-01]	[-5.60277267e-01 -9.27260140e-01 -3.65833854e-01]
		[-3.67445853e-01 -3.56056214e-01 1.07448035e+00]	[-4.14423875e-01 -3.80503223e-01 1.02433572e+00]
		[-2.34052012e+00 1.48259276e+00 7.33519764e-01]	[-2.27129567e+00 1.27450233e+00 7.49437539e-01]
		[ 1.21348236e+00 -1.25985215e+00 3.07683221e-02]	[ 1.11055169e+00 -1.26470951e+00 5.60113626e-02]
		[ 3.20182138e-01 -6.71858781e-02 -8.17318997e-01]	[ 3.32326817e-01 4.54719538e-02 -7.98825853e-01]
		[-1.00473987e-01 -5.05094278e-01 -7.55245146e-01]	[-1.19257946e-01 -4.86907036e-01 -6.19155603e-01]
		[ 1.51485341e+00 -1.22646433e-01 8.01764629e-01]	[ 1.52342335e+00 -1.54375789e-01 7.44825102e-01]
		[-6.71718707e-01 4.24914493e-01 -1.28794256e-01]	[-6.40956874e-01 4.11404134e-01 -1.59578959e-01]
		[ 1.16244318e+00 -1.85433972e-01 -4.02033964e-01]	[ 1.21458433e+00 -1.51072009e-01 -4.51620185e-01]
		[ 1.09378118e+00 1.28502847e-01 5.47566789e-01]	[ 9.74595258e-01 1.92504438e-01 5.18082435e-01]
		[-4.39997372e-01 2.36615641e-01 1.43230348e-01]	[-4.94216605e-01 2.22984623e-01 1.27015126e-01]
		[-1.08681214e-01 2.95322989e-01 2.03652674e-02]	[-8.13326110e-02 2.78219157e-01 -1.14217437e-01]
		[-1.18153940e-01 -9.62516652e-02 5.07691095e-01]	[-1.00579712e-01 -1.67543175e-01 4.97538325e-01]
		[-1.50194131e+00 -3.18697838e-01 -5.68578792e-01]	[-1.47227756e+00 -3.70438399e-01 -5.16962144e-01]
		[ 5.10066900e-01 1.57506156e-01 -8.39313163e-01]	[ 5.14415272e-01 9.57029469e-02 -7.90418236e-01]
		[-6.08419313e-02 -3.70649502e-01 -6.27903359e-01]	[-6.81689923e-02 -3.30522726e-01 -7.72895276e-01]
		[-9.44164715e-01 2.93261167e-01 5.78653516e-01]	[-9.59392730e-01 3.24294123e-01 6.22581585e-01]
		[ 4.45426519e-01 4.28692219e-01 1.88010940e-01]	[ 4.44552062e-01 4.97733808e-01 1.52383898e-01]
		[ 4.45898986e-01 -1.75304071e-01 2.55237441e-01]	[ 4.82363556e-01 -1.80107885e-01 3.07479192e-01]
		[-4.44088053e-01 -5.34619110e-01 5.29307257e-01]	[-5.47205652e-01 -5.16346125e-01 6.19309435e-01]
		[-9.10321556e-01 -3.66690154e-01 -1.38694788e+00]	[-8.88026173e-01 -3.05081650e-01 -1.38523972e+00]
		[ 2.00979064e+00 6.26582891e-01 3.27269906e-01]	[ 1.95790001e+00 6.00485708e-01 3.58105210e-01]
		[ 3.35332431e-01 1.08637608e-01 3.94165043e-01]	[ 4.62033715e-01 1.03952533e-01 3.93094285e-01]
		[-1.75447693e-01 -5.02333939e-02 4.45702759e-01]	[-1.80896616e-01 -1.38676808e-01 4.78957405e-01]
		[ 2.03947837e-01 2.98430325e-02 2.33914283e-01]	[ 2.29916758e-01 1.15109549e-01 2.42223619e-01]
		[-1.65810196e+00 -3.97019845e-01 -3.43840684e-02]	[-1.65118333e+00 -3.82967764e-01 -6.23208524e-02]
		[ 2.01392153e+00 -3.59699111e-01 3.18779960e-01]	[ 2.01306614e+00 -5.37603722e-01 2.37321871e-01]
		[-3.41063683e-01 -1.80654065e+00 7.95907393e-01]	[-2.20905532e-01 -1.76888956e+00 7.49399736e-01]
		[-7.59221259e-01 6.91354449e-01 -1.41413296e-01]	[-7.30808803e-01 7.81214063e-01 -1.16288950e-01]
		[-1.44366314e-01 2.96926896e-01 2.96638264e-02]	[-1.69840666e-01 2.26739617e-01 1.60096565e-01]
		[-5.38889512e-01 1.54321019e-01 -9.66740979e-03]	[-4.87508226e-01 1.17125500e-01 2.69020275e-02]
		[-5.64376422e-01 1.31407096e+00 -7.30253894e-01]	[-5.40864480e-01 1.18651310e+00 -8.51156925e-01]
		[ 1.61896541e+00 5.84242792e-01 -3.77456351e-02]	[ 1.66284744e+00 5.72251706e-01 -2.69908538e-02]
		[-1.60419445e+00 8.52895596e-01 -1.40355938e+00]	[-1.60875278e+00 8.32374169e-01 -1.43577359e+00]
		[-3.40775874e-01 -4.66690646e-01 5.49082250e-01]	[-2.74873647e-01 -4.03250054e-01 4.97722187e-01]
		[ 2.49872315e-01 -1.28955428e+00 3.56263033e-01]	[ 2.89350845e-01 -1.18468943e+00 3.68503775e-01]
		[-2.53152120e-01 -1.20864451e-01 -3.79147676e-01]	[-2.46015725e-01 -8.30594472e-02 -3.84231110e-01]
		[ 7.91934571e-02 3.27513132e-02 6.32237164e-01]	[ 9.67155421e-02 4.90196803e-02 6.57427340e-01]
		[-5.35304362e-01 6.95632049e-01 -4.27779785e-01]	[-4.86876888e-01 5.95929383e-01 -4.15581051e-01]
		[ 1.02766118e+00 -2.13444988e-02 2.15317165e-01]	[ 1.07726167e+00 -2.39336066e-02 1.86349474e-01]
		[-4.03715776e-01 -4.40285285e-01 5.93894775e-01]	[-3.55254536e-01 -4.32665853e-01 5.46370026e-01]
		[ 9.79162095e-01 -6.32962216e-01 4.92289502e-01]	[ 9.14710044e-01 -5.56569471e-01 6.04881692e-01]
		[-7.20142145e-01 1.34924133e-01 -5.17772864e-01]	[-7.01108164e-01 1.64468482e-01 -5.36336727e-01]
		[-4.84084177e-01 1.02276846e-01 -4.21698965e-01]	[-3.82875066e-01 1.79585691e-01 -3.59574203e-01]
		[ 7.41040197e-01 -3.28736310e-01 -5.33086114e-01]	[ 7.19548794e-01 -3.16386371e-01 -5.67677852e-01]
		[-8.69635398e-01 3.60959775e-01 -7.06370633e-01]	[-8.48279951e-01 3.89355946e-01 -6.86422067e-01]
		[ 4.49643082e-01 4.07628794e-02 2.24303386e-01]	[ 3.78371281e-01 5.24990032e-02 2.23567750e-01]
		[-6.99598803e-01 3.09946822e-01 8.54327342e-01]	[-6.54287928e-01 3.36320098e-01 8.69455738e-01]
		[ 2.11257029e-01 -5.53775238e-01 2.41246408e-01]	[ 2.41013941e-01 -5.38501129e-01 2.14441386e-01]
		[ 2.38618995e-01 9.16846097e-02 -2.18609055e-01]	[ 2.05562504e-01 4.85868428e-02 -1.85891852e-01]
		[ 5.38217168e-01 8.80534831e-01 6.69819380e-03]	[ 4.94586547e-01 8.37074826e-01 -7.48594919e-02]
		[ 3.52820117e-01 1.63859554e+00 1.61395982e-01]	[ 2.79113011e-01 1.69141686e+00 1.76585403e-01]
		[-3.74402392e-02 -7.06511119e-01 -7.12423274e-01]	[ 4.83806826e-03 -6.96594631e-01 -6.87608339e-01]
		[-7.68729209e-01 3.74193001e-01 2.18672561e-03]	[-7.09964012e-01 3.97016177e-01 9.63235215e-02]
		[-1.34570400e-01 -1.97616026e-01 8.72374500e-01]	[-1.10953028e-01 -1.24441252e-01 8.95587916e-01]
		[-3.49763997e-02 -2.09204818e+00 -3.28724278e-01]	[-1.52317149e-02 -2.04662937e+00 -3.03193307e-01]
		[ 1.10825079e+00 -1.37939834e-02 1.19898235e+00]	[ 1.05083926e+00 -2.13134421e-02 1.10638951e+00]
		[ 2.08500700e-01 -7.17042523e-01 1.04715967e+00]	[ 2.14897786e-01 -7.23811948e-01 9.87989320e-01]
		[-1.95001983e-01 -4.81209321e-01 -3.28380315e-01]	[-1.82088402e-01 -4.62629299e-01 -3.07320872e-01]
		[-1.32043486e+00 9.48994332e-01 -1.38485937e-01]	[-1.35042829e+00 9.77423857e-01 -2.00821786e-01]
		[ 4.81705544e-01 4.49073530e-01 -1.31448152e+00]	[ 3.95348910e-01 4.69761063e-01 -1.32374228e+00]
		[ 1.20081241e-01 -2.65831272e-01 -2.06074656e-01]	[ 6.31060702e-02 -2.75721248e-01 -1.65406665e-01]
		[ 1.24834650e+00 -1.54358588e+00 4.66727721e-01]	[ 1.13987420e+00 -1.56461429e+00 3.65252387e-01]
		[-1.88888978e+00 -1.76203033e-03 1.15621282e+00]	[-1.73672445e+00 3.41326516e-02 1.20764575e+00]
		[-2.13217754e-01 3.30752212e-01 -3.08424368e-01]	[-2.23364834e-01 3.53535246e-01 -3.69018558e-01]
		[-3.53333721e-01 4.97430943e-01 4.03478463e-01]	[-3.26366163e-01 5.62119937e-01 3.44789827e-01]
		[-2.85235923e-01 3.38462496e-01 -4.83792408e-01]	[-3.08126304e-01 3.75826387e-01 -4.28006237e-01]
		[ 1.49821537e+00 2.53619804e-01 -1.07595472e+00]	[ 1.50190544e+00 2.57567581e-01 -1.08876592e+00]
		[ 1.69064481e+00 -3.76766781e-02 4.95074678e-02]	[ 1.71088344e+00 -9.70107586e-02 -2.12092478e-02]
		[-1.94987682e+00 -4.49285184e-01 -5.22452843e-02]	[-2.00313381e+00 -3.69496372e-01 -8.83722918e-02]
		[-2.92275817e-01 1.94084458e-01 3.26726065e-01]	[-2.64039107e-01 1.52806421e-01 3.43206580e-01]
		[-3.42519906e-01 -2.46884432e-01 3.34820421e-01]	[-4.26222303e-01 -2.22260649e-01 3.34755546e-01]
		[ 2.41244969e-01 2.51519108e-01 -5.45154217e-01]	[ 2.57299240e-01 2.13060592e-01 -5.43959847e-01]
		[ 6.18877338e-01 2.99676334e-01 6.25264685e-02]	[ 5.52308482e-01 3.60102455e-01 -3.87303143e-02]
		[-4.98501088e-01 -1.55169026e+00 2.10113437e+00]	[-3.78777841e-01 -1.48956765e+00 2.10093866e+00]
		[ 8.38449992e-02 8.48998725e-01 -5.60628573e-01]	[ 1.22751036e-02 8.96927415e-01 -5.33488845e-01]
		[ 1.89166138e-01 -1.04442643e-01 -1.16780049e+00]	[ 2.20684806e-01 -1.08311751e-01 -1.15474489e+00]
		[-3.59985686e-03 8.94928448e-02 1.47175452e-01]	[-5.07013979e-03 1.40892486e-01 1.76860456e-01]
		[ 5.61248569e-01 9.62836755e-01 -6.44512961e-01]	[ 5.58554592e-01 9.11988802e-01 -6.33241949e-01]
		[-3.86013043e-01 -3.19719956e-01 4.09291271e-02]	[-3.95117030e-01 -3.22814551e-01 1.12389737e-02]
		[ 7.34931095e-01 4.34733958e-01 7.28877324e-01]	[ 7.26085911e-01 4.27549918e-01 7.56842857e-01]
		[ 1.40664826e+00 2.06836372e-01 -1.83554689e+00]	[ 1.53138882e+00 1.67900758e-01 -1.80160973e+00]
		[-1.47085567e-01 -7.29041360e-01 -1.10483045e-01]	[-1.53364938e-01 -7.04644611e-01 -5.10026874e-02]
		[-4.76039341e-01 1.73972136e-01 -7.14015200e-01]	[-5.60153816e-01 1.89910715e-01 -6.76955525e-01]
		[-2.16228622e-01 -3.22390512e-01 -8.81756158e-02]	[-2.03044738e-01 -3.03171641e-01 -1.31905020e-01]
		[-1.34949077e+00 1.86568498e-01 2.00491428e+00]	[-1.34846052e+00 1.82954230e-01 2.02389545e+00]
		[ 2.53157931e-01 -1.31499651e+00 -3.97817968e-02]	[ 3.10688123e-01 -1.30640205e+00 -4.41242214e-02]
		[ 1.22750409e-01 1.95943727e-01 -2.88043056e-02]	[ 1.26962717e-01 2.30875330e-01 -8.32732652e-03]
		[ 2.57419642e-02 4.92176425e-01 -6.52267982e-02]	[ 7.27681728e-02 5.50398189e-01 -5.72734645e-02]
		[-5.91413195e-01 2.31430646e-01 -2.05199760e-01]	[-5.98039778e-01 2.16128154e-01 -2.72369005e-01]
		[ 1.45298391e-01 2.41226868e-01 4.40991773e-01]	[ 1.66092310e-01 2.19620928e-01 4.01199956e-01]
		[-5.04115201e-02 5.24927275e-02 -4.40648479e-02]	[-6.78278655e-02 9.12409042e-02 -4.26284182e-02]
		[-1.78437108e+00 -1.16876537e+00 -1.15165009e+00]	[-1.70478577e+00 -1.13843389e+00 -1.15311325e+00]
		[ 1.74026180e-01 1.19398041e+00 2.57953254e+00]	[ 1.66374000e-01 1.14063172e+00 2.43376443e+00]
		[ 5.15250249e-01 6.45033301e-01 -4.08235575e-01]	[ 5.28664038e-01 6.81164124e-01 -4.19683837e-01]
		[ 5.45245183e-01 -5.81614711e-01 -2.72456755e-01]	[ 5.56276228e-01 -5.28262240e-01 -2.70455270e-01]
		[-1.03349717e-02 9.36104041e-01 1.00653193e-01]	[ 7.80270246e-03 8.90670045e-01 1.35293842e-01]
		[ 4.27078593e-01 -1.09870418e+00 -7.96961340e-01]	[ 4.51972060e-01 -1.07539476e+00 -7.33128733e-01]
		[-5.81006181e-02 1.81243331e+00 -6.41432982e-01]	[-2.98305320e-02 1.92839036e+00 -8.35153309e-01]
		[ 9.73068523e-01 2.61593113e-01 -4.60243289e-01]	[ 9.30317416e-01 3.09463219e-01 -3.63892700e-01]
		[-4.06095592e-01 -1.81371059e-01 -1.78227162e-01]	[-4.00246478e-01 -1.78733904e-01 -1.41809308e-01]
		[ 2.51477250e-01 -1.22278107e+00 1.73579636e+00]	[ 2.85768289e-01 -1.24086086e+00 1.81785212e+00]
		[-3.91060587e-02 -2.76500899e-01 -3.39395961e-01]	[-4.58800865e-02 -3.08141838e-01 -3.39012953e-01]
		[-7.81640480e-01 -4.36792283e-01 -1.45109466e-01]	[-7.62469031e-01 -4.42141771e-01 -2.07413756e-01]
		[-6.56687816e-01 -1.81535661e+00 -4.26442913e-01]	[-6.28062116e-01 -1.89775958e+00 -3.63188452e-01]
		[ 1.65890173e-01 -1.03042635e+00 2.76959677e+00]	[ 2.42286148e-01 -1.06517203e+00 2.77685571e+00]
		[ 8.80562033e-01 1.74506874e-01 -1.44563877e-01]	[ 9.03832679e-01 1.29979394e-01 -1.44004430e-01]
		[-3.45822492e-01 1.59527457e+00 5.52509277e-01]	[-3.89134084e-01 1.58342460e+00 5.99445098e-01]
		[-2.19389591e-01 2.81587112e-01 -1.27901368e+00]	[-2.44715765e-01 2.93426162e-01 -1.29679996e+00]
		[ 7.92248246e-02 8.79597046e-01 -1.47467772e+00]	[ 9.00212460e-02 8.62045535e-01 -1.56653125e+00]
		[ 4.91174619e-01 6.61685943e-02 -2.03318215e+00]	[ 4.60237807e-01 5.20864725e-02 -2.06674247e+00]
		[ 2.60081457e-01 -2.31964048e-01 1.82476146e+00]	[ 2.83724385e-01 -1.42164137e-01 1.83643687e+00]
		[-3.20071066e-01 2.70665414e-01 1.05567564e+00]	[-3.91512481e-01 2.80980220e-01 1.08055252e+00]
		[-6.36344095e-02 -5.94525005e-01 2.73382302e-01]	[-4.06826182e-02 -6.06027997e-01 2.31252582e-01]
		[-2.36177165e-02 3.26773939e-01 -4.90942397e-01]	[-8.67990800e-02 2.82407533e-01 -4.82099172e-01]
		[-1.74831605e-02 4.07097295e-01 -2.27344439e-01]	[-5.26796696e-02 4.13064952e-01 -2.51765777e-01]
		[ 2.27061992e+00 -1.71638909e+00 1.03011854e+00]	[ 2.24149238e+00 -1.68841149e+00 1.05920100e+00]
		[ 5.26549746e-01 -1.67984477e+00 2.09170232e+00]	[ 6.12584633e-01 -1.67326838e+00 2.06000182e+00]
		[-1.52168232e-01 4.04289750e-01 -1.59127002e+00]	[-6.35728885e-02 3.44682237e-01 -1.63643069e+00]
		[-9.18131650e-02 -6.71308050e-02 4.27820203e-02]	[-8.23062186e-02 -1.15039339e-01 8.41276479e-02]
		[-1.16761573e+00 1.54931050e+00 -2.51911922e-01]	[-1.12180652e+00 1.56784582e+00 -2.47263028e-01]
		[-1.54064751e+00 1.53076341e+00 -1.32099187e+00]	[-1.55422284e+00 1.56016005e+00 -1.33342057e+00]
		[-5.34822691e-01 -5.17738669e-01 -4.41521421e-01]	[-4.47089942e-01 -6.80157812e-01 -4.61043255e-01]
		[-6.96294058e-02 6.44236259e-01 -3.72470514e-01]	[-1.15693088e-01 6.28712182e-01 -3.36766081e-01]
		[ 2.01701719e-02 8.93693854e-01 -1.90058672e-01]	[ 2.13018695e-02 9.19776012e-01 -2.93728911e-01]
		[ 7.85602966e-02 -1.98971256e-01 1.72370337e-01]	[ 6.99039512e-02 -2.60805438e-01 1.24382323e-01]
		[ 4.48809221e-01 1.23684029e-01 -5.55692615e-02]	[ 5.00044750e-01 1.31449809e-01 -1.67038670e-02]
		[-7.51895767e-02 -7.84398763e-01 1.00203558e+00]	[-6.73814795e-02 -7.84795977e-01 9.75773247e-01]
		[ 1.21775481e+00 7.74576006e-02 -1.36908091e+00]	[ 1.17499750e+00 2.14228014e-02 -1.35987363e+00]
		[-4.13370073e-01 -1.21859212e-01 4.01134283e-01]	[-4.24806397e-01 -1.03490387e-01 4.51740240e-01]
		[-6.64449162e-01 -1.16544011e+00 7.23680810e-01]	[-6.51939985e-01 -1.13231183e+00 7.24297024e-01]
		[-1.18085291e-01 1.06028820e+00 2.02596155e-01]	[-2.31838096e-01 1.06258927e+00 2.50872947e-01]
		[ 2.15307909e-01 1.16722399e-01 3.53191179e-01]	[ 2.18458405e-01 8.60648759e-02 3.54455501e-01]
		[-1.13736471e-01 1.67913016e-01 -4.97067748e-01]	[-5.88283767e-02 1.64904713e-01 -4.29731008e-01]
		[ 3.16657614e-01 1.08691133e+00 -6.37158930e-01]	[ 4.33900662e-01 1.06505581e+00 -6.81828262e-01]
		[ 4.26944227e-01 -8.39489284e-01 5.05338996e-01]	[ 5.03131259e-01 -7.88303363e-01 5.23320160e-01]
		[ 2.09069532e-01 -6.12002098e-01 -2.21202221e-01]	[ 2.54919677e-01 -6.04236970e-01 -2.34396447e-01]
		[-1.73288582e-01 4.50478537e-01 1.79782167e-01]	[-1.58884307e-01 4.53670894e-01 1.28250394e-01]
		[-5.53688541e-01 -2.39544182e-01 -5.19631825e-02]	[-6.07381369e-01 -2.48602281e-01 -8.36597612e-02]
		[-4.79330922e-01 1.96781702e-01 2.50565845e-01]	[-4.64959188e-01 1.20891228e-01 2.52042316e-01]
		[ 1.17250880e+00 3.65434991e-01 -1.22522161e+00]	[ 1.15869328e+00 3.08159827e-01 -1.17666523e+00]
		[ 6.05333009e-01 -8.34105697e-01 -1.45248393e+00]	[ 5.94849103e-01 -7.29363010e-01 -1.33554639e+00]
		[-6.87549264e-01 -9.60154732e-01 3.91183949e-01]	[-6.59809165e-01 -9.21531353e-01 3.89978416e-01]
		[-1.43064048e-02 4.05800686e-01 6.89180939e-01]	[-8.53122494e-02 4.54744574e-01 6.84942215e-01]
		[ 2.08534176e-02 1.31144864e-01 2.51906677e-01]	[ 7.87821133e-03 9.31777241e-02 3.26825163e-01]
		[-1.03900402e+00 8.13851810e-01 1.12677546e+00]]	[-1.03111320e+00 8.04242114e-01 1.13873881e+00]]
5.35926	5.50294	[[ 2.58154639e+00 5.79233815e-01 -1.13791709e+00]	[[ 2.66023669e+00 7.93980305e-01 -1.34437357e+00]	[2.880060567033447, 5.452356813718674, 2.2892863826518957, 1.6316919950209805, 0.9349990455156916, 1.5874698535207805, 1.7845264113930281, 0.5224268814705731, 0.9701613291712309, 0.7483425451037516, 0.5760795845346603, 1.3692692552737935, 2.704161818379805, 0.47060977867601034, 0.7811698516622028, 1.345297362233168, 0.7172354623908019, 2.0468070993631233, 1.6426656167756228, 0.5321978833609726, 0…	[3.084575220403461, 5.524008387174601, 2.3064442735601083, 1.5414226787537593, 0.7941763013726139, 1.6105506523146214, 1.767380314122427, 0.47531449300793127, 0.9920378962049445, 0.905251801208372, 0.6634468072008618, 1.422689455594099, 2.7635144812585843, 0.3615222638193511, 0.7571015702610487, 1.2374485878126256, 0.6218658814978272, 2.0607629873010267, 1.64464081256837, 0.5646804560250129, 0.91…
		[-2.91898034e+00 -6.94412060e-01 4.55253122e+00]	[-2.90750309e+00 -9.68021267e-01 4.59608847e+00]
		[-1.78106253e+00 5.52686992e-02 1.43721737e+00]	[-1.84580629e+00 6.36925578e-02 1.38153088e+00]
		[ 5.05964186e-01 -3.48492843e-02 -1.55087219e+00]	[ 4.11605714e-01 -6.57724202e-03 -1.48543642e+00]
		[ 6.14845175e-01 -5.50424933e-01 -4.39569129e-01]	[ 6.05998030e-01 -4.96534431e-01 -1.30138171e-01]
		[ 1.10531500e+00 5.35961948e-02 -1.13818572e+00]	[ 1.24479461e+00 8.68746664e-02 -1.01823994e+00]
		[-1.50947265e+00 6.05365970e-01 -7.34546715e-01]	[-1.39541631e+00 8.66906989e-01 -6.51857940e-01]
		[ 3.52896941e-01 3.57570441e-01 1.43307275e-01]	[ 2.92097472e-01 3.40708738e-01 1.56590196e-01]
		[-8.22285448e-01 -5.09042931e-01 -7.70385618e-02]	[-8.42454762e-01 -5.22186348e-01 -4.16002263e-02]
		[-5.79436830e-01 -2.06247640e-01 -4.26299702e-01]	[-5.87640780e-01 -4.40449621e-01 -5.29304514e-01]
		[ 5.49263616e-01 8.63223112e-03 1.73501161e-01]	[ 5.75896211e-01 -1.64835128e-01 2.85192218e-01]
		[ 6.92281127e-01 4.18850643e-01 -1.10463083e+00]	[ 4.93761337e-01 6.17443983e-01 -1.18279667e+00]
		[ 2.18325961e+00 1.94068877e-01 -1.58373164e+00]	[ 2.09417509e+00 2.67515188e-01 -1.78322141e+00]
		[-4.29808028e-01 1.90671880e-01 -1.95667333e-02]	[-3.36559513e-01 1.14384192e-01 6.58961157e-02]
		[-3.93758757e-01 -5.36760430e-01 4.08740283e-01]	[-3.97871903e-01 -5.43394233e-01 3.45866224e-01]
		[-1.83685208e-01 1.10224716e+00 7.49090073e-01]	[-2.17454094e-02 1.05816635e+00 6.41163106e-01]
		[-1.22725778e-01 6.91623541e-01 1.44989550e-01]	[-2.14211678e-01 5.68178472e-01 1.34178075e-01]
		[ 1.36491556e+00 -1.49015974e+00 -3.25344096e-01]	[ 1.34212180e+00 -1.52563236e+00 -3.43364308e-01]
		[-1.27794502e+00 -1.03152457e+00 -3.41161591e-02]	[-1.40702701e+00 -8.49678554e-01 -5.62561431e-02]
		[-4.50463676e-01 2.73098143e-01 7.57262693e-02]	[-4.36869356e-01 3.21081276e-01 1.57848018e-01]
		[ 2.35191814e-01 6.53067956e-01 4.90643788e-01]	[ 3.18419860e-01 6.74857228e-01 5.23140869e-01]
		[ 1.02531694e-01 3.25489672e-02 2.58570726e-01]	[ 5.07042532e-02 3.64598484e-02 2.44595132e-01]
		[-7.67603373e-01 3.74620781e-01 2.48086013e-03]	[-7.96081374e-01 4.07126829e-01 1.80935773e-01]
		[-2.67304516e-01 3.50884125e-01 -6.14761666e-01]	[-2.10662401e-01 3.69995198e-01 -5.94490201e-01]
		[ 5.97944062e-01 6.50424345e-01 8.97142633e-01]	[ 5.65046091e-01 6.42719111e-01 8.90994908e-01]
		[ 3.22710306e-01 -6.26670720e-01 -7.05042606e-01]	[ 3.77832774e-01 -6.23891799e-01 -7.96353941e-01]
		[-8.02227223e-02 -2.87063259e-01 1.55236435e-01]	[-1.02001828e-01 -2.82396452e-01 1.28977186e-01]
		[ 1.74989574e-01 -2.09190734e-01 2.51470206e-01]	[ 1.99499198e-01 -2.71823909e-01 2.53141874e-01]
		[-6.30200180e-01 1.58967161e+00 -1.81956860e+00]	[-6.92083276e-01 1.51959622e+00 -1.73978089e+00]
		[-6.06563489e-02 2.84506346e-01 5.79370649e-01]	[-6.25333435e-02 2.66971547e-01 5.09764950e-01]
		[ 1.19196611e+00 -1.61713781e+00 7.03597593e-01]	[ 1.13420572e+00 -1.65136560e+00 7.05875696e-01]
		[-3.87932580e-02 -3.71981952e-01 9.46108420e-01]	[-4.83744164e-02 -3.85700216e-01 9.06855858e-01]
		[ 2.85751687e-01 6.79063997e-01 -4.25507133e-01]	[ 2.67652117e-01 5.74102028e-01 -4.47307937e-01]
		[-5.78423917e-01 -4.21812454e-01 2.77716467e-02]	[-5.97963761e-01 -3.83918708e-01 1.99768173e-02]
		[-1.85118698e+00 2.40067145e-01 1.34815221e+00]	[-1.83124158e+00 2.56466818e-01 1.40201746e+00]
		[-3.49860774e-01 -1.51659667e-01 -8.18798000e-02]	[-3.71130066e-01 -1.59125510e-01 -1.69496781e-01]
		[ 1.86880193e+00 -5.64039505e-01 6.80500268e-02]	[ 1.85549951e+00 -6.22402036e-01 1.10866452e-01]
		[-1.41478190e-02 1.85811513e-01 -1.23834989e+00]	[-7.98750351e-03 2.42811662e-01 -1.26374297e+00]
		[-9.74319057e-02 1.48254546e-01 -1.65160853e-01]	[-1.17732416e-01 1.08316831e-01 -1.59047405e-01]
		[ 4.53819432e-01 1.52360242e-01 1.04518337e-01]	[ 4.67347330e-01 1.62611341e-01 7.55696854e-02]
		[-9.30896729e-01 -1.24214787e+00 -5.51533851e-01]	[-9.14022133e-01 -1.29879831e+00 -3.36878116e-01]
		[ 1.79112137e-01 -8.67104916e-01 -9.86252331e-01]	[ 1.15879882e-01 -8.23146379e-01 -1.05092680e+00]
		[ 1.24216695e+00 4.67070141e-01 2.31489061e-01]	[ 1.25083231e+00 4.82383693e-01 1.78768923e-01]
		[ 1.42121070e-01 3.28337429e-01 9.12866900e-01]	[ 1.40423436e-01 3.48358574e-01 8.52155450e-01]
		[-6.61413406e-01 5.56478242e-01 1.66800139e-01]	[-6.62818370e-01 5.72677572e-01 1.62857313e-01]
		[-3.80789019e-02 5.18860236e-01 1.61340755e-01]	[-3.34876894e-03 5.20256769e-01 1.50670396e-01]
		[-1.57572599e+00 8.76571728e-01 -4.30437949e-01]	[-1.50888213e+00 9.54046248e-01 -4.59241181e-01]
		[ 2.44361098e-01 4.24764084e-01 1.32242130e+00]	[ 2.19022907e-01 3.91819873e-01 1.28523841e+00]
		[-7.72160710e-02 1.94868182e-01 -4.27165805e-01]	[-4.81805234e-02 1.91926824e-01 -4.09902561e-01]
		[ 7.95584565e-01 -9.41158218e-01 4.39483974e-01]	[ 8.23430546e-01 -8.90888580e-01 3.71834598e-01]
		[ 4.50379858e-01 -8.55027043e-01 -7.53038880e-01]	[ 4.14306474e-01 -8.66370910e-01 -7.58972765e-01]
		[ 1.81447935e-01 1.50907258e-01 -1.62338241e-01]	[ 1.56454261e-01 2.08356557e-01 -1.40796982e-01]
		[ 5.66950151e-01 1.01719991e+00 6.03325284e-01]	[ 6.62438433e-01 1.05157089e+00 4.55535400e-01]
		[-1.38623646e-01 -6.79560272e-02 8.66821117e-02]	[-2.30486469e-01 -2.61171817e-02 -3.78366878e-02]
		[-7.22014528e-01 -5.82252242e-01 -2.69841992e-01]	[-7.08238339e-01 -6.23441528e-01 -1.96539354e-01]
		[ 6.12228663e-02 3.51934011e-02 -2.88993594e-01]	[ 1.70447735e-02 -1.72302875e-02 -4.66034961e-01]
		[-6.35921405e-02 -3.68779486e-01 5.87898339e-01]	[-1.99884089e-02 -3.16509027e-01 5.29989500e-01]
		[ 2.96277692e-01 -5.75818204e-02 -2.61328546e-01]	[ 3.30125586e-01 -6.72489400e-02 -2.48549938e-01]
		[ 1.61120602e+00 -3.77393513e-01 -6.46355467e-01]	[ 1.49033183e+00 -3.12525727e-01 -6.02875349e-01]
		[-1.03324922e+00 -1.54278421e+00 -6.05861937e-01]	[-8.56891817e-01 -1.48164880e+00 -6.14689859e-01]
		[-5.58000902e-01 8.98093736e-01 2.04222740e-01]	[-5.12342830e-01 8.33213366e-01 2.50467098e-01]
		[-6.47828145e-01 4.79997713e-02 2.77919584e-02]	[-6.12435535e-01 -9.26607070e-03 7.03082696e-02]
		[ 5.61219567e-01 -3.22063416e-02 1.89987863e-01]	[ 6.58144327e-01 -7.59122993e-03 1.02142752e-01]
		[ 8.42588958e-02 9.28963103e-01 7.27648026e-01]	[ 6.55774604e-03 9.45557409e-01 7.44463528e-01]
		[ 1.71757591e-01 7.02164150e-01 7.71757149e-01]	[ 2.47810998e-01 7.73986606e-01 7.41073943e-01]
		[ 1.73830725e-01 1.26136391e+00 -1.35554995e+00]	[ 7.38965512e-02 1.26224480e+00 -1.28848793e+00]
		[ 4.28306553e-01 -1.02024261e-01 -4.43630859e-01]	[ 4.44420268e-01 -1.23542540e-01 -4.23518351e-01]
		[-3.87693004e-01 -2.59616292e-01 -3.53340920e-02]	[-3.58758598e-01 -2.61690093e-01 -5.10208661e-02]
		[ 5.58725491e-02 1.58237687e-02 -4.66513136e-01]	[ 1.87036034e-02 -4.96488174e-03 -4.95843148e-01]
		[-3.98796376e-01 -1.54834289e+00 1.49700335e+00]	[-3.65933611e-01 -1.55940585e+00 1.50284275e+00]
		[ 1.01836426e+00 -1.54555267e+00 1.16719520e-01]	[ 8.61537768e-01 -1.68591214e+00 3.13209277e-01]
		[ 6.57973883e-01 8.40573931e-01 2.76021851e-01]	[ 8.07690672e-01 9.98278831e-01 2.20769401e-01]
		[-3.18539510e-01 1.36533079e-01 5.29700585e-01]	[-3.06116882e-01 1.68452511e-01 5.42156532e-01]
		[ 7.20638575e-01 7.49636279e-01 4.55245933e-01]	[ 7.49736608e-01 7.51471404e-01 4.33106505e-01]
		[-1.14502249e+00 1.22553107e+00 -1.07343349e+00]	[-1.15272101e+00 1.25591845e+00 -1.10139747e+00]
		[-9.27089641e-01 -1.53495560e+00 -5.09485470e-01]	[-8.75451777e-01 -1.54010015e+00 -4.35012464e-01]
		[ 4.34085783e-01 -4.05488965e-01 1.30483663e+00]	[ 5.07427596e-01 -3.67823573e-01 1.32410417e+00]
		[ 1.55585437e-01 1.49108718e-03 -5.53680416e-01]	[ 1.73287241e-01 -5.26688235e-02 -5.11353743e-01]
		[-1.58591667e+00 1.52810031e-01 -2.46262071e-01]	[-1.59443798e+00 1.42865662e-01 -2.62223568e-01]
		[ 4.66061444e-01 3.70541619e-01 -2.27721363e-01]	[ 4.81084586e-01 3.68972725e-01 -2.37545047e-01]
		[-1.39275627e-01 -2.43032144e-01 -3.12345304e-01]	[-8.58527718e-02 -2.23415679e-01 -3.00042081e-01]
		[ 5.17825572e-01 1.49974616e-01 1.06181534e-03]	[ 5.34742637e-01 1.42371692e-01 -1.02717494e-03]
		[ 1.33594089e+00 -7.12710569e-05 -7.35542916e-01]	[ 1.32119112e+00 -9.54974638e-02 -7.15673051e-01]
		[-1.51902631e+00 7.98029121e-01 -9.45780861e-01]	[-1.46694773e+00 9.52654563e-01 -1.06885928e+00]
		[ 2.30268095e-01 1.09105241e-01 3.16126013e-01]	[ 2.62630654e-01 9.19912395e-02 2.53134624e-01]
		[ 2.01807597e-01 -7.04449400e-01 -1.93399567e-01]	[ 1.23696114e-01 -6.74536447e-01 -1.55886718e-01]
		[-6.39374863e-01 1.71745352e-01 9.55998127e-01]	[-6.24214268e-01 1.17124411e-01 9.67108623e-01]
		[ 4.03170547e-01 -2.85271867e-01 6.59824771e-01]	[ 3.77298085e-01 -3.55033082e-01 6.54694063e-01]
		[ 1.55927451e+00 -9.11992672e-01 1.11321838e+00]	[ 1.50185531e+00 -9.41811203e-01 1.18563886e+00]
		[-5.28760794e-01 -2.71057868e-01 -5.06569270e-01]	[-5.81997072e-01 -3.01247487e-01 -5.40675670e-01]
		[ 1.44809932e-01 -7.06396447e-02 1.15003307e-01]	[ 1.03264541e-01 -4.49199726e-02 1.11500526e-01]
		[-2.61149134e-01 -3.34444371e-01 -1.31485947e-01]	[-2.75587944e-01 -2.88327063e-01 -1.36789299e-01]
		[-1.20039512e+00 1.22585159e+00 -7.65188127e-01]	[-1.19439194e+00 1.23098635e+00 -7.14237151e-01]
		[ 4.59134988e-01 3.51657206e-01 8.47956399e-02]	[ 4.45898716e-01 3.48555433e-01 9.21224435e-02]
		[-1.94252474e+00 1.20536188e+00 8.77221189e-01]	[-1.84595513e+00 1.17510007e+00 9.86271211e-01]
		[-3.37303184e-01 3.89925701e-02 -7.06891951e-01]	[-3.51498019e-01 7.95381035e-02 -6.14526074e-01]
		[ 2.20067592e-01 -3.55397702e-01 1.23842769e-01]	[ 2.89274210e-01 -3.16917528e-01 9.89199119e-02]
		[-1.07968606e-01 -4.02391605e-01 -3.69252723e-01]	[-5.64753646e-02 -3.08368860e-01 -4.82074336e-01]
		[ 1.60513728e+00 -6.31855869e-01 -4.73583883e-01]	[ 1.60652650e+00 -5.66216671e-01 -3.93284333e-01]
		[ 4.03650316e-01 -3.38944784e-02 4.10832186e-01]	[ 3.62548575e-01 -4.97540059e-02 4.18217424e-01]
		[-1.32555681e-01 4.36128475e-01 1.06454518e+00]	[-1.09537669e-01 3.34433079e-01 1.04289498e+00]
		[ 9.24771223e-01 -7.05749249e-01 1.95537390e+00]	[ 1.02258885e+00 -6.61894330e-01 1.90908412e+00]
		[-5.96186145e-01 -4.38123139e-02 -4.42662375e-01]	[-5.73110566e-01 -6.25780922e-02 -5.29819417e-01]
		[-2.86531246e-01 -2.05102058e-01 -8.57563028e-01]	[-3.55128566e-01 -1.22537923e-01 -8.39572118e-01]
		[-2.56735779e-01 8.19624354e-02 3.36526761e-01]	[-2.60101863e-01 -3.13157516e-02 3.32053179e-01]
		[ 3.86666567e-01 4.45063017e-01 -1.86791855e+00]	[ 3.45373974e-01 4.23068563e-01 -1.91763951e+00]
		[-4.35532492e-01 1.44667729e+00 3.07763850e-01]	[-3.63626708e-01 1.51150158e+00 2.27150919e-01]
		[ 8.99897264e-01 -3.22140755e-01 -1.13356616e+00]	[ 8.07840951e-01 -3.49506369e-01 -1.03081748e+00]
		[-6.63791628e-01 -2.55067029e-01 7.04081629e-01]	[-6.73587943e-01 -2.32864291e-01 8.07150404e-01]
		[-6.13416309e-01 -4.40543732e-01 -1.40833203e-01]	[-6.45190525e-01 -4.51363046e-01 -1.06204460e-01]
		[ 9.10384960e-01 -6.83344323e-01 4.67206512e-01]	[ 9.17456383e-01 -6.60980707e-01 4.21224548e-01]
		[ 3.94731612e-03 3.00113370e-02 -1.49532282e-01]	[ 2.17109548e-02 -6.06932796e-02 -1.97832088e-01]
		[ 5.02502552e-01 7.60758472e-01 -7.44785013e-01]	[ 5.09789201e-01 8.24845743e-01 -7.51640739e-01]
		[-1.35212132e+00 -3.97422892e-01 1.46640457e-02]	[-1.30940106e+00 -3.06016682e-01 4.66025842e-02]
		[-5.83072888e-01 -5.33488492e-01 6.41596916e-01]	[-6.03158427e-01 -5.60916261e-01 6.38788751e-01]
		[-1.66410153e-01 -5.21464767e-01 3.52777385e-01]	[-1.70050709e-01 -5.21975980e-01 2.40388387e-01]
		[ 4.69181584e-01 4.44961406e-01 4.10774388e-01]	[ 4.30198490e-01 3.82346315e-01 3.98742114e-01]
		[ 1.14375257e+00 4.19267728e-01 -5.13142920e-01]	[ 1.13121314e+00 3.64308717e-01 -4.87979267e-01]
		[ 2.23217392e+00 3.78666005e-01 6.05489435e-01]	[ 2.34712193e+00 2.55677477e-01 6.55448050e-01]
		[ 1.41337037e-01 -2.10339401e-01 -1.78787221e+00]	[ 1.19814281e-01 -1.92467818e-01 -1.76438592e+00]
		[-9.82534563e-01 5.66003727e-01 1.18548913e-01]	[-1.01026414e+00 5.79812331e-01 1.75646978e-01]
		[-7.42173849e-01 -3.51965276e-01 -2.75351512e-01]	[-7.48231466e-01 -2.85041611e-01 -2.91866539e-01]
		[-7.41677266e-01 -3.60236780e-01 1.94923255e-02]	[-6.23637090e-01 -3.50684802e-01 4.05216838e-02]
		[-2.24026735e-01 -9.84699640e-02 9.66504078e-01]	[-2.70724103e-01 -5.58580687e-02 9.34708444e-01]
		[ 8.14972812e-01 -4.84995840e-01 6.70473006e-01]	[ 9.03246248e-01 -4.18058714e-01 6.30056388e-01]
		[-1.52499179e+00 -5.49370214e-01 9.42190363e-01]	[-1.51812412e+00 -5.33911238e-01 9.81663387e-01]
		[-4.65411109e-01 8.51614877e-01 5.39378433e-02]	[-3.53991840e-01 8.04204537e-01 6.73193006e-02]
		[-4.19193783e-01 -1.49418794e-02 -1.73496070e-01]	[-3.96132960e-01 -1.01013643e-01 -1.99959368e-01]
		[-3.54489690e-02 -4.74228665e-01 -1.09523714e+00]	[ 1.31908706e-02 -3.93393254e-01 -1.10646330e+00]
		[ 1.28953222e+00 6.10968050e-01 -4.21043848e-01]	[ 1.28875351e+00 6.58389531e-01 -4.60014772e-01]
		[ 1.45146798e-01 3.07622542e-02 -2.41563734e-01]	[ 1.05423687e-01 -1.29570131e-01 -3.79065874e-01]
		[-1.62857584e+00 1.80816235e+00 -8.91926373e-01]	[-1.57303197e+00 2.01319791e+00 -8.98573446e-01]
		[ 2.06624410e-01 -7.65253896e-01 -2.95260151e-02]	[ 2.31875710e-01 -6.90171541e-01 2.86246245e-02]
		[ 4.76611258e-01 5.48478143e-01 3.53888360e-01]	[ 4.87233501e-01 5.20111623e-01 3.78885908e-01]
		[ 4.08543593e-03 1.54234784e-01 3.36742940e-01]	[ 2.90988456e-02 2.13825718e-01 3.80862461e-01]
		[ 5.29007929e-01 -1.72896102e+00 6.39408287e-01]	[ 6.06183861e-01 -1.89776709e+00 5.46348554e-01]
		[ 1.25807500e+00 -2.50884353e+00 -7.44708086e-01]	[ 1.38062975e+00 -2.47582103e+00 -7.16409787e-01]
		[-1.41334532e+00 3.46350237e-01 -6.03549124e-01]	[-1.36705024e+00 4.94216887e-01 -6.49064190e-01]
		[ 5.25644665e-01 -3.75925669e-01 1.29375995e-02]	[ 5.57429397e-01 -3.03997471e-01 -1.79325247e-02]
		[-3.54538953e-01 1.71421820e+00 1.21677898e+00]	[-2.78391093e-01 1.75861494e+00 1.18012706e+00]
		[-3.90526311e-02 1.73683966e-01 4.53028457e-01]	[-5.11274603e-02 1.84522083e-01 4.56173066e-01]
		[-1.84972510e-01 5.35401858e-01 -9.16554945e-01]	[-1.72005527e-01 4.52133897e-01 -8.85980499e-01]
		[-1.37185503e+00 5.97982680e-01 6.72817135e-01]	[-1.37956743e+00 6.83512543e-01 7.47487431e-01]
		[ 3.98392816e-01 6.85725064e-01 -1.13391017e-01]	[ 3.62818672e-01 6.13044599e-01 -2.55767962e-01]
		[-2.84227432e-01 -7.40194561e-01 6.04955005e-01]	[-2.74103348e-01 -7.50820770e-01 5.60724235e-01]
		[ 1.08785185e+00 -1.14495076e+00 -1.10739318e+00]	[ 1.05890300e+00 -1.16810285e+00 -1.05494659e+00]
		[ 2.70297335e-01 -1.28316185e-02 -3.56868529e-01]	[ 3.17751977e-01 7.19845055e-02 -3.35103014e-01]
		[ 3.64774628e-02 2.78217626e-01 9.17239477e-02]	[ 4.83358441e-02 2.78610879e-01 1.91247840e-01]
		[ 6.24926842e-01 -4.14482128e-01 1.52457018e-01]	[ 6.67507388e-01 -4.55353552e-01 -3.42187165e-02]
		[-6.74349463e-01 3.81777455e-01 -1.91598404e+00]	[-7.28597788e-01 3.87071948e-01 -1.81737235e+00]
		[-2.95935323e-02 2.38540577e-01 5.96246617e-01]	[-1.89473666e-02 2.47011292e-01 6.26664122e-01]
		[-2.54958579e-02 -1.43480053e-01 -1.44721075e-01]	[-2.56320569e-02 -7.45108883e-02 -1.99038863e-01]
		[ 6.51232341e-02 3.89520237e-01 -1.92559895e-02]	[ 9.13392591e-02 4.05294203e-01 -9.00172996e-03]
		[-1.50599137e-01 -4.59342836e-01 1.49973834e+00]	[-1.82086049e-01 -5.22753397e-01 1.44563659e+00]
		[-4.03496049e-01 9.38109606e-01 -4.76102436e-01]	[-3.77991353e-01 8.80961839e-01 -4.14684301e-01]
		[-3.30334973e-01 -1.25765344e+00 3.51648001e-01]	[-3.57358488e-01 -1.30456046e+00 3.50185371e-01]
		[-4.64091360e-01 -5.46315740e-01 7.77971409e-01]	[-4.08767582e-01 -5.16949128e-01 7.54618930e-01]
		[ 4.36750477e-01 -4.85022168e-01 -2.11227512e-01]	[ 4.55569117e-01 -4.18977898e-01 -1.94365308e-01]
		[ 1.61308205e-01 -5.66015862e-01 -4.57292636e-01]	[ 2.05604749e-01 -5.44813036e-01 -4.11029090e-01]
		[ 4.26910134e-01 1.91262859e+00 9.85957425e-03]	[ 3.98625940e-01 1.93299855e+00 3.55253398e-02]
		[ 2.44473044e-01 4.27178866e-01 1.18349709e+00]	[ 2.55841633e-01 4.33248630e-01 9.87172993e-01]
		[-3.89790152e-01 -6.62691863e-01 4.13520894e-01]	[-3.93723583e-01 -7.69669778e-01 2.91557934e-01]
		[-7.84940803e-01 1.22928946e-01 -6.72100774e-01]	[-7.57990840e-01 9.69118815e-02 -6.58061695e-01]
		[ 1.97907898e-01 4.44757981e-01 3.24128940e-01]	[ 2.04720998e-01 4.62779450e-01 2.89015706e-01]
		[ 6.10253643e-01 -1.07532444e-01 -8.70847109e-01]	[ 5.48423318e-01 -6.27043407e-02 -8.46224894e-01]
		[ 1.86125496e-01 -2.78151035e-01 6.64784126e-02]	[ 1.78058593e-01 -2.79064319e-01 1.37878002e-01]
		[-9.73974066e-01 -1.96296874e+00 -3.66031693e-01]	[-1.02198686e+00 -1.98714068e+00 -4.30025244e-01]
		[ 9.68059905e-01 2.47811933e-01 -9.22600078e-01]	[ 1.02652722e+00 2.31025066e-01 -8.44315993e-01]
		[ 2.90093359e-01 1.73994350e-01 6.81072339e-01]	[ 2.75612124e-01 1.93948861e-01 6.40397292e-01]
		[ 2.84060259e-01 -7.41070382e-02 4.71595390e-01]	[ 3.01573214e-01 -3.95748066e-02 4.46787687e-01]
		[ 9.29287371e-01 1.45315381e+00 -6.26220108e-01]	[ 8.71071172e-01 1.46786521e+00 -5.53655326e-01]
		[-1.39155268e+00 6.56602353e-02 8.80715631e-01]	[-1.39886005e+00 7.61520143e-02 8.77595339e-01]
		[ 7.76135742e-01 -1.45651913e+00 1.22105462e+00]	[ 7.99089485e-01 -1.42978936e+00 1.14930994e+00]
		[-1.51603828e+00 -4.54016893e-01 -6.47155544e-01]	[-1.47471371e+00 -4.11969427e-01 -7.02285890e-01]
		[-1.32524828e-01 3.75071548e-01 -5.91774590e-01]	[-1.31713780e-01 3.86634864e-01 -5.65444645e-01]
		[-1.97948830e-01 7.21047175e-01 -9.32908310e-02]	[-2.58552121e-01 7.22272436e-01 -8.71955347e-02]
		[ 1.00749203e+00 7.43963905e-01 -3.29491238e-01]	[ 9.58022234e-01 6.77074760e-01 -3.41907694e-01]
		[ 2.05277613e-02 1.01437483e-01 5.47927823e-01]	[-3.66064966e-02 9.47579969e-02 4.77834116e-01]
		[-2.54402295e-01 -2.52700943e-01 5.48678226e-01]	[-2.94666506e-01 -2.23681565e-01 5.73926055e-01]
		[-1.47416386e+00 -5.08355726e-01 -7.48772439e-01]	[-1.38844727e+00 -4.59137930e-01 -7.48057473e-01]
		[-1.42334317e-01 -1.66044542e-01 5.57390059e-01]	[-1.88169695e-01 -2.00830193e-01 5.59933102e-01]
		[ 9.80779578e-01 -4.20722254e-01 -6.91090859e-01]	[ 1.00847388e+00 -3.81069274e-01 -6.88633162e-01]
		[ 2.29967018e-01 8.85858409e-01 1.86888035e-02]	[ 2.47924645e-01 8.51347461e-01 5.92207614e-02]
		[ 6.56234890e-01 4.37786170e-01 2.76095641e-01]	[ 6.26965580e-01 4.31098596e-01 2.23042033e-01]
		[ 5.28572949e-01 -1.62675236e+00 -2.52121148e+00]	[ 6.23470505e-01 -1.62826922e+00 -2.53729868e+00]
		[-9.22475277e-01 5.48686300e-01 2.79821765e+00]	[-1.00685587e+00 5.60841770e-01 2.87698497e+00]
		[ 2.49183104e-01 2.89416850e-01 7.98139421e-01]	[ 2.39695832e-01 3.64034932e-01 7.92473040e-01]
		[ 2.81653190e-01 6.43847456e-01 4.95933428e-02]	[ 3.42208502e-01 6.14494615e-01 8.79963312e-02]
		[-8.10055726e-01 -2.20648456e-01 7.01058214e-01]	[-8.08395296e-01 -1.69896395e-01 7.87992482e-01]
		[ 4.47602344e-01 3.19934900e-01 -1.87938044e+00]	[ 5.03735333e-01 3.04885489e-01 -1.88018389e+00]
		[-2.88208065e+00 -1.42478618e+00 -1.87861610e-01]	[-2.82025090e+00 -1.42417304e+00 -1.89219158e-01]
		[-2.18776948e-02 -1.05245291e-01 1.21393225e-02]	[ 5.81292026e-02 -1.34146362e-02 -5.38839556e-02]
		[ 4.00541694e-01 7.67968161e-01 -2.89513626e-01]	[ 4.81839087e-01 8.21038225e-01 -3.24045598e-01]
		[ 2.32841751e+00 4.35301350e-01 7.22829774e-01]	[ 2.33605090e+00 4.02438943e-01 6.77119663e-01]
		[ 9.11949683e-02 9.33959893e-02 -3.47057960e-01]	[ 1.26646452e-01 5.79512673e-02 -3.51751692e-01]
		[-1.89387150e-01 1.71440728e-01 2.20897185e-01]	[-1.77352426e-01 1.58530580e-01 2.26242950e-01]
		[-9.68667920e-01 -3.56230797e+00 -1.57310968e+00]	[-9.38833382e-01 -3.53840273e+00 -1.50077134e+00]
		[ 1.32913044e+00 4.36652980e-01 7.21332002e-01]	[ 1.35667959e+00 3.17794782e-01 5.71779177e-01]
		[-7.67928104e-01 3.02249240e-01 -5.18283537e-04]	[-7.21339966e-01 3.25340599e-01 -4.50209196e-02]
		[-1.11135952e-01 1.01752233e+00 -7.14769511e-02]	[-2.64063242e-02 1.03972642e+00 -7.05052070e-02]
		[ 1.41811601e+00 1.19036595e+00 -3.99519628e-01]	[ 1.40937837e+00 1.16551877e+00 -3.11272121e-01]
		[-1.07636795e+00 6.42235990e-01 1.33441412e+00]	[-1.07262882e+00 6.51476695e-01 1.34685881e+00]
		[ 3.94754238e-01 1.79067379e+00 1.09426490e+00]	[ 3.66408974e-01 1.99313813e+00 1.07808295e+00]
		[ 5.84463290e-01 4.02163394e-01 -1.40357188e-02]	[ 5.78306985e-01 4.91661221e-01 3.35747812e-02]
		[-9.03705586e-01 -4.02402764e-01 -1.22372410e+00]	[-8.96421334e-01 -3.51066904e-01 -1.21290692e+00]
		[ 1.87411512e-02 -1.27513095e+00 6.85566684e-01]	[-3.61477586e-02 -1.30670101e+00 7.29632978e-01]
		[ 2.99338799e-01 -5.01247492e-01 -2.79479422e-01]	[ 2.68247912e-01 -5.19405613e-01 -2.74502872e-01]
		[-1.42356686e-01 -1.99345146e-01 -3.77942290e-02]	[-1.52942854e-01 -2.51756529e-01 -1.38220386e-01]
		[-5.58450332e-01 1.02292983e+00 -3.72888216e-01]	[-5.44186069e-01 9.72032288e-01 -2.61402950e-01]
		[ 1.12947497e+00 3.76820311e-01 -3.92957292e-01]	[ 1.06802702e+00 3.12633974e-01 -4.61918145e-01]
		[ 1.42733769e+00 -2.69063821e-01 -4.98039575e-01]	[ 1.43126558e+00 -3.17526017e-01 -4.74893218e-01]
		[-4.61150221e-01 -2.25040676e-01 2.59945085e-01]	[-4.68863327e-01 -2.42945995e-01 2.65070582e-01]
		[-6.24854285e-01 -3.10220645e-01 -4.89145708e-02]	[-6.49952215e-01 -3.29661661e-01 -9.81702387e-02]
		[-1.02674704e+00 -5.35534630e-01 1.08083021e+00]	[-9.42725583e-01 -4.69103814e-01 1.03653212e+00]
		[-4.03554619e-01 -1.17334312e+00 -6.07294711e-01]	[-3.34417186e-01 -1.08680298e+00 -6.61882836e-01]
		[-4.79670360e-01 4.21878891e-01 1.19702507e+00]	[-5.96782180e-01 5.92192201e-01 1.28719669e+00]
		[ 2.17120487e-01 -3.68866029e-01 5.45695024e-01]	[ 2.03969773e-01 -2.69999134e-01 5.71060279e-01]
		[ 7.70921334e-01 4.12605324e-01 -5.88330748e-03]	[ 7.31764250e-01 4.36625913e-01 -6.70258686e-02]
		[ 1.24915126e-01 5.60124173e-01 -9.71968295e-01]	[ 7.31039480e-02 5.09037930e-01 -9.66247314e-01]
		[-2.85467323e-02 -1.33382086e-01 4.60327055e-01]	[-2.34130794e-03 -1.56901841e-01 3.61928573e-01]
		[ 7.07251392e-01 5.66977404e-01 -7.24056757e-01]	[ 6.73487452e-01 5.64800098e-01 -7.08217710e-01]
		[-2.23969137e+00 2.81228628e+00 8.86784367e-01]	[-2.24916215e+00 2.84914463e+00 8.51788896e-01]
		[ 3.49883554e-01 -4.91633356e-01 -1.08925264e-01]	[ 4.30167980e-01 -5.46393882e-01 -1.43864907e-01]
		[ 7.09032859e-02 -6.34417873e-01 3.30347571e-01]	[ 9.96273800e-02 -6.64651604e-01 3.50255701e-01]
		[ 1.55315368e-03 6.65989255e-01 -2.97351231e-01]	[ 4.10480132e-03 7.16088295e-01 -2.64878791e-01]
		[ 1.11729024e+00 -2.90507009e+00 -1.06612194e-01]	[ 1.08137238e+00 -2.92247184e+00 -7.59081761e-02]
		[-6.71408323e-01 -1.43564339e+00 -4.18692006e-01]	[-5.45454518e-01 -1.44598488e+00 -3.02268303e-01]
		[ 2.99873075e-01 -9.16644368e-01 4.75510567e-01]	[ 2.04993686e-01 -8.57430385e-01 5.56894556e-01]
		[-2.91968107e-02 1.24104811e+00 -3.30681763e-01]	[-4.75412453e-02 1.20659592e+00 -3.46864173e-01]
		[ 5.22601196e-01 3.98184762e-01 2.65788900e-01]	[ 5.26361453e-01 3.87181250e-01 2.34566338e-01]
		[ 2.78000831e-02 -1.07856352e-01 3.24902997e-01]	[ 8.76952168e-02 -6.87040900e-02 3.18023074e-01]
		[-2.07891605e-01 7.91449404e-01 -5.09938602e-01]	[-1.76714992e-01 8.09398555e-01 -4.87757878e-01]
		[ 1.46976701e+00 -7.35005400e-01 2.02793976e-01]	[ 1.38329057e+00 -8.29794139e-01 1.57360513e-01]
		[-1.43868254e+00 -2.14115533e-02 -2.17181680e+00]	[-1.32577687e+00 -2.35083518e-03 -2.23516198e+00]
		[ 1.51026764e-02 3.79606310e-02 2.41198072e-01]	[ 2.53164554e-02 5.79045241e-02 2.24543625e-01]
		[-6.18549985e-01 1.28795387e+00 8.42681518e-01]	[-6.83702738e-01 1.29346064e+00 9.04448763e-01]
		[ 2.65675155e-01 -3.39013175e-01 -8.44238888e-01]	[ 2.26017834e-01 -4.53671417e-01 -8.51628925e-01]
		[ 5.28476173e-01 1.13236648e-03 1.68006111e+00]	[ 4.82504971e-01 1.63824765e-02 1.79067609e+00]
		[ 6.26829923e-01 1.42675210e+00 -9.00672761e-01]	[ 7.97601680e-01 1.40667227e+00 -8.83293100e-01]
		[-5.96948478e-01 -5.15164272e-02 1.05492256e+00]	[-5.57398210e-01 5.30174921e-02 1.02648209e+00]
		[-4.48775128e-01 1.53768539e-01 -1.15722496e-01]	[-3.47285740e-01 1.39238235e-01 -1.01311648e-01]
		[ 7.85672848e-01 -7.58008417e-01 1.04126346e-01]	[ 7.82010108e-01 -7.10447492e-01 4.49048236e-02]
		[-8.21171645e-01 -7.83348929e-01 2.24489174e-01]	[-8.31998248e-01 -7.99067609e-01 1.91230957e-01]
		[ 2.39402206e-01 -1.76027169e-02 -4.03676027e-01]	[ 2.34649506e-01 -9.80135550e-02 -3.64401140e-01]
		[ 1.90299569e+00 -5.48292200e-01 1.68522162e+00]	[ 1.89903038e+00 -5.42087763e-01 1.76373849e+00]
		[-1.17251878e+00 -3.10070595e-01 -1.39178850e-01]	[-1.24105627e+00 -2.36269482e-01 -4.94772773e-02]
		[ 1.36976287e-01 8.32132270e-02 -1.11341049e+00]	[ 1.94654466e-01 1.61597722e-01 -1.04939618e+00]
		[ 2.08629358e-01 -3.77846491e-01 1.40911518e-02]	[ 1.44678733e-01 -3.03593213e-01 -6.77660171e-02]
		[-2.13753917e+00 6.46673101e-01 -2.73165969e-01]	[-2.11079214e+00 5.64584045e-01 -2.44692644e-01]
		[ 1.11298199e+00 3.90988699e-01 -3.32804468e-01]]	[ 1.10485232e+00 3.69774988e-01 -3.37934188e-01]]
4.86199	4.84227	[[ 1.39419177e+00 -2.76834269e-01 -1.14005820e+00]	[[ 1.41277440e+00 -5.68041152e-02 -1.29543356e+00]	[1.822125297227699, 5.610181025917098, 0.6149647235301072, 1.5419898291194816, 3.035422958838733, 1.9620380818425036, 1.1716259205530626, 0.7191048182026353, 1.0478762444197571, 0.5273393639417366, 0.14944719021118177, 2.157788595784742, 1.35946075346757, 1.7364202028576878, 1.169309257380162, 1.5639938436149634, 0.49882354601748086, 0.6109849084165033, 2.1916976442808918, 0.7238365364727055, 0.7…	[1.91763039127053, 5.401179789288746, 1.068878487714478, 1.3828827313746113, 2.9677699992312676, 1.9197392532887367, 1.2542806588407784, 0.8431304611898047, 0.8917768699679615, 0.6033228093048173, 0.2171830138052608, 2.126748891998523, 1.6759015510185744, 1.492908392280473, 1.117706054720454, 1.3651904750511816, 0.5725622799955118, 0.8224390615736928, 2.163397664296222, 0.7529062831933754, 0.6147…
		[-2.72997634e+00 1.67287307e+00 4.60682711e+00]	[-2.47598334e+00 1.99902525e+00 4.36418924e+00]
		[-3.92290141e-01 -4.68772419e-01 -6.73978915e-02]	[-5.66555589e-01 -9.04263235e-01 6.18384056e-02]
		[ 5.18775390e-01 -4.21086271e-01 -1.38970899e+00]	[ 4.56121088e-01 -3.89763054e-01 -1.24595464e+00]
		[ 2.53710122e+00 -1.63632279e+00 -3.15210493e-01]	[ 2.52256466e+00 -1.53653305e+00 -2.88777542e-01]
		[ 5.30057917e-01 9.06202336e-01 -1.65753714e+00]	[ 5.16701411e-01 7.80674429e-01 -1.67599698e+00]
		[-1.06969994e+00 3.45306677e-01 -3.30473349e-01]	[-1.17942181e+00 4.25630275e-01 -3.19849865e-02]
		[-5.34009141e-01 -2.02336371e-01 4.37042297e-01]	[-6.20501643e-01 -2.38279987e-01 5.18718934e-01]
		[-9.36712982e-01 -4.68905139e-01 -2.72283720e-02]	[-8.31644942e-01 -3.21869310e-01 5.72917541e-03]
		[-4.64043178e-01 3.22771499e-02 -2.48412801e-01]	[-5.13867577e-01 -1.27183716e-01 -2.89418084e-01]
		[-1.21764955e-01 -8.27335615e-02 2.57471578e-02]	[-3.31471703e-02 -1.82542343e-01 1.12907129e-01]
		[ 1.36672505e+00 6.08687325e-01 1.55486784e+00]	[ 1.02805882e+00 6.15676451e-01 1.75701407e+00]
		[ 9.59817351e-01 -6.84776172e-01 -6.76731695e-01]	[ 1.20945952e+00 -7.50026654e-01 -8.85050108e-01]
		[-8.77274617e-01 1.22043648e+00 -8.69528132e-01]	[-6.87062826e-01 1.14785260e+00 -6.62687366e-01]
		[-3.89932180e-01 -1.05079383e+00 3.33270713e-01]	[-3.05667209e-01 -1.05607296e+00 2.01356113e-01]
		[ 1.02906963e+00 1.14298412e+00 -2.84041799e-01]	[ 9.40716205e-01 7.59408427e-01 -6.34111107e-01]
		[ 2.27662742e-01 -5.99313484e-02 4.39775897e-01]	[ 2.91933160e-01 -4.22935248e-02 4.90727880e-01]
		[-4.80659207e-01 3.74787235e-01 4.24713279e-02]	[-6.74365027e-01 4.63549164e-01 8.22191726e-02]
		[-1.67940722e+00 -9.31618901e-01 -1.05603796e+00]	[-1.54100215e+00 -8.19951998e-01 -1.27799866e+00]
		[ 2.55978588e-01 -3.78021017e-01 5.61706689e-01]	[ 2.36862821e-01 -3.52790499e-01 6.21532573e-01]
		[ 6.76241900e-01 4.37473163e-02 -4.03684049e-01]	[ 5.35754011e-01 1.92590373e-01 -2.31828716e-01]
		[ 4.19995196e-01 3.32060339e-01 3.30407426e-01]	[ 3.53584288e-01 4.27588872e-01 3.59128760e-01]
		[-9.22806024e-01 -4.94477976e-01 -6.69469144e-01]	[-9.10859592e-01 -4.12589832e-01 -5.64665531e-01]
		[ 9.39616120e-01 2.74285583e-02 1.36079896e-01]	[ 8.19571897e-01 5.62415141e-02 2.16087527e-01]
		[ 2.10928184e-01 8.32858967e-01 3.56676776e-01]	[ 2.14980389e-01 7.86652977e-01 3.50860612e-01]
		[ 3.94272875e-01 -3.37780227e-01 3.17687137e-01]	[ 3.92024603e-01 -3.46875853e-01 2.06943865e-01]
		[-3.73502504e-02 2.70716373e-02 1.65289717e-01]	[-1.02130817e-01 1.10934573e-01 9.52607941e-02]
		[-6.46679426e-01 -8.07126722e-03 -3.72048955e-01]	[-5.04801448e-01 -7.42896808e-02 -3.75571925e-01]
		[-1.59462958e+00 1.52304397e+00 -1.05566597e+00]	[-1.63449262e+00 1.47576040e+00 -9.40819440e-01]
		[-1.44804224e-01 1.66259229e-01 -1.53992791e-01]	[-2.11084840e-01 8.86467500e-02 -1.14760426e-01]
		[-1.09919099e-01 -2.69103056e-01 2.29253331e-01]	[-1.86329407e-01 -3.57104807e-01 2.10312849e-01]
		[ 5.71136065e-01 -3.49987324e-01 4.54461951e-01]	[ 5.63909098e-01 -3.21068774e-01 4.20646074e-01]
		[ 8.81613101e-01 -8.44821038e-01 2.72250038e-01]	[ 8.46205993e-01 -8.54868268e-01 2.51447872e-01]
		[ 5.86664826e-01 -1.51525609e-01 1.36245475e-01]	[ 5.99828023e-01 -1.34489770e-01 1.15084281e-01]
		[-1.94430544e+00 1.16782826e+00 -4.15737753e-01]	[-2.02661635e+00 1.17784833e+00 -4.01013886e-01]
		[ 2.62181330e-01 -1.38622962e+00 -1.04271922e-01]	[ 2.20488223e-01 -1.37343163e+00 -1.98694237e-01]
		[ 1.26850443e+00 -1.87016282e-01 2.60507797e-01]	[ 1.25065981e+00 -2.30683870e-01 2.54974055e-01]
		[ 3.01364162e-01 -2.87349783e-01 2.18662122e-01]	[ 3.13425936e-01 -3.08462227e-01 2.32232326e-01]
		[ 1.85934360e-01 -1.11067458e-01 6.68916922e-02]	[ 1.63609060e-01 -1.29682961e-01 6.48266312e-02]
		[ 5.92376126e-02 8.22389578e-01 6.84128099e-02]	[ 7.52231255e-02 8.56110347e-01 4.44299962e-02]
		[ 1.13705155e-01 -1.32722510e+00 1.09969287e-02]	[ 6.46127992e-02 -1.38237239e+00 1.95298976e-01]
		[ 2.46214814e-01 4.89246752e-01 -5.36954960e-01]	[ 2.11016664e-01 5.59321551e-01 -6.33614693e-01]
		[-7.57375153e-01 1.92087377e-01 4.60745169e-01]	[-7.44111109e-01 2.28016636e-01 4.09846104e-01]
		[-2.09707372e-01 8.42269215e-01 5.52902399e-01]	[-3.04627806e-01 8.47092598e-01 5.13482619e-01]
		[ 4.46806535e-01 2.08926013e-02 -2.64538263e-01]	[ 4.32102413e-01 4.22283267e-02 -2.47206587e-01]
		[-3.42445601e-02 -8.08509206e-01 -1.78263774e-01]	[ 1.42013585e-02 -8.16675188e-01 -1.86819309e-01]
		[-1.33763114e+00 -3.38074001e-01 -1.68248854e+00]	[-1.27322252e+00 -3.07826617e-01 -1.68514364e+00]
		[ 1.04044569e+00 1.99628225e-01 1.04061055e+00]	[ 9.67398456e-01 2.09855159e-01 1.03381902e+00]
		[ 2.76474108e-02 -7.72706812e-02 6.75565956e-01]	[ 6.40081163e-02 -4.87314672e-02 6.93301900e-01]
		[ 2.72341827e-02 -1.92478031e-01 2.35846418e-01]	[ 4.65643231e-02 -1.84086429e-01 1.75312888e-01]
		[ 6.24684798e-01 2.17713539e-01 -1.97714242e-01]	[ 6.11986462e-01 2.36973041e-01 -1.70208939e-01]
		[-4.62831261e-01 -3.79441759e-02 -2.80901038e-02]	[-4.98955231e-01 4.39263924e-03 -1.95881127e-02]
		[ 8.38187944e-01 -8.82843170e-01 2.22227064e-01]	[ 1.04220862e+00 -8.77809466e-01 1.35868143e-01]
		[-8.46978350e-01 -3.29763930e-01 -7.50680662e-03]	[-8.77022086e-01 -3.80911912e-01 -2.54936895e-02]
		[ 8.80595149e-01 1.86131410e-01 -5.28634090e-01]	[ 9.01654844e-01 1.56951610e-01 -4.91277721e-01]
		[-1.01333904e+00 1.97738051e-01 1.25413766e-01]	[-1.10514059e+00 1.59462271e-01 5.95942344e-02]
		[-2.26383976e-01 4.11351138e-01 4.81122932e-01]	[-1.59694539e-01 4.70238935e-01 4.57710558e-01]
		[ 2.05590980e-01 4.57853600e-01 -9.52015227e-02]	[ 2.31955305e-01 4.96879574e-01 -9.33842929e-02]
		[ 3.52496260e-01 6.11398865e-01 -6.98621834e-01]	[ 2.98244530e-01 5.87318463e-01 -6.64938476e-01]
		[-2.66790655e-01 -4.98526799e-01 1.28682999e+00]	[-1.62499597e-01 -6.03624331e-01 1.20392069e+00]
		[-3.00193949e-01 3.54306885e-01 1.30525793e-02]	[-2.53178336e-01 3.00664626e-01 5.02199740e-02]
		[-2.65287226e-01 1.75565553e-01 3.60943629e-01]	[-2.54783744e-01 1.24895054e-01 3.51855019e-01]
		[ 7.82585207e-01 -3.11692038e-01 2.57589952e-01]	[ 9.07749016e-01 -3.23817211e-01 1.78131541e-01]
		[-4.44554503e-01 -6.28443600e-02 -1.10144667e+00]	[-4.97795499e-01 -2.75578681e-02 -1.08378542e+00]
		[ 5.38174796e-01 -7.85527427e-01 4.63751409e-02]	[ 5.53616979e-01 -8.10464156e-01 -4.82654339e-02]
		[-2.37048769e-01 -1.58039954e+00 2.35917277e-01]	[-2.35653675e-01 -1.52309492e+00 2.26663460e-01]
		[-1.16585668e-01 1.32410877e-01 3.45655627e-01]	[-1.26261603e-01 1.46505388e-01 3.67342853e-01]
		[ 4.80923260e-01 2.76858643e-01 -7.76992846e-02]	[ 5.14350759e-01 3.24829852e-01 -1.03684937e-01]
		[-7.25047147e-01 5.44547230e-01 1.46116105e-01]	[-7.45298335e-01 4.94238636e-01 1.63385945e-01]
		[ 5.50026411e-03 1.52332433e+00 -6.42735761e-01]	[ 6.93842480e-02 1.49047770e+00 -5.86076381e-01]
		[ 7.94958140e-01 -1.54429329e+00 -2.23093897e+00]	[ 6.39332745e-01 -1.55152778e+00 -2.18202770e+00]
		[-1.40882336e+00 -5.95339274e-01 -7.20728615e-01]	[-1.23982075e+00 -4.73673006e-01 -6.44481892e-01]
		[-1.09082564e+00 8.66327156e-01 7.29826987e-01]	[-1.06513866e+00 8.52045917e-01 7.17969266e-01]
		[ 1.34935857e-01 5.32755676e-01 8.08096800e-01]	[ 1.27093487e-01 5.08619548e-01 7.38774612e-01]
		[ 2.43146404e-02 5.46470572e-02 5.86402778e-01]	[ 7.83615785e-02 -2.00454876e-02 4.83524354e-01]
		[ 1.45471426e+00 5.22727437e-01 8.33498299e-01]	[ 1.44388402e+00 5.49055801e-01 8.57030339e-01]
		[ 7.78755596e-01 -4.90343843e-02 1.08414673e+00]	[ 8.53215769e-01 -3.52143989e-02 1.00632939e+00]
		[ 6.15867755e-01 5.32248705e-01 -8.28922141e-01]	[ 6.62506281e-01 5.18045848e-01 -7.03422848e-01]
		[-9.83483970e-01 -2.88009735e-01 -8.94052163e-01]	[-9.68096396e-01 -3.19888071e-01 -9.09542053e-01]
		[ 6.03669966e-02 -2.06568823e-01 -1.68422712e-01]	[ 1.02005322e-01 -2.18853007e-01 -1.39509895e-01]
		[ 9.71687787e-02 2.40921164e-01 5.78537405e-01]	[ 9.63731081e-02 2.54657745e-01 5.96944423e-01]
		[-7.46898257e-01 -2.02464155e-01 1.88775330e-01]	[-7.28621076e-01 -1.84475629e-01 1.67695445e-01]
		[ 8.63896844e-01 -1.24266215e+00 -6.96669234e-01]	[ 8.12316987e-01 -1.33603057e+00 -7.05222788e-01]
		[-1.22213166e+00 1.61387971e+00 4.21948774e-01]	[-1.21541174e+00 1.67189605e+00 3.89491575e-01]
		[ 9.12233533e-01 1.17642393e+00 6.69000123e-01]	[ 9.27858335e-01 1.16892715e+00 6.76579307e-01]
		[-4.37956017e-01 -4.44513931e-01 -1.42550804e-01]	[-5.08333869e-01 -4.48662964e-01 -1.48618966e-01]
		[-5.50177078e-01 -1.93620682e-01 4.65881827e-01]	[-5.43669968e-01 -1.75967571e-01 4.79878541e-01]
		[ 5.44620764e-01 -7.84669243e-01 -8.11051824e-01]	[ 4.98217080e-01 -8.14776952e-01 -7.88566000e-01]
		[-3.75342799e-01 8.18461597e-01 2.45464174e+00]	[-2.46719272e-01 7.77015904e-01 2.48403577e+00]
		[ 1.13046078e-01 7.17570525e-01 2.34253669e-01]	[ 1.18607524e-01 6.99513629e-01 2.80782581e-01]
		[ 2.26502967e-01 4.06667457e-01 -8.26216052e-01]	[ 2.89455159e-01 4.15929458e-01 -8.45328869e-01]
		[-5.84157689e-01 -9.25921124e-01 -8.96328260e-01]	[-5.83465289e-01 -9.45788341e-01 -8.70443407e-01]
		[ 9.26115294e-01 -4.86968701e-01 -5.13862572e-01]	[ 9.34291651e-01 -3.99877431e-01 -5.73769154e-01]
		[-4.94001756e-01 -5.31749602e-01 -5.02877471e-01]	[-5.12959505e-01 -5.43366195e-01 -4.78133449e-01]
		[ 4.55132136e-01 -1.27595941e+00 6.61254769e-01]	[ 4.58829309e-01 -1.33255335e+00 6.38932382e-01]
		[ 6.24268741e-01 3.43614015e-01 2.24636653e-01]	[ 5.76811506e-01 4.29606814e-01 1.07625145e-01]
		[ 4.07641135e-02 6.55801093e-01 1.40407942e-01]	[ 2.05479852e-02 6.85374041e-01 1.66370270e-01]
		[-7.97945560e-01 7.43900090e-01 -9.18232386e-01]	[-7.57471368e-01 7.00350087e-01 -1.01134938e+00]
		[-2.24419857e-01 -2.89895641e-01 2.85874740e-01]	[-2.02550031e-01 -2.31387541e-01 3.52227826e-01]
		[-1.03551035e-01 -2.11122817e-01 -3.06747338e-01]	[-1.42185718e-01 -2.45875324e-01 -3.24094677e-01]
		[-2.52206961e+00 3.23266591e-01 8.71005387e-01]	[-2.51455005e+00 4.05452806e-01 8.09822329e-01]
		[ 1.85823376e+00 6.27481492e-02 -1.99133560e+00]	[ 1.94343607e+00 1.24181156e-01 -2.00004048e+00]
		[ 4.92180847e-01 -1.61075108e-01 7.32997778e-01]	[ 5.25097328e-01 -1.99181450e-01 7.34116415e-01]
		[ 7.92979469e-01 -7.37797159e-01 -4.34204156e-01]	[ 7.55958847e-01 -7.11885996e-01 -4.27054021e-01]
		[ 2.33820797e-01 3.71640921e-01 -1.09995003e+00]	[ 1.96327743e-01 3.90379778e-01 -1.09799062e+00]
		[-8.27044566e-01 -1.73541990e-01 1.97442065e+00]	[-8.57817816e-01 -1.57834001e-01 1.96519898e+00]
		[ 5.39446208e-01 -1.51621177e+00 2.16519476e+00]	[ 8.69490417e-01 -1.46732837e+00 2.14807064e+00]
		[ 8.07572860e-01 1.50872291e-01 -1.67934469e+00]	[ 6.45613493e-01 1.01802699e-01 -1.48947430e+00]
		[-7.55600885e-01 -1.99142440e-01 -8.08852808e-01]	[-8.52772072e-01 -2.20909237e-01 -7.64059125e-01]
		[-4.57065762e-01 4.70852546e-01 4.41902305e-01]	[-4.54995808e-01 4.17788649e-01 4.06267067e-01]
		[-3.50618890e-01 1.14354827e+00 -3.36421757e-01]	[-4.42763163e-01 1.09361897e+00 -4.16849599e-01]
		[ 3.30537627e-01 5.45834995e-02 -2.18627824e-02]	[ 3.44137344e-01 -2.43866214e-02 -4.35452056e-02]
		[-6.33879638e-01 4.71157479e-01 7.56260116e-01]	[-5.50102064e-01 5.04235134e-01 7.43125789e-01]
		[ 7.47322541e-01 4.51273472e-01 -1.35857331e+00]	[ 6.30434364e-01 4.31404186e-01 -1.39745710e+00]
		[-9.19043879e-02 2.77353529e-01 -1.59874299e-01]	[-1.17578879e-01 2.77218927e-01 -1.82942848e-01]
		[ 6.62774395e-01 -3.57517733e-01 -2.93039744e-02]	[ 6.87154093e-01 -3.48735646e-01 -1.26334162e-01]
		[ 3.37300818e-02 8.06602216e-03 1.46929243e-01]	[-1.83564821e-02 -4.21702029e-02 1.39790831e-01]
		[-6.03601215e-01 -5.84256213e-01 8.37124946e-01]	[-6.11584911e-01 -5.86234824e-01 8.77104304e-01]
		[ 8.36057629e-01 5.14282331e-01 1.29996150e+00]	[ 7.69768136e-01 4.75293127e-01 1.33189502e+00]
		[-3.34566087e-01 -6.24845697e-01 3.43856110e-01]	[-3.57341008e-01 -6.74404065e-01 4.35787877e-01]
		[ 2.46322954e-01 -1.91175509e-01 -5.46466767e-01]	[ 2.38820998e-01 -1.62068913e-01 -5.49106037e-01]
		[-5.32663064e-01 -2.05168650e-01 -3.56481269e-01]	[-5.42222391e-01 -1.44537380e-01 -3.39460324e-01]
		[-2.24733378e-01 -3.36136107e-02 -1.82564412e-01]	[-3.10436676e-01 -5.46978783e-02 -1.76769464e-01]
		[ 3.15141999e-01 6.13666734e-01 -6.94569206e-01]	[ 2.70093849e-01 6.41198089e-01 -7.90540591e-01]
		[ 1.08518314e+00 5.66770945e-01 3.46013268e-02]	[ 1.14317906e+00 6.53910859e-01 -5.18457418e-02]
		[ 7.57642908e-01 1.97754454e-01 5.26848663e-01]	[ 7.79957763e-01 2.10386923e-01 5.44595028e-01]
		[-3.57552597e-01 -9.87664640e-03 -4.86650655e-01]	[-2.40010369e-01 -3.68558358e-02 -4.53564244e-01]
		[-3.06680695e-01 -1.06664541e-01 2.11931533e-01]	[-2.69535789e-01 -2.44289460e-01 2.18012438e-01]
		[-1.68974934e-01 -7.90360283e-01 7.49853280e-02]	[-1.34227920e-01 -6.60211921e-01 6.69195821e-02]
		[-1.35506864e+00 -1.47579425e-02 -2.31508448e-01]	[-1.33414487e+00 1.47966915e-02 -2.89415859e-01]
		[ 1.11681525e+00 1.74955059e+00 1.50110972e+00]	[ 1.02445477e+00 1.68365533e+00 1.32145428e+00]
		[-8.60242171e-01 -2.04388062e+00 -1.00532526e+00]	[-7.65019029e-01 -1.89822578e+00 -8.82775619e-01]
		[-2.06752914e-03 -8.67496650e-01 -4.91570929e-01]	[ 1.69518396e-02 -8.17832907e-01 -5.17417096e-01]
		[ 3.11248368e-01 5.10152158e-02 -1.00140823e-01]	[ 2.88689117e-01 6.98778656e-02 -6.95163161e-02]
		[-2.06448701e-01 -3.73875572e-01 -8.08794341e-02]	[-2.06024543e-01 -4.08858211e-01 1.14862358e-02]
		[-4.78508683e-01 1.50142632e+00 2.79368094e-01]	[-4.64147727e-01 1.38451527e+00 2.55037503e-01]
		[ 1.17305074e+00 -1.99365221e+00 4.96093865e-01]	[ 1.21713906e+00 -2.03743480e+00 5.73499591e-01]
		[-1.99783669e+00 3.47678522e-01 -5.70027816e-01]	[-2.05364663e+00 4.65832735e-01 -6.82794091e-01]
		[ 7.05570094e-02 6.07735142e-01 -2.68010542e-02]	[ 1.39333781e-01 6.09957420e-01 -6.92340155e-02]
		[ 6.45124936e-02 4.98906243e-01 -2.04097681e-01]	[ 5.73901947e-02 5.38533175e-01 -1.76460070e-01]
		[ 4.63664917e-01 2.66079950e-01 1.91588531e-01]	[ 4.36782595e-01 2.52631296e-01 1.06590122e-01]
		[ 1.39683353e-01 9.43911615e-02 5.52331357e-01]	[ 1.72959647e-01 4.51727178e-02 5.65439667e-01]
		[-1.79005796e+00 -2.72988460e-01 6.78613745e-01]	[-1.85434583e+00 -1.35715629e-01 7.44343574e-01]
		[ 5.51297926e-01 6.09453052e-01 3.38671578e-01]	[ 5.18593997e-01 5.95421270e-01 2.40267299e-01]
		[ 3.26748537e-01 5.54611516e-01 3.92636778e-01]	[ 2.96559923e-01 5.27802419e-01 3.39816643e-01]
		[ 1.90609917e-01 -9.63746001e-01 -1.28612391e+00]	[ 1.36700301e-01 -9.93532049e-01 -1.24373010e+00]
		[ 8.88915042e-01 -1.20299939e-01 -3.79230054e-01]	[ 9.13075595e-01 -9.45352463e-02 -3.43785848e-01]
		[-1.90629508e-02 5.16846289e-02 2.16959690e-01]	[ 3.18392105e-02 1.57803342e-01 2.80695679e-01]
		[-2.15667879e+00 -1.80451837e-01 2.12800649e+00]	[-2.09982596e+00 -1.12985682e-01 2.04958986e+00]
		[-3.98143521e-01 -1.30270709e+00 -4.17188526e-01]	[-4.50354720e-01 -1.26268291e+00 -4.77164886e-01]
		[ 3.57736483e-02 -4.49941124e-01 -5.28586833e-01]	[ 9.27129882e-02 -4.28050308e-01 -5.14965313e-01]
		[ 1.72661566e+00 -3.72880194e-01 -3.31951273e-01]	[ 1.71697303e+00 -3.49300176e-01 -3.63898064e-01]
		[ 4.24077753e-01 6.28315559e-01 -2.33829848e-01]	[ 4.72256332e-01 6.13685977e-01 -2.78937120e-01]
		[ 2.29704200e-01 1.41605779e+00 -5.21273117e-01]	[ 2.29276832e-01 1.38426759e+00 -4.70332606e-01]
		[ 1.32289058e-01 -2.22845312e-01 -9.82987798e-02]	[ 1.24525074e-01 -1.99879894e-01 4.58206591e-02]
		[ 3.25793834e-01 1.73574648e+00 7.90485444e-01]	[ 2.91563284e-01 1.68061853e+00 8.32524752e-01]
		[ 2.20280068e-01 -2.18957697e-01 -2.82589124e-01]	[ 2.82313331e-01 -2.44545153e-01 -2.57511178e-01]
		[ 1.22049988e-01 1.18695260e-01 -2.53589260e-01]	[ 8.02950022e-02 1.20419086e-01 -2.97650308e-01]
		[-1.72322051e-01 4.50483833e-01 -3.26290109e-01]	[-1.37578379e-01 4.67278440e-01 -2.72905254e-01]
		[-6.69751863e-01 -1.68462384e+00 -1.45721955e-01]	[-6.18680190e-01 -1.65973935e+00 -1.28781364e-01]
		[-2.05094551e-02 2.21546204e+00 -1.76931607e+00]	[ 4.37005809e-02 2.29617672e+00 -1.83436671e+00]
		[-2.87310805e-02 -1.08986878e+00 7.67047294e-02]	[-1.39148506e-01 -1.19690533e+00 -7.90629822e-03]
		[-2.26641858e-01 -6.23492164e-01 2.70775869e-01]	[-2.10282442e-01 -6.44526732e-01 3.05935922e-01]
		[ 6.18256416e-01 -1.46935584e+00 4.52677861e-01]	[ 6.21011909e-01 -1.44964184e+00 4.31967111e-01]
		[-2.34747321e-01 -2.34450924e-02 6.66397289e-01]	[-3.06033022e-01 -3.92915727e-02 6.41487557e-01]
		[-6.23011368e-02 9.30476918e-01 6.26607471e-01]	[-2.11288640e-02 9.22911428e-01 6.29943489e-01]
		[-1.22377341e-01 -5.54562357e-02 1.34855710e+00]	[-2.46164080e-01 -1.28972015e-01 1.33559014e+00]
		[-9.14159909e-01 8.36701691e-01 1.25019682e+00]	[-8.61470783e-01 7.34484830e-01 1.27782051e+00]
		[-3.54494781e-01 3.31865089e-01 -2.41654340e-01]	[-3.55888984e-01 3.49665332e-01 -2.75206363e-01]
		[ 2.56534770e-01 -2.02639556e-01 -4.77447690e-01]	[ 3.20163968e-01 -3.20195606e-01 -5.40047501e-01]
		[-7.10773498e-02 1.08233173e-01 -7.06606198e-01]	[-1.10852874e-01 9.98870908e-02 -6.89337927e-01]
		[ 1.31861498e+00 -7.41020657e-01 -1.09878475e+00]	[ 1.30840394e+00 -7.36595815e-01 -1.11104871e+00]
		[ 1.42410813e+00 -2.25696823e-02 -1.19439544e+00]	[ 1.32040317e+00 2.91629336e-04 -1.21466906e+00]
		[-1.28876778e+00 -6.34213316e-01 -6.86015805e-02]	[-1.29620847e+00 -5.86868776e-01 2.40043157e-03]
		[-3.40452120e-01 4.95067222e-01 3.29083410e-01]	[-3.26566839e-01 5.01991893e-01 2.66879676e-01]
		[-7.18689933e-02 -1.54065656e-01 3.65415451e-01]	[-1.32372867e-01 -1.10990569e-01 3.52491522e-01]
		[-6.94304536e-02 1.79804175e-01 5.86321326e-01]	[-9.42224565e-02 8.07918262e-02 5.72624682e-01]
		[ 4.42426090e-01 1.70852150e-01 5.38518655e-02]	[ 4.51488703e-01 9.04074343e-02 5.84346993e-03]
		[ 1.11071870e+00 1.36417020e-01 -7.24598232e-01]	[ 1.07116831e+00 1.51468864e-01 -6.57897246e-01]
		[-1.37872245e+00 1.27744710e+00 -8.54200741e-01]	[-1.36682711e+00 1.31679823e+00 -8.64604499e-01]
		[ 3.09858736e-01 -7.77623795e-02 1.13781841e+00]	[ 2.51627676e-01 -1.43839477e-01 1.13761367e+00]
		[ 3.07129919e-01 -2.71312099e-01 1.03729213e-02]	[ 3.33735180e-01 -2.27162865e-01 2.27414088e-02]
		[-3.68464937e-01 -2.04619616e-01 -3.34819187e-02]	[-3.52475490e-01 -2.27256720e-01 8.80680441e-02]
		[ 1.10766690e-01 -8.38678974e-01 3.27628729e-01]	[ 6.71219148e-02 -8.62438247e-01 2.68963081e-01]
		[ 1.61715735e+00 -2.22115683e-01 -1.35376277e+00]	[ 1.68223241e+00 -2.51802521e-01 -1.40987635e+00]
		[ 1.20073579e-01 7.28079715e-01 1.00850602e-01]	[ 1.16881982e-01 7.70868970e-01 1.57710624e-01]
		[ 2.49264968e-01 -4.25780647e-01 3.57675856e-01]	[ 3.33639808e-01 -4.41521563e-01 3.70467330e-01]
		[-1.07289629e+00 -3.82642478e-01 7.46626851e-01]	[-1.11711497e+00 -3.91236623e-01 7.59109384e-01]
		[-6.86832439e-01 3.13775148e-01 -3.20183321e-01]	[-6.78326218e-01 3.78016521e-01 -4.22877542e-01]
		[-3.96069873e-01 5.08231542e-02 7.06548297e-01]	[-3.40645069e-01 -2.42060893e-02 6.44084234e-01]
		[ 5.56138085e-01 -3.82821427e-01 -3.28397079e-03]	[ 5.41846291e-01 -4.10216490e-01 -2.52288725e-02]
		[ 8.57418583e-02 -7.30236462e-01 -4.63781748e-02]	[ 1.37816327e-01 -6.67033340e-01 -1.49870393e-02]
		[-3.71228104e-02 4.23255616e-01 -1.25307836e-01]	[-1.49747711e-03 4.45047340e-01 -1.41931615e-01]
		[-7.29802767e-02 5.30326598e-02 3.05022949e-01]	[-3.73001567e-02 1.73609871e-02 3.23460998e-01]
		[-3.65136486e-01 1.50248798e-01 -2.68709214e-01]	[-4.10748120e-01 1.26917725e-01 -2.66654492e-01]
		[-2.35050455e-01 4.66063656e-01 1.19866759e-01]	[-2.32925560e-01 4.85821590e-01 1.25974652e-01]
		[ 9.65918534e-01 -2.31187486e+00 -6.73595769e-01]	[ 8.93347454e-01 -2.29649126e+00 -6.30672116e-01]
		[ 1.55497711e-01 6.80977157e-01 2.24997435e+00]	[ 1.42250797e-01 6.50786650e-01 2.25588077e+00]
		[-6.38916846e-01 2.11078491e-01 3.75469915e-01]	[-6.29961388e-01 2.20146080e-01 3.80112137e-01]
		[-3.85839545e-01 1.22937225e+00 -2.02144206e-01]	[-4.33805346e-01 1.23305025e+00 -1.98186090e-01]
		[-7.98695809e-01 -2.72194862e-01 -8.27526391e-01]	[-8.40454685e-01 -2.50285234e-01 -7.93129108e-01]
		[ 8.66391383e-01 4.08727222e-01 -1.04468822e+00]	[ 8.74637307e-01 3.97928491e-01 -1.01822316e+00]
		[-3.61577715e-01 -3.52881762e+00 -2.51166918e-01]	[-3.74944609e-01 -3.42438255e+00 -3.11442066e-01]
		[-9.77285342e-01 -9.09875418e-01 -1.47699356e+00]	[-9.84247095e-01 -8.58202216e-01 -1.41654939e+00]
		[-1.68723891e-01 4.23923743e-01 -3.73413081e-01]	[-1.71406281e-01 4.63131907e-01 -3.95534875e-01]
		[ 3.13788055e-01 3.24211899e+00 7.83027746e-01]	[ 3.31588146e-01 3.24009338e+00 7.43525465e-01]
		[ 3.35863107e-01 -1.96505874e-01 -4.37113723e-03]	[ 2.80206928e-01 -1.43591492e-01 4.98810543e-02]
		[ 9.15744070e-01 7.64949580e-01 1.36629989e+00]	[ 9.00477787e-01 7.42616193e-01 1.29921391e+00]
		[ 5.72353896e-03 2.53068883e+00 -1.53034730e+00]	[-8.53693974e-03 2.42423043e+00 -1.40820139e+00]
		[-1.38728958e-01 3.36942355e-01 1.25096605e+00]	[-1.44433347e-01 3.34437314e-01 1.23287615e+00]
		[-6.44828384e-01 4.48129009e-01 7.41605224e-01]	[-6.47370998e-01 3.36481359e-01 8.27425363e-01]
		[ 8.87339931e-01 -2.31953275e+00 -2.41625441e-01]	[ 8.24055250e-01 -2.32114639e+00 -1.91690926e-01]
		[ 3.07465191e-02 -6.11154713e-01 4.84252019e-01]	[ 2.59967459e-02 -6.29184861e-01 4.33464308e-01]
		[-4.23802079e-02 -1.30303341e-01 -7.59302557e-01]	[-1.34323043e-02 -1.20727742e-01 -8.19649710e-01]
		[ 1.07300170e+00 -8.74658054e-01 -7.09497870e-01]	[ 1.15302622e+00 -8.54852075e-01 -7.22263318e-01]
		[-5.44896284e-01 1.65409376e-01 8.78041012e-01]	[-6.02165059e-01 2.61510767e-01 7.95181050e-01]
		[-7.99287883e-01 -2.57611241e-01 -8.31324429e-01]	[-8.28750829e-01 -2.10160419e-01 -8.51861480e-01]
		[ 2.50183727e-01 6.71676027e-01 2.67424587e-01]	[ 2.17972468e-01 6.82217181e-01 1.73509544e-01]
		[ 5.88381707e-01 1.76394118e-01 2.98778761e-01]	[ 6.29322944e-01 1.67480473e-01 3.47859828e-01]
		[-5.17411573e-01 1.95170133e-01 2.07698310e-01]	[-5.36774683e-01 1.93878904e-01 1.32625065e-01]
		[-4.49323493e-01 1.32283597e+00 -1.60214765e+00]	[-4.30350617e-01 1.44552905e+00 -1.54997248e+00]
		[ 4.19580477e-01 -2.30501196e+00 8.28790861e-01]	[ 4.59528374e-01 -2.26855963e+00 7.80007856e-01]
		[ 3.36214526e-01 -3.24954779e-01 1.01682216e+00]	[ 4.31256130e-01 -2.24607458e-01 9.82381891e-01]
		[ 2.34266781e-01 3.04768769e-01 -6.27821393e-02]	[ 2.48133934e-01 2.74888711e-01 -4.60712731e-02]
		[ 3.19916234e-01 -1.21146327e+00 6.29814514e-02]	[ 3.25886689e-01 -1.18573334e+00 1.12262424e-01]
		[-9.46120658e-01 1.95532263e+00 -3.07887675e-01]	[-9.82172135e-01 1.96120509e+00 -2.81889918e-01]
		[ 5.14955549e-01 -3.72073072e-01 -4.10364759e-01]	[ 5.40315545e-01 -4.14275395e-01 -5.29209285e-01]
		[-2.96006337e-01 6.77602683e-01 4.53784774e-02]	[-3.31324457e-01 8.29284298e-01 9.30618077e-02]
		[-1.87541610e-02 -2.16286626e-01 -4.70687738e-01]	[-4.37867948e-02 -2.65563253e-01 -5.07737231e-01]
		[ 3.11782181e-01 5.32239243e-01 6.43942433e-01]	[ 3.72907033e-01 5.84372123e-01 7.19006259e-01]
		[-5.80800236e-01 3.15611946e-01 -1.30770717e-01]	[-5.15533888e-01 3.69293932e-01 -1.77345948e-01]
		[ 2.68290329e-01 -8.05362275e-01 2.93987711e-01]	[ 3.00025836e-01 -7.89571401e-01 3.12871772e-01]
		[-1.68457988e-01 8.55027249e-01 2.55873687e+00]	[-3.05777897e-01 8.96689364e-01 2.61289477e+00]
		[-7.35852631e-01 -6.30655780e-01 2.38266723e+00]	[-7.54751722e-01 -5.43624834e-01 2.38178088e+00]
		[ 1.32575720e+00 4.83322204e-01 -1.11544161e+00]	[ 1.35691919e+00 4.91475457e-01 -1.14045505e+00]
		[ 6.48046226e-02 -7.23941366e-01 -4.41922153e-01]	[-1.99514703e-02 -7.18709724e-01 -3.45189077e-01]
		[-1.81647401e-01 -4.74465259e-01 -9.12869368e-01]	[-2.27369186e-01 -5.62457797e-01 -9.11196780e-01]
		[-8.52597245e-02 4.75084329e-01 -2.72923652e+00]	[-8.27802262e-02 4.20606485e-01 -2.67726194e+00]
		[-3.62845065e-01 -2.31695675e-01 -1.15719699e+00]	[-2.31213490e-01 -3.62463528e-01 -1.09966199e+00]
		[-3.82229507e-01 -5.97554231e-01 1.05668073e+00]	[-4.70277997e-01 -4.13965949e-01 1.07661955e+00]
		[-3.43288976e-01 3.71585282e-01 2.29017354e-01]	[-2.33799384e-01 3.80317542e-01 2.55741143e-01]
		[ 4.09639244e-01 -3.45200490e-01 1.22142599e-01]	[ 3.97936074e-01 -3.19817627e-01 1.08322453e-01]
		[ 3.16255082e-01 6.03600186e-01 -1.60916934e-01]	[ 3.32175994e-01 6.13350364e-01 -1.94296486e-01]
		[ 1.94265207e-01 1.91263440e-01 -1.69682143e-01]	[ 1.97297257e-01 9.71750930e-02 -2.26402815e-01]
		[-1.94697718e-01 -1.47565361e+00 1.84987705e+00]	[-2.07395478e-01 -1.56270270e+00 1.93706546e+00]
		[ 7.31076442e-01 -4.99500734e-01 -1.10110194e+00]	[ 7.87877360e-01 -3.21695974e-01 -1.12438912e+00]
		[ 8.28142634e-01 5.84961571e-02 -3.72323601e-01]	[ 7.95701127e-01 8.19816117e-02 -3.66374813e-01]
		[-3.11095747e-01 1.20486257e+00 -6.99916283e-01]	[-3.29898753e-01 1.23386208e+00 -7.21367825e-01]
		[-3.11976916e-01 -2.55618839e-02 1.54160582e-01]	[-3.03169580e-01 -4.54107664e-03 1.61710254e-01]
		[-7.48122360e-01 5.91846992e-01 7.96534794e-02]]	[-7.54836531e-01 5.82283500e-01 1.43795991e-01]]
4.9249	4.84085	[[ 2.03077107e-01 -8.40560201e-01 1.08330325e+00]	[[ 8.47270742e-02 -5.69402471e-01 9.67390595e-01]	[1.3861196539752083, 1.8441117927991975, 1.0745134094512556, 1.2611009038075198, 2.1400249998031455, 1.0640923244023328, 2.1688674291188987, 1.1460249854139708, 0.6551284968004886, 0.14400577295195485, 1.117652336054383, 1.7500268484737684, 0.6847516913563981, 1.0712859335633629, 0.5240255427297799, 2.6692982956423243, 1.6673491879354703, 0.3777705785930537, 0.6321853887618, 0.3333315808257974, 0…	[1.125718621112231, 1.955782283623094, 1.2642063591566761, 1.3111785681358619, 2.2129715042954192, 1.0510574829638433, 1.9422871345682409, 1.2782930610803818, 0.6539750409687206, 0.23852683923062315, 1.0543354937156357, 2.5057327166842898, 0.9717891861815672, 0.9398729189113119, 0.6338746076324856, 2.2658925963593934, 1.673042377859522, 0.35291998498253196, 0.5951862038282586, 0.3109726466027091,…
		[ 5.96289401e-01 1.19681593e+00 1.26996806e+00]	[ 6.59389404e-01 1.29706950e+00 1.30686674e+00]
		[-3.04098585e-02 -7.46371900e-01 7.72388047e-01]	[-1.74431129e-01 -1.02156979e+00 7.24007359e-01]
		[ 6.49432824e-01 -4.58248779e-01 -9.79091698e-01]	[ 5.92388411e-01 -5.90050194e-01 -1.01000296e+00]
		[ 1.75576197e+00 -1.17753320e+00 3.32298732e-01]	[ 1.95275910e+00 -1.01667179e+00 2.24395305e-01]
		[-1.85475984e-02 5.79700368e-01 -8.92130004e-01]	[ 5.99129535e-02 5.88665145e-01 -8.68680388e-01]
		[-9.30603931e-01 1.04643195e+00 -1.65618309e+00]	[-8.35546278e-01 1.05216762e+00 -1.40259938e+00]
		[-8.31979392e-01 2.12285985e-01 7.59024518e-01]	[-9.56880574e-01 2.65104279e-01 8.05066729e-01]
		[-6.30804081e-01 -1.37008682e-01 -1.11839972e-01]	[-6.46037063e-01 -9.13558929e-02 -4.44248625e-02]
		[-8.18532148e-02 1.70819651e-02 1.17242997e-01]	[-1.05887894e-01 -1.67823323e-01 1.32356107e-01]
		[-4.25800136e-01 8.93633484e-01 -5.18902865e-01]	[-3.54621516e-01 9.39652016e-01 -3.20813035e-01]
		[-2.95021038e-02 -8.63252114e-01 1.52201162e+00]	[-4.82462669e-01 -1.49797913e+00 1.94986788e+00]
		[ 4.79114847e-01 -2.66122424e-01 -4.10502982e-01]	[ 8.17819070e-01 1.02753209e-01 -5.14769821e-01]
		[-7.05475066e-01 6.49368855e-01 -4.77785071e-01]	[-5.68252936e-01 6.32173734e-01 -4.01006327e-01]
		[-2.93634441e-01 -3.30128513e-01 -2.81774289e-01]	[-3.72078341e-01 -3.62383790e-01 -3.63363062e-01]
		[ 1.83595991e-01 2.66182223e+00 -7.84112238e-02]	[ 9.03311926e-02 2.24062163e+00 -3.25152643e-01]
		[ 4.45369390e-01 -1.59501813e+00 1.93949989e-01]	[ 4.81643436e-01 -1.59567401e+00 1.44619690e-01]
		[ 7.75166332e-02 -2.73166226e-01 -2.49162587e-01]	[ 4.67001354e-03 -7.28976133e-02 -3.45277634e-01]
		[ 3.87580389e-01 -4.99079484e-01 -1.89598495e-02]	[ 5.36426924e-01 -2.30502988e-01 -1.15590419e-01]
		[ 1.43327432e-01 -1.77622695e-01 2.42934905e-01]	[ 1.51487213e-01 -1.97434881e-01 1.86480773e-01]
		[-1.28923377e-01 -4.01252348e-01 -8.11557509e-01]	[-2.25531453e-01 -3.27318998e-01 -7.28078753e-01]
		[-1.35051608e-01 3.62812720e-01 6.14147737e-02]	[-2.13911467e-01 4.06117451e-01 4.55371410e-02]
		[-6.49356462e-02 2.06054087e-02 3.98805324e-01]	[-5.14614444e-02 1.00632136e-01 3.99858217e-01]
		[-9.99657306e-01 3.65137463e-01 -3.85175480e-01]	[-1.05497226e+00 3.75685629e-01 -3.72394320e-01]
		[ 3.09860947e-01 -4.81207470e-01 -2.59781820e-01]	[ 2.77558685e-01 -5.59453750e-01 -2.06092292e-01]
		[-7.20441988e-01 2.25003704e-01 -7.20515779e-01]	[-7.73359921e-01 1.80816105e-01 -7.01661722e-01]
		[ 3.96306466e-01 2.16061757e-01 5.27028743e-01]	[ 4.41657264e-01 1.70592348e-01 4.47872884e-01]
		[ 5.99014567e-01 -1.37315724e-01 2.92579310e-01]	[ 7.64992112e-01 -1.10868198e-01 3.14006381e-01]
		[-5.35018095e-01 -1.14935213e+00 4.07333888e-01]	[-5.24576501e-01 -1.14665359e+00 4.80355592e-01]
		[ 1.62525994e+00 8.79936843e-02 4.93392712e-01]	[ 1.54718891e+00 1.18784088e-01 4.77665780e-01]
		[ 6.18689853e-02 1.18046884e+00 4.01024034e-01]	[-3.95943188e-03 1.06849205e+00 4.16968900e-01]
		[-4.82834260e-01 3.46502190e-01 -5.73006545e-01]	[-5.14529182e-01 3.53910022e-01 -5.92538579e-01]
		[-1.24132995e-03 -6.79587628e-01 -5.31968866e-01]	[-6.17558709e-02 -7.09932034e-01 -5.39011058e-01]
		[-4.57615670e-01 2.05555961e-01 -2.48221253e-01]	[-4.73189187e-01 1.71554965e-01 -3.01609017e-01]
		[ 1.71799952e+00 4.86987316e-01 -9.13947535e-01]	[ 1.73250549e+00 4.96190039e-01 -8.57552700e-01]
		[-2.76872475e-01 -2.92089720e-01 1.82392353e-01]	[-2.79783335e-01 -2.72972920e-01 1.40148745e-01]
		[-1.37620467e+00 4.02137837e-01 -4.03812295e-01]	[-1.42254438e+00 3.45999379e-01 -4.08015071e-01]
		[-9.21066362e-01 2.06513287e-01 1.52309257e+00]	[-8.66856113e-01 1.99708339e-01 1.54024874e+00]
		[ 5.95467984e-01 -8.29325702e-01 -3.56808314e-01]	[ 5.58618369e-01 -8.23893047e-01 -3.16890799e-01]
		[ 2.95695182e-01 5.17404219e-02 -1.38829385e-01]	[ 2.76929228e-01 5.01743082e-02 -9.99324359e-02]
		[-7.26635988e-01 3.08683124e-01 6.13746490e-01]	[-6.35270216e-01 2.37440305e-01 8.78333272e-01]
		[-1.63804440e-01 -1.61566971e+00 -1.02914337e+00]	[-1.40266707e-01 -1.53400890e+00 -1.17400012e+00]
		[-3.70229229e-01 -9.34218083e-01 2.96269567e-02]	[-3.63109468e-01 -9.33120817e-01 1.20137540e-02]
		[ 3.43341940e-01 4.43094989e-01 -3.91908229e-01]	[ 3.94758098e-01 4.59944236e-01 -4.38304836e-01]
		[ 2.48519244e-01 -2.88088102e-01 -8.68408004e-02]	[ 2.24839046e-01 -2.58884273e-01 -1.20057010e-01]
		[ 2.67649661e-01 1.50764259e+00 8.02141605e-01]	[ 2.13749594e-01 1.47022905e+00 8.34001197e-01]
		[ 4.53872088e-01 -5.81952554e-01 -1.90798188e+00]	[ 5.06723057e-01 -5.61139355e-01 -1.89783709e+00]
		[-2.80977452e-01 1.24722072e+00 3.88336809e-01]	[-2.17912208e-01 1.23403820e+00 4.12775852e-01]
		[ 6.97096809e-01 1.50198765e-01 2.56057881e-01]	[ 6.78269394e-01 1.69544333e-01 2.59789487e-01]
		[-1.10297175e+00 -1.82256805e-01 -2.41972180e-01]	[-1.09992618e+00 -2.18959771e-01 -3.28639575e-01]
		[-3.13436996e-01 -4.77102699e-01 1.04896675e+00]	[-2.60079308e-01 -4.61689000e-01 1.06425290e+00]
		[ 4.83235455e-01 -1.76135207e-01 4.33388807e-01]	[ 4.42059447e-01 -1.47843643e-01 4.62016623e-01]
		[ 9.22615916e-01 -7.47089187e-01 1.12144761e+00]	[ 1.08388463e+00 -7.95921902e-01 1.02198698e+00]
		[-8.18706109e-01 -4.74329967e-02 -2.67936854e-01]	[-9.01541769e-01 -1.35600147e-01 -2.10680535e-01]
		[ 5.08089617e-02 5.56782507e-01 2.44845237e-01]	[ 5.41786902e-02 5.54838193e-01 3.41424368e-01]
		[-6.55599261e-01 2.41850516e-01 -2.54061572e-01]	[-7.11673065e-01 2.11781911e-01 -3.86615230e-01]
		[ 1.20377741e-01 -1.68414125e-02 -8.69441074e-01]	[ 1.43935405e-01 -1.48364394e-02 -9.00359005e-01]
		[ 3.21546470e-01 1.53928411e-01 1.87791573e-01]	[ 3.58314212e-01 1.70914388e-01 1.61735484e-01]
		[ 7.06083338e-01 1.22672484e+00 -1.59779914e+00]	[ 6.30714064e-01 1.16494669e+00 -1.55926096e+00]
		[-5.89887810e-01 -7.95401142e-01 -8.58026649e-01]	[-5.23432019e-01 -8.59177679e-01 -8.14594630e-01]
		[-2.44907098e-01 -3.86224902e-01 -2.21107964e-01]	[-1.55127920e-01 -4.45457647e-01 -2.26594374e-01]
		[-1.44619465e-01 2.41122070e-01 9.36901084e-01]	[-1.40553990e-01 2.44551193e-01 9.33551907e-01]
		[ 6.21044472e-02 -4.81717269e-01 5.61307756e-01]	[ 1.55743072e-01 -4.69163050e-01 5.24669264e-01]
		[ 5.62339952e-02 3.17509525e-01 1.25837654e+00]	[ 1.27689845e-02 3.33278979e-01 1.29002760e+00]
		[ 2.09529965e-01 5.28082639e-01 -5.25327853e-02]	[ 2.00393975e-01 5.04074299e-01 -1.52663180e-01]
		[-5.98964842e-04 -6.67752108e-01 -2.67004108e-01]	[ 1.44928003e-02 -6.94410572e-01 -2.31037059e-01]
		[-5.92738138e-02 2.72619506e-03 -2.04973811e-01]	[-5.16432443e-02 9.76077067e-03 -1.82648549e-01]
		[ 2.58589907e-01 1.79399946e-01 5.43849381e-01]	[ 2.55284746e-01 2.00836182e-01 5.29073276e-01]
		[-1.69912205e-01 -7.79325353e-02 1.46228874e-01]	[-1.85418207e-01 -1.16821771e-01 1.49580957e-01]
		[-6.94662948e-02 1.89095895e-01 -1.98792616e-01]	[-6.23978572e-02 1.34873005e-01 -1.67631200e-01]
		[-1.57832959e+00 -6.68518092e-01 -1.32683290e+00]	[-1.67659328e+00 -6.81584131e-01 -1.25436090e+00]
		[ 9.85214633e-01 3.66719156e-01 1.74065657e+00]	[ 1.11386484e+00 4.19834642e-01 1.82805049e+00]
		[-9.90321106e-02 8.37388793e-01 -5.41811111e-01]	[-6.35082693e-02 8.42740956e-01 -5.34087153e-01]
		[ 7.29859846e-03 -2.08274649e-01 3.86946303e-03]	[ 6.13111582e-03 -2.28085843e-01 -2.69903075e-03]
		[ 1.63978149e+00 -1.20235661e-01 1.10857481e+00]	[ 1.71031565e+00 -1.86992233e-01 1.05237009e+00]
		[-1.18569400e+00 -2.42298402e-01 -9.01962222e-01]	[-1.23104656e+00 -2.21462083e-01 -8.77465418e-01]
		[ 2.37197585e-01 -5.87786650e-01 -1.70035875e-01]	[ 2.81129667e-01 -5.26169360e-01 -2.42990804e-01]
		[-2.47302340e-01 1.22016075e+00 -1.09005683e+00]	[-1.71268558e-01 1.11890659e+00 -1.05041751e+00]
		[ 5.99825648e-01 -3.20534122e-01 6.54422260e-01]	[ 6.07422578e-01 -2.98413475e-01 6.38031627e-01]
		[-7.69851034e-01 6.08511976e-01 2.90965890e-01]	[-7.20799283e-01 5.83221609e-01 2.76541993e-01]
		[-4.39824851e-01 -4.58769325e-01 2.99551841e-02]	[-4.30445328e-01 -4.62926224e-01 6.80307805e-02]
		[ 4.24773237e-01 -4.16017850e-01 3.28629198e-01]	[ 4.52485377e-01 -3.98431095e-01 3.29550723e-01]
		[ 1.03451893e-01 -1.60754800e-01 2.00508813e+00]	[ 1.17423206e-01 -2.67265568e-01 1.95071087e+00]
		[-8.99982059e-01 -3.57956981e-01 -2.46335414e+00]	[-8.65555475e-01 -3.72036934e-01 -2.41183313e+00]
		[ 1.53804638e-01 -1.16849967e+00 -9.91696134e-03]	[ 1.63309985e-01 -1.14063258e+00 -2.40306614e-04]
		[-7.45797618e-02 1.13593806e+00 5.48604230e-01]	[-1.54918944e-01 1.12946752e+00 5.31801516e-01]
		[ 7.66254571e-01 -2.53271934e-02 -1.05924618e+00]	[ 7.57913743e-01 -3.80748241e-02 -1.06824232e+00]
		[ 4.28485091e-03 7.07842386e-01 9.36892033e-01]	[-4.99059310e-02 7.38526853e-01 9.10395819e-01]
		[-6.70417419e-02 3.34150442e-01 -6.96988616e-01]	[-2.63749316e-02 1.60666403e-01 -6.70772036e-01]
		[ 2.38295550e-01 -3.19492876e-01 -9.42544353e-01]	[ 2.62800875e-01 -3.60963082e-01 -9.77213103e-01]
		[-8.12718672e-01 2.01311168e-01 4.51491244e-01]	[-8.12754007e-01 2.13329517e-01 4.11756152e-01]
		[-2.87458438e-01 -6.93960522e-02 1.62240745e-01]	[-2.41517744e-01 -6.95149945e-02 2.32360667e-01]
		[ 7.94862804e-01 -2.25911510e-01 7.13770276e-01]	[ 7.62340418e-01 -3.04022367e-01 6.92564841e-01]
		[ 6.94814129e-02 3.71845632e-01 2.86982835e-01]	[ 5.48438940e-02 3.63557947e-01 3.08745607e-01]
		[ 1.89152048e-01 -5.13816241e-01 -2.64123132e-01]	[ 1.69855290e-01 -5.40231056e-01 -2.16344800e-01]
		[ 8.59398746e-01 3.25211221e-01 -5.36312492e-01]	[ 9.01452119e-01 3.61002165e-01 -5.29845279e-01]
		[-9.43203533e-02 -3.24820207e-01 -4.26282322e-01]	[-1.06810051e-01 -3.66517275e-01 -4.13691479e-01]
		[ 3.89479717e-01 -1.74472576e-01 4.88928192e-02]	[ 4.43695815e-01 -1.63385471e-01 -1.46710197e-02]
		[-1.20687127e+00 8.66666337e-01 3.38857212e-01]	[-1.19183720e+00 9.00048391e-01 4.45286495e-01]
		[-3.15956988e-01 -1.38217051e-01 6.50338419e-01]	[-3.05820864e-01 -1.61721703e-01 6.51376613e-01]
		[-8.59559594e-01 2.54868076e-01 9.27421467e-01]	[-9.04569387e-01 3.11794842e-01 8.14142586e-01]
		[ 3.24561091e-01 1.24664227e+00 1.61430409e+00]	[ 3.89539807e-01 1.22596800e+00 1.55350019e+00]
		[ 1.65243694e-01 1.60035250e-01 -4.61838352e-01]	[ 1.82742943e-01 1.94608725e-01 -4.32939839e-01]
		[-3.91043412e-01 -3.01910111e-01 6.08926695e-01]	[-3.67788655e-01 -3.15099667e-01 5.31619529e-01]
		[ 3.83296361e-02 -1.04116848e+00 -4.95931319e-01]	[ 3.31640606e-02 -1.03223979e+00 -5.20899058e-01]
		[ 6.55081338e-01 -4.08239637e-01 -1.88254367e+00]	[ 6.26981548e-01 -4.63250205e-01 -1.88758922e+00]
		[-2.27813259e+00 -1.26590134e+00 -1.54471516e+00]	[-2.19078465e+00 -1.32269200e+00 -1.56038694e+00]
		[ 1.12092069e+00 2.45197890e-01 1.78958950e-01]	[ 1.03695230e+00 4.03542264e-01 2.19383655e-01]
		[ 1.12012483e+00 2.14653768e-01 9.04360858e-01]	[ 1.15940014e+00 2.02638905e-01 8.80620735e-01]
		[ 1.57175306e-02 -1.57480599e-01 2.21639823e-01]	[ 2.86759380e-02 -1.58248046e-01 2.55824725e-01]
		[ 6.89365442e-01 9.27703621e-01 2.52517674e-01]	[ 6.45338207e-01 8.49117459e-01 3.29270636e-01]
		[-5.67454756e-01 -1.08991752e-02 -4.69435713e-01]	[-5.30719293e-01 -8.50978529e-02 -4.92589065e-01]
		[ 1.95379010e-01 4.16696519e-01 1.20381263e+00]	[ 2.61808973e-01 3.43719976e-01 1.18503958e+00]
		[-6.00676787e-01 -6.15761106e-01 -2.78364797e-01]	[-5.63065160e-01 -4.51820124e-01 -2.97602916e-01]
		[ 1.10233185e-01 1.31417864e-01 -3.58519025e-01]	[ 9.57914950e-02 1.14202064e-01 -4.04372562e-01]
		[ 2.23880696e-01 3.25904134e-02 -1.41143946e-02]	[ 2.07580934e-01 5.17381314e-02 2.10660570e-02]
		[-3.60289334e-01 3.94914675e-02 -3.21979392e-01]	[-3.47815763e-01 4.00608318e-02 -3.62948155e-01]
		[ 3.04495358e-01 9.88879744e-02 -8.28010273e-02]	[ 2.64274482e-01 6.09381989e-02 -3.09380829e-02]
		[-6.59458543e-01 -5.34605689e-01 1.49625794e+00]	[-6.96231321e-01 -5.19934123e-01 1.58584439e+00]
		[ 1.30921281e-01 6.97514562e-01 -1.21286812e+00]	[ 1.28403301e-01 5.85368683e-01 -1.20498010e+00]
		[ 7.41996855e-01 -3.19222550e-01 -3.43847008e-01]	[ 7.33276774e-01 -2.85784488e-01 -3.73200444e-01]
		[ 1.89446645e-01 1.08194216e+00 -3.93460663e-01]	[ 1.78173245e-01 1.10428946e+00 -2.59275262e-01]
		[ 4.37036127e-01 4.78908592e-01 -9.98113614e-01]	[ 3.01555596e-01 4.70133210e-01 -9.96293693e-01]
		[-4.99911957e-01 -1.16246971e+00 1.10221775e+00]	[-5.52502276e-01 -1.14017368e+00 1.09781271e+00]
		[ 8.54863315e-01 -1.01082357e+00 -2.08164652e+00]	[ 9.03783982e-01 -9.35173548e-01 -2.19891973e+00]
		[-1.70347545e+00 -4.23108497e-01 -6.53137633e-01]	[-1.70435659e+00 -4.48404727e-01 -5.91222325e-01]
		[ 1.58534393e-04 5.75075154e-02 4.90326411e-01]	[ 1.05638847e-01 3.11979967e-02 5.08451129e-01]
		[ 1.56199263e-01 1.85541290e-02 6.47830922e-01]	[ 1.77585455e-01 -1.29609747e-01 6.79081695e-01]
		[-3.02788349e-01 5.33811372e-01 1.01790995e+00]	[-2.63915976e-01 6.20732984e-01 1.00809554e+00]
		[ 7.39611228e-01 7.76803150e-01 7.40068062e-01]	[ 7.57816333e-01 7.96215071e-01 6.51620582e-01]
		[ 1.46710519e+00 9.31023484e-01 1.23108749e+00]	[ 1.56807266e+00 1.12858853e+00 1.02115033e+00]
		[-1.10087599e+00 -4.58587394e-01 -1.10082251e+00]	[-1.08472473e+00 -5.11764408e-01 -8.92394866e-01]
		[ 1.48077191e-02 -2.53873213e-01 1.09614011e-01]	[ 2.37759688e-02 -2.43624131e-01 8.26081354e-02]
		[-1.99312647e-01 -3.08150493e-01 1.31417504e-01]	[-2.61621708e-01 -1.58743733e-01 1.97161333e-01]
		[-1.15066710e-01 2.47313190e-01 -1.92193101e-01]	[-1.22982962e-01 2.17386421e-01 -6.66542855e-02]
		[-2.31522229e-01 -1.88656236e-01 -4.23343239e-01]	[-2.55398521e-01 -2.80162413e-01 -4.48229323e-01]
		[ 1.09948939e+00 1.76998415e+00 1.03773826e+00]	[ 1.06539778e+00 1.62922644e+00 1.05721100e+00]
		[-2.04534944e+00 2.10333076e-01 4.11660185e-01]	[-2.02233148e+00 3.79668346e-01 3.54392144e-01]
		[-3.44410029e-01 -1.02879889e+00 7.84482581e-01]	[-3.35609639e-01 -9.70809786e-01 7.57925050e-01]
		[ 1.02376585e+00 -1.14164283e+00 -1.03051587e+00]	[ 9.56066397e-01 -1.07390528e+00 -9.99201628e-01]
		[-1.90609454e-02 8.44824277e-02 -8.08319201e-01]	[-2.00965778e-02 8.14876076e-02 -8.45220083e-01]
		[ 2.97076894e-01 2.22305842e-01 2.27393650e-01]	[ 3.50067675e-01 1.23508994e-01 1.41972087e-01]
		[-1.71275313e+00 -1.40369411e+00 -1.14877723e+00]	[-1.83204408e+00 -1.31967819e+00 -1.22181621e+00]
		[ 5.37655741e-01 3.84982133e-01 -3.77010521e-02]	[ 5.75263358e-01 2.86148094e-01 1.57223026e-02]
		[ 4.37326507e-01 2.67614026e-01 5.10541423e-01]	[ 4.21906681e-01 2.28273113e-01 4.79954963e-01]
		[ 3.55200858e-01 4.66150662e-01 6.17412784e-01]	[ 3.39036050e-01 4.96365070e-01 6.78406616e-01]
		[ 4.35435562e-01 4.25770774e-01 1.82420533e-01]	[ 4.81249129e-01 4.00991715e-01 1.24886243e-01]
		[ 6.21161200e-02 -1.19500942e-01 -7.91072736e-03]	[ 6.21459569e-02 5.76187880e-03 -3.99666733e-02]
		[-1.50010385e+00 -6.67612240e-01 1.33075765e+00]	[-1.44432181e+00 -7.00633680e-01 1.25777014e+00]
		[ 1.88282192e-01 1.26358622e+00 -8.83367727e-01]	[ 1.25205575e-01 1.24584836e+00 -9.86437578e-01]
		[ 5.09884248e-01 -6.77203545e-01 -6.96714022e-01]	[ 5.26569836e-01 -6.45962184e-01 -7.17871955e-01]
		[ 5.03644586e-01 9.30023015e-02 3.62965392e-01]	[ 4.60926747e-01 3.80864166e-02 2.92342554e-01]
		[ 6.09077208e-01 8.60136653e-01 -8.33866224e-02]	[ 6.44687349e-01 8.55991184e-01 -1.21064263e-01]
		[-3.56774889e-01 -7.99773873e-01 9.05721950e-02]	[-3.89392221e-01 -8.28014412e-01 1.83851458e-01]
		[ 1.18075048e+00 -5.49964294e-01 -1.61422748e+00]	[ 1.18523454e+00 -4.49727557e-01 -1.46435758e+00]
		[-1.01971795e+00 -2.50010944e+00 5.86503463e-01]	[-1.00221034e+00 -2.64474960e+00 4.17288599e-01]
		[ 7.12994419e-02 5.84057570e-02 -5.84134652e-01]	[ 5.80328057e-02 7.18444731e-02 -5.16429235e-01]
		[-6.25365986e-01 5.04014722e-01 1.10411826e-01]	[-6.63377409e-01 6.03199809e-01 9.15365951e-02]
		[-1.09190859e-01 7.92498312e-01 8.82776630e-01]	[-8.48074884e-02 7.67584203e-01 9.09695651e-01]
		[ 4.25744755e-01 1.66052847e+00 4.69552801e-01]	[ 4.28506880e-01 1.68683428e+00 5.69427623e-01]
		[-1.85054410e+00 -2.26053075e-01 -1.32044273e+00]	[-1.70305864e+00 -1.12272767e-01 -1.44233759e+00]
		[ 2.07050237e-01 -5.16176825e-01 1.40409037e+00]	[ 1.33795246e-01 -5.30876228e-01 1.44651338e+00]
		[ 9.55854351e-01 4.76198184e-01 9.32149577e-01]	[ 9.55108682e-01 4.73780951e-01 9.29578672e-01]
		[ 1.14670806e+00 -3.81653785e-01 -3.19285182e-01]	[ 1.12901176e+00 -3.64161112e-01 -3.80646271e-01]
		[ 7.41928617e-03 8.79788953e-01 1.14966694e-01]	[-1.07321647e-01 8.92889371e-01 1.07822955e-01]
		[-5.41268813e-01 -2.92386323e-01 -6.28601878e-01]	[-4.98398345e-01 -2.60676658e-01 -6.18645041e-01]
		[-9.94491646e-01 1.95457536e+00 7.80867400e-01]	[-1.03487384e+00 1.95189810e+00 6.89103109e-01]
		[ 1.89276922e+00 -1.08276394e+00 -1.74270374e+00]	[ 1.99396136e+00 -1.24151086e+00 -1.69980784e+00]
		[ 2.29639871e-01 -7.24312531e-01 -1.03425868e+00]	[ 2.60868605e-01 -7.46027759e-01 -1.03281816e+00]
		[-7.97269102e-03 5.85741233e-01 -2.08212068e-01]	[ 1.05090737e-02 5.19130973e-01 -2.23303561e-01]
		[-1.93435048e-01 -1.21916501e+00 6.60453664e-01]	[-2.17414846e-01 -1.24774048e+00 6.51978395e-01]
		[-9.33362213e-01 7.26881631e-01 1.63709633e+00]	[-9.65099724e-01 7.46790988e-01 1.61949243e+00]
		[ 1.43330214e+00 1.13490869e+00 -1.44307780e+00]	[ 1.53015380e+00 1.19229997e+00 -1.50086329e+00]
		[-5.67883719e-01 -5.39235685e-01 4.90584910e-01]	[-6.03688737e-01 -6.04299224e-01 5.18413426e-01]
		[ 6.73892012e-02 -2.68463622e-01 4.92097595e-01]	[ 6.95099369e-02 -2.48665247e-01 4.74870432e-01]
		[-6.56063963e-01 -3.71927394e-01 3.78645591e-01]	[-6.60564705e-01 -3.78850684e-01 3.77298744e-01]
		[-2.62067944e-01 -2.70636618e-01 2.51682785e-01]	[-3.03767976e-01 -3.13494118e-01 2.45291802e-01]
		[-6.73295001e-02 3.15686045e-01 -5.71735802e-02]	[-5.13305779e-02 2.75890828e-01 -8.41401496e-02]
		[ 1.67815700e+00 -1.22292639e+00 1.04176025e+00]	[ 1.69644972e+00 -1.25622567e+00 1.10356685e+00]
		[-1.17282088e+00 4.29188443e-01 -4.29418660e-01]	[-1.15529471e+00 4.71040863e-01 -3.88486758e-01]
		[ 1.19851744e-01 4.21047396e-01 -8.66350502e-01]	[ 7.92211299e-02 3.95537338e-01 -8.75835485e-01]
		[-8.66039398e-01 3.96075786e-02 5.32120510e-01]	[-8.42139972e-01 4.38513925e-02 5.50827605e-01]
		[-1.38538593e-01 -1.63147471e-01 -4.71263306e-01]	[-1.10093305e-01 -1.92695260e-01 -3.88318346e-01]
		[ 3.91454069e-01 5.63330496e-01 6.51340841e-02]	[ 3.36734276e-01 5.46154187e-01 -7.70729837e-03]
		[-4.67887290e-01 6.53323421e-01 1.09738180e+00]	[-4.87419912e-01 6.37926946e-01 1.03142092e+00]
		[ 6.81834724e-01 1.17570576e+00 -2.64483138e-01]	[ 6.58310899e-01 1.18454578e+00 -2.38977128e-01]
		[ 3.60851635e-02 -1.36378196e-01 -8.72519151e-01]	[ 2.19361914e-02 -1.79022951e-01 -8.80614647e-01]
		[-3.37341082e-01 -2.61352251e-01 -4.09912964e-01]	[-3.41441610e-01 -2.35620962e-01 -4.34831984e-01]
		[ 4.99787773e-01 -8.05367366e-01 3.42185560e-01]	[ 5.19327520e-01 -8.26962888e-01 3.58509215e-01]
		[-4.94624220e-01 -4.36620276e-01 2.09272803e-01]	[-4.24596909e-01 -4.72147457e-01 1.93439358e-01]
		[ 1.82050535e+00 -2.67283227e-01 1.39462633e+00]	[ 1.87373538e+00 -3.01425350e-01 1.31659260e+00]
		[ 8.39207439e-02 4.95012457e-02 4.65341381e-02]	[ 6.44685882e-02 -1.63478748e-03 4.00711257e-02]
		[-2.34853611e-01 -4.01639145e-01 1.77086465e-01]	[-2.28021483e-01 -4.08729251e-01 1.68080119e-01]
		[-1.48838814e+00 1.70072642e-01 -1.42971756e+00]	[-1.48075484e+00 1.53229757e-01 -1.42770299e+00]
		[-1.54439187e-01 4.72601464e-01 2.58857816e-01]	[-1.85775919e-01 4.51936362e-01 2.48895101e-01]
		[-3.87251751e-02 8.96402205e-02 -3.47104651e-01]	[-4.53316772e-02 1.05040952e-01 -3.47563499e-01]
		[-3.51037209e-02 3.05291578e-01 -2.11938973e+00]	[-7.83979603e-02 2.96887445e-01 -2.02916011e+00]
		[ 8.85090625e-01 1.12500016e+00 3.56699504e-01]	[ 9.24329772e-01 1.10651352e+00 3.83621887e-01]
		[ 4.37790232e-01 3.69628568e-01 -4.60511301e-01]	[ 4.06904256e-01 3.15996852e-01 -4.04518957e-01]
		[ 7.66639465e-01 -1.12445380e+00 1.01605587e+00]	[ 6.50096063e-01 -1.06557125e+00 9.89344732e-01]
		[-1.75352023e+00 -3.68163500e-01 3.66194136e-01]	[-1.71944026e+00 -2.78971281e-01 3.76365866e-01]
		[-2.16077492e-01 -4.50564515e-01 6.79767194e-01]	[-1.71407172e-01 -4.29618282e-01 6.78241503e-01]
		[-3.06222113e-01 3.41868954e-01 -8.96534360e-01]	[-2.86886461e-01 3.96102210e-01 -8.25757704e-01]
		[ 1.19319582e+00 3.90517827e-01 4.91455024e-01]	[ 1.08373245e+00 3.74825546e-01 4.08149955e-01]
		[ 4.11958022e-02 -5.45806712e-02 3.98865179e-01]	[-1.27534575e-04 -2.90024445e-02 3.63878147e-01]
		[ 1.69209368e-01 -1.34197847e-01 -5.43353723e-01]	[ 1.57289350e-01 -1.06780501e-01 -5.45631725e-01]
		[ 2.98214249e-01 -4.23315831e-01 1.58337858e+00]	[ 2.97155432e-01 -4.29930795e-01 1.50908416e+00]
		[-1.13455768e+00 -5.54898040e-01 -9.15841361e-01]	[-1.10923980e+00 -5.40974355e-01 -8.81852630e-01]
		[ 2.61127336e+00 -1.13480564e+00 -1.48309619e-02]	[ 2.52257794e+00 -1.13416442e+00 6.08002922e-02]
		[-2.63506530e-01 -3.27522388e-01 5.90412315e-01]	[-2.79971666e-01 -3.56648638e-01 5.25753309e-01]
		[-1.16788338e+00 7.48192757e-01 -9.20876049e-02]	[-1.16946785e+00 7.00102254e-01 -8.50967869e-02]
		[ 1.93256767e-01 8.00507667e-01 8.34299712e-02]	[ 9.14835804e-02 8.11970617e-01 1.53661507e-01]
		[-8.47768194e-01 -2.01380125e-01 1.37236482e-01]	[-8.70271847e-01 -2.21908709e-01 8.49183622e-02]
		[-4.48977885e-01 3.03646070e-02 -6.72789984e-01]	[-3.55911495e-01 1.06060314e-01 -7.20125824e-01]
		[ 1.39857092e+00 7.08085613e-01 -1.26108715e+00]	[ 1.40576822e+00 6.77462308e-01 -1.27455981e+00]
		[-4.45035609e-01 5.10680777e-02 2.37638478e-01]	[-4.91138556e-01 1.81232702e-01 2.31914945e-01]
		[-7.50535292e-01 -3.32707898e-01 1.75709535e-01]	[-7.68847772e-01 -3.30162951e-01 1.61865113e-01]
		[-3.77222946e-01 -8.34832960e-03 3.51071559e-01]	[-4.04305516e-01 4.09468476e-02 2.54994455e-01]
		[-1.13844612e-01 -1.89306829e-01 4.22063497e-01]	[-5.13391391e-02 -1.93477209e-01 4.20829990e-01]
		[ 2.58623434e-01 -2.76085357e-01 2.44049531e-01]	[ 2.56489259e-01 -3.02920653e-01 1.21974193e-01]
		[ 8.57192788e-01 1.86918683e-01 -1.55627994e+00]	[ 8.50049385e-01 2.53832767e-01 -1.39260061e+00]
		[-1.26254014e+00 1.24707715e+00 -6.94139060e-01]	[-1.22976195e+00 1.31083979e+00 -7.73346311e-01]
		[-2.99167512e-01 3.73024587e-01 3.56416734e-01]	[-1.97464600e-01 4.24089025e-01 3.34256423e-01]
		[-3.99204308e-02 3.46212220e-01 2.11505963e-01]	[-6.37954442e-02 3.16034818e-01 1.85870333e-01]
		[-3.24118244e-02 -1.06843614e+00 5.86286204e-01]	[-3.03447949e-02 -1.06138467e+00 6.86270089e-01]
		[ 7.21998741e-01 -1.24522261e+00 9.51042886e-01]	[ 7.13825933e-01 -1.24439081e+00 9.39055637e-01]
		[-1.19293310e+00 1.16955131e+00 -1.37931468e+00]	[-1.23034603e+00 1.14678663e+00 -1.41160646e+00]
		[-4.07053535e-01 -4.85328078e-01 7.72179479e-01]	[-4.23570746e-01 -5.26924617e-01 7.59913938e-01]
		[ 8.54448544e-01 -6.18265312e-01 1.02327302e+00]	[ 8.79632150e-01 -5.75413843e-01 1.02829843e+00]
		[ 7.26095284e-01 4.75845685e-01 -2.50911659e-01]	[ 7.40771454e-01 5.14996317e-01 -1.12494254e-01]
		[ 4.31185729e-01 -3.73816077e-01 -6.31125778e-02]	[ 5.00743802e-01 -3.34150705e-01 -8.82161645e-02]
		[-1.83735859e-01 1.14190014e-01 -2.46467759e-01]	[-1.22627086e-01 1.50586054e-01 -2.59389049e-01]
		[ 8.22226673e-01 2.63571620e+00 1.25230045e+00]	[ 7.86400611e-01 2.62965739e+00 1.31537854e+00]
		[-1.12196307e+00 -9.51018769e-01 -2.40030286e+00]	[-1.17112670e+00 -9.49825723e-01 -2.39603147e+00]
		[-1.16359154e-01 -4.97712222e-01 1.62937669e-02]	[-9.97842233e-02 -5.00809655e-01 5.62812891e-03]
		[ 1.09116708e-02 -1.52996359e+00 -5.03655796e-01]	[-9.54016244e-02 -1.50887457e+00 -4.52243275e-01]
		[ 2.17786455e-01 -2.63994166e-01 -3.50556875e-01]	[ 2.23528373e-01 -2.71921127e-01 -3.36894910e-01]
		[ 4.17785022e-01 7.74953548e-01 1.73583744e+00]	[ 4.18576873e-01 6.98240089e-01 1.84292037e+00]
		[-1.10966866e+00 -5.38277023e-01 -9.37713913e-01]	[-1.02853150e+00 -7.24641495e-01 -8.96909701e-01]
		[ 7.36374514e-01 -7.67083135e-01 3.85321673e-01]	[ 6.71665280e-01 -5.24208915e-01 3.74125199e-01]
		[ 1.33092991e-01 1.43626863e-01 1.68451251e-01]	[ 1.83341787e-01 1.52579313e-01 1.90100873e-01]
		[-2.86854537e-01 4.82942658e-02 2.18776845e-01]	[-3.19700278e-01 4.83756233e-02 2.42840142e-01]
		[ 6.06762595e-01 1.11195848e+00 -1.85456958e-01]	[ 6.37557771e-01 1.14156732e+00 -2.06610702e-01]
		[-1.21104490e-01 -1.39299435e-02 2.97898157e-01]	[-1.02640454e-01 -1.09198499e-01 2.88814410e-01]
		[-2.17123799e+00 -6.48200287e-01 -6.19321008e-01]	[-2.12726951e+00 -7.06750876e-01 -5.94727781e-01]
		[ 3.75568028e-01 6.11652736e-02 -6.05020568e-01]	[ 3.66269086e-01 2.41046699e-01 -6.37790179e-01]
		[ 1.27840633e-01 -2.92635977e-01 1.31631369e-01]	[ 9.24602284e-02 -2.74222863e-01 1.50439788e-01]
		[-1.44034332e-01 5.83415719e-01 5.21039557e-01]	[-1.74176745e-01 5.67439333e-01 5.19198732e-01]
		[ 1.38566114e+00 6.69309221e-01 8.01273394e-01]	[ 1.32114093e+00 7.35188465e-01 7.90705983e-01]
		[ 4.97180568e-01 -5.06637559e-01 -2.04895598e-01]]	[ 5.08869150e-01 -5.52088454e-01 -1.88958576e-01]]
5.53896	5.35562	[[-1.95736188e+00 -7.15244754e-01 7.93175027e-01]	[[-2.28079987e+00 -5.78223188e-01 8.29673608e-01]	[2.2297908417846024, 1.8174879688461125, 1.8835824950085358, 1.5405952066547908, 1.8834340448661466, 0.11798010765754975, 3.1389697270097585, 1.2618674950992852, 0.6306290362149019, 1.041635639383007, 0.8179410970429761, 1.581233053867569, 1.331072695852993, 0.5429373402292385, 0.6746600297121202, 2.0199391194430842, 1.361332459401931, 0.853393710721345, 1.7323979733612922, 0.7260142341184245, 1.…	[2.494944566505449, 1.8066218345301013, 1.9265660095817145, 1.6412493850159708, 1.9611636904099707, 0.1538838911933831, 3.0401397940126285, 1.24334038816155, 0.5644129984770668, 0.9297770885802744, 0.8374890500715271, 2.0735147092544945, 1.4426452320692367, 0.4862027752382604, 0.6606361738434723, 1.808597947712111, 1.3439795798742213, 0.8368183877677734, 1.830187611939729, 0.7041832314449511, 1.0…
		[ 1.46529380e+00 -4.19522061e-01 -9.90039313e-01]	[ 1.54442119e+00 -3.34294168e-01 -8.75724300e-01]
		[-8.63273094e-01 -1.52154399e-01 1.66718074e+00]	[-1.03104260e+00 -2.16001874e-01 1.61305640e+00]
		[ 1.03289456e+00 -9.38696487e-01 -6.52235638e-01]	[ 1.01153867e+00 -1.03106293e+00 -7.79357615e-01]
		[-9.96167904e-01 -1.42181521e+00 7.30352521e-01]	[-9.50553063e-01 -1.48344457e+00 8.61396598e-01]
		[ 7.38680282e-02 -3.47024227e-02 8.51971952e-02]	[ 1.50906892e-01 3.01119379e-02 7.95655464e-04]
		[ 9.65070275e-01 7.01366181e-01 -2.90342139e+00]	[ 1.42586013e+00 8.20656029e-01 -2.55653996e+00]
		[-3.96441552e-01 9.76053937e-01 6.94595122e-01]	[-4.57524767e-01 9.69240660e-01 6.30189615e-01]
		[ 2.89632514e-02 -6.63125248e-02 -6.26463694e-01]	[ 9.89426451e-02 -1.15545401e-01 -5.43527043e-01]
		[ 7.15799342e-01 3.89048080e-01 6.49059088e-01]	[ 6.79689765e-01 2.69549118e-01 5.74326153e-01]
		[-3.94432490e-01 6.19521297e-01 -3.60061123e-01]	[-4.22773790e-01 6.50004116e-01 -3.16456760e-01]
		[-7.77829484e-01 1.37224049e+00 -1.10613349e-01]	[-1.57123427e+00 1.27109011e+00 -4.63698245e-01]
		[ 5.87409881e-01 1.11786992e+00 -4.20798050e-01]	[ 9.29747546e-01 1.07346917e+00 -2.53887198e-01]
		[-4.08283192e-01 -3.56705366e-01 2.91045080e-02]	[-2.58991974e-01 -4.09214402e-01 4.31261999e-02]
		[ 6.56885174e-01 -7.43051162e-02 1.34709960e-01]	[ 6.48423166e-01 -1.21958003e-01 -3.33736064e-02]
		[ 1.13841475e-01 1.97338480e+00 4.15868468e-01]	[ 2.05906160e-01 1.70004884e+00 5.81775832e-01]
		[ 3.27770911e-01 -1.28137781e+00 3.22278155e-01]	[ 3.27642040e-01 -1.23249377e+00 4.24135492e-01]
		[ 5.63196079e-01 -6.33902110e-01 -9.62243087e-02]	[ 6.49638492e-01 -5.07966596e-01 -1.42143526e-01]
		[ 4.50606012e-01 2.96486568e-02 1.67250648e+00]	[ 4.32074491e-01 1.98128158e-01 1.76738325e+00]
		[-5.84641108e-01 3.97473542e-01 -1.65245956e-01]	[-5.13388100e-01 4.16631844e-01 -2.42331568e-01]
		[-6.16680276e-02 -5.79881991e-01 -9.19866633e-01]	[-1.37481032e-01 -5.44539691e-01 -9.04040810e-01]
		[-9.89982749e-02 -7.42452300e-01 -4.77463117e-02]	[-9.93457306e-02 -7.05636668e-01 -9.25435239e-02]
		[-5.70372858e-01 1.97834478e+00 4.35989224e-01]	[-5.52113479e-01 1.95833659e+00 5.04727652e-01]
		[ 4.89846848e-01 7.72837065e-01 -1.74293730e-02]	[ 5.44103751e-01 8.45332065e-01 -4.05669295e-02]
		[ 2.09233003e-01 -1.11519515e+00 6.26755515e-01]	[ 1.58018776e-01 -1.16514348e+00 5.88691047e-01]
		[-1.06246120e-01 -8.14455402e-02 5.55120287e-02]	[-1.27483898e-01 -1.37439906e-01 1.69141985e-02]
		[ 4.52359044e-01 -8.76575739e-01 -7.49478619e-01]	[ 5.14915502e-01 -9.06166496e-01 -7.34419802e-01]
		[-6.65200080e-01 -6.09074379e-01 -4.86004125e-01]	[-6.98396243e-01 -6.41627723e-01 -5.31524624e-01]
		[-3.11292539e-01 -1.45863906e+00 1.36696782e+00]	[-4.53579998e-01 -1.56231928e+00 1.48930993e+00]
		[ 5.30166623e-01 1.64286075e+00 7.31171264e-01]	[ 5.31916211e-01 1.67795440e+00 7.93723660e-01]
		[ 7.96130770e-01 1.25212191e-01 -8.97091210e-01]	[ 7.24394391e-01 5.15775525e-02 -8.33669584e-01]
		[ 7.09116677e-02 -6.02559917e-01 -1.02508554e+00]	[-4.19131937e-02 -6.03277555e-01 -1.04425038e+00]
		[-9.87500346e-01 7.83868703e-01 -2.12753875e-01]	[-9.51001686e-01 7.03471043e-01 -2.93851877e-01]
		[ 2.68724692e-01 -3.01785309e-01 -1.18468026e-01]	[ 2.25003334e-01 -3.41160102e-01 -1.23339926e-01]
		[ 1.66814547e+00 -3.17033870e-01 4.32876489e-01]	[ 1.68387042e+00 -2.70457981e-01 5.95424882e-01]
		[ 3.35755584e-01 2.87951628e-01 -1.44965227e-01]	[ 3.48442593e-01 2.46844222e-01 -1.09530241e-01]
		[-6.83006891e-01 -1.70983688e-02 -7.63011018e-01]	[-7.08728911e-01 -2.15323810e-02 -7.77055790e-01]
		[ 3.55154630e-01 7.78940202e-02 -3.79957112e-01]	[ 4.18733433e-01 8.03669139e-02 -3.80798522e-01]
		[-6.77087485e-01 -5.40899500e-02 1.02817858e-01]	[-7.00044523e-01 -5.59510662e-02 1.84873455e-01]
		[-1.05804188e+00 5.95977217e-03 4.54025121e-01]	[-1.04181335e+00 1.94445877e-02 4.86760837e-01]
		[-1.36210339e+00 1.00841753e+00 4.46968155e-01]	[-1.35086697e+00 9.60650538e-01 4.83287554e-01]
		[-5.67363122e-01 1.78453897e+00 -2.24330331e-01]	[-5.95225886e-01 1.73091912e+00 -3.16150704e-01]
		[ 6.65714352e-01 6.39625083e-01 8.41068406e-02]	[ 7.19655213e-01 6.44714138e-01 5.48837006e-02]
		[ 4.39591549e-01 -1.32698763e+00 6.05193038e-01]	[ 4.24961767e-01 -1.22725293e+00 5.27504764e-01]
		[-2.45344031e-01 -1.24274869e-01 5.14672162e-02]	[-2.95258257e-01 -7.10722893e-02 6.34080434e-03]
		[ 9.52319698e-01 -2.27943542e+00 -8.36228813e-01]	[ 9.39616286e-01 -2.30293802e+00 -7.99433086e-01]
		[-1.78602698e-01 -4.79669486e-01 1.28131816e+00]	[-3.50796774e-01 -4.62396411e-01 1.32234571e+00]
		[ 8.00734644e-01 6.79625115e-01 1.25545047e-01]	[ 7.37750149e-01 6.44200193e-01 1.92315038e-01]
		[-4.69386707e-01 -8.19208863e-02 -5.31573327e-01]	[-5.00660306e-01 -1.55647222e-01 -5.08984519e-01]
		[ 6.45507413e-01 -4.79631742e-01 -9.80281040e-01]	[ 6.65508350e-01 -4.73283905e-01 -1.02018779e+00]
		[ 2.75046939e-01 -2.52992815e-01 -5.05135467e-01]	[ 1.71791055e-01 -2.40626694e-01 -5.27051762e-01]
		[-8.76510536e-01 7.32096348e-01 7.31902898e-01]	[-8.55080194e-01 7.70095870e-01 7.10590963e-01]
		[ 8.95220268e-01 7.78327559e-01 -3.54522035e-01]	[ 1.04870119e+00 7.44808278e-01 -4.80479230e-01]
		[ 8.79550303e-01 4.83671258e-01 8.73846459e-01]	[ 8.79252613e-01 5.09670281e-01 9.25536284e-01]
		[-6.28259663e-01 -1.84070257e-01 1.31702794e-01]	[-5.77298022e-01 -1.58207482e-01 2.26545382e-01]
		[-1.76352466e-01 3.23656371e-01 -1.07556047e-02]	[-2.58553354e-01 3.06688490e-01 -1.15606399e-01]
		[-7.31626556e-01 -1.03520531e+00 -2.68651621e-01]	[-7.39883560e-01 -1.04822438e+00 -3.40634800e-01]
		[-4.31301738e-01 -3.90147279e-01 -1.64565642e-01]	[-3.69441818e-01 -3.99020927e-01 -1.98515574e-01]
		[ 1.01770539e+00 1.54098618e+00 -8.73389830e-01]	[ 9.23097176e-01 1.44948287e+00 -8.06720435e-01]
		[ 6.71961934e-01 -2.83014230e-01 1.63826799e+00]	[ 7.19572712e-01 -3.32738477e-01 1.62999709e+00]
		[-1.66109899e-01 -2.72266133e-01 3.21169545e-01]	[-1.34716552e-01 -2.97276150e-01 3.25277063e-01]
		[-7.69762845e-01 -1.53695160e-01 -4.28465088e-01]	[-7.83653957e-01 -1.78542644e-01 -4.54896181e-01]
		[-6.97697470e-01 -4.41776166e-01 3.08811833e-01]	[-6.48609315e-01 -3.71501630e-01 3.06973778e-01]
		[-1.87155790e-01 -3.90555262e-01 -8.66545392e-01]	[-1.94940815e-01 -3.30014614e-01 -8.50148190e-01]
		[-4.30607950e-01 1.83738394e+00 7.41466230e-01]	[-4.09179474e-01 1.87260192e+00 5.93162160e-01]
		[-1.65057083e-01 8.78122876e-01 -3.78571234e-01]	[-1.33483066e-01 8.43502110e-01 -3.82517321e-01]
		[ 1.52356694e-01 -7.00935933e-01 4.57009969e-02]	[ 1.48476778e-01 -7.14873044e-01 8.51646233e-02]
		[-8.05635481e-02 -3.10615310e-03 1.41972408e-01]	[-9.05872820e-02 3.68061249e-02 1.39015092e-01]
		[ 4.14366223e-01 -5.50065287e-01 -4.44953487e-01]	[ 4.13626616e-01 -5.87830128e-01 -5.07398960e-01]
		[ 2.69823017e-01 -1.61948025e+00 1.77320847e-01]	[ 2.71973657e-01 -1.64748038e+00 1.56431921e-01]
		[ 5.53737803e-01 5.23581610e-01 -1.65313936e+00]	[ 4.10621369e-01 4.91385955e-01 -1.63045717e+00]
		[-1.35902207e+00 -6.75585548e-01 -6.39191132e-01]	[-1.25240502e+00 -6.17960543e-01 -5.91654869e-01]
		[ 5.70872476e-01 -9.30175790e-01 9.71683159e-01]	[ 5.78877680e-01 -9.53319081e-01 9.16948019e-01]
		[-4.91354699e-01 -2.57577405e-01 -2.61578149e-02]	[-4.83835660e-01 -2.41938438e-01 -2.79464402e-02]
		[ 1.05514743e-01 5.37905344e-01 3.45065044e-01]	[ 6.24059166e-02 5.97799375e-01 3.78890999e-01]
		[ 6.22963288e-01 6.94435920e-01 9.20512340e-01]	[ 5.66004222e-01 7.01513266e-01 9.97652546e-01]
		[-2.65009531e+00 -4.42088761e-01 6.24190991e-02]	[-2.62663168e+00 -3.27085217e-01 3.25140896e-02]
		[ 2.04321779e+00 7.57754443e-01 3.02167684e-02]	[ 1.97059608e+00 7.06531624e-01 4.25857956e-02]
		[ 1.52963552e+00 -3.95636076e-01 4.41597526e-01]	[ 1.52675860e+00 -3.14570751e-01 3.88966297e-01]
		[ 1.16160253e-01 -2.72414846e-01 -2.71022027e-01]	[ 1.62563701e-01 -2.92004697e-01 -3.05165144e-01]
		[ 7.52413587e-02 2.09286533e-01 3.46862916e-01]	[ 1.30214633e-01 2.42604989e-01 4.12051351e-01]
		[-1.15937112e+00 -1.47698724e-02 -5.71744595e-01]	[-1.14723188e+00 2.67693100e-03 -5.49696571e-01]
		[ 3.35850458e-01 9.77186354e-01 2.14821754e+00]	[ 2.73152272e-01 9.67354459e-01 2.13315078e+00]
		[-1.55843268e-01 4.58056872e-01 -8.14553104e-01]	[-1.90105230e-02 4.35295692e-01 -8.94382950e-01]
		[-3.02944415e-01 -1.12301311e+00 -1.24200255e-01]	[-3.03309163e-01 -1.09414320e+00 -1.09084440e-01]
		[-1.77927422e-01 4.12125144e-02 -1.58201949e-01]	[-2.00887483e-01 4.72431285e-02 -1.42063808e-01]
		[ 7.70933469e-01 -1.24410418e-01 -4.12833946e-01]	[ 7.64588830e-01 -5.60928837e-02 -4.51647916e-01]
		[-4.74859718e-01 -2.51137916e-01 -6.10489156e-01]	[-5.24462751e-01 -2.83594662e-01 -6.08298392e-01]
		[ 7.91198669e-01 -2.44834495e+00 -2.58678404e-01]	[ 7.53123527e-01 -2.38306911e+00 -3.78218344e-01]
		[ 5.81692615e-01 1.25053806e+00 -5.62637018e-01]	[ 5.37693846e-01 1.27526971e+00 -4.61059289e-01]
		[-1.49331119e-01 -8.36301575e-02 1.20652818e+00]	[-1.74403108e-01 -1.45925763e-01 1.19437639e+00]
		[-2.01941346e-01 1.78245160e+00 6.44800462e-02]	[-2.16923560e-01 1.80922783e+00 -7.04029301e-03]
		[-5.73555270e-01 3.67736542e-01 -5.09090137e-01]	[-5.62579022e-01 3.43450082e-01 -5.18403064e-01]
		[-3.58400548e-01 -8.68346246e-01 1.53749256e-01]	[-3.37244026e-01 -8.96885286e-01 1.68606468e-01]
		[-5.14740862e-01 5.30023413e-01 -1.65577218e-01]	[-5.95772788e-01 4.51006320e-01 -5.16774633e-02]
		[ 1.07265949e+00 3.49031335e-01 -5.00155698e-02]	[ 1.12471841e+00 2.81981834e-01 -4.31552156e-02]
		[ 7.95407621e-02 -4.04194156e-01 5.54456427e-02]	[ 5.24729852e-02 -5.13986592e-01 6.84276265e-02]
		[ 2.69993070e-01 -6.00456906e-01 -2.63659767e-01]	[ 2.69924952e-01 -5.67058976e-01 -2.84255020e-01]
		[-8.96735575e-01 5.30046656e-01 2.71787753e-01]	[-8.71408935e-01 5.27753113e-01 3.44717636e-01]
		[-7.25108956e-02 -1.51958532e-01 -7.48772901e-02]	[-4.58806825e-02 -1.32558532e-01 -6.60434863e-02]
		[ 1.05250202e+00 -1.76816129e+00 3.99085009e-02]	[ 1.02210826e+00 -1.74085397e+00 4.08658352e-03]
		[ 2.77387062e+00 4.09095250e-01 -1.84765330e+00]	[ 2.79688416e+00 3.72232991e-01 -1.86864777e+00]
		[-2.55071039e-01 -6.71695722e-01 -1.17413616e-01]	[-2.56209743e-01 -6.10149959e-01 -6.20183862e-02]
		[-7.79574956e-01 9.83667907e-01 -7.85070592e-01]	[-6.74797758e-01 9.74611840e-01 -7.17044042e-01]
		[-1.25365630e+00 3.34043279e-01 9.65456763e-01]	[-1.29817114e+00 3.41598419e-01 9.29736558e-01]
		[-1.60629705e+00 8.79937511e-01 1.66661762e+00]	[-1.64282544e+00 8.20462470e-01 1.63597540e+00]
		[ 7.96240968e-01 -1.00944540e+00 -5.60061232e-01]	[ 9.77904533e-01 -7.97531792e-01 -5.12071599e-01]
		[ 1.08111601e+00 1.25350671e-01 3.95074495e-01]	[ 9.72560779e-01 3.26110641e-01 4.55133338e-01]
		[-3.02856123e-01 -5.49560527e-01 1.00193649e+00]	[-3.28684819e-01 -5.33271565e-01 9.52113068e-01]
		[-7.53500085e-01 4.12094393e-01 -8.39245749e-01]	[-7.72252898e-01 2.89466057e-01 -7.37197094e-01]
		[-5.21333795e-01 5.70730088e-01 -2.17444395e-01]	[-4.99733651e-01 5.00516619e-01 -2.33988241e-01]
		[-5.09600244e-01 2.02038174e-01 9.33467783e-02]	[-4.87218628e-01 2.12140053e-02 6.29998236e-02]
		[ 1.09704766e+00 1.06435451e+00 1.10510299e-01]	[ 1.18278433e+00 9.27764098e-01 1.62589730e-01]
		[-1.04563279e-02 -7.22965065e-01 -4.53257851e-01]	[-4.08663986e-02 -7.62060677e-01 -4.79210602e-01]
		[ 1.58964796e-01 -5.78974956e-01 3.78594785e-01]	[ 1.14909745e-01 -6.38312489e-01 3.44166406e-01]
		[-3.86538680e-01 -3.76045483e-01 3.09168446e-01]	[-3.89157767e-01 -3.84159248e-01 3.70349020e-01]
		[ 1.79230099e-01 4.11585006e-01 -3.32462614e-01]	[ 1.40111313e-01 4.54564476e-01 -3.70668435e-01]
		[-1.01964678e+00 4.74120885e-01 4.00726917e-02]	[-1.01229427e+00 5.05883200e-01 1.08471781e-01]
		[-3.14038377e-01 2.93424176e-01 6.62367441e-01]	[-2.86220149e-01 4.29161276e-01 8.36102063e-01]
		[-1.11274277e-01 -4.63802831e-01 1.23088751e+00]	[-2.13474265e-01 -5.84008602e-01 1.20059011e+00]
		[ 2.86978361e-01 -1.53482632e-01 -2.89601404e-01]	[ 2.73256918e-01 -1.25044650e-01 -3.36059607e-01]
		[ 1.05978637e+00 6.27063945e-01 6.50747893e-01]	[ 1.04635914e+00 6.61213114e-01 7.11963506e-01]
		[-7.16280756e-01 -8.94728518e-01 -9.14683489e-01]	[-8.16384683e-01 -8.70640937e-01 -9.23155994e-01]
		[ 8.40517675e-02 4.75387720e-01 -1.43992300e+00]	[ 1.11711725e-01 4.34504386e-01 -1.51424785e+00]
		[-1.74217625e-01 -1.37627563e+00 -4.31947342e-01]	[-5.20873919e-02 -1.32769004e+00 -5.20192279e-01]
		[-7.40902540e-01 4.04977058e-01 2.43540812e-01]	[-7.70583804e-01 3.79981286e-01 3.36257578e-01]
		[-6.63720408e-01 9.40964100e-02 7.48356896e-02]	[-6.29409945e-01 4.04697783e-02 1.59471847e-01]
		[ 2.85554534e-01 4.72466635e-01 -5.47944793e-01]	[ 3.05862629e-01 3.45131925e-01 -5.60538805e-01]
		[ 4.08322581e-01 3.82136124e-01 6.89029449e-01]	[ 4.97236520e-01 4.24862991e-01 6.94998939e-01]
		[ 5.88533145e-01 3.16109763e-02 3.90389528e-02]	[ 6.12729076e-01 5.26147744e-02 -1.98736115e-02]
		[ 2.78220506e-01 -8.09873949e-01 2.77588477e-01]	[ 2.66908088e-01 -8.08199625e-01 5.07928521e-02]
		[-1.38126877e+00 1.32491578e+00 -9.54612713e-01]	[-1.28437624e+00 1.48109187e+00 -8.13780499e-01]
		[ 3.66122865e-01 2.54654263e-01 4.77054671e-01]	[ 3.14055929e-01 2.50412886e-01 4.54386034e-01]
		[ 3.46699805e-01 5.05963826e-02 4.06729318e-01]	[ 2.98135531e-01 9.82016947e-02 4.04923475e-01]
		[ 3.59884847e-01 1.13289664e-01 2.43883695e-01]	[ 3.43133169e-01 1.65947034e-01 3.04706798e-01]
		[-5.02346794e-02 -1.12776071e+00 -4.05428390e-01]	[-4.29520619e-02 -1.17579779e+00 -4.56423083e-01]
		[ 1.29258896e+00 4.37535590e-01 -3.16877958e-01]	[ 1.31295946e+00 3.18678683e-01 -3.82655157e-01]
		[-7.80769595e-01 -4.49081809e-01 3.59860628e-01]	[-8.00833328e-01 -3.69071164e-01 3.79981519e-01]
		[ 7.53764961e-01 8.51447446e-04 1.31503533e-01]	[ 6.72515234e-01 -2.64509159e-02 1.33793024e-01]
		[-7.80267921e-02 -3.35849018e-01 3.56725113e-01]	[-1.06626131e-01 -2.47021877e-01 4.15107761e-01]
		[-4.41457298e-01 -3.22460292e-01 6.05130200e-01]	[-4.23029560e-01 -3.16014941e-01 4.86933107e-01]
		[-7.15398661e-01 8.56764545e-01 -1.10748342e+00]	[-6.59617052e-01 7.50083523e-01 -1.11040981e+00]
		[ 6.50669937e-01 -1.39707392e+00 -1.50910812e+00]	[ 5.86757949e-01 -1.28462539e+00 -1.47085434e+00]
		[ 5.20103315e-01 7.94086587e-02 -2.41498480e-01]	[ 6.48397054e-01 -1.80077663e-02 -3.00313074e-01]
		[ 2.29608606e-01 -6.10049034e-01 -3.15969381e-02]	[ 2.15740795e-01 -6.22775361e-01 3.47159493e-02]
		[ 2.21825097e-01 1.15662744e+00 1.65225856e+00]	[ 2.49084173e-01 1.08863582e+00 1.69760145e+00]
		[-1.60438035e+00 6.67074519e-01 1.26760460e-01]	[-1.52299771e+00 6.74047857e-01 9.25869625e-02]
		[ 3.34871638e-02 6.99711058e-02 2.96861436e-02]	[-2.06676819e-02 1.90391571e-01 1.87975192e-02]
		[ 1.89958239e+00 -3.35252418e-01 -3.30667519e-01]	[ 1.95934395e+00 -4.90816322e-01 -2.02759590e-01]
		[-1.31811706e-01 -1.08399164e-01 -1.60928298e-01]	[-1.17543407e-01 -7.94439349e-02 -1.99748784e-01]
		[-6.83852065e-01 3.57848789e-01 4.04036033e-01]	[-6.84021958e-01 3.99546749e-01 4.00211621e-01]
		[-7.67731054e-01 3.57697916e-02 -1.71861721e-01]	[-8.17276274e-01 -1.36208335e-01 -2.20244208e-01]
		[-3.79705452e-01 1.74342992e-01 2.41835192e-01]	[-3.40697732e-01 1.59223358e-01 2.34963797e-01]
		[ 1.97260391e-02 2.36193877e-01 -9.79490580e-02]	[-3.39137245e-03 1.65456922e-01 -6.32840218e-02]
		[ 2.84336293e-01 2.91368525e-02 -1.00299147e+00]	[ 2.97252893e-01 5.59188063e-03 -9.17908337e-01]
		[ 9.91386470e-01 1.63102168e+00 4.10216972e-01]	[ 7.89603180e-01 1.54347119e+00 3.16454821e-01]
		[ 2.38352834e-01 6.88885673e-01 4.38713568e-01]	[ 2.38875872e-01 7.20810372e-01 4.14474139e-01]
		[ 4.45722145e-01 -8.83977027e-01 -2.22910001e-01]	[ 3.98274493e-01 -9.44651327e-01 -2.09808654e-01]
		[-9.52627973e-01 -1.56557212e-02 -3.12444652e-01]	[-9.84932397e-01 -8.81566669e-02 -2.39213195e-01]
		[-6.93867191e-01 -1.23705796e+00 3.67650616e-01]	[-6.34465246e-01 -1.26190413e+00 4.26375298e-01]
		[-6.40513709e-01 -1.15101970e+00 -1.26826609e+00]	[-5.46945090e-01 -1.11045677e+00 -1.43229379e+00]
		[-1.25102888e+00 -5.41594058e-01 -6.87866075e-01]	[-1.38009382e+00 -5.49486816e-01 -6.88248126e-01]
		[ 1.27331837e+00 4.67550372e-01 1.12363943e+00]	[ 1.30961255e+00 4.70299374e-01 1.13967261e+00]
		[-6.33349322e-01 1.23789300e+00 9.20094947e-02]	[-6.42921211e-01 1.27600821e+00 7.56860772e-02]
		[ 4.06905079e-01 -1.35637049e-01 3.05293635e-02]	[ 3.06459903e-01 -1.07556605e-01 4.94839086e-02]
		[ 8.65052813e-01 8.56368543e-03 8.04683863e-01]	[ 8.98521297e-01 6.97285835e-02 8.49079593e-01]
		[-7.78484447e-01 1.50288198e+00 -2.47569678e+00]	[-8.50641068e-01 1.53442356e+00 -2.51124168e+00]
		[-6.84535979e-01 -4.24289817e-01 1.54666359e+00]	[-6.51861768e-01 -5.00760653e-01 1.46735445e+00]
		[ 1.62527680e-01 -1.58862415e-01 7.96711378e-01]	[ 1.53161355e-01 -1.42269589e-01 7.85754821e-01]
		[-2.36414015e-01 -5.17956441e-01 7.31710322e-01]	[-1.81279104e-01 -5.59467824e-01 7.32881398e-01]
		[ 4.00786001e-01 -6.41610645e-01 7.07091160e-01]	[ 3.98827627e-01 -6.48664387e-01 6.94208794e-01]
		[ 1.12191303e+00 2.83169165e-01 -1.22830139e+00]	[ 1.11605466e+00 2.99098586e-01 -1.21553394e+00]
		[-7.85795644e-01 -1.77760660e-01 -2.91139131e-01]	[-6.78449060e-01 -4.54040120e-02 -2.47987496e-01]
		[-5.08454148e-01 -4.92378617e-01 -3.41445441e-01]	[-5.33589971e-01 -6.15858871e-01 -3.47867268e-01]
		[ 1.35374652e+00 -5.89089533e-01 5.94620702e-02]	[ 1.35189279e+00 -5.69863113e-01 7.27123034e-02]
		[-4.29123394e-01 2.70300831e-01 -4.45812031e-01]	[-4.01536795e-01 2.65630772e-01 -4.30460589e-01]
		[ 5.54366438e-01 7.88324173e-01 3.43854927e-01]	[ 5.39165610e-01 8.20580156e-01 3.46813110e-01]
		[-2.99752953e-01 1.32126152e-01 6.31632594e-01]	[-3.14514106e-01 1.48171019e-01 6.37714337e-01]
		[ 8.78957663e-01 -1.76397100e+00 1.01440646e+00]	[ 8.81623481e-01 -1.73432339e+00 1.14652531e+00]
		[ 2.21302802e-02 2.52875742e+00 -5.40492751e-01]	[ 8.61023629e-02 2.50380085e+00 -5.28727749e-01]
		[-3.02356506e-01 -8.43704304e-02 -8.48891304e-01]	[-3.89965450e-01 -9.92509834e-02 -8.44298115e-01]
		[-1.49039813e-01 3.61406788e-01 -4.61416330e-02]	[-1.40677785e-01 3.77597465e-01 -5.95856507e-02]
		[ 2.70595583e-01 -4.56191072e-01 2.00484558e-01]	[ 2.85927616e-01 -4.81516710e-01 3.07466326e-01]
		[-6.86799581e-01 -5.27256851e-01 4.53123999e-02]	[-7.17406080e-01 -5.58928577e-01 -2.77070668e-02]
		[-2.71823281e+00 -5.06362348e-02 -4.52778237e-01]	[-2.73295536e+00 -2.45260013e-02 -4.17636197e-01]
		[-4.26876864e-01 1.13874601e+00 1.38828619e+00]	[-4.37441885e-01 1.06424902e+00 1.43991955e+00]
		[ 8.25191775e-01 3.35270210e-01 -7.37113399e-01]	[ 8.41119331e-01 3.19709659e-01 -7.39907437e-01]
		[ 1.42319343e+00 -4.24231813e-01 7.81788833e-01]	[ 1.42587106e+00 -3.85184809e-01 8.39057559e-01]
		[-2.82234877e-01 1.41784512e-01 4.20569427e-01]	[-3.03860509e-01 1.52140763e-01 3.92995454e-01]
		[ 1.12632464e+00 -9.86456426e-01 -1.35465263e+00]	[ 1.18179720e+00 -1.03397452e+00 -1.33487236e+00]
		[ 6.83099348e-01 1.57184223e+00 1.42686168e+00]	[ 7.40243191e-01 1.57847869e+00 1.32476737e+00]
		[ 4.51263547e-02 -1.31332246e-01 3.78360866e-02]	[ 5.09168548e-02 -1.65338404e-01 1.80532696e-03]
		[-5.76571332e-01 -1.26160847e+00 -5.22769089e-01]	[-5.63552445e-01 -1.28200366e+00 -5.61694728e-01]
		[-3.57073137e-02 -1.51876925e-01 -7.26453131e-01]	[-2.86995005e-02 -1.36072193e-01 -7.06212242e-01]
		[-6.16992923e-02 -2.32738002e-01 1.17189364e-01]	[-1.05674671e-01 -2.36958849e-01 9.70134160e-02]
		[-1.03829743e-01 2.21866235e-01 -1.55844502e-01]	[-9.55396212e-02 2.42739206e-01 -1.62952831e-01]
		[-2.07783295e+00 2.03748643e+00 -2.37638936e+00]	[-2.06064004e+00 1.98815360e+00 -2.27016548e+00]
		[ 1.17642408e+00 -8.82833451e-01 1.11671297e+00]	[ 1.17152830e+00 -9.15878712e-01 9.58457255e-01]
		[ 1.95224538e-01 -9.09954813e-01 -2.29564897e-01]	[ 1.45504648e-01 -8.90406020e-01 -1.55114016e-01]
		[ 3.59620075e-02 -7.97847035e-01 1.57614364e+00]	[ 2.38444795e-02 -8.05615637e-01 1.53137195e+00]
		[ 5.93050733e-01 -3.03841114e-01 -2.47966611e-01]	[ 5.88823604e-01 -4.11275750e-01 -3.21153488e-01]
		[ 1.16285928e-01 9.91418300e-01 2.23792404e-01]	[ 1.41266266e-01 9.61228083e-01 2.40565128e-01]
		[ 6.57077184e-01 2.33519705e+00 3.80382270e-01]	[ 6.93892912e-01 2.27705465e+00 5.44932332e-01]
		[-1.40558968e-01 -4.90597663e-01 -7.67232928e-02]	[-8.29023650e-02 -4.10757228e-01 -1.10356671e-01]
		[ 1.99671471e-01 -7.26496685e-01 -5.01755646e-01]	[ 1.71309288e-01 -6.92325579e-01 -4.35175018e-01]
		[-1.29487997e+00 -1.01978793e+00 -9.51032756e-01]	[-1.32527355e+00 -1.02989716e+00 -9.94893603e-01]
		[ 2.87506364e-01 -9.28120294e-01 1.01352667e+00]	[ 3.28695648e-01 -8.78099883e-01 9.05313642e-01]
		[ 2.01795616e-01 8.03781713e-01 7.14814762e-02]	[ 2.44129195e-01 7.72731794e-01 7.89671647e-02]
		[ 1.80904326e+00 -9.98054993e-01 -1.91688804e-02]	[ 1.72069752e+00 -9.76684689e-01 7.31061166e-02]
		[-2.70411646e-01 -1.92843231e-03 -6.67420538e-02]	[-2.09556238e-01 5.02573991e-02 4.82597090e-02]
		[ 1.49227606e-01 -5.31551730e-01 9.75453943e-02]	[ 1.49124006e-01 -5.68765538e-01 1.69042222e-01]
		[-9.43325918e-01 1.76897226e+00 3.72117193e-02]	[-1.02220567e+00 1.78883308e+00 1.13502773e-01]
		[-3.28411065e-01 -5.09153026e-02 -5.20178031e-01]	[-3.15704997e-01 -8.83467550e-02 -5.47468721e-01]
		[-2.67622253e-01 -1.61921156e-01 2.52951471e-01]	[-2.43268579e-01 -1.61267598e-01 2.31346353e-01]
		[-1.43899077e+00 8.08851626e-01 -8.83013788e-01]	[-1.30318704e+00 7.77432149e-01 -8.89029164e-01]
		[ 1.00693251e-02 -7.62753084e-01 1.76015034e-01]	[-2.43374821e-02 -6.28802898e-01 2.99179224e-01]
		[ 4.71776447e-01 9.13413260e-01 9.23801402e-01]	[ 5.00958614e-01 9.54124761e-01 1.01026321e+00]
		[ 7.21556305e-01 -1.17890278e+00 1.96580385e-01]	[ 6.78201588e-01 -1.11127934e+00 1.42854295e-01]
		[ 1.07145853e-01 -3.25272311e-01 -5.50951598e-01]	[ 1.51411671e-01 -3.01031321e-01 -5.42477617e-01]
		[ 2.08750149e-02 3.80136369e-01 9.43073435e-02]	[ 1.61784824e-02 3.53202834e-01 -7.85200920e-03]
		[ 2.10562882e-01 -2.09483891e-01 1.27682798e+00]	[ 2.13542444e-01 -9.26077756e-02 1.43041130e+00]
		[ 1.12815265e+00 -3.27349404e-01 1.83096682e-02]	[ 1.18230023e+00 -3.33969522e-01 -1.91971893e-02]
		[ 1.60776294e-01 -2.14710281e-01 -1.02404070e+00]	[ 2.62465136e-01 -1.09290315e-01 -1.03015677e+00]
		[-1.74195873e-01 -4.95459933e-01 -1.00624037e-01]	[-1.88550989e-01 -5.47053149e-01 -1.39071279e-01]
		[ 3.47836594e-01 1.85881241e-01 -3.57563756e-01]	[ 3.05475255e-01 1.98463124e-01 -2.37085100e-01]
		[-1.76376876e+00 8.83997339e-01 -5.04882419e-02]	[-1.73581854e+00 8.75138013e-01 -2.52865311e-02]
		[-1.06200920e+00 1.04124762e+00 -7.11328600e-01]	[-1.10408609e+00 9.54268883e-01 -7.52703420e-01]
		[-8.96624555e-01 -9.74372073e-01 9.46762458e-02]	[-9.73644767e-01 -9.14632573e-01 5.84732800e-02]
		[ 7.11008857e-01 -1.76001458e-01 8.56492265e-01]	[ 7.36899730e-01 -1.79723805e-01 8.75791924e-01]
		[ 4.17588435e-01 6.20985130e-01 -3.80716976e-01]	[ 4.77602468e-01 6.33986795e-01 -2.96927734e-01]
		[ 5.71717495e-01 -5.50536262e-01 -1.12891606e-01]	[ 5.74777713e-01 -5.24699425e-01 -1.39972907e-01]
		[ 3.51876881e-01 1.43028824e-01 2.31045391e-01]	[ 4.23106806e-01 1.69942319e-01 2.15490770e-01]
		[ 1.53679826e+00 -1.62606099e-01 -1.15434923e+00]	[ 1.60163023e+00 -1.46690582e-01 -1.04769024e+00]
		[-1.17764278e+00 -8.27642605e-02 1.27663782e+00]	[-1.18346410e+00 -1.01435360e-01 1.42118057e+00]
		[-5.87500126e-01 -3.82964020e-01 8.10069970e-01]	[-5.73112006e-01 -3.97452936e-01 8.22655687e-01]
		[-9.00520294e-01 1.30061318e+00 1.18480162e-01]	[-9.70222373e-01 1.31664022e+00 1.73866987e-01]
		[ 5.96254279e-01 -2.79887508e-01 5.72533462e-01]	[ 6.57211424e-01 -3.14023995e-01 5.43901370e-01]
		[ 3.81634861e-01 -3.73661913e-01 -2.01618616e+00]	[ 3.88818011e-01 -4.01321492e-01 -2.00157432e+00]
		[-1.61679524e-01 9.99805968e-01 -2.55102716e-01]	[-1.68893498e-01 9.11483638e-01 -1.26822199e-01]
		[ 9.67207738e-01 -6.93607715e-01 -1.09919922e-02]	[ 7.57601909e-01 -5.50386571e-01 -1.23646256e-01]
		[-1.44330164e-01 -1.99143623e-01 9.38129712e-03]	[-1.61481277e-01 -2.28085330e-01 3.53705697e-02]
		[-4.34523899e-01 1.19181097e-01 -4.25052356e-01]	[-4.24730492e-01 5.82173271e-02 -3.81296847e-01]
		[-1.99576649e-01 -3.38391996e-02 3.17366520e-02]	[-1.32625016e-01 -1.31480886e-02 4.23834518e-02]
		[ 1.45584555e-01 1.03651565e-02 3.66994367e-01]	[ 1.48567271e-01 -1.10463326e-01 4.04858376e-01]
		[-2.33777371e+00 7.63734784e-01 8.16683729e-01]	[-2.32704849e+00 7.59575086e-01 9.59807090e-01]
		[ 1.02313839e+00 -3.38005404e-01 6.43458448e-01]	[ 9.49875053e-01 -3.22887650e-01 5.53695287e-01]
		[-2.35679296e-01 -2.05638957e-01 -8.72977785e-01]	[-2.24206999e-01 -1.67952639e-01 -7.96209483e-01]
		[ 1.05051800e+00 -9.89775518e-01 6.93113908e-01]	[ 1.02014747e+00 -9.81669179e-01 6.83564454e-01]
		[ 1.03115994e+00 2.82605116e-01 -8.54689714e-01]	[ 1.01419740e+00 3.42168529e-01 -8.30491570e-01]
		[-4.32441406e-01 4.15135498e-01 -6.01787916e-01]]	[-4.39629612e-01 3.86236755e-01 -5.28911855e-01]]
5.22103	5.14051	[[-2.41753569e+00 -6.08711751e-01 1.58371133e+00]	[[-2.64899227e+00 -1.60783488e-01 1.54575813e+00]	[2.953497993614384, 1.1201792886148225, 2.4418979590306384, 1.6437997622522569, 2.3887945704188462, 0.5862189114317027, 3.994152540451331, 1.0205563760470187, 1.0107733138938224, 1.4933278861239918, 0.49575223033968624, 2.443878607886096, 3.723231604214827, 0.8548850539069558, 1.8507699468587644, 1.743391637159986, 0.5073579306220809, 0.6027925660722735, 0.48024654981423537, 0.4220627610893896, 0…	[3.0712179295693613, 1.3207306157269356, 1.8243501155051347, 1.5890998727324988, 2.5454633270826794, 0.6379369802464459, 4.423513244931509, 1.0352275546831982, 1.0283295238365797, 1.4894334577794925, 0.4888187389999801, 2.9983121530653767, 3.3699104477826274, 0.8360902517092341, 1.691177198900377, 1.6160761919092752, 0.6371029567583292, 0.6440855805322764, 0.5716418986796655, 0.43105661724906635,…
		[-6.65843319e-01 -1.33056276e-01 -8.90926675e-01]	[-4.09526737e-01 4.12890881e-01 -1.18580704e+00]
		[ 1.89745357e+00 1.40576035e+00 6.21589443e-01]	[ 1.51208419e+00 9.86978919e-01 2.60244817e-01]
		[ 9.36323510e-01 -1.35036639e+00 4.34344641e-02]	[ 9.43457170e-01 -1.27797274e+00 4.37338475e-02]
		[-2.10083072e+00 1.16429602e-01 1.13105877e+00]	[-2.23771452e+00 1.95976132e-01 1.19733480e+00]
		[-7.33571495e-02 -5.75560065e-01 8.36776716e-02]	[ 3.67951153e-02 -6.27460987e-01 1.09098210e-01]
		[ 3.53577935e+00 -1.20206238e+00 -1.41653272e+00]	[ 4.06213920e+00 -1.38801014e+00 -1.06767149e+00]
		[-4.34380688e-01 8.92735294e-01 -2.36373494e-01]	[-4.15652327e-01 9.30823029e-01 -1.80271244e-01]
		[ 5.25665543e-01 -1.44943887e-01 -8.51075613e-01]	[ 6.23478436e-01 -1.24186902e-01 -8.08278332e-01]
		[ 1.11739390e+00 2.94726544e-01 9.45830483e-01]	[ 1.14929823e+00 1.44681832e-01 9.36265335e-01]
		[-2.88046450e-01 1.89659379e-01 -3.56130364e-01]	[-3.69380848e-01 9.77445484e-02 -3.04873010e-01]
		[-2.23880177e+00 9.25257728e-01 -3.22811762e-01]	[-2.89064790e+00 6.74793894e-01 -4.22709903e-01]
		[-1.62785125e+00 1.61294223e+00 -2.93444564e+00]	[-1.50268701e+00 1.13686742e+00 -2.79387914e+00]
		[-3.81596757e-01 -5.91070518e-01 4.85641856e-01]	[-1.20418244e-01 -5.82671547e-01 5.87401246e-01]
		[ 1.35974075e+00 5.18256592e-01 1.14361908e+00]	[ 1.36934182e+00 4.65752162e-01 8.76389304e-01]
		[ 1.02314595e+00 -1.40741825e+00 1.08446369e-01]	[ 6.13751814e-01 -1.45395279e+00 3.47896910e-01]
		[ 3.21714620e-01 -2.33035993e-01 3.15604181e-01]	[ 3.67371216e-01 -1.01779552e-01 5.10469872e-01]
		[-4.47213901e-01 2.45959194e-01 3.20722122e-01]	[-4.13461023e-01 3.85709576e-01 3.08422341e-01]
		[ 4.02311592e-01 -2.20845557e-01 1.41454485e-01]	[ 5.66918208e-01 -7.18393942e-02 1.47413387e-02]
		[ 1.94858926e-01 -3.65306590e-01 -8.19638238e-02]	[ 1.75379438e-01 -3.80536848e-01 -1.01210510e-01]
		[ 1.15760086e-01 2.45766413e-01 2.27348655e-01]	[ 1.41928044e-01 2.77355519e-01 2.48734170e-01]
		[-4.01562321e-01 5.41430793e-01 -2.42721452e-01]	[-5.22236754e-01 5.03923912e-01 -1.90895404e-01]
		[ 7.38108982e-02 -5.84668465e-01 5.16585630e-01]	[ 1.00066351e-01 -5.50915330e-01 5.66535429e-01]
		[-4.39030688e-01 4.08938824e-01 1.53338188e-01]	[-3.66562737e-01 4.22647819e-01 5.53058513e-02]
		[ 7.40191064e-02 4.17650091e-01 -5.72073388e-01]	[-2.29290593e-02 4.17277982e-01 -5.87935113e-01]
		[-3.34012734e-01 5.54916655e-02 4.96290914e-01]	[-2.68782116e-01 5.59280654e-02 4.64484018e-01]
		[ 2.34802497e-01 -1.03484443e-01 -7.04913073e-01]	[ 2.20667893e-01 -1.08528182e-01 -6.64338384e-01]
		[ 4.26218507e-01 -1.40090770e-01 2.61327209e-01]	[ 4.71365352e-01 -1.19344663e-01 2.44929983e-01]
		[ 7.54904526e-01 -1.19357022e+00 -2.32637739e+00]	[ 7.36308940e-01 -1.20265765e+00 -2.17675051e+00]
		[ 1.48369721e+00 2.33627425e+00 1.31319910e+00]	[ 1.31202563e+00 2.40609389e+00 1.25371741e+00]
		[-6.47118571e-01 -2.58879670e-01 -4.00948546e-02]	[-7.31833319e-01 -2.52007102e-01 -1.00530042e-01]
		[ 5.27947193e-01 -1.09190242e-02 4.60895733e-01]	[ 5.11034422e-01 -2.48536274e-02 4.31190213e-01]
		[-1.30238215e+00 -4.16964222e-01 6.23480235e-01]	[-1.23429335e+00 -4.58768359e-01 6.87687934e-01]
		[-3.89605392e-01 -3.59825815e-01 -7.88558709e-02]	[-4.32590713e-01 -4.35470313e-01 -4.51881983e-02]
		[-5.52665600e-01 -1.02385481e+00 -1.53829578e-01]	[-5.64583583e-01 -9.94818275e-01 -1.22023568e-01]
		[-6.51304332e-01 -1.76312768e-01 5.24543718e-01]	[-7.84445551e-01 -2.24962323e-01 4.51113599e-01]
		[ 9.58274225e-01 4.01381212e-01 7.76734141e-01]	[ 9.85670929e-01 4.21087357e-01 7.59954527e-01]
		[ 8.83992660e-01 -1.33381726e-01 -6.29136102e-01]	[ 9.03781041e-01 -1.50767102e-01 -6.05745065e-01]
		[-7.40971035e-01 1.01709110e+00 -4.85399092e-02]	[-7.74310682e-01 1.03250012e+00 -4.89547797e-02]
		[ 2.61979601e-01 -9.13815792e-02 -4.18689794e-01]	[ 2.33940729e-01 -8.31196915e-02 -4.34364393e-01]
		[-6.48419757e-01 9.84200280e-01 9.55941409e-01]	[-6.67036626e-01 9.15890677e-01 1.00350898e+00]
		[ 6.62673557e-01 -2.00755722e+00 -1.83719821e+00]	[ 7.40248028e-01 -2.00582339e+00 -1.84283976e+00]
		[-2.75963538e-01 1.47280816e-01 3.99915990e-02]	[-1.95661173e-01 1.75201558e-01 6.40838399e-02]
		[-6.49933418e-02 -6.31202448e-01 4.41788867e-01]	[-1.03123569e-01 -5.83350817e-01 3.68814841e-01]
		[ 3.53859666e-01 -1.49865755e-01 -6.39579060e-02]	[ 3.24293438e-01 -2.25621934e-01 -8.57872575e-02]
		[ 3.07549009e-02 1.66872438e+00 4.73825259e-01]	[-4.18521248e-03 1.68350960e+00 4.32006530e-01]
		[-1.15218662e+00 -1.72285722e+00 -3.23754278e-01]	[-1.16611448e+00 -1.70146148e+00 -3.43005899e-01]
		[-2.05709096e-01 9.91271336e-01 7.80140908e-02]	[-2.80621955e-01 1.09382348e+00 -1.83393328e-02]
		[ 8.40547500e-02 4.52698018e-01 5.01271044e-01]	[ 6.56220483e-02 3.77490720e-01 4.76738307e-01]
		[ 5.11155300e-01 5.74480714e-02 7.12088362e-03]	[ 5.09342060e-01 7.11859733e-02 -7.46899025e-02]
		[ 8.43772181e-02 7.41958751e-01 -1.43062660e-01]	[ 2.87484699e-02 7.46546269e-01 -1.43066056e-01]
		[ 7.48338796e-01 -1.10575862e-01 -6.15956767e-02]	[ 7.87136616e-01 -1.93104007e-01 -3.46041477e-02]
		[-1.92912496e+00 -4.50104441e-01 -1.95526195e+00]	[-1.80501090e+00 -4.69143295e-01 -2.03067645e+00]
		[-6.30974083e-02 5.11734468e-01 -5.68509064e-02]	[-7.57728811e-02 5.62949844e-01 -7.47109700e-02]
		[ 1.86086776e-01 8.29199152e-02 -1.82498077e-01]	[ 2.51255486e-01 1.18088297e-01 -1.37567910e-01]
		[ 1.06433672e+00 -2.79603967e-01 5.76310776e-01]	[ 1.03199718e+00 -2.90668439e-01 5.51579032e-01]
		[ 2.82406678e-01 4.16476792e-01 1.08009533e+00]	[ 2.83876894e-01 3.81831441e-01 1.01590255e+00]
		[ 2.54030102e-01 -3.48728356e-01 7.03758184e-01]	[ 3.04384695e-01 -3.63825043e-01 6.77913794e-01]
		[-4.25829653e-01 -3.88147678e-01 2.71688200e-01]	[-4.40925832e-01 -3.85963983e-01 3.21336209e-01]
		[ 8.16581039e-01 -6.12140320e-01 -2.14317930e-01]	[ 8.65100473e-01 -6.06173411e-01 -2.28439852e-01]
		[-3.22749901e-01 5.01580039e-01 2.74095218e-01]	[-3.01087530e-01 4.83154791e-01 2.90667041e-01]
		[-4.17989682e-01 4.58116367e-01 -1.25247431e+00]	[-4.47870721e-01 5.84714674e-01 -1.30216478e+00]
		[ 1.34777117e-01 -1.76716740e-01 3.40984082e-01]	[ 1.84781508e-01 -9.45784459e-02 3.17829081e-01]
		[ 1.45493743e-03 2.38040188e-02 5.17892832e-01]	[-1.21209995e-02 4.90017843e-02 5.34222045e-01]
		[-1.09754954e+00 2.77773185e-01 6.43416282e-01]	[-9.84202497e-01 3.38203578e-01 5.20920752e-01]
		[ 2.07364991e-01 -1.83889092e+00 -1.01624048e+00]	[ 1.45865151e-01 -1.70306435e+00 -1.05688930e+00]
		[-3.55926424e-02 2.91634634e-01 2.12305474e-01]	[-2.47689920e-02 2.63306917e-01 2.53624571e-01]
		[ 6.13517456e-01 2.01515057e-02 -6.27563665e-01]	[ 6.72049245e-01 8.28672965e-02 -6.28898332e-01]
		[ 5.48073914e-01 -5.29421928e-01 2.64120253e-01]	[ 5.22244682e-01 -5.27030923e-01 1.74182757e-01]
		[-1.38544610e-01 1.67373253e+00 7.81732731e-01]	[-9.69614093e-02 1.60009918e+00 7.04594002e-01]
		[ 1.12320059e+00 1.07048150e+00 7.26364685e-01]	[ 9.79877846e-01 1.12188279e+00 7.93887884e-01]
		[-8.81125979e-01 -2.23978655e-01 2.37035348e-01]	[-8.55983926e-01 -1.53974628e-01 1.42118727e-01]
		[ 2.92435997e-01 -6.80191478e-01 5.20485895e-01]	[ 2.90571064e-01 -6.80899469e-01 4.75971557e-01]
		[-2.39057266e-01 5.35726434e-02 4.83440270e-01]	[-1.95960449e-01 1.02379191e-01 5.00273448e-01]
		[ 1.80643333e-02 -7.56135778e-01 -2.07852622e+00]	[-7.03723770e-02 -6.64075967e-01 -2.05190465e+00]
		[-1.93419930e-01 2.78714416e-01 1.42173366e-01]	[-2.17387159e-01 2.56417062e-01 2.32553617e-01]
		[-2.32694524e+00 -1.35366260e-01 1.37654781e+00]	[-2.22406312e+00 -1.81677490e-01 1.27590019e+00]
		[-4.12217549e-01 2.59736414e-01 -2.83539353e-01]	[-3.77010983e-01 2.23910431e-01 -2.74390590e-01]
		[ 1.16593638e-01 3.24001053e-01 -2.67520489e-01]	[ 1.03835757e-01 3.47855067e-01 -3.08436439e-01]
		[ 6.33199375e-01 -5.52116309e-01 -2.47361733e-01]	[ 6.72998023e-01 -5.17416541e-01 -2.69182252e-01]
		[ 6.58074311e-01 3.60870147e-02 -5.05719417e-01]	[ 6.58714412e-01 -2.54401886e-02 -4.99908342e-01]
		[ 1.17731029e+00 1.59930503e-01 1.13942828e-01]	[ 1.18500828e+00 1.63708059e-01 9.84767849e-02]
		[-2.90739478e-01 1.62638716e+00 7.64880932e-01]	[-3.51898804e-01 1.68173018e+00 7.75537432e-01]
		[-3.30582056e-01 6.22368951e-01 -1.29213372e+00]	[-4.09453789e-01 5.49610729e-01 -1.33261718e+00]
		[-2.57490553e-01 8.13692298e-02 -2.09748252e-02]	[-2.54248575e-01 6.04066589e-02 -3.39553714e-02]
		[ 9.16499255e-01 -1.50246556e+00 -1.02761006e+00]	[ 9.39379449e-01 -1.48912987e+00 -1.05113828e+00]
		[-9.05630470e-01 -5.72862409e-01 8.62949135e-01]	[-9.24038343e-01 -5.01488554e-01 8.23956929e-01]
		[ 1.01362361e+00 -2.66678863e-01 7.23284962e-01]	[ 9.88009797e-01 -3.31272368e-01 7.61154358e-01]
		[-3.45145057e-01 -2.28169815e-01 2.65885780e+00]	[-4.79359780e-01 -3.01935232e-01 2.57721409e+00]
		[-3.44652125e-01 2.89474648e-02 -2.72427702e-02]	[-2.75714233e-01 -8.81378176e-03 -2.62010584e-02]
		[ 5.43150349e-01 -2.50414921e-02 -1.23660267e+00]	[ 4.56917200e-01 -1.20883125e-01 -1.21747170e+00]
		[ 4.15622002e-01 8.41618983e-01 -5.77908873e-01]	[ 3.61877787e-01 8.58622589e-01 -6.74290669e-01]
		[-1.56566314e-01 -5.06536309e-01 -6.80937819e-01]	[-1.24698533e-01 -4.93418178e-01 -6.52819751e-01]
		[ 9.12725129e-02 8.55293821e-02 -4.90204489e-02]	[ 6.08922506e-02 6.69319033e-02 -6.93868909e-03]
		[-2.33260445e+00 1.06621424e+00 -1.90047256e-01]	[-2.37677029e+00 1.04710496e+00 -1.23563236e-01]
		[ 1.21049828e+00 1.35304348e-01 -1.54991820e-01]	[ 1.24607517e+00 1.50926596e-01 -1.46293693e-01]
		[ 3.33709446e-01 4.29201555e-01 4.22670843e-01]	[ 3.01509793e-01 3.01412786e-01 4.09798425e-01]
		[-2.64921615e-03 3.81865952e-01 2.91746426e-01]	[-7.04687094e-02 3.83206547e-01 2.80100084e-01]
		[ 6.71705697e-01 -1.76497337e+00 -4.24798176e-01]	[ 7.15624360e-01 -1.76484078e+00 -3.72211120e-01]
		[ 1.53114553e-01 -8.25004136e-02 -8.65728912e-02]	[ 1.64850702e-01 -5.04678387e-02 -6.02757162e-02]
		[-4.38965690e-01 -2.72903999e+00 -1.14830683e-01]	[-4.06593165e-01 -2.70715871e+00 -5.85050195e-02]
		[-9.71640685e-01 1.01486236e+00 1.95800306e+00]	[-9.17416897e-01 1.13472623e+00 2.08648983e+00]
		[ 4.46177797e-01 6.20839606e-01 5.69235658e-02]	[ 4.00804700e-01 5.86887276e-01 7.79889956e-02]
		[ 4.04028834e-01 6.58143679e-01 -3.68360138e-01]	[ 4.56932702e-01 6.93619340e-01 -3.35882133e-01]
		[-6.46094500e-01 1.09701223e+00 3.38555467e-01]	[-6.46347906e-01 1.08260685e+00 2.98275958e-01]
		[ 1.01657436e+00 -8.14752777e-01 -2.02043851e+00]	[ 1.01937670e+00 -8.69637382e-01 -2.02100211e+00]
		[ 4.17833873e-01 -4.75586261e-01 1.27412436e+00]	[ 3.91274066e-01 -3.80466418e-01 1.29561715e+00]
		[ 2.88098592e-01 5.80488875e-02 -9.04490853e-01]	[ 1.11308631e-01 9.97281652e-02 -8.51604404e-01]
		[-1.11418516e-01 1.07526253e+00 -6.39569958e-01]	[-1.58878702e-01 1.08557038e+00 -6.92571395e-01]
		[-5.63870429e-01 -6.80826079e-01 7.92697161e-02]	[-5.51273605e-01 -6.71484325e-01 9.59936852e-02]
		[-1.24548846e-01 -5.07773782e-01 -3.40261601e-01]	[-5.42085076e-02 -4.09900668e-01 -3.12020604e-01]
		[ 2.58996193e-01 2.19772686e-01 5.34663334e-01]	[ 2.92290161e-01 1.45226557e-01 5.24576594e-01]
		[ 9.46491977e-01 -7.72256458e-01 -4.22607543e-02]	[ 9.92420702e-01 -8.65859896e-01 -2.87523514e-02]
		[-1.17475841e+00 -2.90190393e-01 1.88727404e-02]	[-1.10885818e+00 -3.26599243e-01 2.15757791e-02]
		[ 3.93129607e-01 6.54025642e-01 3.23179790e-01]	[ 3.32983485e-01 6.16670486e-01 3.01353387e-01]
		[ 2.02844061e-01 6.92236287e-01 2.67869131e-02]	[ 2.33927829e-01 6.63325082e-01 5.97954097e-02]
		[-4.68956664e-01 8.88486799e-03 -2.01694829e-01]	[-5.07382181e-01 4.51174729e-02 -2.31071393e-01]
		[-3.31942634e-02 -4.57618293e-02 -3.98403151e-03]	[-3.88547955e-02 -6.62788853e-02 1.58913304e-02]
		[ 1.26322138e+00 7.74023836e-01 1.49920386e+00]	[ 1.26566620e+00 8.81910799e-01 1.53668036e+00]
		[ 5.93113776e-01 3.91200867e-01 -1.42193194e+00]	[ 5.02621523e-01 2.72519210e-01 -1.31034576e+00]
		[ 1.26627996e-01 -2.99699577e-01 -4.44227099e-01]	[ 1.27965621e-01 -2.79355796e-01 -4.73892789e-01]
		[-6.66043248e-01 -7.65774082e-02 -5.34980968e-01]	[-6.90892751e-01 -7.93084854e-02 -5.35106489e-01]
		[-2.47781234e-01 -2.36605511e-01 -2.08134626e-01]	[-2.99598149e-01 -1.95280947e-01 -1.84943438e-01]
		[-9.28342283e-01 -3.21320881e-01 1.02452926e+00]	[-9.45142443e-01 -3.80212619e-01 9.76664300e-01]
		[-1.73690163e+00 7.39304804e-01 8.43758297e-01]	[-1.62277515e+00 7.42434817e-01 7.47895983e-01]
		[ 1.09243474e+00 1.12560956e+00 -2.03389444e-01]	[ 1.08193192e+00 1.09249070e+00 -1.05165392e-01]
		[ 5.27131433e-01 -3.63800333e-01 -1.28986421e-01]	[ 5.04780907e-01 -4.10805508e-01 -8.86903565e-02]
		[ 6.18585980e-02 1.81562555e-01 2.61121520e-01]	[ 9.53359136e-02 1.28890944e-01 2.19805120e-01]
		[ 2.30242949e-01 -1.04031189e+00 -9.36305256e-01]	[ 2.83373633e-01 -1.02326842e+00 -9.02582167e-01]
		[-3.99701097e-01 -6.60979763e-01 2.56012321e-01]	[-3.87505131e-01 -6.08749073e-01 2.21572292e-01]
		[ 9.25452566e-01 -6.83042166e-01 1.70205640e+00]	[ 9.92194528e-01 -7.50390473e-01 1.73319465e+00]
		[-2.08166415e+00 -1.01191444e+00 -2.08191787e+00]	[-2.04893472e+00 -9.52296965e-01 -2.06290714e+00]
		[-1.10980811e-01 3.04336566e-01 -2.73841707e-01]	[-1.07572546e-01 3.43151023e-01 -2.57055445e-01]
		[ 2.01172740e-01 -3.76546180e-01 2.87356571e-02]	[ 1.04526107e-01 -3.42978459e-01 -2.86481223e-02]
		[-1.48715545e-01 -4.61468267e-02 -3.75815214e-01]	[-1.27956215e-01 5.38451434e-03 -4.13398010e-01]
		[ 1.21568384e+00 1.67585694e+00 9.79173819e-01]	[ 1.25124854e+00 1.61792873e+00 9.69320189e-01]
		[ 2.40771767e+00 -1.08239544e+00 -6.67079609e-02]	[ 2.44169291e+00 -1.17053508e+00 -9.92812918e-02]
		[-2.08901556e+00 -7.60959172e-01 -1.66519184e+00]	[-2.09885489e+00 -7.70268759e-01 -1.69009546e+00]
		[-2.06547123e-01 1.25496602e+00 -6.22827945e-01]	[-2.46714717e-01 1.21807064e+00 -6.38605448e-01]
		[-6.67313580e-01 1.08158904e+00 8.04753077e-01]	[-6.76743500e-01 1.08914283e+00 8.54658938e-01]
		[ 2.69259739e-01 -9.19705579e-01 2.70364903e-01]	[ 2.79336063e-01 -8.99904882e-01 2.50042099e-01]
		[ 2.73033300e-01 5.19228676e-01 1.27369935e+00]	[ 2.31548337e-01 4.86974316e-01 1.31162220e+00]
		[ 1.02250451e+00 -4.80597141e-01 4.70373652e-01]	[ 9.99668890e-01 -3.20036379e-01 4.36662583e-01]
		[ 5.59194307e-01 -1.23180555e-01 5.08517037e-01]	[ 6.52064547e-01 -3.05848375e-01 6.00440783e-01]
		[-1.06402906e-01 -3.17458925e-01 -8.24231261e-02]	[-1.09015668e-01 -3.67085105e-01 -2.91861260e-02]
		[-3.24429862e-01 3.99499368e-01 -5.75555437e-02]	[-3.24615613e-01 3.01059416e-01 -6.99730427e-02]
		[-1.15685097e+00 5.29872797e-01 -2.65746734e-01]	[-1.08658241e+00 5.38594396e-01 -2.63403983e-01]
		[-8.77225355e-03 -1.79695623e-02 -6.41770825e-01]	[ 9.69095149e-03 7.73848145e-02 -6.24573125e-01]
		[ 1.94199592e+00 5.99265610e-01 -8.98153849e-01]	[ 2.00265611e+00 5.07538563e-01 -7.85497902e-01]
		[-5.18899626e-01 -3.00707347e-01 -8.40673484e-02]	[-5.06311048e-01 -3.47270442e-01 -1.54593947e-01]
		[-5.15860733e-01 7.77026733e-01 8.33425536e-02]	[-5.35485561e-01 8.22873543e-01 4.12799498e-02]
		[-6.74478018e-01 2.09930287e-01 3.55434829e-03]	[-7.16374425e-01 5.46615328e-02 -4.82210951e-02]
		[-5.11567809e-01 -1.22760580e+00 6.45419739e-01]	[-4.50077907e-01 -1.24324035e+00 6.68900271e-01]
		[ 3.05276203e-01 1.20237821e-01 2.27323458e-01]	[ 2.80735750e-01 9.43308285e-02 2.86953058e-01]
		[-1.82172087e+00 5.50922596e-01 -1.22130417e+00]	[-1.71064575e+00 5.09184357e-01 -1.05696963e+00]
		[-7.52528310e-01 -7.89588694e-02 1.75373260e+00]	[-7.43583401e-01 4.55373085e-02 1.66880676e+00]
		[ 1.76737926e-01 -3.92071237e-01 1.98098417e-01]	[ 1.54256677e-01 -3.90735616e-01 1.84507132e-01]
		[ 7.73189255e-01 -3.47221071e-01 4.80590918e-01]	[ 7.73108041e-01 -4.08467782e-01 4.86924249e-01]
		[ 5.21885863e-01 -2.52501990e-01 -3.98864048e-01]	[ 4.77530919e-01 -2.59201494e-01 -3.45742006e-01]
		[ 1.03815674e+00 1.58070308e-01 -8.70280386e-01]	[ 1.08575501e+00 1.49015885e-01 -8.18869696e-01]
		[ 3.33250247e-01 1.13640728e+00 1.07002745e-02]	[ 3.73090365e-01 1.30659539e+00 -7.90376553e-02]
		[ 5.86867480e-01 1.29104635e+00 8.75356418e-01]	[ 4.38781814e-01 1.21406987e+00 1.01400184e+00]
		[-3.16688262e-03 -5.79064688e-01 2.38415569e-02]	[ 1.76774739e-02 -5.18000374e-01 2.48161078e-02]
		[-3.37663242e-01 -1.33629735e-01 2.31510093e-02]	[-3.19804846e-01 -1.39258176e-01 1.77602834e-02]
		[-2.07292332e-02 -4.63325428e-01 2.92371308e-01]	[-9.25640408e-02 -4.38210534e-01 2.52254501e-01]
		[-5.16247427e-01 -1.35700961e+00 -1.25281632e+00]	[-4.32639264e-01 -1.31175514e+00 -1.24648837e+00]
		[ 7.18973321e-01 -1.69773139e+00 -1.34723859e+00]	[ 6.40615829e-01 -1.64188522e+00 -1.49675059e+00]
		[ 1.64166673e+00 9.32520073e-01 -2.26798953e-01]	[ 1.73333756e+00 9.64570359e-01 -2.76251084e-01]
		[-1.41963512e-01 1.05456168e+00 2.79362129e-01]	[-1.25802697e-01 1.03120571e+00 1.77607106e-01]
		[-6.84730612e-01 2.45551520e-01 1.23179151e+00]	[-6.40485167e-01 2.53914389e-01 1.21387756e+00]
		[-7.71523692e-01 1.85879030e-01 -9.27289518e-01]	[-7.47019789e-01 1.90818922e-01 -8.60935540e-01]
		[-9.72153003e-01 -8.87518572e-01 1.15989197e+00]	[-1.02141722e+00 -8.75850606e-01 1.18607595e+00]
		[-3.67191159e-01 7.87555566e-01 5.45882920e-01]	[-3.08273598e-01 8.94048102e-01 6.17523867e-01]
		[ 3.30167799e-01 -2.08631827e-01 3.67120094e-01]	[ 2.66644663e-01 -3.03210561e-01 3.67497903e-01]
		[-2.99973914e-01 4.59846619e-01 1.61993970e-01]	[-3.20376128e-01 4.73803426e-01 1.81926754e-01]
		[ 3.59747293e-01 -8.39123056e-01 -6.49546312e-01]	[ 3.88810612e-01 -8.77203746e-01 -6.23874681e-01]
		[ 4.65438517e-01 3.56958158e-01 -2.87459673e-01]	[ 4.89331838e-01 3.81678993e-01 -2.86441142e-01]
		[-5.25510248e-01 -5.43561263e-01 -1.87281363e-01]	[-5.36347595e-01 -5.62642015e-01 -2.46913123e-01]
		[-1.25523105e+00 -6.82433843e-01 9.94470820e-01]	[-1.29115244e+00 -7.36908793e-01 1.02265186e+00]
		[-1.08097532e+00 4.67824966e-01 -2.35449182e-01]	[-1.04845598e+00 4.22642290e-01 -2.82925979e-01]
		[ 7.20179169e-01 2.08208160e-04 3.63864354e-01]	[ 6.93178017e-01 -1.75365283e-02 3.74157280e-01]
		[ 1.20113853e+00 -1.20445104e-01 -1.12231449e+00]	[ 1.19583824e+00 -1.37816084e-01 -1.13612858e+00]
		[ 1.76115050e-01 -2.04094802e-01 1.13889349e-01]	[ 2.15420220e-01 -2.38834853e-01 8.93747305e-02]
		[ 2.72730012e-01 7.11954304e-01 -1.32838760e-02]	[ 2.39558175e-01 7.15791631e-01 -7.21727151e-02]
		[-1.07708770e-01 -1.06468464e+00 -1.84682453e+00]	[-9.13730484e-02 -1.02115528e+00 -1.87326958e+00]
		[ 1.66433154e+00 -9.85696921e-01 -7.74243665e-01]	[ 1.57472323e+00 -9.29821801e-01 -8.21489116e-01]
		[-3.72015994e-01 5.76231638e-02 5.62799409e-01]	[-3.52540043e-01 7.14463743e-02 5.74891321e-01]
		[ 4.68837056e-02 9.62431806e-02 9.04135167e-01]	[ 7.86161968e-02 1.51051760e-01 9.09831472e-01]
		[ 6.37821966e-01 7.55512799e-01 -7.55111192e-02]	[ 6.28347772e-01 7.11161494e-01 -2.73249765e-02]
		[-1.91867799e+00 1.18077660e+00 1.42326064e+00]	[-1.86462206e+00 1.10438938e+00 1.38970723e+00]
		[-5.16808854e-01 6.48640203e-01 -5.72598408e-01]	[-5.27462750e-01 7.35189577e-01 -7.67881729e-01]
		[ 6.10935911e-02 -1.02128123e+00 -4.45747959e-01]	[ 7.98419571e-03 -1.01063090e+00 -4.98474691e-01]
		[-1.84034159e-01 1.94587829e-01 -2.07860752e-01]	[-1.76144730e-01 1.81317348e-01 -2.82365010e-01]
		[ 1.21173945e+00 -5.02190163e-01 1.08126735e+00]	[ 1.23692791e+00 -4.96789779e-01 1.13597454e+00]
		[-4.26715502e-01 1.21018409e-01 2.95893620e-01]	[-4.99535771e-01 1.53332728e-01 2.87968126e-01]
		[-3.50642287e-02 4.27887720e-01 1.51359310e-01]	[-4.28115387e-02 4.39841681e-01 1.16615393e-01]
		[-1.18906281e+00 -4.63567317e-02 -1.76821641e-01]	[-1.09380246e+00 4.86389282e-02 -1.76983665e-01]
		[ 7.25732655e-01 1.30808666e-01 5.99460397e-01]	[ 5.73686333e-01 1.91482789e-01 5.59069534e-01]
		[-4.20654531e-02 -2.48182892e-01 2.48203821e-01]	[-8.31196008e-02 -2.40312362e-01 1.81190989e-01]
		[-6.37381227e-01 4.06927962e-01 5.12472838e-03]	[-6.67129922e-01 3.83457018e-01 -3.57331565e-03]
		[ 5.94668010e-01 -1.57726603e-01 -1.08501987e+00]	[ 5.30623566e-01 -1.83283560e-01 -1.10638249e+00]
		[ 7.41562646e-01 -2.75565891e-01 5.33804018e-01]	[ 7.44822788e-01 -3.04006447e-01 5.14038018e-01]
		[ 2.49783303e-01 1.30153343e-01 2.87772072e+00]	[ 2.55169407e-01 3.03194404e-02 2.99408041e+00]
		[-1.02735017e+00 -1.99251867e-01 -1.35175278e-01]	[-8.96491115e-01 -1.53439205e-01 -2.33257805e-01]
		[ 4.52885863e-01 -2.04582849e-01 -4.14819663e-01]	[ 4.53865548e-01 -1.87081002e-01 -3.58071782e-01]
		[-2.00428867e-01 -8.15753862e-01 -1.06809665e+00]	[-2.34713023e-01 -8.64814714e-01 -1.06391074e+00]
		[-6.23283905e-01 1.04760015e+00 -1.53679420e+00]	[-5.45136720e-01 1.10651257e+00 -1.58218692e+00]
		[ 8.79809728e-01 -2.51818745e-02 1.35541969e-01]	[ 9.00029079e-01 -7.15212979e-02 1.66935734e-01]
		[-3.89635783e-01 -1.87360656e-01 -5.01088958e-01]	[-5.04276596e-01 -2.02933097e-01 -4.71392399e-01]
		[-1.87633507e+00 4.45911070e-01 1.32528844e+00]	[-1.79956972e+00 4.36204454e-01 1.39321447e+00]
		[ 4.55153528e-01 1.98526917e-01 1.14464608e+00]	[ 3.79703667e-01 1.24590968e-01 1.11974575e+00]
		[ 1.63058665e-01 -1.29095847e-01 1.77913076e-01]	[ 6.47485639e-02 -1.12939431e-01 2.23555662e-01]
		[ 7.30777011e-01 3.15461125e-01 -9.87878504e-01]	[ 7.74121446e-01 3.03457402e-01 -1.01173002e+00]
		[ 1.15365555e+00 -5.09348584e-01 -1.07703546e+00]	[ 1.16634388e+00 -5.02316842e-01 -1.12572812e+00]
		[-2.09963958e+00 -2.50591453e-01 -3.63416210e-01]	[-2.00386663e+00 -2.20803167e-01 -3.32262549e-01]
		[ 1.60714485e-01 -3.68623162e-01 4.90333867e-01]	[ 1.43295565e-01 -3.98997128e-01 4.89885353e-01]
		[ 3.06557025e-01 2.63763794e-01 -5.01720216e-01]	[ 3.19114357e-01 3.24130848e-01 -4.15042368e-01]
		[ 9.91309851e-01 -3.97903483e-01 5.47564115e-01]	[ 9.39483232e-01 -4.21709804e-01 5.38329908e-01]
		[ 4.98906706e-01 5.77829940e-01 -1.61114498e-01]	[ 5.65922896e-01 5.67078786e-01 -1.23666800e-01]
		[-7.66246137e-03 2.73376645e-01 -2.53128312e-01]	[ 3.35271001e-02 3.14473108e-01 -2.52365477e-01]
		[ 1.78125963e-01 -1.42892967e-01 1.05262919e+00]	[ 1.06040912e-01 -1.52812521e-01 1.18816854e+00]
		[-1.75111856e-02 -1.22157152e-01 -3.48589516e-02]	[-6.24897068e-02 -5.79908317e-02 -1.96965362e-02]
		[ 3.48676728e-01 2.58612532e-01 -5.60008730e-01]	[ 3.98664244e-01 3.09883635e-01 -5.44204139e-01]
		[ 1.87389041e-01 -4.30070949e-01 -6.43305673e-01]	[ 1.60235196e-01 -4.72308068e-01 -6.76028268e-01]
		[-6.46745349e-01 6.80977980e-01 -2.19902578e-02]	[-6.81849313e-01 7.14144523e-01 8.28427608e-02]
		[ 1.27657570e-01 -3.46922411e-01 -8.71417741e-02]	[ 1.15079574e-01 -3.34315311e-01 -5.33455452e-03]
		[ 1.78307787e+00 1.86992484e+00 1.10831363e+00]	[ 1.74487310e+00 1.83241032e+00 1.00229053e+00]
		[ 1.26300335e-01 -8.65070246e-01 6.56503571e-01]	[ 8.88672050e-02 -8.35368763e-01 6.49916313e-01]
		[-6.23521424e-01 -1.23375136e-01 -1.24270801e+00]	[-6.20157012e-01 -2.11897740e-01 -1.21779928e+00]
		[-2.57948827e-01 -5.06685690e-01 -3.31774535e-01]	[-2.57167492e-01 -4.98457565e-01 -2.63046288e-01]
		[-8.80482689e-01 -4.16412926e-01 2.20524220e-01]	[-8.95713765e-01 -3.92822277e-01 1.56255679e-01]
		[-1.73611512e-01 2.55914517e-02 -3.21801009e-01]	[-9.91070273e-02 5.90493732e-02 -3.41687483e-01]
		[ 1.14319140e+00 -1.43746584e+00 -5.65166163e-01]	[ 1.20902291e+00 -1.47288860e+00 -5.49360348e-01]
		[-1.51699607e+00 -1.14916712e-01 -1.22808567e+00]	[-1.57350921e+00 -1.90248577e-01 -1.18600608e+00]
		[ 9.66124480e-01 -4.24305501e-02 -3.08081691e-01]	[ 9.50556693e-01 -1.30553452e-02 -2.71535240e-01]
		[-3.77625581e-01 1.32857982e+00 -4.10204425e-01]	[-4.24860580e-01 1.29958381e+00 -4.20700247e-01]
		[-9.17560762e-01 2.29334835e-01 1.14646730e+00]	[-7.83590851e-01 1.96330106e-01 1.15010329e+00]
		[ 6.08742398e-01 1.07751348e-01 1.12585942e+00]	[ 5.41268627e-01 1.34130007e-01 1.14984495e+00]
		[ 4.17304945e-01 2.31604597e+00 -1.45072339e-01]	[ 4.11658805e-01 2.24888073e+00 -1.79432576e-01]
		[ 3.52724472e-01 -3.43591801e-02 5.24858987e-01]	[ 3.17980268e-01 7.60547634e-02 4.39519334e-01]
		[ 1.01892312e-01 5.65630453e-02 -3.96366835e-02]	[ 1.16150708e-01 2.01285854e-02 -2.25151810e-02]
		[-5.99687374e-01 -8.59128883e-02 2.29339051e-02]	[-5.79867392e-01 -7.19175636e-02 3.81900808e-02]
		[-4.53342183e-01 -1.69245775e+00 -2.20673139e-01]	[-3.87757592e-01 -1.67780064e+00 -1.91820064e-01]
		[ 1.27301626e-02 -4.99313815e-01 -2.27113245e-01]	[ 3.78484396e-02 -5.53794442e-01 -2.37450367e-01]
		[ 1.69198399e+00 7.85858842e-01 2.78265192e-01]	[ 1.62710685e+00 7.98610524e-01 3.09740454e-01]
		[-1.33211365e-01 2.68142696e-01 6.21611143e-02]	[-1.26667025e-01 2.81238444e-01 6.95211266e-02]
		[ 3.73040785e-01 -1.12121894e+00 6.50863644e-02]	[ 3.26798004e-01 -1.10556495e+00 1.01494082e-01]
		[-2.58401496e-01 5.93241560e-01 -8.20411626e-01]	[-2.87980297e-01 5.85422606e-01 -7.99582635e-01]
		[-1.95507313e+00 -2.22230098e-01 5.23915082e-01]	[-1.91437041e+00 -1.53232889e-01 5.18640817e-01]
[truncated: 23,251 more rows]
