# Supplementary material for: Modelling chemical processes in explicit solvents with machine learning potentials
Source: Nat Commun. 2024 Jul 20;15:6114. doi: 10.1038/s41467-024-50418-6 (PMC11271496; doi:10.1038/s41467-024-50418-6)
Supplement: Supplementary file 4 — Source Data [file 41467_2024_50418_MOESM4_ESM.zip › source_data/SI/S7/s25.txt]

1.5694968106183302 0.0
1.5990978529353168 0.9349765157233172
1.6286988952523034 2.3961625288098602
1.65829993756929 4.355915809579788
1.6879009798862765 6.718631219514085
1.717502022203263 9.31508766797457
1.7471030645202497 12.091395766240591
1.7767041068372362 15.086069279026756
1.8063051491542228 17.94331010106133
1.8359061914712094 20.81013754172381
1.865507233788196 23.526239770775387
1.8951082761051825 26.12682974979965
1.924709318422169 28.29524269054077
1.9543103607391554 30.291894417428864
1.9839114030561422 31.917594047929683
2.0135124453731286 33.483323854262665
2.0431134876901154 34.82005437225368
2.0727145300071017 35.93955609789353
2.1023155723240885 36.86337055828345
2.131916614641075 37.62120683810115
2.1615176569580616 38.17138219123286
2.191118699275048 38.70531346207585
2.220719741592035 39.114707851706626
2.250320783909021 39.29548010448203
2.2799218262260075 39.15025527724572
2.3095228685429943 38.84599485469752
2.339123910859981 38.41358583976407
2.3687249531769674 37.87167581375464
2.3983259954939538 37.1955859801106
2.4279270378109405 36.55578066720333
2.4575280801279273 35.9685366172195
2.4871291224449137 35.163886302926244
2.5167301647619 34.28404444938552
2.546331207078887 33.44535438872335
2.5759322493958736 32.632198331398065
2.60553329171286 31.930827815577835
2.6351343340298463 31.132197038553073
2.664735376346833 30.50485004473317
2.69433641866382 29.88681341538952
2.7239374609808062 29.158444448773466
2.7535385032977926 28.4427289139618
2.7831395456147794 27.7097706732742
2.812740587931766 27.201524071222636
2.8423416302487525 26.83887685946639
2.871942672565739 26.486590652543576
2.9015437148827257 26.155187421176976
2.9311447571997125 25.827656758973987
2.960745799516699 25.489948954645715
2.990346841833685 25.173147371063042
3.019947884150672 24.727861525316886
3.0495489264676583 24.405680633091954
3.0791499687846446 23.998241765039776
3.1087510111016314 23.698431389827103
3.1383520534186182 23.54807603075242
3.1679530957356046 23.37470672412906
3.197554138052591 23.086706729301962
3.2271551803695777 22.920094283993656
3.2567562226865645 22.771904100884154
3.286357265003551 22.551164776150006
3.315958307320537 22.372824253892755
3.345559349637524 22.137278587009
3.375160391954511 21.873183304825325
3.404761434271497 21.81117921298121
3.4343624765884835 21.62354935793378
3.4639635189054703 21.43066772140041
3.493564561222457 21.31131069678218
3.5231656035394434 21.13488251364433
3.5527666458564298 20.915054348110438
3.5823676881734166 20.741881197074157
3.611968730490403 20.751653539589288
3.6415697728073897 20.628244051713367
3.671170815124376 20.57143270218323
3.700771857441363 20.43473304172026
3.730372899758349 20.33344344189137
3.759973942075336 20.14884209025539
3.7895749843923223 19.975512875273047
3.819176026709309 19.73186545533751
3.8487770690262955 19.436619948729895
3.8783781113432823 19.28512803146199
3.9079791536602686 19.237611412706155
3.9375801959772554 19.231082491885815
3.9671812382942417 19.26450866542822
3.9967822806112285 19.41884728822807
4.026383322928215 19.319435862869103
4.055984365245202 19.22528184878407
4.0855854075621885 19.14800602504946
4.115186449879175 19.083728620716776
4.144787492196161 18.95709828280627
4.174388534513148 18.6378136088034
4.203989576830134 18.37306237090745
4.233590619147121 18.246598481600138
4.263191661464107 18.040906458568244
4.292792703781094 17.84905479059355
4.322393746098081 17.746451336972257
4.351994788415068 17.629888503897373
4.381595830732054 17.509204549281133
4.41119687304904 17.390591361172525
4.440797915366026 17.55932728389887
4.470398957683013 17.57174280272497
4.5 17.65679391600537
