# Supplementary material for: Modelling chemical processes in explicit solvents with machine learning potentials
Source: Nat Commun. 2024 Jul 20;15:6114. doi: 10.1038/s41467-024-50418-6 (PMC11271496; doi:10.1038/s41467-024-50418-6)
Supplement: Supplementary file 4 — Source Data [file 41467_2024_50418_MOESM4_ESM.zip › source_data/SI/S9/s30.xlsx]

## Sheet: a
im_coor	im_fe	ex_coor	ex_fe
1.55	-13.4047	1.55	-14.5794
1.57475	-13.2474	1.57475	-14.2998
1.59949	-12.6211	1.59949	-13.4405
1.62424	-11.5526	1.62424	-12.2028
1.64899	-10.1036	1.64899	-10.6498
1.67374	-8.3789	1.67374	-8.81638
1.69848	-6.4003	1.69848	-6.79264
1.72323	-4.31101	1.72323	-4.63787
1.74798	-2.07413	1.74798	-2.34489
1.77273	0.224071	1.77273	-0.00202347
1.79747	2.65778	1.79747	2.315
1.82222	5.04215	1.82222	4.60435
1.84697	7.29306	1.84697	6.77972
1.87172	9.52276	1.87172	8.8225
1.89646	11.6029	1.89646	10.6798
1.92121	13.5342	1.92121	12.3998
1.94596	15.3184	1.94596	13.8675
1.97071	16.9759	1.97071	15.0981
1.99545	18.3999	1.99545	16.2056
2.0202	19.6229	2.0202	17.0813
2.04495	20.7998	2.04495	17.7919
2.0697	21.8065	2.0697	18.4497
2.09444	22.6327	2.09444	19.0092
2.11919	23.4072	2.11919	19.5404
2.14394	24.0297	2.14394	19.9481
2.16869	24.417	2.16869	20.3339
2.19343	24.6817	2.19343	20.6613
2.21818	24.8522	2.21818	20.9447
2.24293	24.8514	2.24293	21.2072
2.26768	24.6699	2.26768	21.3279
2.29242	24.257	2.29242	21.2376
2.31717	23.8126	2.31717	20.9117
2.34192	23.2149	2.34192	20.5262
2.36667	22.593	2.36667	19.9982
2.39141	21.8481	2.39141	19.4417
2.41616	21.1168	2.41616	18.85
2.44091	20.3706	2.44091	18.2178
2.46566	19.568	2.46566	17.4821
2.4904	18.8302	2.4904	16.8001
2.51515	18.1511	2.51515	16.1669
2.5399	17.4465	2.5399	15.5401
2.56465	16.7688	2.56465	14.8892
2.58939	15.9774	2.58939	14.271
2.61414	15.2477	2.61414	13.6952
2.63889	14.7373	2.63889	13.0691
2.66364	14.1456	2.66364	12.5105
2.68838	13.6091	2.68838	11.9489
2.71313	13.0814	2.71313	11.487
2.73788	12.495	2.73788	11.0216
2.76263	11.8626	2.76263	10.5166
2.78737	11.3376	2.78737	10.1372
2.81212	10.867	2.81212	9.63944
2.83687	10.4713	2.83687	9.05934
2.86162	10.0436	2.86162	8.57671
2.88636	9.70662	2.88636	8.12063
2.91111	9.40754	2.91111	7.79307
2.93586	9.09423	2.93586	7.46041
2.96061	8.71666	2.96061	7.09128
2.98535	8.48747	2.98535	6.7844
3.0101	8.19521	3.0101	6.41774
3.03485	7.83276	3.03485	6.1228
3.0596	7.49827	3.0596	5.72457
3.08434	7.23445	3.08434	5.40203
3.10909	6.77478	3.10909	5.17142
3.13384	6.57782	3.13384	5.01896
3.15859	6.30876	3.15859	4.79319
3.18333	5.971	3.18333	4.58459
3.20808	5.6349	3.20808	4.30226
3.23283	5.31541	3.23283	4.17773
3.25758	4.91686	3.25758	3.98126
3.28232	4.72663	3.28232	3.78633
3.30707	4.48133	3.30707	3.55989
3.33182	4.18728	3.33182	3.28509
3.35657	3.90215	3.35657	3.04176
3.38131	3.53837	3.38131	2.6932
3.40606	3.28938	3.40606	2.45531
3.43081	3.03194	3.43081	2.15129
3.45556	2.9101	3.45556	2.03316
3.4803	2.76325	3.4803	1.8693
3.50505	2.4932	3.50505	1.74709
3.5298	2.37036	3.5298	1.60574
3.55455	2.17818	3.55455	1.44421
3.57929	1.88376	3.57929	1.41862
3.60404	1.69328	3.60404	1.42163
3.62879	1.53996	3.62879	1.3591
3.65354	1.44779	3.65354	1.25489
3.67828	1.24329	3.67828	1.02834
3.70303	1.15181	3.70303	0.947414
3.72778	0.967967	3.72778	0.812835
3.75253	0.68026	3.75253	0.684015
3.77727	0.541158	3.77727	0.615015
3.80202	0.529752	3.80202	0.537608
3.82677	0.477872	3.82677	0.448529
3.85152	0.387093	3.85152	0.420512
3.87626	0.274727	3.87626	0.293668
3.90101	0.179213	3.90101	0.238079
3.92576	-0.0188384	3.92576	0.135057
3.95051	0.0391686	3.95051	0.0803938
3.97525	0.10588	3.97525	0.0192003
4	0	4	0

## Sheet: Sheet2
im_coor	im_fe	ex_coor	ex_fe
1.55	-13.3284	1.55	-14.8829
1.5798	-13.1931	1.57475	-14.7228
1.6096	-12.3896	1.59949	-13.9469
1.63939	-10.9269	1.62424	-12.6785
1.66919	-8.94381	1.64899	-11.0286
1.69899	-6.61583	1.67374	-9.02397
1.72879	-3.94797	1.69848	-6.73537
1.75859	-1.04245	1.72323	-4.24231
1.78838	1.9682	1.74798	-1.62126
1.81818	5.11393	1.77273	1.05583
1.84798	8.33324	1.79747	3.84758
1.87778	11.4931	1.82222	6.61029
1.90758	14.4082	1.84697	9.36802
1.93737	16.5534	1.87172	11.8566
1.96717	17.9536	1.89646	14.1137
1.99697	19.5464	1.92121	15.986
2.02677	20.23	1.94596	17.3531
2.05657	20.8731	1.97071	18.2917
2.08636	21.4787	1.99545	18.9705
2.11616	22.2669	2.0202	19.498
2.14596	22.7711	2.04495	19.9395
2.17576	23.2254	2.0697	20.3086
2.20556	23.8691	2.09444	20.5545
2.23535	24.1842	2.11919	20.7613
2.26515	24.6212	2.14394	20.978
2.29495	24.7198	2.16869	21.1361
2.32475	24.3138	2.19343	21.2917
2.35455	23.5336	2.21818	21.4442
2.38434	22.6582	2.24293	21.5836
2.41414	21.7815	2.26768	21.7397
2.44394	20.8999	2.29242	21.8904
2.47374	20.0162	2.31717	22.099
2.50354	19.1042	2.34192	22.2826
2.53333	18.2805	2.36667	22.4904
2.56313	17.3803	2.39141	22.6287
2.59293	16.4107	2.41616	22.6552
2.62273	15.499	2.44091	22.4119
2.65253	14.6571	2.46566	21.9377
2.68232	13.8641	2.4904	21.3647
2.71212	13.1316	2.51515	20.7186
2.74192	12.3894	2.5399	20.0661
2.77172	11.657	2.56465	19.3663
2.80152	11.0113	2.58939	18.6257
2.83131	10.4248	2.61414	17.8428
2.86111	9.88837	2.63889	17.0372
2.89091	9.36693	2.66364	16.3222
2.92071	8.8008	2.68838	15.624
2.95051	8.30212	2.71313	14.9076
2.9803	7.88657	2.73788	14.1795
3.0101	7.42457	2.76263	13.46
3.0399	7.05129	2.78737	12.8758
3.0697	6.72144	2.81212	12.3403
3.09949	6.35923	2.83687	11.7686
3.12929	5.9965	2.86162	11.2521
3.15909	5.70777	2.88636	10.6804
3.18889	5.4744	2.91111	10.1082
3.21869	5.25893	2.93586	9.54418
3.24848	5.04017	2.96061	9.15841
3.27828	4.84224	2.98535	8.82552
3.30808	4.53512	3.0101	8.48139
3.33788	4.21555	3.03485	8.1011
3.36768	3.95514	3.0596	7.72078
3.39747	3.74736	3.08434	7.39355
3.42727	3.51998	3.10909	7.00835
3.45707	3.35456	3.13384	6.77061
3.48687	3.10499	3.15859	6.44355
3.51667	2.80364	3.18333	6.19814
3.54646	2.6489	3.20808	5.85492
3.57626	2.51464	3.23283	5.4511
3.60606	2.32192	3.25758	5.08347
3.63586	2.02871	3.28232	4.86548
3.66566	1.73337	3.30707	4.73713
3.69545	1.5399	3.33182	4.54165
3.72525	1.33581	3.35657	4.28128
3.75505	1.12957	3.38131	3.92378
3.78485	0.975557	3.40606	3.68289
3.81465	0.841875	3.43081	3.54135
3.84444	0.705561	3.45556	3.30824
3.87424	0.63732	3.4803	3.11835
3.90404	0.454561	3.50505	2.91154
3.93384	0.330888	3.5298	2.69506
3.96364	0.226876	3.55455	2.51533
3.99343	0.0680734	3.57929	2.24825
4.02323	0	3.60404	2.07466
		3.62879	1.96011
		3.65354	1.84315
		3.67828	1.62331
		3.70303	1.38446
		3.72778	1.11814
		3.75253	0.856895
		3.77727	0.721882
		3.80202	0.708475
		3.82677	0.612295
		3.85152	0.529383
		3.87626	0.3926
		3.90101	0.28925
		3.92576	0.200561
		3.95051	0.164956
		3.97525	0.0575709
		4	0
