# Supplementary material for: Modelling chemical processes in explicit solvents with machine learning potentials
Source: Nat Commun. 2024 Jul 20;15:6114. doi: 10.1038/s41467-024-50418-6 (PMC11271496; doi:10.1038/s41467-024-50418-6)
Supplement: Supplementary file 4 — Source Data [file 41467_2024_50418_MOESM4_ESM.zip › source_data/SI/S9/s29.xlsx]

## Sheet: Sheet1
im_coor	im_fe	ex_coor	ex_fe
1.55	-15.7038	1.55	-14.7354
1.57475	-14.9151	1.57475	-14.3818
1.59949	-13.7106	1.59949	-13.4156
1.62424	-12.1007	1.62424	-11.9456
1.64899	-10.1627	1.64899	-10.099
1.67374	-7.88893	1.67374	-7.99912
1.69848	-5.46421	1.69848	-5.67166
1.72323	-2.93763	1.72323	-3.08277
1.74798	-0.362451	1.74798	-0.446495
1.77273	2.15255	1.77273	2.2562
1.79747	4.58809	1.79747	4.90672
1.82222	6.85315	1.82222	7.45855
1.84697	8.75798	1.84697	9.94576
1.87172	10.4818	1.87172	12.2372
1.89646	11.9744	1.89646	14.1846
1.92121	13.2987	1.92121	15.7139
1.94596	14.4671	1.94596	16.564
1.97071	15.5246	1.97071	17.1183
1.99545	16.5594	1.99545	17.4113
2.0202	17.4994	2.0202	17.5014
2.04495	18.3809	2.04495	17.4521
2.0697	19.314	2.0697	17.3393
2.09444	20.1828	2.09444	17.3266
2.11919	21.0289	2.11919	17.3678
2.14394	21.8368	2.14394	17.4346
2.16869	22.5662	2.16869	17.6126
2.19343	23.1147	2.19343	17.8042
2.21818	23.4317	2.21818	17.9232
2.24293	23.546	2.24293	17.9858
2.26768	23.3598	2.26768	18.0467
2.29242	22.8998	2.29242	18.1047
2.31717	22.3844	2.31717	18.2814
2.34192	21.7581	2.34192	18.514
2.36667	21.1103	2.36667	18.7633
2.39141	20.416	2.39141	19.0532
2.41616	19.7513	2.41616	19.3263
2.44091	19.1523	2.44091	19.6212
2.46566	18.471	2.46566	19.9374
2.4904	17.7228	2.4904	20.3068
2.51515	17.0228	2.51515	20.6111
2.5399	16.2956	2.5399	20.635
2.56465	15.5384	2.56465	20.2332
2.58939	14.8623	2.58939	19.6303
2.61414	14.1398	2.61414	19.1938
2.63889	13.5214	2.63889	18.5785
2.66364	12.8628	2.66364	17.9499
2.68838	12.2905	2.68838	17.3469
2.71313	11.8005	2.71313	16.6749
2.73788	11.2674	2.73788	15.8589
2.76263	10.7529	2.76263	15.0802
2.78737	10.2242	2.78737	14.5372
2.81212	9.84628	2.81212	14.1518
2.83687	9.42594	2.83687	13.6605
2.86162	9.07184	2.86162	13.1534
2.88636	8.72354	2.88636	12.5178
2.91111	8.52505	2.91111	11.8138
2.93586	8.26398	2.93586	11.1534
2.96061	7.91647	2.96061	10.6982
2.98535	7.60543	2.98535	10.3107
3.0101	7.33773	3.0101	9.90512
3.03485	7.05971	3.03485	9.43734
3.0596	6.8295	3.0596	8.94106
3.08434	6.62696	3.08434	8.41753
3.10909	6.47742	3.10909	8.01547
3.13384	6.34639	3.13384	7.67609
3.15859	6.16606	3.15859	7.34576
3.18333	5.91683	3.18333	7.02647
3.20808	5.61908	3.20808	6.58249
3.23283	5.4122	3.23283	6.07264
3.25758	5.23635	3.25758	5.61897
3.28232	5.0801	3.28232	5.33687
3.30707	4.94212	3.30707	5.15307
3.33182	4.78216	3.33182	4.94977
3.35657	4.67895	3.35657	4.7033
3.38131	4.54276	3.38131	4.27724
3.40606	4.3217	3.40606	3.81833
3.43081	4.10782	3.43081	3.49178
3.45556	3.97464	3.45556	3.33553
3.4803	3.74723	3.4803	3.14465
3.50505	3.61525	3.50505	2.91181
3.5298	3.51067	3.5298	2.66122
3.55455	3.35616	3.55455	2.42799
3.57929	3.28876	3.57929	2.16
3.60404	3.07863	3.60404	2.0259
3.62879	2.92809	3.62879	1.95111
3.65354	2.79116	3.65354	1.83615
3.67828	2.6774	3.67828	1.65686
3.70303	2.5366	3.70303	1.43121
3.72778	2.39895	3.72778	1.20107
3.75253	2.40303	3.75253	0.992815
3.77727	2.22912	3.77727	0.811247
3.80202	2.06793	3.80202	0.715123
3.82677	1.81414	3.82677	0.608835
3.85152	1.5512	3.85152	0.473386
3.87626	1.23658	3.87626	0.296312
3.90101	0.889157	3.90101	0.143161
3.92576	0.536928	3.92576	-0.026981
3.95051	0.41016	3.95051	-0.0425569
3.97525	0.241999	3.97525	0.00157064
4	0	4	0
