# Supplementary material for: Modelling chemical processes in explicit solvents with machine learning potentials
Source: Nat Commun. 2024 Jul 20;15:6114. doi: 10.1038/s41467-024-50418-6 (PMC11271496; doi:10.1038/s41467-024-50418-6)
Supplement: Supplementary file 4 — Source Data [file 41467_2024_50418_MOESM4_ESM.zip › source_data/main_text/fig3/a/substrate+2water.txt]

28
Lattice="100.000000 0.000000 0.000000 0.000000 100.000000 0.000000 0.000000 0.000000 100.000000" energy=-15742.98672323 Properties=species:S:1:pos:R:3:forces:R:3
C 5.68346 7.18986 6.64891 0.05059 -0.02893 -0.03338
C 4.87191 6.17740 7.41838 -0.02294 0.01386 -0.03273
C 5.76285 5.17128 7.80558 -0.03803 -0.03183 -0.02548
H 3.99704 6.44672 7.99201 0.01114 0.01537 -0.01552
C 6.91477 5.25013 7.02144 0.06216 -0.03434 0.03555
H 5.53927 4.37712 8.50069 -0.01977 0.00563 -0.01555
C 6.78320 6.30828 6.13985 0.10134 0.08309 0.07433
H 7.70367 4.51517 7.00683 -0.01608 -0.00775 0.01766
H 7.53838 6.63622 5.44209 -0.00451 0.01916 -0.01351
H 6.11653 7.89680 7.36627 0.05107 -0.02425 -0.01344
H 5.14232 7.75235 5.89481 0.00979 0.02408 0.02229
C 5.10394 5.32733 4.80340 0.13622 -0.18310 -0.15818
C 4.05770 5.36098 5.71525 -0.03091 0.01684 0.13706
H 3.29633 6.12216 5.61504 0.00883 -0.01940 -0.02360
H 3.72848 4.41837 6.12557 -0.05054 0.01026 0.01775
C 5.82878 4.07143 4.59485 0.07274 1.33573 -0.06712
H 5.23046 6.11091 4.06977 0.06108 -0.02983 0.00521
O 5.66512 3.10913 5.32338 -0.42197 0.53297 0.08020
C 6.80456 4.02397 3.44137 0.06983 0.11193 0.05283
H 7.47298 4.88474 3.46615 -0.04021 -0.01683 0.04599
H 6.25537 4.06411 2.49931 0.03642 0.11214 0.04398
H 7.37889 3.10320 3.48301 0.00601 0.03251 -0.06172
O 6.55591 0.84770 5.76917 0.76342 -1.30377 0.26961
H 6.60486 1.48091 5.05301 -0.18107 0.07123 0.15570
H 5.64520 0.55303 5.76714 -0.10820 0.01601 -0.05584
O 4.96723 1.76577 3.00702 -0.23938 -0.56856 -0.44654
H 4.96723 2.35166 3.76397 -0.10972 -0.18469 0.31066
H 4.96723 2.35166 2.25007 -0.06563 -0.05275 -0.16666
