# Supplementary material for: Modelling chemical processes in explicit solvents with machine learning potentials
Source: Nat Commun. 2024 Jul 20;15:6114. doi: 10.1038/s41467-024-50418-6 (PMC11271496; doi:10.1038/s41467-024-50418-6)
Supplement: Supplementary file 4 — Source Data [file 41467_2024_50418_MOESM4_ESM.zip › source_data/main_text/fig3/a/substrate_inwater.txt]

121
Lattice="100.000000 0.000000 0.000000 0.000000 100.000000 0.000000 0.000000 0.000000 100.000000" energy=-80246.97458382 Properties=species:S:1:pos:R:3:forces:R:3
C 5.68346 7.18986 6.64891 0.16625 -0.00362 -0.19774
C 4.87191 6.17740 7.41838 0.27317 -0.10183 -0.06857
C 5.76285 5.17128 7.80558 0.05050 -0.26404 -0.27851
H 3.99704 6.44672 7.99201 -0.11152 -0.11067 -0.08420
C 6.91477 5.25013 7.02144 -0.10689 0.13250 -0.50470
H 5.53927 4.37712 8.50069 0.18256 0.56242 -0.56141
C 6.78320 6.30828 6.13985 -0.00527 -0.02264 0.27291
H 7.70367 4.51517 7.00683 -0.29738 0.20249 -0.10485
H 7.53838 6.63622 5.44209 -0.11143 0.05669 -0.04339
H 6.11653 7.89680 7.36627 0.02849 -0.01338 -0.07112
H 5.14232 7.75235 5.89481 0.38137 -0.47412 0.61912
C 5.10394 5.32733 4.80340 0.08703 -0.30084 -0.14597
C 4.05770 5.36098 5.71525 -0.09922 -0.13100 -0.03130
H 3.29633 6.12216 5.61504 0.23902 -0.40811 0.04049
H 3.72848 4.41837 6.12557 -0.01378 -0.04257 -0.01736
C 5.82878 4.07143 4.59485 -0.34203 0.79544 -0.25237
H 5.23046 6.11091 4.06977 0.07825 -0.04585 0.15237
O 5.66512 3.10913 5.32338 0.08072 0.01840 -0.28826
C 6.80456 4.02397 3.44137 0.05228 0.04354 0.11775
H 7.47298 4.88474 3.46615 0.05188 -0.00003 0.07388
H 6.25537 4.06411 2.49931 -0.09259 -0.02274 0.01797
H 7.37889 3.10320 3.48301 0.03133 0.45172 -0.13390
O 2.27905 8.54347 0.96355 1.39470 -1.28774 -1.08334
H 2.17692 7.55995 0.91001 0.05459 1.42141 0.10386
H 3.19288 8.67899 1.32011 -1.42433 -0.20913 -0.52343
O 8.30283 7.86455 1.43472 0.34983 1.41469 4.11692
H 7.33645 8.05897 1.52919 1.64877 -0.63935 -0.45614
H 8.42586 6.99240 1.88729 -0.61370 1.45059 -0.42915
O 1.79468 2.67418 7.48126 0.08677 1.09669 1.88320
H 2.64925 2.94128 7.90431 -1.19015 -0.23264 -0.50946
H 1.10840 2.85713 8.17128 1.00038 -0.24844 -0.85234
O 5.32759 1.21103 6.98456 1.65483 -0.22312 -2.06831
H 6.25554 0.86565 6.96901 -1.53692 0.44224 -0.16215
H 5.11087 1.38295 6.03373 0.96065 0.20565 1.25478
O 2.33750 0.91214 5.81911 0.88615 -0.20949 -1.86746
H 2.09243 0.59893 4.91223 0.41245 0.35011 1.11486
H 3.14314 1.47072 5.67941 -1.31804 -0.45024 -0.03414
O 10.40508 2.45048 7.63367 -0.82264 1.22249 -0.43860
H 10.72530 3.38536 7.69755 -0.32004 -1.26896 -0.28516
H 9.47841 2.52834 7.29336 1.05013 0.03529 0.54303
O 3.86150 0.32588 8.51670 -1.78525 0.73424 0.96326
H 3.53311 0.45406 7.59131 0.34393 -0.21163 1.38295
H 3.71068 1.20004 8.95681 0.01529 -1.40487 -0.78202
O 0.50013 5.99459 2.70759 1.09978 -1.07865 0.73456
H 0.30408 5.18420 3.24186 0.26685 1.13904 -0.60625
H 1.46492 6.16179 2.85536 -1.27630 -0.02842 0.01835
O 9.94185 9.04974 0.16387 2.12624 -0.35362 0.07547
H 10.04346 8.11625 0.47833 -0.24605 1.62824 -0.52558
H 10.61252 9.56085 0.68306 -1.06701 -0.59893 -0.63379
O 3.39696 3.04248 3.29767 -0.54218 -1.17879 1.10971
H 3.44390 2.11692 2.94874 -0.30951 1.34323 0.54587
H 2.44113 3.28907 3.21916 1.71261 -0.63575 0.22333
O 2.51624 3.43413 1.22300 -1.20374 0.82681 -3.12960
H 2.87578 3.08214 0.37010 -0.34428 0.69433 1.00366
H 1.90526 4.16478 0.95199 0.66259 -0.77526 0.13939
O 7.03304 0.16680 9.21699 0.53559 1.29209 -0.92020
H 7.57216 0.24096 8.38966 -0.70442 -0.10963 1.26664
H 6.62846 1.06345 9.33070 0.40556 -1.33317 -0.34071
O 0.63642 1.37875 0.05832 0.78708 1.52273 -1.14017
H 0.22991 2.28163 0.04560 0.52966 -1.29311 -0.01130
H 1.61225 1.54623 0.07587 -1.54863 -0.36154 -0.12533
O 10.16680 4.42568 2.60145 -0.49988 0.81254 -1.54231
H 10.05593 5.38298 2.37368 0.33739 -1.32932 0.22541
H 10.03297 3.94941 1.74363 0.17166 0.48083 1.21358
O 3.13820 8.03106 6.10601 -1.95564 1.83431 -0.17456
H 2.98952 8.89236 6.57150 0.15579 -1.06106 -0.44745
H 2.36907 7.94705 5.48798 0.97606 0.22982 0.80536
O 2.26555 7.26232 10.73609 0.78783 -0.75597 -1.44084
H 2.31682 7.72482 9.86197 -0.07505 -0.70451 1.31277
H 2.72764 6.39918 10.58758 -0.56165 1.18717 0.09615
O 8.67361 9.05423 4.99495 1.78658 0.25347 0.06854
H 9.22852 9.42706 5.72548 -0.70777 -0.35396 -0.89557
H 9.32205 8.82788 4.28159 -0.81791 0.18481 0.83295
O 8.11498 4.23309 9.14244 -0.66360 -5.29609 0.27390
H 7.50009 3.66925 9.67593 0.65876 0.48503 -0.60682
H 8.89781 3.65176 8.96976 -1.13964 0.26549 0.53973
O 9.52640 10.64553 2.31344 -0.88633 -0.31805 1.47554
H 8.63613 10.26763 2.10077 1.40279 0.28351 0.13203
H 9.60062 10.56689 3.29777 -0.30734 0.35406 -1.35435
O 8.83997 6.11476 9.55530 3.05691 2.16224 1.64160
H 9.62203 5.61316 9.21267 -1.34224 0.78913 0.78126
H 8.85334 5.95765 10.53292 0.03556 0.24787 -1.40182
O 5.19652 3.89101 10.28803 -1.68914 -1.10212 0.73599
H 4.86922 3.11645 9.76502 0.30959 0.89155 0.74542
H 4.47565 4.07075 10.94274 1.05928 -0.30645 -0.72267
O 0.08148 9.16068 6.03148 0.67095 -0.32593 -1.49384
H 0.03530 9.69876 5.20145 -0.19468 -0.79007 1.15905
H 0.40244 8.27244 5.73382 -0.75490 1.12601 0.30451
O 9.41581 1.28645 4.69633 0.88345 -0.75486 1.01584
H 9.81630 0.39177 4.55577 -0.48988 1.24779 0.12883
H 9.80836 1.60290 5.54859 -0.26387 -0.42248 -1.24027
O 7.92551 8.45202 9.81025 -0.71390 1.64430 -1.06797
H 7.52992 8.13722 8.95877 0.96148 0.08531 1.06167
H 8.37259 9.30401 9.57611 -0.72574 -1.30521 0.23293
O 0.84077 9.69438 10.44584 -0.00515 0.96399 -1.28662
H 1.33851 9.51415 9.60895 -0.68674 0.52173 1.13049
H 0.39982 10.56709 10.28922 0.60690 -1.20942 0.13863
O 4.49009 9.05213 9.02205 0.61372 -0.96756 0.59559
H 4.34111 8.07380 9.05787 0.51714 1.33685 0.06735
H 5.33587 9.19262 9.51755 -1.07381 -0.30025 -0.46827
O 5.76857 8.35761 4.08796 0.08474 1.66799 -1.65262
H 5.47171 9.27130 4.32808 0.60636 -1.14469 -0.27918
H 6.30420 8.47926 3.26401 -0.51149 -0.00664 1.27630
O 7.78210 1.24830 2.33037 -1.51711 -0.70248 0.43441
H 7.68930 1.27982 3.31576 0.33937 -0.14810 -1.15861
H 6.89483 0.95036 2.00700 1.23311 0.38518 0.45306
O 0.74589 1.39235 2.49388 0.01899 1.72174 1.61122
H 1.24214 2.08918 1.99512 -0.77499 -0.99568 0.61254
H 0.27560 1.88779 3.21078 0.66250 -0.71897 -0.76627
O 10.55258 9.62122 10.74602 -0.90679 0.62907 -1.12847
H 10.38430 9.21756 9.85757 0.17043 0.33045 1.24054
H 9.93625 10.39516 10.78767 0.85983 -1.06779 0.04726
O 9.53736 7.66919 7.61607 1.40645 -0.32937 -1.57789
H 9.50770 7.65570 6.62635 -0.11491 -0.15089 1.19720
H 10.36873 7.18284 7.84604 -1.26920 0.70713 -0.18203
O 2.07893 8.69158 3.31387 0.46113 0.87681 2.51263
H 1.60409 9.40033 3.81667 0.81238 -0.90794 -0.76882
H 2.98773 8.67503 3.70680 -1.00267 0.10523 -0.27288
O 7.29381 6.47675 0.28169 -2.67390 -3.87240 -1.49081
H 6.34500 6.22028 0.40250 1.13192 -0.18762 -0.44857
H 7.80248 5.65550 0.49942 -0.87394 0.83033 -0.51112
