# Supplementary material for: Modelling chemical processes in explicit solvents with machine learning potentials
Source: Nat Commun. 2024 Jul 20;15:6114. doi: 10.1038/s41467-024-50418-6 (PMC11271496; doi:10.1038/s41467-024-50418-6)
Supplement: Supplementary file 4 — Source Data [file 41467_2024_50418_MOESM4_ESM.zip › source_data/SI/S10/s34/reactant_water.txt]

WARNING: $DFTB_PATH not set, dftb+ not available
dis : [2.094, 2.877, 2.157, 2.084, 2.888, 2.167, 2.076, 2.897, 2.171, 2.069, 2.903, 2.174, 2.066, 2.908, 2.184, 2.065, 2.914, 2.201, 2.068, 2.921, 2.223, 2.07, 2.93, 2.243, 2.242, 2.753, 2.211, 2.276, 2.77, 2.2, 2.296, 2.785, 2.193, 2.295, 2.797, 2.196, 2.281, 2.807, 2.21, 2.265, 2.815, 2.231, 2.219, 2.783, 2.186, 2.209, 2.782, 2.185, 2.2, 2.782, 2.18, 2.192, 2.782, 2.163, 2.186, 2.786, 2.136, 2.183, 2.794, 2.106, 2.194, 2.806, 2.192, 2.207, 2.84, 2.189, 2.216, 2.878, 2.188, 2.215, 2.919, 2.186, 2.205, 2.961, 2.185, 2.191, 3.004, 2.187, 2.18, 2.859, 2.214, 2.21, 2.867, 2.208, 2.225, 2.877, 2.202, 2.221, 2.888, 2.195, 2.207, 2.897, 2.188, 2.14, 2.937, 2.238, 1.978, 2.982, 2.345, 1.982, 2.98, 2.323, 1.985, 2.978, 2.305, 1.986, 2.974, 2.293, 1.986, 2.971, 2.287, 1.993, 2.959, 2.326, 2.01, 2.973, 2.34, 2.025, 2.987, 2.349, 2.037, 3.001, 2.351, 2.046, 3.016, 2.347, 2.056, 3.031, 2.343, 2.067, 3.045, 2.341, 2.077, 3.061, 2.344, 2.089, 3.075, 2.352, 2.099, 3.089, 2.362, 2.106, 3.099, 2.371, 2.108, 3.107, 2.375, 1.987, 2.947, 2.316, 1.995, 2.953, 2.291, 1.998, 2.961, 2.272, 1.994, 2.972, 2.261, 1.984, 2.984, 2.259, 1.971, 2.995, 2.263, 1.957, 3.003, 2.267, 1.951, 3.007, 2.264, 1.954, 3.005, 2.247, 1.965, 2.997, 2.223, 1.988, 2.973, 2.308, 2.013, 2.988, 2.32, 2.028, 3.003, 2.332, 2.033, 3.018, 2.339, 2.027, 3.034, 2.338, 2.018, 3.049, 2.331, 2.013, 3.059, 2.324, 1.967, 2.999, 2.325, 1.974, 3.0, 2.318, 1.982, 2.999, 2.308, 1.992, 2.996, 2.298, 1.999, 2.992, 2.292, 2.003, 2.989, 2.292, 1.949, 2.886, 2.191, 1.98, 2.866, 2.18, 2.006, 2.844, 2.178, 2.015, 2.818, 2.186, 2.002, 2.793, 2.201, 1.977, 2.773, 2.22, 1.956, 2.759, 2.234, 1.95, 2.755, 2.237, 1.96, 2.758, 2.232, 1.983, 2.765, 2.226, 2.023, 2.984, 2.138, 2.036, 2.986, 2.124, 2.04, 2.987, 2.111, 2.036, 2.987, 2.106, 2.029, 2.985, 2.112, 2.023, 2.983, 2.126, 2.017, 2.978, 2.143, 2.014, 2.972, 2.157, 1.998, 2.889, 2.109, 2.011, 2.868, 2.121, 2.018, 2.851, 2.127, 2.016, 2.838, 2.125, 2.008, 2.826, 2.119, 1.999, 2.817, 2.114, 1.995, 2.807, 2.117, 1.999, 2.798, 2.134, 2.013, 2.791, 2.165, 2.034, 2.785, 2.203, 2.053, 2.783, 2.239, 2.066, 2.782, 2.268, 2.071, 2.782, 2.288, 2.067, 2.78, 2.301, 2.059, 2.776, 2.314, 2.051, 2.77, 2.331, 2.049, 2.764, 2.355, 2.129, 2.669, 2.425, 2.128, 2.682, 2.404, 2.116, 2.683, 2.373, 2.099, 2.676, 2.345, 2.087, 2.671, 2.329, 2.086, 2.673, 2.33, 2.097, 2.688, 2.346, 2.118, 2.714, 2.371, 2.123, 2.664, 2.361, 2.116, 2.673, 2.375, 2.109, 2.679, 2.4, 2.104, 2.681, 2.433, 2.103, 2.682, 2.464, 2.123, 2.854, 2.341, 2.12, 2.828, 2.337, 2.104, 2.802, 2.328, 2.083, 2.777, 2.32, 2.065, 2.754, 2.316, 2.059, 2.733, 2.318, 2.07, 2.711, 2.322, 2.092, 2.689, 2.327, 2.119, 2.668, 2.328, 2.139, 2.651, 2.325, 2.141, 2.64, 2.318, 2.125, 2.635, 2.309, 2.102, 2.632, 2.302, 2.071, 2.804, 2.265, 2.111, 2.827, 2.291, 2.146, 2.849, 2.319, 2.156, 2.869, 2.335, 2.137, 2.888, 2.33, 2.103, 2.907, 2.312, 2.074, 2.924, 2.295, 2.065, 2.937, 2.289, 2.081, 2.946, 2.299, 2.12, 2.948, 2.322, 2.124, 2.742, 2.293, 2.13, 2.755, 2.306, 2.121, 2.766, 2.305, 2.099, 2.771, 2.296, 2.073, 2.773, 2.29, 2.053, 2.774, 2.297, 2.043, 2.778, 2.318, 2.049, 1.851, 2.011, 1.852, 1.977, 1.85, 1.955, 1.844, 1.948, 1.839, 1.955, 1.839, 1.968, 1.843, 1.976, 1.851, 1.969, 1.862, 1.949, 1.872, 1.925, 1.879, 1.909, 1.882, 1.906, 1.884, 1.918, 1.886, 1.942, 1.89, 1.969, 1.898, 1.989, 1.908, 1.992, 1.918, 1.979, 1.925, 1.958, 1.928, 1.942, 1.929, 1.935, 1.929, 1.941, 1.931, 1.954, 1.935, 1.965, 1.94, 1.967, 1.947, 1.952, 1.955, 1.927, 1.96, 1.902, 1.963, 1.884, 1.967, 2.034, 1.825, 2.051, 1.838, 2.06, 1.85, 2.051, 1.855, 2.025, 1.854, 1.992, 1.852, 1.963, 1.852, 1.945, 1.86, 1.94, 1.877, 1.943, 1.901, 1.947, 1.928, 1.942, 1.952, 1.924, 1.968, 1.898, 1.973, 1.872, 1.974, 1.855, 1.975, 1.85, 1.981, 1.856, 1.992, 1.87, 2.005, 1.885, 2.018, 1.894, 2.026, 1.893, 2.026, 1.884, 2.022, 1.876, 2.016, 1.875, 2.012, 1.883, 2.014, 1.896, 2.022, 1.912, 2.035, 1.923, 2.051, 1.926, 2.064, 1.917, 2.072, 1.9, 2.078, 1.884, 2.081, 1.875, 2.086, 1.878, 2.095, 1.89, 2.106, 1.907, 2.121, 2.043, 1.819, 2.012, 1.829, 1.988, 1.835, 1.976, 1.838, 1.977, 1.84, 1.988, 1.842, 1.998, 1.846, 2.0, 1.853, 1.984, 1.865, 1.955, 1.878, 1.924, 1.89, 1.899, 1.899, 1.887, 1.902, 1.891, 1.902, 1.904, 1.902, 1.916, 1.907, 1.916, 1.918, 1.897, 1.935, 1.865, 1.956, 1.833, 1.977, 1.812, 1.993, 1.808, 2.004, 1.82, 2.014, 1.841, 2.025, 1.861, 2.04, 1.867, 2.06, 1.855, 2.082, 1.828, 2.102, 1.798, 2.119, 1.779, 2.126, 1.775, 2.126, 1.787, 2.122, 1.808, 2.117, 1.829, 2.116, 1.836, 2.121, 1.972, 2.482, 2.003, 2.479, 2.047, 2.477, 2.088, 2.475, 2.104, 2.472, 2.088, 2.467, 2.052, 2.46, 2.018, 2.455, 1.999, 2.453, 2.002, 2.457, 2.026, 2.466, 2.061, 2.476, 2.09, 2.488, 2.096, 2.499, 2.07, 2.509, 2.029, 2.517, 1.991, 2.526, 1.971, 2.536, 1.974, 2.546, 2.0, 2.556, 2.038, 2.565, 2.071, 2.569, 2.078, 2.571, 2.053, 2.571, 2.011, 2.569, 1.971, 2.568, 1.948, 2.567, 1.949, 2.568, 1.974, 2.57, 2.011, 2.573, 2.046, 2.576, 2.057, 2.576, 2.03, 1.804, 2.033, 1.782, 2.039, 1.766, 2.046, 1.762, 2.05, 1.771, 2.051, 1.788, 2.049, 1.808, 2.048, 1.818, 2.05, 1.811, 2.053, 1.79, 2.057, 1.765, 2.062, 1.747, 2.063, 1.744, 2.059, 1.755, 2.048, 1.775, 2.032, 1.796, 2.016, 1.805, 2.006, 1.799, 2.001, 1.781, 2.002, 1.763, 2.003, 1.753, 2.0, 1.755, 1.992, 1.77, 1.982, 1.792, 1.974, 1.813, 1.969, 1.823, 1.967, 1.819, 1.969, 1.804, 1.972, 1.786, 1.972, 1.774, 1.967, 1.775, 1.956, 1.791, 1.94, 1.817, 1.923, 1.844, 1.907, 1.86, 1.895, 1.857, 1.889, 1.842, 2.058, 1.764, 2.049, 1.748, 2.043, 1.739, 2.039, 1.739, 2.033, 1.744, 2.022, 1.753, 2.008, 1.76, 1.995, 1.76, 1.987, 1.754, 1.986, 1.744, 1.993, 1.734, 2.004, 1.729, 2.016, 1.734, 2.022, 1.747, 2.022, 1.765, 2.02, 1.782, 2.019, 1.79, 2.02, 1.79, 2.023, 1.782, 2.028, 1.772, 2.034, 1.768, 2.04, 1.77, 2.043, 1.781, 2.043, 1.797, 2.041, 1.814, 2.04, 1.825, 2.038, 1.827, 2.039, 1.821, 2.042, 1.814, 2.046, 1.81, 2.05, 1.813, 2.05, 1.824, 2.047, 1.84, 2.045, 1.854, 2.046, 1.86, 2.051, 1.856, 2.003, 1.769, 2.013, 1.774, 2.025, 1.786, 2.037, 1.804, 2.044, 1.824, 2.046, 1.844, 2.046, 1.858, 2.045, 1.863, 2.046, 1.863, 2.05, 1.864, 2.054, 1.871, 2.056, 1.886, 2.052, 1.907, 2.043, 1.928, 2.028, 1.945, 2.012, 1.954, 1.999, 1.953, 1.993, 1.947, 1.993, 1.943, 1.996, 1.947, 2.0, 1.959, 2.001, 1.977, 1.995, 1.996, 1.985, 2.011, 1.977, 2.015, 1.977, 2.011, 1.983, 2.006, 1.994, 2.005, 2.006, 2.012, 2.015, 2.027, 2.017, 2.047, 2.011, 2.067, 2.001, 2.079, 1.991, 2.08, 1.985, 2.075, 1.985, 2.069, 1.991, 2.068, 2.002, 2.075, 2.014, 2.088, 2.022, 2.106, 2.007, 1.806, 2.041, 1.772, 2.074, 1.747, 2.1, 1.734, 2.116, 1.736, 2.124, 1.748, 2.126, 1.764, 2.128, 1.773, 2.133, 1.769, 2.142, 1.754, 2.151, 1.734, 2.158, 1.721, 2.16, 1.72, 2.157, 1.734, 2.152, 1.76, 2.152, 1.788, 2.159, 1.807, 2.174, 1.807, 2.195, 1.791, 2.217, 1.768, 2.233, 1.749, 2.238, 1.741, 2.234, 1.746, 2.226, 1.764, 2.216, 1.789, 2.207, 1.809, 2.201, 1.814, 2.195, 1.801, 2.186, 1.776, 2.169, 1.754, 2.144, 1.744, 2.116, 1.749, 2.092, 1.77, 2.075, 1.802, 2.069, 1.832, 2.071, 1.845, 2.078, 1.834, 2.016, 1.818, 1.98, 1.807, 1.955, 1.803, 1.948, 1.806, 1.963, 1.811, 1.994, 1.817, 2.031, 1.819, 2.059, 1.816, 2.072, 1.808, 2.075, 1.796, 2.078, 1.784, 2.091, 1.774, 2.118, 1.771, 2.156, 1.773, 2.2, 1.777, 2.239, 1.775, 2.262, 1.765, 2.266, 1.746, 2.256, 1.722, 2.241, 1.7, 2.225, 1.684, 2.212, 1.676, 2.205, 1.675, 2.201, 1.679, 2.196, 1.684, 2.184, 1.685, 2.162, 1.681, 2.137, 1.673, 2.119, 1.665, 2.114, 1.661, 2.123, 1.664, 2.142, 1.676, 2.163, 1.692, 2.174, 1.71, 2.174, 1.723, 2.168, 1.726, 2.162, 1.722, 2.159, 1.713, 2.163, 1.704, 2.171, 1.702, 2.177, 1.706, 2.175, 1.718, 1.951, 2.425, 1.928, 2.431, 1.917, 2.431, 1.92, 2.423, 1.938, 2.409, 1.964, 2.395, 1.988, 2.385, 1.996, 2.378, 1.979, 2.374, 1.939, 2.369, 1.892, 2.361, 1.854, 2.349, 1.832, 2.333, 1.828, 2.316, 1.84, 2.299, 1.854, 2.284, 1.856, 2.275, 1.837, 2.27, 1.803, 2.264, 1.769, 2.257, 1.746, 2.245, 1.741, 2.231, 1.755, 2.215, 1.784, 2.201, 1.815, 2.191, 1.836, 2.187, 1.947, 1.835, 1.958, 1.844, 1.961, 1.853, 1.954, 1.857, 1.941, 1.856, 1.929, 1.853, 1.923, 1.851, 1.924, 1.851, 1.932, 1.857, 1.943, 1.87, 1.951, 1.888, 1.952, 1.902, 1.941, 1.91, 1.923, 1.911, 1.905, 1.909, 1.892, 1.908, 1.886, 1.911, 1.885, 1.918, 1.887, 1.928, 1.887, 1.938, 1.884, 1.944, 1.877, 1.943, 1.869, 1.939, 1.865, 1.934, 1.867, 1.933, 1.877, 1.94, 1.892, 1.952, 1.91, 1.967, 1.925, 1.982, 1.935, 1.992, 1.941, 1.996, 1.943, 1.994, 1.944, 1.991, 1.946, 1.99, 1.951, 1.991, 1.96, 1.993, 1.967, 1.995, 1.97, 1.995, 1.922, 1.853, 1.925, 1.867, 1.927, 1.871, 1.929, 1.866, 1.929, 1.859, 1.929, 1.857, 1.932, 1.864, 1.937, 1.883, 1.946, 1.909, 1.956, 1.934, 1.966, 1.952, 1.974, 1.96, 1.981, 1.958, 1.983, 1.952, 1.983, 1.949, 1.981, 1.954, 1.98, 1.966, 1.984, 1.982, 1.991, 1.996, 1.999, 2.001, 2.007, 1.996, 2.013, 1.986, 2.015, 1.978, 2.017, 1.978, 2.022, 1.987, 2.032, 2.005, 2.046, 2.027, 2.061, 2.048, 2.076, 2.061, 2.089, 2.064, 2.099, 2.059, 2.107, 2.053, 2.114, 2.051, 2.122, 2.054, 2.132, 2.063, 2.142, 2.075, 2.154, 2.083, 1.91, 1.845, 1.916, 1.853, 1.921, 1.864, 1.925, 1.877, 1.926, 1.893, 1.924, 1.905, 1.919, 1.909, 1.914, 1.907, 1.908, 1.902, 1.902, 1.897, 1.899, 1.895, 1.898, 1.897, 1.899, 1.901, 1.9, 1.906, 1.901, 1.907, 1.9, 1.904, 1.9, 1.897, 1.904, 1.888, 1.91, 1.88, 1.92, 1.879, 1.932, 1.883, 1.945, 1.894, 1.956, 1.905, 1.966, 1.913, 1.976, 1.913, 1.985, 1.905, 1.992, 1.895, 1.997, 1.885, 2.003, 1.881, 2.01, 1.884, 2.017, 1.891, 2.027, 1.896, 2.037, 1.896, 1.913, 1.892, 1.921, 1.881, 1.92, 1.87, 1.909, 1.865, 1.889, 1.87, 1.872, 1.884, 1.861, 1.902, 1.86, 1.917, 1.869, 1.927, 1.883, 1.927, 1.896, 1.92, 1.901, 1.912, 1.897, 1.908, 1.887, 1.911, 1.878, 1.922, 1.873, 1.936, 1.874, 1.947, 1.881, 1.949, 1.892, 1.941, 1.901, 1.926, 1.904, 1.912, 1.902, 1.905, 1.894, 1.907, 1.885, 1.915, 1.88, 1.926, 1.879, 1.934, 1.882, 1.93, 1.885, 1.915, 1.889, 1.896, 1.89, 1.879, 1.886, 1.874, 1.881, 1.878, 1.876, 1.889, 1.877, 1.902, 1.962, 1.979, 1.969, 1.973, 1.976, 1.971, 1.979, 1.978, 1.975, 1.99, 1.963, 2.003, 1.948, 2.011, 1.934, 2.009, 1.927, 2.0, 1.928, 1.988, 1.939, 1.983, 1.954, 1.989, 1.968, 2.003, 1.974, 2.021, 1.973, 2.039, 1.968, 2.046, 1.966, 2.041, 1.97, 2.029, 1.984, 2.019, 2.004, 2.017, 2.025, 2.026, 2.04, 2.043, 2.046, 2.061, 2.045, 2.074, 2.042, 2.075, 2.042, 2.062, 2.049, 2.045, 2.03, 1.983, 2.046, 1.964, 2.057, 1.954, 2.067, 1.956, 2.078, 1.967, 2.092, 1.982, 2.108, 1.992, 2.125, 1.992, 2.137, 1.984, 2.143, 1.973, 2.143, 1.964, 2.141, 1.96, 2.14, 1.962, 2.144, 1.967, 2.154, 1.972, 2.164, 1.972, 2.172, 1.966, 2.177, 1.953, 2.177, 1.933, 2.175, 1.912, 2.174, 1.895, 2.175, 1.885, 2.179, 1.881, 2.183, 1.881, 2.188, 1.88, 2.191, 1.873, 2.191, 1.861, 2.189, 1.848, 2.183, 1.839, 2.179, 1.839, 2.18, 1.849, 2.189, 1.865, 2.204, 1.884, 2.027, 2.005, 2.041, 2.027, 2.053, 2.026, 2.057, 1.999, 2.054, 1.956, 2.047, 1.92, 2.043, 1.901, 2.048, 1.906, 2.064, 1.931, 2.088, 1.967, 2.114, 1.997, 2.134, 2.002, 2.146, 1.98, 2.15, 1.943, 2.152, 1.912, 2.158, 1.898, 2.171, 1.906, 2.19, 1.934, 2.213, 1.973, 2.23, 2.007, 2.237, 2.018, 2.232, 2.0, 2.219, 1.964, 2.206, 1.932, 2.197, 1.916, 2.197, 1.921, 2.205, 1.944, 2.217, 1.977, 2.224, 2.005, 2.225, 2.008, 2.217, 1.981, 2.206, 1.937, 2.198, 1.895, 2.198, 1.869, 2.207, 1.866, 2.22, 1.884, 2.233, 1.916, 2.238, 1.945, 2.091, 2.043, 2.08, 2.041, 2.073, 2.033, 2.072, 2.025, 2.073, 2.022, 2.077, 2.023, 2.079, 2.03, 2.078, 2.039, 2.071, 2.045, 2.06, 2.042, 2.048, 2.029, 2.037, 2.01, 2.026, 1.993, 2.018, 1.983, 2.007, 1.984, 1.991, 1.994, 1.968, 2.008, 1.94, 2.018, 1.912, 2.02, 1.888, 2.014, 1.87, 2.006, 1.859, 2.003, 1.852, 2.008, 1.845, 2.022, 1.835, 2.039, 1.819, 2.053, 1.801, 2.059, 2.083, 2.054, 2.08, 2.059, 2.075, 2.066, 2.063, 2.073, 2.043, 2.073, 2.018, 2.064, 1.995, 2.049, 1.979, 2.037, 1.97, 2.031, 1.967, 2.032, 1.967, 2.037, 1.961, 2.041, 1.946, 2.039, 1.922, 2.028, 1.895, 2.011, 1.868, 1.992, 1.845, 1.977, 1.828, 1.967, 1.815, 1.964, 1.801, 1.965, 1.781, 1.97, 1.753, 1.973, 1.722, 1.97, 1.693, 1.962, 1.669, 1.952, 1.653, 1.945, 1.648, 1.941, 1.653, 1.942, 1.664, 1.946, 1.674, 1.951, 1.679, 1.954, 2.026, 2.068, 2.022, 2.05, 2.02, 2.039, 2.026, 2.039, 2.039, 2.052, 2.061, 2.073, 2.089, 2.091, 2.118, 2.096, 2.141, 2.085, 2.159, 2.064, 2.174, 2.043, 2.194, 2.028, 2.218, 2.026, 2.243, 2.036, 2.266, 2.052, 2.281, 2.064, 2.283, 2.066, 2.273, 2.055, 2.249, 2.035, 2.219, 2.016, 2.188, 2.005, 2.163, 2.008, 2.144, 2.024, 2.13, 2.047, 2.119, 2.066, 2.108, 2.072, 2.095, 2.06, 2.081, 2.038, 2.071, 2.014, 2.067, 1.996, 2.07, 1.99, 2.079, 1.995, 2.092, 2.009, 2.104, 2.024, 1.95, 2.07, 1.953, 2.079, 1.97, 2.087, 1.999, 2.092, 2.032, 2.097, 2.056, 2.102, 2.064, 2.108, 2.054, 2.114, 2.033, 2.118, 2.009, 2.121, 1.99, 2.122, 1.982, 2.119, 1.985, 2.115, 1.994, 2.111, 1.998, 2.11, 1.994, 2.11, 1.976, 2.11, 1.955, 2.109, 1.941, 2.108, 1.94, 2.107, 1.955, 2.107, 1.983, 2.109, 2.017, 2.112, 2.05, 2.117, 2.071, 2.122, 2.08, 2.123, 2.083, 2.119, 2.087, 2.112, 2.096, 2.103, 2.111, 2.096, 2.13, 2.093, 2.149, 2.094, 2.16, 2.094, 1.959, 2.06, 1.96, 2.079, 1.955, 2.096, 1.952, 2.106, 1.955, 2.107, 1.968, 2.102, 1.989, 2.097, 2.014, 2.095, 2.035, 2.099, 2.05, 2.109, 2.054, 2.118, 2.054, 2.124, 2.053, 2.123, 2.056, 2.114, 2.064, 2.1, 2.076, 2.084, 2.089, 2.071, 2.098, 2.063, 2.1, 2.061, 2.095, 2.062, 2.087, 2.062, 2.081, 2.056, 2.08, 2.043, 2.083, 2.024, 2.09, 2.006, 2.095, 1.992, 2.095, 1.985, 2.088, 1.983, 2.078, 1.983, 2.067, 1.984, 2.063, 1.982, 2.067, 1.976, 2.075, 1.97, 2.087, 1.965, 2.096, 1.965, 1.9, 2.08, 1.909, 2.052, 1.925, 2.03, 1.942, 2.022, 1.955, 2.033, 1.958, 2.058, 1.951, 2.087, 1.941, 2.105, 1.937, 2.102, 1.941, 2.077, 1.957, 2.048, 1.982, 2.027, 2.012, 2.023, 2.035, 2.036, 2.048, 2.064, 2.051, 2.091, 2.049, 2.104, 2.049, 2.093, 2.055, 2.064, 2.069, 2.031, 2.089, 2.007, 2.109, 2.001, 2.12, 2.013, 2.12, 2.037, 2.113, 2.059, 2.103, 2.066, 2.1, 2.053, 2.106, 2.026, 2.124, 2.001, 2.145, 1.986, 2.166, 1.989, 2.179, 2.01, 2.185, 2.04, 2.186, 2.067, 2.191, 2.076, 2.202, 2.062, 1.889, 2.041, 1.873, 2.029, 1.858, 2.027, 1.85, 2.038, 1.851, 2.058, 1.857, 2.076, 1.865, 2.084, 1.868, 2.08, 1.862, 2.064, 1.847, 2.047, 1.826, 2.038, 1.804, 2.042, 1.79, 2.06, 1.785, 2.086, 1.788, 2.106, 1.796, 2.111, 1.803, 2.096, 1.805, 2.069, 1.801, 2.042, 1.795, 2.023, 1.793, 2.017, 1.797, 2.024, 1.807, 2.037, 1.821, 2.046, 1.834, 2.04, 1.843, 2.018, 1.843, 1.989, 1.834, 1.964, 1.82, 1.949, 1.806, 1.951, 1.797, 1.968, 1.793, 1.99, 1.794, 2.005, 1.797, 2.002, 1.797, 1.979, 1.792, 1.947, 1.784, 1.919, 1.832, 2.066, 1.872, 2.062, 1.9, 2.056, 1.904, 2.055, 1.886, 2.062, 1.859, 2.079, 1.837, 2.1, 1.83, 2.117, 1.839, 2.121, 1.866, 2.115, 1.899, 2.101, 1.925, 2.087, 1.929, 2.08, 1.911, 2.083, 1.88, 2.096, 1.852, 2.113, 1.841, 2.124, 1.852, 2.124, 1.883, 2.114, 1.929, 2.102, 1.976, 2.095, 2.004, 2.098, 2.008, 2.111, 1.995, 2.131, 1.981, 2.15, 1.98, 2.161, 1.997, 2.159, 2.032, 2.148, 2.077, 2.134, 2.119, 2.124, 2.143, 2.122, 2.141, 2.127, 2.122, 2.136, 2.102, 2.146, 2.092, 2.151, 1.831, 2.024, 1.83, 2.019, 1.829, 2.025, 1.831, 2.042, 1.839, 2.067, 1.853, 2.088, 1.868, 2.098, 1.878, 2.092, 1.88, 2.074, 1.874, 2.054, 1.865, 2.041, 1.854, 2.04, 1.844, 2.051, 1.837, 2.069, 1.836, 2.085, 1.837, 2.091, 1.838, 2.081, 1.836, 2.06, 1.833, 2.04, 1.831, 2.029, 1.833, 2.03, 1.843, 2.042, 1.861, 2.058, 1.886, 2.068, 1.916, 2.064, 1.948, 2.047, 1.977, 2.023, 2.002, 2.007, 2.021, 2.002, 2.037, 2.012, 2.053, 2.031, 2.069, 2.052, 2.086, 2.066, 2.102, 2.068, 2.113, 2.059, 2.12, 2.046, 2.125, 2.04, 2.128, 2.044, 1.839, 2.045, 1.846, 2.038, 1.849, 2.024, 1.846, 2.009, 1.841, 2.001, 1.835, 2.002, 1.831, 2.013, 1.833, 2.031, 1.842, 2.049, 1.855, 2.059, 1.866, 2.062, 1.872, 2.06, 1.874, 2.058, 1.87, 2.056, 1.868, 2.057, 1.87, 2.057, 1.879, 2.055, 1.895, 2.046, 1.913, 2.029, 1.931, 2.004, 1.945, 1.975, 1.957, 1.947, 1.971, 1.925, 1.988, 1.911, 2.013, 1.9, 2.046, 1.891, 2.083, 1.879, 2.116, 1.863, 2.143, 1.842, 2.165, 1.821, 2.183, 1.805, 2.2, 1.798, 2.217, 1.798, 2.236, 1.804, 2.254, 1.809, 2.271, 1.808, 1.864, 1.984, 1.861, 1.981, 1.852, 1.974, 1.841, 1.965, 1.834, 1.959, 1.831, 1.96, 1.833, 1.968, 1.836, 1.977, 1.836, 1.985, 1.829, 1.989, 1.813, 1.987, 1.792, 1.977, 1.774, 1.965, 1.763, 1.955, 1.764, 1.95, 1.774, 1.951, 1.792, 1.952, 1.81, 1.951, 1.824, 1.943, 1.832, 1.93, 1.836, 1.913, 1.841, 1.896, 1.848, 1.884, 1.859, 1.878, 1.871, 1.88, 1.883, 1.885, 1.891, 1.887, 1.891, 1.883, 1.882, 1.873, 1.868, 1.859, 1.852, 1.844, 1.842, 1.834, 1.842, 1.83, 1.85, 1.831, 1.865, 1.833, 1.878, 1.834, 1.887, 1.835, 1.887, 1.833, 1.829, 1.945, 1.838, 1.952, 1.857, 1.963, 1.883, 1.975, 1.909, 1.989, 1.926, 2.0, 1.931, 2.008, 1.927, 2.014, 1.92, 2.023, 1.918, 2.031, 1.925, 2.042, 1.942, 2.056, 1.964, 2.068, 1.983, 2.079, 1.995, 2.088, 1.994, 2.096, 1.985, 2.102, 1.976, 2.106, 1.973, 2.108, 1.979, 2.111, 1.995, 2.116, 2.015, 2.124, 2.031, 2.132, 2.039, 2.138, 2.037, 2.144, 2.028, 2.149, 2.017, 2.151, 2.013, 2.153, 2.018, 2.158, 2.032, 2.168, 2.048, 2.178, 2.058, 2.188, 2.059, 2.196, 2.048, 2.198, 2.032, 2.197, 1.893, 1.943, 1.902, 1.943, 1.902, 1.946, 1.897, 1.957, 1.895, 1.974, 1.901, 1.99, 1.916, 2.0, 1.938, 2.003, 1.963, 1.996, 1.986, 1.987, 2.0, 1.982, 2.005, 1.984, 2.003, 1.992, 2.0, 2.004, 2.002, 2.015, 2.01, 2.02, 2.024, 2.019, 2.04, 2.016, 2.053, 2.013, 2.058, 2.016, 2.054, 2.022, 2.048, 2.032, 2.043, 2.045, 2.044, 2.057, 2.054, 2.064, 2.07, 2.066, 2.087, 2.062, 2.1, 2.059, 2.107, 2.058, 2.107, 2.06, 2.104, 2.068, 2.105, 2.08, 2.112, 2.09, 2.13, 2.095, 2.154, 2.094, 2.181, 2.088, 1.989, 1.898, 1.973, 1.879, 1.959, 1.873, 1.949, 1.878, 1.947, 1.89, 1.952, 1.905, 1.955, 1.915, 1.95, 1.912, 1.934, 1.901, 1.907, 1.886, 1.879, 1.877, 1.858, 1.878, 1.852, 1.893, 1.861, 1.916, 1.879, 1.94, 1.9, 1.957, 1.912, 1.961, 1.909, 1.953, 1.896, 1.943, 1.882, 1.939, 1.878, 1.947, 1.886, 1.967, 1.906, 1.992, 1.934, 2.012, 1.959, 2.021, 1.971, 2.018, 1.966, 2.006, 1.948, 1.996, 1.925, 1.993, 1.909, 2.0, 2.011, 1.889, 2.002, 1.883, 1.986, 1.87, 1.962, 1.851, 1.93, 1.832, 1.895, 1.816, 1.864, 1.806, 1.843, 1.804, 1.833, 1.807, 1.833, 1.811, 1.837, 1.809, 1.837, 1.799, 1.827, 1.78, 1.804, 1.757, 1.776, 1.737, 1.749, 1.723, 1.73, 1.719, 1.723, 1.719, 1.726, 1.719, 1.736, 1.717, 1.744, 1.709, 1.744, 1.698, 1.734, 1.686, 1.72, 1.678, 1.712, 1.674, 1.714, 1.678, 1.73, 1.687, 1.755, 1.698, 1.784, 1.706, 1.807, 1.71, 1.816, 1.708, 1.808, 1.704, 1.789, 1.699, 1.998, 1.842, 1.987, 1.853, 1.964, 1.871, 1.927, 1.89, 1.885, 1.905, 1.85, 1.909, 1.826, 1.907, 1.819, 1.901, 1.828, 1.9, 1.845, 1.909, 1.858, 1.927, 1.855, 1.951, 1.833, 1.972, 1.802, 1.987, 1.772, 1.994, 1.756, 1.996, 1.753, 1.997, 1.764, 2.003, 1.782, 2.015, 1.795, 2.032, 1.792, 2.052, 1.769, 2.068, 1.736, 2.076, 1.705, 2.078, 1.688, 2.078, 1.69, 2.079, 1.711, 2.086, 1.743, 2.1, 1.771, 2.117, 1.782, 2.129, 1.77, 2.134, 1.742, 2.13, 1.716, 2.12, 1.942, 1.882, 1.947, 1.893, 1.953, 1.884, 1.959, 1.857, 1.962, 1.822, 1.964, 1.792, 1.967, 1.776, 1.972, 1.777, 1.977, 1.791, 1.982, 1.809, 1.985, 1.82, 1.986, 1.815, 1.982, 1.796, 1.975, 1.77, 1.968, 1.751, 1.961, 1.745, 1.953, 1.753, 1.944, 1.775, 1.934, 1.802, 1.92, 1.822, 1.902, 1.828, 1.882, 1.816, 1.861, 1.795, 1.844, 1.774, 1.833, 1.762, 1.825, 1.762, 1.819, 1.772, 1.814, 1.785, 1.805, 1.791, 1.793, 1.786, 1.782, 1.768, 1.775, 1.745, 1.776, 1.724, 1.785, 1.715, 1.907, 1.832, 1.908, 1.824, 1.909, 1.829, 1.906, 1.842, 1.901, 1.857, 1.894, 1.868, 1.891, 1.872, 1.893, 1.868, 1.901, 1.861, 1.913, 1.856, 1.924, 1.858, 1.931, 1.867, 1.933, 1.88, 1.928, 1.894, 1.922, 1.906, 1.918, 1.91, 1.917, 1.905, 1.919, 1.894, 1.925, 1.882, 1.931, 1.874, 1.936, 1.873, 1.936, 1.879, 1.933, 1.89, 1.931, 1.899, 1.934, 1.901, 1.945, 1.895, 1.963, 1.885, 1.982, 1.873, 2.001, 1.865, 2.018, 1.86, 2.031, 1.86, 2.04, 1.864, 1.886, 1.84, 1.864, 1.823, 1.841, 1.806, 1.818, 1.793, 1.799, 1.786, 1.787, 1.785, 1.78, 1.786, 1.779, 1.787, 1.78, 1.784, 1.78, 1.773, 1.776, 1.757, 1.771, 1.742, 1.77, 1.733, 1.774, 1.73, 1.782, 1.732, 1.794, 1.736, 1.804, 1.737, 1.812, 1.733, 1.815, 1.725, 1.813, 1.715, 1.806, 1.708, 1.801, 1.708, 1.8, 1.714, 1.807, 1.722, 1.818, 1.727, 1.828, 1.726, 1.836, 1.719, 1.841, 1.709, 1.845, 1.703, 1.849, 1.705, 1.857, 1.712, 1.871, 1.722, 1.888, 1.732, 1.908, 1.741, 1.926, 1.749, 1.941, 1.754, 1.952, 1.756, 1.833, 1.805, 1.824, 1.8, 1.818, 1.803, 1.813, 1.813, 1.805, 1.828, 1.794, 1.841, 1.781, 1.85, 1.77, 1.853, 1.766, 1.85, 1.772, 1.846, 1.787, 1.844, 1.807, 1.847, 1.828, 1.853, 1.846, 1.861, 1.86, 1.864, 1.871, 1.861, 1.883, 1.854, 1.898, 1.846, 1.915, 1.839, 1.929, 1.835, 1.939, 1.837, 1.943, 1.846, 1.937, 1.856, 1.924, 1.866, 1.911, 1.873, 1.901, 1.877, 1.9, 1.878, 1.908, 1.879, 1.926, 1.88, 1.948, 1.884, 1.967, 1.892, 1.98, 1.901, 1.987, 1.91, 1.992, 1.918, 1.818, 1.823, 1.809, 1.82, 1.797, 1.82, 1.791, 1.824, 1.795, 1.833, 1.809, 1.845, 1.827, 1.856, 1.842, 1.863, 1.847, 1.866, 1.841, 1.864, 1.827, 1.861, 1.815, 1.86, 1.811, 1.864, 1.817, 1.869, 1.831, 1.875, 1.849, 1.883, 1.862, 1.892, 1.866, 1.899, 1.864, 1.904, 1.858, 1.907, 1.852, 1.911, 1.853, 1.918, 1.86, 1.925, 1.874, 1.934, 1.889, 1.943, 1.899, 1.953, 1.901, 1.96, 1.894, 1.962, 1.885, 1.963, 1.878, 1.966, 1.876, 1.973, 1.882, 1.982, 1.893, 1.996, 1.905, 2.013, 1.75, 1.828, 1.769, 1.803, 1.797, 1.784, 1.824, 1.779, 1.841, 1.786, 1.84, 1.803, 1.829, 1.821, 1.816, 1.83, 1.812, 1.825, 1.82, 1.808, 1.843, 1.788, 1.876, 1.777, 1.91, 1.777, 1.933, 1.791, 1.938, 1.813, 1.929, 1.836, 1.918, 1.847, 1.914, 1.843, 1.924, 1.825, 1.949, 1.801, 1.985, 1.782, 2.022, 1.776, 2.048, 1.786, 2.057, 1.807, 2.055, 1.831, 1.813, 1.806, 1.785, 1.812, 1.755, 1.814, 1.734, 1.809, 1.731, 1.797, 1.747, 1.782, 1.777, 1.771, 1.814, 1.769, 1.848, 1.774, 1.87, 1.788, 1.877, 1.806, 1.879, 1.821, 1.888, 1.828, 1.911, 1.826, 1.951, 1.818, 2.001, 1.808, 2.051, 1.804, 2.087, 1.806, 2.101, 1.813, 2.097, 1.823, 2.088, 1.833, 2.087, 1.836, 2.099, 1.833, 2.125, 1.825, 2.162, 1.821, 2.198, 1.822, 2.222, 1.828, 2.226, 1.842, 2.219, 1.858, 1.768, 1.806, 1.756, 1.779, 1.758, 1.759, 1.77, 1.754, 1.785, 1.766, 1.795, 1.791, 1.79, 1.823, 1.774, 1.847, 1.752, 1.853, 1.736, 1.843, 1.732, 1.825, 1.744, 1.812, 1.767, 1.81, 1.795, 1.82, 1.821, 1.839, 1.833, 1.858, 1.831, 1.867, 1.822, 1.861, 1.817, 1.842, 1.823, 1.818, 1.84, 1.802, 1.868, 1.801, 1.9, 1.815, 1.926, 1.84, 1.938, 1.869, 1.934, 1.892, 1.922, 1.901, 1.911, 1.898, 1.91, 1.891, 1.922, 1.887, 1.947, 1.893, 1.978, 1.91, 2.005, 1.937, 2.017, 1.963, 2.014, 1.978, 1.811, 1.812, 1.812, 1.817, 1.819, 1.813, 1.83, 1.806, 1.839, 1.8, 1.842, 1.799, 1.837, 1.803, 1.826, 1.817, 1.815, 1.834, 1.807, 1.849, 1.804, 1.855, 1.808, 1.854, 1.817, 1.85, 1.828, 1.846, 1.836, 1.848, 1.841, 1.857, 1.844, 1.872, 1.847, 1.888, 1.855, 1.9, 1.872, 1.903, 1.895, 1.898, 1.922, 1.89, 1.95, 1.886, 1.974, 1.888, 1.992, 1.898, 2.007, 1.913, 2.022, 1.93, 2.041, 1.942, 2.066, 1.945, 2.094, 1.941, 2.126, 1.933, 2.157, 1.928, 2.184, 1.932, 2.206, 1.945, 2.227, 1.966, 2.248, 1.99, 2.271, 2.011, 1.842, 1.795, 1.824, 1.782, 1.814, 1.78, 1.815, 1.788, 1.825, 1.802, 1.839, 1.815, 1.849, 1.819, 1.848, 1.811, 1.836, 1.794, 1.818, 1.779, 1.802, 1.771, 1.795, 1.777, 1.796, 1.793, 1.805, 1.816, 1.817, 1.839, 1.826, 1.851, 1.826, 1.845, 1.817, 1.826, 1.802, 1.806, 1.792, 1.794, 1.792, 1.795, 1.803, 1.808, 1.822, 1.828, 1.842, 1.847, 1.858, 1.855, 1.863, 1.848, 1.86, 1.831, 1.855, 1.814, 1.857, 1.804, 1.87, 1.807, 1.891, 1.821, 1.916, 1.843, 1.884, 1.841, 1.899, 1.851, 1.914, 1.854, 1.932, 1.854, 1.954, 1.856, 1.979, 1.863, 2.004, 1.874, 2.03, 1.889, 2.052, 1.904, 2.071, 1.915, 2.083, 1.92, 2.091, 1.918, 2.097, 1.911, 2.1, 1.906, 2.101, 1.906, 2.1, 1.911, 2.098, 1.922, 2.095, 1.934, 2.093, 1.942, 2.089, 1.943, 2.085, 1.94, 2.082, 1.933, 2.082, 1.928, 2.087, 1.927, 2.095, 1.932, 2.103, 1.939, 2.112, 1.945, 2.119, 1.947, 1.93, 1.842, 1.929, 1.832, 1.942, 1.827, 1.969, 1.825, 2.004, 1.826, 2.036, 1.825, 2.057, 1.824, 2.062, 1.822, 2.054, 1.822, 2.045, 1.826, 2.042, 1.832, 2.05, 1.841, 2.067, 1.85, 2.089, 1.855, 2.109, 1.857, 2.121, 1.855, 2.121, 1.85, 2.117, 1.845, 2.118, 1.842, 2.127, 1.845, 2.147, 1.848, 2.173, 1.854, 2.202, 1.859, 2.225, 1.864, 2.239, 1.87, 2.244, 1.877, 2.246, 1.886, 2.25, 1.895, 2.257, 1.905, 2.269, 1.912, 2.284, 1.917, 2.298, 1.92, 2.305, 1.919, 2.303, 1.916, 2.299, 1.912, 2.297, 1.91, 2.304, 1.907, 2.055, 1.87, 2.065, 1.864, 2.067, 1.862, 2.065, 1.865, 2.067, 1.87, 2.075, 1.878, 2.091, 1.885, 2.112, 1.889, 2.131, 1.887, 2.143, 1.881, 2.15, 1.873, 2.153, 1.865, 2.16, 1.863, 2.172, 1.865, 2.19, 1.87, 2.214, 1.876, 2.237, 1.878, 2.252, 1.874, 2.257, 1.865, 2.25, 1.857, 2.237, 1.855, 2.221, 1.862, 2.206, 1.876, 2.194, 1.894, 2.186, 1.913, 2.177, 1.928, 2.163, 1.936, 2.141, 1.939, 2.114, 1.938, 2.086, 1.937, 2.066, 1.939, 2.094, 1.89, 2.087, 1.876, 2.089, 1.867, 2.097, 1.87, 2.107, 1.881, 2.111, 1.9, 2.103, 1.917, 2.083, 1.926, 2.06, 1.924, 2.046, 1.912, 2.046, 1.897, 2.061, 1.888, 2.086, 1.889, 2.113, 1.899, 2.131, 1.914, 2.131, 1.926, 2.118, 1.928, 2.1, 1.919, 2.088, 1.905, 2.085, 1.893, 2.095, 1.89, 2.111, 1.898, 2.125, 1.917, 2.126, 1.939, 2.108, 1.955, 2.08, 1.957, 2.052, 1.946, 2.036, 1.928, 2.035, 1.912, 2.049, 1.908, 2.071, 1.921, 2.091, 1.95, 2.177, 1.893, 2.186, 1.906, 2.191, 1.916, 2.198, 1.92, 2.213, 1.915, 2.236, 1.903, 2.265, 1.89, 2.297, 1.882, 2.326, 1.881, 2.349, 1.89, 2.368, 1.906, 2.384, 1.923, 2.401, 1.935, 2.415, 1.937, 2.428, 1.931, 2.44, 1.925, 2.446, 1.925, 2.443, 1.933, 2.432, 1.95, 2.414, 1.973, 2.392, 1.994, 2.369, 2.007, 2.345, 2.008, 2.322, 2.001, 2.298, 1.992, 2.273, 1.986, 2.241, 1.988, 2.203, 1.999, 2.165, 2.015, 2.128, 2.029, 2.098, 2.029, 2.075, 2.017, 2.187, 1.925, 2.195, 1.907, 2.213, 1.895, 2.237, 1.893, 2.261, 1.904, 2.277, 1.923, 2.284, 1.941, 2.28, 1.951, 2.275, 1.946, 2.27, 1.933, 2.269, 1.919, 2.271, 1.916, 2.271, 1.928, 2.262, 1.955, 2.239, 1.992, 2.203, 2.026, 2.164, 2.045, 2.129, 2.041, 2.104, 2.022, 2.091, 1.998, 2.087, 1.984, 2.083, 1.985, 2.072, 2.002, 2.048, 2.028, 2.016, 2.056, 1.987, 2.074, 1.966, 2.077, 1.959, 2.071, 1.966, 2.066, 1.98, 2.072, 1.99, 2.095, 1.988, 2.132, 1.972, 2.178, 1.947, 2.219, 1.924, 2.242, 1.911, 2.242, 2.295, 1.919, 2.294, 1.907, 2.289, 1.906, 2.287, 1.919, 2.287, 1.939, 2.29, 1.96, 2.295, 1.968, 2.298, 1.96, 2.294, 1.944, 2.279, 1.929, 2.255, 1.921, 2.226, 1.926, 2.199, 1.94, 2.177, 1.955, 2.164, 1.965, 2.159, 1.964, 2.156, 1.949, 2.147, 1.927, 2.126, 1.906, 2.1, 1.895, 2.074, 1.899, 2.06, 1.918, 2.062, 1.942, 2.077, 1.96, 2.101, 1.963, 2.123, 1.95, 2.133, 1.93, 2.126, 1.913, 2.109, 1.905, 2.092, 1.907, 2.084, 1.917, 2.088, 1.931, 2.102, 1.938, 2.121, 1.931, 2.359, 1.978, 2.339, 1.958, 2.322, 1.944, 2.305, 1.941, 2.284, 1.95, 2.256, 1.971, 2.219, 1.996, 2.179, 2.014, 2.14, 2.018, 2.107, 2.003, 2.085, 1.977, 2.073, 1.951, 2.065, 1.937, 2.055, 1.939, 2.035, 1.954, 2.005, 1.976, 1.97, 1.995, 1.939, 1.999, 1.917, 1.987, 1.907, 1.965, 1.906, 1.944, 1.906, 1.934, 1.899, 1.937, 1.876, 1.952, 1.837, 1.973, 1.793, 1.989, 1.753, 1.991, 1.725, 1.976, 1.711, 1.953, 1.708, 1.931, 1.708, 1.921, 1.704, 1.926, 2.425, 1.987, 2.416, 1.977, 2.402, 1.976, 2.387, 1.988, 2.375, 2.008, 2.368, 2.029, 2.361, 2.04, 2.35, 2.033, 2.33, 2.011, 2.299, 1.985, 2.263, 1.965, 2.23, 1.963, 2.21, 1.978, 2.202, 2.008, 2.205, 2.042, 2.216, 2.067, 2.221, 2.073, 2.216, 2.064, 2.201, 2.052, 2.185, 2.046, 2.178, 2.053, 2.182, 2.071, 2.197, 2.092, 2.218, 2.11, 2.239, 2.117, 2.253, 2.112, 2.256, 2.096, 2.247, 2.08, 2.233, 2.072, 2.222, 2.073, 2.218, 2.085, 2.223, 2.103, 2.385, 2.031, 2.361, 2.018, 2.339, 2.001, 2.317, 1.987, 2.289, 1.978, 2.257, 1.978, 2.219, 1.983, 2.182, 1.991, 2.147, 1.994, 2.119, 1.989, 2.094, 1.98, 2.073, 1.969, 2.052, 1.962, 2.029, 1.96, 2.003, 1.966, 1.978, 1.979, 1.957, 1.994, 1.94, 2.005, 1.929, 2.009, 1.926, 2.006, 1.924, 1.997, 1.921, 1.989, 1.913, 1.985, 1.899, 1.988, 1.884, 1.998, 1.871, 2.01, 1.864, 2.019, 1.862, 2.022, 1.863, 2.018, 1.864, 2.01, 1.861, 2.003, 1.851, 2.001, 1.835, 2.007, 1.82, 2.02, 1.808, 2.036, 1.801, 2.049, 2.346, 1.996, 2.378, 1.974, 2.405, 1.969, 2.431, 1.986, 2.457, 2.022, 2.486, 2.066, 2.518, 2.101, 2.55, 2.112, 2.579, 2.1, 2.602, 2.078, 2.617, 2.06, 2.625, 2.059, 2.626, 2.079, 2.623, 2.114, 2.616, 2.153, 2.607, 2.181, 2.596, 2.183, 2.585, 2.16, 2.573, 2.13, 2.561, 2.109, 2.551, 2.106, 2.543, 2.127, 2.541, 2.166, 2.544, 2.213, 2.552, 2.251, 2.563, 2.266, 2.572, 2.256, 2.575, 2.237, 2.572, 2.226, 2.561, 2.232, 2.547, 2.257, 2.53, 2.299, 2.511, 2.34, 2.491, 2.366, 2.467, 2.362, 2.437, 2.332, 2.27, 2.023, 2.263, 1.993, 2.256, 1.973, 2.247, 1.973, 2.236, 1.992, 2.222, 2.024, 2.207, 2.059, 2.197, 2.08, 2.193, 2.077, 2.197, 2.052, 2.206, 2.021, 2.214, 1.999, 2.216, 1.995, 2.209, 2.007, 2.196, 2.03, 2.185, 2.052, 2.181, 2.058, 2.184, 2.041, 2.194, 2.008, 2.207, 1.974, 2.218, 1.952, 2.224, 1.951, 2.226, 1.969, 2.225, 2.001, 2.224, 2.034, 2.228, 2.055, 2.237, 2.056, 2.248, 2.042, 2.259, 2.025, 2.265, 2.02, 2.263, 2.029, 2.255, 2.054, 2.242, 2.086, 2.229, 2.116, 2.225, 2.038, 2.212, 2.047, 2.201, 2.054, 2.194, 2.057, 2.19, 2.052, 2.185, 2.044, 2.177, 2.032, 2.163, 2.022, 2.147, 2.015, 2.129, 2.014, 2.117, 2.015, 2.11, 2.016, 2.108, 2.015, 2.111, 2.011, 2.115, 2.005, 2.116, 1.999, 2.115, 1.994, 2.112, 1.993, 2.11, 1.998, 2.11, 2.005, 2.114, 2.012, 2.121, 2.016, 2.13, 2.014, 2.136, 2.012, 2.138, 2.008, 2.136, 2.007, 2.13, 2.011, 2.124, 2.016, 2.122, 2.02, 2.123, 2.021, 2.126, 2.017, 2.129, 2.01, 2.13, 2.004, 2.132, 2.0, 2.174, 2.076, 2.166, 2.068, 2.154, 2.061, 2.14, 2.057, 2.128, 2.057, 2.121, 2.061, 2.121, 2.068, 2.125, 2.073, 2.131, 2.073, 2.138, 2.07, 2.143, 2.067, 2.148, 2.065, 2.151, 2.065, 2.158, 2.068, 2.169, 2.072, 2.183, 2.077, 2.197, 2.079, 2.206, 2.076, 2.208, 2.068, 2.204, 2.059, 2.196, 2.05, 2.187, 2.045, 2.179, 2.044, 2.173, 2.046, 2.17, 2.049, 2.17, 2.052, 2.17, 2.051, 2.172, 2.049, 2.172, 2.046, 2.171, 2.044, 2.173, 2.043, 2.178, 2.045, 2.188, 2.048, 2.202, 2.05, 2.217, 2.049, 2.229, 2.043, 2.236, 2.035, 2.239, 2.028, 2.096, 2.088, 2.079, 2.097, 2.075, 2.102, 2.086, 2.101, 2.106, 2.096, 2.122, 2.091, 2.124, 2.088, 2.111, 2.089, 2.093, 2.093, 2.08, 2.097, 2.081, 2.099, 2.096, 2.096, 2.122, 2.085, 2.152, 2.069, 2.175, 2.053, 2.18, 2.039, 2.168, 2.029, 2.147, 2.025, 2.128, 2.024, 2.119, 2.022, 2.123, 2.013, 2.137, 1.998, 2.153, 1.978, 2.161, 1.956, 2.157, 1.94, 2.141, 1.931, 2.124, 1.932, 2.115, 1.935, 2.117, 1.937, 2.131, 1.932, 2.153, 1.918, 2.178, 1.898, 2.199, 1.878, 2.208, 1.863, 2.207, 1.858, 2.204, 1.86, 2.202, 1.867, 2.207, 1.874, 2.124, 2.092, 2.124, 2.075, 2.119, 2.062, 2.12, 2.051, 2.131, 2.042, 2.156, 2.034, 2.189, 2.027, 2.226, 2.019, 2.255, 2.01, 2.267, 2.001, 2.263, 1.993, 2.253, 1.985, 2.249, 1.975, 2.258, 1.964, 2.28, 1.953, 2.312, 1.942, 2.345, 1.933, 2.367, 1.928, 2.373, 1.929, 2.366, 1.934, 2.357, 1.94, 2.355, 1.948, 2.364, 1.955, 2.385, 1.96, 2.413, 1.962, 2.439, 1.959, 2.452, 1.953, 2.449, 1.943, 2.439, 1.93, 2.429, 1.918, 2.424, 1.906, 2.428, 1.897, 2.439, 1.889, 2.075, 2.111, 2.101, 2.111, 2.132, 2.11, 2.154, 2.107, 2.153, 2.103, 2.13, 2.103, 2.096, 2.108, 2.066, 2.12, 2.048, 2.135, 2.047, 2.15, 2.062, 2.164, 2.083, 2.172, 2.1, 2.174, 2.099, 2.172, 2.077, 2.167, 2.045, 2.162, 2.018, 2.157, 2.005, 2.147, 2.012, 2.13, 2.034, 2.106, 2.062, 2.079, 2.078, 2.052, 2.073, 2.029, 2.051, 2.014, 2.024, 2.008, 2.003, 2.01, 1.995, 2.016, 1.999, 2.02, 2.012, 2.018, 2.026, 2.011, 2.026, 2.0, 2.004, 1.989, 1.964, 1.982, 1.919, 1.98, 1.885, 1.982, 2.18, 2.098, 2.181, 2.089, 2.154, 2.081, 2.111, 2.075, 2.07, 2.066, 2.043, 2.053, 2.036, 2.038, 2.049, 2.024, 2.076, 2.012, 2.1, 2.007, 2.106, 2.008, 2.087, 2.016, 2.056, 2.028, 2.03, 2.041, 2.021, 2.053, 2.032, 2.059, 2.062, 2.057, 2.101, 2.049, 2.133, 2.035, 2.146, 2.023, 2.136, 2.015, 2.118, 2.01, 2.103, 2.006, 2.103, 2.002, 2.118, 1.995, 2.147, 1.986, 2.181, 1.977, 2.207, 1.969, 2.104, 2.098, 2.12, 2.107, 2.136, 2.107, 2.137, 2.1, 2.111, 2.09, 2.065, 2.083, 2.016, 2.082, 1.98, 2.088, 1.967, 2.101, 1.977, 2.115, 2.004, 2.122, 2.035, 2.119, 2.052, 2.113, 2.044, 2.108, 2.016, 2.11, 1.983, 2.12, 1.962, 2.138, 1.959, 2.159, 1.976, 2.178, 2.008, 2.188, 2.04, 2.188, 2.056, 2.184, 2.048, 2.18, 2.021, 2.183, 1.993, 2.193, 1.977, 2.212, 1.979, 2.234, 1.996, 2.254, 2.026, 2.267, 2.054, 2.271, 2.066, 2.268, 2.058, 2.264, 2.042, 2.264, 2.03, 2.27, 2.136, 2.056, 2.106, 2.023, 2.077, 2.01, 2.062, 2.021, 2.066, 2.053, 2.09, 2.099, 2.123, 2.139, 2.15, 2.15, 2.156, 2.125, 2.139, 2.083, 2.113, 2.045, 2.092, 2.029, 2.086, 2.039, 2.1, 2.068, 2.128, 2.11, 2.163, 2.146, 2.19, 2.154, 2.2, 2.128, 2.193, 2.083, 2.181, 2.043, 2.174, 2.023, 2.178, 2.029, 2.193, 2.061, 2.218, 2.112, 2.24, 2.161, 2.252, 2.18, 2.251, 2.159, 2.24, 2.115, 2.229, 2.071, 2.225, 2.047, 2.058, 2.059, 2.091, 2.087, 2.13, 2.102, 2.165, 2.101, 2.189, 2.092, 2.198, 2.087, 2.199, 2.091, 2.201, 2.108, 2.212, 2.134, 2.235, 2.162, 2.268, 2.184, 2.305, 2.191, 2.337, 2.182, 2.356, 2.164, 2.361, 2.149, 2.359, 2.145, 2.359, 2.157, 2.37, 2.184, 2.391, 2.216, 2.422, 2.242, 2.455, 2.253, 2.481, 2.251, 2.495, 2.243, 2.5, 2.242, 2.503, 2.252, 2.51, 2.274, 2.523, 2.304, 2.544, 2.332, 2.567, 2.349, 2.587, 2.349, 2.595, 2.335, 2.59, 2.315, 2.573, 2.3, 2.553, 2.297, 2.535, 2.307, 2.526, 2.326, 2.526, 2.346, 2.108, 2.039, 2.116, 2.041, 2.115, 2.045, 2.105, 2.055, 2.092, 2.07, 2.083, 2.084, 2.081, 2.094, 2.085, 2.099, 2.093, 2.097, 2.102, 2.093, 2.107, 2.092, 2.103, 2.098, 2.091, 2.109, 2.072, 2.124, 2.053, 2.138, 2.04, 2.147, 2.037, 2.15, 2.042, 2.146, 2.051, 2.14, 2.062, 2.14, 2.069, 2.145, 2.069, 2.157, 2.065, 2.172, 2.063, 2.186, 2.066, 2.194, 2.077, 2.194, 2.095, 2.186, 2.116, 2.18, 2.135, 2.176, 2.145, 2.179, 2.113, 2.046, 2.095, 2.02, 2.084, 2.003, 2.079, 2.001, 2.075, 2.012, 2.069, 2.029, 2.057, 2.047, 2.04, 2.055, 2.023, 2.05, 2.009, 2.036, 1.999, 2.018, 1.998, 2.005, 2.002, 2.001, 2.005, 2.007, 2.005, 2.019, 2.0, 2.029, 1.989, 2.03, 1.976, 2.016, 1.965, 1.993, 1.962, 1.968, 1.967, 1.948, 1.976, 1.939, 1.985, 1.941, 1.988, 1.951, 1.985, 1.964, 1.976, 1.974, 1.965, 1.975, 1.955, 1.968, 1.951, 1.961, 1.956, 1.959, 1.967, 1.967, 1.98, 1.987, 1.991, 2.013, 1.997, 2.037, 2.133, 2.051, 2.134, 2.048, 2.139, 2.043, 2.147, 2.038, 2.153, 2.037, 2.152, 2.041, 2.144, 2.05, 2.135, 2.059, 2.13, 2.064, 2.131, 2.064, 2.141, 2.061, 2.156, 2.057, 2.172, 2.057, 2.183, 2.059, 2.189, 2.066, 2.19, 2.076, 2.192, 2.086, 2.199, 2.092, 2.213, 2.094, 2.233, 2.091, 2.253, 2.083, 2.269, 2.076, 2.274, 2.073, 2.267, 2.074, 2.253, 2.078, 2.24, 2.08, 2.235, 2.078, 2.242, 2.071, 2.261, 2.063, 2.286, 2.058, 2.311, 2.058, 2.328, 2.061, 2.337, 2.071, 2.343, 2.084, 2.354, 2.096, 2.374, 2.102, 2.405, 2.103, 2.162, 2.024, 2.162, 2.026, 2.155, 2.033, 2.144, 2.043, 2.136, 2.05, 2.134, 2.051, 2.139, 2.047, 2.149, 2.04, 2.16, 2.034, 2.165, 2.03, 2.165, 2.029, 2.162, 2.033, 2.162, 2.038, 2.169, 2.041, 2.182, 2.041, 2.2, 2.038, 2.219, 2.034, 2.235, 2.031, 2.248, 2.032, 2.257, 2.037, 2.264, 2.048, 2.268, 2.061, 2.269, 2.072, 2.269, 2.079, 2.269, 2.082, 2.268, 2.082, 2.266, 2.082, 2.263, 2.081, 2.258, 2.085, 2.252, 2.091, 2.245, 2.098, 2.241, 2.104, 2.241, 2.107, 2.105, 2.052, 2.11, 2.044, 2.13, 2.032, 2.159, 2.022, 2.184, 2.019, 2.198, 2.023, 2.198, 2.033, 2.188, 2.048, 2.178, 2.061, 2.175, 2.068, 2.179, 2.065, 2.19, 2.054, 2.202, 2.041, 2.206, 2.033, 2.195, 2.034, 2.167, 2.043, 2.133, 2.056, 2.102, 2.065, 2.081, 2.064, 2.074, 2.052, 2.078, 2.032, 2.088, 2.015, 2.092, 2.005, 2.081, 2.008, 2.06, 2.019, 2.038, 2.038, 2.025, 2.056, 2.024, 2.066, 2.034, 2.066, 2.053, 2.058, 2.07, 2.047, 2.074, 2.042, 2.057, 2.046, 2.023, 2.06, 1.983, 2.08, 2.182, 2.036, 2.173, 2.043, 2.162, 2.052, 2.162, 2.057, 2.176, 2.053, 2.203, 2.042, 2.236, 2.028, 2.267, 2.018, 2.284, 2.014, 2.281, 2.017, 2.261, 2.024, 2.235, 2.028, 2.212, 2.026, 2.198, 2.016, 2.194, 2.002, 2.199, 1.988, 2.208, 1.982, 2.208, 1.983, 2.193, 1.993, 2.171, 2.007, 2.154, 2.019, 2.149, 2.022, 2.156, 2.015, 2.173, 2.002, 2.195, 1.991, 2.208, 1.988, 2.205, 1.994, 2.182, 2.007, 2.147, 2.019, 2.111, 2.025, 2.081, 2.02, 2.062, 2.008, 2.054, 1.999, 2.155, 2.079, 2.165, 2.048, 2.191, 2.02, 2.23, 2.005, 2.273, 2.006, 2.306, 2.018, 2.322, 2.036, 2.322, 2.048, 2.317, 2.046, 2.319, 2.029, 2.332, 2.004, 2.355, 1.985, 2.386, 1.978, 2.416, 1.987, 2.437, 2.011, 2.441, 2.04, 2.434, 2.061, 2.425, 2.064, 2.42, 2.047, 2.421, 2.022, 2.429, 2.004, 2.44, 1.998, 2.448, 2.005, 2.443, 2.022, 2.423, 2.042, 2.394, 2.052, 2.37, 2.048, 2.355, 2.032, 2.351, 2.013, 2.358, 1.999, 2.367, 1.999, 2.368, 2.014, 2.351, 2.04, 2.316, 2.067, 2.181, 2.04, 2.191, 2.047, 2.208, 2.049, 2.228, 2.049, 2.242, 2.051, 2.238, 2.056, 2.219, 2.065, 2.195, 2.078, 2.175, 2.095, 2.165, 2.111, 2.17, 2.124, 2.185, 2.131, 2.203, 2.133, 2.213, 2.13, 2.205, 2.127, 2.183, 2.129, 2.157, 2.136, 2.14, 2.149, 2.135, 2.159, 2.144, 2.164, 2.162, 2.162, 2.179, 2.152, 2.181, 2.143, 2.164, 2.138, 2.132, 2.142, 2.098, 2.153, 2.074, 2.168, 2.069, 2.182, 2.084, 2.187, 2.111, 2.179, 2.136, 2.169, 2.145, 2.16, 2.131, 2.157, 2.18, 2.017, 2.168, 2.009, 2.148, 2.009, 2.131, 2.017, 2.124, 2.029, 2.13, 2.039, 2.145, 2.045, 2.165, 2.044, 2.177, 2.037, 2.168, 2.027, 2.141, 2.018, 2.104, 2.014, 2.07, 2.015, 2.048, 2.019, 2.039, 2.021, 2.042, 2.019, 2.052, 2.011, 2.057, 1.997, 2.047, 1.982, 2.023, 1.969, 1.996, 1.959, 1.978, 1.953, 1.975, 1.95, 1.99, 1.948, 2.02, 1.941, 2.051, 1.927, 2.069, 1.906, 2.068, 1.881, 2.052, 1.859, 2.034, 1.845, 2.021, 1.843, 2.022, 1.853, 2.035, 1.869, 2.059, 1.885, 2.085, 1.895, 2.101, 1.895, 2.102, 1.893, 2.092, 1.894, 2.078, 1.902, 2.096, 2.04, 2.089, 2.011, 2.098, 1.992, 2.121, 1.988, 2.146, 2.002, 2.158, 2.026, 2.15, 2.05, 2.126, 2.063, 2.098, 2.057, 2.076, 2.036, 2.064, 2.009, 2.064, 1.989, 2.072, 1.982, 2.077, 1.99, 2.067, 2.008, 2.039, 2.027, 1.998, 2.035, 1.962, 2.024, 1.942, 1.995, 1.945, 1.961, 1.968, 1.932, 2.002, 1.919, 2.035, 1.924, 2.048, 1.94, 2.034, 1.957, 2.005, 1.961, 1.977, 1.945, 1.962, 1.916, 1.97, 1.882, 2.0, 1.857, 2.041, 1.848, 2.08, 1.856, 2.143, 2.055, 2.126, 2.073, 2.111, 2.078, 2.108, 2.069, 2.119, 2.048, 2.141, 2.028, 2.168, 2.014, 2.189, 2.008, 2.196, 2.013, 2.189, 2.023, 2.177, 2.026, 2.171, 2.019, 2.178, 2.0, 2.198, 1.972, 2.228, 1.945, 2.26, 1.928, 2.286, 1.922, 2.299, 1.927, 2.297, 1.937, 2.292, 1.945, 2.295, 1.943, 2.308, 1.928, 2.332, 1.903, 2.36, 1.876, 2.385, 1.858, 2.397, 1.856, 2.393, 1.866, 2.379, 1.885, 2.365, 1.903, 2.356, 1.911, 2.358, 1.907, 2.371, 1.891, 2.389, 1.872, 2.404, 1.857, 2.403, 1.853, 2.385, 1.86, 2.358, 1.874, 2.335, 1.886, 2.324, 1.889, 2.117, 2.046, 2.112, 2.051, 2.11, 2.053, 2.108, 2.05, 2.103, 2.042, 2.088, 2.03, 2.06, 2.018, 2.022, 2.008, 1.983, 2.002, 1.952, 2.001, 1.934, 2.008, 1.931, 2.019, 1.938, 2.028, 1.947, 2.031, 1.947, 2.027, 1.937, 2.018, 1.92, 2.01, 1.905, 2.008, 1.898, 2.015, 1.903, 2.031, 1.918, 2.05, 1.935, 2.067, 1.946, 2.078, 1.946, 2.078, 1.932, 2.071, 1.911, 2.065, 1.892, 2.066, 2.062, 2.045, 2.066, 2.035, 2.074, 2.03, 2.088, 2.035, 2.104, 2.052, 2.119, 2.075, 2.13, 2.097, 2.137, 2.105, 2.141, 2.097, 2.149, 2.077, 2.162, 2.056, 2.181, 2.045, 2.203, 2.045, 2.226, 2.055, 2.245, 2.072, 2.259, 2.087, 2.268, 2.096, 2.276, 2.094, 2.288, 2.086, 2.304, 2.082, 2.324, 2.086, 2.343, 2.101, 2.358, 2.125, 2.364, 2.15, 2.364, 2.169, 2.359, 2.176, 2.357, 2.172, 2.36, 2.162, 2.368, 2.154, 2.38, 2.152, 2.391, 2.156, 2.397, 2.163, 2.396, 2.17, 2.392, 2.172, 2.389, 2.169, 2.392, 2.164, 2.404, 2.161, 2.425, 2.161, 2.002, 2.008, 1.997, 1.98, 1.987, 1.968, 1.979, 1.978, 1.977, 2.006, 1.983, 2.042, 1.997, 2.071, 2.018, 2.075, 2.038, 2.054, 2.049, 2.021, 2.05, 1.996, 2.044, 1.988, 2.037, 2.002, 2.036, 2.034, 2.042, 2.073, 2.052, 2.102, 2.066, 2.106, 2.077, 2.087, 2.078, 2.06, 2.068, 2.042, 2.053, 2.042, 2.04, 2.06, 2.037, 2.094, 2.047, 2.131, 2.065, 2.153, 2.088, 2.152, 2.107, 2.132, 2.116, 2.108, 2.116, 2.091, 2.114, 2.091, 2.116, 2.109, 2.126, 2.138, 2.145, 2.167, 2.169, 2.182, 2.19, 2.173, 2.203, 2.144, 2.202, 2.11, 2.193, 2.086, 1.919, 1.994, 1.902, 1.996, 1.905, 1.99, 1.922, 1.98, 1.944, 1.968, 1.956, 1.96, 1.946, 1.956, 1.92, 1.958, 1.89, 1.961, 1.868, 1.964, 1.862, 1.963, 1.873, 1.956, 1.896, 1.943, 1.923, 1.929, 1.939, 1.92, 1.936, 1.916, 1.913, 1.917, 1.88, 1.922, 1.85, 1.928, 1.833, 1.932, 1.831, 1.929, 1.845, 1.916, 1.867, 1.899, 1.884, 1.882, 1.882, 1.869, 1.858, 1.864, 1.822, 1.865, 1.791, 1.867, 1.775, 1.872, 1.779, 1.874, 1.89, 1.974, 1.898, 1.943, 1.926, 1.922, 1.963, 1.92, 1.99, 1.936, 1.992, 1.965, 1.967, 1.994, 1.931, 2.01, 1.902, 2.003, 1.892, 1.981, 1.906, 1.957, 1.942, 1.943, 1.988, 1.944, 2.027, 1.96, 2.037, 1.985, 2.016, 2.007, 1.985, 2.017, 1.964, 2.007, 1.967, 1.986, 1.994, 1.964, 2.042, 1.952, 2.099, 1.953, 2.144, 1.967, 2.159, 1.987, 2.143, 2.004, 2.113, 2.006, 2.088, 1.991, 2.08, 1.962, 2.093, 1.934, 2.125, 1.916, 2.164, 1.912, 2.193, 1.918, 2.194, 1.929, 1.999, 1.971, 2.01, 1.944, 1.993, 1.931, 1.963, 1.935, 1.94, 1.952, 1.936, 1.975, 1.955, 1.993, 1.992, 1.994, 2.036, 1.976, 2.071, 1.95, 2.081, 1.929, 2.065, 1.921, 2.039, 1.931, 2.021, 1.954, 2.02, 1.98, 2.038, 1.999, 2.071, 2.001, 2.109, 1.983, 2.138, 1.955, 2.146, 1.935, 2.131, 1.931, 2.106, 1.943, 2.088, 1.969, 2.085, 2.001, 2.1, 2.025, 2.13, 2.028, 2.166, 2.01, 2.192, 1.982, 2.198, 1.959, 2.186, 1.95, 2.171, 1.956, 2.168, 1.975, 2.182, 1.996, 2.215, 2.006, 2.262, 1.995, 2.311, 1.964, 2.349, 1.926, 2.37, 1.896, 2.373, 1.883, 2.371, 1.891, 2.37, 1.913, 2.378, 1.94, 2.393, 1.959, 2.414, 1.962, 1.929, 2.002, 1.925, 1.979, 1.943, 1.956, 1.976, 1.933, 2.013, 1.913, 2.035, 1.896, 2.03, 1.882, 2.001, 1.87, 1.966, 1.858, 1.943, 1.848, 1.94, 1.84, 1.958, 1.834, 1.992, 1.827, 2.028, 1.82, 2.051, 1.81, 2.05, 1.8, 2.026, 1.791, 1.995, 1.783, 1.971, 1.779, 1.964, 1.778, 1.978, 1.781, 2.008, 1.783, 2.04, 1.781, 2.058, 1.772, 2.054, 1.761, 2.032, 1.749, 2.005, 1.739, 1.989, 1.731, 1.992, 1.725, 2.013, 1.722, 2.048, 1.72, 2.088, 1.715, 2.116, 1.706, 2.122, 1.694, 2.112, 1.682, 1.998, 1.95, 1.963, 1.951, 1.937, 1.951, 1.923, 1.95, 1.924, 1.95, 1.933, 1.951, 1.942, 1.953, 1.941, 1.956, 1.924, 1.958, 1.893, 1.96, 1.861, 1.962, 1.837, 1.965, 1.829, 1.969, 1.838, 1.972, 1.858, 1.975, 1.881, 1.977, 1.894, 1.98, 1.893, 1.983, 1.881, 1.986, 1.868, 1.989, 1.862, 1.991, 1.868, 1.992, 1.884, 1.993, 1.905, 1.992, 1.925, 1.992, 1.934, 1.994, 1.93, 1.996, 1.918, 1.998, 1.909, 2.0, 1.91, 2.002, 1.924, 2.002, 1.951, 2.0, 1.983, 1.998, 2.015, 1.999, 2.036, 1.999, 2.046, 2.0, 2.05, 2.003, 2.055, 2.006, 2.063, 2.009, 2.016, 1.928, 2.043, 1.927, 2.054, 1.931, 2.046, 1.935, 2.03, 1.939, 2.015, 1.941, 2.012, 1.942, 2.024, 1.94, 2.048, 1.939, 2.077, 1.939, 2.095, 1.941, 2.092, 1.945, 2.068, 1.952, 2.035, 1.958, 2.007, 1.96, 1.996, 1.956, 2.005, 1.95, 2.034, 1.943, 2.074, 1.939, 2.111, 1.94, 2.129, 1.946, 2.122, 1.955, 2.099, 1.962, 2.075, 1.966, 2.063, 1.966, 2.069, 1.963, 2.09, 1.959, 2.122, 1.956, 2.153, 1.955, 2.171, 1.955, 2.168, 1.955, 2.152, 1.954, 2.137, 1.951, 2.134, 1.947, 2.01, 1.947, 1.979, 1.949, 1.966, 1.948, 1.971, 1.942, 1.989, 1.933, 2.005, 1.926, 2.003, 1.919, 1.975, 1.914, 1.93, 1.91, 1.885, 1.907, 1.854, 1.902, 1.843, 1.892, 1.852, 1.879, 1.873, 1.866, 1.892, 1.857, 1.895, 1.854, 1.873, 1.855, 1.834, 1.859, 1.795, 1.862, 1.77, 1.863, 1.765, 1.859, 1.777, 1.85, 1.803, 1.842, 1.828, 1.837, 1.839, 1.838, 1.826, 1.846, 1.798, 1.858, 1.767, 1.868, 1.745, 1.874, 1.738, 1.874, 1.744, 1.873, 1.76, 1.873, 1.774, 1.875, 2.096, 1.951, 2.104, 1.925, 2.091, 1.91, 2.065, 1.908, 2.039, 1.919, 2.025, 1.936, 2.026, 1.948, 2.044, 1.943, 2.071, 1.919, 2.097, 1.885, 2.11, 1.855, 2.105, 1.84, 2.087, 1.842, 2.068, 1.859, 2.058, 1.884, 2.062, 1.902, 2.081, 1.901, 2.107, 1.882, 2.128, 1.854, 2.136, 1.831, 2.126, 1.823, 2.106, 1.831, 2.083, 1.852, 2.067, 1.875, 2.065, 1.889, 2.076, 1.884, 2.096, 1.863, 2.115, 1.833, 2.126, 1.807, 2.123, 1.792, 2.112, 1.792, 2.099, 1.805, 2.093, 1.824, 2.097, 1.834, 2.112, 1.828, 2.066, 1.944, 2.103, 1.959, 2.151, 1.963, 2.194, 1.952, 2.218, 1.929, 2.216, 1.902, 2.198, 1.881, 2.183, 1.871, 2.179, 1.871, 2.194, 1.879, 2.225, 1.884, 2.262, 1.88, 2.293, 1.859, 2.305, 1.83, 2.296, 1.801, 2.278, 1.783, 2.267, 1.78, 2.269, 1.794, 2.288, 1.818, 2.321, 1.843, 2.355, 1.855, 2.378, 1.851, 2.38, 1.835, 2.363, 1.817, 2.339, 1.806, 2.322, 1.807, 2.32, 1.82, 2.334, 1.838, 2.36, 1.85, 2.388, 1.849, 2.401, 1.831, 2.391, 1.804, 2.363, 1.777, 2.334, 1.76, 2.317, 1.756, 2.321, 1.766, 2.345, 1.784, 2.232, 1.909, 2.226, 1.907, 2.202, 1.9, 2.171, 1.884, 2.144, 1.865, 2.128, 1.848, 2.127, 1.839, 2.138, 1.842, 2.152, 1.855, 2.155, 1.873, 2.14, 1.892, 2.106, 1.906, 2.068, 1.91, 2.038, 1.907, 2.025, 1.904, 2.029, 1.906, 2.047, 1.914, 2.069, 1.93, 2.078, 1.947, 2.066, 1.96, 2.038, 1.965, 2.008, 1.96, 1.988, 1.949, 1.983, 1.936, 1.991, 1.926, 2.006, 1.922, 2.016, 1.927, 2.005, 1.936, 1.972, 1.945, 1.924, 1.946, 1.876, 1.935, 1.839, 1.914, 1.82, 1.892, 1.819, 1.875, 1.828, 1.866, 1.835, 1.866, 1.827, 1.872, 1.8, 1.88, 1.763, 1.883, 1.727, 1.878, 1.703, 1.868, 2.266, 1.861, 2.258, 1.891, 2.264, 1.914, 2.281, 1.919, 2.304, 1.907, 2.315, 1.889, 2.303, 1.876, 2.27, 1.874, 2.231, 1.889, 2.202, 1.912, 2.193, 1.936, 2.207, 1.948, 2.236, 1.943, 2.265, 1.924, 2.28, 1.901, 2.27, 1.883, 2.245, 1.878, 2.218, 1.888, 2.203, 1.911, 2.207, 1.938, 2.227, 1.956, 2.256, 1.959, 2.28, 1.947, 2.284, 1.93, 2.265, 1.915, 2.233, 1.914, 2.204, 1.929, 2.188, 1.954, 2.19, 1.98, 2.21, 1.996, 2.238, 1.993, 2.258, 1.973, 2.258, 1.949, 2.238, 1.933, 2.209, 1.931, 2.188, 1.947, 2.183, 1.973, 2.196, 1.998, 2.225, 2.01, 2.257, 2.003, 2.276, 1.982, 2.383, 1.864, 2.359, 1.861, 2.326, 1.853, 2.296, 1.843, 2.279, 1.834, 2.28, 1.829, 2.295, 1.828, 2.314, 1.833, 2.324, 1.841, 2.315, 1.847, 2.288, 1.847, 2.259, 1.841, 2.238, 1.831, 2.232, 1.818, 2.24, 1.807, 2.257, 1.801, 2.273, 1.801, 2.273, 1.806, 2.25, 1.81, 2.21, 1.81, 2.167, 1.805, 2.136, 1.793, 2.129, 1.779, 2.144, 1.768, 2.174, 1.766, 2.206, 1.772, 2.221, 1.784, 2.208, 1.797, 2.175, 1.805, 2.139, 1.804, 2.116, 1.796, 2.117, 1.786, 2.14, 1.778, 2.176, 1.776, 2.349, 1.832, 2.323, 1.857, 2.312, 1.877, 2.316, 1.885, 2.326, 1.879, 2.328, 1.867, 2.315, 1.858, 2.295, 1.858, 2.275, 1.87, 2.264, 1.893, 2.269, 1.922, 2.286, 1.948, 2.309, 1.963, 2.325, 1.968, 2.323, 1.967, 2.301, 1.967, 2.266, 1.972, 2.23, 1.985, 2.204, 2.002, 2.195, 2.021, 2.206, 2.031, 2.232, 2.029, 2.263, 2.014, 2.28, 1.994, 2.272, 1.98, 2.244, 1.978, 2.214, 1.992, 2.194, 2.015, 2.191, 2.041, 2.206, 2.062, 2.23, 2.069, 2.252, 2.065, 2.257, 2.059, 2.241, 2.058, 2.214, 2.069, 2.19, 2.094, 2.155, 2.079, 2.14, 2.069, 2.139, 2.057, 2.153, 2.049, 2.171, 2.049, 2.179, 2.055, 2.167, 2.064, 2.136, 2.069, 2.101, 2.067, 2.074, 2.056, 2.063, 2.039, 2.069, 2.024, 2.087, 2.016, 2.106, 2.02, 2.11, 2.031, 2.093, 2.045, 2.061, 2.056, 2.025, 2.061, 2.0, 2.058, 1.989, 2.048, 1.995, 2.039, 2.009, 2.033, 2.02, 2.034, 2.01, 2.042, 1.974, 2.051, 1.923, 2.058, 1.876, 2.057, 1.845, 2.047, 1.833, 2.032, 1.842, 2.016, 1.863, 2.005, 1.88, 2.0, 2.075, 2.111, 2.097, 2.14, 2.128, 2.157, 2.152, 2.159, 2.156, 2.15, 2.138, 2.142, 2.112, 2.142, 2.095, 2.153, 2.097, 2.174, 2.12, 2.2, 2.159, 2.221, 2.203, 2.225, 2.235, 2.21, 2.242, 2.185, 2.225, 2.159, 2.199, 2.142, 2.178, 2.136, 2.169, 2.141, 2.177, 2.149, 2.198, 2.148, 2.224, 2.128, 2.239, 2.093, 2.23, 2.054, 2.201, 2.024, 2.17, 2.009, 2.15, 2.012, 2.153, 2.029, 2.178, 2.052, 2.218, 2.064, 2.259, 2.057, 2.283, 2.035, 2.281, 2.007, 2.264, 1.986, 2.246, 1.978, 2.238, 1.987, 2.241, 2.009, 2.255, 2.034, 2.271, 2.048, 2.002, 2.008, 1.98, 2.004, 1.967, 2.003, 1.967, 2.005, 1.981, 2.009, 2.005, 2.011, 2.028, 2.011, 2.042, 2.005, 2.038, 1.999, 2.017, 1.997, 1.99, 2.0, 1.967, 2.008, 1.957, 2.02, 1.96, 2.032, 1.975, 2.037, 1.994, 2.035, 2.003, 2.027, 1.995, 2.018, 1.975, 2.011, 1.952, 2.011, 1.935, 2.019, 1.931, 2.032, 1.942, 2.043, 1.965, 2.047, 1.993, 2.042, 2.011, 2.031, 2.01, 2.021, 2.055, 1.87, 2.081, 1.883, 2.094, 1.887, 2.097, 1.877, 2.095, 1.858, 2.094, 1.838, 2.098, 1.825, 2.109, 1.824, 2.121, 1.836, 2.128, 1.855, 2.125, 1.873, 2.11, 1.88, 2.089, 1.87, 2.072, 1.851, 2.064, 1.833, 2.071, 1.825, 2.088, 1.83, 2.109, 1.846, 2.124, 1.866, 2.127, 1.884, 2.118, 1.889, 2.104, 1.883, 2.095, 1.87, 2.096, 1.858, 2.108, 1.854, 2.129, 1.862, 2.152, 1.881, 2.166, 1.905, 2.164, 1.926, 2.148, 1.937, 2.129, 1.936, 2.118, 1.925, 2.133, 2.051, 2.112, 2.047, 2.105, 2.044, 2.115, 2.044, 2.137, 2.048, 2.164, 2.053, 2.181, 2.06, 2.178, 2.064, 2.156, 2.066, 2.129, 2.062, 2.111, 2.057, 2.108, 2.054, 2.121, 2.055, 2.146, 2.062, 2.172, 2.072, 2.188, 2.083, 2.184, 2.093, 2.168, 2.097, 2.151, 2.099, 2.144, 2.1, 2.151, 2.102, 2.173, 2.108, 2.204, 2.119, 2.233, 2.132, 2.247, 2.141, 2.24, 2.145, 2.219, 2.147, 2.196, 2.147, 2.182, 2.146, 2.184, 2.148, 2.203, 2.155, 2.232, 2.166, 2.261, 2.179, 2.096, 2.088, 2.125, 2.102, 2.156, 2.104, 2.177, 2.089, 2.179, 2.061, 2.163, 2.03, 2.141, 2.005, 2.125, 1.991, 2.122, 1.987, 2.133, 1.987, 2.155, 1.986, 2.18, 1.979, 2.195, 1.961, 2.192, 1.936, 2.174, 1.91, 2.155, 1.89, 2.145, 1.88, 2.15, 1.882, 2.17, 1.889, 2.2, 1.896, 2.228, 1.895, 2.242, 1.882, 2.235, 1.859, 2.215, 1.832, 2.196, 1.809, 2.187, 1.797, 2.194, 1.796, 2.216, 1.804, 2.248, 1.814, 2.277, 1.819, 2.292, 1.815, 2.289, 1.8, 2.273, 1.782, 2.258, 1.767, 2.257, 1.762, 1.768, 1.806, 1.765, 1.798, 1.775, 1.787, 1.792, 1.773, 1.811, 1.76, 1.822, 1.752, 1.82, 1.749, 1.808, 1.754, 1.794, 1.762, 1.787, 1.767, 1.794, 1.764, 1.817, 1.756, 1.848, 1.743, 1.88, 1.729, 1.904, 1.721, 1.915, 1.719, 1.916, 1.721, 1.912, 1.724, 1.91, 1.722, 1.914, 1.715, 1.926, 1.701, 1.942, 1.686, 1.959, 1.674, 1.971, 1.672, 1.976, 1.678, 1.976, 1.69, 1.977, 1.705, 1.981, 1.718, 1.993, 1.723, 2.108, 2.039, 2.103, 1.991, 2.094, 1.96, 2.083, 1.951, 2.075, 1.965, 2.071, 1.995, 2.073, 2.022, 2.081, 2.025, 2.089, 1.998, 2.093, 1.958, 2.09, 1.922, 2.081, 1.907, 2.07, 1.913, 2.063, 1.939, 2.064, 1.973, 2.07, 2.0, 2.079, 2.004, 2.088, 1.981, 2.091, 1.944, 2.089, 1.908, 2.083, 1.886, 2.08, 1.881, 2.083, 1.894, 2.097, 1.919, 2.119, 1.943, 2.145, 1.949, 2.17, 1.929, 2.19, 1.89, 2.202, 1.847, 2.208, 1.816, 2.214, 1.803, 2.223, 1.811, 2.234, 1.832, 2.245, 1.855, 2.255, 1.861, 2.259, 1.843, 2.259, 1.808, 2.258, 1.772, 2.257, 1.75, 2.263, 1.747, 2.108, 2.039, 2.116, 2.041, 2.122, 2.043, 2.127, 2.042, 2.137, 2.038, 2.153, 2.031, 2.175, 2.026, 2.203, 2.022, 2.231, 2.022, 2.254, 2.025, 2.272, 2.03, 2.288, 2.035, 2.3, 2.038, 2.311, 2.037, 2.325, 2.034, 2.339, 2.029, 2.351, 2.023, 2.359, 2.02, 2.36, 2.018, 2.355, 2.018, 2.348, 2.018, 2.342, 2.018, 2.342, 2.016, 2.349, 2.008, 2.363, 1.993, 2.378, 1.975, 2.389, 1.956, 2.395, 1.94, 2.395, 1.93, 2.393, 1.926, 2.39, 1.923, 2.391, 1.92, 2.398, 1.912, 2.409, 1.9, 2.42, 1.885, 2.423, 1.871, 2.415, 1.862, 1.947, 1.835, 1.95, 1.854, 1.949, 1.87, 1.943, 1.88, 1.934, 1.884, 1.928, 1.882, 1.929, 1.88, 1.939, 1.883, 1.957, 1.89, 1.978, 1.901, 1.998, 1.911, 2.013, 1.918, 2.021, 1.919, 2.024, 1.914, 2.025, 1.905, 2.025, 1.893, 2.026, 1.886, 2.028, 1.884, 2.027, 1.889, 2.022, 1.899, 2.012, 1.908, 1.998, 1.913, 1.984, 1.914, 1.975, 1.911, 1.975, 1.904, 1.983, 1.9, 1.997, 1.903, 2.013, 1.912, 2.026, 1.924, 2.035, 1.934, 2.041, 1.94, 2.047, 1.938, 2.056, 1.933, 1.904, 1.936, 1.893, 1.905, 1.889, 1.887, 1.889, 1.889, 1.887, 1.909, 1.875, 1.939, 1.856, 1.966, 1.836, 1.979, 1.818, 1.971, 1.809, 1.953, 1.809, 1.935, 1.815, 1.929, 1.821, 1.935, 1.823, 1.953, 1.82, 1.977, 1.813, 1.994, 1.805, 1.995, 1.803, 1.98, 1.807, 1.958, 1.821, 1.942, 1.84, 1.938, 1.856, 1.949, 1.861, 1.973, 1.856, 2.002, 1.843, 2.024, 1.83, 2.031, 1.822, 2.024, 1.823, 2.01, 1.829, 1.999, 1.84, 1.997, 1.85, 2.007, 1.854, 2.024, 1.852, 2.042, 2.349, 1.832, 2.389, 1.805, 2.432, 1.789, 2.466, 1.784, 2.486, 1.787, 2.492, 1.79, 2.494, 1.785, 2.499, 1.77, 2.51, 1.746, 2.526, 1.719, 2.547, 1.698, 2.563, 1.686, 2.566, 1.686, 2.553, 1.696, 2.531, 1.708, 2.509, 1.716, 2.494, 1.712, 2.492, 1.696, 2.502, 1.671, 2.519, 1.646, 2.532, 1.627, 2.532, 1.619, 2.513, 1.622, 2.486, 1.63, 2.464, 1.636, 2.454, 1.637, 2.458, 1.625, 2.474, 1.605, 2.491, 1.584, 2.496, 1.573, 2.484, 1.575, 2.455, 1.591, 2.422, 1.617, 2.397, 1.645, 2.385, 1.665, 2.39, 1.674, 2.406, 1.67, 2.422, 1.661, 2.428, 1.657, 2.083, 2.054, 2.1, 2.048, 2.12, 2.051, 2.14, 2.061, 2.155, 2.074, 2.166, 2.085, 2.172, 2.087, 2.172, 2.082, 2.172, 2.073, 2.173, 2.065, 2.175, 2.061, 2.178, 2.062, 2.183, 2.07, 2.185, 2.083, 2.183, 2.096, 2.179, 2.105, 2.172, 2.108, 2.162, 2.104, 2.153, 2.098, 2.147, 2.092, 2.144, 2.091, 2.14, 2.096, 2.134, 2.105, 2.122, 2.115, 2.1, 2.124, 2.075, 2.129, 2.051, 2.13, 2.031, 2.129, 2.016, 2.129, 2.005, 2.132, 1.994, 2.138, 1.9, 2.08, 1.925, 2.077, 1.949, 2.064, 1.965, 2.048, 1.968, 2.034, 1.959, 2.03, 1.946, 2.036, 1.938, 2.05, 1.942, 2.066, 1.956, 2.081, 1.978, 2.091, 2.002, 2.093, 2.022, 2.092, 2.033, 2.096, 2.039, 2.107, 2.044, 2.122, 2.057, 2.138, 2.078, 2.146, 2.107, 2.143, 2.14, 2.127, 2.171, 2.104, 2.192, 2.082, 2.199, 2.066, 2.195, 2.063, 2.184, 2.072, 2.174, 2.09, 2.17, 2.106, 2.172, 2.113, 2.177, 2.108, 2.18, 2.094, 2.173, 2.078, 2.157, 2.069, 2.135, 2.07, 2.115, 2.08, 2.106, 2.096, 2.11, 2.109, 2.124, 2.115, 2.144, 2.111, 1.89, 1.974, 1.923, 1.967, 1.964, 1.96, 1.984, 1.955, 1.967, 1.956, 1.918, 1.964, 1.864, 1.974, 1.826, 1.984, 1.816, 1.988, 1.835, 1.985, 1.877, 1.975, 1.928, 1.962, 1.962, 1.951, 1.956, 1.942, 1.913, 1.936, 1.858, 1.933, 1.817, 1.929, 1.802, 1.92, 1.817, 1.905, 1.857, 1.884, 1.912, 1.86, 1.963, 1.838, 1.981, 1.822, 1.954, 1.813, 1.9, 1.809, 1.845, 1.809, 1.809, 1.807, 1.802, 1.799, 1.821, 1.786, 1.86, 1.77, 1.904, 1.756, 1.927, 1.746, 1.912, 1.743, 1.869, 1.747, 2.383, 1.864, 2.383, 1.867, 2.368, 1.864, 2.348, 1.856, 2.333, 1.847, 2.328, 1.84, 2.334, 1.838, 2.349, 1.839, 2.364, 1.841, 2.364, 1.842, 2.345, 1.842, 2.316, 1.835, 2.288, 1.825, 2.272, 1.815, 2.269, 1.809, 2.281, 1.806, 2.302, 1.809, 2.32, 1.816, 2.32, 1.823, 2.295, 1.828, 2.259, 1.829, 2.228, 1.827, 2.214, 1.825, 2.219, 1.827, 2.24, 1.834, 2.269, 1.846, 2.289, 1.858, 2.284, 1.869, 2.255, 1.876, 2.216, 1.88, 2.184, 1.882, 2.172, 1.883, 2.181, 1.886, 2.208, 1.895, 2.242, 1.908, 2.268, 1.924, 2.27, 1.94, 2.249, 1.949, 2.096, 2.088, 2.094, 2.104, 2.101, 2.111, 2.109, 2.109, 2.109, 2.098, 2.098, 2.084, 2.078, 2.076, 2.059, 2.075, 2.051, 2.081, 2.057, 2.091, 2.075, 2.1, 2.099, 2.101, 2.118, 2.091, 2.127, 2.073, 2.123, 2.056, 2.115, 2.045, 2.107, 2.045, 2.107, 2.055, 2.115, 2.069, 2.127, 2.082, 2.139, 2.089, 2.144, 2.088, 2.138, 2.081, 2.123, 2.073, 2.105, 2.069, 2.093, 2.071, 2.093, 2.077, 2.102, 2.084, 2.115, 2.086, 2.125, 2.081, 2.126, 2.068, 2.119, 2.051, 1.889, 2.041, 1.881, 2.056, 1.866, 2.068, 1.846, 2.069, 1.828, 2.059, 1.817, 2.043, 1.817, 2.029, 1.826, 2.025, 1.84, 2.035, 1.853, 2.057, 1.862, 2.086, 1.865, 2.109, 1.865, 2.119, 1.866, 2.113, 1.872, 2.101, 1.883, 2.09, 1.9, 2.087, 1.917, 2.092, 1.931, 2.105, 1.94, 2.118, 1.942, 2.122, 1.94, 2.108, 1.938, 2.08, 1.94, 2.049, 1.949, 2.023, 1.963, 2.008, 1.978, 2.004, 1.991, 2.007, 1.999, 2.013, 2.001, 2.011, 2.0, 1.996, 1.998, 1.971, 2.001, 1.945, 2.01, 1.925, 2.024, 1.914, 2.041, 1.91, 2.113, 2.046, 2.114, 2.017, 2.119, 1.999, 2.131, 1.999, 2.146, 2.014, 2.156, 2.04, 2.16, 2.062, 2.157, 2.068, 2.15, 2.053, 2.146, 2.024, 2.151, 1.994, 2.165, 1.974, 2.186, 1.971, 2.208, 1.984, 2.227, 2.004, 2.237, 2.022, 2.242, 2.027, 2.243, 2.012, 2.246, 1.984, 2.254, 1.956, 2.267, 1.938, 2.283, 1.936, 2.294, 1.946, 2.297, 1.962, 2.294, 1.975, 2.286, 1.973, 2.282, 1.954, 2.287, 1.925, 2.304, 1.898, 2.329, 1.88, 2.358, 1.879, 2.382, 1.892, 2.399, 1.913, 2.408, 1.932, 2.412, 1.94, 2.42, 1.928, 2.27, 2.023, 2.286, 2.044, 2.305, 2.055, 2.327, 2.054, 2.347, 2.045, 2.364, 2.037, 2.376, 2.037, 2.383, 2.047, 2.388, 2.065, 2.393, 2.086, 2.398, 2.102, 2.4, 2.107, 2.4, 2.098, 2.394, 2.081, 2.382, 2.065, 2.368, 2.056, 2.353, 2.058, 2.339, 2.072, 2.33, 2.092, 2.328, 2.111, 2.331, 2.121, 2.337, 2.118, 2.341, 2.105, 2.341, 2.09, 2.338, 2.081, 2.334, 2.084, 2.332, 2.1, 2.331, 2.123, 2.333, 2.141, 2.335, 2.146, 2.333, 2.138, 2.325, 2.123, 2.311, 2.11, 2.113, 2.046, 2.137, 2.035, 2.157, 2.025, 2.168, 2.018, 2.171, 2.014, 2.167, 2.012, 2.164, 2.012, 2.166, 2.013, 2.177, 2.012, 2.196, 2.011, 2.217, 2.011, 2.233, 2.012, 2.238, 2.016, 2.234, 2.023, 2.228, 2.032, 2.226, 2.042, 2.23, 2.052, 2.242, 2.058, 2.258, 2.06, 2.271, 2.059, 2.277, 2.054, 2.274, 2.047, 2.26, 2.038, 2.244, 2.026, 2.235, 2.014, 2.235, 2.003, 2.245, 1.99, 2.259, 1.975, 2.27, 1.957, 2.272, 1.936, 2.268, 1.918, 2.262, 1.903, 2.259, 1.892, 2.263, 1.883, 2.274, 1.878, 1.89, 1.974, 1.893, 1.977, 1.916, 1.973, 1.954, 1.963, 1.996, 1.95, 2.025, 1.94, 2.029, 1.935, 2.01, 1.934, 1.985, 1.939, 1.97, 1.945, 1.973, 1.948, 1.998, 1.947, 2.038, 1.939, 2.082, 1.927, 2.113, 1.915, 2.12, 1.907, 2.11, 1.905, 2.098, 1.908, 2.099, 1.915, 2.12, 1.92, 2.16, 1.923, 2.212, 1.921, 2.264, 1.914, 2.303, 1.907, 2.321, 1.902, 2.319, 1.899, 2.311, 1.899, 2.306, 1.904, 2.312, 1.909, 2.332, 1.91, 2.362, 1.906, 2.395, 1.895, 2.418, 1.882, 2.426, 1.87, 2.424, 1.864, 2.011, 1.851, 2.018, 1.837, 2.023, 1.829, 2.02, 1.828, 2.009, 1.833, 1.997, 1.839, 1.99, 1.842, 1.992, 1.84, 2.004, 1.835, 2.026, 1.825, 2.052, 1.815, 2.073, 1.81, 2.081, 1.811, 2.08, 1.818, 2.074, 1.828, 2.069, 1.836, 2.07, 1.836, 2.076, 1.828, 2.085, 1.813, 2.092, 1.795, 2.09, 1.78, 2.074, 1.771, 2.049, 1.77, 2.021, 1.776, 2.001, 1.784, 1.993, 1.79, 1.999, 1.791, 2.014, 1.789, 2.029, 1.784, 2.032, 1.78, 2.021, 1.782, 2.003, 1.791, 1.987, 1.806, 1.98, 1.824, 1.986, 1.84, 1.884, 1.841, 1.898, 1.812, 1.911, 1.786, 1.92, 1.768, 1.926, 1.76, 1.933, 1.76, 1.94, 1.765, 1.949, 1.77, 1.96, 1.768, 1.972, 1.757, 1.982, 1.74, 1.988, 1.723, 1.991, 1.716, 1.994, 1.718, 1.999, 1.728, 2.007, 1.743, 2.021, 1.757, 2.037, 1.761, 2.054, 1.757, 2.069, 1.747, 2.084, 1.738, 2.098, 1.734, 2.112, 1.737, 2.126, 1.746, 2.14, 1.761, 2.157, 1.775, 2.175, 1.784, 2.094, 1.89, 2.107, 1.909, 2.125, 1.92, 2.144, 1.916, 2.159, 1.901, 2.166, 1.884, 2.164, 1.871, 2.157, 1.868, 2.153, 1.876, 2.155, 1.891, 2.165, 1.906, 2.18, 1.912, 2.196, 1.906, 2.205, 1.893, 2.204, 1.88, 2.193, 1.875, 2.176, 1.881, 2.16, 1.9, 2.147, 1.925, 2.139, 1.947, 2.135, 1.959, 2.129, 1.957, 2.113, 1.947, 2.081, 1.939, 2.041, 1.939, 2.004, 1.948, 1.98, 1.964, 1.972, 1.98, 1.981, 1.989, 2.001, 1.988, 2.02, 1.976, 2.03, 1.959, 2.026, 1.944, 2.009, 1.938, 1.992, 1.946, 1.985, 1.963, 1.993, 1.983, 2.016, 1.818, 2.002, 1.826, 1.99, 1.833, 1.987, 1.836, 1.994, 1.832, 2.007, 1.826, 2.023, 1.82, 2.032, 1.815, 2.03, 1.816, 2.021, 1.821, 2.01, 1.828, 2.004, 1.834, 2.008, 1.837, 2.021, 1.835, 2.04, 1.829, 2.061, 1.823, 2.074, 1.819, 2.077, 1.818, 2.069, 1.821, 2.059, 1.827, 2.053, 1.834, 2.056, 1.841, 2.065, 1.845, 2.079, 1.847, 2.093, 1.85, 2.099, 1.855, 2.092, 1.864, 2.074, 1.878, 2.052, 1.893, 2.037, 1.907, 2.035, 1.918, 2.044, 1.925, 2.063, 1.928, 1.89, 1.974, 1.886, 2.002, 1.901, 2.014, 1.927, 2.006, 1.949, 1.985, 1.948, 1.967, 1.924, 1.961, 1.889, 1.974, 1.857, 2.003, 1.839, 2.039, 1.839, 2.066, 1.854, 2.071, 1.877, 2.051, 1.896, 2.018, 1.895, 1.99, 1.872, 1.98, 1.84, 1.993, 1.814, 2.027, 1.803, 2.069, 1.807, 2.099, 1.826, 2.101, 1.851, 2.075, 1.871, 2.04, 1.874, 2.015, 1.855, 2.01, 1.822, 2.025, 1.788, 2.055, 1.765, 2.089, 1.758, 2.106, 1.768, 2.095, 1.786, 2.06, 1.806, 2.02, 1.814, 1.993, 1.809, 1.987, 1.796, 2.005, 1.784, 2.04, 1.929, 2.002, 1.931, 1.991, 1.951, 1.975, 1.979, 1.954, 2.002, 1.93, 2.006, 1.907, 1.99, 1.888, 1.963, 1.875, 1.944, 1.87, 1.943, 1.87, 1.962, 1.87, 1.999, 1.866, 2.042, 1.857, 2.08, 1.847, 2.101, 1.84, 2.106, 1.838, 2.104, 1.84, 2.106, 1.849, 2.12, 1.862, 2.147, 1.873, 2.183, 1.879, 2.222, 1.878, 2.254, 1.871, 2.271, 1.863, 2.275, 1.859, 2.277, 1.859, 2.284, 1.861, 2.302, 1.864, 2.332, 1.863, 2.37, 1.856, 2.408, 1.841, 2.435, 1.822, 2.447, 1.805, 2.181, 2.04, 2.199, 2.033, 2.222, 2.029, 2.238, 2.031, 2.236, 2.04, 2.212, 2.056, 2.175, 2.073, 2.136, 2.083, 2.107, 2.084, 2.092, 2.073, 2.097, 2.057, 2.111, 2.041, 2.122, 2.032, 2.114, 2.031, 2.085, 2.036, 2.051, 2.041, 2.024, 2.043, 2.016, 2.036, 2.028, 2.022, 2.058, 2.005, 2.093, 1.991, 2.118, 1.986, 2.12, 1.99, 2.101, 2.001, 2.071, 2.014, 2.046, 2.019, 2.034, 2.013, 2.039, 1.997, 2.058, 1.979, 2.083, 1.963, 2.098, 1.955, 2.055, 1.87, 2.047, 1.862, 2.03, 1.857, 2.008, 1.858, 1.989, 1.867, 1.977, 1.882, 1.977, 1.898, 1.986, 1.915, 2.0, 1.93, 2.013, 1.936, 2.018, 1.935, 2.013, 1.93, 2.002, 1.929, 1.992, 1.933, 1.991, 1.941, 1.999, 1.951, 2.017, 1.959, 2.037, 1.959, 2.054, 1.95, 2.058, 1.936, 2.046, 1.923, 2.024, 1.915, 2.005, 1.916, 1.996, 1.925, 2.001, 1.938, 2.017, 1.95, 2.039, 1.957, 2.057, 1.953, 2.064, 1.944, 2.057, 1.934, 2.044, 1.931, 2.033, 1.935, 2.031, 1.95, 2.04, 1.972, 2.385, 2.031, 2.401, 2.016, 2.415, 1.995, 2.423, 1.975, 2.419, 1.961, 2.407, 1.956, 2.39, 1.957, 2.375, 1.961, 2.362, 1.963, 2.351, 1.962, 2.34, 1.96, 2.325, 1.96, 2.303, 1.967, 2.273, 1.982, 2.241, 2.005, 2.212, 2.033, 2.187, 2.057, 2.171, 2.07, 2.163, 2.07, 2.16, 2.057, 2.158, 2.04, 2.15, 2.027, 2.139, 2.02, 2.127, 2.022, 2.122, 2.03, 2.126, 2.041, 2.143, 2.047, 2.167, 2.045, 2.195, 2.035, 2.219, 2.025, 2.236, 2.021, 2.246, 2.023, 2.181, 2.04, 2.188, 2.048, 2.2, 2.048, 2.206, 2.039, 2.194, 2.024, 2.16, 2.012, 2.118, 2.008, 2.08, 2.016, 2.06, 2.034, 2.057, 2.053, 2.072, 2.067, 2.093, 2.07, 2.104, 2.063, 2.093, 2.051, 2.063, 2.041, 2.027, 2.036, 1.998, 2.041, 1.984, 2.053, 1.988, 2.068, 2.005, 2.078, 2.028, 2.08, 2.041, 2.072, 2.03, 2.061, 1.993, 2.051, 1.95, 2.045, 1.916, 2.047, 1.9, 2.059, 1.907, 2.074, 1.932, 2.086, 1.961, 2.09, 1.976, 2.083, 1.965, 2.071, 1.93, 2.06, 1.887, 2.06, 1.853, 2.07, 1.836, 2.088, 1.838, 2.104, 1.857, 2.113, 2.055, 1.986, 2.053, 2.011, 2.052, 2.033, 2.052, 2.04, 2.06, 2.028, 2.073, 2.004, 2.09, 1.981, 2.109, 1.971, 2.126, 1.977, 2.139, 1.998, 2.148, 2.025, 2.154, 2.043, 2.159, 2.041, 2.165, 2.019, 2.172, 1.989, 2.176, 1.962, 2.178, 1.949, 2.174, 1.954, 2.165, 1.972, 2.153, 1.997, 2.142, 2.014, 2.137, 2.014, 2.138, 1.997, 2.147, 1.97, 2.159, 1.948, 2.169, 1.937, 2.172, 1.941, 2.037, 1.998, 2.017, 1.988, 1.985, 1.981, 1.955, 1.982, 1.934, 1.991, 1.927, 2.002, 1.93, 2.011, 1.933, 2.011, 1.927, 2.002, 1.906, 1.988, 1.873, 1.976, 1.84, 1.972, 1.813, 1.977, 1.801, 1.99, 1.802, 2.006, 1.813, 2.017, 1.827, 2.02, 1.834, 2.012, 1.828, 1.999, 1.808, 1.987, 1.785, 1.983, 1.767, 1.986, 1.759, 1.994, 1.766, 2.002, 1.782, 2.002, 1.802, 1.991, 1.816, 1.97, 1.821, 1.947, 1.821, 1.931, 2.002, 2.008, 2.008, 2.008, 2.007, 2.009, 2.001, 2.009, 1.995, 2.006, 1.998, 2.0, 2.008, 1.993, 2.028, 1.987, 2.052, 1.984, 2.073, 1.985, 2.084, 1.989, 2.083, 1.994, 2.075, 1.998, 2.065, 1.997, 2.056, 1.993, 2.054, 1.989, 2.055, 1.985, 2.057, 1.981, 2.056, 1.979, 2.049, 1.978, 2.036, 1.978, 2.023, 1.98, 2.016, 1.982, 2.017, 1.981, 2.026, 1.978, 2.04, 1.975, 2.055, 1.974, 2.066, 1.973, 2.068, 1.972, 2.061, 1.971, 2.051, 1.973, 2.041, 1.976, 2.036, 1.979, 2.036, 1.98, 2.038, 1.978, 1.909, 1.935, 1.9, 1.923, 1.893, 1.907, 1.893, 1.888, 1.9, 1.871, 1.914, 1.859, 1.93, 1.854, 1.944, 1.856, 1.954, 1.862, 1.956, 1.868, 1.952, 1.87, 1.946, 1.868, 1.943, 1.862, 1.948, 1.854, 1.961, 1.847, 1.979, 1.843, 1.996, 1.843, 2.009, 1.848, 2.012, 1.851, 2.01, 1.848, 2.007, 1.839, 2.01, 1.824, 2.022, 1.809, 2.043, 1.797, 2.07, 1.792, 2.095, 1.795, 2.112, 1.803, 2.117, 1.813, 2.114, 1.823, 2.11, 1.829, 2.049, 1.851, 2.039, 1.843, 2.031, 1.84, 2.03, 1.842, 2.037, 1.854, 2.051, 1.872, 2.067, 1.893, 2.079, 1.91, 2.081, 1.918, 2.074, 1.917, 2.064, 1.912, 2.059, 1.907, 2.063, 1.907, 2.079, 1.914, 2.103, 1.927, 2.128, 1.943, 2.145, 1.953, 2.149, 1.952, 2.141, 1.945, 2.131, 1.935, 2.125, 1.929, 2.127, 1.931, 2.139, 1.941, 2.155, 1.956, 2.17, 1.971, 2.175, 1.981, 2.17, 1.983, 2.158, 1.979, 2.147, 1.976, 2.146, 1.98, 2.159, 1.993, 2.184, 2.014, 2.213, 2.038, 2.238, 2.061, 2.252, 2.076, 2.255, 2.082, 1.884, 1.841, 1.886, 1.839, 1.892, 1.833, 1.903, 1.822, 1.921, 1.813, 1.943, 1.81, 1.964, 1.813, 1.98, 1.821, 1.989, 1.828, 1.989, 1.832, 1.985, 1.83, 1.978, 1.823, 1.972, 1.814, 1.967, 1.805, 1.963, 1.802, 1.957, 1.803, 1.948, 1.805, 1.938, 1.803, 1.923, 1.794, 1.906, 1.781, 1.894, 1.766, 1.889, 1.751, 1.894, 1.74, 1.904, 1.736, 1.915, 1.739, 1.923, 1.747, 1.929, 1.758, 1.934, 1.768, 1.94, 1.775, 1.889, 2.041, 1.91, 2.015, 1.921, 2.008, 1.922, 2.024, 1.916, 2.061, 1.912, 2.108, 1.915, 2.148, 1.928, 2.161, 1.948, 2.145, 1.971, 2.112, 1.991, 2.086, 2.003, 2.077, 2.006, 2.087, 2.005, 2.115, 2.006, 2.152, 2.015, 2.18, 2.032, 2.181, 2.057, 2.153, 2.084, 2.111, 2.109, 2.073, 2.125, 2.055, 2.133, 2.059, 2.134, 2.081, 2.135, 2.112, 2.141, 2.135, 2.151, 2.135, 2.165, 2.11, 2.176, 2.073, 2.184, 2.045, 2.189, 2.034, 2.19, 2.044, 2.192, 2.074, 2.196, 2.112, 2.204, 2.141, 2.215, 2.147, 2.227, 2.128, 2.236, 2.099, 2.241, 2.076, 2.242, 2.069, 2.238, 2.082, 2.295, 1.919, 2.297, 1.935, 2.295, 1.95, 2.293, 1.961, 2.294, 1.961, 2.299, 1.951, 2.308, 1.938, 2.315, 1.928, 2.316, 1.925, 2.309, 1.93, 2.292, 1.942, 2.269, 1.959, 2.245, 1.972, 2.222, 1.976, 2.203, 1.972, 2.188, 1.966, 2.175, 1.964, 2.159, 1.97, 2.134, 1.982, 2.102, 1.997, 2.067, 2.007, 2.036, 2.008, 2.014, 1.999, 2.002, 1.986, 1.997, 1.976, 1.994, 1.972, 1.983, 1.978, 1.961, 1.994, 1.93, 2.015, 1.897, 2.032, 1.87, 2.039, 2.053, 1.778, 2.019, 1.762, 1.987, 1.757, 1.959, 1.766, 1.935, 1.785, 1.919, 1.807, 1.909, 1.823, 1.904, 1.826, 1.904, 1.818, 1.903, 1.805, 1.898, 1.797, 1.887, 1.799, 1.871, 1.813, 1.854, 1.837, 1.841, 1.863, 1.831, 1.883, 1.826, 1.889, 1.824, 1.879, 1.822, 1.863, 1.816, 1.851, 1.808, 1.852, 1.794, 1.868, 1.778, 1.895, 1.762, 1.926, 1.753, 1.95, 1.752, 1.96, 1.756, 1.954, 1.763, 1.939, 1.767, 1.927, 1.766, 1.926, 1.756, 1.937, 1.743, 1.958, 1.731, 1.985, 1.725, 2.007, 1.728, 2.015, 1.74, 2.007, 1.754, 1.993, 1.766, 1.983, 1.77, 1.986, 1.761, 2.001, 1.742, 2.029, 1.72, 2.061, 1.701, 2.088, 2.143, 2.055, 2.11, 2.03, 2.083, 2.013, 2.072, 2.009, 2.079, 2.016, 2.1, 2.032, 2.124, 2.047, 2.137, 2.053, 2.126, 2.044, 2.097, 2.02, 2.064, 1.995, 2.04, 1.978, 2.031, 1.975, 2.037, 1.986, 2.057, 2.005, 2.078, 2.024, 2.084, 2.031, 2.064, 2.02, 2.024, 1.997, 1.985, 1.974, 1.96, 1.96, 1.954, 1.959, 1.968, 1.971, 1.995, 1.991, 2.019, 2.007, 2.02, 2.008, 1.992, 1.991, 1.948, 1.964, 1.908, 1.94, 1.888, 1.926, 1.892, 1.929, 1.92, 1.947, 1.963, 1.973, 1.811, 1.812, 1.812, 1.8, 1.815, 1.787, 1.816, 1.776, 1.812, 1.773, 1.803, 1.78, 1.791, 1.795, 1.782, 1.813, 1.781, 1.826, 1.786, 1.833, 1.798, 1.83, 1.812, 1.818, 1.827, 1.804, 1.839, 1.796, 1.846, 1.798, 1.85, 1.808, 1.853, 1.824, 1.858, 1.84, 1.867, 1.849, 1.879, 1.847, 1.892, 1.838, 1.903, 1.828, 1.906, 1.824, 1.9, 1.83, 1.89, 1.846, 1.881, 1.863, 1.877, 1.878, 2.034, 1.825, 2.028, 1.828, 2.026, 1.833, 2.03, 1.836, 2.034, 1.835, 2.036, 1.832, 2.036, 1.83, 2.03, 1.831, 2.019, 1.836, 2.009, 1.846, 2.002, 1.86, 2.001, 1.875, 2.007, 1.887, 2.015, 1.895, 2.021, 1.898, 2.022, 1.899, 2.02, 1.898, 2.014, 1.894, 2.008, 1.89, 2.003, 1.885, 2.001, 1.88, 2.002, 1.874, 2.005, 1.867, 2.008, 1.861, 2.008, 1.856, 2.004, 1.853, 1.996, 1.854, 1.988, 1.857, 1.981, 1.862, 1.979, 1.87, 1.98, 1.876, 1.984, 1.88, 1.989, 1.879, 1.992, 1.875, 1.99, 1.87, 1.886, 1.84, 1.884, 1.825, 1.878, 1.817, 1.869, 1.822, 1.862, 1.842, 1.856, 1.873, 1.853, 1.909, 1.854, 1.936, 1.856, 1.946, 1.858, 1.938, 1.856, 1.923, 1.849, 1.912, 1.84, 1.913, 1.83, 1.93, 1.823, 1.956, 1.821, 1.984, 1.824, 2.005, 1.826, 2.01, 1.827, 2.0, 1.822, 1.985, 1.811, 1.976, 1.796, 1.98, 1.782, 1.995, 1.772, 2.021, 1.769, 2.049, 1.77, 2.069, 1.772, 2.072, 1.773, 2.06, 1.769, 2.042, 1.761, 2.028, 1.751, 2.025, 2.027, 2.005, 2.045, 2.006, 2.06, 2.001, 2.071, 1.99, 2.074, 1.979, 2.071, 1.973, 2.066, 1.973, 2.067, 1.979, 2.076, 1.987, 2.092, 1.993, 2.111, 1.992, 2.126, 1.982, 2.129, 1.968, 2.123, 1.954, 2.112, 1.947, 2.101, 1.946, 2.097, 1.952, 2.102, 1.962, 2.115, 1.968, 2.13, 1.968, 2.141, 1.96, 2.141, 1.949, 2.133, 1.938, 2.119, 1.931, 2.108, 1.93, 2.105, 1.935, 2.112, 1.942, 2.125, 1.947, 2.14, 1.944, 2.15, 1.929, 2.151, 1.909, 2.143, 1.889, 2.132, 1.877, 2.123, 1.873, 2.121, 1.878, 2.126, 1.885, 2.01, 1.947, 2.048, 1.965, 2.086, 1.975, 2.107, 1.977, 2.103, 1.972, 2.081, 1.967, 2.058, 1.966, 2.045, 1.969, 2.047, 1.98, 2.066, 1.994, 2.095, 2.007, 2.125, 2.013, 2.14, 2.009, 2.13, 1.997, 2.105, 1.985, 2.079, 1.976, 2.065, 1.978, 2.067, 1.989, 2.087, 2.007, 2.119, 2.026, 2.155, 2.037, 2.175, 2.039, 2.17, 2.029, 2.145, 2.016, 2.115, 2.006, 2.096, 2.005, 2.096, 2.013, 2.114, 2.027, 2.145, 2.038, 2.175, 2.039, 2.187, 2.027, 2.176, 2.007, 2.149, 1.986, 1.943, 1.962, 1.913, 1.953, 1.884, 1.95, 1.864, 1.958, 1.854, 1.975, 1.853, 2.0, 1.856, 2.025, 1.855, 2.042, 1.842, 2.046, 1.82, 2.04, 1.794, 2.031, 1.771, 2.028, 1.756, 2.036, 1.752, 2.053, 1.755, 2.075, 1.763, 2.096, 1.768, 2.109, 1.764, 2.112, 1.75, 2.11, 1.731, 2.111, 1.713, 2.117, 1.702, 2.131, 1.701, 2.152, 1.71, 2.175, 1.726, 2.193, 1.739, 2.2, 1.743, 2.194, 1.735, 2.181, 1.718, 2.167, 1.701, 2.16, 1.689, 2.16, 1.686, 2.167, 1.695, 2.175, 2.003, 1.769, 2.011, 1.764, 2.022, 1.767, 2.028, 1.779, 2.027, 1.796, 2.018, 1.808, 2.01, 1.811, 2.009, 1.806, 2.017, 1.798, 2.033, 1.787, 2.051, 1.777, 2.064, 1.774, 2.065, 1.775, 2.054, 1.778, 2.036, 1.782, 2.02, 1.783, 2.011, 1.778, 2.012, 1.769, 2.024, 1.758, 2.038, 1.746, 2.048, 1.739, 2.047, 1.738, 2.037, 1.74, 2.025, 1.746, 2.019, 1.751, 2.023, 1.751, 2.039, 1.743, 2.06, 1.729, 2.08, 1.713, 2.092, 1.702, 2.093, 1.7, 2.089, 1.707, 2.085, 1.721, 2.081, 1.735, 2.082, 1.744, 2.104, 2.098, 2.102, 2.09, 2.116, 2.077, 2.139, 2.06, 2.156, 2.041, 2.156, 2.026, 2.137, 2.016, 2.108, 2.013, 2.082, 2.013, 2.07, 2.013, 2.076, 2.011, 2.1, 2.005, 2.135, 1.997, 2.169, 1.988, 2.186, 1.983, 2.182, 1.983, 2.166, 1.989, 2.153, 1.997, 2.15, 2.005, 2.163, 2.007, 2.19, 2.003, 2.225, 1.993, 2.255, 1.986, 2.266, 1.983, 2.258, 1.989, 2.241, 2.003, 2.227, 2.022, 2.225, 2.04, 2.238, 2.05, 2.162, 2.024, 2.149, 2.007, 2.136, 1.994, 2.134, 1.984, 2.145, 1.976, 2.167, 1.967, 2.192, 1.958, 2.211, 1.948, 2.215, 1.938, 2.209, 1.932, 2.199, 1.927, 2.195, 1.922, 2.205, 1.916, 2.225, 1.908, 2.255, 1.897, 2.287, 1.884, 2.31, 1.868, 2.317, 1.852, 2.315, 1.836, 2.31, 1.821, 2.309, 1.808, 2.316, 1.794, 2.332, 1.78, 2.351, 1.765, 2.366, 1.75, 2.369, 1.736, 2.36, 1.721, 2.343, 1.709, 2.328, 1.703, 2.322, 1.703, 2.328, 1.708, 2.344, 1.715, 2.363, 1.724, 2.177, 1.893, 2.173, 1.889, 2.155, 1.89, 2.129, 1.896, 2.106, 1.905, 2.09, 1.912, 2.083, 1.911, 2.084, 1.904, 2.088, 1.891, 2.088, 1.88, 2.075, 1.876, 2.053, 1.881, 2.029, 1.896, 2.011, 1.913, 2.003, 1.928, 2.008, 1.937, 2.023, 1.94, 2.042, 1.936, 2.053, 1.931, 2.05, 1.928, 2.034, 1.931, 2.014, 1.941, 2.0, 1.956, 1.999, 1.97, 2.01, 1.977, 2.03, 1.975, 1.904, 1.936, 1.898, 1.96, 1.897, 1.969, 1.896, 1.958, 1.887, 1.934, 1.868, 1.91, 1.846, 1.896, 1.827, 1.896, 1.816, 1.91, 1.814, 1.93, 1.816, 1.945, 1.82, 1.944, 1.821, 1.924, 1.814, 1.897, 1.799, 1.875, 1.778, 1.866, 1.76, 1.873, 1.75, 1.892, 1.749, 1.915, 1.757, 1.932, 1.77, 1.93, 1.781, 1.907, 1.783, 1.872, 1.777, 1.841, 1.768, 1.826, 1.76, 1.831, 1.758, 1.854, 1.764, 1.885, 1.778, 1.909, 2.062, 2.045, 2.05, 2.035, 2.044, 2.023, 2.044, 2.012, 2.047, 2.004, 2.047, 1.999, 2.038, 1.996, 2.019, 1.993, 1.993, 1.991, 1.97, 1.989, 1.954, 1.984, 1.95, 1.977, 1.958, 1.97, 1.974, 1.966, 1.989, 1.966, 1.993, 1.97, 1.984, 1.973, 1.97, 1.974, 1.959, 1.971, 1.957, 1.963, 1.968, 1.954, 1.99, 1.945, 2.015, 1.935, 2.033, 1.926, 2.038, 1.918, 2.029, 1.908, 2.013, 1.897, 1.999, 1.881, 1.996, 1.863, 2.006, 1.845, 2.027, 1.829, 2.05, 1.818, 2.069, 1.808, 2.073, 1.803, 2.065, 1.799, 2.055, 1.797, 2.051, 1.798, 2.058, 1.801, 2.078, 1.809, 2.181, 2.04, 2.179, 2.068, 2.186, 2.084, 2.19, 2.086, 2.182, 2.079, 2.154, 2.072, 2.112, 2.073, 2.066, 2.087, 2.027, 2.111, 2.0, 2.139, 1.989, 2.16, 1.99, 2.164, 1.99, 2.155, 1.978, 2.139, 1.947, 2.128, 1.905, 2.127, 1.863, 2.139, 1.833, 2.162, 1.819, 2.187, 1.82, 2.205, 1.83, 2.209, 1.837, 2.199, 1.831, 2.183, 1.807, 2.173, 1.772, 2.175, 1.738, 2.19, 1.714, 2.213, 1.708, 2.238, 1.721, 2.255, 1.748, 2.253, 1.779, 2.237, 1.8, 2.217, 1.8, 2.204, 1.784, 2.207, 1.764, 2.225, 2.075, 2.111, 2.077, 2.115, 2.095, 2.117, 2.125, 2.116, 2.153, 2.115, 2.164, 2.113, 2.153, 2.113, 2.128, 2.113, 2.102, 2.114, 2.085, 2.116, 2.083, 2.117, 2.096, 2.113, 2.119, 2.107, 2.141, 2.101, 2.153, 2.094, 2.148, 2.089, 2.131, 2.089, 2.116, 2.091, 2.112, 2.092, 2.126, 2.09, 2.157, 2.086, 2.197, 2.079, 2.235, 2.073, 2.258, 2.072, 2.261, 2.076, 2.252, 2.085, 2.243, 2.093, 2.244, 2.095, 2.257, 2.091, 2.283, 2.082, 2.314, 2.07, 2.339, 2.057, 2.351, 2.048, 2.347, 2.046, 2.333, 2.049, 2.321, 2.052, 2.317, 2.053, 2.325, 2.049, 2.343, 2.042, 2.365, 2.036, 2.232, 1.909, 2.204, 1.894, 2.171, 1.882, 2.15, 1.872, 2.151, 1.867, 2.175, 1.863, 2.219, 1.858, 2.27, 1.851, 2.304, 1.837, 2.305, 1.818, 2.281, 1.796, 2.252, 1.776, 2.235, 1.761, 2.24, 1.751, 2.268, 1.747, 2.313, 1.746, 2.363, 1.742, 2.392, 1.735, 2.386, 1.722, 2.353, 1.705, 2.315, 1.689, 2.291, 1.677, 2.292, 1.671, 2.32, 1.671, 2.367, 1.678, 2.418, 1.687, 2.449, 1.692, 2.448, 1.688, 2.417, 1.679, 2.38, 1.667, 2.356, 1.654, 2.355, 1.648, 2.236, 2.265, 2.259, 2.244, 2.262, 2.229, 2.247, 2.224, 2.225, 2.229, 2.206, 2.242, 2.195, 2.253, 2.193, 2.258, 2.196, 2.253, 2.198, 2.239, 2.186, 2.225, 2.156, 2.217, 2.11, 2.217, 2.057, 2.225, 2.012, 2.235, 1.981, 2.243, 1.967, 2.243, 1.966, 2.234, 1.969, 2.219, 1.964, 2.204, 1.941, 2.196, 1.905, 2.199, 1.866, 2.209, 1.838, 2.221, 1.829, 2.229, 1.837, 2.23, 1.86, 2.223, 1.887, 2.214, 1.907, 2.206, 1.833, 1.805, 1.823, 1.788, 1.817, 1.779, 1.814, 1.78, 1.811, 1.788, 1.805, 1.799, 1.796, 1.807, 1.784, 1.81, 1.774, 1.806, 1.769, 1.799, 1.773, 1.797, 1.785, 1.8, 1.803, 1.809, 1.82, 1.823, 1.833, 1.837, 1.84, 1.847, 1.842, 1.849, 1.842, 1.843, 1.843, 1.832, 1.849, 1.823, 1.858, 1.821, 1.863, 1.827, 1.864, 1.841, 1.859, 1.856, 1.849, 1.87, 1.838, 1.879, 1.831, 1.882, 1.831, 1.885, 1.84, 1.89, 1.857, 1.901, 1.877, 1.922, 1.893, 1.949, 1.901, 1.975, 1.902, 1.997, 1.901, 2.008, 1.904, 2.008, 2.133, 2.051, 2.104, 2.037, 2.085, 2.03, 2.075, 2.035, 2.073, 2.051, 2.072, 2.074, 2.064, 2.096, 2.049, 2.107, 2.028, 2.105, 2.008, 2.091, 1.993, 2.076, 1.984, 2.067, 1.98, 2.069, 1.977, 2.08, 1.972, 2.099, 1.958, 2.118, 1.937, 2.125, 1.912, 2.116, 1.888, 2.096, 1.868, 2.075, 1.857, 2.064, 1.851, 2.063, 1.85, 2.074, 1.848, 2.089, 1.839, 2.1, 1.822, 2.102, 1.798, 2.093, 1.773, 2.077, 1.752, 2.065, 1.742, 2.064, 1.742, 2.077, 1.752, 2.102, 1.766, 2.132, 1.778, 2.158, 2.27, 2.023, 2.273, 2.029, 2.274, 2.028, 2.273, 2.019, 2.266, 2.007, 2.254, 1.998, 2.242, 1.996, 2.234, 2.001, 2.228, 2.01, 2.227, 2.017, 2.228, 2.019, 2.227, 2.01, 2.22, 1.99, 2.203, 1.967, 2.177, 1.949, 2.151, 1.938, 2.127, 1.94, 2.11, 1.949, 2.099, 1.958, 2.093, 1.959, 2.089, 1.946, 2.08, 1.925, 2.064, 1.904, 2.045, 1.891, 2.03, 1.891, 2.025, 1.905, 2.028, 1.926, 2.038, 1.946, 2.047, 1.954, 2.053, 1.945, 2.048, 1.919, 2.034, 1.888, 2.014, 1.864, 1.993, 1.855, 1.893, 1.943, 1.892, 1.945, 1.885, 1.947, 1.875, 1.948, 1.868, 1.949, 1.865, 1.948, 1.869, 1.947, 1.877, 1.949, 1.881, 1.952, 1.88, 1.958, 1.869, 1.962, 1.849, 1.965, 1.828, 1.964, 1.813, 1.961, 1.808, 1.959, 1.812, 1.959, 1.823, 1.964, 1.834, 1.97, 1.841, 1.977, 1.839, 1.982, 1.831, 1.983, 1.822, 1.981, 1.816, 1.977, 1.816, 1.973, 1.823, 1.972, 1.835, 1.975, 1.846, 1.981, 1.857, 1.987, 1.861, 1.992, 1.859, 1.994, 1.853, 1.991, 2.002, 2.008, 1.987, 2.01, 1.97, 2.013, 1.958, 2.015, 1.955, 2.016, 1.963, 2.015, 1.981, 2.013, 2.006, 2.015, 2.029, 2.022, 2.047, 2.033, 2.059, 2.046, 2.07, 2.059, 2.085, 2.07, 2.103, 2.077, 2.124, 2.083, 2.146, 2.088, 2.165, 2.093, 2.174, 2.098, 2.17, 2.103, 2.158, 2.104, 2.142, 2.102, 2.131, 2.095, 2.128, 2.086, 2.136, 2.081, 2.154, 2.08, 2.176, 2.083, 2.193, 2.088, 2.201, 2.091, 2.202, 2.094, 2.203, 2.097, 2.211, 2.099, 2.227, 2.102, 2.252, 2.105, 2.28, 2.111, 2.303, 2.119, 2.314, 2.128, 2.308, 2.135, 2.291, 2.139, 2.27, 2.138, 2.254, 2.133, 2.312, 1.842, 2.292, 1.854, 2.282, 1.867, 2.285, 1.88, 2.299, 1.895, 2.316, 1.911, 2.324, 1.924, 2.315, 1.932, 2.293, 1.932, 2.269, 1.924, 2.253, 1.911, 2.252, 1.898, 2.267, 1.889, 2.296, 1.889, 2.328, 1.899, 2.348, 1.915, 2.349, 1.929, 2.337, 1.935, 2.322, 1.93, 2.312, 1.923, 2.313, 1.918, 2.326, 1.92, 2.346, 1.93, 2.362, 1.942, 2.365, 1.948, 2.351, 1.946, 2.325, 1.933, 2.299, 1.912, 2.283, 1.891, 2.284, 1.879, 2.298, 1.881, 2.318, 1.898, 2.337, 1.928, 2.341, 1.966, 2.329, 1.998, 2.311, 2.016, 2.297, 2.016, 2.312, 1.842, 2.296, 1.844, 2.288, 1.836, 2.283, 1.814, 2.28, 1.785, 2.276, 1.756, 2.264, 1.734, 2.246, 1.723, 2.226, 1.726, 2.21, 1.738, 2.203, 1.752, 2.209, 1.759, 2.222, 1.752, 2.235, 1.735, 2.241, 1.713, 2.238, 1.695, 2.228, 1.686, 2.217, 1.688, 2.212, 1.696, 2.215, 1.705, 2.224, 1.707, 2.236, 1.695, 2.243, 1.674, 2.24, 1.652, 2.225, 1.64, 2.202, 1.641, 2.182, 1.657, 2.171, 1.683, 2.171, 1.711, 2.18, 1.73, 2.192, 1.733, 2.199, 1.718, 2.197, 1.695, 2.187, 1.675, 2.026, 2.068, 2.024, 2.073, 2.016, 2.071, 2.005, 2.063, 1.996, 2.054, 1.998, 2.046, 2.012, 2.044, 2.034, 2.048, 2.063, 2.06, 2.091, 2.073, 2.112, 2.084, 2.125, 2.087, 2.132, 2.081, 2.134, 2.07, 2.137, 2.059, 2.14, 2.054, 2.142, 2.054, 2.142, 2.06, 2.135, 2.066, 2.119, 2.065, 2.095, 2.053, 2.071, 2.036, 2.052, 2.018, 2.044, 2.006, 2.047, 2.005, 2.058, 2.014, 2.073, 2.03, 2.085, 2.044, 2.095, 2.051, 2.101, 2.047, 2.111, 2.037, 2.128, 2.026, 2.005, 1.875, 1.997, 1.882, 1.988, 1.882, 1.98, 1.875, 1.976, 1.865, 1.977, 1.859, 1.981, 1.859, 1.985, 1.866, 1.985, 1.877, 1.979, 1.889, 1.967, 1.897, 1.951, 1.9, 1.932, 1.897, 1.915, 1.89, 1.899, 1.883, 1.886, 1.88, 1.877, 1.882, 1.869, 1.888, 1.862, 1.894, 1.852, 1.898, 1.838, 1.898, 1.821, 1.891, 1.804, 1.88, 1.792, 1.871, 1.787, 1.867, 1.786, 1.871, 1.786, 1.881, 1.783, 1.893, 1.774, 1.902, 1.761, 1.908, 1.747, 1.909, 1.731, 1.908, 1.718, 1.909, 1.708, 1.916, 1.701, 1.93, 2.062, 2.045, 2.056, 2.068, 2.05, 2.08, 2.041, 2.077, 2.027, 2.067, 2.009, 2.058, 1.992, 2.057, 1.978, 2.067, 1.971, 2.087, 1.974, 2.108, 1.983, 2.123, 1.993, 2.125, 1.997, 2.115, 1.995, 2.1, 1.988, 2.088, 1.982, 2.088, 1.978, 2.101, 1.978, 2.126, 1.978, 2.153, 1.977, 2.172, 1.969, 2.177, 1.952, 2.166, 1.929, 2.151, 1.904, 2.144, 1.881, 2.15, 1.865, 2.171, 1.858, 2.202, 1.856, 2.232, 1.855, 2.249, 1.849, 2.247, 1.838, 2.229, 1.821, 2.208, 1.806, 2.195, 1.795, 2.196, 1.793, 2.21, 1.8, 2.232, 1.815, 2.252, 1.829, 2.261, 1.835, 2.257, 2.105, 2.052, 2.086, 2.036, 2.086, 2.019, 2.1, 2.01, 2.119, 2.011, 2.127, 2.022, 2.116, 2.036, 2.089, 2.047, 2.058, 2.046, 2.036, 2.035, 2.027, 2.016, 2.032, 1.997, 2.045, 1.986, 2.061, 1.985, 2.069, 1.99, 2.061, 1.999, 2.04, 2.004, 2.014, 2.002, 1.997, 1.991, 1.994, 1.976, 2.008, 1.964, 2.034, 1.962, 2.061, 1.971, 2.076, 1.985, 2.074, 2.001, 2.057, 2.01, 2.038, 2.007, 2.025, 1.994, 2.023, 1.978, 2.035, 1.966, 2.053, 1.96, 2.147, 2.076, 2.152, 2.082, 2.148, 2.077, 2.136, 2.066, 2.12, 2.056, 2.103, 2.053, 2.086, 2.06, 2.07, 2.076, 2.051, 2.091, 2.03, 2.103, 2.005, 2.106, 1.976, 2.1, 1.949, 2.09, 1.931, 2.083, 1.924, 2.081, 1.924, 2.088, 1.926, 2.103, 1.925, 2.118, 1.917, 2.127, 1.904, 2.124, 1.89, 2.111, 1.881, 2.093, 1.878, 2.079, 1.881, 2.075, 1.886, 2.08, 1.89, 2.091, 1.89, 2.101, 1.883, 2.103, 1.874, 2.095, 1.866, 2.079, 2.246, 1.853, 2.243, 1.849, 2.228, 1.842, 2.21, 1.836, 2.197, 1.832, 2.193, 1.832, 2.2, 1.833, 2.213, 1.834, 2.226, 1.833, 2.232, 1.828, 2.227, 1.821, 2.213, 1.813, 2.193, 1.806, 2.177, 1.802, 2.169, 1.803, 2.173, 1.808, 2.185, 1.816, 2.199, 1.827, 2.208, 1.836, 2.203, 1.839, 2.189, 1.837, 2.176, 1.833, 2.169, 1.83, 2.175, 1.83, 2.191, 1.834, 2.21, 1.841, 2.223, 1.847, 2.224, 1.849, 2.213, 1.843, 2.194, 1.831, 2.174, 1.818, 2.159, 1.807, 2.151, 1.802, 2.15, 1.806, 1.831, 1.989, 1.818, 1.985, 1.814, 1.987, 1.821, 1.99, 1.835, 1.991, 1.85, 1.985, 1.862, 1.974, 1.865, 1.96, 1.861, 1.948, 1.857, 1.94, 1.857, 1.937, 1.866, 1.94, 1.886, 1.944, 1.912, 1.946, 1.94, 1.944, 1.963, 1.938, 1.976, 1.926, 1.98, 1.911, 1.977, 1.896, 1.975, 1.888, 1.976, 1.887, 1.983, 1.89, 1.996, 1.892, 2.011, 1.886, 2.023, 1.872, 2.028, 1.855, 2.031, 1.839, 2.035, 1.83, 2.044, 1.828, 2.062, 1.831, 2.155, 2.079, 2.144, 2.076, 2.147, 2.061, 2.156, 2.036, 2.158, 2.008, 2.147, 1.986, 2.124, 1.973, 2.103, 1.971, 2.093, 1.976, 2.1, 1.984, 2.125, 1.988, 2.161, 1.983, 2.198, 1.97, 2.225, 1.953, 2.233, 1.94, 2.227, 1.936, 2.216, 1.94, 2.209, 1.949, 2.21, 1.959, 2.218, 1.965, 2.231, 1.958, 2.241, 1.94, 2.236, 1.919, 2.216, 1.9, 2.186, 1.892, 2.158, 1.894, 2.143, 1.902, 2.144, 1.91, 2.158, 1.911, 2.18, 1.901, 2.199, 1.882, 2.2, 1.862, 2.295, 1.919, 2.286, 1.941, 2.277, 1.965, 2.271, 1.979, 2.27, 1.983, 2.274, 1.977, 2.282, 1.967, 2.286, 1.96, 2.281, 1.959, 2.264, 1.968, 2.238, 1.98, 2.212, 1.991, 2.189, 1.994, 2.171, 1.985, 2.157, 1.967, 2.145, 1.95, 2.13, 1.94, 2.108, 1.942, 2.078, 1.956, 2.045, 1.978, 2.019, 1.998, 2.004, 2.007, 2.003, 2.001, 2.011, 1.986, 2.02, 1.973, 2.023, 1.968, 2.015, 1.975, 1.996, 1.993, 1.974, 2.016, 1.956, 2.036, 1.948, 2.048, 1.951, 2.047, 1.963, 2.038, 1.977, 2.026, 1.984, 2.017, 2.113, 2.046, 2.133, 2.05, 2.146, 2.051, 2.142, 2.047, 2.122, 2.037, 2.097, 2.025, 2.076, 2.015, 2.065, 2.012, 2.068, 2.015, 2.084, 2.022, 2.106, 2.03, 2.122, 2.036, 2.121, 2.035, 2.108, 2.026, 2.087, 2.015, 2.069, 2.007, 2.062, 2.007, 2.067, 2.013, 2.081, 2.024, 2.097, 2.036, 2.103, 2.041, 2.095, 2.035, 2.072, 2.024, 2.042, 2.013, 2.018, 2.007, 2.003, 2.007, 2.003, 2.012, 2.012, 2.017, 2.026, 2.019, 2.035, 2.016, 2.033, 2.009, 2.02, 2.0, 2.002, 1.991, 1.99, 1.986, 1.99, 1.987, 1.864, 1.984, 1.877, 2.002, 1.882, 2.002, 1.881, 1.987, 1.878, 1.965, 1.879, 1.95, 1.886, 1.95, 1.9, 1.964, 1.917, 1.987, 1.933, 2.01, 1.944, 2.023, 1.95, 2.017, 1.954, 1.998, 1.959, 1.973, 1.968, 1.951, 1.981, 1.94, 2.0, 1.945, 2.022, 1.961, 2.045, 1.978, 2.065, 1.986, 2.079, 1.981, 2.09, 1.963, 2.101, 1.941, 2.113, 1.926, 2.126, 1.925, 2.14, 1.937, 2.152, 1.959, 2.16, 1.982, 2.162, 1.996, 2.158, 1.991, 2.151, 1.974, 2.145, 1.954, 2.143, 1.941, 2.146, 1.942, 2.153, 1.955, 2.162, 1.976, 2.17, 1.995, 2.174, 2.003, 2.176, 1.997, 2.178, 1.983, 2.182, 1.97, 2.192, 1.965, 1.768, 1.806, 1.783, 1.789, 1.805, 1.778, 1.824, 1.778, 1.832, 1.79, 1.827, 1.809, 1.816, 1.832, 1.809, 1.851, 1.816, 1.859, 1.838, 1.852, 1.873, 1.838, 1.914, 1.826, 1.953, 1.823, 1.983, 1.83, 2.001, 1.848, 2.013, 1.873, 2.022, 1.894, 2.034, 1.901, 2.052, 1.892, 2.074, 1.873, 2.097, 1.856, 2.117, 1.85, 2.125, 1.859, 2.124, 1.88, 2.12, 1.907, 2.118, 1.929, 2.124, 1.939, 2.141, 1.932, 2.167, 1.916, 2.198, 1.902, 2.224, 1.9, 2.241, 1.911, 2.25, 1.935, 2.257, 1.964, 2.267, 1.991, 2.034, 1.825, 2.02, 1.804, 2.016, 1.792, 2.023, 1.791, 2.04, 1.799, 2.06, 1.813, 2.073, 1.826, 2.071, 1.83, 2.054, 1.822, 2.03, 1.809, 2.008, 1.797, 1.996, 1.796, 2.0, 1.807, 2.017, 1.829, 2.042, 1.855, 2.062, 1.875, 2.07, 1.878, 2.064, 1.864, 2.052, 1.84, 2.043, 1.817, 2.044, 1.803, 2.057, 1.803, 2.079, 1.818, 2.103, 1.841, 2.12, 1.86, 2.121, 1.869, 2.107, 1.862, 2.083, 1.846, 2.058, 1.828, 2.037, 1.82, 2.024, 1.827, 2.018, 1.847, 2.016, 1.874, 2.007, 1.895, 1.985, 1.902, 1.949, 1.893, 1.89, 1.974, 1.912, 1.964, 1.949, 1.954, 1.987, 1.945, 2.008, 1.938, 2.004, 1.935, 1.979, 1.933, 1.949, 1.932, 1.933, 1.929, 1.935, 1.925, 1.959, 1.917, 1.998, 1.909, 2.04, 1.899, 2.064, 1.889, 2.057, 1.882, 2.028, 1.877, 1.998, 1.873, 1.984, 1.871, 1.995, 1.868, 2.033, 1.865, 2.089, 1.859, 2.149, 1.853, 2.193, 1.847, 2.206, 1.84, 2.195, 1.834, 2.176, 1.828, 2.163, 1.824, 2.165, 1.823, 2.185, 1.819, 2.218, 1.814, 2.251, 1.806, 2.266, 1.795, 2.256, 1.784, 2.23, 1.777, 2.206, 1.774, 2.199, 1.776, 2.182, 2.036, 2.176, 2.045, 2.16, 2.057, 2.145, 2.067, 2.143, 2.071, 2.156, 2.067, 2.182, 2.059, 2.215, 2.048, 2.244, 2.039, 2.259, 2.031, 2.26, 2.029, 2.251, 2.027, 2.24, 2.023, 2.234, 2.014, 2.235, 1.998, 2.245, 1.98, 2.259, 1.962, 2.267, 1.949, 2.261, 1.945, 2.243, 1.949, 2.221, 1.957, 2.206, 1.965, 2.203, 1.967, 2.218, 1.963, 2.245, 1.95, 2.277, 1.935, 2.301, 1.924, 2.308, 1.92, 2.296, 1.922, 2.276, 1.925, 2.26, 1.926, 2.254, 1.92, 2.263, 1.906, 2.28, 1.887, 2.425, 1.987, 2.449, 1.978, 2.454, 1.973, 2.444, 1.97, 2.427, 1.961, 2.41, 1.947, 2.398, 1.93, 2.393, 1.917, 2.394, 1.909, 2.396, 1.909, 2.389, 1.916, 2.368, 1.927, 2.339, 1.939, 2.312, 1.945, 2.293, 1.945, 2.285, 1.942, 2.286, 1.938, 2.294, 1.936, 2.297, 1.938, 2.284, 1.944, 2.253, 1.952, 2.214, 1.96, 2.177, 1.967, 2.15, 1.972, 2.137, 1.977, 2.136, 1.982, 2.138, 1.988, 2.131, 1.996, 2.106, 2.003, 2.067, 2.009, 2.026, 2.012, 1.997, 2.01, 1.987, 2.004, 1.999, 1.998, 2.096, 2.088, 2.115, 2.109, 2.138, 2.124, 2.159, 2.131, 2.167, 2.131, 2.161, 2.125, 2.143, 2.119, 2.121, 2.116, 2.103, 2.117, 2.092, 2.119, 2.092, 2.121, 2.097, 2.118, 2.101, 2.109, 2.095, 2.099, 2.076, 2.09, 2.049, 2.087, 2.024, 2.091, 2.008, 2.1, 2.006, 2.112, 2.017, 2.121, 2.034, 2.125, 2.049, 2.125, 2.052, 2.123, 2.043, 2.121, 2.027, 2.123, 2.012, 2.128, 2.003, 2.137, 1.997, 2.144, 1.995, 2.149, 1.989, 2.149, 1.974, 2.146, 1.946, 2.143, 1.905, 2.142, 1.86, 2.146, 1.821, 2.153, 1.998, 1.95, 2.009, 1.96, 2.015, 1.963, 2.014, 1.957, 2.007, 1.946, 2.001, 1.933, 2.001, 1.927, 2.006, 1.927, 2.016, 1.934, 2.029, 1.943, 2.041, 1.948, 2.048, 1.946, 2.049, 1.935, 2.045, 1.92, 2.04, 1.905, 2.042, 1.895, 2.051, 1.891, 2.063, 1.895, 2.075, 1.904, 2.085, 1.91, 2.088, 1.909, 2.085, 1.899, 2.08, 1.884, 2.075, 1.871, 2.074, 1.864, 2.079, 1.869, 2.088, 1.881, 2.099, 1.897, 2.108, 1.911, 2.115, 1.917, 2.121, 1.914, 2.128, 1.908, 2.135, 1.905, 2.145, 1.907, 2.158, 1.915, 2.175, 1.927, 2.191, 1.94, 2.205, 1.951, 2.053, 1.778, 2.05, 1.773, 2.047, 1.772, 2.044, 1.772, 2.04, 1.772, 2.036, 1.769, 2.036, 1.766, 2.039, 1.763, 2.046, 1.758, 2.054, 1.756, 2.061, 1.757, 2.065, 1.759, 2.065, 1.76, 2.062, 1.759, 2.056, 1.757, 2.051, 1.754, 2.045, 1.749, 2.038, 1.745, 2.031, 1.74, 2.021, 1.736, 2.006, 1.732, 1.988, 1.729, 1.97, 1.726, 1.955, 1.722, 1.945, 1.717, 1.939, 1.714, 1.936, 1.711, 1.935, 1.71, 1.934, 1.709, 1.932, 1.709, 1.93, 1.709, 1.929, 1.71, 1.93, 1.712, 1.933, 1.715, 1.937, 1.719, 1.941, 1.725, 2.136, 2.056, 2.119, 2.055, 2.097, 2.063, 2.08, 2.08, 2.075, 2.101, 2.085, 2.122, 2.106, 2.139, 2.131, 2.148, 2.146, 2.151, 2.143, 2.153, 2.125, 2.158, 2.104, 2.167, 2.09, 2.182, 2.09, 2.199, 2.105, 2.216, 2.133, 2.228, 2.161, 2.229, 2.18, 2.224, 2.181, 2.217, 2.169, 2.21, 2.157, 2.209, 2.153, 2.214, 2.161, 2.225, 2.181, 2.236, 2.207, 2.244, 2.232, 2.245, 2.243, 2.241, 2.238, 2.234, 2.223, 2.231, 2.206, 2.233, 2.196, 2.242, 2.198, 2.255, 2.212, 2.267, 2.232, 2.274, 2.251, 2.274, 2.259, 2.27, 2.254, 2.264, 2.242, 2.261, 1.768, 1.806, 1.742, 1.782, 1.735, 1.766, 1.744, 1.761, 1.764, 1.77, 1.787, 1.79, 1.797, 1.813, 1.786, 1.826, 1.754, 1.823, 1.717, 1.804, 1.687, 1.78, 1.674, 1.762, 1.68, 1.755, 1.704, 1.761, 1.735, 1.777, 1.757, 1.796, 1.761, 1.805, 1.745, 1.797, 1.723, 1.774, 1.708, 1.747, 1.71, 1.728, 1.729, 1.724, 1.764, 1.736, 1.804, 1.759, 1.836, 1.784, 1.85, 1.803, 1.845, 1.808, 1.83, 1.801, 1.75, 1.828, 1.76, 1.82, 1.778, 1.818, 1.793, 1.828, 1.795, 1.849, 1.781, 1.878, 1.756, 1.904, 1.73, 1.92, 1.713, 1.92, 1.709, 1.909, 1.714, 1.894, 1.725, 1.886, 1.739, 1.889, 1.743, 1.906, 1.733, 1.932, 1.712, 1.956, 1.691, 1.969, 1.678, 1.966, 1.676, 1.953, 1.687, 1.936, 1.707, 1.925, 1.729, 1.926, 1.742, 1.939, 1.744, 1.962, 1.738, 1.983, 1.729, 1.994, 1.724, 1.991, 1.728, 1.976, 1.74, 1.96, 1.757, 1.952, 1.773, 1.957, 2.4, 1.823, 2.432, 1.82, 2.451, 1.818, 2.459, 1.82, 2.459, 1.827, 2.455, 1.837, 2.448, 1.846, 2.44, 1.852, 2.429, 1.854, 2.414, 1.85, 2.391, 1.842, 2.365, 1.832, 2.34, 1.825, 2.32, 1.819, 2.308, 1.815, 2.308, 1.81, 2.314, 1.802, 2.319, 1.792, 2.313, 1.781, 2.298, 1.773, 2.277, 1.769, 2.258, 1.772, 2.245, 1.781, 2.241, 1.795, 2.241, 1.81, 2.241, 1.822, 2.233, 1.83, 2.209, 1.836, 2.176, 1.844, 2.141, 1.854, 2.116, 1.866, 2.109, 1.88, 2.123, 1.893, 2.152, 1.9, 1.904, 1.936, 1.904, 1.922, 1.911, 1.914, 1.919, 1.915, 1.922, 1.923, 1.915, 1.933, 1.897, 1.94, 1.871, 1.94, 1.844, 1.932, 1.818, 1.918, 1.797, 1.908, 1.782, 1.906, 1.771, 1.914, 1.758, 1.929, 1.74, 1.947, 1.718, 1.961, 1.695, 1.966, 1.676, 1.962, 1.666, 1.954, 1.667, 1.946, 1.676, 1.946, 1.689, 1.953, 1.698, 1.967, 1.697, 1.981, 1.685, 1.99, 1.667, 1.99, 1.651, 1.983, 1.643, 1.974, 1.647, 1.967, 1.659, 1.967, 1.676, 1.973, 1.688, 1.985, 1.69, 1.997, 1.681, 2.003, 1.665, 1.999, 1.886, 1.84, 1.887, 1.834, 1.882, 1.83, 1.87, 1.83, 1.856, 1.838, 1.841, 1.854, 1.83, 1.875, 1.826, 1.895, 1.827, 1.909, 1.83, 1.91, 1.831, 1.901, 1.826, 1.89, 1.815, 1.886, 1.801, 1.89, 1.791, 1.904, 1.788, 1.926, 1.794, 1.945, 1.808, 1.956, 1.825, 1.954, 1.84, 1.942, 1.849, 1.928, 1.853, 1.919, 1.85, 1.921, 1.848, 1.935, 1.849, 1.958, 1.855, 1.979, 1.866, 1.988, 1.878, 1.98, 1.887, 1.959, 1.887, 1.937, 1.881, 1.924, 1.87, 1.925, 1.962, 1.979, 1.934, 1.961, 1.916, 1.953, 1.91, 1.956, 1.91, 1.971, 1.913, 1.992, 1.911, 2.012, 1.901, 2.021, 1.886, 2.018, 1.873, 2.006, 1.869, 1.993, 1.875, 1.988, 1.893, 1.996, 1.916, 2.014, 1.936, 2.038, 1.947, 2.057, 1.945, 2.067, 1.933, 2.066, 1.918, 2.056, 1.905, 2.046, 1.897, 2.042, 1.894, 2.045, 1.894, 2.053, 1.892, 2.065, 1.881, 2.071, 1.863, 2.065, 1.839, 2.047, 1.82, 2.025, 1.81, 2.007, 1.812, 2.0, 1.824, 2.005, 1.839, 2.021, 1.853, 2.043, 1.889, 2.041, 1.872, 2.047, 1.855, 2.056, 1.842, 2.062, 1.838, 2.063, 1.842, 2.057, 1.849, 2.048, 1.854, 2.042, 1.851, 2.04, 1.84, 2.044, 1.826, 2.053, 1.815, 2.064, 1.809, 2.072, 1.811, 2.074, 1.822, 2.069, 1.831, 2.063, 1.835, 2.057, 1.833, 2.055, 1.826, 2.056, 1.818, 2.06, 1.815, 2.062, 1.819, 2.06, 1.83, 2.053, 1.845, 2.043, 1.861, 2.031, 1.875, 2.022, 1.882, 2.019, 1.882, 2.022, 1.879, 2.028, 1.876, 2.032, 1.875, 2.032, 1.877, 2.028, 1.883, 2.019, 1.89, 2.012, 1.899, 2.009, 1.907, 2.012, 2.091, 2.043, 2.111, 2.031, 2.118, 2.014, 2.108, 2.0, 2.087, 1.994, 2.065, 2.0, 2.053, 2.011, 2.056, 2.024, 2.071, 2.032, 2.091, 2.031, 2.109, 2.022, 2.109, 2.009, 2.089, 2.0, 2.056, 1.999, 2.023, 2.005, 2.0, 2.014, 1.992, 2.018, 1.995, 2.015, 2.006, 2.0, 2.013, 1.979, 2.002, 1.957, 1.969, 1.941, 1.929, 1.933, 1.894, 1.933, 1.876, 1.941, 1.878, 1.95, 1.898, 1.952, 1.926, 1.943, 1.949, 1.923, 1.953, 1.903, 1.935, 1.886, 1.905, 1.88, 1.879, 1.884, 1.866, 1.892, 1.873, 1.9, 1.896, 1.898, 1.925, 1.883, 1.947, 1.861, 1.889, 2.041, 1.888, 2.064, 1.885, 2.082, 1.885, 2.089, 1.888, 2.08, 1.895, 2.062, 1.903, 2.046, 1.913, 2.039, 1.921, 2.045, 1.927, 2.06, 1.929, 2.079, 1.929, 2.092, 1.929, 2.091, 1.934, 2.078, 1.946, 2.057, 1.965, 2.04, 1.986, 2.03, 2.006, 2.029, 2.023, 2.037, 2.038, 2.046, 2.055, 2.049, 2.074, 2.042, 2.094, 2.023, 2.113, 2.001, 2.133, 1.982, 2.151, 1.973, 2.169, 1.976, 2.183, 1.988, 2.194, 2.004, 2.203, 2.017, 2.209, 2.018, 2.213, 2.005, 2.218, 1.984, 2.226, 1.963, 2.235, 1.949, 2.245, 1.946, 2.252, 1.951, 2.055, 1.986, 2.073, 1.99, 2.089, 2.002, 2.107, 2.02, 2.125, 2.037, 2.144, 2.047, 2.16, 2.047, 2.173, 2.043, 2.18, 2.039, 2.179, 2.039, 2.172, 2.049, 2.158, 2.066, 2.142, 2.085, 2.129, 2.101, 2.12, 2.109, 2.117, 2.107, 2.115, 2.098, 2.112, 2.09, 2.106, 2.084, 2.1, 2.084, 2.093, 2.089, 2.09, 2.097, 2.094, 2.103, 2.105, 2.102, 2.12, 2.094, 2.136, 2.083, 2.147, 2.076, 2.151, 2.074, 2.147, 2.08, 2.134, 2.089, 2.121, 2.096, 2.112, 2.096, 2.109, 2.088, 2.11, 2.073, 2.174, 2.076, 2.172, 2.062, 2.162, 2.055, 2.141, 2.059, 2.116, 2.071, 2.092, 2.087, 2.076, 2.101, 2.074, 2.104, 2.082, 2.094, 2.098, 2.074, 2.111, 2.055, 2.113, 2.043, 2.103, 2.04, 2.088, 2.048, 2.076, 2.062, 2.073, 2.076, 2.082, 2.078, 2.101, 2.066, 2.121, 2.043, 2.132, 2.021, 2.129, 2.004, 2.113, 1.998, 2.094, 2.003, 2.079, 2.014, 2.075, 2.022, 2.083, 2.02, 2.1, 2.008, 2.122, 1.989, 2.137, 1.969, 2.141, 1.958, 2.136, 1.959, 2.128, 1.972, 2.124, 1.991, 2.131, 2.012, 2.15, 2.025, 2.179, 2.027, 2.211, 2.02, 2.238, 2.013, 2.254, 2.012, 1.811, 1.812, 1.826, 1.799, 1.841, 1.783, 1.851, 1.766, 1.856, 1.752, 1.855, 1.745, 1.85, 1.745, 1.843, 1.752, 1.84, 1.762, 1.842, 1.771, 1.849, 1.77, 1.859, 1.759, 1.866, 1.743, 1.867, 1.729, 1.864, 1.722, 1.861, 1.723, 1.863, 1.732, 1.875, 1.744, 1.895, 1.755, 1.922, 1.758, 1.953, 1.751, 1.981, 1.739, 2.004, 1.728, 2.02, 1.721, 2.035, 1.72, 2.053, 1.725, 2.076, 1.73, 2.104, 1.733, 2.136, 1.731, 2.17, 1.724, 2.199, 1.712, 2.226, 1.7, 1.921, 1.813, 1.936, 1.814, 1.959, 1.821, 1.978, 1.83, 1.983, 1.84, 1.971, 1.848, 1.947, 1.853, 2.246, 1.853, 2.255, 1.85, 2.248, 1.848, 2.233, 1.847, 2.218, 1.85, 2.212, 1.858, 2.218, 1.867, 2.237, 1.874, 2.263, 1.875, 2.286, 1.869, 2.296, 1.863, 2.288, 1.859, 2.27, 1.858, 2.251, 1.864, 2.237, 1.872, 2.232, 1.882, 2.236, 1.89, 2.245, 1.894, 2.251, 1.897, 2.247, 1.895, 2.23, 1.891, 2.206, 1.887, 2.188, 1.886, 2.18, 1.887, 2.186, 1.89, 2.2, 1.897, 2.217, 1.904, 2.227, 1.909, 2.226, 1.911, 2.215, 1.91, 2.2, 1.911, 2.187, 1.917, 2.179, 1.928, 2.179, 1.943, 2.182, 1.961, 2.011, 1.851, 2.041, 1.872, 2.063, 1.885, 2.073, 1.88, 2.07, 1.858, 2.061, 1.828, 2.054, 1.806, 2.056, 1.8, 2.069, 1.81, 2.09, 1.833, 2.11, 1.86, 2.122, 1.876, 2.121, 1.874, 2.108, 1.853, 2.093, 1.824, 2.086, 1.8, 2.09, 1.79, 2.105, 1.795, 2.124, 1.813, 2.14, 1.834, 2.144, 1.846, 2.135, 1.839, 2.116, 1.813, 2.095, 1.784, 2.081, 1.762, 2.076, 1.757, 2.082, 1.77, 2.092, 1.796, 2.098, 1.826, 2.091, 1.847, 2.068, 1.849, 2.038, 1.838, 2.011, 1.821, 1.996, 1.811, 1.996, 1.814, 2.006, 1.832, 1.898, 1.898, 1.91, 1.89, 1.919, 1.887, 1.917, 1.887, 1.906, 1.89, 1.892, 1.891, 1.884, 1.887, 1.886, 1.877, 1.898, 1.865, 1.918, 1.856, 1.941, 1.853, 1.959, 1.857, 1.965, 1.867, 1.961, 1.879, 1.952, 1.885, 1.947, 1.882, 1.949, 1.871, 1.96, 1.857, 1.977, 1.843, 1.992, 1.835, 2.001, 1.835, 2.0, 1.84, 1.991, 1.847, 1.978, 1.849, 1.968, 1.841, 1.967, 1.825, 1.975, 1.81, 1.99, 1.801, 2.007, 1.801, 2.02, 1.813, 2.025, 1.832, 2.025, 1.855, 2.022, 1.874, 2.025, 1.882, 2.037, 1.877, 1.839, 2.045, 1.844, 2.05, 1.844, 2.049, 1.841, 2.046, 1.836, 2.047, 1.831, 2.054, 1.829, 2.069, 1.832, 2.087, 1.837, 2.102, 1.844, 2.112, 1.85, 2.113, 1.852, 2.106, 1.851, 2.099, 1.851, 2.098, 1.853, 2.104, 1.859, 2.117, 1.868, 2.132, 1.88, 2.143, 1.89, 2.146, 1.898, 2.142, 1.901, 2.132, 1.9, 2.124, 1.899, 2.124, 1.9, 2.131, 1.906, 2.144, 1.918, 2.157, 1.934, 2.165, 1.946, 2.164, 1.953, 2.155, 1.956, 2.145, 1.959, 2.14, 1.966, 2.145, 1.978, 2.158, 1.995, 2.177, 2.015, 2.195, 2.096, 2.088, 2.116, 2.067, 2.137, 2.049, 2.143, 2.038, 2.128, 2.036, 2.097, 2.04, 2.068, 2.043, 2.052, 2.042, 2.055, 2.035, 2.075, 2.024, 2.104, 2.011, 2.13, 2.002, 2.14, 1.998, 2.13, 2.003, 2.107, 2.013, 2.085, 2.023, 2.077, 2.029, 2.084, 2.028, 2.106, 2.022, 2.135, 2.015, 2.161, 2.01, 2.168, 2.009, 2.154, 2.011, 2.126, 2.014, 2.101, 2.013, 2.089, 2.006, 2.094, 1.992, 2.115, 1.975, 2.143, 1.958, 2.167, 1.946, 2.177, 1.942, 2.169, 1.943, 2.346, 1.996, 2.361, 1.997, 2.368, 1.998, 2.367, 1.991, 2.363, 1.974, 2.36, 1.949, 2.361, 1.923, 2.367, 1.903, 2.375, 1.892, 2.38, 1.892, 2.377, 1.896, 2.361, 1.9, 2.336, 1.898, 2.305, 1.886, 2.275, 1.865, 2.247, 1.841, 2.226, 1.821, 2.21, 1.81, 2.195, 1.808, 2.176, 1.813, 2.153, 1.821, 2.126, 1.824, 2.102, 1.82, 2.087, 1.808, 2.085, 1.794, 2.094, 1.784, 2.109, 1.781, 2.123, 1.786, 2.128, 1.796, 2.121, 1.804, 1.829, 1.945, 1.836, 1.934, 1.85, 1.931, 1.867, 1.937, 1.88, 1.95, 1.883, 1.965, 1.878, 1.98, 1.867, 1.989, 1.858, 1.99, 1.855, 1.984, 1.859, 1.975, 1.869, 1.968, 1.88, 1.965, 1.886, 1.964, 1.884, 1.963, 1.873, 1.961, 1.859, 1.957, 1.847, 1.948, 1.84, 1.934, 1.842, 1.919, 1.85, 1.907, 1.861, 1.9, 1.87, 1.895, 1.874, 1.892, 1.873, 1.889, 1.87, 1.885, 1.869, 1.88, 1.872, 1.871, 1.881, 1.86, 1.894, 1.849, 1.909, 1.842, 1.921, 1.842, 1.924, 1.848, 1.92, 1.858, 1.912, 1.867, 1.908, 1.87, 1.913, 1.867, 2.01, 1.947, 2.01, 1.927, 2.023, 1.917, 2.046, 1.922, 2.069, 1.941, 2.083, 1.967, 2.082, 1.989, 2.067, 1.994, 2.05, 1.98, 2.037, 1.952, 2.039, 1.924, 2.055, 1.907, 2.083, 1.906, 2.116, 1.917, 2.144, 1.934, 2.159, 1.945, 2.16, 1.94, 2.153, 1.918, 2.145, 1.886, 2.145, 1.856, 2.155, 1.839, 2.175, 1.837, 2.198, 1.849, 2.214, 1.867, 2.214, 1.881, 2.2, 1.878, 2.185, 1.857, 2.178, 1.822, 2.184, 1.787, 2.206, 1.765, 2.235, 1.757, 2.266, 1.765, 2.288, 1.785, 2.293, 1.806, 2.284, 1.813, 2.271, 1.798, 2.259, 1.77, 2.246, 1.853, 2.264, 1.867, 2.263, 1.874, 2.247, 1.872, 2.226, 1.869, 2.211, 1.869, 2.209, 1.873, 2.222, 1.882, 2.243, 1.891, 2.264, 1.897, 2.271, 1.895, 2.254, 1.889, 2.219, 1.879, 2.179, 1.872, 2.149, 1.871, 2.141, 1.878, 2.155, 1.893, 2.186, 1.911, 2.222, 1.925, 2.245, 1.934, 2.244, 1.937, 2.228, 1.937, 2.213, 1.939, 2.213, 1.944, 2.229, 1.953, 2.261, 1.964, 2.304, 1.976, 2.344, 1.984, 2.365, 1.987, 2.36, 1.986, 2.332, 1.986, 2.299, 1.989, 2.273, 1.998, 2.261, 2.012, 2.265, 2.029, 2.28, 2.047, 2.296, 2.064, 2.3, 2.081, 2.285, 2.093, 2.257, 2.105, 2.232, 2.118, 2.223, 2.133, 2.233, 2.152, 2.261, 2.172, 1.947, 1.835, 1.945, 1.844, 1.944, 1.851, 1.945, 1.854, 1.95, 1.852, 1.958, 1.848, 1.968, 1.842, 1.979, 1.838, 1.989, 1.838, 1.997, 1.841, 2.004, 1.846, 2.014, 1.847, 2.026, 1.842, 2.042, 1.832, 2.059, 1.819, 2.077, 1.808, 2.091, 1.803, 2.099, 1.803, 2.101, 1.806, 2.099, 1.811, 2.098, 1.813, 2.101, 1.811, 2.108, 1.805, 2.119, 1.8, 2.13, 1.799, 2.14, 1.803, 2.149, 1.812, 2.157, 1.824, 2.169, 1.836, 2.182, 1.844, 2.201, 1.843, 2.225, 1.835, 2.251, 1.826, 2.275, 1.818, 2.058, 1.764, 2.021, 1.788, 1.998, 1.805, 1.992, 1.808, 2.003, 1.797, 2.019, 1.779, 2.029, 1.762, 2.02, 1.756, 1.994, 1.764, 1.962, 1.784, 1.935, 1.81, 1.925, 1.832, 1.935, 1.839, 1.961, 1.831, 1.993, 1.815, 2.015, 1.801, 2.015, 1.798, 1.997, 1.808, 1.97, 1.831, 1.948, 1.862, 1.94, 1.892, 1.948, 1.91, 1.97, 1.908, 1.993, 1.892, 2.005, 1.872, 1.995, 1.861, 1.967, 1.865, 1.934, 1.884, 1.91, 1.912, 1.906, 1.938, 1.921, 1.951, 1.949, 1.943, 1.98, 1.921, 2.004, 1.897, 1.889, 2.041, 1.911, 2.03, 1.911, 2.027, 1.884, 2.032, 1.844, 2.04, 1.81, 2.045, 1.795, 2.042, 1.801, 2.031, 1.829, 2.017, 1.873, 2.004, 1.919, 1.997, 1.946, 2.0, 1.949, 2.013, 1.942, 2.027, 1.94, 2.036, 1.951, 2.036, 1.975, 2.028, 2.009, 2.015, 2.046, 2.004, 2.074, 1.999, 2.081, 2.0, 2.062, 2.007, 2.028, 2.014, 1.994, 2.018, 1.972, 2.015, 1.966, 2.005, 1.977, 1.99, 2.001, 1.975, 2.026, 1.967, 2.035, 1.966, 2.025, 1.969, 2.007, 1.973, 1.995, 1.969, 2.266, 1.861, 2.28, 1.859, 2.304, 1.864, 2.33, 1.87, 2.349, 1.875, 2.35, 1.875, 2.332, 1.874, 2.303, 1.869, 2.277, 1.863, 2.261, 1.857, 2.261, 1.853, 2.276, 1.852, 2.298, 1.854, 2.314, 1.857, 2.313, 1.859, 2.297, 1.854, 2.276, 1.844, 2.262, 1.832, 2.262, 1.821, 2.275, 1.814, 2.298, 1.814, 2.321, 1.822, 2.333, 1.837, 2.323, 1.853, 2.296, 1.865, 2.263, 1.87, 2.239, 1.871, 2.232, 1.869, 2.244, 1.871, 2.27, 1.879, 2.3, 1.892, 2.317, 1.909, 2.312, 1.925, 2.289, 1.932, 2.265, 1.929, 2.251, 1.92, 2.253, 1.907, 2.273, 1.895, 2.304, 1.887, 2.331, 1.884, 2.34, 1.886, 1.95, 2.07, 1.961, 2.053, 1.977, 2.043, 1.99, 2.043, 1.998, 2.054, 1.999, 2.068, 1.995, 2.076, 1.991, 2.076, 1.991, 2.067, 1.997, 2.053, 2.008, 2.042, 2.02, 2.036, 2.028, 2.039, 2.029, 2.047, 2.019, 2.057, 2.002, 2.063, 1.984, 2.064, 1.972, 2.058, 1.969, 2.049, 1.971, 2.043, 1.976, 2.045, 1.977, 2.052, 1.972, 2.062, 1.958, 2.069, 1.943, 2.07, 1.931, 2.067, 1.929, 2.062, 1.936, 2.06, 1.95, 2.061, 1.966, 2.065, 1.974, 2.073, 1.972, 2.08, 1.958, 2.085, 1.942, 2.084, 1.929, 2.077, 1.924, 2.068, 1.926, 2.06, 2.055, 1.87, 2.038, 1.863, 2.012, 1.857, 1.983, 1.856, 1.957, 1.86, 1.938, 1.869, 1.929, 1.879, 1.927, 1.887, 1.927, 1.893, 1.922, 1.898, 1.909, 1.903, 1.891, 1.908, 1.872, 1.914, 1.858, 1.92, 1.851, 1.925, 1.852, 1.928, 1.857, 1.928, 1.86, 1.926, 1.857, 1.925, 1.847, 1.925, 1.831, 1.928, 1.813, 1.932, 1.798, 1.939, 1.789, 1.947, 1.785, 1.954, 1.786, 1.963, 1.789, 1.972, 1.791, 1.982, 1.788, 1.993, 1.907, 1.832, 1.907, 1.843, 1.908, 1.857, 1.91, 1.869, 1.914, 1.871, 1.92, 1.865, 1.927, 1.851, 1.934, 1.837, 1.94, 1.829, 1.944, 1.831, 1.947, 1.843, 1.95, 1.86, 1.949, 1.877, 1.947, 1.884, 1.943, 1.878, 1.936, 1.864, 1.93, 1.847, 1.925, 1.837, 1.921, 1.837, 1.917, 1.846, 1.912, 1.859, 1.908, 1.869, 1.902, 1.867, 1.895, 1.853, 1.891, 1.83, 1.891, 1.807, 1.894, 1.791, 1.901, 1.788, 1.912, 1.797, 1.923, 1.814, 1.936, 1.832, 1.948, 1.843, 1.961, 1.843, 1.998, 1.95, 2.012, 1.954, 2.024, 1.956, 2.034, 1.958, 2.042, 1.958, 2.048, 1.959, 2.053, 1.958, 2.056, 1.956, 2.059, 1.954, 2.063, 1.95, 2.068, 1.945, 2.071, 1.939, 2.073, 1.93, 2.076, 1.918, 2.081, 1.905, 2.088, 1.893, 2.096, 1.884, 2.106, 1.88, 2.118, 1.882, 2.134, 1.886, 2.154, 1.89, 2.179, 1.891, 2.208, 1.889, 2.238, 1.886, 2.266, 1.884, 2.288, 1.884, 2.306, 1.887, 2.323, 1.89, 2.337, 1.89, 2.352, 1.886, 2.367, 1.878, 2.384, 1.869, 2.403, 1.861, 2.422, 1.857, 2.096, 1.951, 2.112, 1.935, 2.106, 1.918, 2.084, 1.899, 2.061, 1.879, 2.049, 1.86, 2.058, 1.843, 2.085, 1.829, 2.122, 1.818, 2.157, 1.811, 2.175, 1.806, 2.168, 1.8, 2.146, 1.794, 2.125, 1.788, 2.118, 1.783, 2.128, 1.779, 2.153, 1.778, 2.188, 1.78, 2.218, 1.782, 2.227, 1.781, 2.211, 1.774, 2.185, 1.76, 2.162, 1.741, 2.156, 1.721, 2.168, 1.703, 2.193, 1.688, 2.221, 1.675, 2.237, 1.663, 2.23, 1.65, 2.204, 1.637, 2.172, 1.625, 2.147, 1.618, 2.138, 1.617, 2.146, 1.624, 2.168, 1.637, 2.196, 1.652, 2.209, 1.668, 2.196, 1.684, 2.165, 1.698, 2.134, 1.711, 1.823, 1.778, 1.84, 1.791, 1.844, 1.807, 1.84, 1.818, 1.831, 1.824, 1.826, 1.824, 1.83, 1.823, 1.847, 1.826, 1.873, 1.834, 1.901, 1.847, 1.924, 1.861, 1.935, 1.875, 1.94, 1.885, 1.945, 1.887, 1.958, 1.886, 1.982, 1.883, 2.015, 1.88, 2.054, 1.878, 2.093, 1.878, 2.125, 1.876, 2.148, 1.873, 2.165, 1.867, 2.18, 1.858, 2.196, 1.848, 2.216, 1.839, 2.241, 1.833, 2.267, 1.831, 2.289, 1.834, 2.303, 1.842, 2.18, 2.017, 2.149, 2.006, 2.116, 2.002, 2.088, 2.005, 2.072, 2.013, 2.068, 2.02, 2.072, 2.025, 2.076, 2.025, 2.07, 2.023, 2.044, 2.022, 2.003, 2.024, 1.959, 2.031, 1.923, 2.04, 1.902, 2.048, 1.898, 2.051, 1.907, 2.046, 1.917, 2.032, 1.915, 2.014, 1.896, 1.995, 1.863, 1.976, 1.828, 1.961, 1.804, 1.95, 1.797, 1.943, 1.806, 1.939, 1.826, 1.936, 1.848, 1.932, 1.86, 1.927, 1.856, 1.925, 1.84, 1.926, 1.821, 1.936, 1.81, 1.952, 1.811, 1.969, 1.828, 1.983, 1.855, 1.991, 1.832, 2.066, 1.805, 2.059, 1.794, 2.05, 1.803, 2.047, 1.832, 2.057, 1.872, 2.076, 1.91, 2.098, 1.934, 2.121, 1.936, 2.133, 1.92, 2.133, 1.9, 2.125, 1.889, 2.115, 1.893, 2.11, 1.912, 2.115, 1.94, 2.127, 1.967, 2.145, 1.978, 2.16, 1.966, 2.162, 1.938, 2.15, 1.909, 2.13, 1.89, 2.108, 1.886, 2.093, 1.899, 2.09, 1.924, 2.097, 1.95, 2.109, 1.963, 2.115, 1.954, 2.111, 1.927, 2.098, 1.898, 2.08, 1.879, 2.067, 1.874, 2.064, 1.886, 2.069, 1.908, 2.082, 1.831, 1.989, 1.813, 2.007, 1.807, 2.023, 1.816, 2.026, 1.838, 2.016, 1.864, 1.997, 1.884, 1.979, 1.886, 1.966, 1.87, 1.964, 1.846, 1.974, 1.824, 1.99, 1.814, 2.003, 1.82, 2.003, 1.841, 1.989, 1.871, 1.968, 1.899, 1.948, 1.917, 1.94, 1.92, 1.943, 1.911, 1.955, 1.903, 1.971, 1.904, 1.981, 1.917, 1.976, 1.941, 1.955, 1.972, 1.929, 2.001, 1.908, 2.018, 1.899, 2.02, 1.902, 2.009, 1.916, 2.0, 1.931, 2.0, 1.939, 2.015, 1.937, 2.044, 1.924, 2.081, 1.907, 2.116, 1.895, 2.139, 1.892, 2.062, 2.045, 2.066, 2.066, 2.074, 2.069, 2.086, 2.053, 2.097, 2.024, 2.101, 1.994, 2.093, 1.976, 2.072, 1.971, 2.046, 1.98, 2.022, 1.999, 2.005, 2.013, 2.0, 2.008, 2.005, 1.982, 2.016, 1.943, 2.023, 1.906, 2.021, 1.883, 2.013, 1.878, 2.004, 1.892, 2.003, 1.915, 2.011, 1.934, 2.029, 1.937, 2.053, 1.922, 2.075, 1.893, 2.087, 1.866, 2.086, 1.852, 2.075, 1.855, 2.061, 1.875, 2.049, 1.905, 2.046, 1.929, 2.052, 1.934, 2.061, 1.912, 2.064, 1.876, 2.057, 1.842, 2.039, 1.823, 2.02, 1.824, 2.005, 1.844, 2.0, 1.874, 2.006, 1.898, 2.02, 1.902, 1.768, 1.806, 1.781, 1.795, 1.804, 1.789, 1.831, 1.791, 1.853, 1.805, 1.863, 1.826, 1.857, 1.848, 1.843, 1.862, 1.828, 1.863, 1.82, 1.853, 1.822, 1.837, 1.833, 1.822, 1.849, 1.816, 1.865, 1.823, 1.877, 1.84, 1.882, 1.861, 1.883, 1.879, 1.888, 1.887, 1.9, 1.886, 1.921, 1.882, 1.949, 1.883, 1.981, 1.895, 2.008, 1.916, 2.029, 1.942, 2.041, 1.965, 2.049, 1.981, 2.059, 1.986, 2.075, 1.979, 2.099, 1.967, 2.129, 1.955, 2.16, 1.948, 2.188, 1.946, 2.066, 1.944, 2.097, 1.941, 2.14, 1.936, 2.179, 1.932, 2.197, 1.928, 2.189, 1.923, 2.165, 1.917, 2.143, 1.913, 2.135, 1.91, 2.145, 1.908, 2.173, 1.908, 2.211, 1.91, 2.246, 1.915, 2.26, 1.923, 2.247, 1.931, 2.219, 1.939, 2.194, 1.945, 2.186, 1.95, 2.199, 1.956, 2.235, 1.962, 2.284, 1.966, 2.327, 1.967, 2.343, 1.964, 2.325, 1.957, 2.289, 1.948, 2.257, 1.938, 2.243, 1.928, 2.254, 1.918, 2.286, 1.91, 2.329, 1.902, 2.365, 1.895, 2.373, 1.89, 2.35, 1.886, 2.314, 1.882, 2.284, 1.881, 1.886, 1.84, 1.894, 1.84, 1.897, 1.834, 1.895, 1.826, 1.89, 1.821, 1.883, 1.823, 1.879, 1.833, 1.879, 1.848, 1.881, 1.864, 1.88, 1.876, 1.875, 1.881, 1.865, 1.878, 1.852, 1.872, 1.841, 1.87, 1.837, 1.876, 1.841, 1.89, 1.853, 1.908, 1.868, 1.927, 1.88, 1.941, 1.886, 1.946, 1.884, 1.945, 1.881, 1.94, 1.882, 1.939, 1.891, 1.947, 1.905, 1.964, 1.924, 1.987, 1.942, 2.011, 1.953, 2.029, 1.953, 2.035, 1.943, 2.031, 1.932, 2.021, 1.926, 2.014, 1.926, 2.013, 1.934, 2.025, 1.948, 2.045, 1.984, 1.952, 1.976, 1.951, 1.953, 1.956, 1.927, 1.966, 1.91, 1.974, 1.912, 1.978, 1.933, 1.977, 1.965, 1.974, 1.996, 1.971, 2.013, 1.972, 2.007, 1.975, 1.985, 1.98, 1.962, 1.986, 1.951, 1.991, 1.959, 1.992, 1.986, 1.986, 2.026, 1.977, 2.064, 1.965, 2.08, 1.954, 2.07, 1.947, 2.044, 1.943, 2.018, 1.939, 2.005, 1.934, 2.009, 1.925, 2.032, 1.91, 2.064, 1.893, 2.094, 1.876, 2.107, 1.86, 2.098, 1.848, 2.077, 1.842, 2.057, 1.84, 2.049, 1.843, 2.057, 1.845, 2.08, 1.844, 2.112, 1.84, 2.14, 1.834, 2.152, 1.829, 2.146, 1.828, 2.134, 1.83, 2.346, 1.996, 2.331, 2.001, 2.316, 2.014, 2.303, 2.031, 2.293, 2.047, 2.285, 2.058, 2.277, 2.061, 2.266, 2.055, 2.248, 2.045, 2.222, 2.036, 2.191, 2.036, 2.158, 2.045, 2.125, 2.059, 2.094, 2.071, 2.064, 2.076, 2.033, 2.071, 2.003, 2.056, 1.971, 2.033, 1.939, 2.014, 1.911, 2.004, 1.891, 2.003, 1.881, 2.009, 1.882, 2.017, 1.889, 2.021, 1.898, 2.016, 1.908, 2.003, 1.915, 1.985, 1.924, 1.972, 1.933, 1.972, 1.946, 1.985, 1.89, 1.974, 1.899, 1.982, 1.924, 1.986, 1.952, 1.989, 1.969, 1.993, 1.963, 1.999, 1.934, 2.009, 1.896, 2.022, 1.868, 2.037, 1.857, 2.051, 1.87, 2.062, 1.9, 2.067, 1.934, 2.068, 1.956, 2.065, 1.953, 2.063, 1.93, 2.063, 1.901, 2.067, 1.879, 2.072, 1.87, 2.077, 1.879, 2.078, 1.9, 2.078, 1.923, 2.076, 1.934, 2.074, 1.917, 2.075, 1.878, 2.08, 1.833, 2.087, 1.798, 2.093, 1.782, 2.099, 1.789, 2.102, 1.814, 2.101, 1.848, 2.096, 1.872, 2.091, 1.873, 2.089, 1.851, 2.091, 1.822, 2.098, 1.804, 2.106, 1.803, 2.113, 1.822, 2.116, 2.136, 2.056, 2.134, 2.04, 2.115, 2.035, 2.09, 2.046, 2.069, 2.071, 2.06, 2.099, 2.065, 2.12, 2.08, 2.124, 2.096, 2.111, 2.106, 2.092, 2.103, 2.08, 2.087, 2.082, 2.066, 2.098, 2.05, 2.124, 2.045, 2.153, 2.052, 2.172, 2.067, 2.172, 2.084, 2.154, 2.09, 2.13, 2.082, 2.111, 2.062, 2.105, 2.04, 2.116, 2.027, 2.138, 2.027, 2.162, 2.041, 2.174, 2.067, 2.165, 2.092, 2.143, 2.109, 2.117, 2.114, 2.098, 2.113, 2.095, 2.112, 2.108, 2.117, 2.133, 2.132, 2.159, 2.155, 2.174, 2.177, 1.893, 2.197, 1.912, 2.198, 1.925, 2.183, 1.925, 2.164, 1.911, 2.154, 1.89, 2.156, 1.869, 2.17, 1.856, 2.191, 1.856, 2.209, 1.865, 2.213, 1.882, 2.197, 1.896, 2.163, 1.9, 2.123, 1.894, 2.088, 1.879, 2.064, 1.865, 2.052, 1.856, 2.051, 1.856, 2.051, 1.864, 2.04, 1.874, 2.006, 1.881, 1.955, 1.88, 1.903, 1.869, 1.867, 1.854, 1.852, 1.842, 1.861, 1.836, 1.888, 1.838, 1.921, 1.848, 1.898, 1.898, 1.91, 1.882, 1.912, 1.876, 1.894, 1.882, 1.859, 1.896, 1.82, 1.912, 1.791, 1.921, 1.779, 1.921, 1.786, 1.912, 1.809, 1.901, 1.839, 1.896, 1.862, 1.9, 1.867, 1.914, 1.851, 1.935, 1.825, 1.958, 1.803, 1.973, 1.797, 1.974, 1.807, 1.962, 1.832, 1.944, 1.86, 1.928, 1.878, 1.92, 1.876, 1.922, 1.855, 1.932, 1.825, 1.946, 1.799, 1.955, 1.787, 1.952, 1.793, 1.94, 1.816, 1.926, 1.85, 1.914, 1.881, 1.911, 1.897, 1.921, 2.104, 2.098, 2.099, 2.106, 2.109, 2.102, 2.128, 2.089, 2.144, 2.071, 2.145, 2.052, 2.126, 2.037, 2.095, 2.03, 2.066, 2.029, 2.049, 2.031, 2.049, 2.03, 2.065, 2.024, 2.09, 2.012, 2.113, 1.997, 2.123, 1.985, 2.12, 1.98, 2.109, 1.983, 2.097, 1.997, 2.093, 2.015, 2.102, 2.029, 2.122, 2.031, 2.148, 2.02, 2.169, 2.003, 2.176, 1.987, 2.166, 1.978, 2.149, 1.976, 2.138, 1.982, 2.14, 1.987, 2.158, 1.987, 2.192, 1.977, 2.236, 1.959, 2.278, 1.936, 2.312, 1.915, 2.339, 1.903, 2.362, 1.903, 2.387, 1.913, 2.416, 1.927, 2.448, 1.937, 2.049, 1.851, 2.05, 1.854, 2.046, 1.855, 2.039, 1.855, 2.034, 1.857, 2.032, 1.864, 2.035, 1.875, 2.038, 1.888, 2.036, 1.897, 2.031, 1.902, 2.023, 1.902, 2.016, 1.9, 2.013, 1.899, 2.015, 1.901, 2.024, 1.911, 2.037, 1.926, 2.05, 1.942, 2.058, 1.956, 2.064, 1.966, 2.068, 1.971, 2.075, 1.977, 2.085, 1.984, 2.098, 1.997, 2.11, 2.016, 2.117, 2.036, 2.117, 2.051, 2.109, 2.06, 2.096, 2.062, 2.083, 2.062, 2.071, 2.062, 2.002, 2.008, 1.982, 1.992, 1.962, 1.99, 1.949, 2.006, 1.948, 2.036, 1.954, 2.071, 1.962, 2.1, 1.967, 2.107, 1.965, 2.092, 1.955, 2.065, 1.937, 2.042, 1.917, 2.033, 1.902, 2.041, 1.896, 2.066, 1.898, 2.098, 1.906, 2.121, 1.915, 2.124, 1.918, 2.101, 1.914, 2.068, 1.905, 2.04, 1.898, 2.029, 1.897, 2.039, 1.904, 2.066, 1.918, 2.101, 1.935, 2.13, 1.95, 2.137, 1.959, 2.117, 1.962, 2.083, 1.961, 2.053, 1.959, 2.038, 1.959, 2.043, 1.962, 2.066, 1.968, 2.098, 1.974, 2.125, 1.982, 2.13, 1.962, 1.979, 1.957, 1.971, 1.962, 1.966, 1.976, 1.97, 1.992, 1.978, 2.003, 1.988, 2.002, 1.998, 1.991, 2.001, 1.975, 1.999, 1.96, 1.993, 1.955, 1.988, 1.959, 1.988, 1.97, 1.996, 1.983, 2.01, 1.991, 2.024, 1.988, 2.033, 1.975, 2.034, 1.959, 2.024, 1.945, 2.007, 1.939, 1.991, 1.942, 1.981, 1.951, 1.977, 1.963, 1.98, 1.968, 1.986, 1.963, 1.992, 1.949, 1.993, 1.929, 1.987, 1.912, 1.977, 1.903, 1.969, 1.906, 1.965, 1.918, 1.967, 1.935, 1.973, 1.948, 1.979, 1.954, 1.98, 1.951, 1.974, 2.4, 1.823, 2.416, 1.816, 2.427, 1.808, 2.436, 1.801, 2.442, 1.793, 2.452, 1.787, 2.465, 1.785, 2.48, 1.786, 2.495, 1.789, 2.506, 1.794, 2.513, 1.799, 2.52, 1.803, 2.528, 1.806, 2.539, 1.807, 2.555, 1.807, 2.575, 1.808, 2.595, 1.808, 2.61, 1.81, 2.617, 1.815, 2.619, 1.819, 2.617, 1.822, 2.614, 1.825, 2.609, 1.827, 2.604, 1.829, 2.596, 1.83, 2.584, 1.833, 2.567, 1.84, 2.544, 1.85, 2.519, 1.86, 2.494, 1.869, 2.474, 1.873, 2.462, 1.875, 2.456, 1.875, 2.454, 1.874, 2.451, 1.872, 2.442, 1.874, 2.424, 1.878, 2.403, 1.885, 1.9, 2.08, 1.9, 2.098, 1.909, 2.097, 1.927, 2.074, 1.951, 2.042, 1.969, 2.016, 1.973, 2.006, 1.963, 2.016, 1.945, 2.042, 1.926, 2.074, 1.915, 2.093, 1.918, 2.09, 1.933, 2.065, 1.955, 2.034, 1.977, 2.011, 1.991, 2.004, 1.996, 2.015, 1.995, 2.04, 1.996, 2.068, 2.004, 2.085, 2.021, 2.082, 2.045, 2.061, 2.073, 2.033, 2.094, 2.012, 2.101, 2.007, 2.093, 2.016, 2.077, 2.037, 2.062, 2.06, 2.053, 2.073, 2.053, 2.066, 2.063, 2.041, 2.075, 2.01, 2.082, 1.984, 2.081, 1.971, 2.071, 1.975, 2.059, 1.994, 2.051, 2.015, 2.13, 2.034, 2.134, 2.069, 2.138, 2.097, 2.143, 2.107, 2.148, 2.094, 2.153, 2.07, 2.157, 2.048, 2.16, 2.041, 2.164, 2.052, 2.171, 2.079, 2.179, 2.11, 2.186, 2.132, 2.194, 2.133, 2.2, 2.116, 2.2, 2.094, 2.196, 2.08, 2.189, 2.082, 2.18, 2.099, 2.171, 2.127, 2.162, 2.156, 2.152, 2.173, 2.139, 2.169, 2.125, 2.15, 2.11, 2.13, 2.093, 2.119, 2.078, 2.123, 2.066, 2.141, 2.056, 2.166, 2.05, 2.19, 2.046, 2.198, 2.045, 2.187, 2.047, 2.165, 2.051, 2.142, 2.055, 2.126, 2.06, 2.124, 2.063, 2.137, 2.065, 2.158, 2.067, 2.178, 2.073, 2.184, 1.893, 1.943, 1.877, 1.943, 1.857, 1.939, 1.841, 1.934, 1.832, 1.926, 1.835, 1.918, 1.85, 1.911, 1.871, 1.908, 1.89, 1.911, 1.9, 1.916, 1.901, 1.918, 1.895, 1.918, 1.889, 1.913, 1.889, 1.906, 1.896, 1.902, 1.909, 1.904, 1.923, 1.911, 1.932, 1.92, 1.928, 1.929, 1.912, 1.933, 1.891, 1.929, 1.874, 1.921, 1.867, 1.913, 1.871, 1.908, 1.885, 1.905, 1.904, 1.906, 1.922, 1.91, 1.929, 1.912, 1.924, 1.91, 1.917, 1.902, 1.915, 1.893, 1.923, 1.886, 1.913, 1.892, 1.932, 1.883, 1.945, 1.874, 1.951, 1.867, 1.951, 1.866, 1.95, 1.871, 1.955, 1.879, 1.968, 1.888, 1.99, 1.893, 2.016, 1.891, 2.043, 1.885, 2.063, 1.875, 2.075, 1.869, 2.082, 1.868, 2.09, 1.873, 2.103, 1.881, 2.126, 1.889, 2.155, 1.892, 2.184, 1.889, 2.207, 1.88, 2.219, 1.868, 2.224, 1.859, 2.224, 1.855, 2.227, 1.86, 2.236, 1.869, 2.253, 1.877, 2.273, 1.879, 2.292, 1.873, 2.303, 1.86, 2.305, 1.849, 2.303, 1.843, 2.304, 1.843, 2.311, 1.848, 2.155, 2.079, 2.163, 2.069, 2.185, 2.057, 2.214, 2.05, 2.241, 2.052, 2.255, 2.063, 2.249, 2.079, 2.231, 2.096, 2.214, 2.107, 2.207, 2.107, 2.212, 2.098, 2.23, 2.086, 2.253, 2.076, 2.269, 2.072, 2.269, 2.075, 2.252, 2.083, 2.228, 2.089, 2.207, 2.088, 2.197, 2.076, 2.201, 2.055, 2.215, 2.031, 2.232, 2.011, 2.237, 2.001, 2.221, 2.0, 2.188, 2.007, 2.153, 2.015, 2.128, 2.019, 2.118, 2.013, 2.128, 2.004, 2.152, 1.995, 2.179, 1.991, 2.187, 1.925, 2.203, 1.939, 2.225, 1.94, 2.24, 1.929, 2.244, 1.91, 2.237, 1.894, 2.229, 1.888, 2.226, 1.896, 2.233, 1.916, 2.248, 1.941, 2.269, 1.96, 2.287, 1.967, 2.289, 1.961, 2.271, 1.949, 2.241, 1.938, 2.211, 1.934, 2.191, 1.938, 2.185, 1.949, 2.191, 1.963, 2.204, 1.973, 2.214, 1.969, 2.21, 1.952, 2.19, 1.93, 2.162, 1.914, 2.14, 1.91, 2.133, 1.921, 2.143, 1.946, 2.167, 1.978, 2.196, 2.004, 2.217, 2.013, 2.295, 1.919, 2.273, 1.919, 2.253, 1.928, 2.243, 1.945, 2.245, 1.966, 2.256, 1.984, 2.272, 1.996, 2.279, 1.998, 2.263, 1.996, 2.225, 1.994, 2.18, 1.998, 2.141, 2.01, 2.118, 2.029, 2.11, 2.046, 2.113, 2.056, 2.118, 2.057, 2.109, 2.053, 2.073, 2.048, 2.019, 2.049, 1.968, 2.06, 1.934, 2.082, 1.925, 2.11, 1.941, 2.14, 1.974, 2.161, 2.011, 2.17, 2.031, 2.17, 2.02, 2.169, 1.987, 2.172, 1.955, 2.183, 1.938, 2.2, 1.943, 2.219, 1.97, 2.232, 2.058, 1.764, 2.052, 1.767, 2.05, 1.772, 2.051, 1.779, 2.054, 1.788, 2.054, 1.796, 2.051, 1.802, 2.047, 1.808, 2.044, 1.814, 2.046, 1.821, 2.057, 1.829, 2.073, 1.838, 2.092, 1.849, 2.109, 1.858, 2.123, 1.867, 2.132, 1.873, 2.136, 1.879, 2.139, 1.885, 2.141, 1.891, 2.145, 1.898, 2.149, 1.906, 2.15, 1.914, 2.15, 1.922, 2.146, 1.928, 2.136, 1.93, 2.123, 1.932, 2.113, 1.935, 2.108, 1.943, 2.107, 1.954, 2.109, 1.967, 2.109, 1.979, 2.105, 1.988, 2.098, 1.994, 2.091, 1.992, 2.088, 1.988, 1.898, 1.898, 1.878, 1.887, 1.868, 1.88, 1.872, 1.876, 1.886, 1.871, 1.906, 1.864, 1.922, 1.854, 1.926, 1.839, 1.919, 1.824, 1.909, 1.812, 1.904, 1.806, 1.908, 1.805, 1.925, 1.809, 1.949, 1.813, 1.971, 1.811, 1.983, 1.802, 1.982, 1.786, 1.971, 1.768, 1.959, 1.754, 1.951, 1.746, 1.951, 1.741, 1.957, 1.739, 1.965, 1.734, 1.97, 1.725, 1.97, 1.71, 1.96, 1.696, 1.947, 1.685, 1.941, 1.679, 1.944, 1.68, 1.956, 1.687, 1.974, 1.699, 1.996, 1.71, 2.015, 1.718, 2.03, 1.72, 2.037, 1.718, 2.042, 1.716, 2.051, 1.714, 2.066, 1.715, 2.087, 1.718, 1.889, 2.041, 1.898, 2.05, 1.896, 2.059, 1.882, 2.061, 1.864, 2.052, 1.847, 2.032, 1.838, 2.01, 1.84, 1.993, 1.849, 1.988, 1.858, 1.99, 1.857, 1.996, 1.845, 1.999, 1.824, 1.993, 1.804, 1.974, 1.794, 1.947, 1.796, 1.921, 1.81, 1.903, 1.834, 1.895, 1.86, 1.896, 1.882, 1.902, 1.895, 1.905, 1.902, 1.898, 1.907, 1.884, 1.917, 1.868, 1.933, 1.855, 1.953, 1.854, 1.977, 1.864, 1.996, 1.879, 2.007, 1.893, 2.006, 1.899, 1.999, 1.894, 1.991, 1.881, 2.117, 2.046, 2.141, 2.033, 2.161, 2.025, 2.167, 2.025, 2.157, 2.028, 2.136, 2.03, 2.113, 2.025, 2.097, 2.013, 2.094, 1.994, 2.104, 1.975, 2.12, 1.961, 2.133, 1.954, 2.136, 1.955, 2.129, 1.964, 2.117, 1.976, 2.108, 1.983, 2.109, 1.984, 2.121, 1.98, 2.141, 1.978, 2.162, 1.98, 2.174, 1.988, 2.169, 2.001, 2.148, 2.016, 2.119, 2.028, 2.095, 2.031, 2.082, 2.022, 2.081, 2.003, 2.09, 1.983, 2.1, 1.969, 2.103, 1.962, 2.091, 1.962, 2.069, 1.965, 2.044, 1.96, 2.025, 1.945, 2.02, 1.919, 2.031, 1.889, 2.053, 1.863, 1.91, 1.845, 1.919, 1.845, 1.92, 1.85, 1.904, 1.86, 1.875, 1.873, 1.844, 1.885, 1.821, 1.893, 1.812, 1.896, 1.818, 1.897, 1.83, 1.897, 1.841, 1.901, 1.843, 1.909, 1.831, 1.919, 1.811, 1.928, 1.791, 1.935, 1.776, 1.939, 1.772, 1.939, 1.776, 1.935, 1.784, 1.931, 1.79, 1.931, 1.788, 1.935, 1.778, 1.941, 1.763, 1.948, 1.746, 1.953, 1.734, 1.957, 1.729, 1.958, 1.733, 1.957, 1.743, 1.959, 1.756, 1.965, 1.769, 1.976, 1.775, 1.989, 1.9, 2.08, 1.893, 2.086, 1.894, 2.085, 1.904, 2.082, 1.916, 2.078, 1.926, 2.082, 1.925, 2.095, 1.916, 2.115, 1.903, 2.136, 1.895, 2.151, 1.896, 2.157, 1.908, 2.154, 1.93, 2.144, 1.954, 2.137, 1.971, 2.138, 1.972, 2.148, 1.962, 2.166, 1.949, 2.186, 1.939, 2.2, 1.937, 2.201, 1.943, 2.193, 1.952, 2.181, 1.956, 2.174, 1.948, 2.176, 1.928, 2.186, 1.903, 2.202, 1.879, 2.216, 1.866, 2.224, 1.865, 2.221, 1.876, 2.205, 1.893, 2.187, 1.908, 2.177, 1.913, 2.179, 1.907, 2.192, 1.898, 2.211, 1.704, 2.166, 1.704, 2.181, 1.705, 2.2, 1.71, 2.217, 1.718, 2.228, 1.726, 2.231, 1.731, 2.225, 1.732, 2.214, 1.733, 2.204, 1.733, 2.202, 1.733, 2.206, 2.117, 2.046, 2.135, 2.064, 2.141, 2.071, 2.123, 2.061, 2.085, 2.039, 2.04, 2.015, 2.004, 2.0, 1.988, 1.998, 1.994, 2.009, 2.021, 2.03, 2.057, 2.051, 2.082, 2.062, 2.082, 2.06, 2.062, 2.045, 2.038, 2.026, 2.025, 2.017, 2.029, 2.022, 2.048, 2.041, 2.08, 2.066, 2.11, 2.09, 2.126, 2.105, 2.117, 2.102, 2.089, 2.085, 2.057, 2.063, 2.034, 2.046, 2.027, 2.044, 2.038, 2.054, 2.063, 2.07, 2.092, 2.084, 2.104, 2.087, 2.089, 2.078, 2.056, 2.061, 2.024, 2.043, 2.007, 2.032, 2.013, 2.032, 2.039, 2.042, 2.078, 2.057, 2.096, 2.088, 2.085, 2.095, 2.089, 2.095, 2.107, 2.083, 2.133, 2.059, 2.153, 2.032, 2.157, 2.012, 2.146, 2.004, 2.126, 2.009, 2.11, 2.023, 2.104, 2.037, 2.109, 2.041, 2.121, 2.032, 2.134, 2.015, 2.138, 1.995, 2.126, 1.983, 2.1, 1.982, 2.069, 1.994, 2.045, 2.015, 2.032, 2.036, 2.032, 2.046, 2.04, 2.041, 2.046, 2.025, 2.041, 2.009, 2.021, 1.999, 1.992, 2.0, 1.965, 2.01, 1.947, 2.023, 1.943, 2.031, 1.95, 2.032, 1.964, 2.022, 1.977, 2.006, 1.979, 1.991, 2.096, 1.951, 2.091, 1.943, 2.076, 1.94, 2.062, 1.946, 2.06, 1.958, 2.073, 1.97, 2.101, 1.976, 2.137, 1.97, 2.171, 1.955, 2.197, 1.936, 2.212, 1.922, 2.22, 1.917, 2.229, 1.923, 2.242, 1.936, 2.26, 1.95, 2.281, 1.958, 2.302, 1.957, 2.316, 1.946, 2.322, 1.931, 2.319, 1.92, 2.312, 1.918, 2.309, 1.925, 2.314, 1.939, 2.327, 1.953, 2.345, 1.961, 2.363, 1.96, 2.374, 1.955, 2.378, 1.948, 2.374, 1.945, 2.368, 1.95, 2.365, 1.961, 2.096, 2.088, 2.091, 2.098, 2.102, 2.111, 2.129, 2.123, 2.165, 2.135, 2.195, 2.146, 2.21, 2.156, 2.207, 2.165, 2.196, 2.17, 2.187, 2.171, 2.187, 2.169, 2.198, 2.164, 2.217, 2.157, 2.239, 2.151, 2.257, 2.144, 2.265, 2.139, 2.264, 2.132, 2.259, 2.124, 2.258, 2.116, 2.266, 2.107, 2.283, 2.095, 2.306, 2.084, 2.328, 2.07, 2.341, 2.057, 2.343, 2.042, 2.336, 2.026, 2.327, 2.009, 2.321, 1.992, 2.32, 1.977, 2.324, 1.964, 2.331, 1.952, 2.334, 1.942, 2.327, 1.936, 2.309, 1.933, 2.288, 1.932, 2.232, 1.909, 2.214, 1.908, 2.18, 1.901, 2.143, 1.888, 2.116, 1.868, 2.105, 1.846, 2.113, 1.828, 2.133, 1.818, 2.153, 1.816, 2.159, 1.821, 2.147, 1.827, 2.122, 1.828, 2.096, 1.82, 2.081, 1.806, 2.081, 1.79, 2.095, 1.779, 2.118, 1.773, 2.137, 1.775, 2.142, 1.782, 2.126, 1.79, 2.099, 1.796, 2.074, 1.8, 2.06, 1.799, 2.061, 1.793, 2.078, 1.788, 2.103, 1.789, 2.123, 1.796, 2.127, 1.809, 2.114, 1.822, 2.092, 1.832, 2.073, 1.835, 2.067, 1.83, 2.078, 1.817, 1.811, 1.812, 1.815, 1.816, 1.821, 1.809, 1.829, 1.795, 1.835, 1.779, 1.836, 1.767, 1.833, 1.764, 1.829, 1.77, 1.828, 1.784, 1.83, 1.799, 1.836, 1.807, 1.846, 1.805, 1.855, 1.792, 1.861, 1.776, 1.865, 1.764, 1.868, 1.759, 1.872, 1.769, 1.879, 1.791, 1.89, 1.818, 1.903, 1.838, 1.917, 1.845, 1.929, 1.84, 1.937, 1.831, 1.943, 1.823, 1.949, 1.825, 1.956, 1.837, 1.968, 1.857, 1.985, 1.877, 2.007, 1.888, 2.032, 1.886, 2.056, 1.871, 2.08, 1.854, 2.103, 1.842, 2.128, 1.839, 2.156, 1.851, 2.187, 1.872, 2.219, 1.894, 1.999, 1.971, 1.982, 2.008, 1.951, 2.031, 1.925, 2.03, 1.914, 2.008, 1.925, 1.979, 1.955, 1.958, 1.996, 1.955, 2.032, 1.972, 2.045, 2.006, 2.033, 2.044, 2.007, 2.067, 1.984, 2.067, 1.977, 2.045, 1.99, 2.017, 2.02, 1.998, 2.057, 1.997, 2.086, 2.014, 2.095, 2.045, 2.085, 2.079, 2.068, 2.103, 2.056, 2.106, 2.055, 2.092, 2.067, 2.072, 2.088, 2.058, 2.108, 2.059, 2.115, 2.076, 2.103, 2.105, 2.076, 2.138, 2.049, 2.157, 2.032, 2.151, 2.031, 2.124, 2.043, 2.09, 2.065, 2.062, 2.086, 2.05, 2.094, 2.054, 2.083, 2.07, 2.061, 2.089, 2.038, 2.092, 2.024, 2.073]
angle: [178.891, 135.837, 178.285, 133.262, 176.136, 130.891, 174.18, 129.025, 172.414, 127.694, 170.943, 126.957, 169.715, 126.716, 168.67, 126.801, 163.658, 146.12, 161.963, 145.732, 160.054, 145.424, 158.013, 145.213, 156.115, 145.142, 154.541, 145.113, 162.451, 149.472, 163.371, 152.264, 164.517, 154.836, 165.723, 157.141, 167.0, 158.939, 168.425, 160.306, 162.256, 150.563, 163.97, 149.772, 165.684, 148.754, 167.191, 147.687, 168.494, 146.584, 169.705, 145.412, 164.242, 148.785, 162.553, 149.599, 160.684, 150.291, 158.785, 150.968, 156.958, 151.614, 165.559, 144.904, 164.359, 135.237, 167.294, 135.736, 170.387, 136.338, 173.458, 137.15, 176.359, 138.076, 164.664, 137.154, 162.408, 136.472, 160.434, 135.701, 158.769, 134.919, 157.597, 134.101, 156.675, 133.315, 156.01, 132.763, 155.564, 132.46, 155.49, 132.316, 155.688, 132.144, 156.083, 131.929, 156.7, 131.715, 166.267, 139.112, 166.588, 139.974, 166.898, 140.711, 167.019, 141.529, 167.017, 142.517, 166.875, 143.643, 166.601, 144.823, 166.431, 145.912, 166.209, 146.866, 165.914, 147.862, 167.062, 140.177, 167.319, 141.358, 167.613, 142.549, 167.815, 143.589, 167.917, 144.47, 167.957, 145.275, 167.887, 146.032, 168.528, 141.086, 167.765, 142.196, 166.937, 143.115, 166.137, 143.765, 165.577, 144.047, 165.082, 143.854, 168.419, 136.73, 165.808, 137.069, 163.225, 137.529, 160.708, 138.094, 158.233, 138.53, 155.906, 138.768, 153.988, 138.595, 152.508, 137.998, 151.511, 137.142, 150.979, 136.178, 168.953, 145.863, 166.382, 145.989, 164.059, 146.061, 162.201, 146.175, 160.96, 146.483, 160.321, 146.997, 160.262, 147.449, 160.823, 147.695, 174.021, 153.321, 175.679, 155.379, 176.107, 157.031, 175.216, 157.998, 173.545, 158.327, 171.451, 158.007, 169.114, 157.162, 166.767, 155.92, 164.464, 154.232, 162.501, 152.338, 160.766, 150.15, 159.437, 147.683, 158.411, 145.172, 157.542, 142.891, 156.866, 141.067, 156.519, 139.929, 156.45, 139.255, 157.566, 125.399, 136.405, 159.762, 124.633, 137.9, 161.511, 123.377, 139.253, 162.674, 121.732, 140.627, 163.161, 142.134, 163.219, 143.973, 163.169, 146.074, 163.235, 148.272, 157.279, 126.021, 136.863, 157.043, 126.32, 135.936, 157.157, 126.275, 135.385, 157.622, 125.953, 135.039, 158.456, 125.438, 134.652, 172.215, 152.042, 173.909, 151.687, 175.473, 151.53, 176.031, 151.577, 175.041, 151.69, 173.337, 122.086, 151.836, 171.702, 124.036, 152.108, 170.319, 125.656, 152.435, 169.26, 127.012, 152.719, 168.663, 128.129, 152.865, 168.577, 129.065, 152.877, 168.728, 129.917, 152.652, 169.082, 130.623, 152.409, 173.499, 157.871, 174.775, 157.54, 176.278, 156.883, 177.898, 155.843, 178.664, 154.375, 177.365, 152.587, 175.612, 150.514, 173.806, 148.446, 172.062, 146.597, 170.452, 144.889, 169.6, 162.97, 170.473, 162.586, 171.227, 161.748, 171.796, 160.699, 171.933, 159.436, 171.851, 158.11, 171.823, 156.746, 148.779, 171.031, 150.99, 172.127, 153.231, 172.734, 155.648, 173.044, 157.998, 173.102, 160.238, 173.088, 161.997, 173.129, 163.142, 173.112, 163.573, 173.177, 163.309, 173.151, 162.57, 173.014, 161.455, 172.751, 160.073, 172.192, 158.53, 171.525, 156.903, 170.973, 155.229, 170.649, 153.419, 170.478, 151.589, 170.619, 149.895, 171.005, 148.422, 171.555, 147.445, 172.129, 147.075, 172.693, 147.097, 173.071, 147.443, 173.311, 147.799, 173.483, 147.968, 173.613, 147.903, 173.747, 147.458, 174.018, 146.772, 174.214, 146.092, 174.272, 149.538, 170.378, 149.563, 171.146, 149.578, 171.166, 149.69, 170.421, 149.92, 169.052, 150.524, 167.346, 151.721, 165.447, 153.596, 163.552, 156.09, 161.782, 158.98, 160.141, 161.862, 158.65, 164.589, 157.278, 166.771, 156.079, 168.158, 155.132, 168.647, 154.469, 168.449, 154.133, 167.609, 154.191, 166.239, 154.537, 164.457, 155.208, 162.291, 156.079, 159.758, 157.209, 156.971, 158.53, 154.252, 160.114, 151.773, 161.797, 149.675, 163.657, 148.083, 165.691, 146.999, 167.757, 146.483, 169.874, 146.274, 172.015, 146.156, 174.075, 145.941, 175.749, 145.636, 176.47, 145.278, 175.993, 145.037, 174.708, 144.886, 173.271, 144.844, 171.794, 144.811, 170.475, 151.693, 170.888, 151.975, 170.035, 152.181, 168.993, 152.317, 167.997, 152.53, 167.055, 152.821, 166.15, 153.045, 165.429, 153.097, 165.003, 152.93, 164.853, 152.662, 164.886, 152.321, 165.107, 152.122, 165.467, 152.285, 165.758, 152.863, 165.967, 153.724, 166.134, 154.671, 166.163, 155.368, 165.993, 155.885, 165.669, 156.147, 164.985, 156.35, 163.856, 156.484, 162.372, 156.658, 160.69, 156.962, 158.895, 157.553, 157.237, 158.097, 155.704, 158.33, 154.441, 158.268, 153.441, 157.968, 152.725, 157.667, 152.276, 157.558, 152.116, 157.701, 152.373, 158.224, 152.973, 158.984, 153.911, 159.775, 155.281, 160.579, 156.967, 161.721, 172.454, 159.807, 173.429, 157.981, 174.129, 156.196, 174.562, 154.392, 174.643, 152.619, 174.324, 151.089, 173.618, 149.878, 172.438, 149.062, 170.836, 148.926, 168.955, 149.355, 166.828, 150.335, 164.623, 151.5, 162.515, 152.459, 160.404, 153.041, 158.406, 153.398, 156.758, 153.765, 155.413, 154.174, 154.413, 154.874, 153.716, 155.971, 153.298, 157.319, 153.081, 158.753, 153.131, 160.191, 153.249, 161.409, 153.44, 162.404, 153.734, 163.329, 154.037, 164.255, 154.296, 165.41, 154.406, 166.582, 154.349, 167.759, 154.109, 168.807, 153.698, 169.548, 153.04, 152.166, 171.604, 151.998, 170.748, 151.659, 169.878, 151.12, 169.061, 150.25, 168.377, 149.182, 167.823, 147.958, 167.444, 146.501, 167.134, 145.265, 166.833, 144.337, 166.681, 143.715, 166.557, 143.545, 166.581, 143.639, 166.918, 143.959, 167.517, 144.42, 168.221, 144.946, 168.938, 145.598, 169.594, 146.405, 170.147, 147.28, 170.686, 148.01, 171.311, 148.501, 172.035, 148.682, 172.909, 148.555, 174.004, 148.105, 175.287, 147.581, 176.759, 147.052, 178.31, 146.564, 178.973, 146.184, 177.704, 145.907, 176.15, 145.851, 174.81, 145.876, 173.498, 146.007, 172.432, 146.432, 171.784, 147.269, 171.301, 148.458, 171.023, 149.84, 170.925, 151.284, 170.906, 143.904, 176.194, 145.757, 175.298, 147.958, 174.601, 150.43, 173.918, 153.097, 173.328, 155.815, 172.882, 158.356, 172.626, 160.535, 172.295, 162.3, 171.945, 163.774, 171.514, 164.9, 171.073, 165.642, 170.57, 166.094, 170.057, 166.483, 169.642, 166.794, 169.36, 167.183, 169.027, 167.457, 168.653, 167.592, 168.313, 167.615, 167.993, 167.449, 167.773, 167.161, 167.745, 166.865, 167.98, 166.505, 168.296, 166.059, 168.74, 165.663, 169.053, 165.256, 169.059, 164.877, 168.691, 164.481, 168.07, 164.076, 167.242, 163.565, 166.346, 162.848, 165.508, 161.851, 164.751, 160.638, 164.164, 159.293, 163.777, 157.716, 163.559, 155.856, 163.537, 149.503, 176.415, 148.864, 175.64, 148.046, 174.869, 147.062, 174.043, 145.833, 173.358, 144.527, 172.712, 143.31, 172.132, 142.544, 171.661, 142.318, 171.304, 142.621, 170.963, 143.404, 170.826, 144.444, 170.876, 145.717, 170.982, 146.949, 171.067, 148.286, 171.053, 149.548, 170.975, 150.827, 170.972, 152.135, 170.883, 153.356, 170.726, 154.397, 170.583, 155.33, 170.614, 155.9, 170.946, 156.126, 171.436, 156.045, 172.132, 155.851, 172.967, 155.688, 173.877, 155.666, 174.851, 155.73, 175.834, 156.021, 176.717, 156.484, 177.414, 157.256, 177.876, 158.119, 178.169, 158.972, 178.213, 159.822, 178.1, 160.567, 177.93, 161.236, 177.814, 161.705, 177.899, 161.883, 178.107, 161.657, 178.406, 160.958, 178.772, 147.614, 171.557, 143.865, 171.675, 140.397, 171.254, 137.253, 170.424, 134.684, 169.272, 132.784, 168.061, 131.581, 166.793, 131.15, 165.449, 131.372, 164.06, 132.222, 162.615, 133.324, 161.205, 134.389, 159.992, 135.181, 159.114, 135.541, 158.516, 135.428, 158.174, 135.097, 157.948, 134.7, 157.563, 134.336, 157.17, 133.88, 156.802, 133.364, 156.472, 132.768, 156.376, 132.125, 156.58, 131.569, 157.106, 131.385, 158.028, 131.862, 159.291, 133.248, 160.62, 135.418, 162.035, 138.197, 163.354, 141.331, 164.567, 144.584, 165.792, 147.707, 167.01, 150.561, 168.377, 153.258, 170.024, 155.755, 171.743, 157.978, 173.271, 159.939, 174.337, 161.349, 174.872, 148.664, 170.802, 150.183, 171.537, 151.299, 172.5, 151.948, 173.563, 152.18, 174.61, 151.97, 175.579, 151.058, 176.36, 149.335, 176.989, 146.916, 177.516, 144.018, 177.943, 140.877, 178.434, 137.789, 178.994, 134.977, 179.462, 132.472, 179.626, 130.308, 179.32, 128.388, 178.898, 126.641, 178.4, 125.077, 177.825, 123.878, 177.072, 123.242, 176.258, 123.353, 175.425, 124.312, 174.577, 126.07, 173.698, 128.322, 172.875, 130.634, 172.196, 132.585, 171.629, 134.045, 171.305, 135.273, 171.16, 136.508, 171.187, 137.902, 171.413, 139.306, 171.83, 140.478, 172.479, 141.18, 173.373, 141.39, 174.577, 140.926, 175.919, 140.178, 177.385, 139.491, 178.884, 139.203, 179.222, 139.407, 177.731, 140.341, 176.242, 141.917, 174.907, 144.012, 173.838, 168.095, 157.03, 164.65, 156.907, 161.831, 157.002, 159.827, 157.344, 158.738, 157.953, 158.465, 158.902, 159.026, 160.165, 160.255, 161.721, 161.824, 163.593, 163.466, 165.619, 165.198, 167.619, 166.884, 169.489, 168.541, 171.028, 170.163, 172.348, 171.655, 173.374, 172.374, 174.077, 171.669, 174.505, 169.481, 174.762, 166.326, 174.876, 162.641, 174.759, 158.989, 174.575, 155.803, 174.463, 153.178, 174.369, 151.213, 174.291, 149.91, 174.276, 149.049, 174.422, 157.418, 171.829, 157.007, 170.964, 156.207, 170.243, 155.133, 169.691, 153.868, 169.203, 152.631, 168.984, 151.605, 168.971, 150.863, 169.058, 150.388, 169.132, 150.215, 169.128, 150.241, 168.93, 150.329, 168.637, 150.511, 168.494, 150.831, 168.48, 151.229, 168.641, 151.733, 169.065, 152.268, 169.761, 152.785, 170.723, 153.15, 171.803, 153.175, 172.864, 152.743, 173.829, 151.977, 174.637, 150.942, 175.377, 149.769, 175.963, 148.65, 176.468, 147.688, 176.836, 146.775, 177.058, 145.894, 176.927, 145.046, 176.321, 144.068, 175.34, 142.943, 174.269, 141.825, 173.36, 140.911, 172.725, 140.348, 172.438, 140.026, 172.668, 139.84, 173.165, 139.632, 173.888, 139.311, 174.745, 158.928, 173.733, 159.889, 173.605, 160.372, 172.42, 160.491, 170.735, 160.358, 168.855, 159.898, 167.057, 159.383, 165.45, 158.876, 164.024, 158.45, 162.624, 158.019, 161.162, 157.588, 159.606, 157.202, 157.954, 156.844, 156.382, 156.679, 155.028, 156.58, 154.019, 156.549, 153.388, 156.488, 153.122, 156.432, 153.246, 156.308, 153.536, 156.301, 153.793, 156.283, 153.912, 156.224, 153.908, 156.042, 153.883, 155.814, 153.859, 155.583, 153.799, 155.168, 153.809, 154.749, 153.79, 154.305, 153.704, 153.663, 153.533, 153.012, 153.39, 152.374, 153.287, 151.697, 153.363, 150.94, 153.883, 150.163, 154.954, 149.35, 156.53, 148.569, 158.448, 147.768, 160.6, 158.586, 175.826, 158.134, 173.795, 157.878, 172.008, 157.755, 170.457, 157.787, 169.186, 157.929, 168.083, 158.167, 167.106, 158.53, 166.352, 158.954, 165.789, 159.253, 165.385, 159.474, 165.215, 159.495, 165.268, 159.515, 165.473, 159.431, 165.912, 159.09, 166.509, 158.558, 167.16, 157.763, 167.8, 156.69, 168.311, 155.489, 168.855, 154.172, 169.261, 152.88, 169.514, 151.783, 169.663, 150.818, 169.634, 149.932, 169.512, 149.01, 169.424, 148.181, 169.505, 147.44, 169.813, 146.88, 170.324, 146.429, 171.069, 145.989, 172.04, 145.379, 173.059, 144.606, 174.017, 143.736, 174.813, 158.046, 177.965, 159.169, 177.646, 160.151, 176.184, 160.946, 174.265, 161.446, 172.246, 161.596, 170.318, 161.525, 168.522, 161.439, 166.744, 161.252, 165.033, 160.869, 163.323, 160.386, 161.819, 159.778, 160.666, 159.065, 159.962, 158.407, 159.702, 157.819, 159.784, 157.337, 160.212, 156.959, 160.733, 156.613, 161.123, 156.237, 161.459, 155.881, 161.831, 155.444, 162.28, 154.94, 162.926, 154.533, 163.808, 154.182, 164.836, 154.032, 166.027, 154.012, 167.355, 154.162, 168.715, 154.379, 170.038, 154.328, 171.38, 153.965, 172.57, 153.345, 173.512, 152.469, 174.193, 151.55, 174.588, 150.634, 174.553, 144.816, 176.629, 146.207, 175.593, 147.682, 174.636, 149.194, 173.849, 150.578, 173.363, 151.873, 173.072, 153.121, 173.134, 154.235, 173.464, 155.389, 173.882, 156.545, 174.405, 157.558, 174.943, 158.29, 175.322, 158.708, 175.537, 158.851, 175.721, 158.829, 176.011, 158.616, 176.488, 158.096, 177.176, 157.489, 178.072, 156.815, 179.146, 156.219, 179.64, 155.607, 178.409, 155.091, 177.356, 154.491, 176.304, 153.725, 175.343, 152.969, 174.298, 152.348, 173.092, 151.795, 171.548, 138.992, 176.887, 136.704, 175.455, 134.661, 173.935, 133.007, 172.465, 131.827, 171.095, 131.147, 169.847, 130.997, 168.683, 131.106, 167.59, 131.419, 166.66, 131.883, 165.875, 132.334, 165.21, 132.791, 164.733, 133.403, 164.553, 134.22, 164.591, 135.095, 164.867, 135.968, 165.225, 136.874, 165.66, 137.627, 166.105, 138.162, 166.56, 138.498, 167.186, 138.843, 167.957, 139.238, 168.903, 139.834, 169.939, 140.744, 171.141, 141.99, 172.355, 143.487, 173.58, 145.125, 174.843, 146.875, 176.122, 148.733, 177.494, 150.642, 178.361, 152.469, 178.098, 154.247, 177.109, 155.72, 175.909, 134.905, 175.901, 135.792, 176.434, 136.464, 176.509, 136.872, 176.176, 136.993, 175.717, 136.891, 175.307, 136.845, 175.066, 136.832, 175.0, 136.854, 175.145, 136.915, 175.466, 136.915, 175.76, 136.686, 175.952, 136.182, 176.035, 135.46, 175.969, 134.808, 175.632, 134.319, 175.068, 134.122, 174.383, 134.211, 173.654, 134.544, 172.879, 135.085, 171.854, 135.689, 170.548, 136.289, 169.165, 136.967, 167.952, 137.756, 167.061, 138.659, 166.561, 139.658, 166.481, 140.753, 166.767, 141.81, 167.314, 142.693, 168.042, 143.225, 168.82, 143.373, 169.488, 143.294, 169.921, 143.193, 170.251, 143.283, 170.573, 143.537, 170.916, 143.993, 171.132, 144.691, 171.076, 145.579, 170.338, 130.597, 173.849, 130.404, 173.721, 130.134, 173.489, 129.802, 173.182, 129.454, 172.766, 129.107, 172.451, 128.665, 172.318, 128.008, 172.394, 127.163, 172.63, 126.333, 172.917, 125.659, 173.429, 125.334, 173.957, 125.486, 174.415, 126.095, 174.85, 127.101, 175.214, 128.325, 175.463, 129.768, 175.562, 131.417, 175.611, 133.248, 175.502, 135.263, 175.395, 137.356, 175.369, 139.565, 175.394, 141.891, 175.572, 144.141, 175.786, 146.113, 176.089, 147.825, 176.503, 149.259, 177.025, 131.398, 168.245, 132.587, 169.569, 133.927, 170.962, 135.044, 172.398, 135.853, 173.658, 136.302, 174.624, 136.566, 175.201, 136.741, 175.309, 136.957, 174.986, 137.187, 174.477, 137.328, 173.923, 137.308, 173.287, 137.097, 172.611, 136.864, 171.933, 136.759, 171.174, 136.931, 170.349, 137.551, 169.545, 138.703, 168.66, 140.362, 167.768, 142.423, 166.949, 144.666, 166.161, 146.98, 165.454, 149.169, 164.953, 151.076, 164.517, 152.847, 164.171, 154.442, 163.889, 155.762, 163.743, 156.858, 163.791, 157.667, 163.895, 157.955, 164.058, 157.845, 164.281, 139.404, 167.765, 139.498, 169.475, 139.402, 171.152, 139.02, 172.713, 138.497, 173.888, 137.639, 174.437, 136.303, 174.328, 134.432, 173.717, 131.951, 172.697, 128.966, 171.45, 125.975, 170.24, 123.139, 169.148, 120.797, 168.223, 167.595, 167.379, 167.467, 167.804, 168.452, 120.604, 169.334, 122.796, 170.413, 125.381, 171.553, 128.328, 172.664, 131.543, 173.641, 134.807, 174.394, 137.836, 174.971, 140.298, 175.172, 142.174, 175.293, 143.507, 175.354, 144.382, 175.437, 144.81, 175.528, 144.832, 175.566, 144.554, 175.474, 144.222, 175.313, 143.942, 175.257, 145.55, 169.463, 143.973, 168.267, 142.718, 166.887, 141.746, 165.36, 141.047, 163.863, 140.656, 162.522, 140.532, 161.315, 140.607, 160.423, 140.981, 159.801, 141.9, 159.351, 143.324, 159.157, 145.214, 159.193, 147.519, 159.51, 150.0, 160.034, 152.27, 160.633, 154.064, 161.347, 155.502, 162.14, 156.567, 162.783, 157.276, 163.244, 157.548, 163.672, 157.214, 163.973, 156.291, 164.088, 154.855, 164.102, 152.841, 163.982, 150.501, 163.848, 148.087, 163.691, 146.077, 163.71, 144.72, 163.879, 144.116, 164.319, 144.238, 165.027, 145.004, 166.019, 146.059, 167.243, 147.339, 168.504, 150.347, 171.916, 149.349, 170.344, 148.202, 168.66, 146.962, 166.875, 145.634, 165.082, 144.408, 163.542, 143.234, 162.379, 142.013, 161.568, 140.831, 161.164, 139.624, 161.168, 138.49, 161.608, 137.571, 162.36, 136.783, 163.156, 136.23, 163.986, 135.84, 164.8, 135.488, 165.564, 135.206, 166.182, 134.947, 166.652, 134.542, 166.994, 133.975, 167.178, 133.398, 167.215, 133.014, 167.278, 132.999, 167.206, 133.362, 167.195, 134.035, 167.279, 134.83, 167.699, 135.668, 168.48, 136.416, 169.542, 137.138, 170.813, 137.979, 172.008, 138.905, 173.014, 140.035, 173.555, 141.325, 173.343, 142.559, 172.433, 143.558, 171.239, 153.246, 173.216, 153.598, 174.384, 153.996, 175.113, 154.535, 175.455, 155.056, 175.411, 155.352, 175.009, 155.237, 174.446, 154.775, 173.696, 154.043, 172.724, 153.149, 171.447, 152.023, 170.153, 150.778, 168.942, 149.415, 168.017, 147.92, 167.447, 146.407, 167.224, 144.822, 167.143, 143.47, 167.275, 142.51, 167.441, 141.883, 167.744, 141.519, 168.195, 141.44, 168.742, 141.348, 169.402, 141.123, 170.191, 140.845, 171.105, 140.443, 172.043, 140.078, 172.756, 139.951, 173.162, 140.087, 173.301, 140.322, 173.281, 140.545, 173.26, 140.558, 173.291, 140.29, 173.466, 139.724, 173.975, 138.97, 174.675, 138.164, 175.477, 137.43, 176.12, 159.096, 171.511, 156.756, 171.234, 154.672, 171.056, 152.854, 170.841, 151.495, 170.416, 150.598, 169.646, 150.145, 168.652, 149.898, 167.298, 149.702, 165.557, 149.432, 163.661, 149.055, 161.903, 148.616, 160.291, 148.097, 158.809, 147.656, 157.62, 147.259, 156.627, 146.706, 155.866, 145.839, 155.42, 144.624, 155.358, 143.258, 155.779, 141.756, 156.844, 140.149, 158.453, 138.688, 160.63, 137.547, 163.132, 136.764, 165.673, 136.301, 167.916, 136.05, 169.73, 135.911, 171.131, 135.856, 172.248, 135.846, 173.151, 136.058, 173.916, 136.556, 174.635, 137.291, 175.383, 138.046, 176.168, 138.652, 176.825, 138.967, 177.026, 138.93, 176.56, 138.565, 175.5, 166.475, 170.974, 166.636, 169.473, 166.648, 168.226, 166.564, 167.263, 166.345, 166.625, 166.08, 166.15, 166.019, 165.844, 166.208, 165.519, 166.635, 165.172, 167.23, 164.717, 167.796, 164.329, 168.26, 164.112, 168.596, 164.256, 168.64, 164.603, 168.203, 165.067, 167.424, 165.558, 166.569, 166.191, 165.706, 166.868, 164.763, 167.631, 163.625, 168.364, 162.071, 169.262, 160.092, 170.41, 157.567, 171.783, 154.814, 173.041, 152.171, 174.011, 149.788, 174.346, 147.676, 173.904, 145.847, 172.784, 144.327, 171.375, 142.813, 170.093, 141.095, 168.987, 139.014, 167.975, 136.876, 167.128, 135.06, 166.397, 133.799, 165.769, 169.274, 173.055, 167.438, 172.574, 165.088, 172.085, 162.343, 171.707, 159.578, 171.528, 157.033, 171.476, 154.826, 171.237, 152.961, 170.962, 151.526, 170.582, 150.631, 170.212, 150.206, 170.052, 150.23, 170.118, 150.731, 170.314, 151.582, 170.615, 152.549, 170.886, 153.496, 171.253, 154.099, 171.663, 154.075, 172.06, 153.294, 172.507, 151.76, 173.121, 149.768, 173.964, 147.395, 174.963, 144.912, 176.18, 142.306, 177.417, 139.692, 178.627, 136.988, 178.582, 134.238, 177.224, 131.595, 175.552, 129.371, 173.885, 127.627, 172.287, 126.409, 170.762, 125.693, 169.377, 125.469, 168.195, 125.612, 167.027, 126.052, 166.085, 126.553, 165.379, 126.976, 164.795, 127.351, 164.354, 165.273, 175.523, 164.921, 172.915, 164.133, 170.033, 163.158, 167.108, 161.917, 164.197, 160.79, 161.231, 159.858, 158.4, 159.023, 155.67, 158.373, 153.069, 157.812, 150.562, 157.27, 148.236, 156.851, 146.25, 156.506, 144.696, 156.266, 143.756, 155.948, 143.414, 155.575, 143.675, 155.169, 144.504, 154.534, 145.759, 153.48, 147.356, 151.803, 149.157, 149.66, 151.115, 147.039, 153.259, 144.097, 155.535, 141.025, 157.944, 138.012, 160.413, 135.17, 162.887, 132.399, 165.379, 129.815, 167.614, 127.261, 169.486, 124.87, 170.851, 122.832, 171.763, 121.2, 172.253, 172.451, 172.468, 172.181, 172.008, 153.827, 172.397, 152.378, 172.801, 151.336, 173.274, 150.771, 173.97, 150.767, 174.744, 151.201, 175.345, 152.037, 175.426, 153.031, 174.748, 153.992, 173.535, 154.67, 172.014, 154.995, 170.405, 154.924, 168.875, 154.409, 167.579, 153.545, 166.603, 152.303, 166.048, 150.709, 165.846, 148.704, 165.97, 146.413, 166.273, 143.881, 166.66, 141.192, 167.009, 138.58, 167.291, 136.306, 167.549, 134.709, 167.702, 133.876, 167.92, 133.62, 168.189, 133.926, 168.55, 134.486, 168.934, 135.135, 169.448, 135.774, 170.031, 136.399, 170.683, 137.056, 171.397, 137.762, 172.339, 138.629, 173.423, 139.54, 174.53, 140.4, 175.644, 140.941, 176.446, 141.076, 176.661, 140.843, 176.094, 150.737, 173.008, 150.162, 172.692, 149.831, 172.323, 149.656, 172.048, 149.564, 171.754, 149.451, 171.239, 149.365, 170.652, 149.365, 169.988, 149.382, 169.256, 149.486, 168.69, 149.821, 168.118, 150.423, 167.645, 151.135, 167.307, 151.765, 167.204, 152.15, 167.2, 152.202, 167.157, 152.028, 167.324, 151.739, 167.782, 151.504, 168.349, 151.458, 169.015, 151.551, 169.815, 151.781, 170.637, 151.981, 171.522, 152.129, 172.31, 152.12, 172.863, 152.032, 173.021, 151.934, 172.8, 151.887, 172.224, 151.956, 171.33, 152.176, 170.377, 152.562, 169.336, 152.904, 168.137, 153.1, 166.896, 153.144, 165.757, 152.967, 164.473, 147.584, 176.935, 149.915, 176.092, 151.732, 175.245, 153.108, 174.34, 154.09, 173.481, 154.742, 172.56, 155.099, 171.608, 155.211, 170.632, 155.082, 169.582, 154.722, 168.586, 154.207, 167.755, 153.817, 167.228, 153.601, 166.918, 153.772, 166.803, 154.427, 166.801, 155.66, 167.012, 157.51, 167.256, 159.789, 167.487, 162.301, 167.772, 164.893, 167.996, 167.294, 168.147, 169.385, 168.265, 171.04, 168.208, 172.389, 167.926, 173.476, 167.414, 174.184, 166.759, 174.026, 166.051, 172.761, 165.376, 170.576, 164.702, 167.804, 164.094, 164.736, 163.589, 161.728, 163.278, 158.962, 163.122, 156.561, 163.127, 154.569, 163.377, 152.93, 163.808, 131.196, 173.746, 130.442, 172.469, 130.102, 171.258, 130.51, 170.191, 131.611, 169.155, 133.358, 168.067, 135.659, 167.014, 138.068, 166.064, 140.343, 165.09, 142.389, 164.236, 144.211, 163.534, 146.085, 163.07, 148.164, 162.705, 150.487, 162.438, 152.911, 162.347, 155.275, 162.421, 157.422, 162.544, 159.244, 162.796, 160.679, 163.274, 161.917, 164.092, 163.11, 165.262, 164.245, 166.716, 165.405, 168.471, 166.674, 170.354, 168.041, 172.254, 169.536, 173.903, 171.161, 175.144, 172.843, 175.733, 174.324, 175.696, 175.489, 175.058, 124.832, 173.055, 126.836, 172.991, 129.256, 172.835, 131.76, 172.602, 134.057, 172.507, 136.202, 172.536, 138.3, 172.539, 140.425, 172.452, 142.594, 172.402, 144.911, 172.256, 147.223, 171.818, 149.305, 171.162, 151.071, 170.31, 152.54, 169.445, 154.0, 168.65, 155.732, 167.925, 157.866, 167.388, 160.449, 167.119, 163.424, 167.06, 166.748, 167.112, 170.287, 167.271, 173.927, 167.45, 176.713, 167.55, 175.705, 167.648, 172.453, 167.673, 169.265, 167.71, 166.537, 167.591, 164.423, 167.241, 162.837, 166.527, 161.855, 165.668, 161.319, 164.924, 161.202, 164.306, 161.559, 163.781, 126.767, 171.439, 129.628, 171.705, 132.193, 171.933, 134.218, 172.092, 135.674, 172.28, 136.915, 172.583, 138.278, 172.975, 139.898, 173.446, 141.734, 173.961, 143.66, 174.596, 145.258, 175.288, 146.44, 176.003, 147.164, 176.59, 147.492, 177.007, 147.881, 177.078, 148.796, 176.857, 150.393, 176.464, 152.558, 176.007, 155.145, 175.598, 157.851, 175.343, 160.318, 175.143, 162.337, 174.972, 163.716, 174.813, 164.472, 174.754, 164.653, 174.709, 164.482, 174.551, 164.134, 174.109, 163.584, 173.639, 162.649, 173.175, 161.312, 172.656, 159.554, 172.077, 157.593, 171.541, 155.594, 171.119, 132.327, 169.734, 132.147, 170.312, 131.777, 170.662, 131.29, 170.957, 130.71, 171.27, 130.075, 171.729, 129.42, 172.29, 128.635, 172.983, 127.908, 173.73, 127.382, 174.526, 127.159, 175.518, 127.261, 176.515, 127.775, 177.082, 128.481, 176.816, 129.502, 175.793, 130.743, 174.39, 132.179, 172.757, 133.904, 171.013, 135.836, 169.423, 137.927, 167.961, 140.089, 166.607, 142.348, 165.287, 144.69, 164.141, 146.966, 163.286, 149.141, 162.784, 151.212, 162.696, 153.191, 162.976, 154.772, 163.255, 155.845, 163.496, 156.399, 163.648, 156.483, 163.684, 156.204, 163.652, 155.691, 163.7, 155.076, 164.027, 137.442, 169.419, 139.024, 171.214, 140.359, 172.5, 141.389, 173.125, 142.213, 172.838, 142.963, 171.958, 143.755, 170.907, 144.625, 170.042, 145.592, 169.483, 146.734, 169.143, 147.976, 169.078, 149.336, 169.171, 150.828, 169.543, 152.569, 170.025, 154.392, 170.666, 156.584, 171.476, 159.101, 172.132, 161.927, 172.46, 164.821, 172.116, 167.47, 171.072, 169.749, 169.47, 171.219, 167.58, 171.685, 165.636, 171.27, 163.837, 170.265, 162.222, 168.979, 160.937, 167.722, 160.088, 166.469, 159.821, 165.209, 160.183, 163.984, 161.044, 162.905, 162.303, 162.039, 163.677, 141.429, 172.884, 143.336, 172.989, 145.137, 173.205, 146.9, 173.535, 148.694, 174.073, 150.486, 174.744, 152.15, 175.268, 153.359, 175.625, 154.002, 175.775, 153.91, 175.501, 153.07, 174.892, 151.813, 174.14, 150.337, 173.37, 148.882, 172.581, 147.693, 171.891, 146.833, 171.343, 146.276, 170.919, 145.997, 170.722, 145.748, 170.771, 145.572, 171.093, 145.434, 171.598, 145.176, 172.234, 145.02, 173.074, 144.865, 174.065, 144.768, 175.054, 144.565, 175.879, 144.055, 176.173, 143.19, 175.636, 142.101, 174.3, 140.766, 172.587, 139.421, 170.715, 138.154, 168.821, 137.123, 167.002, 136.33, 165.391, 135.826, 163.997, 135.49, 162.827, 135.31, 162.006, 147.474, 177.678, 150.179, 176.859, 153.221, 174.034, 156.383, 171.394, 159.307, 169.098, 161.932, 167.253, 164.095, 165.846, 165.599, 164.742, 166.156, 163.864, 165.591, 163.247, 163.975, 162.991, 161.326, 162.949, 157.871, 162.863, 154.04, 162.856, 150.022, 163.062, 146.273, 163.344, 143.091, 163.569, 140.641, 163.784, 139.105, 164.085, 138.551, 164.318, 138.809, 164.459, 139.7, 164.661, 140.919, 164.884, 142.251, 165.165, 143.509, 165.544, 144.663, 166.165, 145.685, 167.093, 146.537, 168.192, 147.039, 169.334, 147.075, 170.323, 146.431, 170.982, 145.072, 171.143, 143.172, 170.863, 141.096, 170.294, 161.22, 175.553, 160.974, 176.223, 160.748, 176.44, 160.622, 175.858, 160.429, 174.645, 160.287, 173.054, 160.139, 171.305, 159.88, 169.686, 159.347, 168.307, 158.635, 167.092, 157.733, 166.051, 156.861, 165.204, 156.018, 164.522, 155.313, 164.009, 154.79, 163.707, 154.34, 163.581, 153.895, 163.537, 153.332, 163.795, 152.542, 164.415, 151.842, 165.262, 151.335, 166.299, 150.978, 167.573, 150.9, 169.019, 150.949, 170.717, 150.967, 172.567, 150.812, 174.496, 150.302, 176.238, 149.651, 177.01, 148.973, 176.202, 148.427, 174.375, 148.241, 172.272, 148.236, 170.015, 148.363, 167.917, 148.555, 165.966, 174.355, 174.441, 173.859, 175.268, 172.936, 175.992, 171.77, 176.471, 170.329, 176.589, 168.837, 176.462, 167.508, 176.13, 166.274, 175.519, 165.148, 174.716, 164.163, 173.722, 163.338, 172.703, 162.522, 171.718, 161.669, 170.979, 160.651, 170.483, 159.423, 170.206, 158.103, 170.389, 156.732, 171.095, 155.374, 172.114, 154.014, 173.315, 152.61, 174.617, 150.942, 175.75, 149.017, 176.336, 146.664, 175.827, 144.054, 174.597, 141.492, 173.209, 171.239, 172.588, 174.293, 173.48, 177.204, 173.717, 178.837, 173.139, 176.051, 171.807, 172.651, 170.14, 169.188, 168.224, 165.662, 166.213, 161.921, 164.326, 158.052, 162.783, 154.071, 161.496, 150.271, 160.492, 146.96, 159.877, 144.363, 159.774, 142.483, 160.237, 141.221, 161.252, 140.238, 162.667, 139.344, 164.465, 138.343, 166.565, 137.261, 168.845, 136.299, 171.095, 135.663, 173.119, 135.594, 174.609, 135.961, 175.227, 136.522, 175.07, 137.024, 174.319, 136.936, 173.314, 136.139, 172.22, 134.894, 171.051, 163.747, 170.669, 163.795, 169.945, 164.177, 168.674, 164.837, 167.164, 165.691, 165.69, 166.717, 164.423, 167.837, 163.315, 169.022, 162.322, 170.19, 161.494, 171.097, 160.795, 171.619, 160.325, 171.599, 160.298, 170.829, 160.824, 169.244, 161.801, 167.057, 163.254, 164.548, 165.037, 161.741, 167.092, 158.897, 169.284, 156.373, 171.545, 154.153, 173.951, 152.403, 176.45, 151.129, 178.351, 150.229, 177.568, 149.535, 175.658, 148.972, 173.528, 148.493, 171.505, 148.128, 169.605, 147.762, 167.956, 147.535, 166.698, 147.367, 165.795, 147.149, 165.301, 146.775, 165.101, 146.118, 165.175, 145.014, 165.445, 143.414, 165.92, 160.235, 170.78, 160.402, 171.613, 160.867, 172.535, 161.487, 173.364, 162.238, 173.9, 163.059, 174.086, 163.804, 173.861, 164.516, 173.468, 165.282, 172.916, 166.016, 172.182, 166.502, 171.296, 166.637, 170.351, 166.284, 169.409, 165.427, 168.557, 164.085, 168.058, 162.222, 167.832, 159.79, 167.951, 157.097, 168.39, 154.331, 168.991, 151.546, 169.591, 148.869, 170.23, 146.315, 170.76, 143.758, 171.118, 141.264, 171.281, 138.745, 171.334, 136.08, 171.364, 133.467, 171.409, 130.908, 171.626, 128.549, 171.989, 126.347, 172.593, 124.177, 173.332, 122.13, 174.152, 174.878, 175.113, 174.576, 173.246, 171.407, 160.34, 171.38, 160.168, 172.536, 159.834, 173.657, 159.385, 174.541, 158.936, 174.87, 158.537, 174.569, 158.131, 173.811, 157.787, 172.737, 157.502, 171.601, 157.419, 170.698, 157.457, 170.002, 157.772, 169.444, 158.378, 169.206, 159.148, 169.259, 159.815, 169.714, 160.307, 170.283, 160.358, 171.063, 159.897, 172.026, 158.95, 173.204, 157.58, 174.471, 155.985, 175.668, 154.303, 176.323, 152.58, 175.828, 150.731, 174.271, 148.636, 172.329, 146.372, 170.54, 144.109, 169.001, 142.09, 167.663, 140.381, 166.577, 139.03, 165.801, 138.069, 165.249, 137.347, 164.936, 155.356, 170.209, 152.225, 168.442, 148.958, 166.786, 145.722, 165.289, 142.588, 163.908, 139.72, 162.906, 137.168, 162.394, 134.874, 162.214, 132.932, 162.448, 131.43, 163.063, 130.322, 163.949, 129.652, 164.93, 129.416, 165.994, 129.498, 167.018, 129.829, 167.879, 130.476, 168.551, 131.164, 168.85, 131.866, 168.765, 132.446, 168.283, 132.893, 167.624, 133.172, 166.853, 133.239, 166.246, 133.186, 165.899, 132.992, 165.919, 132.7, 166.317, 132.5, 167.124, 132.314, 168.193, 132.353, 169.294, 145.565, 168.206, 142.551, 170.106, 140.048, 171.941, 138.145, 173.548, 136.646, 174.579, 135.212, 174.554, 133.702, 173.475, 131.977, 171.79, 130.254, 169.792, 128.68, 167.81, 127.507, 165.792, 126.777, 164.001, 126.372, 162.508, 126.2, 161.266, 125.889, 160.318, 124.941, 159.55, 123.348, 159.035, 121.484, 158.719, 158.661, 158.879, 159.354, 159.932, 160.436, 160.947, 161.286, 161.419, 161.464, 161.459, 161.531, 161.809, 162.295, 163.065, 164.016, 165.157, 166.521, 168.07, 169.565, 137.112, 169.626, 135.637, 168.88, 134.358, 168.24, 133.43, 167.75, 132.82, 167.588, 132.479, 167.77, 132.185, 168.213, 131.864, 168.713, 131.336, 169.34, 130.462, 169.94, 129.178, 170.508, 127.692, 171.11, 126.108, 171.72, 124.622, 172.426, 123.405, 173.29, 122.438, 174.224, 121.707, 175.118, 121.144, 175.852, 120.782, 176.43, 120.668, 176.688, 120.98, 176.436, 121.886, 175.745, 123.374, 174.936, 125.493, 174.138, 128.149, 173.352, 131.038, 172.645, 133.857, 172.045, 136.346, 171.533, 138.394, 171.12, 140.152, 170.846, 141.632, 170.897, 131.414, 173.854, 132.397, 172.426, 133.773, 170.158, 135.513, 167.613, 137.468, 165.011, 139.275, 162.603, 140.653, 160.58, 141.561, 158.924, 142.117, 157.556, 142.543, 156.693, 142.889, 156.325, 143.184, 156.379, 143.495, 156.79, 143.774, 157.441, 143.88, 158.283, 143.863, 159.266, 143.881, 160.185, 144.107, 161.02, 144.626, 161.704, 145.714, 162.382, 147.271, 163.228, 149.259, 164.216, 151.54, 165.397, 153.921, 166.815, 156.227, 168.635, 158.117, 170.88, 159.641, 173.554, 160.863, 176.676, 161.666, 179.806, 161.974, 176.13, 161.726, 172.334, 160.83, 168.603, 130.068, 173.608, 127.136, 174.001, 124.042, 174.196, 121.12, 174.179, 174.033, 173.771, 173.459, 173.208, 173.122, 173.147, 172.928, 172.456, 171.89, 171.214, 170.722, 170.132, 169.569, 168.998, 168.269, 167.362, 166.387, 165.326, 164.229, 163.171, 162.284, 161.635, 161.256, 161.233, 161.481, 161.936, 162.414, 121.208, 162.913, 125.021, 167.648, 123.807, 165.664, 122.802, 164.212, 121.961, 163.512, 121.025, 163.62, 164.659, 166.483, 169.086, 171.946, 173.959, 173.715, 171.615, 168.986, 121.524, 166.552, 123.176, 164.655, 124.666, 163.249, 126.098, 162.395, 127.634, 162.09, 129.342, 162.154, 131.31, 162.651, 133.476, 163.506, 135.562, 164.563, 137.303, 165.731, 138.477, 166.694, 139.268, 167.253, 139.914, 167.027, 140.664, 165.747, 141.639, 163.525, 142.886, 160.712, 144.273, 157.906, 145.534, 155.401, 146.451, 153.44, 147.027, 151.994, 147.256, 150.91, 147.347, 150.195, 147.426, 149.861, 163.036, 163.302, 163.634, 164.046, 164.439, 120.107, 164.616, 120.972, 164.435, 122.155, 163.834, 123.481, 163.031, 124.831, 162.125, 126.171, 161.241, 127.428, 160.566, 128.811, 160.258, 130.572, 160.295, 132.849, 160.576, 135.443, 161.132, 138.136, 161.963, 140.884, 162.825, 143.456, 163.914, 145.672, 165.139, 147.591, 166.488, 149.226, 167.768, 150.701, 168.801, 151.979, 169.512, 152.822, 169.96, 153.26, 170.183, 153.142, 170.186, 152.587, 170.148, 151.971, 170.038, 151.399, 170.062, 151.009, 170.2, 150.896, 170.428, 151.016, 170.428, 151.17, 170.138, 160.59, 160.071, 159.566, 159.239, 159.23, 121.187, 159.528, 123.218, 160.14, 125.119, 161.085, 127.027, 162.335, 129.005, 163.783, 131.101, 165.411, 133.322, 167.132, 135.489, 168.837, 137.296, 170.456, 138.51, 172.097, 139.224, 173.66, 139.729, 174.778, 140.09, 175.253, 140.624, 175.141, 141.401, 174.886, 142.582, 174.599, 143.979, 174.451, 145.487, 174.43, 146.975, 174.595, 148.291, 174.937, 149.696, 175.425, 151.318, 175.895, 153.258, 176.319, 155.517, 176.521, 158.175, 176.169, 161.018, 175.271, 163.715, 174.125, 160.006, 159.744, 159.656, 159.968, 160.697, 161.775, 121.434, 163.233, 124.388, 164.982, 127.334, 166.85, 130.121, 168.856, 132.818, 171.081, 135.517, 173.558, 138.278, 176.12, 141.232, 177.999, 144.376, 177.251, 147.327, 175.107, 149.735, 173.023, 151.332, 171.201, 152.215, 169.783, 152.416, 168.734, 152.056, 167.995, 151.416, 167.546, 150.645, 167.309, 149.772, 167.038, 148.755, 166.811, 147.489, 166.624, 146.144, 166.379, 144.846, 166.164, 143.709, 165.903, 142.81, 165.572, 142.244, 165.436, 142.051, 165.299, 163.514, 163.801, 164.323, 121.712, 164.982, 123.921, 165.76, 125.913, 166.655, 127.87, 167.627, 129.935, 168.563, 132.142, 169.49, 134.519, 170.327, 137.185, 171.098, 140.065, 171.756, 143.019, 172.338, 145.915, 172.816, 148.655, 173.229, 151.083, 173.721, 153.336, 174.255, 155.417, 174.926, 157.335, 175.567, 159.054, 176.071, 160.388, 176.322, 161.28, 176.188, 161.792, 175.722, 161.992, 174.942, 161.916, 173.937, 161.653, 172.94, 161.449, 172.049, 161.174, 171.366, 160.951, 170.866, 160.757, 170.41, 160.621, 169.958, 160.616, 169.464, 160.76, 169.052, 161.112, 168.667, 161.64, 168.32, 162.232, 168.08, 122.289, 171.306, 172.024, 172.609, 172.793, 172.464, 171.635, 170.357, 168.877, 167.356, 166.011, 164.973, 164.322, 164.172, 164.488, 165.06, 165.8, 166.71, 167.755, 168.808, 169.829, 170.73, 171.234, 171.128, 170.376, 169.159, 167.498, 165.701, 164.023, 162.65, 161.66, 161.131, 161.037, 161.162, 161.396, 161.642, 123.082, 162.007, 128.684, 177.871, 130.935, 177.391, 133.213, 176.646, 135.415, 175.927, 137.35, 175.138, 139.013, 174.369, 140.457, 173.635, 141.85, 172.794, 143.202, 171.973, 144.583, 171.312, 145.924, 170.901, 147.169, 170.827, 148.079, 170.995, 148.515, 171.437, 148.662, 172.089, 148.478, 172.847, 148.102, 173.575, 147.65, 173.929, 147.224, 173.689, 146.772, 172.69, 146.289, 171.157, 145.754, 169.552, 145.085, 167.982, 144.358, 166.516, 143.628, 164.956, 143.185, 163.134, 143.061, 161.132, 143.165, 159.087, 143.572, 157.217, 144.191, 155.652, 144.917, 154.474, 145.74, 153.561, 146.648, 153.024, 147.581, 152.667, 135.761, 168.145, 137.283, 167.322, 139.056, 166.802, 141.02, 166.805, 143.164, 167.217, 145.426, 168.074, 147.737, 169.467, 150.087, 171.142, 152.276, 172.999, 154.28, 174.923, 156.053, 176.768, 157.658, 178.338, 159.183, 179.24, 160.499, 179.171, 161.459, 178.883, 162.029, 178.847, 162.188, 179.02, 161.892, 178.972, 161.225, 178.51, 160.435, 177.625, 159.555, 176.599, 158.759, 175.584, 158.027, 174.562, 157.498, 173.484, 157.099, 172.436, 156.872, 171.283, 156.843, 170.199, 156.892, 169.14, 156.841, 168.14, 156.556, 167.311, 156.139, 166.611, 155.539, 166.26, 154.779, 166.223, 153.745, 166.402, 144.546, 162.403, 146.399, 162.499, 148.433, 162.572, 150.536, 162.818, 152.522, 163.181, 154.242, 163.655, 155.718, 164.101, 157.033, 164.501, 157.915, 164.87, 158.343, 165.197, 158.396, 165.529, 158.047, 166.01, 157.364, 166.607, 156.499, 167.307, 155.489, 168.117, 154.382, 168.967, 153.397, 169.94, 152.676, 170.876, 152.164, 171.557, 152.016, 171.984, 152.34, 172.003, 152.935, 171.528, 153.815, 170.587, 154.791, 169.362, 155.595, 168.028, 156.215, 166.723, 156.624, 165.574, 156.771, 164.839, 156.484, 164.568, 155.893, 164.709, 155.072, 165.341, 154.148, 166.302, 152.869, 167.533, 151.334, 169.068, 149.572, 170.799, 147.563, 172.627, 145.483, 174.551, 143.521, 176.426, 152.813, 159.237, 154.273, 157.975, 155.657, 156.519, 157.033, 154.96, 158.215, 153.541, 158.964, 152.454, 158.922, 151.698, 158.104, 151.403, 156.742, 151.53, 155.199, 151.99, 153.706, 152.649, 152.486, 153.507, 151.592, 154.62, 150.999, 155.966, 150.724, 157.586, 150.608, 159.404, 150.665, 161.383, 150.913, 163.482, 151.526, 165.701, 152.5, 167.976, 153.707, 170.024, 154.995, 171.582, 156.29, 172.774, 157.241, 173.553, 157.692, 173.832, 157.607, 173.555, 157.118, 172.926, 156.32, 172.099, 155.303, 171.279, 154.244, 170.675, 153.124, 170.247, 151.842, 169.961, 150.465, 170.013, 149.079, 170.305, 147.804, 170.897, 146.724, 171.785, 145.966, 172.877, 145.611, 174.022, 158.509, 156.294, 157.533, 159.657, 156.138, 162.628, 154.632, 165.149, 153.214, 167.24, 152.084, 168.798, 151.142, 169.995, 150.348, 171.053, 149.73, 172.166, 149.024, 173.288, 148.116, 174.373, 147.05, 175.531, 145.91, 176.675, 144.852, 177.767, 144.027, 177.955, 143.384, 176.101, 142.799, 173.302, 142.069, 169.979, 141.078, 166.306, 139.774, 162.515, 138.517, 158.872, 137.575, 155.646, 137.096, 152.951, 136.89, 150.893, 136.797, 149.502, 136.638, 148.956, 136.241, 149.304, 135.551, 150.363, 134.789, 152.183, 134.225, 154.535, 134.02, 157.234, 134.335, 159.991, 135.129, 162.785, 155.705, 155.33, 155.031, 155.766, 154.401, 156.14, 153.788, 156.406, 153.225, 156.412, 152.706, 156.14, 152.488, 155.528, 152.782, 154.631, 153.468, 153.557, 154.637, 152.277, 155.895, 150.821, 156.944, 149.272, 157.297, 147.861, 156.881, 146.815, 155.873, 146.431, 154.602, 146.659, 153.45, 147.585, 152.599, 149.299, 152.062, 151.806, 151.831, 154.805, 151.507, 158.135, 150.844, 161.744, 149.669, 165.439, 148.161, 169.047, 146.735, 172.314, 145.848, 174.468, 145.608, 174.902, 146.234, 173.966, 147.574, 172.604, 149.534, 171.218, 151.758, 170.037, 153.753, 169.228, 155.351, 168.586, 156.681, 168.037, 157.608, 167.553, 153.035, 157.687, 153.546, 158.155, 154.092, 158.971, 154.706, 160.155, 155.531, 161.844, 156.758, 163.916, 158.328, 166.518, 160.106, 169.436, 161.958, 172.388, 163.601, 174.218, 164.694, 173.508, 165.043, 170.922, 164.65, 168.069, 163.768, 165.483, 162.662, 163.411, 161.404, 161.97, 160.032, 161.219, 158.57, 161.159, 156.876, 161.692, 154.804, 162.655, 152.466, 163.888, 150.152, 165.264, 148.041, 166.62, 146.326, 167.895, 145.205, 169.004, 144.549, 169.643, 144.21, 169.838, 143.856, 169.534, 153.993, 164.012, 155.549, 162.792, 157.547, 161.8, 159.914, 160.962, 162.384, 160.44, 164.794, 160.38, 166.931, 160.728, 168.706, 161.507, 169.957, 162.559, 170.54, 163.609, 170.449, 164.437, 169.728, 164.912, 168.228, 164.885, 166.197, 164.47, 163.792, 163.783, 161.186, 162.824, 158.614, 161.703, 156.312, 160.474, 154.355, 159.113, 152.601, 157.551, 150.99, 155.992, 149.403, 154.471, 147.768, 153.049, 146.159, 151.876, 144.795, 151.018, 143.851, 150.401, 143.404, 150.024, 143.301, 149.636, 143.197, 149.281, 142.91, 148.917, 142.08, 148.655, 140.643, 148.518, 138.857, 148.609, 137.095, 148.98, 162.754, 172.605, 162.29, 171.899, 161.616, 171.196, 161.003, 170.561, 160.426, 169.97, 159.74, 169.374, 158.83, 168.625, 157.594, 167.608, 155.886, 166.347, 153.688, 165.009, 151.269, 163.898, 148.856, 163.158, 146.746, 162.972, 145.034, 163.345, 143.491, 164.222, 141.909, 165.383, 140.229, 166.507, 138.294, 167.263, 136.17, 167.624, 134.032, 167.921, 132.225, 168.125, 130.885, 168.305, 130.034, 168.621, 129.439, 169.041, 128.895, 169.215, 128.183, 169.088, 127.087, 168.733, 125.838, 168.183, 124.751, 167.801, 123.951, 167.781, 168.934, 178.296, 167.642, 176.317, 166.073, 174.212, 164.186, 172.033, 162.101, 169.835, 159.927, 167.763, 157.672, 165.922, 155.513, 164.529, 153.638, 163.599, 151.994, 163.003, 150.562, 162.642, 149.329, 162.541, 148.164, 162.707, 146.907, 163.098, 145.537, 163.761, 144.322, 164.692, 143.319, 165.884, 142.589, 167.074, 142.216, 168.082, 141.891, 168.682, 141.45, 168.562, 140.711, 167.761, 139.472, 166.482, 137.862, 165.067, 136.095, 163.712, 134.466, 162.564, 133.196, 161.713, 132.252, 161.092, 131.53, 160.567, 131.094, 160.087, 130.894, 159.789, 130.813, 159.718, 130.8, 159.899, 130.909, 160.465, 131.266, 161.505, 131.892, 162.957, 132.718, 164.612, 164.983, 176.718, 164.333, 177.237, 163.378, 177.415, 162.177, 177.349, 160.979, 176.946, 159.826, 176.273, 158.819, 175.422, 157.977, 174.505, 157.334, 173.598, 156.903, 172.848, 156.7, 172.145, 156.545, 171.494, 156.406, 170.952, 156.29, 170.462, 156.106, 170.005, 156.01, 169.489, 155.837, 168.892, 155.45, 168.422, 154.865, 168.075, 153.889, 167.917, 152.479, 167.855, 150.578, 167.808, 148.375, 167.869, 146.033, 167.961, 143.788, 168.126, 141.724, 168.347, 139.941, 168.637, 138.226, 169.122, 136.622, 169.77, 135.159, 170.619, 156.936, 176.146, 157.926, 173.422, 159.073, 170.845, 160.301, 168.576, 161.372, 166.567, 162.293, 164.812, 163.229, 163.25, 164.077, 161.91, 164.839, 160.913, 165.545, 160.267, 166.195, 159.966, 166.543, 159.952, 166.679, 160.292, 166.376, 160.91, 165.55, 161.634, 164.261, 162.434, 162.654, 163.282, 160.806, 164.048, 158.774, 164.771, 156.759, 165.441, 154.803, 165.935, 153.049, 166.245, 151.625, 166.252, 150.446, 165.931, 149.441, 165.203, 148.731, 164.073, 148.411, 162.543, 148.338, 160.785, 148.456, 159.075, 148.58, 157.643, 148.775, 156.484, 148.824, 155.53, 148.697, 154.686, 148.274, 154.047, 150.786, 177.197, 152.218, 177.25, 153.827, 176.503, 155.411, 175.473, 156.718, 174.468, 157.768, 173.549, 158.64, 172.7, 159.392, 171.88, 160.101, 171.049, 160.852, 170.158, 161.569, 169.212, 162.092, 168.137, 162.266, 167.002, 161.716, 165.898, 160.487, 165.022, 158.758, 164.342, 156.766, 163.741, 155.002, 163.112, 153.693, 162.551, 152.915, 162.256, 152.686, 162.201, 152.975, 162.364, 153.57, 162.807, 154.344, 163.593, 155.042, 164.515, 155.695, 165.76, 156.167, 167.185, 156.391, 168.787, 156.203, 170.503, 155.54, 172.102, 154.213, 173.519, 152.213, 174.571, 149.699, 175.007, 146.954, 174.618, 144.183, 173.611, 141.589, 172.348, 139.252, 171.063, 147.982, 178.328, 148.882, 178.27, 149.725, 178.367, 150.473, 178.527, 151.226, 178.659, 152.017, 178.695, 152.882, 178.747, 153.546, 178.868, 154.116, 179.009, 154.46, 179.068, 154.385, 178.806, 153.935, 178.312, 153.147, 177.566, 152.109, 176.699, 150.839, 175.647, 149.431, 174.454, 148.069, 173.18, 146.87, 171.802, 145.735, 170.286, 144.791, 168.731, 144.153, 167.175, 143.831, 165.709, 143.917, 164.344, 144.292, 163.06, 145.021, 161.777, 146.036, 160.528, 147.191, 159.312, 148.511, 158.378, 149.971, 157.667, 151.256, 157.333, 152.4, 157.321, 153.171, 157.563, 153.691, 158.051, 145.611, 176.411, 144.015, 175.883, 142.582, 175.533, 141.175, 175.322, 139.618, 175.162, 137.804, 175.063, 135.763, 175.06, 133.806, 175.146, 132.176, 175.286, 131.174, 175.388, 130.882, 175.487, 131.136, 175.386, 131.836, 175.208, 132.852, 174.952, 133.793, 174.57, 134.515, 174.21, 135.075, 173.884, 135.739, 173.721, 136.599, 173.633, 137.589, 173.697, 138.716, 173.999, 139.731, 174.462, 140.519, 175.071, 140.79, 175.786, 140.475, 176.261, 139.852, 176.155, 139.401, 175.484, 139.337, 174.388, 139.735, 173.091, 140.533, 171.69, 141.674, 170.283, 142.874, 168.959, 144.135, 167.727, 145.442, 166.6, 146.919, 165.599, 142.704, 172.385, 140.265, 173.688, 137.476, 173.73, 134.692, 172.425, 132.291, 170.464, 130.4, 168.466, 128.988, 166.687, 127.911, 165.165, 127.031, 163.907, 126.244, 163.044, 125.588, 162.4, 125.278, 161.958, 125.525, 161.519, 126.513, 161.147, 128.117, 160.882, 130.013, 160.675, 131.721, 160.74, 132.948, 161.201, 133.476, 161.836, 133.334, 162.613, 132.889, 163.435, 132.468, 164.079, 132.448, 164.443, 132.759, 164.64, 133.26, 164.679, 133.869, 164.762, 134.446, 164.994, 135.09, 165.286, 136.014, 165.426, 137.555, 165.271, 139.934, 164.652, 143.175, 163.592, 147.174, 162.173, 134.173, 169.047, 131.887, 169.38, 130.09, 169.922, 128.645, 170.638, 127.362, 171.534, 125.886, 172.307, 123.946, 172.841, 121.5, 172.813, 172.13, 170.982, 169.639, 168.313, 167.158, 166.215, 165.365, 164.587, 163.832, 163.16, 162.579, 162.271, 162.295, 162.662, 163.369, 164.439, 165.698, 167.03, 168.262, 169.227, 169.99, 121.151, 170.471, 123.769, 170.609, 126.337, 170.462, 128.387, 169.904, 129.865, 168.981, 126.823, 175.138, 126.577, 175.914, 127.006, 176.765, 127.867, 177.723, 128.855, 178.745, 129.763, 179.677, 130.417, 179.216, 130.954, 178.35, 131.588, 177.486, 132.503, 176.57, 133.706, 175.733, 135.164, 175.07, 136.582, 174.491, 137.705, 173.946, 138.369, 173.425, 138.665, 173.083, 138.819, 172.868, 139.194, 172.806, 140.004, 172.977, 141.278, 173.281, 142.979, 173.499, 144.936, 173.62, 146.896, 173.405, 148.746, 173.052, 150.499, 172.479, 152.232, 171.656, 153.927, 170.712, 155.68, 169.735, 157.561, 168.67, 159.522, 167.524, 161.314, 166.43, 162.619, 165.521, 163.454, 164.808, 132.859, 177.026, 133.008, 173.799, 132.815, 170.897, 132.588, 168.286, 132.549, 165.941, 132.85, 163.768, 133.49, 161.709, 134.394, 159.892, 135.426, 158.201, 136.447, 156.747, 137.604, 155.485, 138.98, 154.44, 140.735, 153.709, 142.974, 153.231, 145.788, 152.822, 149.158, 152.547, 152.67, 152.358, 155.956, 152.247, 158.79, 152.344, 161.104, 152.636, 162.841, 153.297, 164.084, 154.387, 164.985, 155.93, 165.469, 157.795, 165.771, 159.901, 165.895, 162.221, 165.848, 164.585, 165.581, 166.683, 165.272, 168.079, 165.154, 168.554, 165.442, 167.821, 165.999, 166.052, 166.817, 163.621, 167.708, 160.938, 168.54, 158.114, 169.116, 155.345, 169.33, 152.751, 169.096, 150.413, 168.687, 148.558, 134.39, 171.586, 134.865, 174.305, 135.518, 176.553, 136.15, 177.007, 136.636, 175.66, 136.951, 173.921, 137.156, 172.201, 137.354, 170.762, 137.709, 169.537, 138.596, 168.456, 140.332, 167.525, 142.995, 166.677, 146.573, 165.92, 150.819, 165.296, 155.394, 164.911, 159.915, 164.661, 164.271, 164.502, 168.15, 164.448, 171.626, 164.372, 174.62, 164.367, 177.13, 164.374, 179.105, 164.405, 179.418, 164.441, 178.473, 164.544, 177.783, 164.81, 177.211, 165.276, 176.661, 165.93, 175.87, 166.904, 174.868, 168.221, 173.66, 170.061, 172.283, 172.391, 170.439, 174.919, 134.801, 166.142, 134.723, 164.629, 134.645, 163.181, 134.828, 161.905, 135.236, 160.713, 135.831, 159.707, 136.44, 159.182, 136.703, 158.959, 136.444, 159.028, 135.801, 159.338, 134.928, 159.765, 134.116, 160.234, 133.487, 160.728, 133.17, 161.106, 133.129, 161.494, 133.033, 162.135, 132.594, 162.868, 131.771, 163.877, 130.679, 164.96, 129.588, 166.007, 128.691, 167.005, 128.243, 167.724, 128.237, 168.025, 128.58, 168.033, 128.948, 167.982, 129.167, 167.759, 129.288, 167.39, 129.256, 167.029, 129.54, 166.641, 130.35, 166.224, 131.707, 165.775, 133.413, 165.429, 135.443, 165.352, 137.383, 165.757, 138.995, 166.602, 140.28, 167.97, 141.394, 169.75, 142.555, 171.874, 143.993, 174.312, 133.321, 162.727, 132.394, 163.186, 132.132, 163.888, 132.689, 164.729, 133.993, 165.576, 135.756, 166.474, 137.793, 167.298, 139.815, 168.074, 141.759, 168.622, 143.538, 169.06, 145.196, 169.487, 146.748, 169.931, 148.173, 170.376, 149.203, 170.908, 149.827, 171.616, 150.104, 172.616, 150.257, 173.857, 150.422, 175.316, 150.786, 176.9, 151.257, 178.52, 151.794, 179.32, 152.453, 177.944, 153.23, 176.504, 154.169, 175.432, 155.393, 174.815, 157.04, 174.708, 158.982, 174.993, 139.18, 162.382, 139.894, 163.028, 141.002, 163.924, 142.277, 165.005, 143.585, 166.3, 144.813, 167.721, 145.699, 169.176, 145.98, 170.52, 145.816, 171.646, 145.216, 172.581, 144.482, 173.562, 143.723, 174.447, 143.068, 175.204, 142.353, 175.547, 141.529, 175.088, 140.712, 173.623, 139.937, 171.5, 139.298, 169.194, 138.909, 166.975, 138.802, 165.009, 139.106, 163.286, 139.742, 161.887, 140.664, 160.901, 141.782, 160.267, 143.075, 159.899, 144.435, 159.736, 145.914, 159.779, 147.573, 160.202, 149.382, 161.084, 151.393, 162.392, 153.523, 164.02, 155.641, 165.679, 157.735, 167.303, 159.684, 168.797, 161.321, 170.121, 162.468, 171.15, 162.964, 171.985, 162.735, 172.599, 151.878, 165.281, 153.146, 165.312, 153.983, 165.705, 154.471, 166.399, 154.608, 167.297, 154.563, 168.382, 154.392, 169.737, 154.059, 171.163, 153.586, 172.484, 153.096, 173.568, 152.56, 174.323, 151.987, 174.561, 151.579, 174.12, 151.566, 173.11, 151.861, 171.707, 152.447, 170.006, 153.279, 168.273, 154.223, 166.557, 155.241, 164.986, 156.201, 163.717, 157.106, 162.802, 157.864, 162.353, 158.463, 162.194, 158.836, 162.173, 158.893, 162.06, 158.605, 161.763, 157.966, 161.35, 156.985, 160.952, 155.729, 160.69, 154.45, 160.62, 153.163, 160.79, 152.073, 161.154, 151.253, 161.729, 150.691, 162.333, 150.315, 162.703, 150.025, 162.797, 149.844, 162.958, 149.675, 163.114, 157.729, 172.101, 160.834, 172.339, 163.726, 172.578, 166.685, 172.849, 169.605, 173.136, 172.467, 173.46, 175.094, 173.928, 176.619, 174.667, 176.061, 175.551, 174.543, 176.677, 173.019, 177.795, 171.71, 178.699, 170.837, 178.664, 170.435, 177.652, 170.635, 176.484, 171.354, 175.391, 172.335, 174.408, 173.399, 173.701, 174.422, 173.269, 175.266, 172.957, 175.989, 172.647, 176.747, 172.326, 177.508, 171.951, 177.574, 171.491, 176.39, 170.886, 174.41, 170.188, 171.969, 169.416, 169.418, 168.693, 166.968, 168.027, 164.845, 167.3, 164.008, 170.555, 164.442, 168.547, 165.096, 166.723, 165.872, 165.257, 166.679, 164.257, 167.336, 163.495, 167.658, 162.89, 167.792, 162.213, 167.814, 161.308, 167.876, 160.351, 168.166, 159.583, 168.632, 159.124, 169.186, 159.056, 169.473, 159.365, 169.133, 159.823, 167.978, 160.43, 166.173, 161.061, 164.258, 161.54, 162.4, 161.917, 160.603, 162.364, 159.002, 163.07, 157.596, 163.982, 156.281, 164.858, 154.994, 165.538, 153.744, 166.139, 152.699, 166.46, 152.056, 166.592, 151.892, 166.671, 152.13, 166.852, 152.639, 167.247, 153.249, 167.843, 153.586, 168.618, 153.32, 169.439, 168.567, 165.455, 166.79, 164.381, 164.568, 163.688, 162.132, 163.56, 159.907, 163.808, 158.163, 164.225, 157.08, 164.655, 156.555, 164.991, 156.474, 165.227, 156.617, 165.414, 156.691, 165.559, 156.49, 165.822, 155.918, 166.147, 155.396, 166.691, 155.025, 167.258, 154.834, 167.618, 154.748, 167.534, 154.527, 166.902, 154.208, 166.035, 153.84, 165.085, 153.54, 164.181, 153.39, 163.42, 153.416, 162.905, 153.782, 162.441, 154.38, 161.997, 155.14, 161.356, 155.812, 160.611, 156.002, 159.97, 155.431, 159.62, 154.084, 159.661, 152.253, 160.182, 150.157, 161.175, 147.99, 162.526, 145.777, 163.918, 143.539, 165.255, 141.27, 166.599, 138.887, 167.962, 136.498, 169.321, 134.5, 170.668, 133.122, 171.968, 132.434, 173.082, 132.412, 173.762, 133.17, 173.905, 134.51, 173.483, 167.989, 163.773, 166.842, 165.361, 166.077, 167.04, 165.484, 168.965, 164.96, 171.089, 164.405, 173.176, 163.722, 174.992, 162.93, 175.911, 162.107, 175.518, 161.484, 174.246, 161.223, 172.707, 161.086, 171.209, 161.006, 169.9, 160.85, 168.866, 160.503, 167.947, 159.838, 167.158, 158.959, 166.452, 158.041, 165.755, 157.448, 165.016, 157.201, 164.188, 157.409, 163.342, 157.773, 162.479, 158.043, 161.676, 157.985, 161.134, 157.285, 160.972, 156.082, 161.362, 154.682, 162.29, 153.257, 163.585, 151.942, 165.17, 150.815, 167.128, 149.719, 169.358, 148.53, 171.695, 147.18, 173.849, 145.419, 175.871, 143.27, 177.617, 176.859, 167.585, 177.389, 166.75, 177.384, 166.076, 176.932, 165.467, 176.303, 165.02, 175.808, 164.568, 175.681, 164.177, 175.857, 163.764, 176.258, 163.379, 176.548, 162.958, 176.152, 162.469, 174.793, 161.936, 172.685, 161.352, 170.088, 160.772, 167.131, 160.177, 163.924, 159.641, 160.558, 159.218, 157.198, 158.922, 154.156, 158.712, 151.581, 158.627, 149.593, 158.788, 148.214, 159.229, 147.424, 159.874, 147.089, 160.745, 146.922, 161.713, 146.545, 162.792, 145.74, 163.827, 144.529, 164.746, 143.109, 165.612, 141.627, 166.356, 140.182, 167.019, 138.818, 167.561, 137.402, 167.97, 135.579, 168.186, 133.334, 168.432, 130.842, 168.682, 128.448, 168.88, 126.638, 169.1, 125.55, 169.234, 175.337, 163.525, 178.736, 164.68, 176.642, 165.988, 172.767, 167.399, 169.332, 168.855, 166.505, 170.262, 164.571, 171.47, 163.529, 172.271, 163.518, 172.615, 164.438, 172.533, 166.066, 172.1, 168.214, 171.412, 170.247, 170.691, 171.566, 170.058, 171.718, 169.727, 170.532, 169.742, 168.791, 170.006, 167.013, 170.469, 165.41, 171.092, 164.134, 171.835, 163.154, 172.511, 162.274, 172.831, 161.517, 172.819, 160.815, 172.603, 160.151, 172.39, 159.651, 172.461, 159.163, 172.899, 158.624, 173.741, 157.86, 174.946, 156.661, 176.298, 154.754, 177.535, 152.362, 177.864, 149.767, 176.859, 147.11, 175.536, 174.85, 158.473, 174.464, 157.676, 174.176, 157.063, 173.883, 156.488, 173.592, 156.122, 173.184, 156.144, 172.587, 156.72, 171.804, 157.914, 170.97, 159.638, 170.171, 161.719, 169.321, 163.896, 168.365, 165.838, 167.339, 167.413, 166.151, 168.49, 164.708, 169.266, 162.74, 170.042, 160.287, 170.937, 157.652, 172.267, 155.165, 174.001, 152.936, 176.047, 151.088, 178.237, 149.639, 179.011, 148.41, 177.28, 147.104, 175.596, 145.512, 174.241, 143.712, 173.442, 141.838, 173.281, 140.267, 173.782, 139.274, 174.857, 139.166, 176.269, 139.876, 177.816, 141.222, 179.277, 142.751, 178.923, 171.85, 153.806, 173.091, 153.037, 173.912, 152.791, 174.259, 153.116, 174.254, 153.963, 173.913, 155.064, 173.502, 156.138, 173.057, 157.209, 172.537, 158.252, 171.964, 159.326, 171.358, 160.587, 170.856, 162.078, 170.417, 164.028, 170.027, 166.321, 169.729, 168.839, 169.465, 171.307, 169.154, 173.141, 168.783, 173.808, 168.383, 173.106, 167.847, 171.484, 167.213, 169.515, 166.411, 167.629, 165.589, 166.031, 164.839, 164.652, 163.996, 163.37, 163.005, 162.189, 161.861, 161.245, 160.458, 160.6, 158.874, 160.366, 157.121, 160.565, 155.416, 161.218, 153.851, 162.207, 152.638, 163.502, 151.795, 165.114, 151.376, 166.68, 162.255, 153.744, 161.47, 153.245, 160.451, 152.878, 159.203, 152.585, 157.736, 152.258, 156.332, 152.156, 155.093, 152.522, 154.212, 153.367, 153.721, 154.779, 153.586, 156.592, 153.847, 158.602, 154.146, 160.653, 154.164, 162.526, 153.812, 164.281, 153.03, 165.941, 152.087, 167.369, 151.456, 168.479, 151.191, 169.288, 151.309, 169.609, 151.742, 169.185, 152.349, 168.177, 152.921, 166.842, 153.196, 165.476, 153.346, 164.281, 153.474, 163.456, 153.692, 163.128, 154.282, 163.28, 155.273, 163.605, 156.628, 164.033, 158.049, 164.649, 159.536, 165.394, 160.981, 166.319, 162.197, 167.503, 163.209, 168.818, 164.092, 170.394, 164.922, 172.158, 165.556, 173.788, 148.377, 158.541, 147.619, 161.582, 146.799, 164.687, 146.133, 167.768, 145.861, 170.729, 146.136, 173.357, 146.741, 174.86, 147.658, 174.651, 148.623, 172.926, 149.406, 170.523, 149.779, 167.957, 149.798, 165.371, 149.643, 162.917, 149.668, 160.666, 149.862, 158.692, 150.194, 157.128, 150.631, 156.005, 150.95, 155.428, 150.855, 155.435, 150.335, 155.825, 149.585, 156.423, 148.818, 157.244, 148.369, 158.137, 148.335, 159.234, 148.966, 160.466, 150.149, 161.737, 151.66, 163.104, 153.27, 164.584, 154.849, 166.064, 156.411, 167.581, 158.041, 169.052, 159.824, 170.502, 161.607, 171.914, 163.269, 173.193, 164.723, 174.327, 165.866, 175.12, 166.597, 175.441, 166.677, 175.516, 166.299, 175.509, 165.768, 175.478, 165.119, 175.512, 135.859, 166.619, 135.635, 166.298, 136.294, 165.591, 137.628, 164.57, 139.39, 163.378, 141.27, 162.209, 142.803, 161.359, 143.782, 160.94, 144.45, 160.945, 145.052, 161.481, 145.813, 162.28, 146.67, 163.106, 147.536, 163.787, 148.361, 164.335, 148.931, 164.849, 149.103, 165.485, 148.975, 166.303, 148.849, 167.251, 149.001, 168.243, 149.597, 169.15, 150.613, 169.992, 151.941, 170.73, 153.6, 171.27, 155.419, 171.688, 157.134, 172.027, 158.695, 172.399, 160.254, 172.825, 161.801, 173.132, 163.414, 173.3, 164.941, 173.139, 166.336, 172.673, 167.478, 172.038, 168.124, 171.241, 168.302, 170.548, 168.128, 169.987, 167.572, 169.484, 166.819, 169.118, 166.043, 168.845, 165.247, 168.665, 164.552, 168.612, 164.092, 168.736, 133.455, 174.295, 134.575, 176.16, 135.661, 177.964, 136.766, 179.026, 137.985, 177.509, 139.36, 175.558, 140.834, 173.66, 142.349, 172.034, 143.566, 170.807, 144.327, 169.879, 144.711, 169.351, 144.95, 169.014, 145.402, 168.876, 146.208, 168.986, 147.423, 169.371, 149.088, 170.033, 151.223, 170.904, 153.593, 171.869, 155.954, 172.837, 158.189, 173.623, 160.305, 174.165, 162.47, 174.377, 164.59, 174.172, 166.574, 173.564, 168.519, 172.694, 170.289, 171.697, 171.822, 170.781, 173.173, 169.857, 174.482, 169.137, 175.938, 168.531, 177.655, 168.174, 179.038, 167.891, 177.41, 167.782, 174.925, 167.957, 132.628, 176.599, 135.138, 175.769, 137.689, 174.465, 140.205, 172.784, 142.482, 170.916, 144.251, 168.989, 145.332, 167.126, 145.752, 165.449, 145.814, 163.865, 145.856, 162.303, 146.061, 160.682, 146.752, 159.037, 148.028, 157.48, 149.999, 156.089, 152.728, 154.834, 156.106, 153.985, 159.845, 153.717, 163.916, 154.055, 168.001, 154.971, 171.903, 156.289, 175.405, 157.95, 176.596, 159.673, 174.388, 161.389, 171.671, 163.158, 169.563, 164.96, 168.237, 166.765, 167.917, 168.524, 168.683, 170.138, 170.467, 171.52, 172.991, 172.448, 175.88, 172.939, 178.935, 172.969, 178.023, 172.808, 175.47, 172.459, 173.329, 171.983, 171.699, 171.293, 134.173, 169.047, 134.207, 168.358, 134.649, 167.808, 135.45, 167.35, 136.39, 167.099, 136.963, 167.028, 136.769, 167.04, 135.855, 166.949, 134.699, 166.704, 133.744, 166.137, 133.196, 165.277, 133.223, 164.212, 133.707, 163.05, 134.168, 162.028, 134.41, 161.299, 134.225, 160.887, 133.795, 160.67, 133.572, 160.603, 133.796, 160.494, 134.584, 160.411, 136.019, 160.327, 137.98, 160.268, 140.0, 160.068, 141.694, 159.764, 142.832, 159.511, 143.629, 159.332, 144.447, 159.21, 145.655, 159.106, 147.445, 159.078, 149.79, 159.181, 152.444, 159.508, 154.933, 160.315, 155.705, 155.33, 157.24, 153.413, 158.607, 151.455, 159.765, 149.442, 160.412, 147.55, 160.396, 145.961, 159.745, 144.815, 158.673, 144.105, 157.405, 143.69, 155.94, 143.434, 154.428, 143.24, 152.877, 143.014, 151.294, 142.729, 149.677, 142.574, 148.298, 142.751, 147.346, 143.545, 146.879, 144.968, 146.951, 146.965, 147.52, 149.453, 148.473, 152.126, 149.501, 154.809, 150.337, 157.43, 150.699, 159.98, 150.487, 162.492, 149.848, 165.092, 148.938, 167.753, 147.907, 170.141, 146.731, 171.753, 145.302, 172.188, 143.491, 171.518, 141.223, 170.334, 138.529, 169.056, 135.875, 167.838, 133.729, 166.909, 132.397, 166.286, 131.968, 165.866, 132.446, 165.633, 133.771, 165.526, 151.878, 165.281, 149.739, 165.418, 147.771, 165.737, 146.164, 165.96, 145.072, 165.977, 144.445, 165.76, 144.167, 165.41, 144.112, 164.907, 144.022, 164.355, 143.923, 163.835, 143.889, 163.368, 144.143, 163.106, 144.809, 163.069, 145.953, 163.245, 147.356, 163.528, 148.728, 163.829, 149.832, 163.996, 150.538, 164.081, 150.767, 164.268, 150.742, 164.484, 150.748, 164.607, 150.935, 164.617, 151.318, 164.486, 151.816, 164.219, 152.259, 164.057, 152.515, 163.987, 152.597, 164.174, 137.112, 169.626, 135.389, 170.428, 133.799, 171.218, 132.584, 171.875, 131.926, 172.546, 131.826, 173.322, 132.361, 174.046, 133.379, 174.628, 134.722, 174.972, 136.187, 174.895, 137.534, 174.369, 138.599, 173.517, 139.429, 172.419, 140.151, 171.176, 140.972, 170.023, 141.876, 169.058, 142.936, 168.248, 144.114, 167.654, 144.99, 167.235, 145.495, 167.06, 145.689, 166.948, 145.871, 166.846, 146.358, 166.869, 147.42, 167.244, 148.995, 167.899, 150.923, 168.781, 153.2, 169.747, 155.64, 170.507, 157.991, 170.799, 160.286, 170.533, 162.51, 169.866, 164.659, 168.845, 150.786, 177.197, 150.779, 176.676, 151.221, 176.202, 152.035, 175.688, 153.101, 175.27, 154.091, 175.066, 154.765, 174.929, 154.936, 175.006, 154.602, 175.323, 154.223, 175.873, 153.937, 176.705, 153.974, 177.708, 154.23, 178.98, 154.605, 179.427, 154.916, 177.813, 154.805, 176.215, 154.155, 174.738, 152.975, 173.494, 151.506, 172.393, 150.057, 171.514, 148.812, 170.825, 147.926, 170.307, 147.356, 169.949, 146.943, 169.665, 146.513, 169.471, 145.995, 169.339, 145.3, 169.062, 144.593, 168.736, 144.049, 168.304, 143.686, 167.908, 143.437, 167.503, 143.162, 167.095, 142.627, 166.744, 152.813, 159.237, 153.598, 159.759, 154.385, 160.157, 155.018, 160.41, 155.687, 160.787, 156.447, 161.4, 157.439, 162.343, 158.681, 163.647, 160.336, 165.313, 162.359, 167.369, 164.595, 169.693, 166.887, 172.0, 169.187, 174.19, 171.241, 176.242, 172.924, 178.107, 174.265, 179.771, 175.296, 178.767, 176.272, 177.544, 177.013, 176.559, 177.444, 175.845, 177.673, 175.32, 177.603, 174.896, 177.136, 174.441, 176.376, 173.966, 175.551, 173.504, 174.641, 173.101, 173.703, 172.794, 172.68, 172.583, 171.661, 172.616, 170.584, 172.698, 169.272, 172.728, 167.669, 172.874, 165.747, 173.051, 163.658, 173.231, 161.572, 173.619, 163.747, 170.669, 164.517, 171.22, 165.536, 171.515, 166.787, 171.588, 168.147, 171.388, 169.366, 171.116, 170.212, 170.79, 170.226, 170.344, 169.329, 169.974, 167.56, 169.782, 165.108, 169.792, 162.349, 169.91, 159.518, 170.152, 156.66, 170.49, 153.905, 170.988, 151.319, 171.515, 148.911, 171.925, 146.925, 172.33, 145.461, 172.658, 144.547, 172.984, 144.128, 173.289, 144.099, 173.591, 144.181, 174.045, 144.117, 174.684, 143.871, 175.556, 143.354, 176.414, 142.637, 177.099, 141.811, 177.175, 141.114, 176.559, 164.983, 176.718, 165.068, 177.485, 165.05, 178.371, 164.958, 179.343, 164.858, 179.108, 164.703, 177.791, 164.578, 176.073, 164.459, 174.096, 164.489, 171.881, 164.703, 169.422, 165.057, 167.034, 165.464, 164.821, 165.812, 162.93, 166.273, 161.379, 166.585, 160.044, 166.725, 158.94, 166.711, 157.999, 166.419, 157.028, 165.712, 156.183, 164.526, 155.435, 162.924, 154.978, 160.979, 154.862, 158.781, 155.188, 156.349, 155.75, 153.873, 156.364, 151.323, 156.829, 148.698, 157.055, 145.995, 157.201, 143.422, 157.559, 141.268, 158.401, 139.605, 159.727, 138.365, 161.541, 137.635, 163.824, 137.253, 166.098, 136.919, 167.955, 136.487, 168.819, 135.826, 168.447, 134.869, 167.001, 133.765, 164.864, 132.419, 162.547, 164.983, 176.718, 162.577, 177.745, 160.088, 177.784, 157.682, 176.479, 155.377, 174.691, 153.12, 172.89, 150.937, 171.034, 148.648, 169.183, 146.251, 167.365, 143.765, 165.657, 141.286, 164.038, 139.05, 162.442, 137.252, 160.879, 135.955, 159.562, 135.134, 158.439, 134.817, 157.536, 135.042, 156.942, 135.625, 156.658, 136.439, 156.653, 137.209, 156.88, 137.758, 157.286, 138.07, 157.903, 138.32, 158.777, 138.522, 159.859, 138.618, 161.022, 138.62, 162.23, 138.392, 163.75, 137.882, 165.407, 137.045, 167.246, 136.059, 169.072, 135.083, 170.861, 134.484, 172.507, 134.239, 173.875, 134.319, 174.755, 134.836, 174.685, 135.737, 173.554, 136.868, 171.757, 157.418, 171.829, 158.237, 170.824, 158.406, 169.47, 157.893, 167.841, 156.698, 166.17, 154.969, 164.621, 152.816, 163.282, 150.372, 162.269, 147.818, 161.505, 145.351, 161.037, 142.968, 160.916, 140.773, 161.046, 138.817, 161.511, 137.245, 162.264, 136.16, 163.268, 135.749, 164.584, 135.978, 166.225, 136.74, 168.192, 137.991, 170.396, 139.314, 172.546, 140.556, 174.452, 141.592, 175.796, 142.517, 176.315, 143.068, 175.908, 143.293, 174.994, 143.198, 174.028, 142.583, 173.264, 141.341, 172.624, 139.636, 172.016, 137.687, 171.56, 135.62, 171.204, 133.812, 170.925, 132.425, 170.728, 139.611, 175.971, 142.012, 178.322, 144.389, 177.113, 146.541, 174.424, 148.327, 171.578, 149.648, 168.717, 150.482, 165.91, 151.147, 163.156, 151.901, 160.491, 152.832, 158.026, 154.009, 156.079, 155.464, 154.894, 157.025, 154.587, 158.592, 155.055, 160.106, 156.146, 161.478, 157.744, 162.633, 159.677, 163.492, 161.72, 164.148, 163.525, 164.74, 164.997, 165.312, 165.932, 165.899, 166.125, 166.463, 165.65, 167.107, 164.529, 167.762, 162.974, 168.444, 161.203, 168.996, 159.305, 169.413, 157.593, 169.828, 156.263, 170.092, 155.597, 170.08, 155.423, 169.742, 155.803, 169.006, 156.631, 132.628, 176.599, 131.809, 178.312, 130.84, 178.343, 129.453, 176.531, 127.675, 174.298, 125.734, 172.104, 123.959, 169.941, 122.726, 167.927, 122.132, 166.069, 122.276, 164.29, 122.932, 162.8, 123.92, 161.633, 125.022, 160.833, 126.112, 160.254, 127.025, 159.875, 127.891, 159.739, 128.949, 159.773, 130.197, 160.001, 131.605, 160.507, 133.128, 161.32, 134.493, 162.482, 135.509, 163.952, 135.989, 165.763, 136.225, 167.812, 136.492, 169.829, 137.072, 171.593, 138.081, 172.973, 139.409, 174.025, 140.924, 174.857, 142.495, 175.515, 144.046, 176.329, 145.6, 177.148, 147.377, 177.735, 149.487, 177.831, 152.043, 177.472, 154.878, 177.053, 157.922, 176.878, 160.972, 176.754, 163.806, 176.286, 131.398, 168.245, 129.678, 167.359, 128.194, 166.683, 126.881, 166.397, 125.693, 166.546, 124.644, 167.264, 123.623, 168.542, 122.809, 170.277, 122.209, 172.501, 121.881, 175.055, 121.795, 177.857, 121.852, 178.872, 121.869, 175.86, 121.772, 172.832, 121.512, 170.163, 121.177, 167.907, 120.884, 166.003, 120.688, 164.646, 120.776, 163.68, 121.133, 163.016, 121.776, 162.597, 122.644, 162.407, 123.649, 162.379, 124.643, 162.387, 125.793, 162.441, 127.062, 162.399, 128.622, 162.275, 130.482, 162.155, 132.728, 162.025, 135.156, 162.021, 137.697, 162.15, 153.246, 173.216, 151.96, 174.617, 150.853, 175.57, 149.771, 175.667, 148.69, 175.033, 147.627, 173.857, 146.65, 172.103, 145.892, 169.867, 145.38, 166.954, 145.019, 163.586, 144.604, 159.834, 143.914, 156.187, 142.694, 152.999, 140.996, 150.643, 138.874, 149.345, 136.796, 149.079, 134.895, 149.775, 133.403, 151.328, 132.356, 153.597, 131.611, 156.329, 130.925, 159.5, 130.189, 162.95, 129.434, 166.425, 128.917, 169.556, 128.797, 172.138, 129.142, 173.836, 130.101, 174.592, 131.662, 174.651, 133.696, 174.485, 135.837, 174.319, 137.683, 174.351, 139.025, 174.639, 139.934, 175.236, 140.626, 176.214, 141.263, 177.607, 142.081, 179.116, 143.019, 177.667, 143.873, 174.793, 164.008, 170.555, 166.266, 169.714, 168.853, 168.792, 171.59, 167.919, 174.32, 167.063, 176.756, 166.123, 178.802, 165.267, 178.568, 164.665, 177.026, 164.083, 175.856, 163.558, 175.109, 163.269, 174.815, 163.182, 174.737, 163.32, 174.449, 163.763, 173.555, 164.538, 172.053, 165.653, 170.165, 167.127, 168.189, 168.808, 166.182, 170.585, 164.349, 172.418, 162.799, 174.3, 161.47, 176.225, 160.354, 177.914, 159.586, 178.75, 159.321, 177.335, 159.595, 175.347, 160.353, 173.271, 161.611, 171.242, 163.29, 169.143, 165.062, 167.166, 166.563, 165.27, 167.225, 163.607, 166.757, 162.276, 165.332, 161.252, 133.455, 174.295, 133.716, 172.649, 133.739, 171.033, 133.755, 169.737, 134.04, 168.692, 134.641, 167.898, 135.564, 167.129, 136.628, 166.263, 137.681, 165.257, 138.605, 164.218, 139.113, 163.318, 139.228, 162.442, 139.367, 161.77, 139.701, 161.364, 140.489, 161.202, 141.783, 161.486, 143.577, 162.21, 145.565, 163.335, 147.442, 164.796, 149.169, 166.486, 150.811, 168.308, 152.561, 170.209, 154.412, 172.143, 156.564, 174.06, 158.998, 175.931, 161.566, 177.623, 164.182, 178.071, 166.581, 176.468, 168.609, 174.102, 170.411, 171.323, 171.985, 168.575, 173.282, 165.92, 174.049, 163.409, 174.105, 161.264, 173.209, 159.486, 171.784, 158.15, 170.174, 157.23, 168.542, 156.675, 152.813, 159.237, 155.219, 159.408, 157.563, 159.355, 159.527, 159.141, 160.934, 159.056, 161.598, 159.042, 161.632, 159.231, 161.192, 159.666, 160.338, 160.372, 159.174, 161.378, 157.851, 162.509, 156.365, 163.778, 154.866, 165.314, 153.342, 167.169, 151.879, 169.376, 150.68, 171.976, 149.842, 174.894, 149.339, 177.477, 149.168, 176.88, 149.143, 173.923, 149.174, 170.772, 149.078, 167.798, 148.768, 165.227, 148.133, 163.145, 147.532, 161.422, 146.95, 160.044, 146.48, 159.073, 146.043, 158.521, 145.616, 158.171, 145.011, 157.909, 144.003, 157.798, 142.745, 157.81, 159.096, 171.511, 159.84, 170.209, 160.553, 168.831, 161.284, 167.368, 162.055, 165.702, 162.779, 163.97, 163.515, 162.227, 164.018, 160.539, 164.345, 159.069, 164.265, 157.886, 163.725, 156.837, 162.96, 155.721, 161.99, 154.448, 160.798, 153.079, 159.672, 151.751, 158.667, 150.649, 157.64, 149.892, 156.591, 149.533, 155.418, 149.541, 154.263, 149.823, 153.244, 150.227, 152.332, 150.779, 151.591, 151.589, 151.015, 152.591, 150.629, 153.91, 150.349, 155.688, 150.248, 157.793, 150.307, 159.996, 150.354, 162.28, 150.242, 164.505, 149.92, 166.519, 149.428, 168.238, 148.712, 169.811, 147.877, 171.232, 146.873, 172.636, 145.667, 174.102, 156.936, 176.146, 156.595, 174.492, 156.276, 172.956, 155.928, 171.611, 155.576, 170.525, 155.153, 169.75, 154.63, 169.165, 154.03, 168.68, 153.315, 168.189, 152.54, 167.756, 151.657, 167.366, 150.642, 167.273, 149.48, 167.443, 147.909, 167.585, 146.031, 167.609, 144.06, 167.245, 142.137, 166.512, 140.453, 165.668, 139.116, 164.887, 138.286, 164.267, 137.892, 163.987, 137.764, 164.184, 137.75, 164.768, 137.583, 165.648, 137.219, 166.595, 136.738, 167.553, 136.102, 168.458, 135.377, 169.272, 134.701, 170.024, 134.009, 170.871, 133.214, 171.776, 132.133, 172.813, 130.829, 174.085, 129.262, 175.468, 127.752, 176.948, 126.683, 178.013, 128.684, 177.871, 127.982, 176.518, 127.377, 174.899, 126.827, 173.323, 126.327, 171.825, 125.761, 170.508, 125.101, 169.362, 124.465, 168.332, 123.974, 167.473, 123.662, 166.813, 123.617, 166.205, 123.981, 165.715, 124.696, 165.254, 125.789, 164.813, 127.102, 164.419, 128.362, 164.072, 129.473, 163.932, 130.498, 163.932, 131.589, 164.013, 132.722, 164.162, 133.795, 164.33, 134.802, 164.563, 135.633, 164.797, 136.296, 164.91, 136.767, 165.131, 137.189, 165.388, 137.596, 165.403, 138.097, 165.225, 138.816, 164.885, 139.843, 164.228, 141.08, 163.143, 142.383, 161.745, 143.823, 160.295, 156.936, 176.146, 156.201, 177.281, 155.395, 176.59, 154.51, 174.618, 153.53, 172.297, 152.471, 169.906, 151.455, 167.612, 150.647, 165.357, 149.931, 163.168, 149.37, 160.905, 148.971, 158.525, 148.537, 156.115, 147.992, 153.777, 147.314, 151.603, 146.511, 149.561, 145.78, 147.761, 145.19, 146.18, 144.738, 144.95, 144.591, 144.032, 144.734, 143.392, 145.02, 143.133, 145.325, 143.258, 145.701, 143.716, 146.082, 144.46, 146.488, 145.479, 146.978, 146.704, 147.419, 148.133, 147.836, 149.679, 148.045, 151.431, 147.991, 153.25, 147.794, 155.189, 147.489, 157.287, 147.255, 159.343, 147.038, 161.401, 146.909, 163.506, 164.008, 170.555, 165.312, 169.366, 166.651, 168.255, 168.165, 167.272, 169.739, 166.401, 171.382, 165.658, 173.001, 165.174, 174.508, 164.845, 175.767, 164.7, 176.841, 164.691, 177.517, 164.967, 177.615, 165.487, 177.124, 166.078, 175.942, 166.852, 174.035, 167.864, 171.531, 169.036, 168.578, 170.321, 165.477, 171.703, 162.385, 173.167, 159.409, 174.465, 156.608, 175.255, 153.93, 175.04, 151.469, 173.964, 149.395, 172.447, 147.552, 170.851, 146.074, 169.228, 144.995, 167.68, 144.38, 166.276, 144.142, 165.006, 144.199, 163.878, 144.469, 163.006, 144.624, 162.293, 144.408, 161.692, 143.675, 161.36, 142.589, 161.353, 150.419, 173.116, 151.703, 174.584, 152.811, 175.513, 153.497, 175.801, 153.58, 175.713, 153.141, 175.743, 152.445, 176.219, 151.621, 176.901, 150.677, 177.165, 149.558, 176.148, 148.341, 174.279, 147.038, 172.164, 145.522, 170.139, 143.958, 168.377, 142.717, 167.076, 141.876, 166.43, 141.568, 166.325, 141.852, 166.839, 142.555, 167.779, 143.652, 169.055, 144.747, 170.55, 145.755, 172.192, 146.583, 173.766, 147.322, 175.027, 148.156, 176.174, 149.143, 177.277, 150.19, 178.106, 151.261, 177.644, 152.155, 175.806, 152.559, 173.383, 152.426, 170.957, 151.859, 168.738, 151.122, 166.857, 150.26, 165.302, 149.241, 164.223, 155.356, 170.209, 154.358, 170.49, 153.007, 170.674, 151.556, 170.981, 150.26, 171.419, 149.271, 171.91, 148.684, 172.362, 148.511, 172.541, 148.667, 172.336, 149.074, 171.679, 149.671, 170.662, 150.302, 169.44, 150.629, 168.26, 150.714, 167.224, 150.65, 166.211, 150.536, 165.257, 150.239, 164.401, 149.697, 163.639, 149.016, 162.962, 148.022, 162.434, 146.72, 162.086, 145.151, 161.837, 143.464, 161.671, 141.852, 161.595, 140.429, 161.498, 139.181, 161.343, 138.185, 161.164, 131.414, 173.854, 130.691, 174.031, 130.369, 174.044, 130.212, 174.061, 129.888, 174.139, 129.126, 174.418, 128.1, 174.811, 127.047, 175.366, 126.112, 176.109, 125.368, 176.847, 125.01, 177.579, 124.983, 178.468, 125.117, 179.175, 125.252, 179.396, 125.307, 178.877, 125.264, 178.042, 125.462, 177.156, 126.155, 175.994, 127.617, 174.611, 129.811, 173.051, 132.714, 171.452, 136.222, 169.76, 139.899, 168.148, 143.448, 166.948, 146.61, 166.165, 149.626, 165.708, 152.613, 165.844, 155.711, 166.421, 158.694, 167.318, 161.31, 168.299, 163.337, 169.349, 164.741, 170.396, 165.496, 171.363, 165.552, 172.226, 165.194, 172.855, 164.584, 173.106, 163.89, 172.989, 148.664, 170.802, 148.575, 170.631, 148.68, 170.518, 149.045, 170.411, 149.535, 170.317, 150.179, 170.201, 150.775, 170.109, 151.161, 170.162, 151.198, 170.376, 150.789, 170.624, 150.127, 170.931, 149.421, 171.3, 148.712, 171.774, 148.042, 172.398, 147.372, 173.106, 146.628, 173.957, 145.616, 174.914, 144.507, 176.084, 143.37, 177.434, 142.31, 178.746, 141.625, 178.889, 141.389, 177.357, 141.651, 175.743, 142.321, 174.329, 143.224, 173.066, 144.218, 171.985, 145.118, 171.219, 145.902, 170.91, 146.632, 170.806, 147.386, 170.868, 148.338, 171.137, 149.548, 171.653, 150.599, 172.204, 164.008, 170.555, 166.255, 171.642, 168.828, 172.132, 171.392, 171.963, 173.568, 171.449, 174.735, 170.709, 174.608, 170.238, 173.837, 170.058, 173.154, 170.182, 172.875, 170.774, 173.095, 171.753, 173.871, 172.753, 175.125, 173.648, 176.693, 174.44, 177.968, 174.897, 176.933, 174.901, 174.379, 174.545, 171.84, 173.888, 169.559, 172.986, 167.645, 171.934, 166.203, 170.788, 165.267, 169.672, 164.95, 168.78, 165.206, 168.223, 165.906, 168.04, 166.626, 168.365, 167.24, 169.136, 167.612, 170.261, 167.649, 171.259, 167.189, 171.744, 166.183, 171.432, 164.69, 170.32, 162.539, 168.802, 159.964, 167.15, 156.951, 165.595, 153.716, 164.238, 167.989, 163.773, 167.437, 164.463, 167.251, 165.256, 167.314, 166.204, 167.403, 167.318, 167.181, 168.425, 166.534, 169.473, 165.516, 170.443, 164.019, 171.072, 162.174, 171.337, 160.272, 171.216, 158.333, 170.688, 156.315, 169.787, 154.069, 168.786, 151.652, 167.831, 149.234, 166.855, 147.165, 166.007, 145.464, 165.232, 144.152, 164.617, 143.325, 164.055, 142.702, 163.594, 142.054, 163.347, 141.181, 163.292, 139.873, 163.409, 138.14, 163.792, 136.314, 164.479, 134.58, 165.501, 133.129, 166.793, 131.753, 168.261, 130.412, 169.997, 128.987, 171.902, 127.47, 173.878, 125.795, 175.822, 126.823, 175.138, 127.15, 174.313, 128.052, 173.597, 129.317, 173.0, 130.727, 172.453, 132.187, 171.988, 133.661, 171.543, 135.246, 171.103, 137.185, 170.731, 139.504, 170.392, 142.06, 170.185, 144.646, 170.075, 146.908, 170.073, 148.367, 170.203, 149.092, 170.393, 149.259, 170.579, 149.253, 170.792, 149.337, 170.968, 149.613, 170.996, 150.047, 170.981, 150.535, 170.94, 150.952, 170.912, 151.133, 170.938, 151.211, 171.04, 151.442, 171.132, 151.902, 171.22, 152.67, 171.368, 153.799, 171.477, 155.251, 171.654, 156.902, 171.896, 158.534, 172.123, 137.112, 169.626, 139.635, 172.845, 142.027, 175.961, 144.298, 177.546, 146.271, 175.289, 148.043, 172.062, 149.803, 168.744, 151.422, 165.422, 152.607, 162.152, 153.281, 159.061, 153.377, 156.356, 153.028, 154.246, 152.363, 152.567, 151.382, 151.414, 150.501, 150.905, 150.021, 150.885, 150.11, 151.297, 150.773, 152.078, 152.04, 153.221, 153.741, 154.616, 155.823, 156.127, 158.112, 157.804, 160.455, 159.576, 162.836, 161.492, 165.133, 163.363, 167.129, 165.2, 168.638, 166.911, 169.655, 168.364, 170.1, 169.404, 170.019, 170.014, 169.435, 169.943, 168.339, 169.009, 166.839, 167.067, 165.07, 164.339, 163.514, 163.662, 164.235, 165.246, 166.782, 169.024, 171.98, 175.692, 179.168, 121.748, 175.136, 124.28, 170.406, 127.046, 165.901, 129.787, 161.911, 132.485, 158.562, 135.185, 155.936, 137.982, 153.925, 140.875, 152.457, 143.801, 151.655, 146.568, 151.192, 148.945, 150.863, 150.688, 150.738, 151.577, 150.814, 151.516, 151.073, 150.73, 151.436, 149.429, 151.879, 147.807, 152.286, 146.089, 152.479, 144.282, 152.487, 142.464, 152.338, 140.644, 152.206, 138.793, 152.284, 136.955, 152.705, 126.823, 175.138, 127.821, 175.789, 129.488, 175.728, 131.325, 175.14, 133.047, 174.437, 134.541, 173.91, 135.957, 173.713, 137.41, 173.639, 138.935, 173.564, 140.664, 173.529, 142.612, 173.395, 144.597, 173.1, 146.278, 172.59, 147.405, 171.97, 147.971, 171.28, 148.223, 170.556, 148.452, 169.852, 148.942, 169.243, 149.862, 168.682, 151.154, 168.314, 152.626, 168.044, 154.048, 167.985, 155.1, 168.182, 155.742, 168.759, 156.197, 169.721, 156.837, 171.011, 157.7, 172.461, 158.717, 173.81, 160.016, 174.486, 161.395, 173.934, 162.663, 172.249, 163.606, 170.075, 164.416, 167.826, 165.208, 165.83, 166.112, 164.208, 167.225, 162.777, 168.558, 161.625, 170.036, 160.757, 133.288, 174.493, 134.412, 175.367, 135.295, 176.075, 135.981, 176.58, 136.343, 176.833, 136.465, 176.77, 136.438, 176.496, 136.162, 176.025, 135.754, 175.643, 135.32, 175.293, 134.865, 174.925, 134.467, 174.608, 134.385, 174.385, 134.668, 174.324, 135.289, 174.412, 136.409, 174.582, 137.794, 174.686, 139.342, 174.657, 140.988, 174.496, 142.506, 173.993, 144.053, 173.166, 145.577, 172.042, 147.124, 170.978, 148.542, 170.081, 149.624, 169.411, 150.369, 169.005, 150.582, 169.073, 165.849, 164.586, 164.705, 165.125, 164.008, 165.583, 164.173, 165.896, 165.207, 166.017, 166.919, 165.883, 169.184, 165.179, 171.719, 163.929, 174.211, 162.24, 176.163, 160.401, 176.885, 158.713, 176.278, 157.283, 175.363, 156.275, 174.796, 155.584, 174.641, 155.186, 174.914, 154.954, 175.252, 154.783, 175.104, 154.651, 174.308, 154.647, 173.214, 154.847, 172.033, 155.297, 170.847, 156.038, 169.61, 157.18, 168.171, 158.621, 166.294, 160.162, 163.632, 161.644, 160.069, 163.044, 155.869, 164.302, 151.393, 165.538, 151.878, 165.281, 151.197, 166.539, 150.063, 168.114, 148.635, 169.873, 146.986, 171.905, 145.317, 174.152, 143.705, 176.455, 142.238, 178.536, 140.831, 178.384, 139.501, 176.49, 138.286, 174.474, 137.238, 172.503, 136.455, 170.643, 136.161, 168.986, 136.336, 167.663, 136.915, 166.656, 137.845, 165.877, 138.911, 165.065, 139.774, 164.285, 140.35, 163.728, 140.575, 163.316, 140.569, 162.908, 140.404, 162.452, 140.285, 161.91, 140.223, 161.367, 140.167, 160.846, 140.096, 160.395, 140.075, 160.065, 140.047, 159.898, 140.32, 159.921, 140.902, 160.251, 142.005, 161.025, 143.693, 162.098, 145.952, 163.345, 148.653, 164.748, 160.021, 178.074, 159.37, 178.288, 158.607, 177.051, 157.811, 175.445, 157.13, 173.804, 156.648, 172.182, 156.333, 170.755, 156.263, 169.499, 156.439, 168.468, 156.814, 167.701, 157.384, 167.176, 158.108, 166.914, 158.877, 166.87, 159.609, 167.016, 160.311, 167.206, 160.913, 167.441, 161.157, 167.668, 160.834, 167.934, 159.876, 168.104, 158.363, 168.211, 156.563, 168.342, 154.655, 168.484, 152.797, 168.7, 151.101, 169.108, 149.53, 169.687, 148.134, 170.58, 146.925, 171.707, 146.033, 173.077, 145.354, 174.327, 144.962, 174.741, 148.779, 171.031, 149.487, 172.715, 150.363, 174.417, 151.389, 176.08, 152.555, 177.523, 153.812, 178.423, 154.897, 178.204, 155.781, 177.382, 156.295, 176.493, 156.421, 175.73, 156.251, 175.072, 155.931, 174.544, 155.413, 174.177, 154.79, 173.961, 154.06, 173.837, 153.156, 173.924, 152.021, 174.187, 150.674, 174.632, 149.446, 175.174, 148.455, 175.848, 147.861, 176.427, 147.707, 176.658, 147.995, 176.315, 148.568, 175.534, 149.194, 174.49, 149.637, 173.347, 149.893, 172.073, 149.915, 170.731, 149.781, 169.541, 149.612, 168.447, 149.413, 167.528, 149.134, 166.63, 148.788, 165.822, 148.275, 165.143, 147.43, 164.65, 146.307, 164.226, 155.356, 170.209, 153.533, 171.872, 151.561, 173.435, 149.566, 174.776, 147.574, 175.493, 145.638, 175.741, 143.871, 175.635, 142.324, 174.95, 140.93, 173.872, 139.822, 172.48, 139.05, 170.743, 138.74, 168.849, 138.927, 167.179, 139.503, 165.8, 140.451, 164.782, 141.686, 164.407, 142.967, 164.68, 144.126, 165.58, 145.031, 166.951, 145.749, 168.726, 146.232, 170.669, 146.527, 172.447, 146.577, 173.343, 146.369, 172.949, 145.908, 171.692, 145.29, 170.006, 144.47, 168.261, 143.484, 166.569, 142.611, 164.963, 159.096, 171.511, 157.749, 172.672, 156.462, 173.568, 155.181, 174.182, 153.87, 174.279, 152.633, 173.677, 151.633, 172.376, 150.784, 170.765, 149.973, 169.174, 149.066, 167.781, 147.958, 166.694, 146.438, 166.014, 144.57, 165.598, 142.395, 165.43, 140.115, 165.449, 137.903, 165.669, 135.843, 166.023, 133.914, 166.443, 132.147, 166.966, 130.476, 167.67, 128.766, 168.6, 127.066, 169.7, 125.537, 170.99, 124.224, 172.372, 123.223, 173.791, 122.525, 174.899, 122.1, 175.244, 121.733, 174.735, 121.224, 173.7, 120.5, 172.37, 170.957, 169.491, 167.933, 166.32, 164.581, 162.816, 161.203, 159.9, 159.033, 158.541, 163.036, 162.076, 161.422, 161.223, 161.608, 162.772, 164.653, 167.201, 170.312, 173.795, 177.384, 178.494, 175.16, 172.007, 169.404, 167.487, 166.324, 120.455, 165.78, 122.022, 165.953, 123.255, 166.654, 124.422, 167.507, 125.664, 168.372, 127.121, 169.091, 128.932, 169.513, 131.114, 169.8, 133.44, 169.909, 135.67, 169.59, 137.691, 168.802, 139.577, 167.488, 141.467, 165.753, 143.537, 163.777, 149.148, 172.864, 153.88, 173.051, 158.322, 173.255, 162.417, 173.365, 166.126, 173.21, 169.336, 172.883, 171.825, 172.29, 173.562, 171.326, 174.456, 170.209, 174.549, 169.097, 174.04, 168.319, 173.146, 167.817, 172.141, 167.68, 171.118, 167.87, 170.347, 168.509, 170.008, 169.647, 170.147, 171.136, 170.921, 172.62, 172.323, 174.079, 174.183, 175.116, 175.931, 175.52, 176.918, 175.219, 175.908, 174.441, 173.802, 173.543, 171.66, 172.64, 169.768, 171.712, 168.174, 170.768, 166.916, 169.841, 165.809, 168.891, 164.624, 168.051, 162.973, 167.281, 161.058, 166.55, 158.926, 165.824, 156.748, 164.966, 154.732, 163.866, 153.188, 162.583, 152.229, 161.251, 151.839, 159.938, 151.899, 158.713, 152.467, 157.685, 153.544, 156.836, 155.04, 156.08, 156.856, 155.308, 134.801, 166.142, 133.479, 167.829, 132.498, 169.68, 131.979, 171.574, 131.881, 173.5, 132.083, 175.347, 132.404, 176.856, 132.43, 177.524, 131.957, 177.113, 131.147, 176.072, 130.402, 174.756, 129.984, 173.615, 130.182, 172.788, 131.09, 172.258, 132.531, 172.141, 134.222, 172.312, 135.565, 172.655, 136.213, 172.847, 136.444, 172.613, 136.696, 171.796, 137.322, 170.737, 138.61, 169.721, 140.552, 168.934, 142.967, 168.438, 145.528, 168.311, 147.89, 168.674, 149.949, 169.386, 151.778, 170.493, 153.632, 172.046, 155.651, 173.885, 157.992, 175.954, 160.725, 177.764, 163.703, 177.604, 160.235, 170.78, 161.904, 175.084, 163.67, 176.594, 165.256, 173.837, 166.564, 170.664, 167.411, 168.028, 167.692, 166.183, 167.312, 165.156, 166.202, 164.881, 164.665, 165.315, 162.886, 166.238, 160.857, 167.493, 158.719, 168.618, 156.527, 169.383, 154.356, 169.72, 152.357, 169.774, 150.544, 169.819, 148.961, 169.998, 147.642, 170.359, 146.609, 170.73, 145.855, 170.869, 145.2, 170.371, 144.658, 169.309, 144.145, 167.989, 143.54, 166.721, 142.921, 165.95, 142.315, 165.782, 149.538, 170.378, 148.998, 170.984, 148.714, 171.56, 148.592, 172.211, 148.654, 172.858, 148.919, 173.467, 149.314, 173.836, 149.757, 173.779, 150.134, 173.12, 150.521, 171.887, 150.763, 170.222, 150.9, 168.376, 150.998, 166.634, 151.014, 165.21, 150.852, 164.219, 150.416, 163.735, 149.765, 163.72, 148.944, 164.327, 148.03, 165.405, 147.267, 166.892, 146.589, 168.706, 146.085, 170.625, 145.732, 172.238, 145.645, 173.112, 145.743, 173.214, 145.966, 172.681, 146.391, 171.942, 146.97, 171.404, 147.781, 171.183, 148.774, 171.312, 149.927, 171.769, 151.18, 172.483, 152.285, 173.278, 153.176, 174.021, 153.951, 174.658, 141.429, 172.884, 141.405, 171.855, 141.514, 170.906, 141.611, 170.075, 141.801, 169.468, 142.085, 168.839, 142.657, 168.331, 143.284, 168.023, 143.993, 167.708, 144.605, 167.204, 145.03, 166.776, 145.303, 166.578, 145.485, 166.632, 145.539, 166.937, 145.62, 167.301, 145.847, 167.691, 146.28, 168.158, 146.912, 168.642, 147.539, 169.088, 148.19, 169.68, 149.101, 170.316, 150.032, 170.979, 150.961, 171.591, 151.952, 172.073, 152.903, 172.51, 153.943, 172.701, 155.055, 172.769, 155.993, 172.832, 156.475, 172.864, 156.526, 172.837, 156.167, 172.788, 134.905, 175.901, 135.132, 176.963, 135.472, 177.976, 135.746, 178.868, 135.761, 179.024, 135.49, 178.32, 135.134, 177.521, 134.873, 176.908, 134.82, 176.395, 135.046, 176.023, 135.407, 175.795, 135.742, 175.67, 135.921, 175.59, 135.998, 175.406, 136.084, 175.383, 136.27, 175.451, 136.679, 175.686, 137.342, 176.189, 138.189, 176.669, 139.128, 177.151, 140.003, 177.596, 140.647, 177.88, 141.063, 177.904, 141.294, 177.631, 141.49, 177.106, 141.792, 176.476, 142.052, 175.87, 142.403, 175.22, 142.743, 174.597, 142.91, 174.022, 142.886, 173.357, 142.784, 172.676, 142.736, 171.931, 142.864, 171.313, 143.408, 170.894, 144.217, 170.763, 174.85, 158.473, 176.624, 158.841, 177.767, 159.14, 177.361, 159.374, 176.121, 159.563, 174.84, 159.597, 173.672, 159.577, 172.732, 159.644, 172.108, 159.743, 171.712, 159.89, 171.41, 160.074, 171.18, 160.303, 170.919, 160.529, 170.569, 160.8, 169.957, 161.164, 169.207, 161.567, 168.499, 162.174, 167.903, 162.775, 167.425, 163.433, 166.934, 164.06, 166.361, 164.655, 165.714, 165.178, 164.956, 165.782, 164.042, 166.416, 163.105, 167.065, 162.171, 167.839, 161.401, 168.768, 160.763, 169.68, 160.206, 170.468, 159.485, 171.214, 158.443, 171.986, 157.038, 172.839, 155.389, 173.606, 152.514, 179.025, 153.458, 177.367, 154.254, 174.753, 154.992, 172.303, 155.637, 170.068, 156.23, 168.199, 156.751, 166.73, 157.063, 165.541, 157.177, 164.474, 157.158, 163.456, 156.927, 162.695, 156.633, 162.16, 156.455, 161.828, 156.533, 161.562, 156.908, 161.299, 157.492, 161.014, 158.117, 160.42, 158.7, 159.693, 159.137, 158.865, 159.501, 158.032, 159.846, 157.338, 160.313, 156.731, 160.789, 156.252, 161.252, 156.004, 161.541, 155.929, 161.602, 155.988, 161.411, 156.142, 160.945, 156.529, 160.394, 157.25, 159.844, 158.315, 159.493, 159.625, 159.331, 161.112, 159.383, 162.571, 149.503, 176.415, 150.155, 173.031, 150.514, 169.798, 150.396, 167.089, 149.894, 164.741, 149.215, 162.662, 148.469, 161.061, 147.844, 159.859, 147.368, 158.916, 147.122, 158.458, 147.148, 158.398, 147.442, 158.701, 147.989, 159.3, 148.765, 160.137, 149.474, 160.862, 150.24, 161.484, 151.196, 161.946, 152.315, 162.131, 153.465, 162.025, 154.456, 161.861, 155.063, 161.715, 155.227, 161.711, 154.921, 161.915, 154.25, 162.446, 153.362, 163.125, 152.526, 164.052, 151.602, 165.275, 150.613, 166.746, 149.579, 168.406, 148.554, 170.126, 147.43, 171.837, 146.318, 173.229, 145.293, 174.177, 144.665, 174.372, 144.511, 174.012, 153.993, 164.012, 154.875, 164.507, 156.302, 165.181, 158.04, 165.959, 159.885, 166.762, 161.507, 167.631, 162.654, 168.521, 163.116, 169.316, 163.052, 169.96, 162.55, 170.463, 161.712, 170.892, 160.692, 171.275, 159.388, 171.678, 157.703, 172.022, 155.656, 172.404, 153.231, 173.022, 150.71, 173.868, 148.384, 175.038, 146.328, 176.29, 144.786, 177.361, 143.694, 177.195, 142.752, 175.556, 141.809, 173.163, 140.632, 170.756, 139.17, 168.355, 137.658, 166.214, 136.4, 164.455, 135.486, 162.845, 135.038, 161.545, 147.982, 178.328, 146.688, 175.297, 145.732, 172.266, 145.147, 169.345, 144.883, 166.625, 144.874, 164.068, 144.853, 161.767, 144.588, 159.795, 144.03, 158.237, 143.225, 157.039, 142.227, 156.114, 141.251, 155.519, 140.373, 155.113, 139.651, 154.885, 138.91, 154.933, 137.967, 155.165, 136.737, 155.443, 135.243, 155.619, 133.593, 155.88, 132.182, 156.281, 131.138, 156.889, 130.668, 157.75, 130.683, 158.851, 130.985, 160.326, 131.443, 162.137, 131.826, 164.262, 132.147, 166.837, 132.412, 169.782, 132.672, 172.982, 133.016, 176.34, 133.583, 179.709, 134.324, 176.709, 135.119, 173.283, 130.068, 173.608, 131.209, 172.309, 131.871, 171.186, 132.355, 170.279, 132.944, 169.672, 133.894, 169.522, 135.292, 169.661, 137.132, 170.032, 139.368, 170.515, 141.766, 170.957, 144.069, 171.243, 146.228, 171.394, 148.172, 171.571, 150.087, 171.726, 152.109, 171.903, 154.265, 172.055, 156.471, 172.271, 158.665, 172.73, 160.592, 173.417, 162.172, 174.396, 163.408, 175.377, 164.297, 176.2, 165.028, 176.593, 165.627, 176.274, 166.056, 175.148, 166.438, 173.46, 139.611, 175.971, 141.121, 175.156, 142.63, 172.252, 143.975, 169.007, 144.995, 166.104, 145.606, 163.938, 145.907, 162.715, 146.228, 162.303, 146.761, 162.664, 147.512, 163.481, 148.66, 164.445, 150.245, 164.904, 152.141, 164.663, 154.243, 164.014, 156.588, 163.407, 159.115, 163.231, 161.9, 163.667, 164.779, 164.88, 167.636, 166.834, 170.237, 169.375, 172.551, 172.303, 174.435, 175.424, 175.616, 178.428, 175.897, 178.611, 175.492, 176.276, 174.491, 174.113, 173.095, 172.228, 171.393, 170.6, 169.567, 169.087, 139.18, 162.382, 139.994, 163.621, 141.385, 164.591, 143.305, 165.315, 145.636, 165.763, 148.177, 165.709, 150.672, 165.254, 153.036, 164.418, 155.017, 163.106, 156.68, 161.323, 158.077, 159.286, 159.159, 157.099, 160.008, 154.914, 160.658, 152.779, 160.917, 150.898, 160.779, 149.328, 160.357, 148.086, 159.833, 147.189, 159.356, 146.73, 159.116, 146.66, 159.156, 146.936, 159.528, 147.512, 160.209, 148.395, 161.214, 149.723, 162.487, 151.39, 163.71, 153.503, 164.886, 155.885, 166.04, 158.564, 167.131, 161.437, 167.97, 164.395, 168.522, 167.51, 168.883, 170.675, 168.862, 173.574, 168.295, 175.581, 167.305, 175.033, 166.081, 172.503, 164.839, 169.415, 163.672, 166.072, 162.611, 162.885, 126.823, 175.138, 127.225, 176.225, 128.156, 176.995, 129.509, 177.308, 131.02, 177.47, 132.335, 177.724, 133.374, 178.023, 134.305, 178.19, 135.393, 177.733, 136.959, 176.573, 138.951, 175.176, 141.074, 173.651, 143.068, 172.096, 144.674, 170.714, 145.775, 169.505, 146.488, 168.479, 147.22, 167.757, 148.217, 167.273, 149.71, 166.844, 151.878, 166.497, 154.547, 165.978, 157.626, 165.452, 160.97, 164.983, 164.423, 164.833, 167.878, 164.994, 171.512, 165.538, 175.285, 166.217, 179.06, 167.001, 177.338, 167.68, 174.044, 167.925, 171.038, 167.552, 168.277, 166.774, 166.063, 165.798, 164.389, 164.68, 163.259, 163.629, 155.705, 155.33, 156.077, 155.106, 156.464, 154.927, 156.855, 154.796, 157.313, 154.763, 157.766, 154.779, 158.131, 154.817, 158.62, 154.86, 159.309, 154.877, 160.179, 154.766, 161.146, 154.68, 162.121, 154.713, 163.074, 154.948, 163.692, 155.397, 163.846, 156.174, 163.484, 157.286, 162.633, 158.75, 161.396, 160.575, 160.038, 162.59, 158.599, 164.699, 157.303, 166.917, 156.018, 169.164, 154.624, 171.427, 152.937, 173.575, 151.001, 175.394, 148.902, 176.821, 146.929, 177.765, 145.064, 178.241, 143.485, 178.369, 142.108, 178.105, 140.855, 177.554, 139.723, 176.822, 138.542, 176.025, 137.206, 175.404, 135.8, 174.997, 134.668, 174.848, 133.908, 174.791, 133.695, 174.572, 133.952, 173.999, 134.529, 173.02, 148.377, 158.541, 151.481, 159.32, 154.488, 160.384, 157.285, 161.817, 159.915, 163.551, 162.325, 165.411, 164.34, 167.363, 165.809, 169.421, 166.707, 171.415, 166.797, 173.168, 166.13, 174.391, 165.087, 174.983, 164.06, 174.782, 163.262, 174.076, 162.648, 173.308, 162.413, 172.638, 162.696, 172.215, 163.416, 171.934, 164.295, 171.834, 165.236, 171.846, 166.062, 172.087, 166.783, 172.357, 167.421, 172.775, 167.927, 173.345, 168.381, 173.928, 168.769, 174.491, 169.041, 174.957, 169.198, 174.984, 169.439, 174.705, 170.012, 174.193, 171.01, 173.472, 172.365, 172.666, 130.203, 170.989, 129.206, 172.085, 128.221, 173.105, 127.285, 174.009, 126.667, 174.873, 126.548, 175.603, 127.086, 176.012, 128.365, 176.13, 130.395, 176.105, 132.896, 176.062, 135.55, 176.074, 138.231, 176.247, 140.969, 176.593, 143.877, 177.107, 147.032, 177.744, 150.616, 178.248, 154.624, 178.028, 159.035, 176.923, 163.665, 175.419, 168.201, 173.608, 172.594, 171.577, 176.83, 169.5, 179.073, 167.423, 175.228, 165.384, 171.584, 163.352, 168.073, 161.468, 164.97, 159.714, 162.301, 158.072, 159.998, 156.736, 147.474, 177.678, 148.562, 177.945, 150.204, 177.449, 152.332, 176.486, 154.786, 175.4, 157.171, 174.275, 159.322, 173.179, 161.081, 171.96, 162.423, 170.741, 163.257, 169.69, 163.469, 168.751, 162.953, 167.963, 161.746, 167.387, 159.893, 166.98, 157.552, 166.687, 154.942, 166.46, 152.484, 166.296, 150.466, 166.228, 149.112, 166.226, 148.443, 166.4, 148.45, 166.768, 149.104, 167.347, 150.187, 168.028, 151.493, 168.832, 152.935, 169.565, 154.404, 169.986, 155.768, 169.892, 156.823, 169.214, 157.69, 168.035, 158.257, 166.584, 158.398, 164.857, 158.087, 163.075, 157.195, 161.293, 155.872, 159.527, 154.299, 157.688, 152.787, 155.791, 150.786, 177.197, 152.862, 175.135, 155.337, 173.285, 158.048, 171.681, 160.543, 170.279, 162.46, 169.099, 163.582, 168.112, 163.917, 167.297, 163.729, 166.731, 163.455, 166.378, 163.318, 166.243, 163.414, 166.414, 163.928, 166.792, 164.745, 167.296, 165.735, 167.89, 166.571, 168.339, 166.972, 168.704, 166.914, 169.03, 166.45, 169.251, 165.861, 169.5, 165.299, 169.827, 165.04, 170.224, 165.233, 170.661, 165.842, 171.094, 166.785, 171.175, 167.786, 170.637, 168.715, 169.625, 169.54, 168.291, 170.163, 166.88, 170.654, 165.51, 170.992, 164.243, 171.194, 163.091, 171.086, 162.052, 170.639, 160.984, 128.684, 177.871, 129.259, 178.839, 129.846, 175.776, 130.356, 173.259, 130.724, 171.322, 130.955, 170.112, 131.089, 169.701, 131.232, 170.114, 131.533, 171.213, 132.084, 172.716, 132.927, 174.453, 133.841, 176.179, 134.878, 177.835, 136.073, 178.656, 137.248, 177.994, 138.449, 176.867, 139.699, 175.784, 140.95, 174.649, 142.347, 173.434, 143.757, 171.976, 145.171, 170.237, 146.418, 168.412, 147.179, 166.69, 147.449, 165.408, 147.515, 164.481, 147.386, 164.034, 147.249, 164.058, 147.111, 164.452, 147.137, 165.135, 147.378, 165.898, 147.756, 166.683, 148.372, 167.424, 149.371, 168.049, 150.876, 168.688, 147.584, 176.935, 147.572, 177.199, 147.354, 177.213, 147.163, 176.954, 147.181, 176.608, 147.609, 176.251, 148.391, 176.083, 149.67, 176.043, 151.513, 176.061, 153.832, 176.229, 156.64, 176.665, 159.682, 177.173, 162.618, 177.711, 165.332, 178.243, 167.747, 178.743, 169.651, 178.938, 171.034, 178.432, 171.8, 177.716, 171.896, 176.991, 171.652, 176.314, 171.204, 175.791, 170.565, 175.365, 169.72, 175.058, 168.735, 174.735, 167.651, 174.41, 166.611, 174.132, 165.756, 173.99, 165.09, 173.972, 164.643, 174.003, 164.362, 174.074, 164.223, 174.284, 151.878, 165.281, 153.316, 165.997, 154.415, 166.669, 155.022, 167.314, 155.193, 167.937, 154.962, 168.333, 154.316, 168.567, 153.062, 168.512, 151.244, 168.215, 149.0, 167.59, 146.614, 166.727, 144.205, 165.656, 142.031, 164.549, 140.481, 163.638, 139.521, 162.881, 139.107, 162.394, 139.243, 162.188, 139.834, 162.263, 140.657, 162.656, 141.626, 163.394, 142.595, 164.408, 143.557, 165.747, 144.481, 167.314, 145.311, 168.977, 146.008, 170.751, 146.405, 172.614, 146.343, 174.359, 145.858, 175.609, 144.914, 175.709, 143.696, 174.606, 142.393, 172.843, 141.205, 170.969, 140.34, 169.069, 139.702, 167.157, 139.339, 165.458, 139.183, 163.839, 139.2, 162.297, 139.475, 160.987, 140.14, 159.85, 141.239, 158.961, 142.817, 165.613, 142.839, 160.376, 143.284, 156.153, 144.15, 153.049, 145.401, 151.017, 146.814, 150.053, 148.1, 149.956, 149.12, 150.452, 149.611, 151.507, 149.676, 152.801, 149.394, 154.151, 149.049, 155.423, 148.571, 156.584, 147.891, 157.489, 146.92, 157.973, 145.574, 158.083, 143.969, 157.776, 142.295, 157.03, 140.935, 155.849, 140.153, 154.667, 139.903, 153.741, 140.039, 153.336, 140.579, 153.598, 141.316, 154.677, 141.972, 156.684, 142.372, 159.722, 142.579, 163.487, 142.706, 167.48, 142.926, 170.765, 143.256, 171.655, 143.793, 169.46, 144.305, 165.96, 144.55, 162.415, 144.334, 159.216, 143.678, 156.532, 142.858, 154.413, 142.077, 152.851, 142.817, 165.613, 144.765, 166.333, 146.922, 167.062, 149.232, 167.617, 151.575, 167.682, 153.843, 167.231, 156.031, 166.457, 157.903, 165.371, 159.47, 164.078, 160.825, 162.6, 161.879, 161.014, 162.442, 159.3, 162.469, 157.565, 161.894, 156.114, 160.908, 155.103, 159.726, 154.642, 158.565, 154.852, 157.6, 155.751, 156.901, 157.344, 156.484, 159.333, 156.497, 161.13, 156.767, 162.239, 157.225, 162.327, 157.772, 161.119, 158.398, 159.136, 158.958, 156.889, 159.44, 155.001, 159.824, 153.515, 160.02, 152.394, 159.846, 151.415, 159.318, 150.464, 158.367, 149.592, 156.913, 148.839, 155.159, 148.454, 139.404, 167.765, 140.148, 168.912, 140.486, 170.159, 140.395, 171.399, 139.999, 172.516, 139.438, 173.541, 138.629, 174.535, 137.758, 175.415, 136.715, 176.197, 135.51, 176.464, 134.114, 176.094, 132.613, 175.298, 131.112, 174.39, 129.918, 173.541, 129.129, 172.74, 128.805, 172.083, 129.052, 171.68, 129.712, 171.556, 130.7, 171.494, 131.802, 171.483, 132.918, 171.652, 134.02, 171.825, 135.113, 171.959, 136.15, 172.07, 137.075, 172.153, 137.885, 172.195, 138.416, 172.273, 138.284, 172.257, 137.392, 172.124, 136.016, 171.991, 134.307, 171.768, 132.5, 171.465, 153.256, 176.755, 151.513, 175.8, 149.607, 173.393, 147.773, 170.909, 146.21, 168.673, 144.978, 166.727, 144.017, 165.123, 143.246, 164.001, 142.758, 163.311, 142.559, 162.946, 142.724, 162.791, 143.238, 162.764, 144.098, 162.75, 145.314, 162.87, 146.875, 163.253, 148.519, 163.884, 150.082, 164.735, 151.608, 165.874, 152.937, 167.219, 154.111, 168.69, 154.996, 170.285, 155.569, 171.734, 155.968, 173.021, 156.087, 174.281, 156.167, 175.385, 156.305, 176.184, 156.48, 176.353, 156.782, 175.581, 157.118, 174.044, 157.625, 171.931, 158.312, 169.671, 159.299, 167.387, 160.415, 165.253, 161.715, 163.29, 163.129, 161.578, 139.18, 162.382, 139.821, 162.018, 140.819, 161.835, 141.936, 161.861, 142.787, 162.085, 143.312, 162.418, 143.437, 162.946, 143.136, 163.667, 142.601, 164.567, 141.919, 165.465, 141.139, 166.337, 140.085, 167.045, 138.787, 167.567, 137.323, 168.112, 135.871, 168.632, 134.625, 169.099, 133.772, 169.506, 133.524, 169.75, 133.846, 169.872, 134.726, 170.035, 135.884, 169.939, 137.208, 169.737, 138.833, 169.585, 140.586, 169.449, 142.496, 169.387, 144.621, 169.418, 147.045, 169.649, 149.767, 170.185, 152.427, 170.858, 154.755, 171.65, 156.757, 172.444, 158.331, 173.39, 159.443, 174.528, 160.171, 175.817, 160.651, 177.152, 160.896, 178.003, 160.945, 177.229, 160.937, 175.416, 161.144, 173.335, 145.611, 176.411, 147.516, 177.926, 149.559, 179.464, 151.667, 178.639, 153.659, 176.979, 155.458, 175.335, 156.866, 173.797, 157.925, 172.415, 158.787, 170.952, 159.638, 169.712, 160.705, 168.63, 162.034, 167.746, 163.584, 167.237, 165.199, 167.104, 166.889, 167.462, 168.589, 168.206, 170.103, 169.274, 171.433, 170.567, 172.604, 171.995, 173.595, 173.513, 174.504, 175.162, 175.416, 176.845, 176.472, 178.26, 177.622, 177.965, 178.749, 176.088, 179.232, 173.828, 178.025, 171.376, 176.215, 168.891, 174.153, 166.455, 171.884, 164.167, 169.596, 162.316, 128.068, 171.107, 127.383, 170.669, 127.007, 169.901, 127.07, 169.079, 127.662, 168.43, 128.907, 167.996, 130.705, 167.858, 132.953, 168.007, 135.525, 168.26, 138.255, 168.6, 140.987, 169.142, 143.727, 169.624, 146.375, 169.988, 148.89, 170.189, 151.252, 170.253, 153.373, 170.284, 155.225, 170.456, 156.882, 170.664, 158.291, 170.878, 159.3, 171.029, 160.062, 171.047, 160.692, 171.025, 161.429, 170.947, 162.342, 170.918, 163.488, 171.03, 164.74, 171.291, 166.105, 171.773, 167.378, 172.421, 168.514, 173.0, 169.382, 173.611, 162.319, 169.861, 162.07, 169.773, 161.355, 169.774, 160.347, 169.672, 159.199, 169.567, 157.968, 169.597, 156.763, 169.635, 155.657, 169.719, 154.681, 169.924, 153.931, 170.464, 153.396, 171.127, 153.09, 171.838, 153.091, 172.667, 153.309, 173.675, 153.749, 174.829, 154.286, 176.14, 154.775, 177.602, 155.095, 179.189, 155.196, 178.889, 154.916, 177.148, 154.256, 175.38, 153.337, 173.758, 152.251, 172.247, 151.058, 170.851, 149.737, 169.786, 148.242, 169.11, 146.743, 168.617, 145.302, 168.157, 144.094, 167.75, 143.25, 167.355, 142.872, 167.091, 143.032, 166.939, 143.774, 166.82, 144.827, 166.726, 159.028, 174.492, 160.974, 174.498, 162.942, 174.35, 164.664, 174.035, 165.927, 173.694, 166.584, 173.458, 166.382, 173.282, 165.326, 173.179, 163.777, 173.115, 162.014, 173.173, 160.17, 173.15, 158.353, 172.972, 156.421, 172.751, 154.528, 172.567, 152.69, 172.423, 150.815, 172.356, 149.177, 172.592, 147.852, 173.143, 146.945, 173.956, 146.42, 174.878, 146.213, 176.059, 146.31, 177.437, 146.57, 178.838, 146.889, 179.301, 147.038, 178.106, 146.771, 176.941, 145.99, 176.04, 144.765, 175.284, 143.301, 174.721, 141.574, 174.319, 134.173, 169.047, 136.338, 168.126, 138.773, 167.346, 141.137, 166.656, 142.976, 166.212, 143.975, 165.94, 144.056, 165.864, 143.543, 165.904, 142.697, 165.931, 141.772, 165.992, 140.925, 166.173, 140.199, 166.286, 139.486, 166.312, 138.593, 166.42, 137.531, 166.647, 136.516, 167.108, 135.873, 167.87, 135.854, 168.907, 136.604, 170.068, 138.072, 171.205, 139.967, 172.398, 142.093, 173.477, 144.19, 174.379, 145.916, 175.015, 147.271, 175.361, 148.361, 175.48, 149.441, 175.43, 150.544, 175.245, 151.74, 174.794, 152.894, 174.155, 153.865, 173.494, 154.732, 172.757, 163.036, 161.606, 160.408, 159.481, 158.838, 158.489, 120.083, 158.557, 120.946, 159.001, 121.673, 159.763, 122.435, 160.795, 123.397, 162.11, 124.608, 163.627, 126.255, 165.098, 128.378, 166.557, 130.891, 167.989, 133.822, 169.351, 136.854, 170.662, 139.793, 171.987, 142.632, 173.278, 145.237, 174.456, 147.689, 175.475, 150.087, 176.127, 152.495, 176.028, 154.877, 174.978, 157.092, 173.183, 159.016, 171.029, 160.587, 168.676, 161.739, 166.345, 162.603, 164.001, 163.288, 161.721, 163.878, 159.545, 164.458, 157.43, 165.026, 155.513, 165.538, 153.934, 165.93, 152.731, 156.936, 176.146, 157.126, 175.345, 157.272, 174.236, 157.192, 173.004, 156.967, 171.898, 156.627, 171.031, 156.381, 170.472, 156.161, 170.155, 155.957, 170.098, 155.709, 170.356, 155.367, 170.986, 154.859, 171.698, 154.249, 172.601, 153.471, 173.694, 152.653, 174.836, 151.949, 175.71, 151.5, 176.223, 151.244, 176.147, 151.184, 175.371, 151.253, 174.204, 151.327, 172.976, 151.393, 171.897, 151.488, 170.981, 151.615, 170.225, 151.836, 169.671, 152.275, 169.266, 152.893, 168.893, 153.594, 168.646, 154.066, 168.512, 154.179, 168.656, 153.805, 168.913, 152.902, 169.249, 151.681, 169.61, 150.375, 169.935, 148.952, 170.198, 153.827, 172.397, 152.333, 173.699, 151.032, 174.762, 150.046, 175.341, 149.302, 175.165, 148.891, 174.4, 148.743, 173.229, 148.623, 171.866, 148.434, 170.619, 147.916, 169.643, 147.072, 168.822, 145.885, 168.198, 144.376, 167.809, 142.653, 167.591, 140.901, 167.506, 139.169, 167.597, 137.527, 167.751, 135.926, 167.995, 134.223, 168.302, 132.525, 168.465, 130.884, 168.417, 129.327, 168.216, 128.07, 168.005, 127.373, 167.853, 127.143, 167.735, 127.259, 167.684, 127.712, 167.861, 128.366, 168.155, 129.037, 168.553, 129.73, 168.911, 130.515, 169.332, 131.391, 169.818, 132.294, 170.382, 133.205, 170.926, 134.099, 171.45, 134.881, 171.907, 135.584, 172.294, 136.054, 172.601, 136.112, 172.773, 135.929, 172.747, 135.767, 172.589, 135.619, 172.384, 163.747, 170.669, 165.036, 170.898, 166.601, 170.813, 168.26, 170.531, 169.646, 170.213, 170.287, 169.943, 169.813, 169.574, 168.408, 169.071, 166.09, 168.464, 163.202, 167.877, 159.984, 167.163, 156.396, 166.346, 152.561, 165.58, 148.793, 165.037, 145.244, 164.664, 142.043, 164.409, 139.463, 164.229, 137.734, 164.194, 136.894, 164.244, 136.646, 164.496, 136.694, 165.078, 136.889, 165.984, 136.957, 167.291, 136.93, 168.777, 136.718, 170.371, 136.508, 171.824, 136.256, 173.078, 135.925, 173.813, 135.454, 173.976, 134.677, 173.494, 133.485, 172.616, 131.912, 171.562, 130.006, 170.483, 128.143, 169.439, 126.58, 168.497, 149.538, 170.378, 147.655, 171.236, 146.071, 172.124, 144.961, 172.892, 144.418, 173.395, 144.238, 173.444, 144.342, 172.848, 144.499, 171.501, 144.629, 169.511, 144.745, 167.347, 144.866, 165.152, 145.07, 163.183, 145.343, 161.755, 145.581, 160.838, 145.497, 160.513, 145.061, 160.715, 144.008, 161.396, 142.413, 162.295, 140.557, 163.484, 138.812, 164.945, 137.369, 166.566, 136.268, 168.209, 135.536, 169.776, 135.058, 171.02, 134.635, 171.755, 134.187, 171.735, 133.767, 171.136, 133.625, 170.317, 133.904, 169.538, 134.811, 168.695, 136.283, 167.763, 138.359, 166.894, 140.924, 165.881, 143.464, 164.617, 145.719, 163.046, 147.519, 161.285, 164.008, 170.555, 165.676, 171.091, 167.467, 171.698, 169.426, 172.353, 171.53, 172.953, 173.806, 173.425, 176.082, 173.604, 178.252, 173.594, 179.59, 173.402, 178.448, 172.945, 177.499, 172.366, 177.096, 171.534, 177.342, 170.517, 178.155, 169.447, 178.01, 168.408, 175.894, 167.437, 172.991, 166.504, 169.81, 165.749, 166.48, 165.222, 163.169, 164.932, 159.962, 164.904, 156.972, 165.136, 154.224, 165.516, 151.821, 166.066, 150.038, 166.703, 148.941, 167.361, 148.611, 167.891, 149.127, 168.195, 150.319, 168.376, 151.884, 168.306, 153.601, 168.133, 154.974, 167.814, 155.654, 167.416, 155.649, 166.79, 155.176, 166.09, 154.505, 165.564, 142.704, 172.385, 143.257, 170.535, 143.219, 168.295, 142.965, 165.937, 142.57, 163.748, 142.199, 161.975, 141.867, 160.677, 141.416, 159.9, 140.794, 159.716, 140.064, 160.036, 139.358, 160.793, 138.94, 161.81, 138.955, 163.065, 139.62, 164.432, 141.01, 165.684, 142.978, 166.712, 145.481, 167.553, 148.128, 168.143, 150.645, 168.511, 152.652, 168.722, 154.13, 168.679, 155.199, 168.486, 156.034, 168.127, 156.559, 167.623, 156.903, 167.215, 156.936, 167.035, 156.689, 167.126, 156.259, 167.722, 155.771, 168.891, 155.477, 170.451, 155.622, 172.312, 156.349, 174.322, 157.657, 176.111, 159.454, 176.924, 160.006, 162.393, 164.758, 166.924, 168.345, 168.714, 168.059, 166.555, 164.76, 163.043, 161.523, 160.361, 159.45, 158.704, 158.186, 157.956, 158.026, 121.244, 158.287, 123.215, 158.614, 124.708, 158.897, 125.63, 158.903, 126.352, 158.487, 127.221, 157.6, 128.595, 156.247, 130.566, 154.418, 133.124, 152.404, 135.997, 150.424, 138.682, 148.839, 140.805, 147.835, 142.182, 147.447, 142.957, 147.524, 143.44, 148.104, 143.815, 149.169, 144.135, 150.481, 152.813, 159.237, 151.327, 158.396, 149.869, 157.627, 148.349, 157.03, 146.81, 156.521, 145.304, 156.338, 144.052, 156.604, 143.132, 157.469, 142.685, 158.815, 142.862, 160.691, 143.387, 162.961, 144.128, 165.471, 144.802, 167.913, 144.999, 170.175, 144.705, 172.438, 144.045, 174.571, 143.211, 176.167, 142.243, 176.588, 141.431, 175.689, 140.656, 174.357, 139.615, 173.091, 138.308, 171.906, 136.569, 170.802, 134.652, 169.758, 132.775, 168.818, 131.277, 168.011, 130.482, 167.391, 130.49, 166.963, 131.3, 166.773, 132.799, 166.784, 134.792, 166.994, 136.851, 167.455, 138.964, 168.174, 141.071, 169.122, 143.404, 170.253, 176.859, 167.585, 175.165, 167.536, 173.364, 167.358, 171.416, 167.104, 169.459, 166.687, 167.572, 166.217, 165.728, 165.813, 163.976, 165.513, 162.484, 165.328, 161.087, 165.331, 159.713, 165.371, 158.285, 165.542, 156.864, 165.588, 155.437, 165.56, 154.059, 165.49, 152.759, 165.467, 151.724, 165.64, 151.043, 165.975, 150.603, 166.439, 150.503, 167.181, 150.675, 168.171, 151.033, 169.298, 151.688, 170.61, 152.426, 171.945, 153.201, 173.237, 153.867, 174.365, 154.355, 174.954, 154.632, 174.482, 154.615, 173.12, 154.278, 171.438, 153.689, 169.692, 152.769, 167.883, 151.571, 166.282, 150.219, 164.942, 148.653, 163.797, 147.138, 162.853, 145.806, 162.051, 144.71, 161.319, 149.148, 172.864, 149.679, 174.834, 149.962, 176.288, 149.969, 176.692, 149.765, 176.123, 149.302, 175.392, 148.57, 174.86, 147.66, 174.636, 146.747, 174.67, 145.844, 174.856, 145.073, 174.979, 144.254, 174.906, 143.639, 174.646, 143.166, 174.161, 142.814, 173.492, 142.607, 172.661, 142.7, 171.709, 143.069, 170.708, 143.721, 169.63, 144.584, 168.549, 145.508, 167.619, 146.576, 166.861, 147.582, 166.298, 148.468, 166.028, 149.216, 166.111, 149.787, 166.514, 150.176, 167.311, 150.288, 168.361, 150.152, 169.532, 149.651, 170.605, 148.94, 171.311, 148.087, 171.391, 147.212, 170.963, 146.366, 170.235, 145.687, 169.254, 144.93, 168.41, 162.754, 172.605, 161.534, 170.9, 160.401, 168.97, 159.481, 166.977, 158.756, 165.042, 158.237, 163.366, 157.891, 161.911, 157.788, 160.583, 157.711, 159.598, 157.533, 158.87, 157.238, 158.413, 156.878, 158.189, 156.473, 158.135, 156.112, 158.235, 155.699, 158.586, 155.131, 159.088, 154.424, 159.763, 153.367, 160.534, 151.844, 161.4, 149.975, 162.506, 147.914, 163.82, 146.071, 165.225, 144.562, 166.793, 143.557, 168.431, 142.92, 169.946, 142.506, 171.34, 142.049, 172.677, 141.481, 173.806, 140.812, 174.696, 140.18, 175.349, 139.795, 175.472, 139.637, 175.064, 139.749, 174.164, 139.81, 172.958, 139.508, 171.62, 138.768, 170.104, 137.622, 168.565, 136.24, 166.935, 163.747, 170.669, 162.795, 170.462, 162.028, 170.114, 161.497, 169.798, 161.269, 169.41, 161.256, 169.109, 161.34, 168.785, 161.313, 168.412, 160.924, 168.011, 160.357, 167.642, 159.686, 167.392, 158.976, 167.295, 158.121, 167.473, 157.109, 167.851, 155.848, 168.33, 154.134, 168.997, 151.86, 169.77, 149.174, 170.502, 146.369, 171.107, 143.782, 171.601, 141.613, 172.116, 140.067, 172.384, 139.036, 172.555, 138.252, 172.412, 137.419, 171.828, 136.222, 170.862, 134.772, 169.649, 133.516, 168.197, 174.355, 174.441, 172.647, 173.335, 170.504, 171.999, 168.102, 170.723, 165.514, 169.601, 163.23, 168.764, 161.22, 168.229, 159.538, 167.879, 158.171, 167.656, 157.23, 167.441, 156.714, 167.171, 156.505, 166.946, 156.356, 166.748, 156.084, 166.7, 155.467, 166.799, 154.574, 167.097, 153.577, 167.653, 152.6, 168.366, 151.719, 169.148, 150.915, 169.938, 150.025, 170.782, 148.947, 171.545, 147.578, 172.276, 145.855, 172.773, 143.958, 172.991, 142.104, 173.109, 140.488, 173.395, 139.338, 173.793, 138.814, 174.403, 138.807, 175.046, 139.202, 175.445, 132.639, 168.591, 129.729, 167.481, 127.505, 166.549, 126.113, 165.793, 125.58, 165.252, 125.879, 164.902, 126.914, 164.681, 128.478, 164.521, 130.315, 164.45, 132.179, 164.555, 133.734, 164.943, 135.052, 165.581, 136.096, 166.545, 137.027, 167.869, 137.926, 169.545, 138.642, 171.538, 139.148, 173.711, 139.317, 175.748, 139.136, 176.909, 138.776, 175.909, 138.47, 173.571, 138.669, 170.893, 139.528, 168.108, 141.167, 165.373, 143.607, 162.722, 146.831, 160.182, 150.613, 157.933, 154.726, 156.024, 158.905, 154.427, 162.808, 153.366, 166.116, 152.703, 168.772, 152.354, 170.709, 152.318, 171.952, 152.447, 139.611, 175.971, 138.749, 176.207, 138.167, 175.692, 137.825, 174.621, 137.596, 173.485, 137.425, 172.455, 137.422, 171.698, 137.721, 171.313, 138.574, 171.175, 140.168, 171.272, 142.516, 171.547, 145.43, 171.9, 148.67, 172.071, 151.957, 171.969, 155.074, 171.722, 157.783, 171.508, 160.01, 171.475, 161.867, 171.755, 163.55, 172.433, 165.203, 173.418, 166.756, 174.598, 168.059, 175.695, 169.089, 176.169, 169.659, 175.654, 169.594, 174.556, 169.273, 173.38, 169.015, 172.287, 168.997, 171.5, 169.315, 171.048, 170.09, 170.889, 171.429, 170.974, 173.206, 171.343, 174.82, 171.903, 175.665, 172.463, 175.528, 172.736, 141.429, 172.884, 142.883, 173.457, 144.428, 173.389, 146.072, 172.712, 147.765, 171.688, 149.673, 170.501, 151.722, 169.287, 153.874, 167.964, 156.166, 166.703, 158.564, 165.578, 160.833, 164.467, 162.832, 163.594, 164.591, 162.955, 166.107, 162.465, 167.386, 162.227, 168.631, 162.253, 169.8, 162.512, 170.782, 162.788, 171.515, 163.043, 171.851, 163.324, 171.856, 163.647, 171.624, 164.08, 171.208, 164.765, 170.796, 165.619, 170.5, 166.55, 170.329, 167.369, 170.292, 167.975, 170.285, 168.372, 170.305, 168.655, 170.21, 168.939, 169.755, 169.304, 169.079, 169.819, 144.816, 176.629, 145.919, 173.443, 147.076, 170.54, 148.151, 167.956, 149.087, 165.705, 149.596, 163.93, 149.495, 162.516, 148.872, 161.34, 147.676, 160.302, 146.235, 159.441, 144.861, 158.873, 143.785, 158.54, 142.888, 158.339, 142.155, 158.247, 141.504, 158.295, 141.008, 158.285, 140.687, 158.214, 140.603, 158.054, 140.928, 157.868, 141.751, 157.914, 143.103, 158.247, 144.909, 158.955, 146.985, 160.129, 149.062, 161.668, 150.896, 163.549, 152.321, 165.875, 153.306, 168.486, 154.093, 171.223, 154.692, 174.103, 154.965, 176.78, 154.907, 177.8, 154.467, 175.735, 153.641, 172.999, 159.096, 171.511, 159.332, 171.665, 159.598, 171.622, 160.007, 171.315, 160.775, 170.785, 162.008, 170.052, 163.668, 169.125, 165.566, 168.184, 167.496, 167.309, 169.339, 166.493, 170.893, 165.733, 172.18, 165.001, 173.149, 164.282, 173.843, 163.56, 174.254, 162.951, 174.465, 162.437, 174.067, 162.097, 172.856, 161.94, 170.902, 161.963, 168.318, 162.287, 165.478, 162.874, 162.629, 163.495, 159.978, 164.196, 157.531, 165.008, 155.291, 166.032, 153.359, 167.205, 151.796, 168.574, 150.6, 170.171, 149.691, 171.791, 149.007, 173.187, 148.398, 174.05, 147.647, 174.035, 146.736, 173.317, 145.666, 172.33, 144.422, 171.194, 142.928, 170.023, 130.597, 173.849, 131.176, 174.304, 131.463, 174.731, 131.208, 175.219, 130.563, 175.609, 129.981, 175.694, 129.618, 175.357, 129.723, 174.554, 130.368, 173.332, 131.414, 171.869, 132.535, 170.439, 133.485, 168.949, 134.138, 167.632, 134.588, 166.691, 135.275, 166.27, 136.444, 166.227, 138.27, 166.728, 140.681, 167.765, 143.376, 169.227, 146.188, 170.923, 148.791, 172.747, 150.957, 174.531, 152.714, 176.154, 154.167, 177.192, 155.65, 177.17, 157.25, 176.293, 158.874, 175.33, 160.346, 174.555, 161.497, 174.032, 162.195, 173.794, 162.297, 173.722, 162.096, 173.668, 161.755, 173.718, 161.46, 173.8, 161.396, 173.701, 161.569, 173.21, 162.016, 172.507, 162.649, 171.535, 159.096, 171.511, 159.65, 171.414, 160.254, 171.358, 160.944, 171.206, 161.652, 171.019, 162.434, 170.718, 163.21, 170.262, 163.827, 169.666, 164.202, 169.036, 164.145, 168.315, 163.755, 167.456, 163.077, 166.541, 161.943, 165.587, 160.405, 164.619, 158.53, 163.743, 156.202, 163.288, 153.761, 163.272, 151.191, 163.641, 148.63, 164.398, 146.079, 165.477, 143.671, 166.748, 141.469, 167.896, 139.523, 168.896, 137.829, 169.63, 136.355, 169.913, 135.078, 169.734, 133.993, 169.165, 133.172, 168.293, 132.486, 167.316, 131.931, 166.273, 131.436, 165.239, 131.055, 164.232, 130.717, 163.203, 130.355, 162.322, 130.013, 161.771, 129.739, 161.495, 129.563, 161.425, 133.288, 174.493, 131.486, 173.844, 129.736, 173.308, 128.165, 172.805, 126.949, 172.347, 126.123, 171.836, 125.761, 171.064, 125.871, 170.075, 126.303, 168.841, 127.025, 167.288, 127.923, 165.564, 129.101, 163.876, 130.518, 162.306, 132.13, 160.971, 133.955, 159.922, 135.839, 159.12, 137.701, 158.596, 139.25, 158.536, 140.527, 158.997, 141.447, 159.904, 142.15, 161.162, 142.751, 162.489, 143.366, 163.77, 143.949, 164.831, 144.649, 165.631, 145.412, 166.268, 146.304, 166.906, 147.333, 167.568, 148.465, 168.31, 150.003, 169.048, 151.812, 169.868, 153.903, 170.814, 156.368, 171.886, 159.226, 173.127, 144.546, 162.403, 147.183, 162.143, 149.693, 161.994, 151.926, 161.967, 153.735, 162.116, 155.281, 162.348, 156.641, 162.516, 157.881, 162.735, 159.055, 163.069, 160.144, 163.46, 160.929, 164.03, 161.3, 164.621, 161.362, 165.246, 161.162, 165.955, 161.012, 166.75, 161.117, 167.547, 161.435, 168.405, 162.105, 169.304, 163.017, 170.219, 164.1, 171.119, 165.396, 172.107, 166.803, 173.277, 168.21, 174.585, 169.485, 176.014, 170.531, 177.429, 171.264, 178.705, 171.773, 179.445, 172.038, 178.854, 172.18, 177.92, 172.08, 176.837, 171.512, 175.716, 170.363, 174.577, 168.595, 173.667, 166.33, 172.817, 163.845, 171.979, 161.195, 171.293, 158.47, 170.629, 155.994, 170.012, 153.737, 169.486, 160.235, 170.78, 159.104, 173.264, 158.011, 175.821, 157.12, 177.882, 156.453, 178.247, 155.979, 177.002, 155.842, 175.857, 156.139, 174.983, 156.716, 174.368, 157.651, 174.033, 158.948, 173.995, 160.172, 174.361, 161.116, 174.87, 161.654, 175.519, 161.724, 176.07, 161.32, 176.31, 160.409, 176.128, 158.858, 175.655, 156.779, 174.9, 154.373, 174.037, 151.74, 173.115, 148.942, 172.135, 146.184, 171.122, 143.448, 170.137, 140.9, 169.209, 138.467, 168.466, 136.253, 167.995, 134.245, 167.821, 132.381, 167.982, 130.496, 168.408, 128.532, 169.093, 126.301, 170.201, 159.761, 153.903, 160.325, 155.37, 160.823, 157.235, 160.937, 159.148, 160.522, 161.189, 159.789, 163.324, 158.99, 165.412, 162.319, 169.861, 162.146, 170.437, 161.568, 170.946, 160.578, 171.486, 159.223, 172.071, 157.778, 172.691, 156.329, 173.454, 154.912, 174.335, 153.537, 175.393, 152.187, 176.51, 150.973, 177.305, 150.027, 177.18, 149.341, 176.073, 149.063, 174.541, 149.159, 172.842, 149.711, 171.136, 150.51, 169.499, 151.414, 168.044, 152.176, 166.731, 152.632, 165.668, 152.73, 164.882, 152.457, 164.469, 151.904, 164.269, 151.316, 164.115, 150.648, 164.0, 149.964, 163.837, 149.152, 163.521, 148.475, 162.96, 147.892, 162.137, 147.488, 161.159, 147.397, 160.056, 147.702, 158.839, 148.571, 157.66, 150.035, 156.428, 151.926, 155.233, 150.419, 173.116, 149.509, 174.887, 148.456, 176.314, 147.263, 176.918, 146.009, 176.235, 144.867, 174.899, 144.003, 173.486, 143.481, 172.33, 143.221, 171.36, 143.324, 170.484, 143.536, 169.791, 143.623, 169.299, 143.536, 168.885, 143.207, 168.588, 142.858, 168.618, 142.572, 169.084, 142.525, 170.033, 142.604, 171.478, 142.824, 173.204, 142.99, 175.171, 143.088, 177.432, 142.956, 179.743, 142.815, 177.777, 142.859, 175.218, 143.2, 172.747, 143.945, 170.552, 144.959, 168.416, 146.183, 166.333, 147.451, 164.23, 148.559, 162.087, 149.422, 159.806, 150.08, 157.532, 150.717, 155.641, 151.477, 154.228, 152.358, 153.209, 153.218, 152.685, 159.131, 178.952, 159.65, 178.006, 159.943, 176.556, 159.975, 175.269, 159.661, 174.183, 159.048, 173.37, 158.324, 172.79, 157.68, 172.444, 157.122, 172.271, 156.598, 172.251, 156.12, 172.356, 155.591, 172.436, 155.016, 172.435, 154.412, 172.487, 153.669, 172.513, 152.831, 172.479, 152.069, 172.284, 151.352, 172.016, 150.748, 171.72, 150.153, 171.517, 149.467, 171.405, 148.626, 171.415, 147.691, 171.604, 146.867, 171.797, 146.17, 171.961, 145.636, 172.1, 145.386, 172.167, 145.349, 172.239, 145.3, 172.393, 145.068, 172.468, 144.454, 172.494, 143.571, 172.353, 142.574, 172.086, 141.614, 171.762, 140.67, 171.445, 165.273, 175.523, 166.503, 177.328, 167.544, 178.138, 168.24, 177.324, 168.623, 175.946, 168.763, 174.535, 168.43, 173.108, 167.706, 171.89, 166.652, 170.801, 165.249, 169.837, 163.62, 169.172, 161.778, 168.801, 159.891, 168.728, 158.147, 169.073, 156.538, 169.775, 155.333, 170.768, 154.277, 171.965, 153.204, 173.058, 152.048, 173.617, 150.851, 173.453, 149.597, 172.696, 148.289, 171.822, 147.045, 171.144, 145.897, 170.825, 144.889, 170.888, 143.979, 171.334, 142.959, 171.972, 141.784, 172.512, 140.401, 172.995, 138.898, 173.218, 137.368, 173.172, 135.985, 173.034, 134.867, 172.9, 134.036, 172.949, 133.445, 173.171, 152.813, 159.237, 154.038, 161.473, 155.057, 163.724, 155.748, 165.781, 155.983, 167.61, 155.86, 169.153, 155.426, 170.366, 154.871, 171.069, 154.376, 171.176, 154.115, 170.91, 153.955, 170.442, 153.706, 169.89, 153.214, 169.298, 152.441, 168.655, 151.451, 167.931, 150.416, 167.158, 149.549, 166.258, 148.989, 165.307, 148.609, 164.286, 148.242, 163.298, 147.791, 162.506, 147.188, 162.096, 146.254, 162.053, 145.192, 162.361, 144.228, 163.026, 143.483, 163.933, 142.976, 165.066, 142.619, 166.208, 142.248, 167.34, 141.588, 168.359, 140.494, 169.082, 139.045, 169.536, 122.289, 171.306, 121.769, 171.547, 120.958, 171.933, 172.233, 172.34, 172.09, 171.513, 170.81, 169.994, 169.158, 168.346, 167.485, 120.719, 166.665, 122.046, 166.003, 123.794, 165.376, 126.126, 164.914, 128.874, 164.7, 131.884, 164.61, 135.007, 164.704, 137.811, 164.693, 140.111, 164.416, 141.948, 163.774, 143.378, 162.849, 144.51, 161.734, 145.404, 160.494, 146.057, 159.299, 146.575, 158.365, 147.028, 157.747, 147.48, 157.419, 147.95, 157.532, 150.737, 173.008, 151.34, 176.235, 152.138, 176.729, 152.94, 174.154, 153.731, 171.048, 154.541, 168.44, 155.274, 166.354, 155.94, 164.934, 156.576, 164.235, 157.299, 164.051, 158.198, 164.086, 159.235, 164.199, 160.378, 164.293, 161.51, 164.37, 162.463, 164.608, 163.154, 164.988, 163.638, 165.424, 164.139, 166.161, 164.647, 167.102, 165.136, 168.222, 165.557, 169.406, 166.001, 170.359, 166.269, 171.077, 166.422, 171.604, 166.464, 172.212, 166.301, 173.067, 166.096, 174.274, 165.924, 175.528, 165.799, 175.715, 165.745, 174.122, 165.722, 171.379, 165.636, 168.192, 165.418, 164.936, 164.915, 161.955, 164.112, 159.526, 163.091, 157.68, 161.891, 156.514, 174.85, 158.473, 176.133, 157.038, 176.53, 155.973, 175.956, 155.222, 175.01, 154.862, 174.096, 154.778, 173.016, 154.888, 171.552, 155.127, 169.731, 155.484, 167.534, 155.922, 165.054, 156.504, 162.349, 157.394, 159.446, 158.712, 156.418, 160.391, 153.235, 162.364, 150.185, 164.339, 147.51, 166.114, 145.296, 167.614, 143.641, 168.852, 142.439, 169.825, 141.684, 170.627, 141.318, 171.398, 141.075, 171.995, 140.708, 172.63, 140.006, 173.344, 138.846, 174.114, 137.31, 174.901, 135.688, 175.497, 134.232, 175.867, 132.984, 175.887, 131.943, 175.853, 130.902, 175.869, 129.818, 175.961, 128.625, 176.189, 127.494, 176.663, 126.658, 177.352, 126.6, 177.973, 162.319, 169.861, 162.479, 168.795, 161.861, 167.677, 160.458, 166.631, 158.63, 165.851, 156.968, 165.19, 155.715, 164.911, 155.034, 165.004, 155.0, 165.424, 155.476, 166.237, 156.448, 167.26, 157.536, 168.329, 158.468, 169.527, 159.147, 170.746, 159.486, 172.066, 159.651, 173.037, 159.697, 173.552, 159.558, 173.306, 158.973, 172.56, 157.444, 171.597, 155.003, 170.515, 151.864, 169.542, 148.356, 168.618, 144.779, 167.825, 141.626, 167.145, 139.006, 166.497, 136.881, 165.791, 135.241, 164.967, 134.074, 164.056, 133.199, 163.177, 132.656, 162.172, 132.56, 161.007, 133.126, 159.913, 134.336, 159.068, 136.249, 158.346, 138.581, 157.638, 140.857, 157.018, 142.747, 156.381, 143.933, 155.603, 144.473, 154.781, 144.764, 153.771, 144.934, 152.754, 145.109, 151.657, 145.192, 150.507, 157.418, 171.829, 157.127, 169.31, 156.585, 166.931, 155.807, 164.692, 154.854, 162.615, 153.739, 160.759, 152.515, 159.344, 151.1, 158.418, 149.418, 157.881, 147.584, 157.606, 145.786, 157.654, 144.019, 157.921, 142.312, 158.342, 140.961, 158.981, 140.025, 159.813, 139.49, 160.821, 139.244, 162.239, 139.204, 164.269, 139.234, 166.602, 139.474, 169.304, 139.833, 172.245, 140.321, 175.173, 140.876, 177.573, 141.422, 177.031, 141.659, 174.554, 141.301, 172.044, 140.417, 169.639, 139.044, 167.542, 137.316, 165.865, 135.402, 164.601, 133.427, 163.724, 131.414, 163.333, 129.337, 163.394, 127.366, 163.858, 143.904, 176.194, 145.38, 176.397, 147.237, 176.663, 149.449, 176.903, 151.95, 177.088, 154.421, 177.092, 156.655, 176.924, 158.353, 176.743, 159.406, 176.482, 159.934, 176.023, 160.074, 175.471, 159.936, 174.774, 159.626, 174.006, 159.302, 173.353, 158.939, 172.844, 158.404, 172.571, 157.706, 172.327, 157.101, 172.131, 156.734, 171.893, 156.661, 171.616, 157.067, 171.314, 157.931, 170.93, 159.245, 170.496, 160.805, 169.878, 162.277, 169.21, 163.327, 168.56, 163.769, 168.115, 163.843, 167.991, 163.56, 167.963, 162.952, 168.026, 162.002, 168.041, 160.741, 168.048, 158.936, 168.092, 156.511, 168.183, 159.096, 171.511, 161.235, 171.862, 163.171, 172.261, 164.475, 172.665, 165.052, 172.922, 164.902, 173.061, 164.156, 172.838, 162.854, 172.129, 161.045, 171.047, 158.667, 169.743, 155.419, 168.332, 151.26, 166.95, 146.523, 165.535, 141.665, 164.245, 137.354, 162.963, 133.936, 161.718, 131.534, 160.627, 130.141, 159.735, 129.516, 159.281, 129.296, 159.308, 129.183, 159.925, 129.029, 161.085, 128.874, 162.63, 128.964, 164.243, 129.502, 165.725, 130.553, 166.964, 131.81, 167.954, 132.879, 168.872, 133.222, 169.765, 132.516, 170.68, 130.87, 171.547, 128.675, 172.285, 126.43, 172.804, 135.859, 166.619, 134.75, 165.932, 134.316, 165.231, 134.495, 164.69, 135.206, 164.285, 136.196, 163.984, 137.334, 163.817, 138.421, 163.832, 139.494, 164.137, 140.643, 164.623, 141.891, 165.226, 143.195, 165.935, 144.383, 166.848, 145.357, 167.903, 145.876, 169.135, 145.881, 170.597, 145.564, 172.164, 145.399, 173.74, 145.516, 175.138, 146.023, 176.043, 146.966, 176.131, 148.402, 175.567, 150.218, 174.531, 152.316, 173.268, 154.615, 171.73, 157.1, 169.997, 159.922, 168.194, 162.818, 166.509, 165.742, 164.724, 168.353, 162.969, 170.27, 161.452, 171.286, 160.009, 171.414, 158.667, 171.068, 157.65, 170.635, 156.991, 170.253, 156.536, 169.942, 156.398, 169.547, 156.542, 168.944, 157.084, 167.919, 157.948, 166.431, 159.226, 145.55, 169.463, 145.28, 169.551, 144.996, 169.768, 144.688, 170.122, 144.229, 170.672, 143.514, 171.362, 142.682, 172.133, 141.79, 172.936, 141.031, 173.838, 140.497, 174.938, 140.275, 176.236, 140.235, 177.733, 140.35, 179.039, 140.618, 178.187, 140.938, 176.304, 141.388, 174.327, 142.034, 172.24, 142.874, 170.227, 143.895, 168.275, 145.096, 166.591, 146.357, 165.12, 147.313, 163.938, 147.86, 162.955, 148.172, 162.105, 148.284, 161.262, 148.227, 160.327, 148.292, 159.322, 148.465, 158.395, 148.764, 157.577, 149.096, 157.053, 149.311, 156.7, 149.504, 156.467, 149.762, 156.305, 150.197, 156.335, 150.83, 156.623, 151.742, 157.097, 152.778, 157.814, 137.112, 169.626, 138.48, 171.299, 139.909, 173.168, 141.301, 175.156, 142.732, 177.239, 144.243, 178.532, 145.915, 177.237, 147.683, 175.201, 149.303, 173.32, 150.489, 171.623, 151.125, 170.131, 151.376, 168.799, 151.237, 167.698, 150.891, 166.876, 150.433, 166.433, 149.91, 166.305, 149.43, 166.557, 149.122, 167.208, 148.933, 168.078, 148.944, 169.122, 149.233, 170.408, 149.763, 171.809, 150.607, 173.421, 151.893, 175.277, 153.512, 177.172, 155.337, 178.891, 157.158, 178.554, 158.722, 176.917, 160.06, 175.273, 137.442, 169.419, 138.467, 169.934, 139.001, 170.408, 139.327, 170.878, 139.477, 171.128, 139.491, 171.228, 139.451, 171.07, 139.519, 170.86, 139.499, 170.411, 139.593, 169.77, 139.849, 169.03, 140.34, 168.296, 141.205, 167.645, 142.521, 166.976, 144.343, 166.314, 146.456, 165.692, 148.757, 165.237, 151.134, 165.002, 153.459, 165.131, 155.785, 165.438, 157.961, 165.927, 159.934, 166.742, 161.688, 167.799, 163.189, 168.986, 164.26, 170.166, 164.691, 171.422, 164.458, 172.79, 163.627, 174.084, 162.13, 174.866, 160.207, 174.545, 158.204, 173.125, 156.238, 171.112, 154.586, 168.738, 176.859, 167.585, 178.347, 168.834, 178.703, 170.067, 178.221, 171.277, 177.796, 172.421, 177.673, 173.37, 177.876, 173.834, 178.075, 173.861, 177.98, 173.536, 177.465, 172.986, 176.72, 172.497, 176.015, 172.181, 175.52, 172.086, 175.286, 172.289, 175.445, 172.719, 175.611, 173.412, 175.189, 174.351, 173.702, 175.578, 171.333, 176.977, 168.533, 178.111, 165.558, 178.145, 162.49, 176.886, 159.413, 175.263, 156.497, 173.452, 153.922, 171.541, 151.74, 169.623, 149.944, 167.763, 148.442, 166.112, 147.165, 164.686, 146.123, 163.545, 145.132, 162.663, 143.947, 162.054, 142.515, 161.913, 140.818, 162.209, 171.85, 153.806, 171.105, 155.433, 169.785, 156.932, 168.028, 158.291, 166.112, 159.402, 164.173, 160.125, 162.266, 160.681, 160.605, 161.017, 159.226, 161.116, 158.041, 160.879, 156.997, 160.314, 156.01, 159.682, 155.06, 158.995, 154.274, 158.203, 153.741, 157.288, 153.504, 156.38, 153.404, 155.652, 153.46, 155.166, 153.551, 155.049, 153.418, 155.187, 152.909, 155.71, 152.158, 156.646, 151.425, 157.931, 150.89, 159.725, 150.527, 161.949, 150.344, 164.5, 150.17, 167.086, 149.917, 169.423, 149.548, 171.117, 149.223, 171.811, 149.126, 171.292, 149.577, 169.737, 150.775, 167.684, 152.565, 165.365, 154.842, 162.955, 157.371, 160.667, 159.837, 158.422, 161.858, 156.23, 163.18, 154.167, 163.93, 152.321, 160.592, 169.461, 160.386, 168.914, 160.46, 168.278, 160.792, 167.396, 161.357, 166.309, 162.098, 164.984, 162.937, 163.518, 163.669, 161.905, 164.051, 160.279, 163.714, 158.779, 162.537, 157.35, 160.662, 155.96, 158.226, 154.594, 155.57, 153.296, 152.821, 152.334, 150.162, 151.744, 147.672, 151.569, 145.296, 151.928, 143.117, 152.925, 141.003, 154.495, 138.991, 156.457, 137.197, 158.75, 135.661, 161.326, 134.535, 163.989, 133.86, 166.642, 133.602, 169.3, 133.459, 171.86, 133.446, 174.276, 133.391, 176.51, 132.859, 177.026, 133.096, 175.306, 133.017, 173.479, 133.069, 171.764, 133.5, 170.204, 134.557, 168.718, 136.241, 167.321, 138.427, 166.015, 140.945, 164.816, 143.518, 163.628, 145.933, 162.472, 148.372, 161.459, 151.141, 160.55, 154.215, 159.737, 157.433, 159.289, 160.58, 159.126, 163.549, 159.251, 166.076, 159.848, 168.018, 160.739, 169.412, 161.802, 170.356, 162.94, 171.004, 164.072, 171.66, 165.025, 172.412, 165.679, 173.268, 165.862, 174.167, 165.407, 175.024, 164.399, 175.781, 163.08, 176.375, 161.582, 176.737, 160.208, 176.788, 158.992, 176.508, 157.983, 175.935, 157.299, 175.12, 156.912, 166.475, 170.974, 166.018, 168.972, 165.224, 167.053, 164.076, 165.366, 162.584, 164.052, 160.975, 163.104, 159.221, 162.415, 157.3, 161.87, 155.284, 161.329, 153.371, 160.645, 151.706, 159.803, 150.574, 158.983, 150.068, 158.235, 150.126, 157.622, 150.546, 157.186, 151.033, 156.876, 151.304, 156.657, 151.235, 156.597, 150.928, 156.789, 150.605, 157.186, 150.506, 157.953, 150.811, 159.246, 151.555, 161.046, 152.495, 163.249, 153.403, 165.863, 154.051, 168.734, 154.222, 171.642, 154.084, 174.249, 153.918, 176.499, 153.809, 178.35, 154.052, 179.181, 154.708, 178.062, 155.665, 176.714, 159.028, 174.492, 159.6, 174.043, 160.418, 173.01, 161.379, 171.802, 162.404, 170.505, 163.41, 169.251, 164.269, 168.272, 164.978, 167.673, 165.42, 167.418, 165.526, 167.356, 165.438, 167.39, 165.436, 167.222, 165.297, 166.895, 164.958, 166.375, 164.367, 165.718, 163.322, 165.066, 161.695, 164.652, 159.72, 164.634, 157.624, 165.054, 155.622, 165.927, 153.836, 167.053, 152.436, 168.331, 151.536, 169.685, 150.921, 171.024, 150.371, 172.253, 149.688, 173.271, 148.614, 173.834, 147.337, 173.766, 145.922, 173.199, 144.477, 172.307, 143.185, 171.235, 142.062, 170.155, 140.918, 169.059, 139.517, 168.09, 137.726, 167.593, 139.18, 162.382, 137.725, 161.882, 136.896, 161.411, 136.754, 160.993, 137.182, 160.696, 138.102, 160.52, 139.171, 160.532, 140.12, 160.851, 140.982, 161.341, 141.741, 161.983, 142.498, 162.566, 143.317, 163.029, 144.058, 163.351, 144.49, 163.662, 144.614, 164.12, 144.271, 164.804, 143.5, 165.7, 142.505, 166.78, 141.544, 167.938, 140.792, 169.072, 140.303, 170.095, 139.95, 170.872, 139.806, 171.494, 139.782, 171.95, 139.833, 172.424, 140.131, 172.906, 140.837, 173.23, 142.043, 173.551, 143.74, 173.821, 145.747, 173.92, 147.867, 174.029, 149.871, 174.087, 151.706, 174.042, 153.407, 173.954, 154.998, 173.745, 156.525, 173.557, 158.152, 173.54, 159.882, 173.572, 161.692, 173.526, 163.747, 170.669, 163.852, 171.601, 164.001, 172.09, 164.327, 172.335, 164.802, 172.562, 165.545, 172.914, 166.674, 173.362, 168.286, 174.083, 170.298, 175.05, 172.53, 176.16, 174.324, 177.451, 174.327, 178.769, 171.971, 178.497, 168.403, 176.704, 164.321, 174.726, 160.314, 172.621, 156.604, 170.311, 153.152, 167.933, 150.07, 165.581, 147.431, 163.411, 145.127, 161.342, 143.09, 159.429, 141.242, 157.774, 139.28, 156.511, 137.098, 155.681, 134.762, 155.07, 132.409, 154.691, 130.108, 154.498, 127.968, 154.636, 125.92, 155.214, 123.758, 156.205, 121.546, 157.677, 162.255, 153.744, 162.054, 154.778, 161.653, 156.1, 161.061, 157.712, 160.261, 159.705, 159.284, 162.045, 158.382, 164.591, 157.822, 167.284, 157.725, 169.995, 158.098, 172.429, 159.009, 174.125, 160.292, 174.626, 161.564, 173.998, 162.643, 172.728, 163.306, 171.23, 163.671, 169.661, 163.956, 168.259, 164.373, 167.051, 164.886, 166.162, 165.513, 165.764, 166.16, 165.774, 166.724, 166.234, 166.968, 167.055, 166.869, 168.227, 166.532, 169.712, 166.188, 171.495, 165.882, 173.665, 165.764, 176.135, 165.776, 178.861, 165.852, 178.425, 165.861, 175.804, 165.76, 173.47, 165.366, 171.216, 164.826, 169.214, 164.224, 167.341, 141.429, 172.884, 141.272, 173.879, 141.283, 173.762, 141.432, 172.654, 141.859, 171.244, 142.655, 170.131, 143.784, 169.471, 145.273, 169.19, 147.025, 169.051, 148.97, 168.806, 150.917, 168.174, 152.806, 167.236, 154.662, 166.095, 156.468, 165.021, 158.107, 164.393, 159.702, 164.373, 161.243, 165.169, 162.421, 166.686, 163.059, 168.893, 163.109, 171.518, 162.838, 174.151, 162.357, 176.353, 161.64, 176.961, 160.803, 175.5, 160.088, 173.754, 159.449, 172.316, 158.871, 171.511, 158.408, 171.215, 157.886, 171.315, 157.401, 171.944, 157.011, 172.71, 156.672, 173.394, 156.466, 173.622, 156.273, 173.365, 155.986, 172.987, 162.269, 177.68, 162.951, 176.961, 163.341, 175.318, 163.525, 173.501, 163.798, 171.757, 164.139, 170.02, 164.594, 168.234, 165.111, 166.43, 165.428, 164.75, 165.372, 163.205, 164.662, 161.852, 163.469, 160.819, 162.137, 160.021, 161.01, 159.446, 160.18, 159.105, 159.807, 159.0, 159.688, 158.97, 159.589, 159.14, 159.397, 159.464, 159.018, 159.959, 158.606, 160.619, 158.162, 161.437, 157.83, 162.214, 157.594, 162.95, 157.405, 163.657, 157.153, 164.347, 156.638, 165.11, 155.75, 165.623, 154.66, 165.795, 153.549, 165.645, 152.633, 165.262, 152.081, 164.45, 151.858, 163.192, 151.786, 161.589, 151.674, 159.951, 151.378, 158.592, 150.733, 157.557, 149.51, 156.913, 147.808, 156.656, 122.289, 171.306, 122.5, 170.229, 122.727, 169.403, 122.985, 169.019, 123.466, 169.033, 124.2, 169.5, 125.201, 170.459, 126.341, 172.004, 127.673, 173.617, 129.225, 174.776, 131.069, 175.057, 133.23, 174.461, 135.782, 173.216, 138.797, 171.82, 142.237, 170.626, 146.033, 169.781, 149.874, 169.29, 153.609, 169.213, 157.017, 169.4, 159.861, 169.896, 162.148, 170.646, 163.728, 171.59, 164.146, 172.534, 163.576, 173.427, 162.077, 173.914, 160.018, 173.718, 157.552, 172.859, 154.975, 171.359, 152.631, 169.443, 150.7, 167.308, 164.008, 170.555, 163.151, 168.485, 162.671, 166.687, 162.42, 165.249, 162.104, 164.184, 161.646, 163.533, 161.0, 163.302, 160.271, 163.37, 159.721, 163.666, 159.263, 164.177, 158.983, 164.843, 158.62, 165.561, 157.877, 166.349, 156.596, 167.159, 154.621, 167.968, 152.363, 168.498, 150.088, 168.91, 148.225, 168.983, 146.91, 168.501, 146.407, 167.42, 146.749, 166.021, 147.708, 164.493, 148.87, 163.083, 150.026, 162.043, 150.971, 161.38, 151.659, 161.079, 152.41, 161.071, 153.394, 161.33, 154.464, 161.774, 155.677, 162.294, 156.533, 162.858, 156.823, 163.279, 156.272, 163.47, 155.045, 163.486, 153.406, 163.268, 151.829, 162.928, 150.543, 162.363, 149.646, 161.644, 162.754, 172.605, 162.06, 173.312, 161.161, 173.617, 160.214, 173.424, 159.278, 172.985, 158.414, 172.329, 157.697, 171.428, 157.027, 170.305, 156.379, 169.0, 155.682, 167.716, 154.831, 166.568, 153.917, 165.567, 153.18, 164.834, 152.731, 164.436, 152.538, 164.251, 152.771, 164.242, 153.321, 164.357, 153.905, 164.557, 154.392, 164.882, 154.674, 165.442, 154.57, 166.319, 154.124, 167.313, 153.43, 168.615, 152.515, 170.134, 151.548, 171.733, 150.349, 173.196, 148.87, 174.374, 146.994, 174.995, 144.739, 175.016, 142.278, 174.522, 139.835, 173.86, 137.558, 173.093, 135.661, 172.239, 134.132, 171.136, 130.068, 173.608, 129.527, 173.018, 128.273, 172.218, 126.489, 171.372, 124.65, 170.55, 123.096, 169.935, 122.209, 169.561, 122.158, 169.288, 122.664, 169.07, 123.474, 168.666, 124.372, 168.013, 125.053, 167.197, 125.638, 166.364, 126.386, 165.577, 127.693, 165.136, 129.842, 165.193, 132.856, 165.833, 136.578, 167.077, 140.734, 168.813, 144.984, 170.855, 148.937, 172.697, 152.435, 174.046, 155.557, 174.66, 158.436, 174.67, 161.246, 174.37, 163.996, 174.292, 166.621, 174.519, 168.978, 174.912, 159.131, 178.952, 160.634, 177.062, 161.992, 175.154, 163.056, 173.409, 163.882, 171.852, 164.378, 170.347, 164.659, 168.894, 164.897, 167.523, 165.195, 166.261, 165.575, 165.236, 165.908, 164.558, 166.029, 164.211, 165.699, 164.193, 165.177, 164.501, 164.552, 164.986, 163.904, 165.596, 163.315, 166.251, 163.03, 166.945, 162.845, 167.553, 162.792, 168.168, 162.727, 168.734, 162.489, 169.151, 162.081, 169.362, 161.536, 169.474, 160.951, 169.261, 160.401, 168.788, 159.943, 168.186, 159.51, 167.536, 159.094, 166.987, 158.516, 166.528, 157.549, 166.174, 153.993, 164.012, 155.602, 163.616, 157.584, 163.196, 159.89, 162.846, 162.199, 162.528, 164.173, 162.438, 165.652, 162.554, 166.621, 162.818, 167.332, 163.251, 167.741, 163.7, 167.825, 164.084, 167.455, 164.243, 166.479, 164.298, 164.924, 164.151, 162.805, 163.986, 160.378, 163.886, 158.02, 163.896, 156.09, 163.949, 154.643, 164.147, 153.697, 164.457, 153.194, 164.801, 153.001, 165.131, 152.652, 165.511, 151.835, 166.023, 150.498, 166.76, 148.734, 167.69, 146.478, 168.743, 143.893, 169.958, 141.313, 171.175, 138.618, 172.419, 135.603, 173.657, 132.086, 174.806, 128.172, 175.774, 124.024, 176.648, 120.092, 177.498, 178.452, 179.395, 179.245, 148.779, 171.031, 148.956, 171.582, 149.322, 171.866, 149.899, 171.845, 150.617, 171.591, 151.588, 171.095, 152.708, 170.421, 153.92, 169.882, 155.095, 169.421, 156.015, 169.108, 156.685, 168.96, 157.018, 168.897, 157.011, 168.91, 156.821, 169.034, 156.3, 169.444, 155.455, 169.958, 154.317, 170.724, 152.794, 171.562, 151.177, 172.363, 149.686, 173.05, 148.403, 173.515, 147.287, 173.827, 146.519, 173.892, 146.04, 173.71, 145.877, 173.331, 145.991, 172.596, 146.171, 171.717, 146.42, 170.57, 146.676, 169.21, 147.057, 167.685, 151.878, 165.281, 152.544, 162.951, 153.014, 161.217, 153.234, 159.932, 153.379, 159.11, 153.522, 158.673, 153.73, 158.302, 153.92, 157.862, 154.173, 157.267, 154.388, 156.617, 154.707, 156.029, 155.218, 155.857, 155.891, 156.077, 156.599, 156.601, 157.396, 157.449, 158.17, 158.468, 158.818, 159.454, 159.233, 160.326, 159.285, 161.082, 159.12, 161.962, 158.668, 162.896, 157.969, 163.888, 157.174, 164.889, 156.363, 165.684, 155.396, 166.025, 154.407, 165.575, 153.345, 164.355, 152.299, 162.799, 151.316, 161.235, 150.425, 159.806, 149.77, 158.793, 149.285, 158.17, 148.99, 157.982, 148.863, 158.088, 148.687, 158.335, 144.816, 176.629, 144.428, 177.006, 144.269, 177.297, 144.291, 177.416, 144.471, 177.239, 144.545, 176.844, 144.453, 176.089, 144.286, 174.959, 144.095, 173.361, 144.025, 171.371, 144.084, 169.194, 144.357, 167.061, 144.776, 164.992, 145.183, 163.287, 145.506, 162.055, 145.767, 161.406, 146.019, 161.352, 146.286, 161.973, 146.601, 163.151, 147.037, 164.71, 147.645, 166.469, 148.539, 168.056, 149.556, 168.903, 150.562, 168.789, 151.432, 168.05, 152.16, 166.973, 152.882, 165.858, 153.641, 164.925, 154.4, 164.29, 155.09, 163.975, 155.791, 164.03, 156.306, 164.292, 156.335, 164.654, 155.82, 165.172, 154.868, 165.772, 132.639, 168.591, 130.421, 168.655, 128.601, 169.009, 127.206, 169.578, 126.264, 170.296, 125.669, 171.16, 125.291, 172.045, 124.979, 173.017, 124.6, 174.06, 124.065, 174.963, 123.295, 175.481, 122.465, 175.628, 121.543, 175.408, 120.645, 174.984, 174.351, 173.52, 172.472, 171.223, 169.983, 168.723, 167.501, 166.405, 165.461, 164.609, 163.908, 163.389, 121.377, 163.096, 123.418, 163.061, 125.468, 163.06, 127.491, 163.09, 129.626, 163.09, 131.818, 163.092, 134.076, 162.979, 136.274, 162.843, 138.324, 162.661, 140.138, 162.511, 141.657, 162.478, 142.96, 162.41, 153.246, 173.216, 151.947, 175.41, 151.003, 176.606, 150.42, 176.259, 150.191, 175.074, 150.279, 173.884, 150.474, 172.889, 150.751, 172.215, 151.016, 171.801, 151.346, 171.673, 151.716, 171.708, 152.095, 171.779, 152.348, 171.895, 152.196, 171.987, 151.464, 172.075, 150.251, 172.006, 148.525, 171.653, 146.31, 171.003, 143.947, 170.078, 141.799, 168.997, 140.019, 167.842, 138.609, 166.644, 137.554, 165.49, 136.768, 164.63, 136.029, 164.043, 135.434, 163.799, 135.115, 163.845, 135.091, 164.162, 135.436, 164.736, 135.885, 165.349, 136.428, 166.043, 137.004, 166.92, 137.403, 167.97, 137.393, 169.238, 136.889, 170.781, 136.085, 172.705, 135.167, 174.89, 127.98, 172.764, 128.204, 172.201, 128.469, 171.578, 128.735, 170.892, 128.797, 170.215, 128.669, 169.738, 128.489, 169.538, 128.166, 169.533, 127.729, 169.756, 127.278, 170.215, 127.024, 170.96, 127.013, 171.848, 127.139, 172.814, 127.533, 173.818, 128.121, 174.956, 128.849, 176.12, 129.83, 177.306, 131.115, 178.647, 132.618, 179.3, 134.392, 177.728, 136.415, 175.791, 138.574, 173.756, 140.876, 171.785, 143.154, 169.921, 145.397, 168.215, 147.592, 166.768, 149.597, 165.654, 151.502, 164.769, 153.402, 164.221, 155.128, 164.052, 156.591, 164.146, 157.706, 164.359, 158.601, 164.895, 159.178, 165.679, 159.687, 166.59, 160.059, 167.566, 160.277, 168.381, 160.363, 168.97, 160.261, 169.022, 147.584, 176.935, 148.931, 177.566, 149.69, 176.933, 149.933, 175.742, 149.967, 174.425, 149.879, 173.121, 149.686, 171.951, 149.293, 170.908, 148.673, 169.854, 147.769, 168.727, 146.684, 167.524, 145.689, 166.339, 144.98, 165.261, 144.684, 164.328, 144.993, 163.541, 145.935, 162.844, 147.354, 162.137, 149.133, 161.498, 150.984, 160.954, 152.823, 160.633, 154.705, 160.541, 156.551, 160.663, 158.378, 161.078, 160.033, 161.877, 161.366, 163.019, 162.247, 164.397, 162.52, 166.075, 162.182, 168.008, 161.095, 169.951, 159.433, 171.674, 157.368, 172.969, 155.073, 173.58, 158.046, 177.965, 157.397, 179.163, 156.703, 179.717, 155.71, 178.626, 154.504, 177.547, 153.219, 176.626, 151.877, 175.745, 150.545, 174.94, 149.314, 174.133, 148.052, 173.419, 146.619, 172.766, 145.033, 172.243, 143.215, 171.849, 141.248, 171.478, 139.414, 171.287, 137.8, 171.264, 136.382, 171.327, 135.257, 171.456, 134.268, 171.79, 133.295, 172.146, 132.214, 172.484, 130.958, 172.792, 129.865, 173.084, 129.069, 173.239, 128.726, 173.089, 128.759, 172.661, 129.051, 171.976, 129.238, 171.164, 129.167, 170.443, 128.736, 169.823, 128.03, 169.165, 127.36, 168.681, 126.935, 168.502, 134.173, 169.047, 133.184, 165.96, 132.693, 163.041, 132.59, 160.432, 132.492, 158.135, 132.076, 156.244, 131.292, 154.635, 130.32, 153.31, 129.46, 152.159, 129.046, 151.156, 129.155, 150.36, 129.809, 149.842, 130.874, 149.747, 132.003, 150.111, 132.779, 151.035, 133.206, 152.448, 133.644, 154.212, 134.299, 156.21, 135.371, 158.345, 136.968, 160.545, 138.998, 162.86, 141.186, 165.243, 143.354, 167.807, 145.309, 170.416, 146.958, 172.955, 148.46, 175.31, 150.153, 177.087, 152.037, 176.971, 154.122, 175.375, 156.322, 173.422, 158.433, 171.419, 125.021, 167.648, 126.294, 167.633, 127.458, 167.399, 128.157, 166.627, 128.153, 165.514, 127.622, 164.306, 127.046, 163.055, 126.752, 161.99, 126.946, 160.937, 127.682, 159.813, 128.815, 158.592, 130.124, 157.185, 131.497, 155.618, 132.719, 154.216, 133.919, 153.279, 135.348, 153.113, 137.216, 153.906, 139.663, 155.66, 142.586, 158.21, 145.651, 161.467, 148.508, 165.231, 150.919, 169.152, 152.765, 172.746, 154.011, 175.254, 154.87, 175.573, 155.428, 174.052, 155.869, 172.129, 156.112, 170.448, 156.232, 169.204, 156.155, 168.26, 163.036, 164.702, 166.32, 167.767, 168.981, 120.468, 169.816, 122.187, 170.165, 123.82, 170.245, 125.04, 170.183, 125.835, 170.134, 126.512, 170.256, 127.559, 170.564, 129.18, 171.128, 131.627, 171.986, 134.804, 172.861, 138.376, 173.646, 141.913, 174.081, 145.07, 174.098, 147.856, 173.469, 150.526, 172.233, 153.142, 170.695, 155.773, 169.046, 158.507, 167.105, 161.085, 164.947, 162.98, 162.719, 163.56, 160.6, 162.814, 158.663, 161.034, 157.065, 158.928, 155.838, 156.983, 155.024, 155.301, 154.627, 154.067, 154.456, 143.904, 176.194, 144.719, 174.419, 145.766, 172.47, 146.954, 170.55, 148.185, 168.759, 149.358, 167.162, 150.24, 165.909, 150.707, 164.93, 150.795, 164.271, 150.575, 163.843, 150.027, 163.575, 149.299, 163.672, 148.49, 163.936, 147.706, 164.291, 146.866, 164.82, 146.032, 165.466, 145.37, 166.325, 145.077, 167.269, 145.048, 168.235, 145.418, 169.215, 146.088, 170.167, 147.093, 171.007, 148.263, 171.786, 149.542, 172.66, 151.055, 173.354, 152.719, 173.76, 154.456, 173.831, 156.209, 173.629, 157.94, 173.296, 159.66, 172.78, 161.24, 172.25, 162.498, 171.693, 163.28, 171.215, 163.462, 170.891, 163.136, 170.768, 159.131, 178.952, 159.996, 178.556, 160.641, 177.502, 161.145, 176.366, 161.523, 175.32, 161.582, 174.327, 161.407, 173.492, 161.045, 172.731, 160.384, 172.045, 159.567, 171.559, 158.824, 171.156, 158.199, 170.805, 157.689, 170.441, 157.135, 170.098, 156.608, 169.788, 156.101, 169.606, 155.642, 169.521, 155.385, 169.627, 155.234, 169.896, 155.325, 170.351, 155.699, 170.881, 156.152, 171.738, 156.667, 172.806, 157.088, 173.871, 157.189, 174.533, 157.148, 174.506, 156.904, 173.651, 156.449, 172.144, 155.855, 170.34, 155.091, 168.398, 154.119, 166.423, 152.829, 164.49, 151.351, 162.741, 149.663, 161.249, 147.837, 160.124, 145.965, 159.32, 144.194, 158.893, 142.742, 158.853, 141.591, 159.096, 159.096, 171.511, 157.673, 173.226, 156.26, 174.832, 154.908, 176.042, 153.868, 176.358, 153.089, 175.757, 152.608, 174.714, 152.346, 173.856, 152.14, 173.177, 151.846, 172.68, 151.176, 172.4, 150.035, 172.5, 148.419, 172.783, 146.427, 173.3, 144.19, 173.991, 141.893, 174.705, 139.748, 175.396, 137.578, 175.924, 135.192, 176.109, 132.553, 175.822, 129.624, 175.201, 126.57, 174.291, 123.791, 173.111, 121.531, 171.885, 120.041, 170.575, 169.226, 168.058, 167.136, 166.46, 165.903, 165.594, 165.565, 133.321, 162.727, 132.602, 162.846, 132.257, 163.25, 132.033, 164.004, 131.851, 165.007, 131.73, 166.189, 131.702, 167.533, 131.877, 169.05, 132.357, 170.6, 133.105, 172.201, 133.809, 173.763, 134.174, 175.076, 134.073, 175.368, 133.333, 174.129, 132.259, 171.79, 131.272, 169.048, 130.564, 166.246, 130.507, 163.553, 131.045, 161.175, 131.954, 159.231, 132.908, 157.95, 133.92, 157.096, 135.009, 156.708, 136.23, 156.711, 137.662, 157.011, 139.543, 157.437, 141.979, 157.942, 144.755, 158.685, 147.573, 159.722, 150.136, 161.174, 152.21, 162.952, 153.764, 164.952, 155.028, 167.108, 156.224, 169.261, 157.437, 171.321, 158.764, 173.017, 160.209, 173.891, 158.586, 175.826, 158.395, 174.698, 158.066, 173.596, 157.46, 172.604, 156.668, 171.833, 156.019, 171.297, 155.495, 170.931, 155.165, 170.748, 154.969, 170.768, 154.897, 170.882, 154.669, 170.925, 154.212, 170.994, 153.532, 171.103, 152.598, 171.27, 151.565, 171.401, 150.627, 171.538, 149.8, 171.537, 149.22, 171.54, 149.032, 171.635, 149.057, 171.787, 149.176, 172.057, 149.275, 172.403, 149.229, 172.781, 149.256, 173.24, 149.345, 173.618, 149.58, 173.923, 150.041, 174.18, 150.503, 174.355, 150.742, 174.264, 150.737, 173.909, 150.356, 173.298, 153.246, 173.216, 153.588, 175.185, 154.019, 176.605, 154.446, 177.113, 154.771, 176.909, 154.728, 176.516, 154.179, 176.175, 153.237, 175.944, 151.947, 175.874, 150.583, 175.988, 149.299, 176.125, 148.07, 176.159, 146.891, 176.09, 145.712, 176.017, 144.565, 176.025, 143.395, 176.207, 142.205, 176.372, 141.212, 176.51, 140.701, 176.483, 140.797, 176.192, 141.485, 175.894, 142.64, 175.772, 143.895, 175.738, 145.139, 175.884, 146.214, 176.12, 147.134, 176.444, 148.128, 176.889, 149.09, 177.421, 149.947, 177.783, 150.585, 177.951, 150.907, 177.919, 150.656, 177.678, 149.745, 177.039, 148.345, 176.063, 146.757, 174.82, 161.036, 164.731, 162.353, 163.227, 164.058, 161.741, 165.89, 160.355, 167.7, 159.209, 169.362, 158.375, 170.786, 158.153, 172.143, 158.598, 173.474, 159.768, 174.768, 161.571, 176.065, 163.744, 133.321, 162.727, 134.845, 164.44, 136.461, 166.132, 137.758, 167.59, 138.479, 168.669, 138.845, 169.49, 139.28, 170.11, 139.966, 170.573, 140.768, 170.921, 141.636, 171.105, 142.289, 171.116, 142.437, 170.776, 141.78, 169.906, 140.525, 168.549, 139.216, 167.019, 138.227, 165.382, 137.822, 163.911, 138.144, 162.714, 138.953, 161.919, 140.014, 161.503, 141.176, 161.353, 142.192, 161.481, 143.146, 161.946, 144.31, 162.974, 145.964, 164.56, 148.226, 166.645, 151.082, 169.109, 154.398, 171.778, 157.79, 174.316, 160.934, 176.368, 163.717, 177.075, 166.2, 176.092, 168.456, 174.856, 170.631, 173.892, 173.033, 173.107, 175.683, 172.724, 178.313, 172.592, 152.813, 159.237, 152.156, 161.667, 151.571, 163.873, 150.987, 165.704, 150.353, 167.229, 149.368, 168.511, 148.032, 169.542, 146.526, 170.391, 145.016, 171.237, 143.764, 172.031, 142.976, 172.781, 142.687, 173.281, 142.882, 173.621, 143.305, 173.833, 143.87, 173.901, 144.391, 173.796, 144.843, 173.437, 145.428, 172.728, 146.35, 171.621, 147.554, 170.24, 149.042, 168.718, 150.568, 167.152, 151.902, 165.594, 153.071, 164.342, 153.884, 163.544, 154.34, 163.34, 154.742, 163.604, 155.184, 164.215, 155.661, 165.003, 156.063, 165.735, 156.569, 166.449, 157.063, 166.89, 157.405, 167.116, 171.85, 153.806, 170.825, 152.984, 169.264, 152.658, 167.037, 152.862, 164.317, 153.468, 161.264, 154.393, 158.132, 155.637, 154.936, 157.073, 151.657, 158.719, 148.401, 160.504, 145.494, 162.503, 142.891, 164.625, 140.743, 166.844, 139.17, 169.096, 138.195, 171.28, 137.539, 173.293, 137.132, 174.949, 136.816, 175.831, 136.374, 175.771, 135.718, 174.865, 134.983, 173.53, 134.102, 172.207, 133.312, 171.006, 132.675, 169.974, 132.247, 169.23, 131.959, 168.925, 131.623, 168.908, 131.224, 169.198, 131.007, 169.902, 131.078, 170.984, 131.515, 172.319, 152.813, 159.237, 151.003, 157.193, 149.23, 154.933, 147.401, 152.754, 145.613, 150.743, 143.678, 149.01, 141.49, 147.564, 139.171, 146.43, 136.965, 145.546, 135.201, 145.025, 133.952, 144.858, 133.042, 144.913, 132.453, 145.149, 132.029, 145.509, 131.537, 145.972, 130.686, 146.587, 129.426, 147.282, 128.044, 148.008, 126.739, 148.743, 125.68, 149.461, 124.804, 150.254, 124.103, 151.146, 123.491, 152.199, 122.885, 153.469, 122.054, 155.07, 121.128, 156.896, 120.418, 159.008, 120.203, 161.335, 120.567, 163.748, 121.477, 166.179, 122.669, 168.668, 123.97, 171.309, 125.133, 173.966, 125.978, 176.12, 126.55, 176.233, 148.377, 158.541, 149.192, 158.56, 149.93, 158.637, 150.698, 158.839, 151.717, 159.295, 152.86, 160.111, 154.208, 161.201, 155.668, 162.671, 157.159, 164.527, 158.528, 166.53, 159.533, 168.657, 160.209, 170.859, 160.519, 173.132, 160.636, 175.449, 160.698, 177.723, 160.737, 179.18, 160.842, 177.392, 161.148, 175.38, 161.362, 173.487, 161.576, 171.687, 161.844, 169.852, 162.25, 168.062, 162.847, 166.48, 163.567, 165.071, 164.35, 163.759, 165.11, 162.722, 165.824, 161.922, 166.254, 161.496, 166.402, 161.316, 166.223, 161.349, 165.823, 161.712, 165.228, 162.386, 164.502, 163.272, 160.235, 170.78, 159.848, 170.89, 159.437, 170.673, 158.923, 170.297, 158.3, 169.93, 157.666, 169.72, 156.959, 169.648, 156.32, 169.741, 155.796, 170.057, 155.254, 170.572, 154.732, 171.289, 154.118, 172.186, 153.336, 173.149, 152.51, 174.123, 151.531, 175.034, 150.471, 175.46, 149.465, 175.228, 148.563, 174.285, 147.806, 172.933, 147.274, 171.423, 146.986, 169.854, 146.732, 168.429, 146.505, 167.298, 146.161, 166.536, 145.697, 166.248, 145.052, 166.332, 144.028, 166.659, 142.676, 167.187, 141.041, 167.768, 139.192, 168.243, 137.035, 168.651, 134.592, 169.032, 132.067, 169.326, 129.547, 169.743, 127.115, 170.222, 124.864, 170.85, 122.856, 171.674, 168.567, 165.455, 166.168, 165.131, 163.77, 164.946, 161.661, 164.981, 159.913, 165.286, 158.429, 165.912, 157.176, 166.882, 156.078, 168.264, 154.982, 170.003, 153.674, 172.096, 152.11, 174.388, 150.393, 176.498, 148.836, 177.088, 147.336, 175.594, 146.092, 173.371, 144.911, 171.197, 143.594, 169.09, 141.799, 167.039, 139.401, 165.003, 136.655, 162.845, 134.186, 160.515, 132.328, 158.009, 131.2, 155.52, 130.855, 153.346, 131.143, 151.541, 131.741, 150.202, 132.282, 149.427, 132.487, 149.165, 132.389, 149.237, 132.222, 149.514, 132.127, 149.91, 132.394, 150.347, 133.024, 151.015, 133.831, 152.019, 134.501, 153.453, 134.766, 155.433, 134.543, 157.941, 133.957, 160.801, 133.512, 163.939, 133.702, 167.027]
dis mean and std : (2.017449676075891, 0.17392078016417942)
angle mean and std : (158.8086994916657, 13.436028758127579)
