# Supplementary material for: Modelling chemical processes in explicit solvents with machine learning potentials
Source: Nat Commun. 2024 Jul 20;15:6114. doi: 10.1038/s41467-024-50418-6 (PMC11271496; doi:10.1038/s41467-024-50418-6)
Supplement: Supplementary file 4 — Source Data [file 41467_2024_50418_MOESM4_ESM.zip › source_data/SI/S10/s34/TS_water.txt]

WARNING: $DFTB_PATH not set, dftb+ not available
dis : [1.754, 2.503, 1.76, 2.49, 1.751, 2.4810000000000003, 1.7329999999999999, 2.475, 1.716, 2.468, 1.889, 2.104, 1.869, 2.0940000000000003, 1.8619999999999999, 2.083, 1.8719999999999999, 2.073, 1.898, 2.067, 1.9309999999999998, 2.067, 1.954, 2.0740000000000003, 1.954, 2.088, 1.9319999999999997, 2.103, 1.904, 2.117, 1.885, 2.1260000000000003, 1.883, 2.129, 1.901, 2.1300000000000003, 1.933, 2.132, 1.97, 2.1380000000000003, 1.997, 2.148, 1.997, 2.1590000000000003, 1.974, 2.1710000000000003, 1.942, 2.181, 1.919, 2.189, 1.917, 2.197, 1.9349999999999998, 2.2070000000000003, 1.9679999999999997, 2.222, 2.0060000000000002, 2.2390000000000003, 2.1020000000000003, 2.5210000000000004, 2.077, 2.5290000000000004, 2.0540000000000003, 2.5380000000000003, 2.0420000000000003, 2.5490000000000004, 2.047, 2.5620000000000003, 2.067, 2.576, 2.0940000000000003, 2.588, 2.1180000000000003, 2.5980000000000003, 2.125, 2.6060000000000003, 2.111, 2.6100000000000003, 2.0820000000000003, 2.612, 2.051, 2.6140000000000003, 2.032, 2.613, 2.0300000000000002, 2.6100000000000003, 2.0450000000000004, 2.604, 2.0700000000000003, 2.593, 2.2110000000000003, 2.773, 2.4010000000000002, 2.21, 2.7640000000000002, 2.394, 2.225, 2.757, 2.387, 2.253, 2.754, 2.378, 2.286, 2.754, 2.37, 2.313, 2.757, 2.3640000000000003, 2.322, 2.7630000000000003, 2.3600000000000003, 2.3120000000000003, 2.7720000000000002, 2.357, 2.2960000000000003, 2.7840000000000003, 2.358, 2.282, 2.7990000000000004, 2.362, 2.2790000000000004, 2.8160000000000003, 2.37, 1.9919999999999998, 1.985, 1.9869999999999999, 1.9949999999999999, 2.0050000000000003, 2.0130000000000003, 1.909, 2.462, 1.905, 2.451, 1.896, 2.438, 1.885, 2.431, 1.876, 2.4330000000000003, 1.871, 2.444, 1.8679999999999999, 2.463, 1.8699999999999999, 2.482, 1.876, 2.496, 1.882, 2.5, 1.887, 2.4970000000000003, 1.889, 2.491, 1.892, 2.487, 1.895, 2.488, 1.901, 2.494, 1.91, 2.498, 1.923, 2.498, 1.938, 2.492, 1.9519999999999997, 2.479, 1.965, 2.464, 2.031, 2.225, 2.0330000000000004, 2.181, 2.036, 2.141, 2.0450000000000004, 2.108, 2.061, 2.079, 2.084, 2.0530000000000004, 2.111, 2.023, 2.1380000000000003, 1.9919999999999998, 2.1630000000000003, 1.9589999999999999, 2.18, 1.929, 2.1870000000000003, 1.906, 2.186, 1.891, 2.185, 1.883, 2.186, 1.879, 2.192, 1.876, 2.202, 1.8679999999999999, 2.2150000000000003, 1.855, 2.294, 1.904, 2.302, 1.917, 2.31, 1.9349999999999998, 2.317, 1.954, 2.323, 1.9719999999999998, 2.331, 1.985, 2.3400000000000003, 1.9949999999999999, 2.349, 2.0050000000000003, 2.357, 2.016, 2.362, 2.0300000000000002, 2.3640000000000003, 2.047, 2.363, 2.067, 2.358, 2.091, 2.073, 2.398, 2.069, 2.4130000000000003, 2.068, 2.4250000000000003, 2.0700000000000003, 2.4330000000000003, 2.073, 2.438, 2.075, 2.444, 2.073, 2.45, 2.067, 2.459, 2.061, 2.47, 2.059, 2.4810000000000003, 1.918, 2.548, 1.916, 2.5530000000000004, 1.912, 2.561, 1.91, 2.568, 1.91, 2.573, 1.913, 2.5740000000000003, 1.922, 2.5740000000000003, 1.9349999999999998, 2.573, 1.95, 2.575, 1.966, 2.579, 1.9789999999999999, 2.583, 1.99, 2.585, 1.9949999999999999, 2.583, 1.993, 2.576, 1.986, 2.563, 1.9799999999999998, 2.5460000000000003, 1.978, 2.5300000000000002, 2.023, 2.4530000000000003, 2.027, 2.4530000000000003, 2.031, 2.4610000000000003, 2.0340000000000003, 2.474, 2.032, 2.492, 2.0210000000000004, 2.512, 2.0010000000000003, 2.5290000000000004, 1.9749999999999999, 2.54, 1.9469999999999998, 2.5460000000000003, 1.926, 2.547, 1.915, 2.548, 1.914, 2.551, 1.921, 2.5580000000000003, 1.9319999999999997, 2.564, 1.941, 2.567, 1.9469999999999998, 2.564, 2.0250000000000004, 2.7600000000000002, 2.027, 2.7790000000000004, 2.0300000000000002, 2.786, 2.0340000000000003, 2.7790000000000004, 2.0380000000000003, 2.766, 2.043, 2.7560000000000002, 2.052, 2.753, 2.0620000000000003, 2.7600000000000002, 2.076, 2.774, 2.1710000000000003, 2.6260000000000003, 2.168, 2.636, 2.1660000000000004, 2.6460000000000004, 2.161, 2.6470000000000002, 2.153, 2.6350000000000002, 2.1420000000000003, 2.6140000000000003, 2.128, 2.593, 2.112, 2.58, 2.0980000000000003, 2.5780000000000003, 2.088, 2.588, 2.0820000000000003, 2.6020000000000003, 2.08, 2.612, 2.077, 2.6060000000000003, 2.069, 2.583, 2.057, 2.552, 2.0450000000000004, 2.5250000000000004, 2.0370000000000004, 2.507, 2.0370000000000004, 2.5020000000000002, 2.0460000000000003, 2.5100000000000002, 2.06, 2.5220000000000002, 2.075, 2.528, 2.109, 2.386, 2.099, 2.3600000000000003, 2.083, 2.342, 2.067, 2.338, 2.055, 2.346, 2.052, 2.359, 2.055, 2.37, 2.059, 2.37, 2.061, 2.3600000000000003, 2.056, 2.345, 2.0450000000000004, 2.331, 2.0330000000000004, 2.325, 2.023, 2.325, 2.0170000000000003, 2.331, 2.0170000000000003, 2.3360000000000003, 2.019, 2.334, 2.0170000000000003, 2.3200000000000003, 2.007, 2.2950000000000004, 1.99, 2.269, 1.97, 2.249, 1.919, 2.294, 1.909, 2.3120000000000003, 1.905, 2.338, 1.91, 2.361, 1.921, 2.373, 1.9359999999999997, 2.371, 1.945, 2.361, 1.946, 2.3520000000000003, 1.937, 2.3520000000000003, 1.924, 2.366, 1.913, 2.3890000000000002, 1.911, 2.4170000000000003, 1.917, 2.4410000000000003, 1.927, 2.4530000000000003, 1.9349999999999998, 2.454, 1.938, 2.45, 1.9629999999999999, 2.2880000000000003, 1.97, 2.2680000000000002, 1.977, 2.2430000000000003, 1.982, 2.2230000000000003, 1.981, 2.214, 1.9799999999999998, 2.218, 1.9789999999999999, 2.232, 1.981, 2.25, 1.9869999999999999, 2.258, 1.9959999999999998, 2.25, 2.007, 2.226, 2.019, 2.1950000000000003, 2.109, 1.99, 2.121, 2.012, 2.137, 2.031, 2.1540000000000004, 2.0380000000000003, 2.173, 2.0290000000000004, 2.193, 2.0100000000000002, 2.209, 1.989, 2.221, 1.9759999999999998, 2.228, 1.974, 2.232, 1.9799999999999998, 2.236, 1.99, 2.244, 1.998, 2.2550000000000003, 1.994, 2.269, 1.977, 2.285, 1.949, 2.301, 1.922, 2.318, 1.905, 2.333, 1.901, 2.3480000000000003, 1.908, 2.365, 1.92, 1.8259999999999998, 1.827, 1.819, 1.8059999999999998, 1.796, 1.796, 1.807, 1.825, 1.8419999999999999, 1.8499999999999999, 1.8439999999999999, 1.8279999999999998, 1.811, 1.801, 1.803, 1.8179999999999998, 1.8399999999999999, 1.8579999999999999, 2.5330000000000004, 2.0580000000000003, 2.543, 2.083, 2.5500000000000003, 2.117, 2.551, 2.148, 2.548, 2.1670000000000003, 2.5450000000000004, 2.172, 2.5450000000000004, 2.165, 2.5450000000000004, 2.1580000000000004, 2.544, 2.16, 2.5370000000000004, 2.1780000000000004, 2.5210000000000004, 2.21, 2.5, 2.25, 2.4770000000000003, 2.2880000000000003, 2.458, 2.3120000000000003, 2.447, 2.322, 2.443, 2.3240000000000003, 2.443, 2.325, 2.4450000000000003, 2.334, 2.43, 2.596, 2.435, 2.593, 2.444, 2.576, 2.455, 2.5490000000000004, 2.467, 2.5170000000000003, 2.48, 2.491, 2.4890000000000003, 2.4770000000000003, 2.492, 2.4730000000000003, 2.488, 2.479, 2.479, 2.487, 2.4650000000000003, 2.486, 2.45, 2.471, 2.435, 2.446, 2.423, 2.423, 2.064, 2.3840000000000003, 2.076, 2.3800000000000003, 2.085, 2.359, 2.083, 2.331, 2.071, 2.309, 2.0530000000000004, 2.3000000000000003, 2.039, 2.3080000000000003, 2.031, 2.327, 2.031, 2.3440000000000003, 1.97, 2.337, 1.9759999999999998, 2.366, 1.9879999999999998, 2.3810000000000002, 2.003, 2.373, 2.0170000000000003, 2.3480000000000003, 2.0250000000000004, 2.318, 2.0250000000000004, 2.301, 2.0180000000000002, 2.302, 2.0100000000000002, 2.321, 2.0090000000000003, 2.351, 2.015, 2.3770000000000002, 2.0260000000000002, 2.3850000000000002, 2.039, 2.369, 2.0500000000000003, 2.343, 2.0530000000000004, 2.321, 2.0500000000000003, 2.315, 2.044, 2.326, 2.0410000000000004, 2.353, 2.0420000000000003, 2.386, 2.0490000000000004, 2.4090000000000003, 2.056, 2.41, 2.06, 2.3920000000000003, 2.0580000000000003, 2.3680000000000003, 2.0490000000000004, 2.3520000000000003, 2.0370000000000004, 2.35, 2.0260000000000002, 2.3640000000000003, 2.0180000000000002, 2.341, 2.0180000000000002, 2.3600000000000003, 2.0210000000000004, 2.3800000000000003, 2.0290000000000004, 2.3890000000000002, 2.04, 2.3760000000000003, 2.052, 2.3480000000000003, 2.061, 2.318, 2.067, 2.2960000000000003, 2.073, 2.2870000000000004, 2.076, 2.294, 2.0820000000000003, 2.31, 2.091, 2.3240000000000003, 2.1020000000000003, 2.3240000000000003, 2.113, 2.305, 2.121, 2.2760000000000002, 2.1260000000000003, 2.2470000000000003, 2.128, 2.228, 2.1260000000000003, 2.225, 2.123, 2.236, 2.1220000000000003, 2.254, 2.124, 2.2640000000000002, 2.129, 2.257, 2.1310000000000002, 2.228, 2.1300000000000003, 2.19, 2.0940000000000003, 2.0290000000000004, 2.085, 2.0290000000000004, 2.08, 2.0410000000000004, 2.08, 2.057, 2.085, 2.064, 2.095, 2.051, 2.107, 2.0220000000000002, 2.115, 1.9879999999999998, 2.115, 1.9629999999999999, 2.107, 1.954, 2.095, 1.962, 2.085, 1.981, 2.08, 1.998, 2.079, 2.003, 2.083, 1.99, 2.0820000000000003, 1.906, 2.08, 1.889, 2.0700000000000003, 1.884, 2.057, 1.89, 2.0450000000000004, 1.907, 2.036, 1.926, 2.031, 1.9389999999999998, 2.031, 1.9399999999999997, 2.035, 1.929, 2.04, 1.912, 2.04, 1.899, 2.0330000000000004, 1.896, 2.02, 1.903, 2.007, 1.916, 1.997, 1.926, 2.015, 1.857, 2.0090000000000003, 1.8519999999999999, 1.998, 1.8559999999999999, 1.9879999999999998, 1.867, 1.985, 1.878, 1.99, 1.88, 2.003, 1.8699999999999999, 2.016, 1.8539999999999999, 2.0260000000000002, 1.8399999999999999, 2.0340000000000003, 1.8299999999999998, 2.0370000000000004, 1.8299999999999998, 2.0370000000000004, 1.8399999999999999, 2.039, 1.8539999999999999, 2.0450000000000004, 1.8619999999999999, 2.056, 1.8639999999999999, 2.0700000000000003, 1.857, 2.081, 1.845, 2.0860000000000003, 1.831, 2.104, 1.773, 2.108, 1.786, 2.119, 1.795, 2.132, 1.795, 2.1420000000000003, 1.788, 2.145, 1.776, 2.1390000000000002, 1.765, 2.128, 1.757, 2.116, 1.753, 2.107, 1.756, 2.105, 1.76, 2.111, 1.761, 2.119, 1.757, 2.1270000000000002, 1.7489999999999999, 2.18, 1.8539999999999999, 2.1740000000000004, 1.869, 2.169, 1.879, 2.1660000000000004, 1.882, 2.1620000000000004, 1.879, 2.157, 1.876, 2.149, 1.875, 2.1390000000000002, 1.883, 2.1300000000000003, 1.899, 2.1220000000000003, 1.919, 2.1140000000000003, 1.934, 2.109, 1.9439999999999997, 2.105, 1.946, 2.104, 1.946, 1.8519999999999999, 2.128, 1.873, 2.1310000000000002, 1.892, 2.129, 1.902, 2.124, 1.797, 2.8400000000000003, 1.782, 2.843, 1.776, 2.846, 1.777, 2.85, 1.784, 2.8560000000000003, 1.792, 2.8640000000000003, 1.795, 2.8770000000000002, 1.789, 2.895, 1.646, 2.959, 1.661, 2.946, 1.675, 2.938, 1.684, 2.934, 1.6849999999999998, 2.9330000000000003, 1.6809999999999998, 2.935, 1.676, 2.939, 1.674, 2.943, 1.677, 2.947, 1.69, 2.951, 1.706, 2.954, 1.722, 2.9530000000000003, 1.732, 2.946, 1.7369999999999999, 2.932, 1.7349999999999999, 2.91, 1.7309999999999999, 2.8800000000000003, 1.7309999999999999, 2.846, 1.7369999999999999, 2.809, 1.75, 2.7720000000000002, 1.771, 2.7390000000000003, 1.796, 2.71, 1.819, 2.682, 1.8339999999999999, 2.657, 1.8399999999999999, 2.636, 1.8439999999999999, 2.619, 1.851, 2.608, 1.946, 2.451, 1.945, 2.4410000000000003, 1.957, 2.4370000000000003, 1.974, 2.439, 1.9919999999999998, 2.446, 2.0020000000000002, 2.455, 1.9999999999999998, 2.4650000000000003, 1.9879999999999998, 2.47, 1.9749999999999999, 2.47, 1.969, 2.468, 1.973, 2.464, 1.9869999999999999, 2.46, 2.0060000000000002, 2.456, 2.0220000000000002, 2.45, 2.0260000000000002, 2.44, 2.019, 2.422, 2.003, 2.399, 1.989, 2.375, 1.9829999999999999, 2.354, 1.9879999999999998, 2.337, 1.9999999999999998, 2.327, 2.0130000000000003, 2.3240000000000003, 2.0210000000000004, 2.325, 2.0170000000000003, 2.327, 1.9839999999999998, 2.3320000000000003, 1.9749999999999999, 2.3240000000000003, 1.9669999999999999, 2.318, 1.966, 2.3160000000000003, 1.9749999999999999, 2.3200000000000003, 1.9909999999999999, 2.334, 2.0130000000000003, 2.353, 2.0290000000000004, 2.374, 2.035, 2.395, 2.027, 2.415, 2.012, 2.431, 1.997, 2.446, 1.9879999999999998, 2.462, 1.9879999999999998, 2.478, 1.994, 2.4930000000000003, 1.9989999999999999, 2.5060000000000002, 1.998, 2.515, 1.985, 2.52, 1.9629999999999999, 2.52, 1.937, 2.5180000000000002, 1.916, 2.5180000000000002, 1.8519999999999999, 2.8560000000000003, 1.855, 2.8520000000000003, 1.871, 2.847, 1.892, 2.843, 1.91, 2.8400000000000003, 1.915, 2.839, 1.907, 2.843, 1.888, 2.8520000000000003, 1.8699999999999999, 2.865, 1.859, 2.8800000000000003, 1.859, 2.898, 1.803, 2.717, 1.798, 2.714, 1.78, 2.708, 1.754, 2.698, 1.7309999999999999, 2.684, 1.7169999999999999, 2.668, 1.716, 2.649, 1.728, 2.628, 1.744, 2.605, 1.755, 2.5820000000000003, 1.754, 2.555, 1.74, 2.527, 1.7189999999999999, 2.5010000000000003, 1.7009999999999998, 2.48, 1.694, 2.467, 1.704, 2.462, 1.7269999999999999, 2.467, 1.756, 2.4770000000000003, 1.778, 2.4890000000000003, 1.782, 2.5010000000000003, 1.767, 2.511, 1.865, 2.4650000000000003, 1.853, 2.4850000000000003, 1.8539999999999999, 2.507, 1.871, 2.528, 1.9, 2.5450000000000004, 1.928, 2.5540000000000003, 1.9469999999999998, 2.555, 1.949, 2.548, 1.938, 2.531, 1.923, 2.508, 1.914, 2.484, 1.916, 2.46, 1.933, 2.438, 1.961, 2.4210000000000003, 1.99, 2.4090000000000003, 2.008, 2.403, 2.0100000000000002, 2.4040000000000004, 1.9999999999999998, 2.414, 1.9879999999999998, 2.432, 1.982, 2.459, 2.1300000000000003, 2.677, 2.125, 2.704, 2.108, 2.733, 2.088, 2.761, 2.073, 2.7840000000000003, 2.065, 2.801, 2.065, 2.811, 2.0700000000000003, 2.8160000000000003, 2.0740000000000003, 2.815, 2.072, 2.8080000000000003, 2.064, 2.8000000000000003, 2.052, 2.7910000000000004, 2.0410000000000004, 2.782, 2.036, 2.7750000000000004, 2.0380000000000003, 2.769, 2.0450000000000004, 2.766, 2.052, 2.7670000000000003, 2.055, 2.7710000000000004, 2.02, 2.717, 2.012, 2.713, 2.0010000000000003, 2.714, 1.99, 2.7190000000000003, 1.982, 2.7270000000000003, 1.9759999999999998, 2.736, 1.9719999999999998, 2.745, 1.969, 2.753, 1.969, 2.7590000000000003, 1.9679999999999997, 2.7600000000000002, 1.965, 2.758, 1.958, 2.753, 1.95, 2.745, 1.941, 2.733, 1.9359999999999997, 2.722, 1.885, 2.891, 1.888, 2.879, 1.886, 2.869, 1.879, 2.8600000000000003, 1.871, 2.855, 1.8619999999999999, 2.854, 1.857, 2.857, 1.857, 2.861, 1.8619999999999999, 2.865, 1.867, 2.869, 1.8659999999999999, 2.87, 1.8579999999999999, 2.8680000000000003, 1.9839999999999998, 2.535, 1.9839999999999998, 2.5140000000000002, 1.989, 2.487, 1.998, 2.466, 2.0130000000000003, 2.4610000000000003, 2.027, 2.472, 2.1870000000000003, 2.4250000000000003, 2.206, 2.422, 2.216, 2.422, 2.218, 2.4160000000000004, 2.2110000000000003, 2.4010000000000002, 2.202, 2.382, 2.193, 2.3680000000000003, 2.1870000000000003, 2.365, 2.1830000000000003, 2.3720000000000003, 2.18, 2.3890000000000002, 2.1740000000000004, 2.4080000000000004, 2.165, 2.4250000000000003, 2.153, 2.432, 2.137, 2.4290000000000003, 2.121, 2.4200000000000004, 2.1060000000000003, 2.415, 2.0940000000000003, 2.4130000000000003, 2.085, 2.4170000000000003, 2.079, 2.426, 2.072, 2.434, 2.063, 2.432, 2.0300000000000002, 2.265, 2.0340000000000003, 2.24, 2.036, 2.216, 2.0370000000000004, 2.2, 2.04, 2.197, 2.043, 2.208, 2.0460000000000003, 2.23, 2.0500000000000003, 2.253, 2.052, 2.2670000000000003, 2.052, 2.269, 2.048, 2.2630000000000003, 2.0410000000000004, 2.258, 2.032, 2.258, 2.0210000000000004, 2.2640000000000002, 2.0100000000000002, 2.2760000000000002, 1.9989999999999999, 2.2870000000000004, 1.9869999999999999, 2.2920000000000003, 1.977, 2.2840000000000003, 2.085, 1.97, 2.073, 1.986, 2.0540000000000003, 1.989, 2.031, 1.969, 2.008, 1.9319999999999997, 1.9879999999999998, 1.896, 1.9749999999999999, 1.875, 1.9669999999999999, 1.877, 2.112, 2.099, 2.1140000000000003, 2.1220000000000003, 2.111, 2.1550000000000002, 2.1020000000000003, 2.192, 2.0900000000000003, 2.22, 2.075, 2.229, 2.061, 2.221, 2.052, 2.201, 2.048, 2.18, 2.047, 2.1660000000000004, 2.0460000000000003, 2.1630000000000003, 2.0420000000000003, 2.169, 2.0340000000000003, 2.177, 2.024, 2.177, 2.0180000000000002, 2.1630000000000003, 2.077, 1.945, 2.081, 1.914, 2.088, 1.902, 2.092, 1.91, 2.089, 1.934, 2.08, 1.962, 2.071, 1.977, 2.0620000000000003, 1.97, 2.057, 1.9479999999999997, 2.056, 1.928, 2.057, 1.921, 2.06, 1.929, 2.063, 1.9519999999999997, 2.065, 1.9829999999999999, 2.0660000000000003, 2.007, 2.067, 2.011, 2.069, 1.993, 2.077, 1.9629999999999999, 2.0900000000000003, 1.937, 1.989, 2.128, 1.978, 2.1270000000000002, 1.9629999999999999, 2.1350000000000002, 1.9439999999999997, 2.1470000000000002, 1.926, 2.156, 1.908, 2.1540000000000004, 1.893, 2.1430000000000002, 1.882, 2.1300000000000003, 1.873, 2.128, 1.863, 2.141, 1.8479999999999999, 2.169, 1.831, 2.208, 1.8099999999999998, 2.2510000000000003, 1.791, 2.2870000000000004, 1.775, 2.3120000000000003, 1.762, 2.327, 1.754, 2.339, 1.751, 2.351, 1.751, 2.3640000000000003, 2.2520000000000002, 2.286, 2.273, 2.282, 2.2670000000000003, 2.2880000000000003, 2.2390000000000003, 2.3000000000000003, 2.205, 2.309, 2.051, 2.218, 2.0180000000000002, 2.209, 2.0050000000000003, 2.198, 2.0100000000000002, 2.192, 2.028, 2.1910000000000003, 2.0460000000000003, 2.1950000000000003, 2.048, 2.202, 2.024, 2.21, 1.9839999999999998, 2.214, 1.945, 2.213, 1.923, 2.209, 1.92, 2.208, 1.937, 2.209, 1.966, 2.212, 1.9909999999999999, 2.2150000000000003, 2.0010000000000003, 2.217, 1.9949999999999999, 2.2150000000000003, 1.981, 2.209, 1.9719999999999998, 2.201, 1.977, 2.196, 1.9999999999999998, 2.1950000000000003, 2.0380000000000003, 2.201, 2.084, 2.21, 2.124, 2.2190000000000003, 2.1460000000000004, 2.2270000000000003, 2.152, 2.236, 2.152, 2.246, 2.3840000000000003, 2.351, 2.3840000000000003, 2.357, 2.394, 2.369, 2.415, 2.3840000000000003, 2.442, 2.3960000000000004, 2.4650000000000003, 2.402, 2.4730000000000003, 2.4010000000000002, 2.466, 2.3960000000000004, 2.448, 2.3890000000000002, 2.431, 2.382, 2.4250000000000003, 2.3770000000000002, 2.431, 2.371, 2.45, 2.3640000000000003, 2.474, 2.351, 2.492, 2.33, 2.4930000000000003, 2.302, 2.479, 2.274, 2.456, 2.2510000000000003, 2.435, 2.236, 2.4240000000000004, 2.23, 2.4280000000000004, 2.23, 2.443, 2.233, 2.399, 2.076, 2.3850000000000002, 2.0580000000000003, 2.361, 2.0490000000000004, 2.337, 2.0490000000000004, 2.321, 2.059, 2.314, 2.072, 2.315, 2.083, 2.3200000000000003, 2.0860000000000003, 2.315, 2.081, 2.297, 2.0700000000000003, 2.265, 2.06, 2.23, 2.0540000000000003, 2.1990000000000003, 2.055, 2.1780000000000004, 2.059, 2.1710000000000003, 2.065, 2.172, 2.0660000000000003, 1.758, 2.003, 1.759, 2.0100000000000002, 1.771, 2.015, 1.787, 2.0170000000000003, 1.8339999999999999, 1.9869999999999999, 1.831, 1.981, 1.8119999999999998, 1.9799999999999998, 1.787, 1.982, 1.77, 1.9869999999999999, 1.768, 1.9919999999999998, 1.787, 1.9919999999999998, 1.819, 1.985, 1.8559999999999999, 1.9719999999999998, 1.885, 1.9589999999999999, 1.895, 1.9479999999999997, 1.885, 1.941, 1.865, 1.938, 1.8479999999999999, 1.9359999999999997, 1.8419999999999999, 1.9309999999999998, 1.8519999999999999, 1.925, 1.879, 1.916, 1.913, 1.908, 1.941, 1.903, 2.285, 2.0020000000000002, 2.278, 2.0100000000000002, 2.2710000000000004, 2.02, 2.274, 2.028, 2.29, 2.0290000000000004, 2.318, 2.019, 2.35, 2.003, 2.3800000000000003, 1.9879999999999998, 2.3960000000000004, 1.9799999999999998, 2.399, 1.982, 2.395, 1.99, 2.3930000000000002, 2.003, 2.399, 2.016, 2.415, 2.0220000000000002, 2.434, 2.0210000000000004, 2.451, 2.0180000000000002, 2.4570000000000003, 2.015, 2.45, 2.02, 2.4330000000000003, 2.0340000000000003, 1.775, 2.613, 1.751, 2.6380000000000003, 1.724, 2.6630000000000003, 1.7029999999999998, 2.684, 1.6909999999999998, 2.705, 1.6889999999999998, 2.725, 1.6949999999999998, 2.746, 1.7349999999999999, 2.903, 1.75, 2.919, 1.761, 2.938, 1.765, 2.9570000000000003, 1.759, 2.976, 1.7469999999999999, 2.9930000000000003, 1.7309999999999999, 3.007, 1.718, 3.0180000000000002, 1.708, 3.028, 1.704, 3.0370000000000004, 1.7029999999999998, 3.048, 1.702, 3.06, 1.696, 3.075, 1.684, 3.092, 1.672, 3.109, 1.662, 3.1270000000000002, 1.657, 3.1470000000000002, 1.661, 3.168, 1.674, 3.193, 1.692, 3.22, 1.7109999999999999, 3.248, 1.7289999999999999, 3.2750000000000004, 1.7409999999999999, 3.3000000000000003, 1.746, 3.323, 2.165, 2.19, 2.218, 2.245, 2.2680000000000002, 2.281, 2.282, 2.2750000000000004, 2.265, 2.257, 2.254, 2.2550000000000003, 2.258, 2.257, 2.249, 2.233, 2.216, 2.201, 2.193, 2.1910000000000003, 2.193, 2.194, 2.1870000000000003, 1.9789999999999999, 1.9629999999999999, 1.954, 1.9549999999999998, 1.9639999999999997, 1.9719999999999998, 1.973, 1.966, 1.954, 1.941, 1.934, 1.938, 1.953, 1.974, 1.997, 2.0540000000000003, 2.039, 2.0250000000000004, 2.0210000000000004, 2.0290000000000004, 2.0450000000000004, 2.064, 2.077, 2.0740000000000003, 2.055, 2.031, 2.06, 2.032, 2.012, 2.0050000000000003, 2.011, 2.023, 2.031, 2.023, 1.9949999999999999, 1.954, 1.91, 1.877, 1.859, 1.8579999999999999, 1.8459999999999999, 1.833, 1.8299999999999998, 1.8379999999999999, 1.855, 1.8719999999999999, 1.879, 1.8659999999999999, 1.8379999999999999, 1.8059999999999998, 1.781, 1.77, 1.775, 3.314, 1.792, 3.3200000000000003, 1.813, 3.325, 1.829, 3.329, 1.8299999999999998, 3.3320000000000003, 2.1020000000000003, 3.0010000000000003, 2.088, 2.971, 2.089, 2.9410000000000003, 2.107, 2.91, 2.136, 2.8810000000000002, 2.1670000000000003, 2.853, 2.186, 2.8280000000000003, 2.186, 2.807, 2.173, 2.7840000000000003, 2.1590000000000003, 2.758, 2.1540000000000004, 2.728, 2.1630000000000003, 2.6950000000000003, 2.1870000000000003, 2.6590000000000003, 2.221, 2.6270000000000002, 1.873, 2.3400000000000003, 1.879, 2.3520000000000003, 1.881, 2.358, 1.875, 2.358, 1.8619999999999999, 2.3520000000000003, 1.901, 2.363, 1.894, 2.366, 1.883, 2.3600000000000003, 1.8699999999999999, 2.347, 1.861, 2.331, 1.857, 2.3160000000000003, 1.857, 2.302, 1.859, 2.289, 1.859, 2.274, 1.8319999999999999, 2.1470000000000002, 1.835, 2.148, 1.8359999999999999, 2.153, 1.8339999999999999, 2.1550000000000002, 1.827, 2.1510000000000002, 1.819, 2.1380000000000003, 1.8139999999999998, 2.125, 1.815, 2.117, 1.825, 2.115, 1.841, 2.119, 1.8619999999999999, 2.1270000000000002, 2.0490000000000004, 2.0260000000000002, 2.0410000000000004, 2.0220000000000002, 2.0260000000000002, 2.007, 2.0100000000000002, 1.985, 1.998, 1.965, 1.994, 1.9479999999999997, 1.9949999999999999, 1.9359999999999997, 1.9999999999999998, 1.927, 2.004, 1.919, 2.0020000000000002, 1.906, 1.993, 1.883, 1.981, 1.853, 1.9719999999999998, 1.821, 1.969, 1.795, 1.9749999999999999, 1.778, 1.9879999999999998, 1.773, 2.0050000000000003, 1.773, 2.019, 1.775, 2.024, 1.775, 2.02, 1.767, 2.216, 1.7249999999999999, 2.218, 1.7229999999999999, 2.226, 1.73, 2.24, 1.7469999999999999, 2.257, 1.769, 2.273, 1.794, 2.2840000000000003, 1.8119999999999998, 2.286, 1.8199999999999998, 2.285, 1.8179999999999998, 2.2830000000000004, 1.807, 2.2870000000000004, 1.793, 2.2960000000000003, 1.781, 2.307, 1.773, 2.317, 1.77, 2.3200000000000003, 1.769, 2.311, 1.769, 2.293, 1.763, 2.051, 1.894, 2.0540000000000003, 1.894, 2.061, 1.9, 2.063, 1.916, 2.0540000000000003, 1.9349999999999998, 2.0340000000000003, 1.9519999999999997, 2.0130000000000003, 1.961, 1.9959999999999998, 1.9629999999999999, 1.99, 1.962, 1.993, 1.965, 1.804, 2.177, 1.811, 2.1590000000000003, 1.827, 2.148, 1.8459999999999999, 2.1460000000000004, 1.857, 2.152, 1.857, 2.1620000000000004, 1.849, 2.169, 1.837, 2.169, 1.8279999999999998, 2.164, 1.829, 2.1620000000000004, 1.8399999999999999, 2.168, 1.8599999999999999, 2.1830000000000003, 1.883, 2.209, 1.902, 2.241, 1.911, 2.2710000000000004, 1.909, 2.2920000000000003, 1.903, 2.298, 1.902, 2.297, 1.957, 2.2590000000000003, 1.9629999999999999, 2.262, 1.9519999999999997, 2.258, 1.933, 2.242, 1.914, 2.218, 1.909, 2.194, 1.919, 2.173, 1.9429999999999998, 2.157, 1.9719999999999998, 2.1470000000000002, 1.9959999999999998, 2.1420000000000003, 2.008, 2.1380000000000003, 2.003, 2.1300000000000003, 1.993, 2.119, 1.985, 2.108, 1.9869999999999999, 2.101, 2.0020000000000002, 2.103, 2.0260000000000002, 2.1140000000000003, 2.0500000000000003, 2.128, 2.064, 2.1430000000000002, 2.0660000000000003, 2.156, 2.1910000000000003, 2.128, 2.188, 2.108, 2.1750000000000003, 2.084, 2.16, 2.0620000000000003, 2.153, 2.048, 2.1580000000000004, 2.044, 1.914, 1.922, 1.927, 2.3770000000000002, 2.0660000000000003, 2.3640000000000003, 2.063, 2.355, 2.0620000000000003, 2.3480000000000003, 2.067, 2.3440000000000003, 2.075, 2.341, 2.081, 2.335, 2.0820000000000003, 2.326, 2.073, 2.354, 2.378, 2.3360000000000003, 2.398, 2.322, 2.411, 2.315, 2.419, 2.313, 2.4240000000000004, 2.14, 2.6300000000000003, 2.1380000000000003, 2.6300000000000003, 2.1390000000000002, 2.632, 2.14, 2.6340000000000003, 2.136, 2.637, 2.125, 2.64, 2.111, 2.6390000000000002, 2.099, 2.6310000000000002, 2.0940000000000003, 2.6180000000000003, 2.0980000000000003, 2.6020000000000003, 2.111, 2.588, 2.128, 2.579, 2.1430000000000002, 2.575, 2.1500000000000004, 2.5740000000000003, 2.1470000000000002, 2.572, 2.1340000000000003, 2.564, 2.1180000000000003, 2.551, 2.104, 2.5380000000000003, 2.095, 2.527, 2.093, 2.5220000000000002, 2.093, 2.5220000000000002, 2.092, 2.527, 2.085, 2.531, 2.0340000000000003, 2.432, 2.023, 2.422, 2.0180000000000002, 2.41, 2.0220000000000002, 2.4000000000000004, 2.0330000000000004, 2.3960000000000004, 2.047, 2.398, 2.061, 2.4050000000000002, 2.067, 2.415, 2.065, 2.4210000000000003, 2.0580000000000003, 2.422, 2.0530000000000004, 2.419, 2.055, 2.415, 2.0660000000000003, 2.414, 2.0820000000000003, 2.418, 2.096, 2.4290000000000003, 2.101, 2.4450000000000003, 2.0900000000000003, 2.463, 2.104, 2.587, 2.087, 2.593, 2.073, 2.599, 2.064, 2.607, 2.063, 2.62, 2.065, 2.637, 2.065, 2.653, 2.059, 2.665, 2.044, 2.668, 2.02, 2.664, 1.997, 2.6540000000000004, 1.977, 2.6380000000000003, 1.9629999999999999, 2.621, 1.954, 2.604, 1.897, 2.286, 1.886, 2.258, 1.88, 2.24, 1.886, 2.2310000000000003, 1.904, 2.229, 1.928, 2.228, 1.949, 2.2230000000000003, 1.9599999999999997, 2.214, 1.9589999999999999, 2.201, 1.9549999999999998, 2.189, 1.9549999999999998, 2.1830000000000003, 1.9679999999999997, 2.184, 1.9959999999999998, 2.19, 2.039, 2.198, 2.3400000000000003, 2.031, 2.3280000000000003, 2.0260000000000002, 2.3160000000000003, 2.019, 2.31, 2.012, 2.315, 2.0100000000000002, 2.325, 2.011, 2.335, 2.016, 2.3360000000000003, 2.02, 2.321, 2.019, 2.294, 2.0140000000000002, 2.2640000000000002, 2.0050000000000003, 2.242, 1.9949999999999999, 2.237, 1.9869999999999999, 2.25, 1.9829999999999999, 2.2750000000000004, 1.981, 2.301, 1.981, 2.317, 1.981, 2.318, 1.9789999999999999, 2.31, 1.974, 2.301, 1.9709999999999999, 2.444, 2.0860000000000003, 2.4530000000000003, 2.1020000000000003, 2.4490000000000003, 2.119, 2.436, 2.1380000000000003, 2.419, 2.1550000000000002, 2.4080000000000004, 2.168, 2.407, 2.176, 2.4170000000000003, 2.1780000000000004, 2.4330000000000003, 2.177, 2.4490000000000003, 2.1750000000000003, 2.4570000000000003, 2.173, 2.454, 2.173, 2.442, 2.1780000000000004, 2.43, 2.185, 2.422, 2.192, 2.422, 2.198, 2.4280000000000004, 2.1990000000000003, 2.439, 2.197, 2.447, 2.194, 2.451, 2.1910000000000003, 2.448, 2.19, 2.4410000000000003, 2.189, 2.305, 2.196, 2.2790000000000004, 2.184, 2.2430000000000003, 2.176, 2.202, 2.176, 2.164, 2.1830000000000003, 2.1340000000000003, 2.198, 2.117, 2.216, 2.111, 2.2350000000000003, 2.108, 2.25, 2.099, 2.2630000000000003, 2.079, 2.274, 2.052, 2.289, 2.0220000000000002, 2.3080000000000003, 1.997, 2.334, 1.9829999999999999, 2.362, 1.9799999999999998, 2.3880000000000003, 1.9829999999999999, 2.4080000000000004, 1.981, 2.423, 1.9679999999999997, 2.432, 1.756, 2.427, 1.7369999999999999, 2.427, 1.722, 2.4330000000000003, 1.7149999999999999, 2.4450000000000003, 1.7189999999999999, 2.4570000000000003, 1.7289999999999999, 2.4650000000000003, 1.7409999999999999, 2.466, 1.752, 2.4610000000000003, 1.757, 2.4530000000000003, 1.757, 2.448, 1.753, 2.448, 1.75, 2.456, 1.75, 2.47, 1.753, 2.483, 1.759, 2.49, 1.764, 2.49, 1.765, 2.484, 1.761, 2.475, 1.755, 2.468, 1.751, 2.468, 1.9319999999999997, 2.1390000000000002, 1.9349999999999998, 2.136, 1.9399999999999997, 2.128, 1.945, 2.112, 1.9509999999999998, 2.091, 2.198, 2.214, 2.233, 2.246, 2.3880000000000003, 2.426, 2.3770000000000002, 2.447, 2.375, 2.462, 2.3760000000000003, 2.472, 2.374, 2.482, 2.365, 2.494, 2.347, 2.5090000000000003, 2.323, 2.5300000000000002, 2.2510000000000003, 2.6100000000000003, 2.2350000000000003, 2.6140000000000003, 2.22, 2.6180000000000003, 2.2110000000000003, 2.62, 2.209, 2.617, 2.212, 2.611, 2.214, 2.601, 2.21, 2.592, 2.198, 2.585, 2.18, 2.581, 2.1620000000000004, 2.58, 2.0980000000000003, 2.3400000000000003, 2.1100000000000003, 2.3320000000000003, 2.1260000000000003, 2.318, 2.14, 2.301, 2.148, 2.281, 2.1430000000000002, 2.261, 2.1300000000000003, 2.245, 2.117, 2.233, 2.109, 2.2230000000000003, 2.1100000000000003, 2.2110000000000003, 2.119, 2.194, 2.133, 2.173, 2.1470000000000002, 2.1460000000000004, 2.153, 2.1180000000000003, 2.149, 2.0940000000000003, 2.1350000000000002, 2.075, 2.119, 2.0620000000000003, 2.107, 2.0530000000000004, 2.1020000000000003, 2.043, 2.1060000000000003, 2.031, 2.115, 2.015, 2.123, 1.9999999999999998, 2.124, 1.989, 2.193, 1.981, 2.2, 1.9719999999999998, 2.2, 1.9669999999999999, 2.192, 1.97, 2.18, 1.977, 2.168, 1.9879999999999998, 2.161, 1.9989999999999999, 2.1590000000000003, 2.0090000000000003, 2.161, 2.0170000000000003, 2.1630000000000003, 2.024, 2.1580000000000004, 2.031, 2.1430000000000002, 2.039, 2.123, 2.0490000000000004, 2.1020000000000003, 2.0580000000000003, 2.083, 2.726, 2.0660000000000003, 2.0700000000000003, 2.7430000000000003, 2.071, 2.063, 2.754, 2.071, 1.849, 2.7840000000000003, 2.2800000000000002, 1.8499999999999999, 2.794, 2.293, 1.8399999999999999, 2.8040000000000003, 2.3040000000000003, 1.8219999999999998, 2.8160000000000003, 2.313, 1.797, 2.831, 2.321, 1.771, 2.846, 2.3280000000000003, 1.751, 2.858, 2.334, 1.7429999999999999, 2.863, 2.341, 1.7449999999999999, 2.858, 2.349, 1.751, 2.842, 2.358, 1.755, 2.818, 2.3680000000000003, 1.751, 2.7910000000000004, 2.3810000000000002, 1.7369999999999999, 2.7680000000000002, 2.3960000000000004, 1.718, 2.7520000000000002, 2.4120000000000004, 1.786, 2.544, 1.807, 2.555, 1.819, 2.564, 1.817, 2.571, 1.803, 2.576, 1.788, 2.581, 1.779, 2.583, 1.784, 2.5820000000000003, 1.802, 2.577, 1.8279999999999998, 2.567, 1.855, 2.552, 1.8699999999999999, 2.5370000000000004, 1.869, 2.523, 1.857, 2.5130000000000003, 1.8459999999999999, 2.5100000000000002, 1.845, 2.5130000000000003, 2.1700000000000004, 2.6540000000000004, 2.1710000000000003, 2.664, 2.1630000000000003, 2.676, 2.157, 2.69, 2.1630000000000003, 2.7070000000000003, 2.182, 2.721, 2.214, 2.733, 2.2520000000000002, 2.741, 2.282, 2.7430000000000003, 2.297, 2.741, 2.2950000000000004, 2.737, 2.2880000000000003, 2.732, 2.286, 2.726, 2.2950000000000004, 2.7190000000000003, 2.3160000000000003, 2.709, 2.346, 2.697, 2.3770000000000002, 2.682, 2.3960000000000004, 2.6670000000000003, 2.395, 2.6550000000000002, 2.3800000000000003, 2.6510000000000002, 2.238, 2.6950000000000003, 2.681, 2.2560000000000002, 2.692, 2.696, 2.2760000000000002, 2.69, 2.712, 2.2760000000000002, 2.6910000000000003, 2.729, 2.2470000000000003, 2.694, 2.748, 2.198, 2.7, 2.769, 2.1460000000000004, 2.708, 2.7920000000000003, 2.1100000000000003, 2.718, 2.8160000000000003, 2.0980000000000003, 2.73, 2.839, 2.108, 2.745, 2.8600000000000003, 2.133, 2.762, 2.878, 2.1590000000000003, 2.7800000000000002, 2.8920000000000003, 2.1620000000000004, 2.7960000000000003, 2.902, 2.1340000000000003, 2.809, 2.9090000000000003, 2.085, 2.817, 2.9160000000000004, 2.0370000000000004, 2.819, 2.9250000000000003, 2.0060000000000002, 2.815, 2.936, 2.0020000000000002, 2.809, 2.9490000000000003, 2.1670000000000003, 2.6630000000000003, 2.1460000000000004, 2.6500000000000004, 2.103, 2.6350000000000002, 2.0660000000000003, 2.62, 2.0490000000000004, 2.609, 2.059, 2.604, 1.649, 2.625, 1.688, 2.616, 1.7129999999999999, 2.6100000000000003, 1.708, 2.608, 1.676, 2.609, 1.632, 2.612, 1.5959999999999999, 2.616, 1.577, 2.623, 1.579, 2.636, 1.5999999999999999, 2.656, 1.635, 2.684, 1.5679999999999998, 2.5010000000000003, 1.571, 2.498, 1.573, 2.49, 1.577, 2.4770000000000003, 1.5819999999999999, 2.4690000000000003, 1.601, 2.603, 2.7800000000000002, 1.5959999999999999, 2.5940000000000003, 2.794, 1.595, 2.591, 2.801, 1.5979999999999999, 2.597, 2.801, 1.6079999999999999, 2.613, 2.797, 1.621, 2.632, 2.794, 1.634, 2.6500000000000004, 1.646, 2.66, 1.766, 2.71, 1.774, 2.7110000000000003, 1.788, 2.7230000000000003, 1.805, 2.742, 1.8259999999999998, 2.765, 1.845, 2.7870000000000004, 1.859, 2.8030000000000004, 1.8679999999999999, 2.8120000000000003, 1.9349999999999998, 3.0060000000000002, 1.928, 3.0220000000000002, 1.92, 3.039, 1.912, 3.056, 1.907, 3.071, 1.906, 3.0860000000000003, 1.907, 3.099, 1.909, 3.111, 1.91, 3.121, 1.873, 3.1180000000000003, 1.869, 3.115, 1.865, 3.1100000000000003, 1.8599999999999999, 3.105, 1.857, 3.1, 1.8559999999999999, 3.093, 1.8579999999999999, 3.0860000000000003, 1.861, 3.0780000000000003, 1.8639999999999999, 3.069, 1.8619999999999999, 3.06, 1.671, 2.898, 1.671, 2.8850000000000002, 1.671, 2.8760000000000003, 1.671, 2.8720000000000003, 1.67, 2.87, 1.666, 2.869, 1.659, 2.863, 1.652, 2.849, 1.645, 2.833, 1.641, 2.8200000000000003, 1.639, 2.815, 1.64, 2.819, 1.686, 1.69, 1.6969999999999998, 1.71, 2.8160000000000003, 1.726, 2.833, 1.742, 2.847, 1.754, 2.855, 1.761, 2.8560000000000003, 1.763, 2.857, 1.761, 2.866, 1.759, 2.883, 1.758, 2.911, 1.761, 2.946, 1.768, 2.9810000000000003, 1.776, 3.012, 1.821, 3.322, 1.817, 3.313, 1.815, 3.301, 1.8179999999999998, 3.289, 1.827, 3.277, 1.8399999999999999, 3.2630000000000003, 1.853, 3.2470000000000003, 1.863, 3.228, 1.869, 3.2070000000000003, 1.8719999999999999, 3.1830000000000003, 1.873, 3.157, 1.875, 3.129, 1.882, 3.0980000000000003, 1.896, 3.065, 1.913, 3.0290000000000004, 2.2510000000000003, 2.347, 2.2710000000000004, 2.318, 2.285, 2.3000000000000003, 2.2950000000000004, 2.2990000000000004, 2.3000000000000003, 2.315, 2.302, 2.337, 2.3030000000000004, 2.353, 2.3080000000000003, 2.3520000000000003, 2.319, 2.333, 2.333, 2.3080000000000003, 2.346, 2.2910000000000004, 2.353, 2.289, 2.353, 2.3040000000000003, 2.374, 2.64, 2.3880000000000003, 2.6430000000000002, 2.399, 2.649, 2.402, 2.66, 2.394, 2.6750000000000003, 2.3800000000000003, 2.6910000000000003, 2.369, 2.705, 2.366, 2.72, 2.373, 2.7350000000000003, 2.3880000000000003, 2.754, 2.403, 2.773, 2.411, 2.793, 2.402, 2.8120000000000003, 2.382, 2.827, 2.361, 2.838, 2.346, 2.846, 2.3440000000000003, 2.85, 2.351, 2.85, 2.366, 2.846, 2.3520000000000003, 2.5540000000000003, 2.33, 2.5140000000000002, 2.3000000000000003, 2.467, 2.274, 2.415, 2.2600000000000002, 2.359, 2.262, 2.3040000000000003, 2.2790000000000004, 2.257, 2.298, 2.22, 2.305, 2.1950000000000003, 2.2920000000000003, 2.1790000000000003, 2.2600000000000002, 2.169, 2.224, 2.156, 2.1990000000000003, 2.1350000000000002, 2.193, 2.108, 2.205, 2.081, 2.232, 2.063, 2.258, 2.057, 2.266, 2.0580000000000003, 2.2510000000000003, 2.063, 2.222, 2.064, 2.181, 2.073, 2.2030000000000003, 2.0780000000000003, 2.2270000000000003, 2.092, 2.4010000000000002, 2.032, 2.419, 2.0300000000000002, 2.443, 2.0330000000000004, 2.4610000000000003, 2.04, 2.4690000000000003, 2.0500000000000003, 2.411, 1.847, 2.4090000000000003, 1.8439999999999999, 2.399, 1.8459999999999999, 2.383, 1.8499999999999999, 2.3680000000000003, 1.849, 2.355, 1.841, 2.3480000000000003, 1.829, 2.346, 1.817, 2.347, 1.809, 2.294, 1.8159999999999998, 2.2910000000000004, 1.805, 2.2920000000000003, 1.793, 2.2950000000000004, 1.784, 2.298, 1.778, 2.297, 1.778, 2.2950000000000004, 1.778, 2.289, 1.777, 2.2840000000000003, 1.769, 2.2800000000000002, 1.755, 2.2830000000000004, 1.7369999999999999, 2.289, 1.7169999999999999, 2.298, 1.7029999999999998, 2.3040000000000003, 1.696, 2.258, 1.633, 2.2520000000000002, 1.613, 2.241, 1.601, 2.224, 1.5939999999999999, 2.208, 1.589, 2.192, 1.5799999999999998, 2.18, 1.563, 2.1710000000000003, 1.541, 2.1630000000000003, 1.519, 2.156, 1.504, 2.1460000000000004, 1.503, 2.133, 1.514, 2.12, 1.536, 2.107, 1.5599999999999998, 2.095, 1.581, 2.088, 1.5919999999999999, 2.0860000000000003, 1.597, 2.0860000000000003, 1.6019999999999999, 2.088, 1.6119999999999999, 2.089, 1.632, 2.088, 1.659, 2.081, 1.692, 2.071, 1.72, 2.061, 1.736, 2.057, 1.736, 2.059, 1.724, 2.068, 1.7109999999999999, 2.1460000000000004, 1.7029999999999998, 2.16, 1.704, 2.1670000000000003, 1.7189999999999999, 2.165, 1.7449999999999999, 2.157, 1.779, 2.148, 1.807, 2.1470000000000002, 1.823, 2.1550000000000002, 1.827, 2.172, 1.823, 2.194, 1.823, 2.2110000000000003, 1.8339999999999999, 2.217, 1.8559999999999999, 2.209, 1.888, 2.194, 1.924, 2.18, 1.9519999999999997, 2.1740000000000004, 1.966, 2.177, 1.9679999999999997, 2.189, 1.9679999999999997, 2.206, 1.974, 2.293, 2.233, 2.2840000000000003, 2.2390000000000003, 2.273, 2.242, 2.2680000000000002, 2.234, 2.2720000000000002, 2.2150000000000003, 2.282, 2.192, 2.298, 2.176, 2.3120000000000003, 2.173, 2.3200000000000003, 2.184, 2.321, 2.209, 2.318, 2.2350000000000003, 2.314, 2.254, 2.313, 2.257, 2.317, 2.2470000000000003, 2.3240000000000003, 2.19, 2.334, 2.206, 2.3480000000000003, 2.2270000000000003, 2.359, 2.25, 2.357, 2.269, 2.234, 2.3680000000000003, 2.22, 2.37, 2.194, 2.371, 2.165, 2.374, 2.141, 2.383, 2.1270000000000002, 2.398, 2.123, 2.418, 2.125, 2.439, 2.1260000000000003, 2.4570000000000003, 2.117, 2.47, 2.096, 2.4770000000000003, 2.068, 2.482, 2.0410000000000004, 2.488, 2.023, 2.5010000000000003, 2.02, 2.524, 2.0290000000000004, 2.552, 2.044, 2.58, 2.055, 2.6020000000000003, 2.055, 2.6180000000000003, 2.0450000000000004, 2.628, 2.031, 2.6380000000000003, 2.019, 2.652, 2.015, 2.6700000000000004, 2.081, 2.063, 2.0490000000000004, 2.0460000000000003, 2.0540000000000003, 2.519, 2.073, 2.5290000000000004, 2.096, 2.5340000000000003, 2.1140000000000003, 2.5260000000000002, 2.121, 2.5020000000000002, 2.1180000000000003, 2.471, 2.111, 2.442, 2.109, 2.4240000000000004, 2.115, 2.422, 2.1300000000000003, 2.436, 2.152, 2.454, 2.173, 2.462, 2.188, 2.456, 2.19, 2.435, 2.181, 2.4080000000000004, 2.3720000000000003, 2.314, 2.378, 2.313, 2.3930000000000002, 2.327, 2.4160000000000004, 2.3480000000000003, 2.439, 2.363, 2.455, 2.366, 2.4610000000000003, 2.3560000000000003, 2.46, 2.3400000000000003, 2.4570000000000003, 2.326, 2.459, 2.321, 2.468, 2.326, 2.4850000000000003, 2.341, 2.5060000000000002, 2.358, 2.5260000000000002, 2.367, 2.5370000000000004, 2.3600000000000003, 2.536, 2.338, 2.117, 2.121, 2.124, 2.113, 2.084, 2.0460000000000003, 2.74, 2.0130000000000003, 2.7190000000000003, 1.9919999999999998, 2.705, 1.9839999999999998, 2.7, 1.9879999999999998, 2.7, 1.994, 2.696, 1.989, 2.681, 1.965, 2.652, 1.925, 2.6140000000000003, 1.88, 1.7109999999999999, 1.72, 1.7369999999999999, 1.754, 1.762, 1.757, 1.7409999999999999, 1.72, 1.706, 2.5340000000000003, 1.7029999999999998, 2.544, 1.714, 2.561, 1.7349999999999999, 2.575, 1.76, 2.5780000000000003, 1.782, 2.569, 1.797, 2.5540000000000003, 1.802, 2.543, 1.803, 2.54, 1.805, 2.5780000000000003, 1.89, 2.5820000000000003, 1.913, 2.5780000000000003, 1.93, 2.5660000000000003, 1.9389999999999998, 2.5490000000000004, 1.9349999999999998, 2.5340000000000003, 1.922, 2.527, 1.906, 2.527, 1.898, 2.5330000000000004, 1.899, 2.5410000000000004, 1.91, 2.5450000000000004, 1.928, 2.5420000000000003, 1.9429999999999998, 2.5340000000000003, 1.953, 2.5260000000000002, 1.954, 2.5220000000000002, 1.9509999999999998, 2.524, 1.95, 2.5290000000000004, 1.958, 2.536, 1.974, 2.54, 1.9959999999999998, 2.551, 2.039, 2.548, 2.0410000000000004, 2.5370000000000004, 2.0500000000000003, 2.519, 2.06, 2.4970000000000003, 2.069, 2.476, 2.072, 2.462, 2.069, 2.4570000000000003, 2.064, 2.46, 2.06, 2.468, 2.06, 2.475, 2.063, 2.476, 2.071, 2.47, 2.0820000000000003, 2.4610000000000003, 2.0900000000000003, 2.019, 2.186, 2.0170000000000003, 2.189, 2.0010000000000003, 2.1990000000000003, 1.9789999999999999, 2.218, 1.961, 2.2390000000000003, 1.776, 2.347, 1.7489999999999999, 2.363, 1.7349999999999999, 2.3770000000000002, 1.736, 2.3810000000000002, 1.751, 2.373, 1.774, 2.358, 1.792, 2.343, 1.794, 2.335, 1.78, 2.335, 1.76, 2.341, 1.746, 2.347, 1.7449999999999999, 2.347, 1.76, 2.3360000000000003, 1.787, 2.313, 1.817, 2.2880000000000003, 1.841, 2.2670000000000003, 1.8479999999999999, 2.2560000000000002, 1.839, 2.2550000000000003, 1.8219999999999998, 2.261, 1.8079999999999998, 2.266, 1.803, 2.2600000000000002, 1.8139999999999998, 2.244, 1.8359999999999999, 2.222, 1.861, 2.201, 1.873, 2.189, 1.8659999999999999, 2.188, 1.903, 2.2230000000000003, 1.886, 2.242, 1.878, 2.248, 1.882, 2.241, 1.897, 2.23, 1.917, 2.221, 1.9319999999999997, 2.22, 1.934, 2.2270000000000003, 1.921, 2.242, 1.9, 2.2550000000000003, 1.882, 2.2590000000000003, 1.873, 2.249, 1.878, 2.2310000000000003, 1.893, 2.212, 1.912, 2.197, 1.925, 2.196, 1.926, 2.208, 1.912, 2.225, 1.89, 2.24, 1.869, 2.245, 1.8579999999999999, 2.241, 1.965, 2.535, 1.9839999999999998, 2.535, 1.9919999999999998, 2.5380000000000003, 1.9869999999999999, 2.544, 1.973, 2.5500000000000003, 1.9599999999999997, 2.551, 1.9559999999999997, 2.5410000000000004, 1.961, 2.5210000000000004, 1.973, 2.495, 1.9869999999999999, 2.4690000000000003, 1.9919999999999998, 2.4490000000000003, 1.986, 2.438, 1.97, 2.432, 1.9519999999999997, 2.426, 1.938, 2.4160000000000004, 1.9349999999999998, 2.398, 1.9439999999999997, 2.3760000000000003, 1.9599999999999997, 2.357, 2.073, 2.311, 2.0620000000000003, 2.309, 2.043, 2.306, 2.0250000000000004, 2.298, 2.0170000000000003, 2.282, 2.0210000000000004, 2.261, 2.0370000000000004, 2.2430000000000003, 2.057, 2.2350000000000003, 2.072, 2.238, 2.072, 2.25, 2.055, 2.2680000000000002, 2.0300000000000002, 2.2830000000000004, 2.0100000000000002, 2.2880000000000003, 2.0060000000000002, 2.281, 2.2910000000000004, 1.9949999999999999, 2.2830000000000004, 1.9799999999999998, 2.2910000000000004, 1.9589999999999999, 2.3120000000000003, 1.938, 2.337, 1.921, 2.354, 1.914, 2.349, 1.917, 2.322, 1.928, 2.285, 1.9429999999999998, 2.253, 1.9559999999999997, 2.237, 1.965, 2.201, 3.198, 2.119, 2.208, 3.2110000000000003, 2.124, 2.192, 3.224, 2.129, 2.1660000000000004, 3.2350000000000003, 2.133, 2.1430000000000002, 3.2430000000000003, 2.1350000000000002, 2.1310000000000002, 3.249, 2.136, 2.1340000000000003, 3.254, 2.1310000000000002, 2.1500000000000004, 3.2590000000000003, 2.124, 2.172, 3.265, 2.113, 2.184, 3.27, 2.103, 2.1740000000000004, 3.2710000000000004, 2.095, 2.144, 3.2710000000000004, 2.091, 2.107, 3.269, 2.088, 2.077, 3.2670000000000003, 2.087, 2.064, 3.262, 2.085, 2.073, 3.257, 2.083, 2.097, 3.254, 2.081, 2.1270000000000002, 3.2510000000000003, 2.0780000000000003, 2.148, 3.246, 2.0780000000000003, 2.1470000000000002, 3.2430000000000003, 2.081, 2.128, 3.2390000000000003, 2.088, 2.105, 3.234, 2.096, 2.2070000000000003, 3.343, 2.124, 2.198, 3.347, 2.125, 2.1700000000000004, 3.353, 2.1260000000000003, 2.12, 3.3600000000000003, 2.1260000000000003, 2.06, 3.366, 2.121, 2.0060000000000002, 3.373, 2.113, 1.97, 3.3800000000000003, 2.103, 1.954, 3.3890000000000002, 2.0940000000000003, 1.9549999999999998, 3.4010000000000002, 2.087, 1.965, 3.411, 2.085, 1.9679999999999997, 3.4210000000000003, 2.087, 1.9509999999999998, 3.4290000000000003, 2.091, 1.913, 3.432, 2.095, 1.8679999999999999, 2.096, 1.835, 2.0940000000000003, 1.8199999999999998, 2.0900000000000003, 1.827, 2.089, 1.8519999999999999, 2.091, 1.88, 2.095, 1.736, 2.072, 1.7129999999999999, 2.069, 1.698, 2.0700000000000003, 1.7, 2.073, 1.7209999999999999, 2.076, 1.756, 2.075, 1.801, 2.0700000000000003, 1.841, 2.063, 1.8619999999999999, 2.056, 1.8579999999999999, 2.051, 1.8379999999999999, 2.0500000000000003, 1.8179999999999998, 2.0530000000000004, 1.8059999999999998, 2.0580000000000003, 1.791, 2.1420000000000003, 1.792, 2.1470000000000002, 1.772, 2.156, 1.748, 2.164, 1.738, 2.169, 1.7489999999999999, 2.1670000000000003, 1.78, 2.161, 1.825, 2.153, 1.8699999999999999, 2.1470000000000002, 1.9, 2.1430000000000002, 1.782, 3.1470000000000002, 2.302, 1.779, 3.124, 2.326, 1.764, 3.0980000000000003, 2.3440000000000003, 1.742, 3.072, 2.351, 1.7209999999999999, 3.0460000000000003, 2.3480000000000003, 1.69, 2.4450000000000003, 1.676, 2.439, 1.665, 2.434, 1.661, 2.436, 1.667, 2.443, 1.68, 2.4570000000000003, 1.694, 2.4730000000000003, 1.7029999999999998, 2.4850000000000003, 1.702, 2.692, 2.492, 1.692, 2.692, 2.494, 1.677, 2.692, 2.496, 1.662, 2.694, 2.504, 1.656, 2.6990000000000003, 2.519, 1.659, 2.7070000000000003, 2.5410000000000004, 1.669, 2.717, 2.568, 1.682, 2.728, 2.596, 1.6889999999999998, 2.7390000000000003, 2.6220000000000003, 1.6889999999999998, 2.748, 2.6430000000000002, 1.68, 2.6620000000000004, 1.668, 2.68, 1.661, 2.696, 1.664, 2.713, 1.68, 2.7270000000000003, 1.7029999999999998, 2.741, 1.7289999999999999, 2.75, 1.9799999999999998, 2.6620000000000004, 1.982, 2.636, 1.989, 2.613, 2.0050000000000003, 2.592, 2.0300000000000002, 2.573, 2.06, 2.5530000000000004, 2.087, 2.5300000000000002, 2.105, 2.504, 2.113, 2.4810000000000003, 2.115, 2.462, 2.1180000000000003, 2.4530000000000003, 2.1270000000000002, 2.452, 2.144, 2.459, 2.169, 2.466, 2.1950000000000003, 2.4690000000000003, 2.217, 2.4650000000000003, 2.2310000000000003, 2.455, 2.2350000000000003, 2.446, 2.234, 2.4410000000000003, 2.232, 2.4410000000000003, 2.2350000000000003, 2.447, 2.242, 2.454, 2.4250000000000003, 2.612, 2.436, 2.6100000000000003, 2.44, 2.605, 2.439, 2.601, 2.4370000000000003, 2.6, 2.4370000000000003, 2.6020000000000003, 2.443, 2.6060000000000003, 2.4570000000000003, 2.609, 2.4770000000000003, 2.6100000000000003, 2.573, 2.58, 2.589, 2.596, 2.601, 2.607, 2.6180000000000003, 2.6310000000000002, 2.6460000000000004, 2.657, 2.6630000000000003, 2.6620000000000004, 2.652, 2.507, 2.636, 2.3920000000000003, 2.6590000000000003, 2.4090000000000003, 2.657, 2.43, 2.6590000000000003, 2.442, 2.6660000000000004, 2.439, 2.6780000000000004, 2.419, 2.696, 2.3920000000000003, 2.716, 2.3680000000000003, 2.74, 2.353, 2.762, 2.35, 2.782, 2.3560000000000003, 2.8000000000000003, 2.3640000000000003, 2.818, 2.363, 2.833, 2.2190000000000003, 2.6740000000000004, 2.225, 2.657, 2.241, 2.6300000000000003, 2.262, 2.6020000000000003, 2.281, 2.5780000000000003, 2.285, 2.56, 2.2750000000000004, 2.547, 2.2560000000000002, 2.536, 2.238, 2.5210000000000004, 2.228, 2.495, 2.228, 2.46, 2.2350000000000003, 2.4290000000000003, 2.244, 2.4090000000000003, 2.245, 2.407, 2.234, 2.4200000000000004, 2.209, 2.116, 2.188, 2.119, 2.1580000000000004, 2.12, 2.133, 2.108, 2.12, 2.077, 2.123, 2.039, 2.14, 2.007, 2.161, 1.99, 2.1740000000000004, 1.99, 2.1700000000000004, 2.0050000000000003, 2.153, 2.028, 2.132, 2.0450000000000004, 2.3770000000000002, 1.934, 2.399, 1.926, 2.403, 1.93, 2.39, 1.9389999999999998, 2.37, 1.9479999999999997, 2.353, 1.946, 2.347, 1.928, 2.222, 2.1390000000000002, 2.192, 2.1510000000000002, 2.1630000000000003, 2.16, 2.145, 2.1590000000000003, 2.141, 2.148, 2.149, 2.133, 2.161, 2.1220000000000003, 2.169, 2.1220000000000003, 2.1660000000000004, 2.1350000000000002, 2.1500000000000004, 2.1580000000000004, 1.904, 2.307, 1.904, 2.2910000000000004, 1.898, 2.278, 1.883, 2.273, 1.8619999999999999, 2.2800000000000002, 1.8419999999999999, 2.294, 1.825, 2.314, 1.8159999999999998, 2.329, 1.813, 2.33, 1.772, 2.25, 1.779, 2.2510000000000003, 1.791, 2.237, 1.803, 2.213, 1.8099999999999998, 2.1870000000000003, 1.8099999999999998, 2.168, 1.803, 2.1620000000000004, 1.794, 2.1710000000000003, 1.788, 2.189, 1.791, 2.2070000000000003, 1.804, 2.216, 1.8219999999999998, 2.212, 1.837, 2.198, 1.8439999999999999, 2.1830000000000003, 1.8399999999999999, 2.176, 1.829, 2.182, 1.815, 2.197, 1.8059999999999998, 2.2150000000000003, 1.8059999999999998, 2.2270000000000003, 1.8139999999999998, 2.23, 1.8299999999999998, 2.2190000000000003, 1.8459999999999999, 2.202, 1.8559999999999999, 2.1870000000000003, 1.855, 2.18, 1.8499999999999999, 2.184, 2.084, 2.104, 2.085, 2.1060000000000003, 2.088, 2.117, 2.099, 2.1300000000000003, 2.121, 2.137, 2.1510000000000002, 2.1300000000000003, 2.185, 2.1140000000000003, 2.213, 2.096, 2.2270000000000003, 2.083, 2.225, 2.0780000000000003, 2.218, 2.08, 2.213, 2.0860000000000003, 2.218, 2.091, 2.236, 2.0860000000000003, 2.2600000000000002, 2.068, 2.282, 2.0410000000000004, 2.2950000000000004, 2.0130000000000003, 2.2950000000000004, 1.9919999999999998, 2.2840000000000003, 1.9829999999999999, 2.2680000000000002, 1.9879999999999998, 2.2590000000000003, 1.9999999999999998, 2.2600000000000002, 2.012, 2.2720000000000002, 2.015, 2.289, 2.007, 2.2670000000000003, 2.133, 2.29, 2.1300000000000003, 2.309, 2.1260000000000003, 2.321, 2.124, 2.3240000000000003, 2.129, 2.323, 2.1430000000000002, 2.325, 2.16, 2.3360000000000003, 2.1750000000000003, 2.3560000000000003, 2.18, 2.3810000000000002, 2.1700000000000004, 2.406, 2.1500000000000004, 2.4250000000000003, 2.129, 2.4330000000000003, 2.113, 2.431, 2.103, 2.426, 2.1020000000000003, 2.4250000000000003, 2.104, 2.4330000000000003, 2.104, 2.45, 2.0940000000000003, 2.472, 2.0740000000000003, 2.494, 2.0500000000000003, 2.0290000000000004, 2.028, 2.028, 2.016, 1.9989999999999999, 1.985, 1.9789999999999999, 1.9839999999999998, 1.998, 2.016, 2.0300000000000002, 2.0330000000000004, 2.0300000000000002, 2.024, 2.02, 1.896, 1.887, 1.891, 1.903, 1.914, 1.914, 1.902, 1.885, 1.871, 1.8679999999999999, 1.88, 1.903, 1.9309999999999998, 1.9549999999999998, 1.966, 1.937, 1.925, 1.897, 1.8659999999999999, 1.843, 1.8359999999999999, 1.843, 1.859, 1.875, 1.876, 1.859, 1.833, 1.8099999999999998, 1.799, 2.0420000000000003, 2.0340000000000003, 2.019, 2.008, 2.0060000000000002, 2.0140000000000002, 2.031, 2.047, 2.051, 2.0370000000000004, 2.008, 1.978, 1.9599999999999997, 1.958, 1.9749999999999999, 2.051, 2.5090000000000003, 2.06, 2.486, 2.088, 2.474, 2.129, 2.4690000000000003, 2.169, 2.466, 2.193, 2.456, 2.193, 2.436, 2.18, 2.4080000000000004, 2.1700000000000004, 2.378, 2.1710000000000003, 2.355, 2.188, 2.343, 2.2190000000000003, 2.342, 2.2590000000000003, 2.347, 2.2920000000000003, 2.355, 2.309, 2.358, 2.31, 2.353, 2.3030000000000004, 2.103, 2.705, 1.965, 2.119, 2.717, 1.977, 2.1430000000000002, 2.7310000000000003, 1.99, 2.1590000000000003, 2.7430000000000003, 1.997, 2.084, 2.019, 2.0900000000000003, 2.0330000000000004, 2.0660000000000003, 2.0410000000000004, 2.02, 2.0460000000000003, 1.97, 2.0530000000000004, 1.9309999999999998, 2.068, 1.91, 2.089, 1.907, 2.1140000000000003, 1.915, 2.137, 1.918, 2.1510000000000002, 1.902, 2.1540000000000004, 1.8619999999999999, 2.1500000000000004, 1.807, 2.145, 1.755, 2.145, 1.7189999999999999, 2.1550000000000002, 1.706, 2.1740000000000004, 1.716, 2.1990000000000003, 1.742, 2.225, 1.851, 2.379, 1.8239999999999998, 2.367, 1.794, 2.365, 1.776, 2.3720000000000003, 1.781, 2.3810000000000002, 1.811, 2.387, 1.859, 2.3880000000000003, 1.911, 2.3840000000000003, 1.946, 2.3800000000000003, 1.953, 2.378, 1.9359999999999997, 2.3800000000000003, 1.914, 2.386, 1.901, 2.394, 1.908, 2.3970000000000002, 2.254, 2.351, 2.2870000000000004, 2.355, 2.2950000000000004, 2.3640000000000003, 2.285, 2.374, 2.273, 2.3840000000000003, 2.2710000000000004, 2.3920000000000003, 2.2840000000000003, 2.395, 2.3120000000000003, 2.3930000000000002, 2.347, 2.387, 2.3760000000000003, 2.3810000000000002, 2.382, 2.378, 2.363, 2.382, 2.329, 2.3920000000000003, 2.2990000000000004, 2.4050000000000002, 2.285, 2.415, 2.2920000000000003, 2.4200000000000004, 2.5010000000000003, 2.507, 2.5090000000000003, 2.5060000000000002, 2.498, 2.4890000000000003, 2.484, 2.486, 2.492, 2.5010000000000003, 2.508, 2.508, 2.499, 2.494, 2.306, 2.4850000000000003, 2.298, 2.463, 2.297, 2.4450000000000003, 2.294, 2.439, 2.2830000000000004, 2.451, 2.2590000000000003, 2.48, 2.2270000000000003, 2.194, 2.168, 2.156, 2.157, 2.164, 2.1710000000000003, 2.168, 2.1550000000000002, 2.1350000000000002, 2.117, 2.104, 2.101, 2.1140000000000003, 2.121, 2.116, 2.107, 2.099, 2.101, 2.1100000000000003, 2.121, 2.1300000000000003, 2.1270000000000002, 2.108, 2.0780000000000003, 2.504, 2.0450000000000004, 2.5020000000000002, 2.02, 2.478, 2.008, 2.4410000000000003, 2.0100000000000002, 2.406, 2.0220000000000002, 2.3810000000000002, 2.031, 2.374, 2.031, 2.4770000000000003, 1.942, 2.459, 1.9359999999999997, 2.426, 1.9439999999999997, 2.3930000000000002, 1.961, 2.3760000000000003, 1.9759999999999998, 2.379, 1.981, 2.399, 1.973, 2.4240000000000004, 1.9589999999999999, 2.4410000000000003, 1.949, 2.435, 1.9509999999999998, 2.407, 1.966, 2.371, 1.993, 2.3440000000000003, 2.0260000000000002, 2.188, 2.115, 2.218, 2.117, 2.258, 2.107, 2.2910000000000004, 2.092, 2.298, 2.081, 2.2750000000000004, 2.079, 2.237, 2.087, 2.205, 2.101, 2.194, 2.116, 2.209, 2.124, 2.2470000000000003, 2.12, 2.2950000000000004, 2.108, 2.331, 2.093, 2.04, 2.0250000000000004, 2.004, 1.985, 1.973, 1.9709999999999999, 1.978, 2.531, 1.9359999999999997, 2.548, 1.922, 2.523, 1.91, 1.904, 1.903, 1.905, 1.906, 1.901, 1.889, 1.8739999999999999, 1.8599999999999999, 1.8519999999999999, 1.8519999999999999, 1.857, 1.8639999999999999, 2.5, 2.9240000000000004, 2.141, 2.496, 2.9210000000000003, 2.123, 2.475, 2.9160000000000004, 2.093, 2.44, 2.911, 2.067, 2.403, 2.911, 2.0540000000000003, 2.374, 2.915, 2.059, 2.3560000000000003, 2.923, 2.076, 2.3520000000000003, 2.9330000000000003, 2.097, 2.242, 3.012, 2.1, 2.242, 3.0260000000000002, 2.137, 2.248, 3.043, 2.1670000000000003, 2.2560000000000002, 3.0580000000000003, 2.18, 2.253, 3.072, 2.1710000000000003, 2.2310000000000003, 3.081, 2.149, 2.194, 3.088, 2.129, 2.149, 3.093, 2.125, 2.107, 3.1, 2.1430000000000002, 2.0740000000000003, 3.108, 2.18, 2.056, 3.117, 2.2230000000000003, 2.0500000000000003, 3.125, 2.257, 2.0490000000000004, 3.129, 2.269, 2.0450000000000004, 3.1340000000000003, 2.2590000000000003, 2.027, 3.136, 2.244, 1.9949999999999999, 3.1380000000000003, 2.237, 1.9599999999999997, 3.1430000000000002, 2.2470000000000003, 1.9309999999999998, 3.1510000000000002, 2.2750000000000004, 1.916, 3.1620000000000004, 2.3160000000000003, 2.0060000000000002, 2.369, 2.0140000000000002, 2.329, 2.004, 2.2910000000000004, 1.9829999999999999, 2.266, 1.9629999999999999, 2.2600000000000002, 1.953, 2.2680000000000002, 1.957, 2.282, 1.9759999999999998, 2.2880000000000003, 2.0050000000000003, 2.273, 2.032, 2.2390000000000003, 2.048, 2.2, 2.0460000000000003, 2.992, 2.172, 2.032, 2.975, 2.164, 2.121, 2.314, 2.1550000000000002, 2.2910000000000004, 2.18, 2.27, 2.1910000000000003, 2.262, 2.1870000000000003, 2.27, 2.1750000000000003, 2.2910000000000004, 2.165, 2.318, 2.16, 2.3360000000000003, 2.1620000000000004, 2.333, 2.1660000000000004, 3.2390000000000003, 2.3080000000000003, 2.164, 3.238, 2.2710000000000004, 2.1510000000000002, 3.2350000000000003, 2.2390000000000003, 2.051, 2.515, 2.0100000000000002, 2.065, 2.516, 2.0410000000000004, 2.085, 2.519, 2.0540000000000003, 2.104, 2.5210000000000004, 2.0530000000000004, 2.116, 2.52, 2.0450000000000004, 2.116, 2.516, 2.0420000000000003, 2.109, 2.512, 2.048, 2.1, 2.508, 2.063, 2.095, 2.5060000000000002, 2.088, 2.099, 2.5060000000000002, 2.115, 2.1100000000000003, 2.5090000000000003, 2.1350000000000002, 2.1270000000000002, 2.5130000000000003, 2.14, 2.1420000000000003, 2.516, 2.1350000000000002, 2.152, 2.5170000000000003, 2.1270000000000002, 2.152, 2.516, 2.125, 2.144, 2.5170000000000003, 2.133, 2.1350000000000002, 2.5220000000000002, 2.1500000000000004, 2.129, 2.531, 2.173, 2.1540000000000004, 2.4450000000000003, 2.129, 2.1550000000000002, 2.448, 2.113, 2.1510000000000002, 2.4490000000000003, 2.091, 2.1390000000000002, 2.451, 2.0740000000000003, 2.121, 2.452, 2.0700000000000003, 2.103, 2.4530000000000003, 2.079, 2.089, 2.4570000000000003, 2.1, 2.085, 2.459, 2.125, 2.087, 2.458, 2.14, 2.091, 2.455, 2.1340000000000003, 2.093, 2.447, 2.111, 2.089, 2.436, 2.085, 2.0780000000000003, 2.423, 2.069, 2.06, 2.41, 2.072, 2.0420000000000003, 2.4010000000000002, 2.092, 2.0290000000000004, 2.3960000000000004, 2.123, 2.024, 2.3960000000000004, 2.152, 2.0290000000000004, 2.4010000000000002, 2.1660000000000004, 2.04, 2.4090000000000003, 2.161, 2.0500000000000003, 2.4170000000000003, 2.1470000000000002, 2.0540000000000003, 2.426, 2.137, 2.048, 2.4370000000000003, 2.14, 2.0380000000000003, 2.454, 2.157, 2.0260000000000002, 2.474, 2.188, 2.004, 2.611, 2.4530000000000003, 2.0090000000000003, 2.628, 2.462, 2.019, 2.645, 2.4610000000000003, 2.0290000000000004, 2.66, 2.454, 2.031, 2.672, 2.446, 2.0210000000000004, 2.6790000000000003, 2.4410000000000003, 2.0010000000000003, 2.684, 2.4410000000000003, 1.9789999999999999, 2.6870000000000003, 2.447, 1.962, 2.688, 2.4530000000000003, 1.9549999999999998, 2.689, 2.458, 1.961, 2.69, 2.455, 1.973, 2.69, 2.442, 1.981, 2.689, 2.423, 1.9789999999999999, 2.6870000000000003, 2.406, 1.962, 2.686, 2.394, 1.958, 2.2600000000000002, 1.961, 2.269, 2.218, 1.9989999999999999, 2.237, 1.973, 2.2510000000000003, 1.9629999999999999, 2.262, 1.969, 2.2750000000000004, 1.9869999999999999, 2.29, 2.008, 1.9349999999999998, 2.701, 2.444, 1.918, 2.702, 2.45, 1.894, 2.704, 2.458, 1.8679999999999999, 2.706, 2.4690000000000003, 1.8419999999999999, 2.708, 2.482, 1.821, 2.7070000000000003, 2.492, 1.5919999999999999, 2.491, 1.5919999999999999, 2.4930000000000003, 1.5999999999999999, 2.5020000000000002, 1.611, 2.52, 1.6179999999999999, 2.547, 1.6179999999999999, 2.581, 1.6119999999999999, 2.615, 1.603, 2.6420000000000003, 1.597, 2.6590000000000003, 1.5979999999999999, 2.6670000000000003, 1.607, 2.673, 1.6219999999999999, 2.68, 1.638, 2.694, 1.654, 2.713, 1.667, 2.734, 1.675, 2.753, 1.679, 2.766, 1.68, 2.773, 1.68, 2.778, 1.682, 2.785, 1.688, 2.798, 1.6949999999999998, 2.818, 1.8399999999999999, 1.845, 1.8459999999999999, 1.8459999999999999, 1.847, 1.8479999999999999, 1.849, 1.851, 1.853, 1.855, 1.855, 1.8519999999999999, 1.8499999999999999, 1.8499999999999999, 1.8559999999999999, 1.8679999999999999, 1.883, 1.898, 1.911, 1.918, 2.761, 1.921, 2.75, 1.921, 2.745, 1.922, 2.749, 2.015, 2.744, 2.016, 2.754, 2.0170000000000003, 2.765, 2.0180000000000002, 2.769, 2.0210000000000004, 2.7640000000000002, 2.0250000000000004, 2.7510000000000003, 2.027, 2.734, 2.027, 2.716, 2.024, 2.7030000000000003, 2.0220000000000002, 2.693, 2.0220000000000002, 2.685, 2.024, 2.6750000000000003, 2.0290000000000004, 2.6580000000000004, 2.0370000000000004, 2.6310000000000002, 2.0460000000000003, 2.6, 2.055, 2.571, 2.0620000000000003, 2.551, 2.0660000000000003, 2.544, 2.067, 2.5500000000000003, 2.124, 2.459, 2.132, 2.446, 2.1380000000000003, 2.444, 2.141, 2.448, 2.1420000000000003, 2.454, 2.141, 2.451, 2.14, 2.436, 2.1390000000000002, 2.414, 2.137, 2.3970000000000002, 2.1340000000000003, 2.3930000000000002, 2.1300000000000003, 2.4040000000000004, 2.124, 2.4280000000000004, 2.1180000000000003, 2.455, 2.111, 2.476, 2.1, 2.4850000000000003, 2.089, 2.483, 2.077, 2.476, 2.0700000000000003, 2.471, 2.065, 2.4730000000000003, 1.985, 1.9749999999999999, 1.9639999999999997, 1.953, 1.941, 1.928, 1.912, 1.893, 1.871, 1.8459999999999999, 1.819, 1.792, 1.768, 1.751, 1.7389999999999999, 1.732, 1.726, 1.7169999999999999, 1.704, 1.655, 2.35, 1.654, 2.334, 1.659, 2.329, 1.667, 2.329, 1.679, 2.326, 1.6889999999999998, 2.313, 1.696, 2.2880000000000003, 1.6969999999999998, 2.2600000000000002, 1.6949999999999998, 2.236, 1.6929999999999998, 2.2230000000000003, 1.6969999999999998, 2.22, 1.706, 2.224, 1.7189999999999999, 2.23, 1.7349999999999999, 2.229, 1.75, 2.2190000000000003, 1.762, 2.2030000000000003, 1.768, 2.186, 2.0060000000000002, 1.876, 2.0060000000000002, 1.876, 2.008, 1.882, 2.0170000000000003, 1.89, 2.036, 1.895, 2.06, 1.892, 2.083, 1.884, 2.099, 1.878, 2.1060000000000003, 1.879, 2.107, 1.891, 2.4050000000000002, 2.02, 2.41, 1.998, 2.407, 1.9749999999999999, 2.394, 1.9549999999999998, 2.375, 1.9429999999999998, 2.354, 1.9389999999999998, 2.335, 1.9399999999999997, 2.294, 1.9599999999999997, 2.301, 1.957, 2.306, 1.9559999999999997, 2.309, 1.954, 2.357, 1.981, 2.346, 1.9789999999999999, 2.33, 1.9709999999999999, 2.314, 1.9589999999999999, 2.3030000000000004, 1.949, 2.298, 1.942, 2.298, 1.9429999999999998, 2.3000000000000003, 1.95, 2.298, 1.962, 2.29, 1.974, 2.274, 1.981, 2.2550000000000003, 1.981, 2.238, 1.9799999999999998, 2.228, 1.982, 2.225, 1.9909999999999999, 2.2270000000000003, 2.0060000000000002, 2.229, 2.027, 2.225, 2.048, 2.214, 2.061, 2.2, 2.065, 2.1870000000000003, 2.06, 2.177, 2.0530000000000004, 2.1740000000000004, 2.055, 2.1780000000000004, 2.068, 2.216, 2.3080000000000003, 2.218, 2.318, 2.2150000000000003, 2.3160000000000003, 2.2110000000000003, 2.307, 2.209, 2.2990000000000004, 2.21, 2.3000000000000003, 2.2110000000000003, 2.311, 2.209, 2.331, 2.1990000000000003, 2.3520000000000003, 2.1780000000000004, 2.366, 2.149, 2.366, 2.119, 2.353, 2.093, 2.338, 2.073, 2.3280000000000003, 2.0580000000000003, 2.33, 2.0450000000000004, 2.345, 2.031, 2.369, 2.011, 2.3920000000000003, 1.99, 2.4050000000000002, 1.9679999999999997, 2.402, 1.654, 2.307, 1.648, 2.3080000000000003, 1.636, 2.2910000000000004, 1.623, 2.2560000000000002, 1.611, 2.2150000000000003, 1.605, 2.181, 1.605, 2.1620000000000004, 1.6119999999999999, 2.1620000000000004, 1.621, 2.1740000000000004, 1.631, 2.184, 1.635, 2.1790000000000003, 1.634, 2.153, 1.63, 2.1140000000000003, 1.627, 2.076, 1.627, 2.051, 1.635, 2.044, 1.962, 1.777, 1.986, 1.77, 2.0010000000000003, 1.7429999999999999, 2.0090000000000003, 1.7069999999999999, 2.0140000000000002, 1.674, 2.0210000000000004, 1.652, 2.032, 1.645, 2.0490000000000004, 1.651, 2.069, 1.661, 2.087, 1.665, 2.1020000000000003, 1.65, 2.111, 1.617, 2.115, 1.577, 2.2510000000000003, 1.736, 2.254, 1.758, 2.2560000000000002, 1.754, 2.261, 1.7329999999999999, 2.27, 1.71, 2.282, 1.6969999999999998, 2.2920000000000003, 1.704, 2.2950000000000004, 1.7309999999999999, 2.2910000000000004, 1.769, 2.285, 1.807, 2.2790000000000004, 1.8279999999999998, 2.2790000000000004, 1.827, 2.286, 1.813, 2.297, 1.797, 2.3120000000000003, 1.794, 2.325, 1.809, 2.334, 1.841, 2.338, 1.882, 2.342, 1.918, 2.351, 1.9359999999999997, 2.386, 2.2230000000000003, 2.379, 2.2520000000000002, 2.374, 2.278, 2.374, 2.286, 2.378, 2.27, 2.386, 2.24, 2.395, 2.21, 2.4010000000000002, 2.194, 2.4000000000000004, 2.196, 2.395, 2.217, 2.39, 2.248, 2.3880000000000003, 2.273, 2.3930000000000002, 2.278, 2.015, 2.242, 2.003, 2.244, 2.003, 2.2270000000000003, 2.012, 2.197, 2.0220000000000002, 2.168, 2.0220000000000002, 2.152, 2.0060000000000002, 2.1500000000000004, 1.9789999999999999, 2.161, 1.949, 2.177, 1.926, 2.185, 1.915, 2.1750000000000003, 2.217, 2.2870000000000004, 2.198, 2.293, 2.1780000000000004, 2.2910000000000004, 2.1660000000000004, 2.2790000000000004, 2.169, 2.258, 2.059, 2.133, 2.059, 2.133, 2.072, 2.137, 2.089, 2.1500000000000004, 2.099, 2.169, 2.091, 2.19, 2.064, 2.21, 2.028, 2.225, 1.9959999999999998, 2.229, 1.977, 2.2230000000000003, 1.9759999999999998, 2.213, 1.99, 2.205, 2.015, 2.202, 2.036, 2.205, 2.0410000000000004, 2.212, 2.0300000000000002, 2.216, 2.0130000000000003, 2.212, 1.9999999999999998, 2.197, 1.998, 2.1750000000000003, 2.0090000000000003, 2.156, 2.0300000000000002, 2.1470000000000002, 2.0500000000000003, 2.152, 1.921, 2.245, 1.941, 2.253, 1.965, 2.2680000000000002, 1.982, 2.286, 1.985, 2.3030000000000004, 1.977, 2.3160000000000003, 1.961, 2.322, 1.946, 2.3240000000000003, 1.9429999999999998, 2.3240000000000003, 1.953, 2.325, 1.9759999999999998, 2.333, 2.0060000000000002, 2.346, 2.032, 2.3640000000000003, 2.043, 2.382, 2.036, 2.4010000000000002, 2.02, 2.418, 2.0060000000000002, 2.434, 2.0020000000000002, 2.452, 2.0100000000000002, 2.472, 2.0250000000000004, 2.495, 2.043, 2.5180000000000002, 2.0530000000000004, 2.5410000000000004, 2.0380000000000003, 2.716, 2.0300000000000002, 2.7190000000000003, 2.036, 2.72, 2.052, 2.72, 2.0740000000000003, 2.717, 2.092, 2.714, 2.101, 2.7110000000000003, 2.097, 2.71, 2.0860000000000003, 2.712, 2.075, 2.718, 2.068, 2.729, 2.069, 2.7430000000000003, 2.077, 2.7600000000000002, 2.028, 2.899, 2.036, 2.8960000000000004, 2.055, 2.894, 2.083, 2.894, 2.111, 2.895, 2.129, 2.8960000000000004, 2.132, 2.898, 2.125, 2.9010000000000002, 2.116, 2.907, 2.112, 2.9130000000000003, 2.093, 3.112, 2.105, 3.111, 2.128, 3.111, 2.1550000000000002, 3.112, 2.176, 3.1140000000000003, 2.184, 3.119, 2.1780000000000004, 3.1260000000000003, 2.164, 3.1340000000000003, 2.1510000000000002, 3.141, 2.1460000000000004, 3.1470000000000002, 2.153, 3.156, 2.168, 3.169, 2.18, 3.185, 2.181, 3.2030000000000003, 2.1660000000000004, 3.2190000000000003, 2.1390000000000002, 3.232, 2.111, 3.242, 2.032, 3.2070000000000003, 2.065, 3.192, 2.095, 3.1750000000000003, 2.111, 3.157, 2.109, 3.136, 2.097, 3.112, 2.084, 3.087, 2.081, 3.065, 2.0900000000000003, 3.044, 2.111, 3.028, 2.1350000000000002, 3.016, 2.1540000000000004, 3.0090000000000003, 2.1550000000000002, 3.007, 2.137, 3.0100000000000002, 2.109, 3.016, 2.084, 3.023, 2.072, 3.032, 2.076, 3.0410000000000004, 2.0940000000000003, 3.051, 2.1180000000000003, 3.0620000000000003, 2.1430000000000002, 3.33, 2.1260000000000003, 3.3320000000000003, 2.1060000000000003, 3.3320000000000003, 2.093, 3.331, 2.092, 3.333, 2.103, 3.3360000000000003, 2.124, 3.339, 2.145, 3.342, 2.157, 3.3440000000000003, 2.1510000000000002, 3.345, 2.1300000000000003, 3.345, 2.105, 3.3440000000000003, 2.087, 3.3480000000000003, 2.0820000000000003, 3.355, 2.092, 3.3640000000000003, 2.111, 3.374, 2.1270000000000002, 3.3800000000000003, 2.129, 3.3810000000000002, 2.115, 3.379, 2.234, 3.055, 2.212, 3.0220000000000002, 2.197, 2.9930000000000003, 2.194, 2.967, 2.201, 2.943, 2.21, 2.9200000000000004, 2.212, 2.8970000000000002, 1.9719999999999998, 2.4210000000000003, 1.957, 2.4200000000000004, 1.9509999999999998, 2.4170000000000003, 1.957, 2.41, 1.974, 2.399, 1.998, 2.3850000000000002, 2.019, 2.37, 2.0250000000000004, 2.3600000000000003, 2.015, 2.355, 1.9919999999999998, 2.351, 2.2830000000000004, 2.944, 1.913, 2.2920000000000003, 2.947, 1.918, 2.314, 2.947, 1.937, 2.343, 2.95, 1.9559999999999997, 2.225, 3.1260000000000003, 1.937, 2.244, 3.1180000000000003, 1.9679999999999997, 2.258, 3.108, 1.9949999999999999, 2.258, 3.1020000000000003, 2.0010000000000003, 2.238, 3.1, 1.982, 2.206, 3.104, 1.953, 2.1780000000000004, 3.1140000000000003, 1.928, 2.079, 3.0620000000000003, 1.993, 2.088, 3.0380000000000003, 2.028, 2.0980000000000003, 3.0100000000000002, 2.068, 2.1, 2.9810000000000003, 2.095, 2.0900000000000003, 2.9530000000000003, 2.095, 2.069, 2.9330000000000003, 2.076, 2.0490000000000004, 2.9240000000000004, 2.052, 2.039, 2.927, 2.0420000000000003, 2.111, 2.229, 2.1270000000000002, 2.261, 2.14, 2.298, 2.1420000000000003, 2.325, 2.125, 2.335, 2.096, 2.334, 2.063, 2.33, 2.035, 2.3320000000000003, 2.019, 2.345, 2.0140000000000002, 2.366, 2.016, 2.39, 2.0170000000000003, 2.411, 2.0090000000000003, 2.4170000000000003, 1.989, 2.4050000000000002, 1.9629999999999999, 2.3800000000000003, 1.942, 2.353, 1.9309999999999998, 2.3320000000000003, 1.933, 2.322, 1.9469999999999998, 2.3240000000000003, 1.965, 2.3360000000000003, 1.9799999999999998, 2.347, 1.982, 2.3440000000000003, 2.036, 2.2760000000000002, 2.051, 2.2750000000000004, 2.056, 2.2560000000000002, 2.0540000000000003, 2.224, 2.0500000000000003, 2.193, 2.047, 2.173, 2.0490000000000004, 2.169, 2.056, 2.181, 2.0660000000000003, 2.201, 2.0740000000000003, 2.216, 2.075, 2.216, 2.069, 2.2, 2.059, 2.176, 2.052, 2.1540000000000004, 2.051, 2.141, 2.0580000000000003, 2.1420000000000003, 2.1630000000000003, 2.1670000000000003, 2.156, 2.153, 2.149, 2.1460000000000004, 2.1460000000000004, 2.148, 2.148, 2.1590000000000003, 2.152, 2.177, 2.1550000000000002, 2.1950000000000003, 2.152, 2.2070000000000003, 2.1420000000000003, 2.21, 2.125, 2.21, 2.104, 2.212, 2.085, 2.217, 2.071, 2.2270000000000003, 2.063, 2.24, 2.117, 2.165, 2.1220000000000003, 2.1580000000000004, 2.12, 2.141, 2.115, 2.116, 2.113, 2.091, 2.1180000000000003, 2.071, 2.1310000000000002, 2.059, 2.149, 2.057, 2.169, 2.06, 2.181, 2.065, 2.184, 2.065, 2.182, 2.061, 2.1790000000000003, 2.0530000000000004, 2.181, 2.047, 2.19, 2.048, 2.204, 2.059, 2.2190000000000003, 2.076, 2.067, 2.326, 2.0250000000000004, 2.339, 1.989, 2.349, 1.9639999999999997, 2.3640000000000003, 1.9549999999999998, 2.386, 1.9599999999999997, 2.414, 1.9669999999999999, 2.444, 1.9639999999999997, 2.47, 1.9429999999999998, 2.487, 1.91, 2.49, 1.879, 2.4850000000000003, 1.8619999999999999, 2.478, 1.865, 2.472, 1.885, 2.471, 1.914, 2.476, 1.937, 2.483, 1.9389999999999998, 2.484, 1.917, 2.479, 1.884, 2.467, 1.853, 2.4530000000000003, 1.837, 2.442, 1.8419999999999999, 2.438, 1.863, 2.4410000000000003, 2.015, 2.318, 1.985, 2.31, 1.9629999999999999, 2.3030000000000004, 1.9589999999999999, 2.3000000000000003, 1.9759999999999998, 2.302, 2.0130000000000003, 2.307, 2.056, 2.31, 2.088, 2.3080000000000003, 2.0940000000000003, 2.2960000000000003, 2.1740000000000004, 1.9959999999999998, 2.182, 2.003, 2.212, 2.011, 2.254, 2.0090000000000003, 2.29, 1.997, 2.3030000000000004, 1.9789999999999999, 2.289, 1.962, 2.262, 1.95, 2.238, 1.945, 2.229, 1.946, 2.2390000000000003, 1.9479999999999997, 2.2640000000000002, 1.945, 2.092, 1.9829999999999999, 2.093, 2.011, 2.097, 2.039, 2.1020000000000003, 2.06, 2.141, 2.201, 2.1350000000000002, 2.212, 2.129, 2.2150000000000003, 2.125, 2.205, 2.119, 2.188, 2.112, 2.169, 2.107, 2.156, 2.1020000000000003, 2.156, 2.0980000000000003, 2.169, 2.095, 2.192, 2.092, 2.2150000000000003, 2.089, 2.2310000000000003, 2.084, 2.236, 2.08, 2.2350000000000003, 2.076, 2.234, 2.0700000000000003, 2.2390000000000003, 2.064, 2.2560000000000002, 2.056, 2.2830000000000004, 2.0460000000000003, 2.3160000000000003, 2.0340000000000003, 2.346, 2.02, 2.365, 2.109, 2.515, 2.112, 2.504, 2.121, 2.1300000000000003, 2.1350000000000002, 2.1340000000000003, 2.128, 2.12, 2.116, 2.119, 2.1300000000000003, 2.145, 2.1580000000000004, 2.1630000000000003, 2.157, 2.145, 2.007, 2.0020000000000002, 2.0060000000000002, 2.0140000000000002, 2.019, 2.0140000000000002, 1.9959999999999998, 1.97, 1.9389999999999998, 1.912, 1.892, 1.88, 1.877, 1.875, 1.651, 2.498, 1.647, 2.5060000000000002, 1.638, 2.5060000000000002, 1.63, 2.495, 1.63, 2.478, 1.641, 2.4610000000000003, 1.663, 2.451, 1.69, 2.45, 1.7129999999999999, 2.459, 1.7269999999999999, 2.4730000000000003, 1.7289999999999999, 2.484, 1.7249999999999999, 2.4890000000000003, 1.7209999999999999, 2.483, 1.722, 2.47, 1.728, 2.456, 1.7409999999999999, 2.447, 1.757, 2.4450000000000003, 1.771, 2.4490000000000003, 1.781, 2.4570000000000003, 1.776, 2.103, 1.789, 2.065, 1.8119999999999998, 2.04, 1.8399999999999999, 2.0260000000000002, 1.8639999999999999, 2.016, 1.878, 2.004, 1.881, 1.982, 1.88, 1.9519999999999997, 1.881, 1.92, 1.892, 1.897, 1.912, 1.887, 1.937, 1.891, 1.962, 1.903, 1.9799999999999998, 1.916, 1.9879999999999998, 1.92, 1.986, 1.911, 1.9839999999999998, 1.892, 1.9869999999999999, 1.873, 2.298, 1.827, 2.319, 1.8539999999999999, 2.334, 1.885, 2.3360000000000003, 1.912, 2.329, 1.924, 2.317, 1.92, 2.306, 1.912, 2.3030000000000004, 1.911, 2.309, 1.924, 2.319, 1.9519999999999997, 2.326, 1.989, 2.323, 2.023, 2.306, 2.0410000000000004, 2.2790000000000004, 2.039, 2.2520000000000002, 2.023, 2.2350000000000003, 2.007, 2.232, 1.9999999999999998, 2.2430000000000003, 2.007, 2.265, 2.027, 2.4080000000000004, 2.077, 2.4240000000000004, 2.067, 2.45, 2.072, 2.478, 2.092, 2.4970000000000003, 2.1180000000000003, 2.503, 2.137, 2.4970000000000003, 2.141, 2.4850000000000003, 2.1300000000000003, 2.399, 2.2950000000000004, 2.37, 2.2920000000000003, 2.343, 2.277, 2.325, 2.258, 2.3200000000000003, 2.2430000000000003, 2.325, 2.2350000000000003, 2.3360000000000003, 2.236, 2.345, 2.241, 2.3440000000000003, 2.242, 2.33, 2.233, 2.311, 2.21, 2.294, 2.176, 2.289, 2.141, 2.2990000000000004, 2.1140000000000003, 2.3200000000000003, 2.0980000000000003, 2.3440000000000003, 2.095, 2.361, 2.1, 2.248, 1.922, 2.2350000000000003, 1.9429999999999998, 2.21, 1.961, 2.177, 1.9669999999999999, 2.144, 1.9589999999999999, 2.119, 1.9399999999999997, 2.108, 1.922, 2.111, 1.915, 2.12, 1.923, 2.1260000000000003, 1.945, 2.12, 1.9759999999999998, 2.156, 3.024, 2.1740000000000004, 2.14, 3.0210000000000004, 2.1740000000000004, 2.112, 3.015, 2.1750000000000003, 2.079, 3.0060000000000002, 2.1780000000000004, 2.0530000000000004, 2.996, 2.186, 2.039, 2.983, 2.196, 1.928, 2.5170000000000003, 1.899, 2.528, 1.884, 2.5380000000000003, 1.884, 2.552, 1.894, 2.568, 1.901, 2.584, 1.894, 2.5980000000000003, 1.867, 2.6060000000000003, 1.829, 2.6100000000000003, 1.794, 2.611, 1.769, 2.613, 1.8199999999999998, 2.853, 1.8279999999999998, 2.875, 1.8139999999999998, 2.8930000000000002, 1.789, 2.9080000000000004, 1.766, 2.9200000000000004, 1.755, 2.9330000000000003, 1.761, 2.9490000000000003, 1.782, 2.967, 1.809, 2.987, 1.831, 3.0090000000000003, 1.767, 3.0050000000000003, 1.788, 2.982, 1.8079999999999998, 2.958, 1.8159999999999998, 2.931, 1.809, 2.902, 1.791, 2.87, 1.771, 2.838, 1.969, 2.7270000000000003, 2.531, 1.949, 2.7390000000000003, 2.54, 1.9349999999999998, 2.753, 2.5530000000000004, 1.9319999999999997, 2.7670000000000003, 2.571, 1.941, 2.778, 2.593, 1.958, 2.7880000000000003, 2.617, 1.974, 2.802, 2.6430000000000002, 1.981, 2.819, 2.672, 1.9759999999999998, 2.839, 2.7030000000000003, 1.961, 2.8600000000000003, 2.7350000000000003, 1.945, 2.879, 2.769, 1.9349999999999998, 2.8920000000000003, 2.8030000000000004, 1.941, 2.809, 2.935, 1.927, 2.817, 2.93, 1.916, 2.826, 2.923, 1.913, 2.83, 2.915, 1.919, 2.825, 2.9040000000000004, 1.933, 2.811, 2.89, 1.95, 2.79, 2.873, 1.9589999999999999, 2.766, 2.855, 1.958, 2.741, 2.8360000000000003, 1.9469999999999998, 2.7190000000000003, 2.8160000000000003, 1.9309999999999998, 2.701, 2.7950000000000004, 1.921, 2.6870000000000003, 2.7720000000000002, 1.921, 2.673, 2.748, 1.934, 2.6540000000000004, 2.7230000000000003, 1.953, 2.6310000000000002, 2.696, 1.973, 2.6100000000000003, 2.6710000000000003, 1.986, 2.595, 2.6460000000000004, 1.9869999999999999, 2.5900000000000003, 2.623, 1.9799999999999998, 2.597, 2.605, 1.9719999999999998, 2.613, 2.593, 1.9709999999999999, 2.632, 2.583, 1.9759999999999998, 2.6470000000000002, 2.5740000000000003, 1.99, 2.6540000000000004, 2.565, 2.0090000000000003, 2.6510000000000002, 2.5540000000000003, 2.028, 2.644, 2.543, 2.04, 2.636, 2.536, 2.092, 2.6780000000000004, 2.5410000000000004, 2.089, 2.693, 2.5500000000000003, 2.073, 2.709, 2.565, 2.0540000000000003, 2.724, 2.585, 2.04, 2.7350000000000003, 2.605, 2.0380000000000003, 2.737, 2.62, 2.0460000000000003, 2.732, 2.628, 2.06, 2.721, 2.6350000000000002, 2.072, 2.708, 2.6420000000000003, 2.0740000000000003, 2.6990000000000003, 2.652, 2.061, 2.698, 2.6660000000000004, 2.039, 2.705, 2.684, 2.0170000000000003, 2.718, 2.7030000000000003, 2.003, 2.732, 2.717, 2.004, 2.744, 2.724, 2.015, 2.753, 2.725, 2.0290000000000004, 2.7600000000000002, 2.722, 2.035, 2.77, 2.7190000000000003, 2.0250000000000004, 2.781, 2.72, 2.0010000000000003, 2.7950000000000004, 2.726, 1.9719999999999998, 2.81, 2.7390000000000003, 1.885, 2.8040000000000003, 2.7910000000000004, 1.901, 2.805, 2.782, 1.921, 2.798, 2.7680000000000002, 1.9349999999999998, 2.782, 2.7550000000000003, 1.9359999999999997, 2.762, 2.742, 1.925, 2.742, 2.7310000000000003, 1.907, 2.7230000000000003, 2.721, 1.889, 2.708, 2.712, 1.881, 2.698, 2.701, 1.885, 2.6910000000000003, 2.688, 1.9, 2.6830000000000003, 2.669, 1.92, 2.672, 2.6470000000000002, 1.937, 2.66, 2.6220000000000003, 1.941, 2.6500000000000004, 2.597, 1.928, 2.6460000000000004, 2.575, 1.905, 2.652, 2.555, 2.0050000000000003, 2.873, 2.335, 2.035, 2.894, 2.321, 2.0700000000000003, 2.9120000000000004, 2.3080000000000003, 2.097, 2.9240000000000004, 2.298, 2.1060000000000003, 2.9330000000000003, 2.293, 2.096, 2.94, 2.2920000000000003, 2.073, 2.946, 2.294, 2.0490000000000004, 2.952, 2.294, 2.0340000000000003, 2.9570000000000003, 2.2880000000000003, 2.032, 2.9570000000000003, 2.274, 2.0450000000000004, 2.951, 2.261, 2.064, 2.939, 2.2510000000000003, 2.079, 2.9200000000000004, 2.2470000000000003, 2.079, 2.899, 2.2510000000000003, 2.06, 2.878, 2.2600000000000002, 2.031, 2.862, 2.269, 2.024, 2.762, 2.186, 2.008, 2.7600000000000002, 2.185, 2.003, 2.766, 2.1790000000000003, 2.012, 2.7750000000000004, 2.172, 2.0290000000000004, 2.781, 2.1670000000000003, 2.0490000000000004, 2.781, 2.1670000000000003, 2.0580000000000003, 2.7760000000000002, 2.1710000000000003, 2.0490000000000004, 2.7670000000000003, 2.176, 2.0220000000000002, 2.761, 2.181, 1.989, 2.757, 2.186, 1.9639999999999997, 2.7560000000000002, 2.188, 1.9519999999999997, 2.757, 2.189, 1.9549999999999998, 2.7590000000000003, 2.189, 1.97, 2.7560000000000002, 2.1870000000000003, 1.985, 2.745, 2.188, 1.9909999999999999, 2.725, 2.1910000000000003, 1.981, 2.701, 2.194, 1.958, 2.676, 2.1950000000000003, 1.9319999999999997, 2.6580000000000004, 2.194, 1.974, 2.724, 2.1750000000000003, 1.9749999999999999, 2.744, 2.173, 1.981, 2.7640000000000002, 2.1750000000000003, 1.9829999999999999, 2.782, 2.1780000000000004, 1.973, 2.793, 2.1830000000000003, 1.9509999999999998, 2.7990000000000004, 2.1870000000000003, 1.922, 2.8040000000000003, 2.189, 1.896, 2.8120000000000003, 2.186, 1.88, 2.827, 2.181, 1.879, 2.849, 2.1740000000000004, 1.889, 2.874, 2.1700000000000004, 1.904, 2.898, 2.168, 1.916, 2.9160000000000004, 2.169, 1.92, 2.9240000000000004, 2.172, 1.915, 2.172, 1.904, 2.1660000000000004, 1.893, 2.156, 1.891, 2.1460000000000004, 1.993, 2.436, 2.0020000000000002, 2.45, 1.9959999999999998, 2.4610000000000003, 1.982, 2.4690000000000003, 1.969, 2.474, 1.965, 2.476, 1.9309999999999998, 2.611, 1.919, 2.6060000000000003, 1.918, 2.597, 1.928, 2.5860000000000003, 1.941, 2.5700000000000003, 1.949, 2.555, 1.9429999999999998, 2.5420000000000003, 1.925, 2.531, 1.902, 2.5250000000000004, 1.881, 2.524, 1.869, 2.524, 1.8539999999999999, 2.591, 1.837, 2.603, 1.829, 2.611, 1.8319999999999999, 2.617, 1.845, 2.619, 1.863, 2.619, 1.878, 2.617, 1.884, 2.615, 1.876, 2.613, 1.861, 2.612, 1.8479999999999999, 2.6140000000000003, 1.843, 2.62, 1.863, 2.6590000000000003, 1.8699999999999999, 2.636, 1.879, 2.617, 1.883, 2.599, 1.878, 2.584, 1.8619999999999999, 2.569, 1.8399999999999999, 2.556, 1.819, 2.5450000000000004, 1.807, 2.535, 1.803, 2.5250000000000004, 1.809, 2.516, 1.8199999999999998, 2.5060000000000002, 1.772, 2.422, 1.755, 2.403, 1.748, 2.386, 1.748, 2.371, 1.753, 2.358, 1.754, 2.347, 1.746, 2.3400000000000003, 1.73, 2.337, 1.71, 2.337, 1.692, 2.341, 1.682, 2.347, 1.849, 2.43, 1.867, 2.44, 1.888, 2.451, 1.908, 2.463, 1.921, 2.475, 1.924, 2.483, 1.924, 2.487, 1.922, 2.488, 1.926, 2.484, 1.938, 2.474, 1.9559999999999997, 2.4610000000000003, 1.977, 2.442, 1.994, 2.419, 1.9519999999999997, 2.164, 1.961, 2.1430000000000002, 1.9749999999999999, 2.1270000000000002, 1.986, 2.115, 1.9869999999999999, 2.108, 1.977, 2.105, 1.962, 2.1060000000000003, 1.946, 2.108, 1.9389999999999998, 2.113, 1.977, 2.2150000000000003, 1.9669999999999999, 2.234, 1.95, 2.2520000000000002, 1.934, 2.27, 1.921, 2.2840000000000003, 1.914, 2.293, 1.913, 2.2990000000000004, 1.916, 2.3030000000000004, 1.916, 2.305, 1.908, 2.3080000000000003, 1.892, 2.311, 1.873, 2.3160000000000003, 1.855, 2.322, 1.843, 2.3280000000000003, 1.8419999999999999, 2.333, 1.8479999999999999, 2.338, 2.224, 2.2680000000000002, 2.226, 2.2710000000000004, 2.2310000000000003, 2.2710000000000004, 2.236, 2.269, 2.238, 2.266, 2.234, 2.266, 2.226, 2.2670000000000003, 2.1750000000000003, 2.313, 2.161, 2.329, 2.1430000000000002, 2.343, 2.125, 2.353, 2.111, 2.362, 2.101, 2.371, 2.0940000000000003, 2.387, 2.0900000000000003, 2.407, 2.084, 2.431, 2.071, 2.455, 2.0500000000000003, 2.4730000000000003, 2.0260000000000002, 2.486, 2.003, 2.491, 1.9829999999999999, 2.492, 1.9679999999999997, 2.492, 1.957, 2.494, 1.9469999999999998, 2.4970000000000003, 1.933, 2.5020000000000002, 1.779, 2.378, 1.773, 2.373, 1.767, 2.371, 1.765, 2.3770000000000002, 1.766, 2.391, 1.767, 2.4120000000000004, 1.765, 2.434, 1.76, 2.446, 1.752, 2.446, 1.742, 2.4330000000000003, 1.744, 2.285, 1.764, 2.3080000000000003, 1.781, 2.3160000000000003, 1.792, 2.311, 1.798, 2.2990000000000004, 1.803, 2.289, 1.8079999999999998, 2.289, 1.815, 2.3000000000000003, 1.823, 2.317, 1.831, 2.333, 1.837, 2.339, 1.8439999999999999, 2.331, 1.849, 2.315, 1.851, 2.297, 1.904, 2.5260000000000002, 1.903, 2.516, 1.906, 2.5, 1.913, 2.48, 1.922, 2.454, 1.928, 2.4200000000000004, 1.93, 2.3810000000000002, 1.927, 2.3400000000000003, 1.925, 2.302, 1.921, 2.2710000000000004, 1.919, 2.2470000000000003, 1.919, 2.2310000000000003, 1.923, 2.218, 1.927, 2.2, 1.928, 2.1740000000000004, 1.926, 2.1430000000000002, 1.921, 2.115, 1.95, 1.9629999999999999, 1.9559999999999997, 1.99, 1.9679999999999997, 2.024, 1.986, 2.06, 2.0060000000000002, 2.089, 2.024, 2.109, 2.0330000000000004, 2.121, 2.0330000000000004, 2.128, 2.028, 2.1380000000000003, 2.02, 2.152, 2.016, 2.1700000000000004, 2.0180000000000002, 2.19, 1.9879999999999998, 2.71, 1.9839999999999998, 2.736, 1.9789999999999999, 2.7640000000000002, 1.973, 2.7920000000000003, 1.9629999999999999, 2.818, 1.95, 2.841, 1.937, 2.862, 1.924, 2.879, 1.913, 2.8890000000000002, 1.906, 2.8920000000000003, 1.901, 2.8890000000000002, 1.895, 2.8800000000000003, 1.886, 2.865, 1.8699999999999999, 2.8480000000000003, 1.849, 2.83, 1.827, 2.813, 1.8099999999999998, 2.802, 1.798, 2.8000000000000003, 1.791, 2.806, 1.79, 2.819, 1.7169999999999999, 2.963, 1.716, 2.964, 1.7129999999999999, 2.971, 1.7089999999999999, 2.983, 1.704, 2.999, 1.7029999999999998, 3.019, 1.704, 3.04, 1.706, 3.059, 1.708, 3.073, 1.708, 3.079, 1.7009999999999998, 3.08, 1.69, 3.0740000000000003, 1.68, 3.065, 1.675, 3.052, 1.677, 3.036, 1.688, 3.0210000000000004, 1.913, 2.837, 1.894, 2.8240000000000003, 1.869, 2.823, 1.847, 2.834, 1.833, 2.857, 1.831, 2.886, 1.841, 2.91, 1.8559999999999999, 2.9240000000000004, 1.8679999999999999, 2.926, 1.8659999999999999, 2.922, 1.851, 2.915, 1.8299999999999998, 2.9130000000000003, 1.813, 2.914, 1.807, 2.918, 2.248, 1.9629999999999999, 2.261, 1.949, 2.2680000000000002, 1.946, 2.261, 1.957, 2.24, 1.9789999999999999, 2.2390000000000003, 2.168, 2.2110000000000003, 2.189, 2.185, 2.214, 2.1660000000000004, 2.2350000000000003, 2.1580000000000004, 2.246, 2.16, 2.2470000000000003, 2.1630000000000003, 2.24, 2.156, 2.234, 2.1310000000000002, 2.233, 2.092, 2.242, 2.047, 2.2590000000000003, 2.011, 2.281, 1.9879999999999998, 2.3000000000000003, 1.978, 2.311, 1.977, 2.3120000000000003, 1.977, 2.3080000000000003, 1.9679999999999997, 2.307, 1.9429999999999998, 2.317, 1.908, 2.337, 1.871, 2.366, 1.845, 2.3970000000000002, 1.883, 2.552, 1.901, 2.555, 1.922, 2.5460000000000003, 1.937, 2.5290000000000004, 1.938, 2.5130000000000003, 1.922, 2.5010000000000003, 1.896, 2.495, 1.8699999999999999, 2.495, 1.8539999999999999, 2.499, 1.851, 2.5, 1.8619999999999999, 2.4930000000000003, 1.88, 2.479, 1.891, 2.463, 1.888, 2.45, 1.871, 2.4450000000000003, 1.8479999999999999, 2.447, 1.833, 2.45, 1.829, 2.448, 1.917, 2.2030000000000003, 1.9469999999999998, 2.18, 1.978, 2.161, 1.9989999999999999, 2.148, 2.0010000000000003, 2.145, 1.989, 2.149, 1.973, 2.1540000000000004, 1.965, 2.1510000000000002, 1.9719999999999998, 2.1350000000000002, 1.9919999999999998, 2.108, 2.0210000000000004, 2.0780000000000003, 2.047, 2.052, 2.06, 2.0300000000000002, 2.0540000000000003, 2.0140000000000002, 2.0340000000000003, 2.0060000000000002, 2.0140000000000002, 1.998, 2.0010000000000003, 1.985, 2.003, 1.9629999999999999, 2.238, 2.99, 1.672, 2.2430000000000003, 2.992, 1.67, 2.23, 2.991, 1.673, 2.213, 2.9890000000000003, 1.677, 2.204, 2.986, 1.679, 2.206, 2.983, 1.678, 2.222, 1.677, 2.245, 1.678, 2.2630000000000003, 1.684, 2.2680000000000002, 1.6949999999999998, 2.254, 1.7089999999999999, 2.23, 1.7229999999999999, 2.204, 1.732, 2.1870000000000003, 2.952, 1.732, 2.184, 2.958, 1.7229999999999999, 2.0330000000000004, 3.1670000000000003, 1.736, 2.044, 3.1740000000000004, 1.736, 2.035, 3.182, 1.7389999999999999, 2.011, 1.7489999999999999, 1.985, 1.761, 1.9709999999999999, 1.773, 1.973, 1.781, 1.993, 1.786, 2.0250000000000004, 1.789, 2.056, 1.795, 2.073, 1.804, 2.068, 1.8179999999999998, 2.0490000000000004, 1.8339999999999999, 2.027, 1.851, 2.0140000000000002, 1.865, 2.0140000000000002, 1.875, 2.0250000000000004, 1.882, 2.039, 1.884, 2.048, 1.884, 2.0410000000000004, 1.885, 2.0180000000000002, 1.886, 2.027, 1.914, 2.016, 1.921, 2.019, 1.929, 2.032, 1.933, 2.0490000000000004, 1.927, 2.06, 1.916, 2.0540000000000003, 1.905, 2.0330000000000004, 1.899, 2.0050000000000003, 1.9, 1.981, 1.907, 1.969, 1.917, 1.9719999999999998, 1.926, 1.986, 1.93, 2.0020000000000002, 1.929, 2.0090000000000003, 1.922, 1.997, 1.914, 1.97, 1.91, 1.937, 1.91, 1.91, 1.914, 1.897, 1.92, 1.902, 1.925, 1.9629999999999999, 1.9789999999999999, 1.9519999999999997, 1.974, 1.928, 1.978, 1.905, 1.9879999999999998, 1.89, 2.0050000000000003, 1.887, 2.0220000000000002, 1.897, 2.035, 1.912, 2.036, 1.923, 2.0290000000000004, 1.923, 2.02, 1.911, 2.016, 1.89, 2.0210000000000004, 1.8679999999999999, 2.0370000000000004, 1.8539999999999999, 2.061, 1.851, 2.087, 1.857, 2.1060000000000003, 1.867, 2.1140000000000003, 1.8739999999999999, 2.113, 2.0420000000000003, 2.1220000000000003, 2.0530000000000004, 2.113, 2.08, 2.101, 2.117, 2.085, 2.1510000000000002, 2.0660000000000003, 2.169, 2.048, 2.1670000000000003, 2.035, 2.1510000000000002, 2.028, 2.132, 2.028, 2.121, 2.0330000000000004, 1.896, 2.2350000000000003, 1.877, 2.2550000000000003, 1.875, 2.274, 1.882, 2.2870000000000004, 1.889, 2.2950000000000004, 1.884, 2.297, 1.8619999999999999, 2.293, 1.827, 2.289, 1.791, 2.2830000000000004, 1.765, 2.278, 1.754, 2.269, 1.758, 2.2590000000000003, 1.774, 2.2430000000000003, 1.7469999999999999, 2.157, 1.768, 2.1580000000000004, 1.773, 2.164, 1.764, 2.176, 1.7489999999999999, 2.186, 1.7389999999999999, 2.189, 1.738, 2.1870000000000003, 1.7469999999999999, 2.184, 1.761, 2.182, 1.649, 1.636, 1.634, 1.643, 1.663, 1.686, 1.7049999999999998, 1.7109999999999999, 1.7, 1.679, 1.775, 2.596, 1.769, 2.573, 1.751, 2.547, 1.73, 2.5250000000000004, 1.714, 2.511, 1.7129999999999999, 2.5060000000000002, 1.7269999999999999, 2.5090000000000003, 1.748, 2.511, 1.771, 2.503, 1.784, 2.482, 1.781, 2.454, 1.765, 2.4330000000000003, 1.7469999999999999, 2.4240000000000004, 1.734, 2.4290000000000003, 1.7329999999999999, 2.446, 1.744, 2.466, 1.761, 2.4810000000000003, 1.779, 2.483, 1.789, 2.472, 1.783, 2.455, 1.765, 2.438, 1.7449999999999999, 2.43, 1.7309999999999999, 2.432, 1.728, 2.439, 1.736, 2.444, 1.7489999999999999, 2.4410000000000003, 1.778, 2.2310000000000003, 1.778, 2.236, 1.783, 2.25, 1.797, 2.2680000000000002, 1.8199999999999998, 2.277, 1.845, 2.273, 1.8659999999999999, 2.258, 1.88, 2.2430000000000003, 1.885, 2.2350000000000003, 1.885, 2.238, 1.887, 2.249, 1.894, 2.2630000000000003, 1.906, 2.273, 1.923, 2.2720000000000002, 1.941, 2.261, 1.954, 2.245, 1.9599999999999997, 2.232, 1.9599999999999997, 2.228, 1.9599999999999997, 2.233, 1.9629999999999999, 2.244, 1.9949999999999999, 1.989, 1.978, 1.7489999999999999, 1.742, 1.7369999999999999, 1.7369999999999999, 1.7429999999999999, 1.751, 1.759, 1.764, 1.767, 1.771, 1.777, 1.786, 1.799, 1.8159999999999998, 1.8339999999999999, 1.849, 1.859, 2.079, 2.0940000000000003, 2.1, 2.097, 2.0900000000000003, 2.0820000000000003, 2.079, 2.0820000000000003, 2.8800000000000003, 2.092, 2.8810000000000002, 2.105, 2.8800000000000003, 2.116, 2.8800000000000003, 2.121, 2.882, 2.119, 2.8850000000000002, 2.1140000000000003, 2.887, 2.112, 1.66, 1.664, 1.6809999999999998, 1.7049999999999998, 1.73, 1.7469999999999999, 1.916, 2.524, 1.911, 2.531, 1.893, 2.532, 1.865, 2.523, 1.8359999999999999, 2.5050000000000003, 1.8139999999999998, 2.486, 1.804, 2.4730000000000003, 1.8059999999999998, 2.47, 1.815, 2.476, 1.8239999999999998, 2.486, 1.825, 2.495, 1.815, 2.5, 1.8, 2.498, 1.783, 2.491, 1.771, 2.483, 1.769, 2.4770000000000003, 1.778, 2.475, 1.798, 2.4770000000000003, 1.8239999999999998, 2.483, 2.095, 2.603, 2.107, 2.5980000000000003, 2.1310000000000002, 2.593, 2.16, 2.5900000000000003, 2.186, 2.589, 2.201, 2.5900000000000003, 2.2, 2.593, 2.186, 2.5980000000000003, 2.169, 2.607, 2.1590000000000003, 2.617, 2.16, 2.625, 2.1750000000000003, 2.628, 2.198, 2.6270000000000002, 2.2950000000000004, 2.9930000000000003, 2.212, 2.2920000000000003, 2.99, 2.196, 2.3000000000000003, 2.987, 2.1780000000000004, 2.314, 2.99, 2.161, 2.326, 3.0010000000000003, 2.1430000000000002, 2.3280000000000003, 3.0180000000000002, 2.124, 2.317, 3.04, 2.107, 2.2960000000000003, 3.061, 2.093, 2.298, 2.9170000000000003, 2.0010000000000003, 2.2870000000000004, 2.903, 2.0090000000000003, 2.2830000000000004, 2.887, 2.0090000000000003, 2.2870000000000004, 2.871, 2.003, 2.293, 2.858, 1.998, 2.2960000000000003, 2.846, 1.9949999999999999, 2.293, 2.838, 1.9989999999999999, 2.2830000000000004, 2.83, 2.007, 2.2670000000000003, 2.819, 2.0180000000000002, 2.253, 2.8030000000000004, 2.0260000000000002, 2.245, 2.789, 2.027, 2.245, 2.778, 2.02, 2.248, 2.773, 2.0100000000000002, 2.327, 2.632, 2.0530000000000004, 2.333, 2.625, 2.061, 2.342, 2.6180000000000003, 2.0620000000000003, 2.357, 2.612, 2.052, 2.378, 2.611, 2.0370000000000004, 2.3960000000000004, 2.615, 2.023, 2.407, 2.623, 2.0140000000000002, 2.4130000000000003, 2.6270000000000002, 2.015, 2.4170000000000003, 2.624, 2.0210000000000004, 2.4210000000000003, 2.6100000000000003, 2.0290000000000004, 2.426, 2.588, 2.0330000000000004, 2.435, 2.565, 2.0290000000000004, 2.446, 2.547, 2.016, 2.456, 2.5380000000000003, 1.9989999999999999, 2.46, 2.536, 1.985, 2.4570000000000003, 2.539, 1.9789999999999999, 2.4490000000000003, 2.543, 1.981, 1.879, 2.963, 2.5380000000000003, 1.873, 2.998, 2.548, 1.876, 3.0300000000000002, 2.565, 1.886, 2.588, 1.898, 2.611, 1.904, 2.6270000000000002, 1.899, 2.632, 1.831, 2.6180000000000003, 1.835, 2.6390000000000002, 1.8279999999999998, 2.6460000000000004, 1.8139999999999998, 2.6380000000000003, 1.799, 2.62, 1.79, 2.601, 1.791, 2.589, 1.802, 2.585, 1.819, 2.5860000000000003, 1.8339999999999999, 2.5900000000000003, 1.8419999999999999, 2.589, 1.837, 2.577, 1.825, 2.556, 1.8159999999999998, 2.536, 1.8159999999999998, 2.524, 1.827, 2.528, 1.849, 2.5450000000000004, 1.876, 2.5740000000000003, 1.899, 2.604, 1.913, 2.625, 1.916, 2.6310000000000002, 1.912, 2.625, 1.9349999999999998, 2.58, 1.9439999999999997, 2.607, 1.9599999999999997, 2.629, 1.973, 2.637, 1.9799999999999998, 2.6220000000000003, 1.978, 2.5860000000000003, 1.97, 2.5410000000000004, 1.9599999999999997, 2.4970000000000003, 1.954, 2.463, 1.9559999999999997, 2.44, 1.9669999999999999, 2.4290000000000003, 1.985, 2.422, 2.0050000000000003, 2.4090000000000003, 2.0220000000000002, 2.382, 2.0290000000000004, 2.346, 2.0290000000000004, 2.311, 2.0290000000000004, 2.2870000000000004, 2.0300000000000002, 2.2790000000000004, 2.039, 2.285, 2.057, 2.297, 2.3480000000000003, 1.8519999999999999, 2.3320000000000003, 1.8419999999999999, 2.323, 1.8439999999999999, 2.3240000000000003, 1.8559999999999999, 2.329, 1.865, 2.3320000000000003, 1.859, 2.331, 1.8299999999999998, 2.321, 1.78, 2.3080000000000003, 1.7269999999999999, 2.2960000000000003, 1.684, 2.289, 1.662, 2.2920000000000003, 1.66, 2.305, 1.675, 2.321, 1.694, 2.333, 1.698, 2.3360000000000003, 1.68, 2.136, 1.986, 2.12, 1.9879999999999998, 2.108, 1.965, 2.1020000000000003, 1.9349999999999998, 2.1020000000000003, 1.917, 2.103, 1.918, 2.1, 1.942, 2.091, 1.981, 2.0740000000000003, 2.0220000000000002, 2.052, 2.0420000000000003, 2.032, 2.031, 2.015, 2.0010000000000003, 2.004, 1.9719999999999998, 1.9989999999999999, 1.9589999999999999, 1.9949999999999999, 1.9679999999999997, 1.97, 2.08, 1.9829999999999999, 2.048, 2.003, 2.027, 2.0250000000000004, 2.0250000000000004, 2.04, 2.0410000000000004, 2.0460000000000003, 2.069, 2.0460000000000003, 2.092, 2.043, 2.095, 2.043, 2.0700000000000003, 2.0500000000000003, 2.0260000000000002, 2.063, 1.9839999999999998, 2.079, 1.958, 2.0900000000000003, 1.9549999999999998, 2.091, 1.969, 2.0820000000000003, 1.9919999999999998, 2.068, 2.007, 1.9439999999999997, 1.873, 1.957, 1.867, 1.957, 1.882, 1.945, 1.912, 1.924, 1.9439999999999997, 1.906, 1.9559999999999997, 1.897, 1.942, 1.901, 1.908, 1.915, 1.8739999999999999, 1.933, 1.8519999999999999, 1.9469999999999998, 1.851, 1.949, 1.8719999999999999, 1.937, 1.907, 1.918, 1.941, 1.904, 1.9519999999999997, 1.901, 1.9319999999999997, 1.912, 1.892, 1.9349999999999998, 1.8519999999999999, 1.962, 1.8299999999999998, 1.9439999999999997, 2.391, 1.9389999999999998, 2.3770000000000002, 1.9359999999999997, 2.367, 1.9319999999999997, 2.362, 1.927, 2.359, 1.919, 2.357, 1.909, 2.355, 1.898, 2.3520000000000003, 1.887, 2.353, 1.876, 2.357, 1.796, 2.4930000000000003, 1.789, 2.496, 1.782, 2.4970000000000003, 1.775, 2.5020000000000002, 1.769, 2.5130000000000003, 1.765, 2.532, 1.762, 2.557, 1.758, 2.584, 1.754, 2.6100000000000003, 1.752, 2.6310000000000002, 1.752, 2.648, 1.755, 2.6620000000000004, 1.76, 2.6740000000000004, 1.766, 2.689, 1.772, 2.7030000000000003, 1.777, 2.714, 1.777, 2.722, 1.776, 2.722, 1.772, 2.717, 1.766, 2.706, 1.763, 2.6950000000000003, 1.764, 2.686, 1.768, 2.682, 1.773, 2.6830000000000003, 1.778, 2.688, 1.783, 2.694, 1.785, 2.696, 1.784, 2.692, 1.8699999999999999, 2.488, 1.875, 2.47, 1.885, 2.4570000000000003, 1.9, 2.454, 1.914, 2.454, 1.923, 2.454, 1.922, 2.4490000000000003, 1.913, 2.4370000000000003, 1.899, 2.418, 1.889, 2.398, 1.882, 2.3800000000000003, 1.882, 2.37, 1.89, 2.367, 1.899, 2.369, 1.903, 2.3680000000000003, 1.896, 2.365, 1.878, 2.361, 1.855, 2.358, 1.835, 2.3560000000000003, 1.821, 2.3600000000000003, 1.817, 2.371, 1.823, 2.3890000000000002, 1.849, 2.29, 1.8599999999999999, 2.273, 1.859, 2.2520000000000002, 1.8499999999999999, 2.228, 1.8419999999999999, 2.2070000000000003, 1.843, 2.189, 1.855, 2.176, 1.876, 2.1660000000000004, 1.901, 2.153, 1.921, 2.1350000000000002, 1.927, 2.1140000000000003, 1.922, 2.091, 1.909, 2.071, 1.897, 2.055, 1.894, 2.0450000000000004, 1.9, 2.043, 1.918, 2.0450000000000004, 2.088, 2.846, 2.73, 2.095, 2.7470000000000003, 2.093, 2.765, 2.0820000000000003, 2.782, 2.0660000000000003, 2.7960000000000003, 2.052, 2.809, 2.0460000000000003, 2.823, 2.0530000000000004, 2.835, 2.0700000000000003, 2.845, 2.0900000000000003, 2.853, 2.105, 2.859, 2.108, 2.8640000000000003, 2.097, 2.867, 2.079, 2.867, 2.063, 2.865, 2.057, 2.861, 2.128, 3.1, 2.573, 2.1350000000000002, 3.12, 2.555, 2.132, 3.1340000000000003, 2.54, 2.1220000000000003, 3.1430000000000002, 2.527, 2.111, 3.145, 2.516, 2.1020000000000003, 3.1390000000000002, 2.5050000000000003, 2.0980000000000003, 3.1260000000000003, 2.495, 2.097, 3.108, 2.483, 2.0980000000000003, 3.084, 2.47, 2.0980000000000003, 3.057, 2.456, 2.0900000000000003, 3.027, 2.442, 2.075, 2.996, 2.431, 2.055, 2.967, 2.4250000000000003, 2.0370000000000004, 2.935, 2.422, 2.027, 2.9010000000000002, 2.423, 2.024, 2.865, 2.4240000000000004, 1.831, 2.4120000000000004, 2.539, 1.815, 2.394, 2.5580000000000003, 1.804, 2.3760000000000003, 2.573, 1.799, 2.367, 2.5820000000000003, 1.797, 2.371, 2.589, 1.797, 2.3840000000000003, 2.597, 1.797, 2.4000000000000004, 2.608, 1.793, 2.41, 2.624, 1.787, 2.406, 2.64, 1.782, 2.39, 2.6550000000000002, 1.778, 2.3680000000000003, 2.6660000000000004, 1.779, 2.3520000000000003, 2.672, 1.785, 2.3480000000000003, 2.6740000000000004, 1.791, 2.358, 2.6780000000000004, 1.792, 2.3760000000000003, 2.6870000000000003, 1.788, 2.395, 2.702, 1.783, 2.4050000000000002, 2.7230000000000003, 1.78, 2.402, 2.7430000000000003, 1.7469999999999999, 2.2960000000000003, 1.744, 2.3080000000000003, 1.74, 2.317, 1.7369999999999999, 2.318, 1.7329999999999999, 2.31, 1.728, 2.2960000000000003, 1.724, 2.281, 1.7229999999999999, 2.2720000000000002, 1.724, 2.269, 1.73, 2.273, 1.7389999999999999, 2.2790000000000004, 1.7469999999999999, 2.278, 1.752, 2.265, 2.065, 2.692, 2.3890000000000002, 2.085, 2.705, 2.3640000000000003, 2.097, 2.718, 2.341, 2.091, 2.733, 2.326, 2.0660000000000003, 2.748, 2.321, 2.032, 2.7630000000000003, 2.326, 1.9999999999999998, 2.778, 2.334, 1.888, 2.91, 2.3000000000000003, 1.8639999999999999, 2.918, 2.311, 1.8399999999999999, 2.9240000000000004, 2.319, 1.8259999999999998, 2.926, 2.317, 1.827, 2.9250000000000003, 2.306, 1.8419999999999999, 2.9210000000000003, 2.293, 1.8619999999999999, 2.915, 2.286, 1.878, 2.9080000000000004, 2.2910000000000004, 1.884, 2.9010000000000002, 2.307, 1.878, 2.894, 2.3320000000000003, 1.8639999999999999, 2.886, 2.362, 1.851, 2.8770000000000002, 2.39, 1.8419999999999999, 2.8680000000000003, 2.414, 1.841, 2.8600000000000003, 2.434, 1.849, 2.851, 2.454, 1.861, 2.8440000000000003, 2.475, 1.8719999999999999, 2.838, 2.5, 1.8719999999999999, 2.835, 2.5260000000000002, 1.861, 2.834, 2.551, 1.847, 2.834, 2.571, 1.8379999999999999, 2.8320000000000003, 2.584, 1.8399999999999999, 2.8280000000000003, 2.589, 1.853, 2.819, 2.587, 1.982, 2.5140000000000002, 2.5050000000000003, 1.9669999999999999, 2.5050000000000003, 2.498, 1.9319999999999997, 2.504, 2.49, 1.895, 2.512, 2.48, 1.869, 2.5210000000000004, 2.4650000000000003, 1.8639999999999999, 2.5260000000000002, 2.447, 1.882, 2.5210000000000004, 2.4290000000000003, 1.916, 2.507, 2.415, 1.9519999999999997, 2.49, 2.4050000000000002, 1.97, 2.475, 2.4010000000000002, 1.9599999999999997, 2.47, 2.4010000000000002, 1.93, 2.474, 2.4010000000000002, 1.896, 2.486, 2.3960000000000004, 1.876, 2.5020000000000002, 2.387, 1.873, 2.515, 2.374, 1.892, 2.5220000000000002, 2.363, 1.926, 2.5220000000000002, 2.3520000000000003, 1.961, 2.52, 2.343, 1.977, 2.523, 2.339, 1.966, 2.5340000000000003, 2.337, 1.9319999999999997, 2.5530000000000004, 2.333, 1.894, 2.579, 2.327, 1.8659999999999999, 2.608, 2.317, 1.8559999999999999, 2.6350000000000002, 2.306, 1.8659999999999999, 2.6580000000000004, 2.2960000000000003, 1.79, 2.8810000000000002, 2.486, 1.804, 2.8890000000000002, 2.4930000000000003, 1.799, 2.8930000000000002, 2.5, 1.771, 2.894, 2.503, 1.7269999999999999, 2.891, 2.503, 1.684, 2.8840000000000003, 2.503, 1.653, 2.875, 2.504, 1.64, 2.862, 2.511, 1.646, 2.847, 2.5210000000000004, 1.666, 2.831, 2.5330000000000004, 1.6909999999999998, 2.813, 2.547, 1.706, 2.793, 2.561, 1.704, 2.773, 2.573, 1.692, 2.7550000000000003, 2.584, 1.678, 2.74, 2.5940000000000003, 1.673, 2.7270000000000003, 2.6060000000000003, 1.684, 2.575, 2.749, 1.671, 2.5700000000000003, 2.749, 1.673, 2.5700000000000003, 2.7510000000000003, 1.6929999999999998, 2.571, 2.754, 1.7249999999999999, 2.5740000000000003, 2.7560000000000002, 1.762, 2.5780000000000003, 2.757, 1.792, 2.5820000000000003, 2.754, 1.805, 2.585, 2.7470000000000003, 1.799, 2.588, 2.74, 1.783, 2.5940000000000003, 2.734, 1.77, 2.604, 2.732, 1.861, 3.0900000000000003, 2.8480000000000003, 1.903, 3.1020000000000003, 2.855, 1.9399999999999997, 3.1100000000000003, 2.8560000000000003, 1.9629999999999999, 3.115, 2.853, 1.9679999999999997, 3.117, 2.85, 1.9669999999999999, 3.116, 2.8480000000000003, 1.973, 3.112, 2.845, 1.993, 3.1100000000000003, 2.842, 2.0290000000000004, 3.108, 2.8400000000000003, 2.077, 3.105, 2.838, 2.1270000000000002, 3.1020000000000003, 2.835, 2.1630000000000003, 3.097, 2.83, 2.1750000000000003, 3.093, 2.826, 2.164, 3.0900000000000003, 2.825, 2.14, 3.0860000000000003, 2.8280000000000003, 2.1180000000000003, 3.0820000000000003, 2.837, 2.1060000000000003, 3.0780000000000003, 2.846, 2.107, 3.0740000000000003, 2.857, 2.119, 3.067, 2.865, 2.133, 3.059, 2.871, 2.198, 2.693, 2.8360000000000003, 2.201, 2.694, 2.855, 2.192, 2.7, 2.875, 2.184, 2.708, 2.894, 2.1830000000000003, 2.717, 2.911, 2.197, 2.722, 2.9240000000000004, 2.224, 2.7230000000000003, 2.931, 2.258, 2.721, 2.9330000000000003, 2.2920000000000003, 2.717, 2.9290000000000003, 2.313, 2.7110000000000003, 2.922, 2.315, 2.704, 2.9130000000000003, 2.307, 2.698, 2.9040000000000004, 2.3000000000000003, 2.689, 2.8960000000000004, 2.305, 2.68, 2.89, 2.3240000000000003, 2.6710000000000003, 2.887, 2.3560000000000003, 2.661, 2.886, 2.3930000000000002, 2.653, 2.887, 2.422, 2.6510000000000002, 2.891, 2.432, 2.6540000000000004, 2.8960000000000004, 2.422, 2.661, 2.9040000000000004, 2.704, 2.9040000000000004, 2.692, 2.918, 2.6830000000000003, 2.9290000000000003, 2.677, 2.939, 2.6740000000000004, 2.946, 2.672, 2.95, 2.6710000000000003, 2.952, 2.668, 2.951, 2.6590000000000003, 2.9490000000000003, 2.645, 2.9450000000000003, 2.6260000000000003, 2.94, 2.6020000000000003, 2.936, 2.576, 2.934, 2.551, 2.935, 2.5300000000000002, 2.9410000000000003, 2.5130000000000003, 2.951, 2.321, 2.94, 2.2990000000000004, 2.9290000000000003, 2.2880000000000003, 2.9210000000000003, 2.289, 2.914, 2.169, 1.958, 2.1460000000000004, 1.949, 2.1350000000000002, 1.9589999999999999, 2.1380000000000003, 1.986, 1.626, 2.9770000000000003, 2.636, 1.626, 2.986, 2.6350000000000002, 1.626, 2.999, 2.632, 1.626, 3.0130000000000003, 2.629, 1.6239999999999999, 3.024, 2.6270000000000002, 1.621, 3.035, 2.628, 1.617, 3.047, 2.632, 1.6159999999999999, 3.0620000000000003, 2.64, 1.619, 3.079, 2.6470000000000002, 1.625, 3.0980000000000003, 2.652, 1.631, 3.115, 2.6510000000000002, 1.656, 3.084, 2.3880000000000003, 1.646, 3.095, 2.379, 1.641, 3.108, 2.369, 1.645, 3.124, 2.3560000000000003, 1.657, 3.141, 2.339, 1.676, 3.156, 2.319, 1.696, 3.168, 2.297, 1.712, 3.176, 2.2760000000000002, 1.722, 3.1780000000000004, 2.2590000000000003, 1.728, 3.1750000000000003, 2.2430000000000003, 1.732, 3.1660000000000004, 2.228, 1.738, 3.1550000000000002, 2.21, 1.7489999999999999, 3.144, 2.189, 1.765, 3.132, 2.1660000000000004, 1.786, 3.121, 2.14, 1.807, 3.112, 2.116, 1.825, 3.103, 2.097, 1.8379999999999999, 3.096, 2.084, 1.845, 3.0900000000000003, 2.076, 1.8519999999999999, 3.087, 2.069, 1.8619999999999999, 3.0860000000000003, 2.0620000000000003, 1.878, 3.087, 2.0530000000000004, 1.902, 3.091, 2.0420000000000003, 1.9309999999999998, 3.097, 2.028, 1.961, 3.1, 2.015, 1.99, 3.099, 2.008, 2.245, 2.744, 1.8639999999999999, 2.245, 2.7550000000000003, 1.88, 2.24, 2.7670000000000003, 1.897, 2.234, 2.774, 1.909, 2.23, 2.778, 1.916, 2.2310000000000003, 2.774, 1.916, 2.233, 2.7670000000000003, 1.912, 2.233, 2.757, 1.91, 2.2310000000000003, 2.746, 1.913, 2.225, 2.736, 1.923, 2.216, 2.725, 1.9349999999999998, 2.204, 2.718, 1.9479999999999997, 2.1910000000000003, 2.713, 1.9549999999999998, 2.1790000000000003, 2.712, 1.958, 2.168, 2.714, 1.957, 2.16, 2.72, 1.9559999999999997, 2.153, 2.73, 1.961, 2.1460000000000004, 2.745, 1.973, 2.1390000000000002, 2.7670000000000003, 1.9909999999999999, 2.132, 2.793, 2.0130000000000003, 2.128, 2.823, 2.035, 2.168, 2.9610000000000003, 2.1340000000000003, 2.1740000000000004, 2.983, 2.14, 2.182, 3.003, 2.14, 2.188, 3.0210000000000004, 2.14, 2.192, 3.0340000000000003, 2.144, 2.193, 3.043, 2.156, 2.19, 3.0460000000000003, 2.1740000000000004, 2.184, 3.044, 2.196, 2.177, 3.0380000000000003, 2.2150000000000003, 2.1700000000000004, 3.027, 2.226, 2.1670000000000003, 3.012, 2.225, 2.1670000000000003, 2.995, 2.214, 2.1700000000000004, 2.9770000000000003, 2.201, 2.1710000000000003, 2.96, 2.1910000000000003, 2.1700000000000004, 2.946, 2.188, 2.1660000000000004, 2.935, 2.194, 2.1620000000000004, 2.931, 2.205, 2.1340000000000003, 2.9930000000000003, 2.2030000000000003, 2.132, 3.0180000000000002, 2.218, 2.1220000000000003, 3.039, 2.2310000000000003, 2.1060000000000003, 3.059, 2.237, 2.0900000000000003, 3.075, 2.2350000000000003, 2.077, 3.087, 2.23, 2.068, 3.092, 2.228, 2.0620000000000003, 3.089, 2.2310000000000003, 2.056, 3.081, 2.241, 2.0490000000000004, 3.071, 2.2520000000000002, 2.0420000000000003, 3.061, 2.2600000000000002, 1.91, 2.2840000000000003, 1.911, 2.282, 1.913, 2.277, 1.915, 2.2710000000000004, 1.912, 2.265, 1.904, 2.2600000000000002, 1.89, 2.253, 1.878, 2.241, 1.8699999999999999, 2.226, 1.869, 2.2110000000000003, 1.8699999999999999, 2.2, 1.871, 2.197, 1.871, 2.204, 1.8639999999999999, 2.22, 1.849, 2.2430000000000003, 1.8279999999999998, 2.2640000000000002, 1.8079999999999998, 2.2840000000000003, 1.794, 2.3000000000000003, 1.7469999999999999, 2.032, 1.754, 2.044, 1.752, 2.0500000000000003, 1.7389999999999999, 2.044, 1.7209999999999999, 2.024, 1.7009999999999998, 1.993, 1.6869999999999998, 1.957, 1.6809999999999998, 1.926, 1.682, 1.902, 1.686, 1.888, 1.686, 1.884, 1.679, 1.884, 1.664, 1.883, 1.643, 1.879, 1.6219999999999999, 1.8719999999999999, 1.609, 1.871, 1.621, 2.228, 1.632, 2.274, 1.634, 2.319, 1.63, 2.363, 1.627, 2.4040000000000004, 1.629, 2.44, 1.64, 2.47, 1.66, 2.492, 1.688, 2.5050000000000003, 1.7169999999999999, 2.508, 1.74, 2.504, 1.754, 2.495, 1.761, 2.482, 1.764, 2.471, 1.769, 2.464, 2.064, 2.5500000000000003, 2.065, 2.567, 2.0580000000000003, 2.589, 2.0500000000000003, 2.6140000000000003, 2.051, 2.637, 2.0620000000000003, 2.657, 2.083, 2.6700000000000004, 2.1100000000000003, 2.676, 2.1340000000000003, 2.6710000000000003, 2.1470000000000002, 2.6550000000000002, 2.1430000000000002, 2.629, 2.1270000000000002, 2.595, 2.112, 2.557, 2.105, 2.5180000000000002, 2.4080000000000004, 2.6700000000000004, 2.581, 2.435, 2.6590000000000003, 2.588, 2.464, 2.6390000000000002, 2.592, 2.4770000000000003, 2.6140000000000003, 2.591, 2.466, 2.588, 2.585, 2.4330000000000003, 2.567, 2.575, 2.394, 2.5540000000000003, 2.563, 2.365, 2.551, 2.5490000000000004, 2.318, 2.5530000000000004, 2.2560000000000002, 2.3120000000000003, 2.5410000000000004, 2.2270000000000003, 2.326, 2.5330000000000004, 2.202, 2.357, 2.528, 2.182, 2.3960000000000004, 2.523, 2.165, 2.426, 2.5180000000000002, 2.1460000000000004, 2.431, 2.515, 2.124, 2.414, 2.516, 2.097, 2.3880000000000003, 2.523, 2.069, 2.37, 2.5340000000000003, 2.0450000000000004, 2.37, 2.5500000000000003, 2.0260000000000002, 2.3890000000000002, 2.567, 2.0140000000000002, 2.4200000000000004, 2.58, 2.008, 2.45, 2.5900000000000003, 2.0050000000000003, 2.46, 2.595, 1.998, 2.447, 2.593, 1.985, 2.4170000000000003, 2.587, 1.9679999999999997, 2.386, 2.579, 1.95, 2.369, 2.5740000000000003, 1.9359999999999997, 2.37, 2.568, 1.929, 2.3920000000000003, 2.564, 1.9309999999999998, 2.4240000000000004, 2.556, 1.937, 2.498, 2.6420000000000003, 2.194, 2.498, 2.636, 2.2030000000000003, 2.474, 2.636, 2.206, 2.444, 2.6470000000000002, 2.209, 2.422, 2.6660000000000004, 2.2150000000000003, 2.418, 2.6910000000000003, 2.222, 2.432, 2.718, 2.232, 2.4570000000000003, 2.742, 2.24, 2.483, 2.7640000000000002, 2.244, 2.49, 2.7870000000000004, 2.245, 2.474, 2.814, 2.24, 2.44, 2.846, 2.236, 2.403, 2.8810000000000002, 2.233, 2.375, 2.919, 2.232, 2.365, 2.9530000000000003, 2.233, 2.3720000000000003, 2.236, 2.39, 2.238, 2.4040000000000004, 2.237, 2.3960000000000004, 2.234, 2.362, 2.23, 2.314, 2.23, 2.2670000000000003, 2.232, 1.597, 2.8880000000000003, 1.569, 2.899, 1.5559999999999998, 2.911, 1.563, 2.9200000000000004, 1.7149999999999999, 2.612, 1.756, 2.587, 1.805, 2.563, 1.8419999999999999, 2.544, 1.8519999999999999, 2.5290000000000004, 1.8359999999999999, 2.519, 1.809, 2.5140000000000002, 1.79, 2.5060000000000002, 1.79, 2.495, 1.8139999999999998, 2.4770000000000003, 1.863, 2.459, 1.924, 2.4450000000000003, 1.977, 2.4410000000000003, 2.0050000000000003, 2.447, 2.004, 2.462, 1.9879999999999998, 2.483, 1.977, 2.504, 1.982, 2.524, 2.007, 2.543, 2.051, 2.564, 2.104, 2.589, 2.326, 2.661, 2.9160000000000004, 2.3720000000000003, 2.6660000000000004, 2.9200000000000004, 2.419, 2.6590000000000003, 2.919, 2.4490000000000003, 2.645, 2.9080000000000004, 2.454, 2.632, 2.89, 2.438, 2.6300000000000003, 2.866, 2.418, 2.637, 2.8400000000000003, 2.4080000000000004, 2.652, 2.8160000000000003, 2.414, 2.669, 2.798, 2.4370000000000003, 2.677, 2.7870000000000004, 2.47, 2.6710000000000003, 2.7800000000000002, 2.5, 2.6470000000000002, 2.7750000000000004, 2.5140000000000002, 2.611, 2.7680000000000002, 2.572, 2.758, 2.54, 2.744, 2.5210000000000004, 2.732, 2.516, 2.7230000000000003, 2.52, 2.7190000000000003, 2.5260000000000002, 2.717, 2.5330000000000004, 2.563, 2.4450000000000003, 2.535, 2.552, 2.448, 2.516, 2.54, 2.4530000000000003, 2.484, 2.536, 2.459, 2.452, 2.543, 2.4650000000000003, 2.4330000000000003, 2.5620000000000003, 2.466, 2.43, 2.5860000000000003, 2.463, 2.443, 2.611, 2.454, 2.4610000000000003, 2.6310000000000002, 2.444, 2.472, 2.644, 2.434, 2.4610000000000003, 2.652, 2.43, 2.427, 2.6590000000000003, 2.432, 2.386, 2.6670000000000003, 2.4370000000000003, 2.35, 2.6780000000000004, 2.447, 2.331, 2.6910000000000003, 2.4570000000000003, 2.33, 2.7030000000000003, 2.464, 2.3440000000000003, 2.712, 2.468, 2.3640000000000003, 2.716, 2.475, 2.375, 2.716, 2.4890000000000003, 2.363, 2.714, 2.511, 2.331, 2.716, 2.5420000000000003, 2.092, 2.6220000000000003, 3.4850000000000003, 2.0620000000000003, 2.604, 3.5130000000000003, 2.0210000000000004, 2.591, 3.5290000000000004, 1.9829999999999999, 2.585, 3.539, 1.9589999999999999, 2.581, 3.5540000000000003, 1.9509999999999998, 2.5780000000000003, 3.579, 1.958, 2.568, 3.612, 1.9709999999999999, 2.5460000000000003, 3.6460000000000004, 1.977, 2.5130000000000003, 3.672, 1.966, 2.4730000000000003, 3.685, 1.9359999999999997, 2.434, 3.6870000000000003, 1.899, 2.4000000000000004, 3.685, 1.867, 2.375, 3.6870000000000003, 1.849, 2.357, 3.704, 1.8499999999999999, 2.3440000000000003, 3.74, 1.788, 2.182, 3.7560000000000002, 1.8119999999999998, 2.1550000000000002, 3.746, 1.8139999999999998, 2.1300000000000003, 3.725, 1.796, 2.116, 3.694, 1.769, 2.1180000000000003, 3.661, 1.736, 2.6670000000000003, 1.744, 2.6470000000000002, 1.75, 2.6260000000000003, 1.751, 2.604, 1.7469999999999999, 2.5820000000000003, 1.7409999999999999, 2.561, 1.7349999999999999, 2.5420000000000003, 1.7349999999999999, 2.524, 1.74, 2.5090000000000003, 1.75, 2.496, 1.879, 2.3440000000000003, 1.894, 2.331, 1.914, 2.317, 1.934, 2.302, 1.9509999999999998, 2.293, 1.9629999999999999, 2.2920000000000003, 1.9709999999999999, 2.298, 1.978, 2.311, 1.986, 2.323, 1.993, 2.3280000000000003, 1.9999999999999998, 2.326, 2.0050000000000003, 2.3200000000000003, 2.007, 2.3120000000000003, 2.003, 2.3040000000000003, 1.994, 2.2990000000000004, 1.9829999999999999, 2.297, 1.974, 2.2960000000000003, 1.969, 2.2880000000000003, 1.9669999999999999, 2.269, 1.966, 2.241, 1.9639999999999997, 2.212, 1.9589999999999999, 2.188, 1.954, 2.1740000000000004, 1.949, 2.1740000000000004, 1.949, 2.184, 1.997, 2.702, 2.18, 2.011, 2.677, 2.1780000000000004, 2.0220000000000002, 2.641, 2.1750000000000003, 2.027, 2.597, 2.176, 2.0260000000000002, 2.555, 2.185, 2.023, 2.5210000000000004, 2.2030000000000003, 2.023, 2.498, 2.226, 2.028, 2.488, 2.246, 2.036, 2.483, 2.2590000000000003, 2.0460000000000003, 2.476, 2.261, 2.057, 2.46, 2.253, 2.064, 2.435, 2.237, 2.065, 2.407, 2.2190000000000003, 2.063, 2.386, 2.202, 2.059, 2.378, 2.19, 2.057, 2.3840000000000003, 2.182, 2.0580000000000003, 2.399, 2.176, 2.059, 2.419, 2.1670000000000003, 2.057, 2.432, 2.1540000000000004, 1.881, 2.4040000000000004, 2.212, 1.878, 2.3960000000000004, 2.209, 1.8739999999999999, 2.3890000000000002, 2.213, 1.8699999999999999, 2.387, 2.225, 1.867, 2.3920000000000003, 2.24, 1.8639999999999999, 2.403, 2.2550000000000003, 1.8619999999999999, 2.4160000000000004, 2.269, 1.859, 2.426, 2.281, 1.8559999999999999, 2.431, 2.2950000000000004, 1.8519999999999999, 2.43, 2.315, 1.8479999999999999, 2.4280000000000004, 2.3400000000000003, 1.8419999999999999, 2.432, 2.37, 1.837, 2.4410000000000003, 2.4000000000000004, 1.835, 2.455, 2.4250000000000003, 1.835, 2.472, 2.444, 1.839, 2.49, 2.456, 1.8459999999999999, 2.5050000000000003, 2.462, 1.853, 2.512, 2.464, 1.8579999999999999, 2.5130000000000003, 2.464, 1.8599999999999999, 2.5130000000000003, 2.4610000000000003, 1.95, 2.543, 2.426, 1.9479999999999997, 2.5260000000000002, 2.426, 1.946, 2.507, 2.432, 1.938, 2.494, 2.444, 1.927, 2.486, 2.456, 1.911, 2.487, 2.468, 1.784, 2.6340000000000003, 2.459, 1.781, 2.637, 2.459, 1.784, 2.6350000000000002, 2.463, 1.792, 2.633, 2.47, 1.801, 2.6380000000000003, 2.4770000000000003, 1.8079999999999998, 2.652, 2.484, 1.8119999999999998, 2.6750000000000003, 2.487, 1.8159999999999998, 2.7, 2.488, 1.821, 2.72, 2.488, 1.829, 2.732, 2.488, 1.8419999999999999, 2.737, 2.49, 1.859, 2.7390000000000003, 2.494, 1.88, 2.742, 2.5, 1.899, 2.748, 2.5050000000000003, 1.914, 2.7590000000000003, 2.5100000000000002, 1.923, 2.7710000000000004, 2.5140000000000002, 1.926, 2.781, 2.515, 1.926, 2.7830000000000004, 2.5170000000000003, 1.927, 2.7750000000000004, 2.519, 1.93, 2.7600000000000002, 2.5220000000000002, 1.9359999999999997, 2.744, 2.523, 1.9669999999999999, 2.6780000000000004, 2.35, 1.966, 2.689, 2.335, 1.957, 2.7, 2.325, 1.945, 2.709, 2.322, 1.9359999999999997, 2.713, 2.326, 1.9349999999999998, 2.716, 2.333, 1.9399999999999997, 2.718, 2.337, 1.9479999999999997, 2.722, 2.334, 1.9549999999999998, 2.7310000000000003, 2.325, 1.9549999999999998, 2.7430000000000003, 2.314, 1.946, 2.758, 2.305, 1.929, 2.777, 2.3030000000000004, 1.912, 2.7960000000000003, 2.305, 1.901, 2.815, 2.3120000000000003, 1.899, 2.833, 2.3200000000000003, 1.907, 2.849, 2.322, 1.922, 2.865, 2.317, 1.929, 3.02, 2.1870000000000003, 1.93, 3.0140000000000002, 2.198, 1.937, 3.004, 2.205, 1.95, 2.991, 2.201, 1.9669999999999999, 2.976, 2.1870000000000003, 1.985, 2.958, 2.1700000000000004, 2.0010000000000003, 2.9410000000000003, 2.1580000000000004, 2.012, 2.922, 2.157, 2.0180000000000002, 2.9040000000000004, 2.165, 2.0220000000000002, 2.886, 2.1750000000000003, 2.024, 2.87, 2.1790000000000003, 2.0260000000000002, 2.8560000000000003, 2.169, 2.031, 2.8480000000000003, 2.1460000000000004, 2.0370000000000004, 2.842, 2.119, 2.0410000000000004, 2.8400000000000003, 2.0940000000000003, 2.0420000000000003, 2.838, 2.079, 2.21, 2.5420000000000003, 2.077, 2.232, 2.535, 2.069, 2.2600000000000002, 2.531, 2.0530000000000004, 2.2920000000000003, 2.531, 2.0380000000000003, 2.322, 2.536, 2.0250000000000004, 2.3440000000000003, 2.54, 2.019, 2.355, 2.5410000000000004, 2.02, 2.3600000000000003, 2.54, 2.023, 2.3640000000000003, 2.5380000000000003, 2.023, 2.371, 2.5370000000000004, 2.016, 2.3800000000000003, 2.5380000000000003, 2.0020000000000002, 2.39, 2.543, 1.9839999999999998, 2.3970000000000002, 2.551, 1.9669999999999999, 2.3960000000000004, 2.561, 1.9549999999999998, 2.3850000000000002, 2.573, 1.9479999999999997, 2.3680000000000003, 2.585, 1.9439999999999997, 1.753, 1.7249999999999999, 1.704, 1.6969999999999998, 1.7049999999999998, 1.7229999999999999, 1.7429999999999999, 1.754, 1.751, 1.738, 1.7229999999999999, 1.9519999999999997, 1.957, 1.9509999999999998, 1.941, 1.937, 1.9429999999999998, 1.957, 1.977, 1.997, 2.008, 2.004, 1.989, 1.9719999999999998, 1.962, 1.965, 1.9799999999999998, 2.004, 2.0300000000000002, 2.047, 2.0500000000000003, 2.043, 2.036, 2.0380000000000003, 2.0500000000000003, 2.071, 2.097, 2.119, 1.9839999999999998, 1.993, 1.9949999999999999, 1.9839999999999998, 1.961, 1.9309999999999998, 1.907, 1.895, 1.897, 1.908, 1.923, 1.933, 1.934, 1.926, 1.913, 1.9, 1.892, 1.893, 1.898, 1.907, 1.912, 1.909, 1.897, 1.88, 2.0100000000000002, 2.0180000000000002, 2.028, 2.0410000000000004, 2.059, 2.08, 2.099, 2.112, 2.116, 2.1100000000000003, 2.101, 2.092, 2.111, 2.101, 2.097, 2.096, 2.101, 2.109, 2.119, 2.1270000000000002, 2.132, 2.137, 2.144, 2.153, 2.1620000000000004, 2.1710000000000003, 2.181, 2.186, 2.076, 2.0780000000000003, 2.08, 2.077, 2.067, 2.055, 2.0420000000000003, 2.035, 2.0340000000000003, 2.036, 2.0370000000000004, 2.0340000000000003, 2.0250000000000004, 2.0130000000000003, 1.9319999999999997, 1.9389999999999998, 1.946, 1.95, 1.949, 1.9429999999999998, 1.9319999999999997, 1.921, 1.911, 1.901, 1.893, 1.883, 1.8719999999999999, 1.857, 1.837, 1.8139999999999998, 1.794, 1.777, 1.766, 1.8279999999999998, 1.8299999999999998, 1.833, 1.8379999999999999, 1.8459999999999999, 1.8539999999999999, 1.859, 1.8619999999999999, 1.861, 1.859, 1.857, 1.857, 1.8599999999999999, 1.867, 1.876, 1.884, 1.893, 1.901, 1.909, 2.0540000000000003, 2.117, 2.059, 2.119, 2.069, 2.113, 2.0780000000000003, 2.104, 2.0780000000000003, 2.096, 2.047, 2.0460000000000003, 2.068, 2.032, 2.0780000000000003, 2.0210000000000004, 2.076, 2.0180000000000002, 2.067, 2.019, 2.0580000000000003, 2.023, 1.8219999999999998, 2.1580000000000004, 1.803, 2.169, 1.787, 2.1780000000000004, 1.778, 2.184, 1.777, 2.189, 1.78, 2.196, 1.782, 2.2070000000000003, 1.777, 2.224, 1.76, 2.4890000000000003, 1.76, 2.5, 1.7489999999999999, 2.512, 1.7349999999999999, 2.523, 1.726, 2.535, 1.7269999999999999, 2.5490000000000004, 1.738, 2.5660000000000003, 1.753, 2.584, 1.766, 2.603, 1.77, 2.6220000000000003, 1.758, 2.6380000000000003, 1.7389999999999999, 2.649, 1.72, 2.6540000000000004, 1.7109999999999999, 2.652, 1.7149999999999999, 2.6460000000000004, 1.73, 2.6390000000000002, 1.75, 2.6340000000000003, 1.765, 2.6300000000000003, 1.769, 2.6270000000000002, 1.762, 2.625, 1.75, 2.624, 1.74, 2.6260000000000003, 1.7369999999999999, 2.632, 1.819, 2.7920000000000003, 1.835, 2.7990000000000004, 1.8499999999999999, 2.8080000000000003, 1.8579999999999999, 2.819, 1.8539999999999999, 2.83, 1.839, 2.8400000000000003, 1.8219999999999998, 2.8520000000000003, 1.811, 2.8640000000000003, 1.813, 2.8760000000000003, 1.8299999999999998, 2.883, 1.8559999999999999, 2.8850000000000002, 1.883, 2.882, 1.898, 2.871, 1.899, 2.8560000000000003, 1.888, 2.837, 1.8739999999999999, 2.814, 1.865, 2.7920000000000003, 1.8659999999999999, 2.7680000000000002, 1.879, 2.746, 2.218, 2.1020000000000003, 2.21, 2.0620000000000003, 2.198, 2.0290000000000004, 2.188, 2.0010000000000003, 2.188, 1.9789999999999999, 2.1990000000000003, 1.962, 2.218, 1.9469999999999998, 2.236, 1.933, 2.463, 1.702, 2.4690000000000003, 1.7249999999999999, 2.488, 1.75, 1.772, 1.788, 1.798, 1.804, 1.8099999999999998, 1.819, 1.829, 1.8419999999999999, 1.8559999999999999, 1.871, 1.884, 1.898, 1.9549999999999998, 2.726, 1.934, 2.7350000000000003, 1.917, 2.748, 1.911, 2.7670000000000003, 1.917, 2.7910000000000004, 1.929, 2.8160000000000003, 1.945, 2.842, 1.9549999999999998, 2.869, 1.922, 3.157, 1.92, 3.1460000000000004, 1.904, 2.7630000000000003, 3.1380000000000003, 1.878, 2.7790000000000004, 3.1310000000000002, 1.8499999999999999, 2.79, 3.1260000000000003, 1.829, 2.7950000000000004, 3.124, 1.8219999999999998, 2.7990000000000004, 3.1220000000000003, 1.8279999999999998, 2.807, 3.12, 1.8439999999999999, 2.8200000000000003, 3.1180000000000003, 1.8619999999999999, 2.838, 3.113, 1.8699999999999999, 2.861, 3.1060000000000003, 1.867, 2.8840000000000003, 3.095, 1.8539999999999999, 2.9000000000000004, 3.079, 1.8399999999999999, 2.9090000000000003, 3.0580000000000003, 1.8319999999999999, 2.911, 3.031, 1.835, 2.907, 2.998, 1.8499999999999999, 2.9050000000000002, 2.96, 1.871, 2.9040000000000004, 2.919, 1.89, 2.907, 2.8770000000000002, 1.9, 2.9120000000000004, 2.8360000000000003, 1.894, 2.9200000000000004, 2.801, 1.88, 2.926, 2.7720000000000002, 1.867, 2.93, 2.7520000000000002, 1.8619999999999999, 2.932, 2.737, 1.8699999999999999, 2.934, 2.722, 1.89, 2.939, 2.7070000000000003, 1.9749999999999999, 3.0340000000000003, 2.456, 1.9799999999999998, 3.0300000000000002, 2.4490000000000003, 1.973, 3.024, 2.447, 1.9549999999999998, 3.0130000000000003, 2.451, 1.934, 2.999, 2.459, 1.917, 2.9810000000000003, 2.466, 1.91, 2.96, 2.468, 1.915, 2.935, 2.4610000000000003, 1.928, 2.9090000000000003, 2.452, 1.9389999999999998, 2.883, 2.4410000000000003, 1.9389999999999998, 2.857, 2.431, 1.923, 2.8320000000000003, 2.422, 1.897, 2.806, 2.4160000000000004, 1.867, 2.7790000000000004, 2.4120000000000004, 1.8439999999999999, 2.75, 2.406, 1.831, 2.722, 2.3970000000000002, 1.829, 2.696, 2.3850000000000002, 1.8359999999999999, 2.6750000000000003, 2.374, 1.845, 2.66, 2.367, 1.845, 2.6500000000000004, 2.366, 1.8339999999999999, 2.6420000000000003, 2.37, 1.815, 2.633, 2.3770000000000002, 1.794, 2.623, 2.386, 1.779, 2.612, 2.395, 1.708, 2.9210000000000003, 2.569, 1.7209999999999999, 2.95, 2.593, 1.7449999999999999, 2.978, 2.6180000000000003, 1.773, 3.0060000000000002, 2.6430000000000002, 1.796, 3.031, 2.665, 1.805, 3.0530000000000004, 2.685, 1.8, 3.072, 2.701, 1.786, 3.087, 2.7110000000000003, 1.774, 3.101, 2.716, 1.773, 3.116, 2.716, 1.787, 3.132, 2.7110000000000003, 1.813, 3.148, 2.7030000000000003, 1.8439999999999999, 3.1660000000000004, 2.692, 1.8719999999999999, 3.182, 2.68, 1.882, 3.197, 2.668, 1.875, 3.2110000000000003, 2.657, 1.857, 3.224, 2.648, 1.839, 2.64, 1.833, 2.6340000000000003, 1.841, 2.628, 1.9909999999999999, 2.2910000000000004, 1.9799999999999998, 2.305, 1.9629999999999999, 2.317, 1.949, 2.326, 1.9469999999999998, 2.334, 1.961, 2.338, 1.986, 2.3400000000000003, 2.016, 2.337, 2.0340000000000003, 2.331, 2.0330000000000004, 2.323, 2.0170000000000003, 2.3120000000000003, 1.997, 2.302, 1.9839999999999998, 2.2960000000000003, 1.9839999999999998, 2.2950000000000004, 1.9989999999999999, 2.301, 1.966, 2.524, 1.9679999999999997, 2.5100000000000002, 1.9839999999999998, 2.4970000000000003, 2.0060000000000002, 2.488, 2.024, 2.483, 2.031, 2.479, 2.023, 2.476, 2.0090000000000003, 2.4770000000000003, 1.9949999999999999, 2.482, 1.99, 2.492, 1.9959999999999998, 2.508, 2.011, 2.528, 2.0300000000000002, 2.5460000000000003, 2.043, 2.561, 2.0420000000000003, 2.5700000000000003, 2.024, 2.5700000000000003, 2.039, 2.44, 2.0220000000000002, 2.436, 2.0210000000000004, 2.4330000000000003, 2.0370000000000004, 2.434, 2.0660000000000003, 2.434, 2.096, 2.4290000000000003, 2.111, 2.4160000000000004, 2.104, 2.391, 2.08, 2.361, 2.0530000000000004, 2.335, 2.036, 2.319, 2.036, 2.318, 2.0530000000000004, 2.329, 2.079, 2.3480000000000003, 2.103, 2.3640000000000003, 2.108, 2.369, 2.0940000000000003, 2.366, 2.068, 2.362, 1.954, 2.5580000000000003, 1.9679999999999997, 2.596, 1.99, 2.6310000000000002, 2.0050000000000003, 2.657, 2.004, 2.6710000000000003, 1.982, 2.676, 1.9519999999999997, 2.6780000000000004, 1.929, 2.6790000000000003, 1.923, 2.681, 1.938, 2.684, 1.969, 2.6870000000000003, 2.003, 2.6870000000000003, 2.023, 2.685, 2.016, 2.681, 1.986, 2.68, 1.949, 2.684, 1.92, 2.696, 1.909, 2.714, 1.918, 2.736, 1.9, 2.5980000000000003, 1.927, 2.589, 1.938, 2.577, 1.925, 2.565, 1.895, 2.5580000000000003, 1.861, 2.557, 1.837, 2.561, 1.831, 2.568, 1.8439999999999999, 2.5700000000000003, 1.871, 2.565, 1.901, 2.551, 1.917, 2.528, 1.908, 2.5010000000000003, 1.882, 2.475, 1.857, 2.4570000000000003, 1.847, 2.448, 1.629, 3.0060000000000002, 1.64, 3.007, 1.643, 3.0050000000000003, 1.639, 3.0020000000000002, 1.63, 3.0, 1.621, 3.0010000000000003, 1.6179999999999999, 3.007, 1.6239999999999999, 3.019, 1.765, 3.2790000000000004, 1.744, 3.274, 1.7329999999999999, 3.266, 1.7369999999999999, 3.254, 1.752, 3.241, 1.772, 3.228, 1.787, 3.217, 1.785, 3.208, 1.769, 3.201, 1.7469999999999999, 3.1950000000000003, 1.7309999999999999, 3.19, 1.827, 3.1470000000000002, 1.819, 3.133, 1.802, 3.115, 1.789, 3.092, 1.789, 3.0660000000000003, 1.8059999999999998, 3.0370000000000004, 1.837, 3.007, 1.873, 2.975, 1.9, 2.9410000000000003, 1.908, 2.907, 1.897, 2.871, 1.879, 2.839, 1.8639999999999999, 2.811, 1.8619999999999999, 2.7870000000000004, 2.0020000000000002, 2.5940000000000003, 3.343, 1.9949999999999999, 2.587, 3.3400000000000003, 2.004, 2.584, 3.334, 2.0290000000000004, 2.584, 3.327, 2.06, 2.583, 3.321, 2.085, 2.581, 3.317, 2.087, 2.5820000000000003, 3.314, 2.0660000000000003, 2.585, 3.3120000000000003, 2.0330000000000004, 2.593, 3.309, 2.0060000000000002, 2.604, 3.3080000000000003, 1.993, 2.6180000000000003, 3.306, 1.9999999999999998, 2.632, 3.3040000000000003, 2.023, 2.6460000000000004, 3.305, 2.051, 2.656, 3.307, 2.067, 2.6620000000000004, 3.314, 2.0620000000000003, 2.6670000000000003, 3.323, 2.0370000000000004, 2.669, 3.3320000000000003, 2.0060000000000002, 2.669, 3.338, 1.9839999999999998, 2.668, 3.337, 1.978, 2.6660000000000004, 3.3320000000000003, 1.9909999999999999, 2.6630000000000003, 3.325, 2.016, 2.661, 3.318, 2.043, 2.66, 3.314, 2.032, 2.347, 2.5980000000000003, 3.3000000000000003, 2.048, 2.327, 2.6100000000000003, 3.294, 2.043, 2.307, 2.617, 3.2870000000000004, 2.024, 2.293, 2.623, 3.277, 2.004, 2.2840000000000003, 2.629, 3.265, 1.994, 2.281, 2.641, 3.25, 2.0010000000000003, 2.2840000000000003, 2.66, 3.234, 2.0250000000000004, 2.29, 2.685, 3.2190000000000003, 2.0580000000000003, 2.298, 2.712, 3.2070000000000003, 2.088, 2.3030000000000004, 2.7390000000000003, 3.197, 2.0980000000000003, 2.307, 2.766, 3.189, 2.0820000000000003, 2.307, 2.7920000000000003, 3.18, 2.0500000000000003, 2.3080000000000003, 2.818, 3.172, 2.019, 2.31, 2.843, 3.1630000000000003, 1.9999999999999998, 2.3120000000000003, 2.87, 3.1550000000000002, 1.9999999999999998, 2.3160000000000003, 2.8970000000000002, 3.1470000000000002, 1.9349999999999998, 2.507, 3.196, 1.905, 2.519, 3.2230000000000003, 1.885, 2.535, 3.25, 1.879, 2.556, 3.277, 1.89, 2.5820000000000003, 3.305, 1.91, 2.609, 3.334, 1.927, 2.636, 3.3640000000000003, 1.928, 2.661, 3.395, 1.909, 2.6870000000000003, 3.422, 1.877, 2.7110000000000003, 3.446, 1.843, 2.733, 3.47, 1.817, 2.7520000000000002, 3.495, 1.635, 2.7070000000000003, 3.62, 1.652, 2.697, 3.611, 1.664, 2.68, 3.6020000000000003, 1.665, 2.6590000000000003, 3.592, 1.657, 2.6390000000000002, 3.579, 1.644, 2.625, 3.564, 1.635, 2.616, 3.5500000000000003, 1.635, 2.6140000000000003, 3.5370000000000004, 1.644, 2.617, 3.5250000000000004, 1.661, 2.62, 3.5140000000000002, 1.679, 2.62, 3.503, 1.6909999999999998, 2.617, 3.487, 1.692, 2.613, 3.466, 1.6849999999999998, 2.612, 3.442, 1.672, 2.615, 3.4160000000000004, 1.664, 2.623, 3.39, 2.011, 2.6620000000000004, 2.99, 2.031, 2.66, 2.9730000000000003, 2.032, 2.657, 2.959, 2.02, 2.657, 2.95, 2.0060000000000002, 2.66, 2.946, 1.9989999999999999, 2.664, 2.946, 2.0050000000000003, 2.6660000000000004, 2.951, 2.024, 2.661, 2.959, 2.0500000000000003, 2.6470000000000002, 2.966, 2.071, 2.6270000000000002, 2.9730000000000003, 2.0780000000000003, 2.608, 2.978, 2.068, 2.596, 2.984, 2.047, 2.5940000000000003, 2.988, 2.0290000000000004, 2.599, 2.991, 2.0210000000000004, 2.612, 2.992, 2.0260000000000002, 2.6220000000000003, 2.991, 2.0420000000000003, 2.621, 2.9850000000000003, 2.1270000000000002, 2.601, 3.003, 2.14, 2.591, 2.996, 2.141, 2.591, 2.988, 2.1300000000000003, 2.607, 2.983, 2.117, 2.6390000000000002, 2.984, 2.109, 2.68, 2.988, 2.109, 2.722, 2.9970000000000003, 2.1180000000000003, 2.7510000000000003, 3.007, 2.1310000000000002, 2.7590000000000003, 3.019, 2.1420000000000003, 2.7510000000000003, 3.0290000000000004, 2.1430000000000002, 2.737, 3.0380000000000003, 2.132, 2.726, 3.0490000000000004, 2.115, 2.722, 3.061, 2.1, 2.7310000000000003, 3.075, 2.0900000000000003, 2.7510000000000003, 3.089, 2.091, 2.774, 3.099, 2.101, 2.7920000000000003, 3.105, 2.116, 2.7990000000000004, 3.101, 2.129, 2.797, 3.089, 2.1140000000000003, 2.668, 2.107, 2.637, 2.105, 2.608, 2.104, 2.58, 2.1, 2.557, 2.0860000000000003, 2.539, 2.059, 2.527, 2.0260000000000002, 2.519, 1.994, 2.5140000000000002, 1.97, 2.511, 1.957, 2.5100000000000002, 1.9549999999999998, 2.512, 1.9589999999999999, 2.5180000000000002, 1.9589999999999999, 2.524, 2.2070000000000003, 2.827, 2.2640000000000002, 2.1870000000000003, 2.831, 2.258, 2.1630000000000003, 2.841, 2.253, 2.1420000000000003, 2.857, 2.2510000000000003, 2.1270000000000002, 2.875, 2.2520000000000002, 2.119, 2.891, 2.257, 2.113, 2.903, 2.265, 2.105, 2.9080000000000004, 2.273, 2.087, 2.9080000000000004, 2.2790000000000004, 1.875, 2.722, 2.439, 1.882, 2.714, 2.4450000000000003, 1.879, 2.708, 2.452, 1.867, 2.705, 2.46, 1.853, 2.706, 2.468, 1.8419999999999999, 2.7110000000000003, 2.4770000000000003, 1.839, 2.7190000000000003, 2.4890000000000003, 1.845, 2.722, 2.504, 1.855, 2.716, 2.52, 1.865, 2.7, 2.5330000000000004, 1.865, 2.68, 2.544, 1.8539999999999999, 2.661, 2.552, 1.8339999999999999, 2.649, 2.555, 1.8139999999999998, 2.6470000000000002, 2.557, 1.799, 2.657, 2.556, 1.796, 2.676, 2.5500000000000003, 1.804, 2.698, 2.5410000000000004, 1.8199999999999998, 2.712, 2.5300000000000002, 1.8359999999999999, 2.72, 2.5170000000000003, 1.8419999999999999, 2.725, 2.503, 1.835, 2.7350000000000003, 2.488, 1.819, 2.749, 2.4730000000000003, 1.803, 2.7710000000000004, 2.458, 1.796, 2.8000000000000003, 2.448, 1.8, 2.829, 2.4410000000000003, 1.8199999999999998, 2.854, 2.435, 1.9789999999999999, 2.8160000000000003, 2.125, 1.9869999999999999, 2.834, 2.113, 2.011, 2.851, 2.105, 2.043, 2.862, 2.097, 2.073, 2.862, 2.087, 2.087, 2.853, 2.072, 2.08, 2.839, 2.057, 2.061, 2.822, 2.044, 2.044, 2.806, 2.0330000000000004, 2.0410000000000004, 2.793, 2.027, 2.056, 2.7800000000000002, 2.023, 2.0860000000000003, 2.7670000000000003, 2.019, 2.123, 2.748, 2.012, 2.156, 2.7230000000000003, 1.9989999999999999, 2.1710000000000003, 2.694, 1.981, 2.165, 2.6670000000000003, 1.961, 2.1470000000000002, 2.6470000000000002, 1.942, 2.1300000000000003, 2.637, 1.927, 2.129, 2.64, 1.919, 2.1470000000000002, 2.652, 1.916, 2.181, 2.665, 1.917, 2.218, 2.673, 1.917, 2.224, 2.422, 2.1620000000000004, 2.197, 2.419, 2.18, 2.185, 2.422, 2.2030000000000003, 2.194, 2.4290000000000003, 2.228, 2.22, 2.439, 2.2520000000000002, 2.2520000000000002, 2.446, 2.2760000000000002, 2.2720000000000002, 2.4450000000000003, 2.3000000000000003, 2.2670000000000003, 2.431, 2.321, 2.237, 2.407, 2.342, 2.198, 2.3810000000000002, 2.3600000000000003, 2.1700000000000004, 2.361, 2.379, 2.1620000000000004, 2.353, 2.4000000000000004, 2.173, 2.357, 2.4200000000000004, 2.201, 2.371, 2.4370000000000003, 2.23, 2.3880000000000003, 2.4530000000000003, 2.24, 2.399, 2.467, 2.221, 2.4010000000000002, 2.4810000000000003, 2.181, 2.399, 2.4930000000000003, 1.9549999999999998, 2.476, 2.632, 1.9559999999999997, 2.4890000000000003, 2.632, 1.9759999999999998, 2.5090000000000003, 2.632, 2.0020000000000002, 2.531, 2.632, 2.0180000000000002, 2.5490000000000004, 2.6300000000000003, 2.0090000000000003, 2.556, 2.6270000000000002, 1.9749999999999999, 2.5490000000000004, 2.623, 1.928, 2.532, 2.62, 1.888, 2.511, 2.6180000000000003, 1.8659999999999999, 2.4930000000000003, 2.615, 1.8639999999999999, 2.482, 2.611, 1.88, 2.48, 2.607, 1.904, 2.482, 2.6020000000000003, 1.919, 2.484, 2.596, 1.909, 2.479, 2.5900000000000003, 1.779, 2.85, 2.511, 1.7369999999999999, 2.8720000000000003, 2.5300000000000002, 1.698, 2.898, 2.5500000000000003, 1.675, 2.9250000000000003, 2.568, 1.673, 2.952, 2.581, 1.6889999999999998, 2.978, 2.591, 1.714, 2.998, 2.6, 1.7349999999999999, 3.012, 2.609, 1.736, 3.019, 2.619, 1.712, 3.019, 2.629, 1.671, 3.0140000000000002, 2.6390000000000002, 1.631, 3.008, 2.6460000000000004, 1.605, 3.004, 2.648, 1.782, 2.6220000000000003, 2.5330000000000004, 1.757, 2.603, 2.547, 1.728, 2.585, 2.5580000000000003, 1.7129999999999999, 2.567, 2.5700000000000003, 1.718, 2.548, 2.585, 1.744, 2.527, 2.604, 1.784, 2.5090000000000003, 2.6260000000000003, 1.8279999999999998, 2.496, 2.6510000000000002, 1.855, 2.491, 2.6780000000000004, 1.857, 2.49, 2.7030000000000003, 1.837, 2.49, 2.729, 1.8099999999999998, 2.484, 2.7550000000000003, 1.795, 2.472, 2.781, 1.801, 2.456, 2.806, 1.8279999999999998, 2.442, 2.83, 1.871, 2.43, 2.851, 1.918, 2.4250000000000003, 2.871, 1.949, 2.4250000000000003, 2.8890000000000002, 2.0780000000000003, 2.322, 3.177, 2.061, 2.2990000000000004, 3.1870000000000003, 2.0620000000000003, 2.2790000000000004, 3.196, 2.085, 2.269, 3.201, 2.1220000000000003, 2.2710000000000004, 3.205, 2.16, 2.286, 3.208, 2.1830000000000003, 2.3080000000000003, 3.21, 2.1790000000000003, 2.329, 3.2110000000000003, 2.152, 2.338, 3.21, 2.1220000000000003, 2.3360000000000003, 3.206, 2.105, 2.3280000000000003, 3.198, 2.1100000000000003, 2.3240000000000003, 3.186, 2.152, 2.597, 2.963, 2.1420000000000003, 2.588, 2.98, 2.1510000000000002, 2.581, 2.999, 2.1750000000000003, 2.58, 3.02, 2.201, 2.584, 3.04, 2.212, 2.591, 3.059, 2.198, 2.596, 3.0780000000000003, 2.1660000000000004, 2.596, 2.133, 2.587, 2.111, 2.572, 2.109, 2.557, 2.1260000000000003, 2.5450000000000004, 2.1580000000000004, 2.54, 2.189, 2.5420000000000003, 2.201, 2.547, 2.19, 2.5540000000000003, 2.1660000000000004, 2.552, 2.329, 1.751, 2.362, 1.742, 2.387, 1.744, 2.395, 1.758, 2.387, 1.778, 2.375, 1.797, 2.015, 2.023, 2.015, 1.993, 1.966, 1.9429999999999998, 1.9319999999999997, 1.934, 1.9479999999999997, 1.9629999999999999, 1.9669999999999999, 1.9549999999999998, 1.933, 1.909, 1.895, 1.658, 2.3760000000000003, 1.6179999999999999, 2.3810000000000002, 1.5899999999999999, 2.3930000000000002, 1.5819999999999999, 2.4050000000000002, 1.5919999999999999, 2.41, 1.7449999999999999, 2.3320000000000003, 1.776, 2.307, 1.809, 2.2800000000000002, 1.831, 2.2590000000000003, 1.833, 2.2470000000000003, 1.815, 2.245, 1.788, 2.249, 1.766, 2.25, 1.758, 2.245, 1.768, 2.234, 1.796, 2.222, 1.831, 2.212, 1.861, 2.208, 1.8719999999999999, 2.21, 1.861, 2.2150000000000003, 1.8399999999999999, 2.217, 1.823, 2.2110000000000003, 1.821, 2.197, 1.8379999999999999, 3.233, 2.177, 1.8719999999999999, 3.222, 2.157, 1.914, 3.214, 2.14, 1.9479999999999997, 3.208, 2.1300000000000003, 1.9639999999999997, 3.204, 2.1270000000000002, 2.204, 3.123, 2.116, 2.1870000000000003, 3.095, 2.109, 2.172, 3.067, 2.0980000000000003, 2.168, 3.0410000000000004, 2.0820000000000003, 2.182, 3.0170000000000003, 2.0660000000000003, 2.212, 2.996, 2.056, 2.248, 2.979, 2.0530000000000004, 2.277, 2.9650000000000003, 2.059, 2.2870000000000004, 2.954, 2.071, 2.277, 2.944, 2.081, 2.257, 2.934, 2.0860000000000003, 2.242, 2.923, 2.084, 2.238, 2.9120000000000004, 2.08, 2.25, 2.903, 2.08, 2.274, 2.8960000000000004, 2.0860000000000003, 2.301, 2.891, 2.1, 2.318, 2.887, 2.115, 2.3200000000000003, 2.883, 2.128, 2.3120000000000003, 2.8770000000000002, 2.1340000000000003, 2.302, 2.8680000000000003, 2.1310000000000002, 2.2960000000000003, 2.858, 2.123, 2.301, 2.849, 2.1140000000000003, 2.315, 2.8400000000000003, 2.112, 2.3360000000000003, 2.835, 2.121, 2.294, 2.938, 2.645, 2.2590000000000003, 2.932, 2.664, 2.222, 2.926, 2.6830000000000003, 2.193, 2.9200000000000004, 2.704, 2.1790000000000003, 2.9120000000000004, 2.729, 2.1790000000000003, 2.903, 2.7600000000000002, 2.1870000000000003, 2.8930000000000002, 2.7950000000000004, 2.19, 2.886, 2.8320000000000003, 2.176, 2.8800000000000003, 2.871, 2.1430000000000002, 2.875, 2.91, 2.096, 2.871, 2.946, 2.0500000000000003, 2.867, 2.979, 2.0170000000000003, 2.863, 3.007, 2.0020000000000002, 2.8560000000000003, 3.031, 2.003, 2.846, 3.0490000000000004, 2.008, 2.833, 3.061, 2.008, 2.8200000000000003, 3.064, 1.803, 2.765, 3.204, 1.8119999999999998, 2.769, 3.202, 1.807, 2.774, 3.1950000000000003, 1.788, 2.778, 3.184, 1.767, 2.7800000000000002, 3.169, 1.755, 2.778, 3.1500000000000004, 1.755, 2.77, 3.129, 1.766, 2.758, 3.109, 1.784, 2.741, 3.089, 1.8, 2.722, 3.073, 1.774, 2.6580000000000004, 2.306, 2.827, 1.752, 2.6550000000000002, 2.2920000000000003, 2.826, 1.7349999999999999, 2.652, 2.2800000000000002, 2.83, 1.7309999999999999, 2.6470000000000002, 2.2710000000000004, 2.8400000000000003, 1.74, 2.64, 2.266, 2.853, 1.757, 2.632, 2.262, 2.8680000000000003, 1.775, 2.623, 2.2600000000000002, 2.8810000000000002, 1.781, 2.616, 2.258, 2.8930000000000002, 1.771, 2.6100000000000003, 2.254, 2.903, 1.748, 2.605, 2.2470000000000003, 2.9120000000000004, 1.7249999999999999, 2.6, 2.2390000000000003, 2.9160000000000004, 1.714, 2.595, 2.232, 2.9160000000000004, 1.7209999999999999, 2.588, 2.225, 2.911, 1.744, 2.5780000000000003, 2.2190000000000003, 2.9010000000000002, 1.778, 2.5620000000000003, 2.2150000000000003, 2.886, 1.8139999999999998, 2.5450000000000004, 2.2110000000000003, 2.87, 1.8399999999999999, 2.528, 2.208, 2.8560000000000003, 1.847, 2.511, 2.208, 2.845, 1.8399999999999999, 2.495, 2.2070000000000003, 2.839, 1.831, 2.482, 2.2070000000000003, 2.8400000000000003, 1.8319999999999999, 2.468, 2.205, 2.8440000000000003, 1.847, 2.455, 2.2030000000000003, 2.853, 1.878, 2.4410000000000003, 2.202, 2.8640000000000003, 2.0660000000000003, 2.443, 2.2800000000000002, 2.8480000000000003, 2.089, 2.4370000000000003, 2.2790000000000004, 2.8520000000000003, 2.096, 2.434, 2.281, 2.866, 2.085, 2.434, 2.289, 2.887, 2.0660000000000003, 2.438, 2.301, 2.9080000000000004, 2.0540000000000003, 2.446, 2.313, 2.9250000000000003, 2.057, 2.4530000000000003, 2.3160000000000003, 2.936, 2.079, 2.459, 2.309, 2.942, 2.115, 2.464, 2.297, 2.947, 2.153, 2.4690000000000003, 2.286, 2.952, 2.18, 2.475, 2.281, 2.959, 2.1870000000000003, 2.482, 2.285, 2.967, 2.177, 2.4890000000000003, 2.2960000000000003, 2.9730000000000003, 2.164, 2.4930000000000003, 2.31, 2.972, 2.1580000000000004, 2.496, 2.319, 2.964, 2.164, 2.4970000000000003, 2.3200000000000003, 2.9490000000000003, 2.182, 2.4930000000000003, 2.309, 2.9280000000000004, 2.2070000000000003, 2.486, 2.294, 2.9080000000000004, 2.23, 2.478, 2.2800000000000002, 2.8920000000000003, 2.237, 2.471, 2.2760000000000002, 2.883, 2.089, 2.44, 2.2910000000000004, 2.559, 2.095, 2.4200000000000004, 2.273, 2.539, 2.119, 2.4010000000000002, 2.2470000000000003, 2.524, 2.149, 2.386, 2.226, 2.5130000000000003, 2.172, 2.374, 2.217, 2.504, 2.1750000000000003, 2.365, 2.224, 2.4970000000000003, 2.157, 2.362, 2.246, 2.4930000000000003, 2.1300000000000003, 2.361, 2.273, 2.4930000000000003, 2.109, 2.3640000000000003, 2.293, 2.495, 2.1020000000000003, 2.37, 2.294, 2.5, 2.1100000000000003, 2.3760000000000003, 2.2750000000000004, 2.507, 2.129, 2.382, 2.246, 2.516, 2.1470000000000002, 2.3850000000000002, 2.224, 2.523, 2.152, 2.3840000000000003, 2.2150000000000003, 2.527, 2.137, 2.3810000000000002, 2.2270000000000003, 2.5300000000000002, 2.107, 2.379, 2.2560000000000002, 2.5330000000000004, 2.071, 2.378, 2.294, 2.5370000000000004, 2.04, 2.379, 2.3240000000000003, 2.5450000000000004, 1.894, 2.694, 2.5260000000000002, 3.0820000000000003, 1.869, 2.6990000000000003, 2.565, 3.099, 1.851, 2.708, 2.595, 3.1140000000000003, 1.843, 2.721, 2.607, 3.129, 1.843, 2.737, 2.609, 3.144, 1.8459999999999999, 2.757, 2.609, 3.1590000000000003, 1.8439999999999999, 2.7790000000000004, 2.613, 3.172, 1.831, 2.8000000000000003, 2.624, 3.181, 1.8079999999999998, 2.818, 2.644, 3.184, 1.779, 2.8320000000000003, 2.6700000000000004, 3.18, 1.752, 2.839, 2.696, 3.165, 1.734, 2.842, 2.7150000000000003, 3.1430000000000002, 1.728, 2.8360000000000003, 2.721, 3.115, 1.732, 2.821, 2.72, 3.0860000000000003, 1.7409999999999999, 2.798, 2.717, 3.057, 1.748, 2.7680000000000002, 2.72, 3.0290000000000004, 2.0330000000000004, 3.177, 2.011, 2.036, 1.9839999999999998, 2.048, 1.9559999999999997, 2.065, 1.9399999999999997, 2.1550000000000002, 1.977, 2.169, 1.982, 2.1750000000000003, 1.9999999999999998, 2.1700000000000004, 2.0260000000000002, 2.153, 2.0490000000000004, 2.129, 2.06, 2.104, 2.0540000000000003, 2.084, 2.0370000000000004, 2.071, 2.0210000000000004, 2.065, 2.0140000000000002, 2.0580000000000003, 2.02, 2.0450000000000004, 2.036, 2.024, 2.061, 1.9959999999999998, 2.084, 1.9639999999999997, 2.1, 1.9349999999999998, 2.105, 1.916, 2.968, 2.104, 1.908, 2.971, 2.104, 1.911, 2.971, 2.112, 1.914, 2.966, 2.128, 1.91, 2.9610000000000003, 2.1470000000000002, 1.895, 2.96, 2.1670000000000003, 1.8719999999999999, 2.962, 2.177, 1.855, 3.044, 2.087, 1.8519999999999999, 3.064, 2.0780000000000003, 1.8559999999999999, 3.084, 2.071, 1.867, 3.103, 2.072, 1.885, 3.1180000000000003, 2.079, 1.905, 3.1300000000000003, 2.092, 1.921, 3.1420000000000003, 2.104, 1.93, 3.156, 2.107, 1.929, 3.1700000000000004, 2.0940000000000003, 1.924, 3.186, 2.071, 1.918, 3.2030000000000003, 2.047, 1.919, 3.22, 2.0330000000000004, 1.928, 3.238, 2.032, 1.941, 3.2550000000000003, 2.0460000000000003, 1.9559999999999997, 3.2720000000000002, 2.067, 1.9679999999999997, 3.2880000000000003, 2.089, 2.024, 2.205, 2.02, 2.196, 2.0210000000000004, 2.19, 2.0290000000000004, 2.192, 2.0410000000000004, 2.204, 2.0530000000000004, 2.226, 2.061, 2.253, 2.06, 2.2760000000000002, 2.0540000000000003, 2.2870000000000004, 2.0460000000000003, 2.282, 2.044, 2.269, 2.0490000000000004, 2.2560000000000002, 2.061, 2.25, 2.076, 2.253, 2.088, 2.2630000000000003, 2.0940000000000003, 2.2750000000000004, 2.095, 2.282, 2.095, 2.277, 2.0940000000000003, 2.2630000000000003, 2.095, 2.248, 2.1, 2.24, 2.144, 2.2430000000000003, 2.145, 2.262, 2.14, 2.286, 2.132, 2.309, 2.125, 2.327, 2.119, 2.3400000000000003, 2.1180000000000003, 2.351, 2.117, 2.362, 2.115, 2.374, 2.1100000000000003, 2.3880000000000003, 2.1020000000000003, 2.4000000000000004, 2.089, 2.407, 2.077, 2.403, 2.065, 2.386, 2.0580000000000003, 2.3600000000000003, 2.0540000000000003, 2.33, 2.0530000000000004, 2.302, 2.051, 2.282, 1.969, 3.052, 2.1380000000000003, 1.9629999999999999, 3.0530000000000004, 2.113, 1.9639999999999997, 3.056, 2.087, 1.97, 3.064, 2.071, 1.978, 3.076, 2.072, 1.978, 3.091, 2.089, 1.97, 3.109, 2.117, 1.953, 3.1260000000000003, 2.1460000000000004, 1.933, 3.141, 2.1630000000000003, 1.914, 3.1550000000000002, 2.1630000000000003, 1.9, 3.1670000000000003, 2.153, 1.893, 3.177, 2.1420000000000003, 1.891, 3.184, 2.136, 1.889, 3.189, 2.136, 1.884, 3.192, 2.141, 1.875, 3.193, 2.1500000000000004, 1.859, 3.193, 2.153, 1.8419999999999999, 3.192, 2.1430000000000002, 1.764, 2.136, 1.768, 2.12, 1.778, 2.124, 1.79, 2.145, 1.797, 2.1780000000000004, 1.798, 2.209, 1.794, 2.228, 1.786, 2.23, 1.78, 2.2230000000000003, 1.777, 2.222, 1.78, 2.232, 1.789, 2.2560000000000002, 1.799, 2.29, 1.802, 2.325, 1.793, 2.3520000000000003, 1.774, 2.363, 1.754, 2.3560000000000003, 1.7389999999999999, 2.341, 1.734, 2.326, 1.74, 2.317, 1.752, 2.3160000000000003, 1.767, 2.321, 1.801, 2.561, 1.97, 1.789, 2.532, 1.9359999999999997, 1.784, 2.5020000000000002, 1.909, 1.789, 2.471, 1.898, 1.803, 2.4410000000000003, 1.906, 1.823, 2.418, 1.928, 1.8419999999999999, 2.402, 1.9519999999999997, 1.8539999999999999, 2.3930000000000002, 1.965, 1.8579999999999999, 2.3890000000000002, 1.957, 1.861, 2.387, 1.93, 1.867, 2.3840000000000003, 1.9, 1.883, 2.3770000000000002, 1.878, 1.909, 2.37, 1.8699999999999999, 1.9399999999999997, 2.363, 1.876, 1.973, 2.359, 1.89, 1.9989999999999999, 2.357, 1.901, 2.016, 2.358, 1.897, 2.0250000000000004, 2.358, 1.875, 2.032, 2.353, 1.8459999999999999, 2.2670000000000003, 2.3920000000000003, 2.089, 2.302, 2.398, 2.121, 2.326, 2.407, 2.153, 2.3320000000000003, 2.418, 2.1700000000000004, 2.325, 2.4290000000000003, 2.165, 2.3160000000000003, 2.4370000000000003, 2.1460000000000004, 2.314, 2.4410000000000003, 2.125, 2.325, 2.444, 2.107, 2.35, 2.448, 2.099, 2.383, 2.4570000000000003, 2.101, 2.4160000000000004, 2.4690000000000003, 2.104, 2.4370000000000003, 2.482, 2.1, 2.604, 2.236, 1.68, 2.603, 2.226, 1.692, 2.603, 2.224, 1.7129999999999999, 2.593, 2.224, 1.73, 2.567, 2.222, 1.73, 2.5260000000000002, 2.216, 1.71, 2.484, 2.205, 1.68, 2.4490000000000003, 2.192, 1.654, 2.4290000000000003, 2.1830000000000003, 1.64, 2.426, 2.18, 1.645, 2.435, 2.1870000000000003, 1.665, 2.4450000000000003, 2.1990000000000003, 1.694, 2.4410000000000003, 2.212, 1.7189999999999999, 2.4200000000000004, 2.2190000000000003, 1.728, 2.3890000000000002, 2.217, 1.7189999999999999, 2.5100000000000002, 2.249, 1.7309999999999999, 2.186, 2.0530000000000004, 2.193, 2.0780000000000003, 2.198, 2.1140000000000003, 2.1990000000000003, 2.149, 2.1990000000000003, 2.172, 2.1990000000000003, 2.181, 2.188, 2.334, 2.173, 2.333, 2.1620000000000004, 2.334, 2.1550000000000002, 2.341, 2.145, 2.3560000000000003, 2.132, 2.3760000000000003, 2.111, 2.398, 2.0860000000000003, 2.4130000000000003, 2.063, 2.414, 2.0450000000000004, 2.4010000000000002, 2.0330000000000004, 3.1710000000000003, 2.378, 2.0260000000000002, 3.192, 2.355, 2.02, 3.213, 2.3400000000000003, 2.0100000000000002, 3.2350000000000003, 2.3360000000000003, 1.9919999999999998, 3.258, 2.341, 1.9669999999999999, 3.281, 2.3480000000000003, 1.9389999999999998, 3.305, 2.3480000000000003, 1.915, 3.329, 2.335, 1.9, 3.351, 2.31, 1.894, 3.3720000000000003, 2.285, 1.895, 3.3930000000000002, 2.269, 1.898, 3.411, 2.2680000000000002, 1.901, 3.43, 2.2800000000000002, 1.902, 3.4490000000000003, 2.298, 1.907, 2.3280000000000003, 1.897, 2.3320000000000003, 1.893, 2.33, 1.897, 2.326, 1.911, 2.3240000000000003, 1.93, 2.322, 1.9509999999999998, 2.322, 1.9639999999999997, 2.3200000000000003, 1.969, 2.3120000000000003, 1.9669999999999999, 2.2950000000000004, 1.965, 2.2670000000000003, 1.9669999999999999, 2.233, 1.977, 2.205, 1.9959999999999998, 2.186, 2.0210000000000004, 2.18, 2.0460000000000003, 2.184, 2.064, 2.194, 2.068, 2.198, 2.059, 2.194, 2.0450000000000004, 2.185, 2.035, 2.176, 2.0330000000000004, 2.172, 2.0410000000000004, 2.1750000000000003, 2.2270000000000003, 2.261, 2.236, 2.278, 2.236, 2.286, 2.2310000000000003, 2.286, 2.23, 2.2840000000000003, 2.237, 2.2840000000000003, 2.2550000000000003, 2.2920000000000003, 2.2790000000000004, 2.307, 2.302, 2.326, 2.318, 2.342, 2.321, 2.355, 2.313, 2.3640000000000003, 2.3030000000000004, 2.373, 2.2990000000000004, 2.383, 2.305, 2.399, 2.334, 2.805, 2.319, 2.8200000000000003, 2.314, 2.8360000000000003, 2.319, 2.8560000000000003, 2.334, 2.875, 2.353, 2.8890000000000002, 2.367, 2.8970000000000002, 2.3720000000000003, 2.898, 2.3640000000000003, 2.891, 2.35, 2.8800000000000003, 2.337, 2.867, 2.333, 2.855, 2.2030000000000003, 2.184, 2.156, 2.1270000000000002, 2.1060000000000003, 2.101, 2.109, 2.123, 2.1310000000000002, 2.123, 2.099, 2.0660000000000003, 2.0340000000000003, 2.0140000000000002, 2.0090000000000003, 2.016, 2.028, 2.0340000000000003, 2.028, 2.0100000000000002, 2.067, 2.369, 2.072, 2.369, 2.077, 2.3560000000000003, 2.069, 2.33, 2.0460000000000003, 2.301, 2.008, 2.277, 1.966, 2.266, 1.9319999999999997, 2.2680000000000002, 1.915, 2.2800000000000002, 1.914, 2.293, 1.926, 2.298, 1.938, 2.2880000000000003, 1.9399999999999997, 2.2680000000000002, 1.926, 2.244, 1.892, 2.0980000000000003, 1.892, 2.1060000000000003, 1.894, 2.125, 1.905, 2.145, 1.926, 2.1550000000000002, 1.954, 2.1500000000000004, 1.982, 2.1350000000000002, 2.003, 2.119, 2.012, 2.1100000000000003, 2.011, 2.113, 2.007, 2.1300000000000003, 2.0090000000000003, 2.1510000000000002, 2.0210000000000004, 2.1660000000000004, 2.043, 2.168, 2.071, 2.1550000000000002, 2.0980000000000003, 2.132, 2.0530000000000004, 2.2270000000000003, 2.057, 2.22, 2.0460000000000003, 2.22, 2.0210000000000004, 2.2310000000000003, 1.989, 2.2510000000000003, 1.962, 2.2720000000000002, 1.95, 2.2840000000000003, 1.954, 2.2840000000000003, 1.97, 2.2720000000000002, 1.989, 2.2550000000000003, 1.9999999999999998, 2.244, 1.9949999999999999, 2.24, 1.9759999999999998, 2.246, 1.9519999999999997, 2.257, 2.209, 2.9410000000000003, 2.616, 2.2310000000000003, 2.94, 2.637, 2.257, 2.936, 2.652, 2.281, 2.93, 2.6620000000000004, 2.2950000000000004, 2.9210000000000003, 2.668, 2.2520000000000002, 3.031, 2.2550000000000003, 3.027, 2.253, 3.0180000000000002, 2.241, 3.0060000000000002, 2.221, 2.9930000000000003, 2.198, 2.9770000000000003, 2.176, 2.9610000000000003, 2.157, 2.947, 2.144, 2.935, 2.133, 2.927, 2.1220000000000003, 2.922, 2.1100000000000003, 2.923, 2.0940000000000003, 2.9290000000000003, 2.079, 2.938, 2.064, 2.9490000000000003, 2.055, 2.9610000000000003, 2.052, 2.9730000000000003, 2.056, 2.9850000000000003, 2.063, 2.996, 2.0700000000000003, 3.007, 2.071, 3.016, 2.0660000000000003, 3.024, 2.0580000000000003, 3.0290000000000004, 2.0500000000000003, 3.032, 2.0460000000000003, 3.0330000000000004, 2.111, 3.1660000000000004, 2.124, 3.173, 2.1380000000000003, 3.1790000000000003, 2.145, 3.186, 2.1430000000000002, 3.194, 2.132, 3.204, 2.1180000000000003, 3.217, 2.1060000000000003, 3.229, 2.1020000000000003, 3.242, 2.104, 3.2560000000000002, 2.112, 3.27, 2.121, 3.282, 2.1260000000000003, 3.2920000000000003, 2.121, 3.298, 2.108, 3.301, 2.095, 3.301, 2.0860000000000003, 3.2990000000000004, 2.085, 3.294, 2.091, 3.2870000000000004, 2.099, 3.2760000000000002, 2.104, 3.2640000000000002, 2.2670000000000003, 2.73, 2.29, 2.733, 2.314, 2.738, 2.331, 2.75, 2.3400000000000003, 2.7670000000000003, 2.3400000000000003, 2.7880000000000003, 2.335, 2.81, 2.329, 2.829, 2.3240000000000003, 2.8440000000000003, 2.322, 2.858, 2.322, 2.874, 2.321, 2.8970000000000002, 2.318, 2.926, 2.309, 2.96, 2.297, 2.995, 2.286, 3.0300000000000002, 2.2790000000000004, 3.061, 2.2790000000000004, 3.0900000000000003, 2.285, 3.116, 2.2310000000000003, 2.213, 2.193, 2.176, 2.168, 2.1700000000000004, 2.1780000000000004, 2.185, 2.186, 2.1790000000000003, 2.165, 2.152, 2.144, 2.144, 2.152, 2.164, 2.173, 2.242, 2.2510000000000003, 2.2600000000000002, 2.269, 2.2750000000000004, 2.278, 2.2790000000000004, 2.278, 2.2760000000000002, 2.274, 2.2720000000000002, 2.2720000000000002, 2.274, 2.278, 2.2840000000000003, 2.2520000000000002, 2.2470000000000003, 2.241, 2.234, 2.226, 2.2150000000000003, 2.204, 2.193, 2.1870000000000003, 2.1830000000000003, 2.18, 2.177, 2.1710000000000003, 2.161, 2.149, 2.136, 2.125, 2.1180000000000003, 2.112, 2.1060000000000003, 2.096, 1.8619999999999999, 1.8399999999999999, 1.8179999999999998, 1.801, 1.79, 1.785, 1.785, 1.786, 1.784, 1.775, 1.763, 1.751, 1.744, 1.7429999999999999, 1.748, 1.755, 1.763, 1.767, 2.0180000000000002, 2.319, 2.032, 2.2910000000000004, 2.0500000000000003, 2.2630000000000003, 2.073, 2.2390000000000003, 2.1020000000000003, 2.218, 2.133, 2.2, 2.16, 2.181, 2.1790000000000003, 2.161, 2.1910000000000003, 2.1380000000000003, 2.198, 2.1140000000000003, 2.208, 2.092, 2.221, 2.076, 2.1540000000000004, 1.888, 2.1540000000000004, 1.9, 2.1540000000000004, 1.912, 2.1540000000000004, 1.921, 2.1510000000000002, 1.924, 2.148, 1.92, 2.1460000000000004, 1.911, 2.1460000000000004, 1.898, 2.1500000000000004, 1.885, 2.1580000000000004, 1.876, 2.165, 1.867, 2.168, 1.859, 2.1660000000000004, 1.847, 2.16, 1.831, 2.153, 1.815, 2.149, 1.802, 2.1500000000000004, 1.794, 1.8539999999999999, 1.9879999999999998, 1.8439999999999999, 1.9839999999999998, 1.8319999999999999, 1.986, 1.8259999999999998, 1.9919999999999998, 1.8299999999999998, 2.003, 1.843, 2.0140000000000002, 1.863, 2.02, 1.877, 2.0170000000000003, 1.876, 2.0090000000000003, 1.861, 2.0010000000000003, 1.8419999999999999, 1.9949999999999999, 1.8279999999999998, 1.997, 1.8259999999999998, 2.003, 1.841, 2.0100000000000002, 1.867, 2.015, 1.895, 2.0140000000000002, 1.914, 2.0090000000000003, 1.917, 2.0010000000000003, 1.907, 1.997, 1.892, 2.0010000000000003, 1.881, 2.0140000000000002, 1.88, 2.032, 1.911, 2.186, 1.911, 2.197, 1.898, 2.212, 1.883, 2.232, 1.878, 2.2550000000000003, 1.887, 2.2760000000000002, 1.907, 2.294, 1.9359999999999997, 2.306, 1.9599999999999997, 2.3120000000000003, 1.969, 2.313, 1.9559999999999997, 2.314, 1.927, 2.319, 1.898, 2.329, 1.881, 2.341, 1.881, 2.353, 1.895, 2.357, 1.92, 2.35, 1.942, 2.337, 1.9509999999999998, 2.323, 1.942, 2.3160000000000003, 1.921, 2.319, 1.899, 2.331, 1.886, 2.346, 1.89, 2.357, 1.909, 2.358, 1.937, 2.35, 1.9639999999999997, 2.338, 1.8579999999999999, 2.346, 1.8639999999999999, 2.327, 1.873, 2.3030000000000004, 1.877, 2.2830000000000004, 1.8719999999999999, 2.2750000000000004, 1.851, 2.277, 1.8199999999999998, 2.2870000000000004, 1.786, 2.298, 1.76, 2.2990000000000004, 1.748, 2.286, 1.751, 2.2640000000000002, 1.765, 2.24, 1.785, 2.2230000000000003, 1.8, 2.22, 1.805, 2.228, 1.802, 2.242, 1.887, 2.12, 1.895, 2.123, 1.89, 2.132, 1.869, 2.1380000000000003, 1.839, 2.136, 1.8099999999999998, 2.1220000000000003, 1.79, 2.1, 1.785, 2.077, 1.794, 2.0620000000000003, 1.8099999999999998, 2.059, 1.8219999999999998, 2.0660000000000003, 1.8199999999999998, 2.08, 1.804, 2.093, 1.78, 2.0980000000000003, 1.762, 2.092, 1.757, 2.083, 1.883, 2.088, 1.895, 2.096, 1.895, 2.1020000000000003, 1.879, 2.099, 1.855, 2.089, 1.8319999999999999, 2.0740000000000003, 1.8159999999999998, 2.059, 1.809, 2.0490000000000004, 1.8099999999999998, 2.0460000000000003, 1.8139999999999998, 2.052, 1.595, 2.083, 1.613, 2.093, 1.6179999999999999, 2.095, 1.6039999999999999, 2.087, 1.579, 2.0700000000000003, 1.555, 2.0540000000000003, 1.543, 2.0450000000000004, 1.547, 2.048, 1.567, 2.06, 1.597, 2.075, 1.629, 2.084, 1.651, 2.079, 1.656, 2.059, 1.643, 2.0330000000000004, 1.621, 2.0090000000000003, 1.5999999999999999, 1.9959999999999998, 1.589, 1.9949999999999999, 1.5899999999999999, 2.0020000000000002, 1.786, 1.953, 1.798, 1.93, 1.793, 1.911, 1.776, 1.905, 1.758, 1.914, 1.746, 1.933, 1.7449999999999999, 1.957, 1.757, 1.9749999999999999, 1.778, 1.977, 1.802, 1.9629999999999999, 1.8219999999999998, 1.9429999999999998, 1.831, 1.928, 1.8319999999999999, 1.925, 1.8279999999999998, 1.938, 1.8259999999999998, 1.962, 1.829, 1.99, 1.841, 2.0060000000000002, 2.04, 2.085, 2.059, 2.073, 2.077, 2.0490000000000004, 2.089, 2.0260000000000002, 2.0900000000000003, 2.015, 2.083, 2.02, 2.075, 2.04, 2.073, 2.0660000000000003, 2.0780000000000003, 2.084, 2.089, 2.085, 2.107, 2.068, 2.123, 2.0410000000000004, 2.1350000000000002, 2.019, 2.14, 2.011, 2.145, 2.0180000000000002, 2.1550000000000002, 2.0370000000000004, 2.173, 2.0580000000000003, 2.2, 2.067, 2.278, 2.0100000000000002, 2.2870000000000004, 1.977, 2.285, 1.9439999999999997, 2.277, 1.926, 2.2680000000000002, 1.928, 2.265, 1.946, 2.269, 1.9709999999999999, 2.2800000000000002, 1.989, 2.2950000000000004, 1.986, 2.305, 1.961, 2.3080000000000003, 1.925, 2.2990000000000004, 1.894, 2.2830000000000004, 1.878, 2.2680000000000002, 1.878, 2.2590000000000003, 1.895, 2.2600000000000002, 1.921, 2.241, 1.839, 2.226, 1.813, 2.202, 1.785, 2.1790000000000003, 1.767, 2.1670000000000003, 1.764, 2.1710000000000003, 1.777, 2.061, 2.205, 2.075, 2.214, 2.0980000000000003, 2.225, 2.1220000000000003, 2.233, 2.141, 2.233, 2.1460000000000004, 2.226, 2.242, 2.452, 2.248, 2.468, 2.24, 2.475, 2.221, 2.479, 2.1990000000000003, 2.488, 2.184, 2.5050000000000003, 2.181, 2.531, 2.1910000000000003, 2.56, 2.2110000000000003, 2.587, 2.23, 2.605, 2.238, 2.6100000000000003, 2.232, 2.218, 2.2070000000000003, 2.206, 2.218, 2.24, 2.2640000000000002, 2.282, 2.286, 2.246, 2.236, 2.232, 2.234, 2.2390000000000003, 2.242, 2.242, 2.5140000000000002, 2.234, 2.488, 2.221, 2.462, 2.208, 2.4450000000000003, 2.1990000000000003, 2.438, 2.196, 2.443, 2.196, 2.452, 2.197, 3.0170000000000003, 2.4570000000000003, 2.198, 3.007, 2.4490000000000003, 2.1950000000000003, 3.0, 2.4290000000000003, 2.189, 2.9970000000000003, 2.4040000000000004, 2.2310000000000003, 2.854, 2.307, 2.23, 2.846, 2.305, 2.224, 2.839, 2.29, 2.214, 2.837, 2.2640000000000002, 2.201, 2.841, 2.237, 2.188, 2.8480000000000003, 2.214, 2.1780000000000004, 2.857, 2.2, 2.172, 2.1950000000000003, 2.1700000000000004, 2.196, 2.1710000000000003, 2.197, 2.168, 2.189, 2.1590000000000003, 2.1700000000000004, 2.145, 2.1420000000000003, 2.1260000000000003, 2.113, 2.1060000000000003, 2.0940000000000003, 2.088, 2.089, 1.833, 2.104, 1.8399999999999999, 2.112, 1.8519999999999999, 2.107, 1.8599999999999999, 2.0860000000000003, 1.859, 2.055, 1.8499999999999999, 2.027, 1.8359999999999999, 2.0090000000000003, 1.8259999999999998, 2.0060000000000002, 1.823, 2.011, 1.829, 2.016, 1.8379999999999999, 2.0100000000000002, 1.8479999999999999, 1.989, 1.8519999999999999, 1.9549999999999998, 1.8439999999999999, 1.919, 1.8279999999999998, 1.89, 1.807, 1.876, 1.79, 1.876, 1.78, 1.885, 1.779, 1.89, 1.785, 1.882, 1.8179999999999998, 1.7189999999999999, 1.8059999999999998, 1.696, 1.786, 1.6809999999999998, 1.763, 1.679, 1.742, 1.6869999999999998, 1.7289999999999999, 1.6989999999999998, 1.724, 1.706, 1.722, 1.7029999999999998, 1.72, 1.6909999999999998, 1.7129999999999999, 1.678, 1.698, 1.672, 1.637, 1.9789999999999999, 1.655, 1.981, 1.678, 1.9789999999999999, 1.704, 1.986, 1.7309999999999999, 2.0100000000000002, 1.757, 2.0500000000000003, 1.781, 2.101, 1.805, 2.1540000000000004, 1.8279999999999998, 2.196, 1.8519999999999999, 2.2190000000000003, 1.875, 2.2270000000000003, 1.896, 2.232, 1.915, 2.241, 1.9319999999999997, 2.257, 1.9469999999999998, 2.2830000000000004, 1.961, 2.311, 1.9719999999999998, 2.334, 1.9829999999999999, 2.3480000000000003, 1.9949999999999999, 2.351, 2.004, 2.3480000000000003, 2.012, 2.3480000000000003, 2.036, 2.043, 2.052, 2.063, 2.075, 2.083, 2.084, 2.081, 2.0780000000000003, 2.079, 2.084, 2.093, 2.111, 2.4170000000000003, 2.1260000000000003, 2.398, 2.1300000000000003, 2.3840000000000003, 2.124, 2.3770000000000002, 2.117, 2.373, 1.8199999999999998, 2.1350000000000002, 1.8159999999999998, 2.1510000000000002, 1.809, 2.1670000000000003, 1.805, 2.176, 1.802, 2.177, 1.802, 2.1700000000000004, 1.805, 2.164, 1.893, 2.236, 1.899, 2.2190000000000003, 1.902, 2.206, 1.902, 2.201, 1.902, 2.201, 1.904, 2.2030000000000003, 1.91, 2.201, 1.919, 2.196, 2.023, 2.1580000000000004, 2.0380000000000003, 2.1510000000000002, 2.0530000000000004, 2.1430000000000002, 2.0660000000000003, 2.14, 2.0740000000000003, 2.144, 2.077, 2.1540000000000004, 2.0780000000000003, 2.168, 2.081, 2.181, 2.0860000000000003, 2.189, 2.141, 2.218, 2.1590000000000003, 2.208, 2.1710000000000003, 2.2, 2.1790000000000003, 2.197, 2.1830000000000003, 2.198, 2.186, 2.202, 2.1910000000000003, 2.204, 2.1950000000000003, 2.1990000000000003, 2.2, 2.188, 2.201, 2.172, 2.198, 2.1590000000000003, 2.1910000000000003, 2.1510000000000002, 2.18, 2.152, 2.168, 2.161, 2.157, 2.1740000000000004, 2.117, 2.238, 2.133, 2.2350000000000003, 2.148, 2.226, 2.1590000000000003, 2.217, 2.1620000000000004, 2.213, 2.1580000000000004, 2.217, 2.153, 2.228, 2.152, 2.2430000000000003, 2.156, 2.254, 2.1670000000000003, 2.253, 2.182, 2.242, 2.196, 2.2230000000000003, 2.204, 2.205, 2.205, 2.193, 2.1990000000000003, 2.1870000000000003, 2.19, 2.186, 2.181, 2.185, 2.1740000000000004, 2.1780000000000004, 1.9629999999999999, 2.2430000000000003, 1.973, 2.2560000000000002, 1.982, 2.281, 1.993, 2.31, 2.0130000000000003, 2.378, 2.02, 2.3920000000000003, 2.031, 2.3960000000000004, 2.044, 2.386, 2.059, 2.3720000000000003, 2.072, 2.3640000000000003, 2.081, 2.3680000000000003, 2.176, 2.46, 2.196, 2.443, 2.214, 2.438, 2.232, 2.447, 2.2470000000000003, 2.4650000000000003, 2.262, 2.483, 2.2790000000000004, 2.4890000000000003, 2.2950000000000004, 2.4770000000000003, 2.447, 2.3760000000000003, 2.467, 2.349, 2.483, 2.323, 2.491, 2.311, 2.488, 2.317, 2.478, 2.333, 2.4650000000000003, 2.351, 2.452, 2.357, 2.443, 2.3440000000000003, 2.438, 2.314, 2.435, 2.2800000000000002, 2.43, 2.2550000000000003, 2.422, 2.245, 2.41, 2.2520000000000002, 2.3970000000000002, 2.2720000000000002, 2.3880000000000003, 2.29, 2.383, 2.294, 2.386, 2.278, 2.3930000000000002, 2.25, 2.4000000000000004, 2.224, 2.402, 2.208, 2.108, 2.0460000000000003, 2.117, 2.0620000000000003, 2.124, 2.079, 2.1310000000000002, 2.0820000000000003, 2.1420000000000003, 2.065, 2.1550000000000002, 2.035, 2.1700000000000004, 2.0060000000000002, 2.182, 1.9879999999999998, 2.1910000000000003, 1.9879999999999998, 2.1950000000000003, 2.003, 2.196, 2.028, 2.196, 2.052, 2.197, 2.0620000000000003, 2.2, 2.0540000000000003, 2.204, 2.032, 2.2070000000000003, 2.0100000000000002, 2.21, 1.9989999999999999, 1.9989999999999999, 2.068, 1.9909999999999999, 2.095, 1.985, 2.111, 1.982, 2.113, 1.9789999999999999, 2.1100000000000003, 1.977, 2.111, 1.9789999999999999, 2.125, 1.9829999999999999, 2.156, 1.9879999999999998, 2.197, 1.9919999999999998, 2.238, 1.9909999999999999, 2.269, 1.985, 2.282, 1.9759999999999998, 2.2800000000000002, 1.9679999999999997, 2.2750000000000004, 1.962, 2.2760000000000002, 1.9589999999999999, 2.289, 1.9589999999999999, 2.313, 1.9599999999999997, 2.342, 1.9639999999999997, 2.37, 1.969, 2.3850000000000002, 1.974, 2.3850000000000002, 1.897, 2.426, 1.884, 2.4370000000000003, 1.8679999999999999, 2.4290000000000003, 1.845, 2.4010000000000002, 1.8159999999999998, 2.367, 1.782, 2.341, 1.752, 2.0490000000000004, 1.754, 2.075, 1.764, 2.096, 1.782, 2.0980000000000003, 1.803, 2.077, 1.8219999999999998, 2.043, 1.833, 2.0140000000000002, 1.837, 2.0010000000000003, 1.839, 2.007, 1.8419999999999999, 2.027, 1.8519999999999999, 2.051, 1.869, 2.0660000000000003, 2.0660000000000003, 2.004, 2.065, 1.9919999999999998, 2.065, 1.965, 2.063, 1.9319999999999997, 2.0580000000000003, 1.906, 2.0490000000000004, 1.892, 2.04, 1.895, 2.0330000000000004, 1.911, 2.031, 1.9319999999999997, 2.036, 1.9469999999999998, 2.044, 1.9469999999999998, 2.057, 1.9309999999999998, 2.071, 1.909, 2.083, 1.891, 2.0900000000000003, 1.882, 2.095, 1.883, 2.101, 1.89, 2.108, 1.894, 2.117, 1.887, 2.125, 1.8639999999999999, 2.133, 1.8279999999999998, 2.1380000000000003, 1.788, 2.1420000000000003, 1.758, 2.145, 1.744, 2.4240000000000004, 1.843, 2.4370000000000003, 1.823, 2.446, 1.817, 2.4530000000000003, 1.827, 2.4570000000000003, 1.851, 2.458, 1.876, 2.455, 1.89, 2.45, 1.885, 2.4410000000000003, 1.8659999999999999, 2.4280000000000004, 1.8439999999999999, 2.4130000000000003, 1.829, 2.3970000000000002, 1.825, 2.3810000000000002, 1.835, 2.369, 1.853, 2.363, 1.8719999999999999, 1.954, 2.128, 1.9629999999999999, 2.1380000000000003, 1.9909999999999999, 2.137, 2.0300000000000002, 2.129, 2.075, 2.1180000000000003, 2.112, 2.113, 2.23, 2.148, 2.25, 2.149, 2.253, 2.165, 2.238, 2.189, 2.216, 2.2150000000000003, 2.2, 2.232, 2.1950000000000003, 2.238, 2.201, 2.233, 2.213, 2.222, 2.225, 2.2150000000000003, 2.225, 2.216, 2.206, 2.225, 2.1700000000000004, 2.238, 2.1270000000000002, 2.248, 2.087, 2.245, 2.06, 2.229, 2.0490000000000004, 2.2070000000000003, 2.051, 2.186, 2.057, 2.1740000000000004, 2.055, 2.1740000000000004, 2.0370000000000004, 2.184, 1.876, 1.9759999999999998, 1.904, 1.95, 1.934, 1.929, 1.953, 1.916, 1.9509999999999998, 1.908, 1.934, 1.901, 1.912, 1.888, 1.895, 1.865, 1.887, 1.831, 1.888, 1.791, 1.895, 1.755, 1.9, 1.726, 1.894, 1.7089999999999999, 1.8739999999999999, 1.7009999999999998, 1.8439999999999999, 1.694, 1.8139999999999998, 1.6809999999999998, 1.793, 1.658, 1.67, 1.7149999999999999, 1.66, 1.714, 1.67, 1.7069999999999999, 1.6929999999999998, 1.7, 1.718, 1.698, 1.728, 1.7069999999999999, 1.7149999999999999, 1.7249999999999999, 1.688, 1.748, 1.662, 1.767, 1.649, 1.78, 1.656, 1.782, 1.6829999999999998, 1.775, 1.7229999999999999, 1.765, 1.764, 1.76, 1.787, 1.766, 1.782, 1.781, 1.753, 1.802, 1.773, 2.076, 1.767, 2.076, 1.783, 2.0740000000000003, 1.817, 2.075, 1.8559999999999999, 2.084, 1.882, 2.101, 1.877, 2.124, 1.847, 2.1460000000000004, 1.809, 2.16, 1.784, 2.165, 1.783, 2.161, 1.807, 2.1580000000000004, 1.851, 2.16, 1.901, 2.1700000000000004, 1.933, 2.1870000000000003, 1.9319999999999997, 2.206, 1.903, 2.222, 1.754, 2.141, 1.761, 2.1260000000000003, 1.793, 2.113, 1.8439999999999999, 2.108, 1.904, 2.111, 1.954, 2.12, 1.97, 2.132, 1.949, 2.144, 1.914, 2.1510000000000002, 1.886, 2.149, 1.879, 2.14, 1.896, 2.1310000000000002, 1.9349999999999998, 2.128, 1.9829999999999999, 2.132, 2.019, 2.1420000000000003, 2.02, 2.152, 1.989, 2.157, 1.95, 2.153, 1.894, 2.016, 1.927, 2.0210000000000004, 1.969, 2.032, 1.9999999999999998, 2.044, 1.9999999999999998, 2.0500000000000003, 1.97, 2.047, 1.9309999999999998, 2.0370000000000004, 1.9, 2.0210000000000004, 1.889, 2.0060000000000002, 1.901, 1.993, 1.9309999999999998, 1.985, 1.965, 1.9799999999999998, 1.9839999999999998, 1.974, 1.974, 1.9639999999999997, 1.9399999999999997, 1.949, 1.902, 1.929, 1.876, 1.907, 1.869, 1.889, 1.884, 1.88, 1.915, 1.88, 1.949, 1.886, 1.9669999999999999, 1.894, 1.9559999999999997, 1.9, 1.835, 1.9599999999999997, 1.813, 1.9589999999999999, 1.8159999999999998, 1.961, 1.8399999999999999, 1.9679999999999997, 1.873, 1.977, 1.895, 1.982, 1.888, 1.982, 1.8519999999999999, 1.974, 1.8, 1.9589999999999999, 1.753, 1.9429999999999998, 1.724, 1.9309999999999998, 1.7189999999999999, 1.924, 1.736, 1.925, 1.763, 1.93, 1.783, 1.933, 1.789, 1.9399999999999997, 1.762, 1.9399999999999997, 1.74, 1.9509999999999998, 1.734, 1.9709999999999999, 1.748, 1.994, 1.781, 2.0140000000000002, 1.823, 2.024, 1.8579999999999999, 2.0210000000000004, 1.8699999999999999, 2.0100000000000002, 2.019, 1.8419999999999999, 2.0050000000000003, 1.835, 1.9999999999999998, 1.8359999999999999, 1.994, 1.843, 1.978, 1.851, 1.95, 1.8579999999999999, 1.914, 1.8579999999999999, 1.859, 1.907, 1.8379999999999999, 1.9, 1.8279999999999998, 1.893, 1.8299999999999998, 1.889, 1.8399999999999999, 1.891, 1.8519999999999999, 1.9, 1.8579999999999999, 1.914, 1.853, 1.927, 1.837, 1.937, 1.817, 1.9399999999999997, 1.797, 1.9359999999999997, 1.784, 1.928, 1.78, 1.921, 1.78, 1.921, 1.779, 1.926, 1.771, 1.9359999999999997, 1.757, 1.9439999999999997, 1.74, 1.9439999999999997, 1.7269999999999999, 1.934, 1.7189999999999999, 1.915, 1.7189999999999999, 1.895, 1.7249999999999999, 1.881, 1.7329999999999999, 1.877, 1.645, 1.9469999999999998, 1.638, 1.927, 1.633, 1.908, 1.632, 1.893, 1.633, 1.885, 1.635, 1.884, 1.637, 1.888, 1.635, 1.891, 1.626, 1.889, 1.613, 1.882, 1.601, 1.871, 1.5919999999999999, 1.8579999999999999, 1.589, 1.8479999999999999, 1.5899999999999999, 1.8439999999999999, 1.5939999999999999, 1.8459999999999999, 1.942, 2.5180000000000002, 1.9429999999999998, 2.544, 1.9349999999999998, 2.56, 1.925, 2.5530000000000004, 1.918, 2.52, 1.845, 2.3890000000000002, 1.825, 2.369, 1.805, 2.331, 1.791, 2.293, 1.784, 2.2680000000000002, 1.783, 2.261, 1.786, 2.2720000000000002, 1.786, 2.294, 1.779, 2.313, 1.758, 2.313, 1.724, 2.2880000000000003, 1.6829999999999998, 2.246, 1.646, 2.204, 1.617, 2.1750000000000003, 1.601, 2.165, 1.5959999999999999, 2.173, 1.595, 2.189, 1.593, 2.2, 1.583, 2.1870000000000003, 1.5639999999999998, 2.149, 1.542, 2.097, 1.524, 2.0500000000000003, 1.517, 2.019, 1.523, 2.0100000000000002, 1.72, 1.831, 1.746, 1.79, 1.762, 1.744, 1.771, 1.7069999999999999, 1.776, 1.6889999999999998, 1.784, 1.692, 1.796, 1.7109999999999999, 1.8079999999999998, 1.7329999999999999, 1.819, 1.742, 1.825, 1.7269999999999999, 1.8259999999999998, 1.6949999999999998, 1.8199999999999998, 1.66, 1.811, 1.635, 1.804, 1.625, 1.803, 1.633, 1.8099999999999998, 1.656, 1.8239999999999998, 1.6809999999999998, 1.843, 1.694, 1.861, 1.686, 2.028, 1.792, 2.0300000000000002, 1.8159999999999998, 2.0380000000000003, 1.853, 2.0530000000000004, 1.891, 2.0700000000000003, 1.914, 2.083, 1.909, 2.087, 1.884, 2.079, 1.8559999999999999, 2.2110000000000003, 1.78, 2.208, 1.803, 2.209, 1.8319999999999999, 2.212, 1.851, 2.214, 1.8479999999999999, 2.212, 1.8239999999999998, 2.201, 1.791, 2.184, 1.764, 2.168, 1.75, 2.1580000000000004, 1.752, 2.16, 1.77, 2.1750000000000003, 1.797, 2.198, 1.817, 2.221, 1.8179999999999998, 2.237, 1.794, 2.242, 1.755, 2.156, 1.8279999999999998, 2.1590000000000003, 1.8399999999999999, 2.172, 1.8659999999999999, 2.185, 1.9, 2.189, 1.925, 2.1750000000000003, 1.926, 2.152, 1.906, 2.1270000000000002, 1.875, 2.108, 1.849, 2.133, 2.084, 2.1270000000000002, 2.08, 2.113, 2.055, 2.101, 2.023, 2.096, 2.003, 2.1020000000000003, 1.9999999999999998, 2.117, 2.0180000000000002, 2.1300000000000003, 2.0490000000000004, 2.1310000000000002, 2.08, 2.1140000000000003, 2.093, 2.081, 2.079, 2.044, 2.0490000000000004, 2.016, 2.0180000000000002, 2.004, 2.0010000000000003, 2.0060000000000002, 2.0050000000000003, 2.02, 2.027, 2.0330000000000004, 2.059, 1.782, 1.865, 1.763, 1.8279999999999998, 1.762, 1.807, 1.775, 1.804, 1.794, 1.819, 1.8099999999999998, 1.8419999999999999, 1.807, 1.859, 1.785, 1.8539999999999999, 1.754, 1.8239999999999998, 1.7249999999999999, 1.783, 1.704, 1.7469999999999999, 1.698, 1.7289999999999999, 1.704, 1.734, 1.7189999999999999, 1.759, 1.7309999999999999, 1.793, 2.321, 2.108, 2.3200000000000003, 2.096, 2.3000000000000003, 2.08, 2.2680000000000002, 2.068, 2.234, 2.061, 2.0980000000000003, 2.06, 2.063, 2.063, 2.032, 2.073, 2.0170000000000003, 2.087, 2.024, 2.1020000000000003, 2.0500000000000003, 2.111, 2.083, 2.108, 2.104, 2.096, 2.0170000000000003, 2.039, 1.9839999999999998, 2.0370000000000004, 1.9429999999999998, 2.043, 1.91, 2.057, 1.896, 2.076, 1.904, 2.096, 1.929, 2.1100000000000003, 1.9589999999999999, 2.119, 1.882, 2.244, 1.915, 2.236, 1.941, 2.226, 1.946, 2.218, 1.9309999999999998, 2.214, 1.907, 2.214, 1.887, 2.2150000000000003, 1.881, 2.216, 1.892, 2.213, 1.919, 2.204, 1.953, 2.1950000000000003, 1.9839999999999998, 2.19, 1.997, 2.19, 1.9869999999999999, 2.1950000000000003, 1.9639999999999997, 2.204, 1.942, 2.216, 1.93, 2.226, 1.9319999999999997, 2.2310000000000003, 1.945, 2.2310000000000003, 1.962, 2.226, 1.97, 2.221, 1.957, 2.218, 1.921, 2.2190000000000003, 1.8719999999999999, 2.22, 1.6809999999999998, 2.196, 1.649, 2.201, 1.607, 2.202, 1.573, 2.2, 1.554, 2.193, 1.553, 2.185, 1.5659999999999998, 2.1750000000000003, 1.5839999999999999, 2.169, 1.5939999999999999, 2.1670000000000003, 1.581, 2.168, 1.546, 2.1670000000000003, 1.502, 2.1620000000000004, 1.4669999999999999, 2.1510000000000002, 1.4489999999999998, 2.137, 1.452, 2.121, 1.478, 2.108, 1.813, 2.2390000000000003, 1.825, 2.257, 1.843, 2.2750000000000004, 1.8659999999999999, 2.29, 1.895, 2.301, 1.922, 2.313, 2.0210000000000004, 2.459, 2.04, 2.4570000000000003, 2.055, 2.456, 2.061, 2.454, 2.0580000000000003, 2.454, 2.047, 2.456, 2.0370000000000004, 2.462, 2.0330000000000004, 2.4690000000000003, 2.036, 2.4770000000000003, 2.047, 2.061, 2.071, 2.072, 2.0660000000000003, 2.056, 2.0500000000000003, 2.051, 2.061, 2.0780000000000003, 2.097, 2.1100000000000003, 2.112, 2.1620000000000004, 2.2910000000000004, 2.157, 2.2750000000000004, 2.165, 2.2640000000000002, 2.1830000000000003, 2.2550000000000003, 2.2070000000000003, 2.2430000000000003, 2.2270000000000003, 2.225, 2.2390000000000003, 2.202, 2.241, 2.1750000000000003, 2.2390000000000003, 2.148, 2.2390000000000003, 2.125, 2.2470000000000003, 2.109, 2.2680000000000002, 2.097, 2.2960000000000003, 2.089, 2.3280000000000003, 2.08, 2.355, 2.064, 2.374, 2.0410000000000004, 2.3850000000000002, 2.0130000000000003, 2.391, 1.9869999999999999, 2.399, 1.969, 2.4130000000000003, 1.9599999999999997, 2.435, 1.9559999999999997, 2.491, 1.798, 2.4930000000000003, 1.802, 2.492, 1.799, 2.486, 1.786, 2.475, 1.765, 2.463, 1.742, 2.4530000000000003, 1.7209999999999999, 2.448, 1.7049999999999998, 2.4490000000000003, 1.696, 2.4530000000000003, 1.692, 2.4570000000000003, 1.6889999999999998, 2.455, 1.6829999999999998, 2.444, 1.671, 2.431, 1.653, 2.4200000000000004, 1.637, 2.4170000000000003, 1.626, 2.4240000000000004, 1.626, 2.436, 1.637, 2.068, 2.103, 2.1260000000000003, 2.1350000000000002, 2.136, 2.1340000000000003, 2.1390000000000002, 2.1540000000000004, 2.1780000000000004, 2.206, 2.229, 2.24, 2.353, 2.333, 2.318, 2.3160000000000003, 2.325, 2.341, 2.353, 2.345, 2.318, 2.281, 2.2470000000000003, 2.226, 2.222, 2.236, 2.257, 2.274, 2.2760000000000002, 2.2630000000000003, 2.1470000000000002, 2.169, 2.193, 2.2110000000000003, 2.221, 2.2230000000000003, 2.226, 2.236, 2.254, 2.2790000000000004, 2.307, 2.331, 2.345, 2.3480000000000003, 2.3440000000000003, 2.338, 2.335, 2.338, 2.3480000000000003, 2.359, 2.366, 2.4210000000000003, 2.422, 2.431, 2.4450000000000003, 2.46, 2.47, 2.472, 2.468, 2.46, 2.452, 2.447, 2.446, 2.448, 2.448, 2.442, 2.427, 2.4050000000000002, 2.035, 2.035, 2.0290000000000004, 2.015, 1.9949999999999999, 1.9709999999999999, 1.95, 1.9359999999999997, 1.933, 1.767, 2.3760000000000003, 1.755, 2.4010000000000002, 1.742, 2.432, 1.7329999999999999, 2.46, 1.73, 2.478, 1.7369999999999999, 2.483, 1.7489999999999999, 2.479, 1.786, 2.527, 1.8, 2.507, 1.8139999999999998, 2.495, 1.823, 1.823, 1.8179999999999998, 1.8119999999999998, 1.8119999999999998, 1.8199999999999998, 1.837, 1.8599999999999999, 1.881, 1.896, 1.898, 1.891, 1.883, 1.883, 1.893, 1.914, 1.9429999999999998, 2.173, 2.3680000000000003, 2.1620000000000004, 2.346, 2.156, 2.314, 2.157, 2.2840000000000003, 2.165, 2.262, 2.176, 2.254, 2.185, 2.2560000000000002, 2.185, 2.261, 2.176, 2.262, 2.16, 2.2510000000000003, 2.1460000000000004, 2.228, 2.14, 2.1990000000000003, 2.1430000000000002, 2.173, 2.153, 2.16, 2.1660000000000004, 2.1580000000000004, 2.1750000000000003, 2.1630000000000003, 2.177, 2.1710000000000003, 2.1710000000000003, 2.1700000000000004, 2.1990000000000003, 1.895, 2.2070000000000003, 1.911, 2.209, 1.915, 2.204, 1.902, 2.198, 1.877, 2.1950000000000003, 1.8499999999999999, 2.196, 1.8359999999999999, 2.4050000000000002, 1.937, 2.4010000000000002, 1.934, 2.402, 1.92, 2.4090000000000003, 1.899, 2.4210000000000003, 1.879, 2.434, 1.867, 2.4410000000000003, 1.867, 2.438, 1.876, 2.4280000000000004, 1.891, 2.415, 1.901, 2.403, 1.901, 2.3970000000000002, 1.889, 2.395, 1.8699999999999999, 2.395, 1.853, 2.1590000000000003, 1.881, 2.165, 1.873, 2.1750000000000003, 1.859, 2.186, 1.8439999999999999, 2.193, 1.8339999999999999, 2.193, 1.831, 2.186, 1.8359999999999999, 2.181, 1.8459999999999999, 2.1790000000000003, 1.857, 2.1830000000000003, 1.861, 2.192, 1.8539999999999999, 2.202, 1.841, 2.2110000000000003, 1.8299999999999998, 2.214, 1.8259999999999998, 2.2110000000000003, 1.8319999999999999, 2.206, 1.847, 2.201, 1.869, 2.1990000000000003, 1.889, 2.1990000000000003, 1.898, 2.27, 1.978, 2.2760000000000002, 1.9829999999999999, 2.2790000000000004, 1.9949999999999999, 2.2800000000000002, 2.012, 2.2830000000000004, 2.0290000000000004, 2.2870000000000004, 2.039, 2.294, 2.039, 2.3030000000000004, 2.028, 2.311, 2.015, 2.314, 2.0060000000000002, 2.3120000000000003, 2.0060000000000002, 2.3040000000000003, 2.0130000000000003, 2.297, 2.024, 2.2920000000000003, 2.0340000000000003, 2.293, 2.035, 2.2960000000000003, 2.027, 1.8599999999999999, 2.0500000000000003, 1.8499999999999999, 2.048, 1.8459999999999999, 2.043, 1.8519999999999999, 2.0420000000000003, 1.8679999999999999, 2.048, 1.89, 2.0620000000000003, 1.914, 2.0820000000000003, 1.933, 2.101, 1.945, 2.116, 1.9479999999999997, 2.121, 1.946, 2.116, 1.926, 2.144, 1.9399999999999997, 2.168, 1.9479999999999997, 2.189, 1.954, 2.198, 1.9589999999999999, 2.196, 1.9669999999999999, 2.188, 1.9829999999999999, 2.185, 2.0050000000000003, 2.1910000000000003, 2.032, 2.2070000000000003, 2.2790000000000004, 2.367, 2.29, 2.387, 2.2960000000000003, 2.399, 2.293, 2.3960000000000004, 2.2800000000000002, 2.379, 2.2630000000000003, 2.357, 2.248, 2.3400000000000003, 2.237, 2.337, 2.233, 2.347, 2.238, 2.365, 2.245, 2.3840000000000003, 2.2520000000000002, 2.3970000000000002, 2.25, 2.3970000000000002, 2.24, 2.387, 2.222, 2.373, 2.204, 2.3640000000000003, 2.1910000000000003, 2.362, 2.186, 2.369, 2.1870000000000003, 2.378, 2.192, 2.3840000000000003, 2.204, 2.157, 2.201, 2.1310000000000002, 2.19, 2.111, 2.177, 2.1, 2.168, 2.099, 2.164, 2.1060000000000003, 2.165, 2.113, 2.165, 2.113, 2.161, 2.104, 2.1460000000000004, 2.091, 2.123, 2.08, 2.097, 2.076, 2.075, 2.0820000000000003, 2.065, 2.096, 2.069, 2.112, 2.081, 2.125, 2.096, 2.128, 2.104, 2.119, 2.099, 2.103, 2.081, 2.088, 2.056, 2.08, 2.201, 2.115, 2.198, 2.123, 2.198, 2.128, 2.201, 2.119, 2.1990000000000003, 2.096, 2.188, 2.0660000000000003, 2.1620000000000004, 2.039, 2.1260000000000003, 2.0210000000000004, 2.0860000000000003, 2.0180000000000002, 2.0500000000000003, 2.027, 2.0220000000000002, 2.0410000000000004, 2.003, 2.0530000000000004, 1.9879999999999998, 2.052, 1.973, 2.036, 1.9509999999999998, 2.0140000000000002, 1.917, 1.994, 1.875, 1.9839999999999998, 1.833, 1.9879999999999998, 1.8, 2.004, 1.777, 2.0210000000000004, 1.766, 2.0300000000000002, 1.777, 2.056, 1.789, 2.032, 1.788, 2.0140000000000002, 1.775, 2.0090000000000003, 1.752, 2.0210000000000004, 1.7309999999999999, 2.043, 1.7189999999999999, 2.067, 1.718, 2.08, 1.728, 2.0740000000000003, 1.744, 2.0500000000000003, 1.761, 2.0260000000000002, 1.772, 2.012, 1.775, 2.0140000000000002, 1.773, 2.032, 2.016, 2.1, 2.0140000000000002, 2.092, 2.011, 2.0700000000000003, 2.007, 2.0460000000000003, 1.998, 2.031, 1.9829999999999999, 2.0330000000000004, 1.966, 2.0500000000000003, 1.9479999999999997, 2.0740000000000003, 1.934, 2.095, 1.922, 2.1, 1.911, 2.085, 1.901, 2.055, 1.892, 2.0250000000000004, 1.88, 2.004, 1.867, 1.998, 1.8559999999999999, 2.0060000000000002, 1.8459999999999999, 2.0220000000000002, 1.839, 2.0300000000000002, 1.8319999999999999, 2.019, 1.753, 2.254, 1.768, 2.2670000000000003, 1.779, 2.2630000000000003, 1.784, 2.237, 1.78, 2.197, 1.772, 2.1550000000000002, 1.765, 2.1220000000000003, 1.766, 2.1060000000000003, 1.776, 2.1060000000000003, 1.793, 2.116, 1.811, 2.1220000000000003, 1.823, 2.108, 1.8219999999999998, 2.0700000000000003, 1.811, 2.0210000000000004, 1.795, 1.9749999999999999, 1.785, 1.9469999999999998, 1.785, 1.941, 1.797, 1.9509999999999998, 1.8179999999999998, 1.969, 2.0180000000000002, 1.688, 2.0330000000000004, 1.7069999999999999, 2.043, 1.728, 2.0420000000000003, 1.736, 2.028, 1.722, 2.004, 1.69, 1.977, 1.656, 1.9549999999999998, 1.632, 1.942, 1.625, 1.9389999999999998, 1.636, 1.942, 1.663, 1.9439999999999997, 1.6949999999999998, 1.941, 1.72, 2.169, 2.22, 2.1750000000000003, 2.226, 2.1780000000000004, 2.2230000000000003, 2.176, 2.218, 2.1710000000000003, 2.216, 2.164, 2.221, 2.156, 2.2350000000000003, 2.145, 2.253, 2.136, 2.2710000000000004, 2.1300000000000003, 2.2030000000000003, 2.1310000000000002, 2.201, 2.125, 2.189, 2.116, 2.1750000000000003, 2.1100000000000003, 2.1620000000000004, 2.107, 2.153, 2.107, 2.149, 2.1100000000000003, 2.149, 2.115, 2.149, 2.119, 2.1430000000000002, 2.121, 2.1270000000000002, 2.124, 2.101, 2.1310000000000002, 2.068, 2.144, 2.035, 2.1630000000000003, 2.007, 2.186, 1.985, 2.21, 1.9679999999999997, 2.23, 1.9519999999999997, 2.245, 1.934, 2.2520000000000002, 1.911, 2.2520000000000002, 1.882, 2.249, 1.8499999999999999, 2.265, 1.6139999999999999, 2.2680000000000002, 1.609, 2.2670000000000003, 1.609, 2.261, 1.617, 2.249, 1.63, 2.2310000000000003, 1.642, 2.2110000000000003, 1.649, 2.189, 1.649, 2.169, 1.646, 2.152, 1.646, 2.1390000000000002, 1.648, 2.1310000000000002, 1.655, 2.1260000000000003, 1.666, 2.121, 1.678, 2.116, 1.688, 2.111, 1.694, 2.105, 1.6949999999999998, 2.097, 1.694, 2.091, 1.6949999999999998, 2.085, 1.6989999999999998, 2.0780000000000003, 1.7089999999999999, 2.069, 1.726, 2.059, 1.746, 1.921, 1.88, 1.938, 1.907, 1.9589999999999999, 1.937, 1.9789999999999999, 1.961, 1.99, 1.9749999999999999, 1.9919999999999998, 1.978, 1.9869999999999999, 1.977, 1.9759999999999998, 1.9799999999999998, 1.9639999999999997, 1.989, 1.958, 2.007, 1.958, 2.032, 1.9629999999999999, 2.056, 1.97, 2.072, 1.974, 2.076, 1.969, 2.071, 1.957, 2.063, 1.945, 2.0580000000000003, 1.938, 2.064, 1.9399999999999997, 2.0820000000000003, 1.981, 2.2640000000000002, 1.997, 2.278, 2.008, 2.282, 2.011, 2.2800000000000002, 2.0060000000000002, 2.2750000000000004, 1.9989999999999999, 2.273, 1.994, 2.2800000000000002, 1.994, 2.2950000000000004, 1.9989999999999999, 2.317, 2.0060000000000002, 2.341, 2.0100000000000002, 2.3600000000000003, 2.008, 2.367, 1.9959999999999998, 2.3640000000000003, 1.9749999999999999, 2.357, 1.9519999999999997, 2.351, 1.934, 2.351, 1.927, 2.354, 1.9319999999999997, 2.3560000000000003, 1.946, 2.351, 1.9599999999999997, 2.337, 1.966, 2.317, 1.962, 2.293, 2.075, 2.057, 2.0820000000000003, 2.0490000000000004, 2.0860000000000003, 2.043, 2.08, 2.0420000000000003, 2.059, 2.0460000000000003, 2.028, 2.052, 1.9959999999999998, 2.0580000000000003, 1.9719999999999998, 2.059, 1.922, 2.0250000000000004, 1.903, 2.036, 1.894, 2.0460000000000003, 1.897, 2.0530000000000004, 1.91, 2.0580000000000003, 1.928, 2.064, 1.941, 2.076, 1.942, 2.093, 1.926, 2.113, 1.901, 2.133, 1.877, 2.148, 1.861, 2.1580000000000004, 1.8539999999999999, 2.16, 1.853, 2.157, 1.8539999999999999, 2.153, 1.8479999999999999, 2.1500000000000004, 1.8299999999999998, 2.149, 1.798, 2.1510000000000002, 1.665, 1.933, 1.659, 1.897, 1.664, 1.863, 1.679, 1.8339999999999999, 1.696, 1.8079999999999998, 1.71, 1.789, 1.714, 1.775, 1.7069999999999999, 1.761, 1.696, 1.746, 1.688, 1.7289999999999999, 1.688, 1.7109999999999999, 1.698, 1.6909999999999998, 1.716, 1.671, 1.7369999999999999, 1.652, 1.751, 1.636, 1.752, 1.6219999999999999, 1.8099999999999998, 1.827, 1.79, 1.849, 1.777, 1.8739999999999999, 1.776, 1.898, 1.789, 1.92, 1.813, 1.941, 1.8399999999999999, 1.962, 1.863, 1.985, 1.873, 2.0100000000000002, 1.871, 2.039, 1.863, 2.0700000000000003, 1.8599999999999999, 2.099, 1.867, 2.124, 1.885, 2.141, 1.891, 2.233, 1.892, 2.237, 1.8739999999999999, 2.246, 1.8439999999999999, 2.2520000000000002, 1.8119999999999998, 2.254, 1.784, 2.249, 1.768, 2.236, 1.763, 2.22, 1.764, 2.2030000000000003, 1.767, 2.192, 1.763, 2.1870000000000003, 1.752, 2.186, 1.7329999999999999, 2.185, 1.7129999999999999, 2.1790000000000003, 1.696, 2.1670000000000003, 1.859, 1.873, 1.89, 1.908, 1.927, 1.9439999999999997, 1.9589999999999999, 1.9709999999999999, 1.9799999999999998, 1.9869999999999999, 1.994, 2.0010000000000003, 2.007, 2.012, 2.0140000000000002, 2.012, 2.0060000000000002, 1.997, 1.985, 1.97, 1.72, 1.708, 1.696, 1.6869999999999998, 1.682, 1.6809999999999998, 1.6849999999999998, 1.6889999999999998, 1.69, 1.686, 1.676, 1.663, 1.652, 1.642, 1.635, 1.63, 1.665, 2.206, 2.012, 2.2070000000000003, 2.0100000000000002, 2.2230000000000003, 2.007, 2.244, 2.008, 2.261, 2.015, 2.265, 2.0290000000000004, 2.2560000000000002, 2.0450000000000004, 2.265, 2.3120000000000003, 2.244, 2.325, 2.2270000000000003, 2.335, 2.22, 2.3400000000000003, 2.225, 2.338, 2.238, 2.335, 2.254, 2.331, 2.2640000000000002, 2.327, 2.261, 2.327, 2.244, 2.33, 2.221, 2.335, 2.202, 2.337, 2.1910000000000003, 2.335, 2.1910000000000003, 2.329, 2.198, 2.3200000000000003, 2.202, 2.309, 2.197, 2.301, 2.1780000000000004, 2.2960000000000003, 2.148, 2.294, 2.117, 2.294, 1.923, 2.213, 1.925, 2.205, 1.933, 2.1990000000000003, 1.9359999999999997, 2.197, 1.923, 2.1990000000000003, 1.893, 2.201, 1.8519999999999999, 2.201, 1.813, 2.197, 1.786, 2.185, 1.774, 2.1700000000000004, 1.773, 2.1540000000000004, 1.78, 2.141, 1.783, 2.133, 1.774, 2.1270000000000002, 1.75, 2.123, 1.718, 2.1180000000000003, 1.6909999999999998, 2.111, 1.595, 1.887, 1.6079999999999999, 1.878, 1.632, 1.869, 1.657, 1.8619999999999999, 1.671, 1.857, 1.665, 1.8539999999999999, 1.643, 1.8519999999999999, 1.615, 1.8499999999999999, 1.5919999999999999, 1.847, 1.5819999999999999, 1.843, 1.5879999999999999, 1.8379999999999999, 1.6059999999999999, 1.833, 1.628, 1.829, 1.642, 1.829, 1.642, 1.833, 1.748, 1.9959999999999998, 1.756, 2.0050000000000003, 1.771, 2.015, 1.792, 2.023, 1.8159999999999998, 2.028, 1.837, 2.0300000000000002, 1.845, 2.031, 1.839, 2.0330000000000004, 1.8239999999999998, 2.036, 1.8079999999999998, 2.04, 1.798, 2.044, 1.798, 2.0450000000000004, 1.809, 2.0410000000000004, 1.825, 2.0340000000000003, 1.8399999999999999, 2.027, 1.8499999999999999, 2.024, 1.8499999999999999, 2.0260000000000002, 1.885, 2.0140000000000002, 1.88, 2.023, 1.865, 2.0300000000000002, 1.8479999999999999, 2.0300000000000002, 1.8359999999999999, 2.019, 1.8319999999999999, 2.003, 1.837, 1.9869999999999999, 1.8419999999999999, 1.9749999999999999, 1.843, 1.9719999999999998, 1.8319999999999999, 1.9759999999999998, 1.811, 1.9839999999999998, 1.788, 1.9879999999999998, 1.772, 1.986, 1.769, 1.9759999999999998, 1.78, 1.961, 1.803, 1.949, 1.829, 1.942, 1.8279999999999998, 2.048, 1.8419999999999999, 2.056, 1.8619999999999999, 2.068, 1.881, 2.0860000000000003, 1.893, 2.111, 1.891, 2.137, 1.8719999999999999, 2.1590000000000003, 1.8439999999999999, 2.1750000000000003, 1.815, 2.184, 1.79, 2.189, 1.775, 2.194, 1.772, 2.204, 1.775, 2.2190000000000003, 1.778, 2.2390000000000003, 1.773, 2.2600000000000002, 1.76, 2.281, 1.712, 1.728, 1.7369999999999999, 1.7309999999999999, 1.708, 1.676, 1.646, 1.626, 1.6239999999999999, 1.636, 1.656, 1.761, 2.22, 1.778, 2.196, 1.797, 2.172, 1.809, 2.161, 1.8099999999999998, 2.1710000000000003, 1.802, 2.201, 1.882, 2.365, 1.883, 2.4010000000000002, 1.875, 2.448, 1.8659999999999999, 2.49, 1.8619999999999999, 2.511, 1.8659999999999999, 2.5060000000000002, 1.881, 2.487, 1.902, 2.472, 1.92, 2.4730000000000003, 1.93, 2.4930000000000003, 1.928, 2.528, 1.919, 2.5700000000000003, 1.905, 2.601, 1.893, 2.6060000000000003, 1.886, 2.585, 1.884, 1.887, 1.889, 1.885, 1.8679999999999999, 1.843, 1.8159999999999998, 1.783, 2.458, 1.79, 2.483, 1.793, 2.496, 1.792, 2.478, 1.791, 2.43, 1.793, 2.371, 1.803, 2.322, 1.8219999999999998, 2.294, 1.845, 2.289, 1.8699999999999999, 2.3030000000000004, 1.895, 2.3240000000000003, 1.914, 2.3320000000000003, 1.927, 2.31, 1.937, 2.262, 1.9439999999999997, 2.208, 1.954, 2.1670000000000003, 1.9669999999999999, 2.149, 1.982, 2.1540000000000004, 1.998, 2.1790000000000003, 2.012, 2.2110000000000003, 2.0210000000000004, 2.2270000000000003, 2.0210000000000004, 2.213, 1.933, 2.105, 1.933, 2.08, 1.9319999999999997, 2.0460000000000003, 1.9309999999999998, 2.0220000000000002, 1.9309999999999998, 2.0180000000000002, 1.933, 2.0370000000000004, 1.937, 2.075, 1.9429999999999998, 2.12, 1.9519999999999997, 2.153, 1.961, 2.1620000000000004, 1.973, 2.1510000000000002, 1.985, 2.133, 1.9989999999999999, 2.123, 2.016, 2.129, 2.1830000000000003, 2.1670000000000003, 2.1630000000000003, 2.1910000000000003, 2.1430000000000002, 2.225, 2.123, 2.257, 2.103, 2.2750000000000004, 2.0860000000000003, 2.27, 2.072, 2.249, 2.061, 2.225, 2.0530000000000004, 2.2110000000000003, 2.0490000000000004, 2.209, 2.0450000000000004, 2.221, 2.0460000000000003, 2.238, 2.0490000000000004, 2.2470000000000003, 2.056, 2.233, 2.0660000000000003, 2.1950000000000003, 2.238, 2.16, 2.234, 2.1740000000000004, 2.2270000000000003, 2.206, 2.22, 2.242, 2.217, 2.262, 2.218, 2.2520000000000002, 2.2230000000000003, 2.22, 2.23, 2.1830000000000003, 2.234, 2.1590000000000003, 2.232, 2.1580000000000004, 2.224, 2.181, 2.214, 2.225, 2.205, 2.2750000000000004, 2.201, 2.314, 1.941, 2.0740000000000003, 1.925, 2.092, 1.907, 2.113, 1.89, 2.124, 1.877, 2.112, 1.8679999999999999, 2.077, 1.859, 2.031, 1.8459999999999999, 1.9919999999999998, 1.827, 1.9679999999999997, 1.802, 1.9639999999999997, 1.771, 1.973, 1.7409999999999999, 1.986, 1.718, 1.9879999999999998, 1.7029999999999998, 1.9709999999999999, 1.6949999999999998, 1.934, 1.6909999999999998, 1.892, 1.781, 2.0420000000000003, 1.789, 2.032, 1.8, 2.028, 1.8099999999999998, 2.027, 1.8119999999999998, 2.028, 1.805, 2.028, 1.789, 2.0260000000000002, 1.769, 2.023, 1.75, 2.016, 1.7349999999999999, 2.0090000000000003, 1.897, 2.221, 1.911, 2.234, 1.917, 2.25, 1.915, 2.2680000000000002, 1.906, 2.286, 1.895, 2.3030000000000004, 1.887, 2.319, 1.883, 2.334, 1.882, 2.3480000000000003, 1.881, 2.359, 1.8739999999999999, 2.37, 1.8599999999999999, 2.382, 1.843, 2.3920000000000003, 1.8239999999999998, 2.4000000000000004, 1.8079999999999998, 2.407, 1.8, 2.4090000000000003, 1.8, 2.41, 1.8079999999999998, 2.41, 1.821, 2.41, 1.835, 2.41, 1.843, 2.4120000000000004, 1.855, 2.407, 1.8379999999999999, 2.415, 1.823, 2.418, 1.8159999999999998, 2.4170000000000003, 1.8179999999999998, 2.4130000000000003, 1.821, 2.4120000000000004, 1.819, 2.414, 1.8119999999999998, 2.4210000000000003, 1.798, 2.431, 1.777, 2.44, 1.756, 2.4450000000000003, 1.7389999999999999, 2.4450000000000003, 1.7269999999999999, 2.443, 1.7229999999999999, 2.439, 1.726, 2.4410000000000003, 1.7289999999999999, 2.448, 1.728, 2.459, 1.799, 2.182, 1.8119999999999998, 2.1790000000000003, 1.827, 2.1790000000000003, 1.839, 2.181, 1.847, 2.182, 1.8519999999999999, 2.182, 1.8539999999999999, 2.18, 1.853, 2.1780000000000004, 1.8519999999999999, 2.177, 1.8539999999999999, 2.176, 1.859, 2.173, 1.8639999999999999, 2.169, 1.867, 2.1630000000000003, 1.8639999999999999, 2.1590000000000003, 1.8559999999999999, 2.1580000000000004, 1.845, 2.16, 1.835, 2.1660000000000004, 1.829, 2.1740000000000004, 1.829, 2.18, 1.8339999999999999, 2.1830000000000003, 1.847, 2.1830000000000003, 1.863, 2.1830000000000003, 1.878, 2.185, 1.89, 2.189, 1.898, 2.197, 1.9989999999999999, 2.1740000000000004, 2.0050000000000003, 2.169, 2.0090000000000003, 2.1630000000000003, 2.02, 2.152, 2.0370000000000004, 2.1380000000000003, 2.0580000000000003, 2.123, 2.08, 2.109, 2.097, 2.0980000000000003, 2.1060000000000003, 2.089, 2.109, 2.084, 2.108, 2.08, 2.111, 2.0740000000000003, 2.1180000000000003, 2.063, 2.464, 1.903, 2.468, 1.892, 2.474, 1.884, 2.482, 1.881, 2.495, 1.881, 2.511, 1.882, 2.5330000000000004, 1.886, 2.556, 1.892, 2.579, 1.9, 1.8259999999999998, 1.8219999999999998, 1.819, 1.8159999999999998, 1.8119999999999998, 1.8079999999999998, 1.803, 1.795, 1.694, 1.6889999999999998, 1.684, 1.68, 1.676, 1.67, 1.668, 1.669, 1.896, 1.724, 1.91, 1.7289999999999999, 1.918, 1.7289999999999999, 1.921, 1.7229999999999999, 1.923, 1.7109999999999999, 1.76, 1.758, 1.753, 1.754, 1.754, 1.755, 1.761, 1.762, 1.769, 1.775, 1.775, 1.79, 1.772, 1.8, 1.764, 1.804, 1.754, 1.8, 1.7449999999999999, 1.792, 1.7449999999999999, 1.784, 1.75, 1.782, 1.762, 1.787, 1.776, 1.798, 1.784, 1.811, 1.786, 1.821, 1.784, 1.8259999999999998, 1.785, 1.8259999999999998, 1.79, 1.823, 1.8, 1.8219999999999998, 1.8139999999999998, 1.8279999999999998, 1.827, 1.843, 1.8359999999999999, 1.865, 2.096, 2.092, 2.0980000000000003, 2.096, 2.101, 2.093, 2.111, 2.083, 2.125, 2.076, 2.1380000000000003, 2.077, 2.1460000000000004, 2.0860000000000003, 2.1420000000000003, 2.099, 2.1260000000000003, 2.111, 2.103, 2.116, 2.079, 2.1140000000000003, 2.063, 2.1060000000000003, 2.057, 2.096, 2.06, 2.087, 2.068, 2.083, 2.072, 2.088, 2.027, 2.182, 2.02, 2.1990000000000003, 1.9989999999999999, 2.212, 1.9749999999999999, 2.216, 1.961, 2.209, 1.962, 2.196, 1.9789999999999999, 2.184, 2.004, 2.1780000000000004, 2.027, 2.18, 2.036, 2.188, 2.0290000000000004, 2.197, 2.0090000000000003, 2.201, 1.989, 2.1950000000000003, 1.978, 2.1830000000000003, 1.9829999999999999, 2.1700000000000004, 2.0020000000000002, 2.16, 2.3480000000000003, 2.152, 2.349, 2.1470000000000002, 2.3560000000000003, 2.137, 2.37, 2.128, 2.3880000000000003, 2.123, 2.407, 2.125, 2.419, 2.132, 2.4200000000000004, 2.1420000000000003, 2.411, 2.148, 2.395, 2.148, 2.379, 2.141, 2.366, 2.132, 2.359, 2.124, 2.354, 2.121, 2.35, 2.125, 2.341, 2.133, 2.3200000000000003, 2.14, 2.289, 2.144, 2.2520000000000002, 2.141, 2.216, 2.1340000000000003, 2.184, 2.125, 2.1590000000000003, 2.115, 1.9989999999999999, 2.097, 2.004, 2.1, 2.0130000000000003, 2.1060000000000003, 2.023, 2.113, 2.0250000000000004, 2.119, 2.016, 2.124, 1.9949999999999999, 2.1260000000000003, 1.97, 2.124, 1.95, 2.119, 1.937, 2.112, 1.9359999999999997, 2.109, 1.942, 2.107, 1.949, 2.107, 1.9509999999999998, 2.108, 1.945, 2.1060000000000003, 1.915, 2.0020000000000002, 1.923, 1.9949999999999999, 1.937, 1.989, 1.953, 1.9829999999999999, 1.9639999999999997, 1.9759999999999998, 1.965, 1.966, 1.958, 1.9549999999999998, 1.949, 1.9479999999999997, 1.9439999999999997, 1.945, 1.946, 1.946, 1.954, 1.949, 1.965, 1.95, 1.974, 1.949, 1.978, 1.9439999999999997, 1.9759999999999998, 1.9359999999999997, 1.9679999999999997, 1.927, 1.9599999999999997, 1.92, 1.958, 1.919, 1.966, 1.923, 1.982, 1.934, 2.0060000000000002, 1.946, 2.228, 1.9829999999999999, 2.2390000000000003, 1.99, 2.248, 2.004, 2.258, 2.0210000000000004, 2.2680000000000002, 2.0410000000000004, 2.2790000000000004, 2.0580000000000003, 2.289, 2.0700000000000003, 2.2960000000000003, 2.077, 2.2950000000000004, 2.081, 2.2880000000000003, 2.085, 2.274, 2.0900000000000003, 2.2600000000000002, 2.0980000000000003, 2.249, 2.111, 2.244, 2.129, 2.2470000000000003, 2.148, 2.257, 2.164, 2.427, 2.4090000000000003, 2.3960000000000004, 2.391, 2.3930000000000002, 2.398, 2.402, 2.309, 1.942, 2.3080000000000003, 1.937, 2.3080000000000003, 1.914, 2.31, 1.881, 2.3120000000000003, 1.855, 2.3080000000000003, 1.8419999999999999, 2.297, 1.847, 2.2800000000000002, 1.8659999999999999, 2.257, 1.89, 2.2350000000000003, 1.909, 2.2190000000000003, 1.912, 2.2110000000000003, 1.898, 2.2110000000000003, 1.875, 2.2150000000000003, 1.855, 2.216, 1.8479999999999999, 2.2070000000000003, 1.8559999999999999, 2.1910000000000003, 1.877, 2.1740000000000004, 1.905, 2.164, 1.929, 2.165, 1.941, 2.176, 1.9389999999999998, 2.193, 1.9319999999999997, 2.208, 1.933, 2.2150000000000003, 1.949, 2.2070000000000003, 1.982, 2.1870000000000003, 2.0260000000000002, 2.1630000000000003, 2.072, 2.144, 2.107, 2.1340000000000003, 2.121, 2.1350000000000002, 2.116, 2.1420000000000003, 2.104, 2.148, 2.095, 2.1470000000000002, 2.0980000000000003, 2.137, 2.1140000000000003, 2.121, 2.14, 2.104, 2.1630000000000003, 2.093, 2.1700000000000004, 2.091, 2.1590000000000003, 2.0980000000000003, 2.1380000000000003, 2.1100000000000003, 2.12, 2.12, 2.113, 2.124, 2.1220000000000003, 2.1180000000000003, 2.1460000000000004, 2.104, 2.177, 1.8559999999999999, 2.314, 1.851, 2.331, 1.8279999999999998, 2.327, 1.793, 2.301, 1.6199999999999999, 1.924, 1.628, 1.92, 1.647, 1.927, 1.666, 1.9359999999999997, 1.672, 1.9309999999999998, 1.658, 1.903, 1.628, 1.859, 1.597, 1.815, 1.5779999999999998, 1.788, 1.577, 1.78, 1.595, 1.789, 1.626, 1.811, 1.663, 1.8299999999999998, 1.6929999999999998, 1.8339999999999999, 1.7089999999999999, 1.8179999999999998, 1.712, 1.79, 1.712, 1.763, 1.7189999999999999, 1.75, 1.736, 1.753, 1.792, 1.756, 1.783, 1.768, 1.757, 1.765, 1.7169999999999999, 1.7429999999999999, 1.673, 1.708, 1.638, 1.672, 1.6199999999999999, 1.645, 1.6199999999999999, 1.634, 1.637, 1.639, 1.658, 1.656, 1.67, 1.675, 1.663, 1.682, 1.643, 1.674, 1.623, 1.656, 1.677, 1.809, 1.6829999999999998, 1.8099999999999998, 1.682, 1.794, 1.6809999999999998, 1.767, 1.6869999999999998, 1.7409999999999999, 1.702, 1.7249999999999999, 1.724, 1.7229999999999999, 1.75, 1.7349999999999999, 1.773, 1.758, 1.782, 1.781, 1.773, 1.792, 1.752, 1.783, 1.73, 1.758, 1.7169999999999999, 1.7289999999999999, 1.718, 1.712, 1.7329999999999999, 1.7109999999999999, 1.756, 1.7309999999999999, 1.775, 1.766, 1.779, 1.807, 1.765, 1.8399999999999999, 1.744, 1.8559999999999999, 1.774, 1.929, 1.8119999999999998, 1.9599999999999997, 1.8359999999999999, 1.9949999999999999, 1.837, 2.027, 1.8199999999999998, 2.044, 1.799, 2.0460000000000003, 1.787, 2.0410000000000004, 1.792, 2.0380000000000003, 1.813, 2.0450000000000004, 1.8439999999999999, 2.067, 1.875, 2.099, 1.891, 2.133, 1.886, 2.1590000000000003, 1.8679999999999999, 2.1710000000000003, 1.851, 2.168, 1.843, 2.1550000000000002, 1.8519999999999999, 2.141, 1.875, 2.132, 1.905, 2.1310000000000002, 1.9309999999999998, 2.136, 2.1550000000000002, 2.22, 2.1430000000000002, 2.228, 2.1180000000000003, 2.226, 2.091, 2.21, 2.347, 2.052, 2.354, 2.0500000000000003, 2.361, 2.047, 2.365, 2.044, 2.2920000000000003, 2.1540000000000004, 2.2960000000000003, 2.165, 2.3000000000000003, 2.181, 2.301, 2.198, 2.297, 2.21, 2.2870000000000004, 2.2150000000000003, 2.2720000000000002, 2.2110000000000003, 2.2520000000000002, 2.2030000000000003, 2.228, 2.197, 2.205, 2.1950000000000003, 2.185, 2.2, 2.1710000000000003, 2.209, 2.156, 2.216, 2.14, 2.218, 2.119, 2.212, 2.0170000000000003, 2.2920000000000003, 2.0290000000000004, 2.307, 2.0460000000000003, 2.326, 2.0660000000000003, 2.3440000000000003, 2.084, 2.358, 2.0980000000000003, 2.366, 2.104, 2.367, 2.1020000000000003, 2.366, 2.095, 2.366, 2.087, 2.37, 2.079, 2.379, 2.0700000000000003, 2.39, 2.063, 2.3970000000000002, 2.0540000000000003, 2.3970000000000002, 2.039, 2.3920000000000003, 2.0170000000000003, 2.383, 1.9909999999999999, 2.3720000000000003, 1.9639999999999997, 2.3640000000000003, 1.938, 2.361, 1.912, 2.363, 1.889, 2.365, 1.7369999999999999, 2.4890000000000003, 1.754, 2.5050000000000003, 1.765, 1.769, 1.769, 1.771, 1.782, 1.801, 1.823, 1.845, 1.8599999999999999, 1.8659999999999999, 1.8599999999999999, 1.8479999999999999, 1.8339999999999999, 1.8239999999999998, 1.823, 1.789, 1.788, 1.785, 1.781, 1.776, 1.774, 1.777, 1.786, 1.797, 1.807, 1.811, 1.809, 1.805, 1.801, 1.801, 1.805, 1.813, 1.821, 1.8259999999999998, 1.825, 1.839, 2.8680000000000003, 1.8499999999999999, 2.862, 1.853, 2.854, 1.849, 2.845, 1.841, 2.833, 1.8319999999999999, 2.8160000000000003, 1.8259999999999998, 2.794, 1.823, 2.7710000000000004, 1.8239999999999998, 2.748, 1.823, 2.728, 1.821, 2.712, 1.8159999999999998, 2.6990000000000003, 1.8079999999999998, 2.69, 1.8, 2.681, 1.795, 2.668, 1.795, 2.6510000000000002, 1.8, 2.6300000000000003, 1.809, 2.607, 1.8159999999999998, 2.585, 1.817, 2.564, 1.813, 2.547, 1.803, 2.531, 1.694, 2.353, 1.694, 2.3480000000000003, 1.696, 2.338, 1.6969999999999998, 2.325, 1.696, 2.313, 1.6929999999999998, 2.305, 1.69, 2.3040000000000003, 1.69, 2.311, 1.6949999999999998, 2.318, 1.7029999999999998, 2.322, 1.716, 2.318, 1.7309999999999999, 2.307, 1.7429999999999999, 2.293, 1.75, 2.278, 1.752, 2.2670000000000003, 1.752, 2.258, 1.753, 2.253, 1.759, 2.2470000000000003, 1.77, 2.238, 1.783, 2.226, 1.794, 2.21, 1.8, 2.194, 1.895, 2.0290000000000004, 1.896, 2.016, 1.894, 2.012, 1.893, 2.0130000000000003, 1.891, 2.0140000000000002, 1.889, 2.008, 1.888, 1.9909999999999999, 1.887, 1.9669999999999999, 1.885, 1.9429999999999998, 1.883, 1.925, 1.879, 1.914, 1.8739999999999999, 1.912, 1.871, 1.913, 1.8739999999999999, 1.912, 1.885, 1.904, 1.902, 1.884, 1.923, 1.857, 1.9479999999999997, 1.8299999999999998, 1.9749999999999999, 1.811, 1.9989999999999999, 1.8, 2.023, 1.798, 2.048, 1.801, 2.334, 1.795, 2.343, 1.779, 2.3520000000000003, 1.765, 2.357, 1.756, 2.3560000000000003, 1.755, 2.347, 1.761, 2.33, 1.771, 2.31, 1.785, 2.29, 1.799, 2.273, 1.8099999999999998, 2.261, 1.819, 2.2550000000000003, 1.829, 2.21, 1.957, 2.2150000000000003, 1.974, 2.233, 1.9869999999999999, 2.261, 1.9999999999999998, 2.2950000000000004, 2.016, 2.326, 2.039, 2.346, 2.067, 2.353, 2.096, 2.355, 2.119, 2.358, 2.136, 2.365, 2.1470000000000002, 2.378, 2.152, 2.3960000000000004, 2.1550000000000002, 2.4120000000000004, 2.156, 2.4210000000000003, 2.16, 2.706, 2.112, 2.706, 2.1220000000000003, 2.705, 2.1260000000000003, 2.7070000000000003, 2.124, 2.712, 2.1180000000000003, 2.717, 2.1100000000000003, 2.721, 2.1060000000000003, 2.722, 2.109, 2.718, 2.1180000000000003, 2.7110000000000003, 2.1300000000000003, 2.7070000000000003, 2.1390000000000002, 2.706, 2.1430000000000002, 1.9469999999999998, 1.897, 1.954, 1.893, 1.9629999999999999, 1.893, 1.9679999999999997, 1.896, 1.9639999999999997, 1.901, 1.9509999999999998, 1.904, 1.933, 1.905, 1.916, 1.9, 1.908, 1.892, 1.911, 1.883, 1.921, 1.876, 1.9319999999999997, 1.8739999999999999, 1.938, 1.878, 1.9349999999999998, 1.887, 1.925, 1.899, 1.914, 1.906, 1.906, 1.908, 1.907, 1.907, 1.918, 1.906, 1.9359999999999997, 1.909, 1.957, 2.103, 1.9399999999999997, 2.1220000000000003, 1.919, 2.1380000000000003, 1.902, 2.148, 1.896, 2.1510000000000002, 1.904, 2.1500000000000004, 1.92, 2.149, 1.938, 2.1500000000000004, 1.9479999999999997, 2.1540000000000004, 1.9439999999999997, 2.16, 1.9319999999999997, 2.165, 1.918, 2.169, 1.91, 2.1710000000000003, 1.914, 2.172, 1.9309999999999998, 2.173, 1.958, 2.173, 1.986, 2.1740000000000004, 2.0050000000000003, 2.176, 2.0130000000000003, 2.18, 2.0100000000000002, 2.184, 2.003, 2.189, 2.0010000000000003, 2.192, 2.007, 2.194, 2.0220000000000002, 2.193, 2.0420000000000003, 2.1910000000000003, 2.061, 2.189, 2.068, 2.188, 2.059, 2.1870000000000003, 2.0380000000000003, 2.185, 2.0140000000000002, 2.1830000000000003, 1.994, 2.1780000000000004, 1.8439999999999999, 2.0210000000000004, 1.853, 2.007, 1.8679999999999999, 1.9949999999999999, 1.881, 1.99, 1.883, 1.994, 1.8719999999999999, 2.0020000000000002, 1.853, 2.011, 1.8319999999999999, 2.0170000000000003, 1.817, 2.015, 1.8099999999999998, 2.007, 1.8119999999999998, 1.9959999999999998, 1.819, 1.986, 1.823, 1.981, 1.815, 1.9829999999999999, 1.797, 1.99, 1.9439999999999997, 1.8659999999999999, 1.942, 1.8539999999999999, 1.934, 1.849, 1.917, 1.851, 1.897, 1.857, 1.879, 1.8639999999999999, 1.863, 1.8679999999999999, 1.853, 1.869, 1.8459999999999999, 1.867, 1.841, 1.8659999999999999, 1.8319999999999999, 1.867, 1.8159999999999998, 1.8719999999999999, 1.795, 1.882, 1.772, 1.897, 1.791, 1.8619999999999999, 1.791, 1.859, 1.784, 1.8639999999999999, 1.774, 1.8739999999999999, 1.765, 1.885, 1.76, 1.892, 1.762, 1.893, 1.773, 1.89, 1.792, 1.888, 1.8139999999999998, 1.888, 1.8299999999999998, 1.893, 1.839, 1.904, 1.843, 1.921, 1.8419999999999999, 1.938, 1.8419999999999999, 1.95, 1.892, 1.89, 1.893, 1.896, 1.886, 1.906, 1.875, 1.918, 1.865, 1.923, 1.8599999999999999, 1.922, 1.8619999999999999, 1.918, 1.8699999999999999, 1.918, 1.882, 1.92, 1.895, 1.926, 1.904, 1.934, 1.91, 1.9429999999999998, 1.913, 1.95, 1.917, 1.9549999999999998, 1.924, 1.9559999999999997, 1.9359999999999997, 1.954, 1.954, 1.9509999999999998, 1.9759999999999998, 1.945, 2.0130000000000003, 1.9989999999999999, 2.011, 2.004, 2.0100000000000002, 2.007, 2.0050000000000003, 2.0100000000000002, 1.994, 2.012, 1.978, 2.015, 1.9629999999999999, 2.02, 1.953, 2.028, 1.95, 2.039, 1.9549999999999998, 2.0490000000000004, 1.9639999999999997, 2.059, 1.9719999999999998, 2.065, 1.9749999999999999, 2.0700000000000003, 1.9709999999999999, 2.0740000000000003, 1.9589999999999999, 2.077, 1.9429999999999998, 2.079, 1.911, 1.978, 1.912, 1.969, 1.921, 1.9549999999999998, 1.933, 1.9399999999999997, 1.942, 1.927, 1.942, 1.918, 1.9359999999999997, 1.914, 1.93, 1.913, 1.929, 1.915, 1.9359999999999997, 1.917, 1.953, 1.918, 2.055, 1.877, 2.0500000000000003, 1.888, 2.0460000000000003, 1.9, 2.044, 1.912, 2.0450000000000004, 1.918, 2.0500000000000003, 1.915, 2.055, 1.908, 2.0580000000000003, 1.902, 2.055, 1.899, 2.044, 1.902, 2.028, 1.912, 2.0130000000000003, 1.921, 2.0020000000000002, 1.924, 1.9999999999999998, 1.921, 2.004, 1.913, 1.8639999999999999, 1.9999999999999998, 1.851, 2.039, 1.8399999999999999, 2.0780000000000003, 1.8379999999999999, 2.101, 1.8459999999999999, 2.1020000000000003, 1.863, 2.091, 1.885, 2.085, 1.861, 2.373, 1.863, 2.403, 1.8479999999999999, 2.443, 1.8219999999999998, 2.4770000000000003, 1.795, 2.488, 1.776, 2.4730000000000003, 1.77, 2.442, 1.777, 2.418, 1.793, 2.4130000000000003, 1.8079999999999998, 1.8119999999999998, 1.801, 1.78, 1.759, 1.75, 1.754, 1.774, 1.803, 1.833, 1.853, 1.859, 1.853, 1.8419999999999999, 1.8359999999999999, 1.92, 1.928, 1.929, 1.919, 1.897, 1.875, 1.8579999999999999, 1.8519999999999999, 1.859, 1.873, 1.888, 1.897, 1.897, 1.891, 1.881, 1.875, 1.876, 1.883, 1.896, 1.909, 1.913, 1.908, 1.8379999999999999, 1.8239999999999998, 1.8079999999999998, 1.795, 1.789, 1.787, 1.787, 1.787, 2.5940000000000003, 1.781, 2.589, 1.769, 2.568, 1.752, 2.539, 1.734, 2.5140000000000002, 1.7209999999999999, 2.5010000000000003, 1.7129999999999999, 2.5020000000000002, 1.708, 2.516, 1.7069999999999999, 2.532, 1.706, 2.5380000000000003, 1.702, 2.5260000000000002, 1.883, 2.008, 1.875, 1.9989999999999999, 1.998, 1.661, 2.023, 1.631, 2.048, 1.6039999999999999, 2.069, 1.595, 2.0820000000000003, 1.611, 2.085, 1.65, 2.081, 1.7089999999999999, 2.0740000000000003, 1.77, 2.068, 1.811, 2.0660000000000003, 1.8199999999999998, 2.069, 1.805, 2.071, 1.79, 2.069, 1.791, 2.06, 1.813, 2.04, 1.8579999999999999, 2.015, 1.917, 1.9919999999999998, 1.974, 1.9749999999999999, 2.059, 3.0620000000000003, 1.9749999999999999, 2.011, 3.064, 1.9719999999999998, 1.9679999999999997, 3.064, 1.9629999999999999, 1.945, 3.0620000000000003, 1.9479999999999997, 1.946, 3.06, 1.927, 1.9709999999999999, 3.061, 1.904, 2.0140000000000002, 3.063, 1.885, 2.057, 3.064, 1.871, 2.075, 3.063, 1.865, 2.0530000000000004, 3.057, 1.865, 2.004, 3.048, 1.7169999999999999, 2.2840000000000003, 2.734, 1.724, 2.286, 2.7070000000000003, 1.726, 2.302, 2.684, 1.7229999999999999, 2.3320000000000003, 2.6700000000000004, 1.7169999999999999, 2.369, 2.665, 1.714, 2.402, 2.6710000000000003, 1.7169999999999999, 2.415, 2.684, 1.726, 2.403, 2.6950000000000003, 1.7409999999999999, 2.378, 2.6950000000000003, 1.756, 2.3520000000000003, 2.6830000000000003, 1.765, 2.334, 2.664, 1.766, 2.329, 2.6460000000000004, 1.759, 2.334, 2.6350000000000002, 1.751, 2.343, 2.6380000000000003, 1.7469999999999999, 2.3440000000000003, 2.652, 1.748, 2.3240000000000003, 2.6710000000000003, 1.9869999999999999, 2.047, 1.989, 2.0220000000000002, 1.986, 1.9909999999999999, 1.9839999999999998, 1.97, 1.99, 1.966, 2.0060000000000002, 1.9799999999999998, 2.0300000000000002, 2.007, 2.224, 2.0820000000000003, 2.246, 2.1140000000000003, 2.257, 2.1300000000000003, 2.2560000000000002, 2.1300000000000003, 2.25, 2.121, 2.2430000000000003, 2.116, 2.242, 2.1220000000000003, 2.248, 2.14, 2.262, 2.1700000000000004, 2.2800000000000002, 2.204, 2.294, 2.2310000000000003, 2.2960000000000003, 2.24, 2.2910000000000004, 2.234, 2.2840000000000003, 2.222, 2.2830000000000004, 2.217, 2.293, 2.226, 2.314, 2.2510000000000003, 2.3440000000000003, 2.2880000000000003, 2.374, 2.325, 2.394, 2.346, 2.4010000000000002, 2.345, 2.398, 2.3320000000000003, 2.39, 2.321, 2.3850000000000002, 2.3200000000000003, 2.386, 2.3320000000000003, 2.394, 2.357, 2.628, 2.435, 2.6300000000000003, 2.446, 2.6260000000000003, 2.4370000000000003, 2.6140000000000003, 2.411, 2.597, 2.378, 2.581, 2.3520000000000003, 2.569, 2.341, 2.561, 2.345, 2.557, 2.358, 2.5530000000000004, 2.371, 2.5460000000000003, 2.371, 2.535, 2.355, 2.519, 2.329, 2.504, 2.305, 2.491, 2.29, 2.48, 2.29, 2.241, 2.249, 2.25, 2.2590000000000003, 2.2550000000000003, 2.2510000000000003, 2.253, 2.23, 2.241, 2.204, 2.222, 2.185, 2.2030000000000003, 2.1780000000000004, 2.186, 2.1830000000000003, 2.1780000000000004, 2.1950000000000003, 2.1790000000000003, 2.205, 2.185, 2.202, 2.192, 2.1790000000000003, 2.193, 2.144, 2.19, 2.1100000000000003, 2.1870000000000003, 2.0860000000000003, 2.2910000000000004, 2.039, 2.2680000000000002, 2.0170000000000003, 2.2350000000000003, 1.994, 2.197, 1.981, 2.1590000000000003, 1.9829999999999999, 2.1270000000000002, 1.998, 2.103, 2.0180000000000002, 2.088, 2.0330000000000004, 2.076, 2.035, 2.0620000000000003, 2.024, 2.04, 2.0060000000000002, 2.011, 1.99, 2.003, 2.027, 1.982, 2.012, 1.9559999999999997, 2.008, 1.9349999999999998, 2.015, 1.926, 2.0290000000000004, 1.928, 2.0450000000000004, 1.9359999999999997, 2.056, 1.942, 2.057, 1.9349999999999998, 2.0460000000000003, 1.912, 2.0290000000000004, 1.881, 2.012, 1.851, 2.0010000000000003, 1.833, 1.9999999999999998, 1.827, 2.0050000000000003, 1.831, 2.0130000000000003, 1.8379999999999999, 2.012, 1.8379999999999999, 2.0010000000000003, 1.825, 1.9829999999999999, 1.798, 1.9629999999999999, 1.406, 1.8659999999999999, 1.393, 1.876, 1.394, 1.883, 1.404, 1.879, 1.417, 1.865, 1.428, 1.8419999999999999, 1.432, 1.8179999999999998, 1.427, 1.803, 1.418, 1.797, 1.411, 1.801, 1.41, 1.8079999999999998, 1.418, 1.8059999999999998, 1.434, 1.79, 1.4529999999999998, 1.762, 1.472, 1.7329999999999999, 1.486, 1.7109999999999999, 1.4909999999999999, 1.702, 1.4909999999999999, 1.706, 1.7029999999999998, 1.851, 1.724, 1.853, 1.755, 1.8479999999999999, 1.794, 1.8459999999999999, 1.837, 1.853, 1.877, 1.8719999999999999, 1.904, 1.9, 1.918, 1.933, 1.925, 1.9629999999999999, 1.929, 1.982, 1.9349999999999998, 1.9869999999999999, 1.945, 1.9799999999999998, 1.958, 1.9719999999999998, 1.97, 1.973, 1.973, 1.986, 1.965, 2.008, 1.9469999999999998, 2.0340000000000003, 1.927, 2.0540000000000003, 1.912, 2.06, 1.798, 2.061, 1.8, 2.0530000000000004, 1.6909999999999998, 2.0370000000000004, 1.673, 2.0460000000000003, 1.66, 2.0530000000000004, 1.658, 2.057, 1.67, 2.059, 1.6949999999999998, 2.059, 1.724, 2.06, 1.746, 2.06, 1.753, 2.059, 1.746, 2.055, 1.734, 2.0450000000000004, 1.7289999999999999, 2.0330000000000004, 1.738, 2.0180000000000002, 1.893, 2.136, 1.859, 2.1780000000000004, 1.8299999999999998, 2.216, 1.817, 2.234, 1.8279999999999998, 2.228, 1.859, 2.2110000000000003, 1.912, 2.2600000000000002, 1.937, 2.228, 1.9759999999999998, 2.204, 2.015, 2.196, 2.0380000000000003, 2.209, 2.0330000000000004, 2.2350000000000003, 2.0060000000000002, 2.2590000000000003, 1.9749999999999999, 2.2670000000000003, 1.954, 2.2510000000000003, 1.9519999999999997, 2.2190000000000003, 1.969, 2.185, 1.998, 2.1620000000000004, 2.0260000000000002, 2.157, 2.036, 2.1710000000000003, 2.02, 2.196, 1.989, 2.218, 1.9589999999999999, 2.224, 1.938, 2.206, 1.933, 2.1750000000000003, 1.941, 2.144, 1.957, 2.1260000000000003, 1.9639999999999997, 2.125, 1.9479999999999997, 2.141, 1.605, 1.993, 1.567, 1.974, 1.543, 1.9399999999999997, 1.541, 1.903, 1.557, 1.873, 1.581, 1.8559999999999999, 1.6019999999999999, 1.851, 1.605, 1.8539999999999999, 1.587, 1.8559999999999999, 1.557, 1.8479999999999999, 1.53, 1.827, 1.517, 1.799, 1.523, 1.77, 1.552, 1.751, 1.597, 1.7429999999999999, 1.647, 1.746, 1.686, 1.754, 1.704, 1.755, 1.7009999999999998, 1.7469999999999999, 1.6869999999999998, 1.7269999999999999, 1.718, 1.6179999999999999, 1.726, 1.629, 1.75, 1.647, 1.78, 1.67, 1.803, 1.694, 1.803, 1.712, 1.777, 1.722, 1.74, 1.7229999999999999, 1.7069999999999999, 1.7189999999999999, 1.6909999999999998, 1.7169999999999999, 1.696, 1.7209999999999999, 1.7209999999999999, 1.734, 1.756, 1.755, 1.785, 1.78, 1.796, 1.803, 1.896, 2.137, 1.881, 2.1300000000000003, 1.877, 2.128, 1.89, 2.133, 1.92, 2.1430000000000002, 1.962, 2.1540000000000004, 2.004, 2.1590000000000003, 2.0290000000000004, 2.1550000000000002, 2.031, 2.141, 2.0140000000000002, 2.123, 1.9909999999999999, 2.108, 1.9749999999999999, 2.101, 1.974, 2.1020000000000003, 2.02, 2.068, 2.036, 2.068, 2.0420000000000003, 2.056, 2.0340000000000003, 2.0370000000000004, 2.0180000000000002, 2.02, 2.003, 2.0090000000000003, 1.997, 2.011, 2.0010000000000003, 2.0250000000000004, 2.015, 2.047, 2.032, 2.0660000000000003, 2.0450000000000004, 2.073, 2.0490000000000004, 2.067, 2.0450000000000004, 2.0530000000000004, 2.0380000000000003, 2.0410000000000004, 2.035, 2.0380000000000003, 2.0410000000000004, 2.048, 2.057, 2.0660000000000003, 2.0820000000000003, 2.084, 2.109, 2.095, 2.1310000000000002, 2.091, 2.315, 2.003, 2.321, 2.016, 2.333, 2.027, 2.342, 2.028, 2.342, 2.016, 2.33, 1.998, 2.313, 1.9799999999999998, 2.2990000000000004, 1.969, 2.2910000000000004, 1.9679999999999997, 2.2920000000000003, 1.977, 2.3000000000000003, 1.9919999999999998, 2.313, 2.004, 2.322, 2.004, 2.322, 1.9879999999999998, 2.313, 1.9629999999999999, 2.2960000000000003, 1.9349999999999998, 2.277, 1.915, 2.2640000000000002, 1.905, 2.262, 1.906, 2.2680000000000002, 1.911, 2.2790000000000004, 1.911, 2.2870000000000004, 1.9, 2.2870000000000004, 1.876, 2.2800000000000002, 1.843, 2.2710000000000004, 1.8099999999999998, 2.269, 1.787, 2.5380000000000003, 1.552, 2.561, 1.5619999999999998, 2.5820000000000003, 1.569, 2.596, 1.569, 2.6020000000000003, 1.559, 2.604, 1.542, 2.604, 1.525, 2.605, 1.516, 2.608, 1.515, 2.609, 1.521, 2.6060000000000003, 1.53, 2.592, 1.537, 2.5700000000000003, 1.539, 2.5420000000000003, 1.534, 2.5100000000000002, 1.522, 1.876, 2.4130000000000003, 1.878, 2.411, 1.876, 2.4040000000000004, 1.8739999999999999, 2.395, 1.88, 2.391, 1.894, 2.394, 2.0130000000000003, 2.341, 2.023, 2.349, 2.0380000000000003, 2.354, 2.0500000000000003, 2.35, 2.057, 2.334, 2.06, 2.311, 2.0620000000000003, 2.2870000000000004, 2.068, 2.27, 2.0820000000000003, 2.262, 2.105, 2.2640000000000002, 2.1310000000000002, 2.269, 2.1590000000000003, 2.2710000000000004, 2.182, 2.262, 2.1990000000000003, 2.24, 2.214, 2.212, 2.228, 2.185, 2.244, 2.1670000000000003, 2.266, 2.16, 2.2920000000000003, 2.1620000000000004, 2.182, 1.901, 2.1540000000000004, 1.88, 2.1300000000000003, 1.867, 2.116, 1.8619999999999999, 2.112, 1.8639999999999999, 2.116, 1.8639999999999999, 2.121, 1.859, 2.124, 1.8459999999999999, 2.121, 1.827, 2.112, 1.809, 2.1020000000000003, 1.795, 2.093, 1.789, 2.088, 1.791, 2.085, 1.8, 2.083, 1.807, 2.079, 1.805, 2.0940000000000003, 1.961, 2.121, 1.986, 2.144, 1.9999999999999998, 2.156, 1.9959999999999998, 2.156, 1.9799999999999998, 2.144, 1.9629999999999999, 2.128, 1.954, 2.067, 2.141, 2.0460000000000003, 2.1180000000000003, 2.0290000000000004, 2.093, 2.023, 2.073, 2.032, 2.061, 2.0500000000000003, 2.057, 2.071, 2.055, 2.0820000000000003, 2.0460000000000003, 2.081, 2.0220000000000002, 2.0700000000000003, 1.981, 2.057, 1.933, 2.048, 1.888, 2.0490000000000004, 1.855, 2.06, 1.8379999999999999, 2.1260000000000003, 1.791, 2.107, 1.773, 2.097, 1.751, 2.099, 1.7329999999999999, 2.117, 1.728, 2.1430000000000002, 1.7389999999999999, 2.1700000000000004, 1.764, 2.19, 1.794, 2.1990000000000003, 1.817, 2.2030000000000003, 1.827, 2.2920000000000003, 2.0980000000000003, 2.31, 2.128, 2.327, 2.1700000000000004, 2.3400000000000003, 2.2150000000000003, 2.35, 2.246, 2.3600000000000003, 2.254, 2.371, 2.241, 2.382, 2.2230000000000003, 2.3930000000000002, 2.212, 2.403, 2.217, 2.407, 2.237, 2.402, 2.266, 2.39, 2.2910000000000004, 2.379, 2.2990000000000004, 2.3720000000000003, 2.2870000000000004, 2.3720000000000003, 2.262, 2.3810000000000002, 2.2390000000000003, 2.394, 2.23, 2.18, 2.305, 2.185, 2.2880000000000003, 2.1750000000000003, 2.282, 2.1510000000000002, 2.2840000000000003, 2.121, 2.2830000000000004, 2.096, 2.269, 2.0820000000000003, 2.236, 2.0820000000000003, 2.1910000000000003, 2.092, 2.1460000000000004, 2.1020000000000003, 2.113, 2.105, 2.096, 2.092, 2.092, 2.067, 2.097, 2.04, 2.0980000000000003, 2.0180000000000002, 2.0860000000000003, 2.0100000000000002, 2.0580000000000003, 2.016, 2.0210000000000004, 1.913, 1.918, 1.898, 1.916, 1.884, 1.909, 1.876, 1.895, 1.8739999999999999, 1.878, 1.876, 1.8619999999999999, 2.21, 1.9549999999999998, 2.2310000000000003, 1.9549999999999998, 2.2510000000000003, 1.954, 2.2680000000000002, 1.958, 2.281, 1.9669999999999999, 2.294, 1.982, 2.3080000000000003, 1.9999999999999998, 2.323, 2.0170000000000003, 2.341, 2.0290000000000004, 2.363, 2.0380000000000003, 2.3880000000000003, 2.0450000000000004, 2.4130000000000003, 2.0530000000000004, 2.439, 2.064, 2.462, 2.08, 2.4810000000000003, 2.101, 2.498, 2.124, 2.511, 2.145, 2.519, 2.161, 2.5250000000000004, 2.169, 2.527, 2.172, 2.524, 2.172, 2.516, 2.173, 2.5050000000000003, 2.1790000000000003, 2.49, 2.192, 2.476, 2.208, 2.462, 2.221, 2.244, 2.089, 2.237, 2.071, 2.2350000000000003, 2.0460000000000003, 2.2350000000000003, 2.0180000000000002, 2.232, 1.9949999999999999, 2.226, 1.981, 2.218, 1.977, 2.21, 1.9799999999999998, 2.206, 1.982, 2.206, 1.978, 2.21, 1.9629999999999999, 2.2150000000000003, 1.938, 2.218, 1.911, 2.214, 1.885, 2.2030000000000003, 1.867, 2.188, 1.8559999999999999, 2.1740000000000004, 1.8479999999999999, 2.1660000000000004, 1.841, 2.262, 1.807, 2.262, 1.779, 2.265, 1.756, 2.2720000000000002, 1.74, 2.2840000000000003, 1.7309999999999999, 2.3000000000000003, 1.73, 2.319, 1.7309999999999999, 2.339, 1.7289999999999999, 2.357, 1.7189999999999999, 2.373, 1.7, 2.498, 1.633, 2.5020000000000002, 1.639, 2.503, 1.652, 2.498, 1.673, 2.483, 1.6949999999999998, 2.0370000000000004, 1.9429999999999998, 2.016, 1.9429999999999998, 1.9989999999999999, 1.941, 1.9919999999999998, 1.938, 1.997, 1.937, 2.011, 1.941, 2.0290000000000004, 1.9479999999999997, 2.0420000000000003, 1.961, 2.043, 1.9749999999999999, 2.031, 1.989, 2.011, 1.997, 1.993, 1.9989999999999999, 1.9839999999999998, 1.994, 1.986, 1.9869999999999999, 1.9959999999999998, 1.9839999999999998, 2.008, 1.985, 2.012, 1.9909999999999999, 2.0060000000000002, 1.9989999999999999, 1.9869999999999999, 2.004, 1.9839999999999998, 2.0250000000000004, 1.9959999999999998, 2.0220000000000002, 2.0010000000000003, 2.019, 1.9949999999999999, 2.016, 1.9789999999999999, 2.0090000000000003, 1.957, 1.997, 1.9359999999999997, 1.9839999999999998, 1.92, 1.9709999999999999, 1.914, 1.9589999999999999, 1.915, 1.95, 1.922, 1.942, 1.923, 1.9349999999999998, 1.912, 1.924, 1.889, 1.909, 1.8619999999999999, 1.893, 1.8419999999999999, 1.876, 1.833, 1.861, 1.8379999999999999, 1.851, 1.78, 1.8059999999999998, 1.782, 1.8199999999999998, 1.799, 1.8379999999999999, 1.823, 1.8539999999999999, 1.841, 1.8639999999999999, 1.843, 1.867, 1.8239999999999998, 1.8599999999999999, 1.791, 1.8479999999999999, 1.757, 1.8379999999999999, 1.734, 1.833, 1.7289999999999999, 1.833, 1.74, 1.8359999999999999, 1.761, 1.8359999999999999, 1.78, 1.8299999999999998, 1.785, 1.8179999999999998, 1.72, 1.923, 1.732, 1.915, 1.7349999999999999, 1.908, 1.7229999999999999, 1.901, 1.6949999999999998, 1.895, 1.662, 1.891, 1.637, 1.89, 1.627, 1.894, 1.8339999999999999, 2.0340000000000003, 1.861, 2.059, 1.892, 2.076, 1.921, 2.0820000000000003, 1.9429999999999998, 2.0780000000000003, 1.953, 2.069, 2.1260000000000003, 1.882, 2.1300000000000003, 1.884, 2.124, 1.891, 2.111, 1.903, 2.095, 1.918, 2.083, 1.933, 2.075, 1.942, 2.0740000000000003, 1.9439999999999997, 2.076, 1.9389999999999998, 2.079, 1.9359999999999997, 2.077, 1.938, 2.064, 1.9479999999999997, 2.04, 1.966, 2.012, 1.982, 1.772, 2.27, 1.744, 2.29, 1.716, 2.307, 1.6969999999999998, 2.313, 1.69, 2.311, 1.696, 2.302, 1.7129999999999999, 2.2950000000000004, 1.732, 2.297, 1.744, 2.3080000000000003, 1.775, 2.3560000000000003, 1.755, 2.3560000000000003, 1.7289999999999999, 2.3520000000000003, 1.7069999999999999, 2.341, 1.6949999999999998, 2.325, 1.6929999999999998, 2.3080000000000003, 1.702, 2.293, 1.714, 2.2830000000000004, 1.7229999999999999, 2.2790000000000004, 1.7229999999999999, 2.281, 1.712, 2.285, 1.6969999999999998, 2.285, 1.688, 2.278, 1.69, 2.2640000000000002, 1.7049999999999998, 2.245, 1.728, 2.2270000000000003, 1.751, 2.213, 1.895, 1.9389999999999998, 1.889, 1.933, 1.881, 1.925, 1.878, 1.915, 1.884, 1.903, 1.897, 1.889, 1.914, 1.878, 1.927, 1.8719999999999999, 1.928, 1.8719999999999999, 1.916, 1.875, 1.899, 1.878, 1.883, 1.881, 1.876, 1.88, 1.882, 1.8739999999999999, 1.9, 1.8679999999999999, 1.922, 1.8619999999999999, 1.9389999999999998, 1.8559999999999999, 1.88, 1.847, 1.871, 1.863, 1.8719999999999999, 1.8739999999999999, 1.88, 1.878, 1.889, 1.8719999999999999, 1.895, 1.861, 1.89, 1.8499999999999999, 1.8739999999999999, 1.8439999999999999, 1.8519999999999999, 1.845, 1.8319999999999999, 1.851, 1.819, 1.855, 1.815, 1.8539999999999999, 1.819, 1.8459999999999999, 1.8259999999999998, 1.8319999999999999, 1.829, 1.817, 1.8199999999999998, 1.8059999999999998, 1.8, 1.803, 1.776, 1.807, 1.7389999999999999, 1.933, 1.7409999999999999, 1.926, 1.726, 1.927, 1.7029999999999998, 1.9359999999999997, 1.68, 1.9469999999999998, 1.665, 1.9559999999999997, 1.663, 1.9549999999999998, 1.674, 1.9439999999999997, 1.696, 1.928, 1.7169999999999999, 1.912, 1.728, 1.902, 1.7209999999999999, 1.903, 1.6989999999999998, 1.916, 1.672, 1.934, 1.651, 1.954, 1.71, 2.1300000000000003, 1.7, 2.132, 1.7049999999999998, 2.124, 1.7229999999999999, 2.113, 1.7469999999999999, 2.105, 1.767, 2.104, 1.774, 2.111, 1.768, 2.124, 1.756, 2.141, 1.746, 2.1550000000000002, 1.744, 2.16, 1.754, 2.157, 1.774, 2.149, 1.797, 2.144, 1.918, 2.164, 1.91, 2.1740000000000004, 1.904, 2.176, 1.908, 2.1710000000000003, 1.92, 2.161, 1.9389999999999998, 2.152, 1.9589999999999999, 2.145, 1.9709999999999999, 2.144, 1.9679999999999997, 2.1470000000000002, 1.957, 2.1510000000000002, 1.942, 2.1540000000000004, 1.933, 2.149, 1.934, 2.1390000000000002, 1.9469999999999998, 2.1270000000000002, 1.97, 2.117, 2.06, 2.096, 2.073, 2.095, 2.0780000000000003, 2.097, 2.072, 2.103, 2.063, 2.1060000000000003, 2.055, 2.104, 2.056, 2.1, 2.068, 2.092, 2.088, 2.085, 2.1060000000000003, 2.08, 2.1180000000000003, 2.077, 2.116, 2.079, 2.104, 2.083, 2.084, 2.085, 2.0660000000000003, 2.084, 2.0530000000000004, 2.076, 2.051, 2.063, 2.121, 2.007, 2.1060000000000003, 2.0170000000000003, 2.1, 2.0210000000000004, 2.1060000000000003, 2.0180000000000002, 1.937, 2.302, 1.93, 2.298, 1.922, 2.2960000000000003, 1.922, 2.2990000000000004, 1.93, 2.31, 1.9799999999999998, 2.311, 1.9749999999999999, 2.325, 1.9719999999999998, 2.345, 1.969, 2.369, 1.965, 2.3880000000000003, 1.953, 2.4000000000000004, 1.934, 2.4040000000000004, 1.909, 2.406, 1.884, 2.411, 1.863, 2.4210000000000003, 1.851, 2.4370000000000003, 1.849, 2.456, 1.8519999999999999, 2.4730000000000003, 1.8559999999999999, 2.484, 1.857, 2.484, 1.8519999999999999, 2.476, 1.847, 2.463, 1.8459999999999999, 2.4530000000000003, 1.851, 2.451, 1.865, 2.454, 1.883, 2.4610000000000003, 1.91, 1.897, 1.879, 1.8639999999999999, 1.8499999999999999, 1.839, 1.829, 1.8179999999999998, 1.802, 1.777, 2.725, 1.748, 2.7070000000000003, 1.7189999999999999, 2.688, 1.6949999999999998, 2.6700000000000004, 1.47, 2.491, 1.478, 2.5090000000000003, 1.496, 1.519, 1.543, 1.565, 1.581, 1.5899999999999999, 1.5999999999999999, 1.6139999999999999, 1.632, 1.652, 1.669, 1.679, 1.678, 1.667, 1.651, 1.636, 1.798, 2.325, 1.795, 2.3280000000000003, 1.8, 2.326, 1.8139999999999998, 2.317, 1.831, 2.3040000000000003, 1.847, 2.2910000000000004, 1.8559999999999999, 2.2840000000000003, 1.859, 2.2840000000000003, 1.855, 2.29, 1.8499999999999999, 2.297, 1.849, 2.3000000000000003, 1.853, 2.2950000000000004, 1.861, 2.2800000000000002, 1.8699999999999999, 2.2630000000000003, 1.876, 2.2470000000000003, 1.876, 2.237, 1.867, 2.233, 1.8519999999999999, 2.232, 1.833, 2.23, 1.815, 2.2190000000000003, 1.802, 2.201, 1.797, 2.176, 1.837, 2.0660000000000003, 1.8419999999999999, 2.0500000000000003, 1.8459999999999999, 2.039, 1.847, 2.0340000000000003, 1.845, 2.032, 1.839, 2.0300000000000002, 1.8339999999999999, 2.0210000000000004, 1.8359999999999999, 2.0050000000000003, 1.8439999999999999, 1.9839999999999998, 1.857, 1.9639999999999997, 1.8739999999999999, 1.953, 1.894, 1.9519999999999997, 1.913, 1.958, 1.927, 1.969, 1.9389999999999998, 1.978, 1.95, 1.9789999999999999, 1.962, 1.9709999999999999, 1.9759999999999998, 1.9559999999999997, 1.9879999999999998, 1.9429999999999998, 1.997, 1.9349999999999998, 1.997, 1.9349999999999998, 1.99, 1.9439999999999997, 1.8099999999999998, 1.9759999999999998, 1.803, 1.978, 1.802, 1.9709999999999999, 1.809, 1.9559999999999997, 1.8199999999999998, 1.941, 1.831, 1.9309999999999998, 1.837, 1.9309999999999998, 1.8379999999999999, 1.9399999999999997, 1.837, 1.9559999999999997, 1.837, 1.9709999999999999, 1.8699999999999999, 1.928, 1.853, 1.93, 1.829, 1.9349999999999998, 1.8059999999999998, 1.938, 1.789, 1.9319999999999997, 1.779, 1.916, 1.772, 1.896, 1.766, 1.877, 1.757, 1.865, 1.925, 1.933, 1.905, 1.937, 1.878, 1.95, 1.849, 1.9669999999999999, 1.825, 1.9799999999999998, 1.8079999999999998, 1.9839999999999998, 1.798, 1.978, 1.792, 1.9679999999999997, 1.786, 1.957, 1.774, 1.953, 1.758, 1.954, 1.74, 1.962, 1.724, 1.973, 1.714, 1.9789999999999999, 1.71, 1.978, 1.7109999999999999, 1.9669999999999999, 1.7129999999999999, 1.9519999999999997, 1.7009999999999998, 1.95, 1.7189999999999999, 1.93, 1.73, 1.918, 1.7309999999999999, 1.916, 1.7229999999999999, 1.921, 1.7109999999999999, 1.926, 1.7, 1.923, 1.696, 1.911, 1.6989999999999998, 1.893, 1.7089999999999999, 1.878, 1.72, 1.873, 1.7229999999999999, 1.835, 1.7249999999999999, 1.8459999999999999, 1.718, 1.8579999999999999, 1.7069999999999999, 1.867, 1.7, 1.869, 1.7029999999999998, 1.861, 1.716, 1.851, 1.736, 1.841, 1.757, 1.833, 1.772, 1.8279999999999998, 1.777, 1.8239999999999998, 1.774, 1.821, 1.765, 1.8159999999999998, 1.756, 1.8059999999999998, 1.756, 1.791, 1.767, 1.777, 1.789, 1.767, 1.815, 1.766, 1.8379999999999999, 1.773, 2.068, 1.843, 2.075, 1.859, 2.0140000000000002, 2.172, 2.0340000000000003, 2.168, 2.051, 2.1630000000000003, 2.056, 2.16, 2.048, 2.1590000000000003, 2.0300000000000002, 2.1630000000000003, 2.011, 2.168, 1.998, 2.1710000000000003, 1.9949999999999999, 2.1710000000000003, 1.9999999999999998, 2.169, 2.0090000000000003, 2.1660000000000004, 2.0130000000000003, 2.164, 2.0060000000000002, 2.1620000000000004, 2.0260000000000002, 2.2950000000000004, 2.0260000000000002, 2.293, 2.0260000000000002, 2.29, 2.0210000000000004, 2.29, 2.0090000000000003, 2.2960000000000003, 1.9919999999999998, 2.311, 1.9749999999999999, 2.3280000000000003, 1.965, 2.343, 1.9639999999999997, 2.35, 1.974, 2.3480000000000003, 1.993, 2.343, 2.0180000000000002, 2.339, 2.043, 2.343, 2.063, 2.354, 2.076, 2.374, 2.084, 2.395, 2.089, 2.411, 2.089, 2.418, 1.884, 1.9, 1.911, 1.912, 1.841, 2.387, 1.825, 2.3720000000000003, 1.8199999999999998, 2.361, 1.825, 2.357, 1.8359999999999999, 2.3560000000000003, 1.8479999999999999, 2.353, 1.855, 2.349, 1.855, 2.343, 1.849, 2.338, 1.8459999999999999, 2.333, 1.851, 2.3320000000000003, 1.867, 2.335, 1.892, 2.3400000000000003, 1.922, 2.346, 1.953, 2.351, 1.974, 2.355, 1.986, 2.3600000000000003, 1.9879999999999998, 2.366, 1.989, 2.3720000000000003, 1.9919999999999998, 2.378, 1.957, 2.2920000000000003, 1.9749999999999999, 2.2800000000000002, 1.9869999999999999, 2.269, 1.9829999999999999, 2.261, 1.962, 2.2560000000000002, 1.9389999999999998, 2.253, 1.926, 2.2520000000000002, 1.927, 2.253, 1.945, 2.2520000000000002, 1.9719999999999998, 2.249, 1.9999999999999998, 2.244, 2.015, 2.237, 2.0130000000000003, 2.23, 1.9989999999999999, 2.225, 1.981, 2.22, 2.1140000000000003, 2.089, 2.129, 2.068, 2.136, 2.0490000000000004, 2.1300000000000003, 2.035, 2.115, 2.028, 2.096, 2.0250000000000004, 2.083, 2.0250000000000004, 2.079, 2.024, 2.083, 2.0180000000000002, 2.095, 2.0060000000000002, 2.1100000000000003, 1.9879999999999998, 2.1180000000000003, 1.9669999999999999, 2.115, 1.9479999999999997, 2.105, 1.9349999999999998, 2.0940000000000003, 1.9309999999999998, 2.087, 1.9309999999999998, 2.08, 1.95, 2.105, 1.9519999999999997, 2.1220000000000003, 1.9509999999999998, 2.1270000000000002, 1.9479999999999997, 2.1220000000000003, 1.9509999999999998, 2.1100000000000003, 1.958, 2.0980000000000003, 1.9709999999999999, 2.089, 1.985, 2.0820000000000003, 1.9959999999999998, 2.077, 1.9989999999999999, 2.068, 1.9949999999999999, 2.0530000000000004, 1.986, 1.791, 2.067, 1.781, 2.083, 1.779, 2.107, 1.785, 2.132, 1.757, 2.375, 1.7309999999999999, 2.39, 1.7049999999999998, 2.415, 1.6849999999999998, 2.446, 1.675, 2.475, 2.214, 2.31, 2.23, 2.334, 2.246, 2.349, 2.254, 2.355, 2.25, 2.3560000000000003, 2.2350000000000003, 2.357, 2.23, 2.221, 2.2190000000000003, 2.2230000000000003, 2.23, 2.233, 2.2270000000000003, 2.21, 2.1870000000000003, 2.164, 2.464, 2.148, 2.462, 2.1430000000000002, 2.464, 2.1500000000000004, 2.4650000000000003, 2.1620000000000004, 2.46, 2.1710000000000003, 2.447, 2.1950000000000003, 2.31, 2.213, 2.313, 2.229, 2.309, 2.234, 2.301, 2.225, 2.2910000000000004, 2.2070000000000003, 2.286, 2.189, 2.2870000000000004, 2.1780000000000004, 2.2920000000000003, 2.176, 2.2990000000000004, 2.184, 2.3040000000000003, 2.197, 2.3030000000000004, 1.927, 2.244, 1.908, 2.2550000000000003, 1.903, 2.269, 1.915, 2.281, 1.9399999999999997, 2.2920000000000003, 1.974, 2.298, 2.0050000000000003, 2.3030000000000004, 2.023, 2.309, 2.023, 2.319, 2.0060000000000002, 2.3280000000000003, 1.985, 2.334, 1.9669999999999999, 2.335, 1.958, 2.329, 1.9559999999999997, 2.315, 1.9559999999999997, 2.298, 1.9509999999999998, 2.282, 2.0090000000000003, 2.0580000000000003, 1.9959999999999998, 2.051, 1.989, 2.04, 1.99, 2.0220000000000002, 2.0010000000000003, 1.9999999999999998, 2.02, 1.978, 2.0380000000000003, 1.9589999999999999, 2.044, 1.946, 2.0330000000000004, 1.941, 2.011, 1.942, 1.985, 1.945, 1.9629999999999999, 1.946, 1.9509999999999998, 1.9399999999999997, 1.946, 1.93, 1.945, 1.916, 1.708, 1.7409999999999999, 1.682, 1.74, 1.649, 1.74, 1.623, 1.7369999999999999, 1.609, 1.7329999999999999, 1.6119999999999999, 1.728, 1.627, 1.726, 1.648, 1.7269999999999999, 1.663, 1.7329999999999999, 1.663, 1.746, 1.65, 1.763, 1.634, 1.783, 1.625, 1.8, 1.632, 1.8119999999999998, 1.659, 1.8199999999999998, 1.7009999999999998, 1.825, 1.7489999999999999, 1.8339999999999999, 1.79, 1.8499999999999999, 1.815, 1.871, 1.825, 1.897, 1.8279999999999998, 1.923, 1.833, 1.946, 1.8459999999999999, 1.9669999999999999, 1.926, 2.115, 1.949, 2.112, 1.9669999999999999, 2.112, 1.966, 2.116, 1.945, 2.123, 1.91, 2.128, 1.878, 2.1270000000000002, 1.8559999999999999, 2.115, 1.851, 2.0940000000000003, 1.863, 2.065, 1.885, 2.0340000000000003, 1.905, 2.007, 1.913, 1.9869999999999999, 1.906, 1.97, 1.891, 1.957, 1.8739999999999999, 1.9429999999999998, 1.8679999999999999, 1.926, 1.876, 1.906, 1.896, 1.885, 1.923, 1.8679999999999999, 1.946, 1.8559999999999999, 1.953, 1.8499999999999999, 1.998, 1.913, 1.9909999999999999, 1.909, 1.9909999999999999, 1.901, 1.9989999999999999, 1.888, 2.008, 1.8739999999999999, 2.015, 1.863, 2.011, 1.859, 1.994, 1.865, 1.9679999999999997, 1.877, 1.942, 1.893, 1.922, 1.908, 1.913, 1.917, 1.915, 1.919, 1.924, 1.921, 1.881, 1.9629999999999999, 1.89, 1.9629999999999999, 1.892, 1.969, 1.888, 1.9839999999999998, 1.883, 2.003, 1.886, 2.02, 1.901, 2.028, 1.924, 2.028, 1.9509999999999998, 2.023, 1.9759999999999998, 2.0170000000000003, 1.9879999999999998, 2.016, 1.985, 2.0210000000000004, 1.97, 2.031, 1.9509999999999998, 2.0420000000000003, 1.9349999999999998, 2.0490000000000004, 1.926, 2.048, 1.923, 2.04, 1.873, 1.884, 1.865, 1.8619999999999999, 1.8439999999999999, 1.849, 1.8179999999999998, 1.8459999999999999, 1.792, 1.8499999999999999, 1.772, 1.8579999999999999, 1.765, 1.861, 1.769, 1.853, 1.781, 1.833, 1.792, 1.8079999999999998, 1.794, 1.782, 1.786, 1.764, 1.776, 1.757, 1.772, 1.757, 1.778, 1.762, 1.794, 1.763, 1.819, 1.755, 1.847, 1.7329999999999999, 1.8699999999999999, 1.702, 1.884, 1.67, 1.977, 1.7, 1.9919999999999998, 1.724, 2.0010000000000003, 1.7389999999999999, 1.9999999999999998, 1.7429999999999999, 1.989, 1.7389999999999999, 1.974, 1.732, 1.961, 1.73, 1.957, 1.7349999999999999, 1.965, 1.746, 1.982, 1.759, 1.9999999999999998, 1.771, 2.0090000000000003, 1.778, 2.0060000000000002, 1.777, 2.032, 2.186, 2.02, 2.194, 2.02, 2.21, 2.031, 2.229, 2.048, 2.245, 2.063, 2.2510000000000003, 2.069, 2.248, 2.065, 2.241, 2.055, 2.2390000000000003, 2.048, 2.244, 2.0490000000000004, 2.257, 2.0580000000000003, 2.274, 2.075, 2.29, 2.21, 2.338, 2.224, 2.3520000000000003, 2.232, 2.359, 2.229, 2.363, 2.214, 2.367, 2.192, 2.375, 2.173, 2.39, 2.1620000000000004, 2.4090000000000003, 2.16, 2.431, 2.1660000000000004, 2.451, 2.1740000000000004, 2.4650000000000003, 2.176, 2.4690000000000003, 2.168, 2.463, 2.149, 2.455, 2.124, 2.451, 2.0100000000000002, 2.012, 2.023, 2.0340000000000003, 2.0370000000000004, 2.0250000000000004, 1.9999999999999998, 1.9719999999999998, 1.9519999999999997, 1.945, 1.953, 1.97, 1.888, 2.2840000000000003, 1.887, 2.281, 1.893, 2.269, 1.901, 2.2470000000000003, 1.906, 2.214, 1.902, 2.18, 1.957, 2.069, 1.961, 2.067, 1.966, 2.067, 1.973, 2.0700000000000003, 1.9829999999999999, 2.077, 1.993, 2.083, 2.0010000000000003, 2.0860000000000003, 2.007, 2.084, 2.011, 2.08, 2.011, 2.0740000000000003, 2.0100000000000002, 2.067, 2.008, 2.061, 2.008, 2.057, 2.0100000000000002, 2.0540000000000003, 2.0140000000000002, 2.052, 2.016, 2.0490000000000004, 2.0170000000000003, 2.0410000000000004, 2.0050000000000003, 1.793, 2.0180000000000002, 1.795, 2.0300000000000002, 1.797, 2.0380000000000003, 1.796, 2.0370000000000004, 1.789, 2.0290000000000004, 1.776, 2.016, 1.759, 2.003, 1.7429999999999999, 1.993, 1.73, 1.9839999999999998, 1.7229999999999999, 1.9759999999999998, 1.718, 1.9679999999999997, 1.7129999999999999, 1.958, 1.7029999999999998, 1.946, 1.686, 1.9309999999999998, 1.662, 1.918, 1.635, 1.912, 1.6099999999999999, 1.993, 2.0940000000000003, 1.9999999999999998, 2.1300000000000003, 2.004, 2.1750000000000003, 2.004, 2.221, 1.9999999999999998, 2.2590000000000003, 1.994, 2.286, 1.9869999999999999, 2.302, 1.9829999999999999, 2.3120000000000003, 1.981, 2.325, 1.981, 2.3440000000000003, 1.9829999999999999, 2.371, 1.9879999999999998, 2.402, 1.9909999999999999, 2.43, 1.9959999999999998, 2.4490000000000003, 2.0010000000000003, 2.455, 2.008, 2.4490000000000003, 2.02, 2.44, 2.0340000000000003, 2.436, 1.9589999999999999, 1.9509999999999998, 1.941, 1.9309999999999998, 1.921, 1.91, 1.9, 1.892, 1.886, 1.879, 1.869, 1.8599999999999999, 1.8539999999999999, 1.851, 1.8499999999999999, 1.8519999999999999, 1.857, 2.226, 2.2590000000000003, 2.222, 2.261, 2.201, 2.2560000000000002, 2.176, 2.249, 2.1580000000000004, 2.246, 2.1540000000000004, 2.25, 2.1660000000000004, 2.261, 2.186, 2.274, 2.1340000000000003, 2.359, 2.1390000000000002, 2.378, 2.132, 2.3930000000000002, 2.103, 2.4010000000000002, 2.059, 2.4000000000000004, 2.0090000000000003, 2.3970000000000002, 1.9679999999999997, 2.3930000000000002, 1.9429999999999998, 2.394, 1.938, 2.399, 1.9469999999999998, 2.4080000000000004, 1.9629999999999999, 2.4170000000000003, 1.97, 2.419, 1.9589999999999999, 2.4130000000000003, 1.9359999999999997, 2.398, 1.914, 2.3810000000000002, 1.905, 2.367, 1.913, 2.361, 1.9359999999999997, 2.367, 1.9669999999999999, 2.3800000000000003, 1.998, 2.3930000000000002, 2.016, 2.4000000000000004, 2.016, 2.398, 2.004, 2.39, 1.989, 2.383, 1.942, 2.337, 1.9439999999999997, 2.334, 1.953, 2.339, 1.962, 2.347, 1.9589999999999999, 2.35, 1.938, 2.343, 1.903, 2.323, 1.865, 2.298, 1.8359999999999999, 2.277, 1.8219999999999998, 2.2670000000000003, 1.8219999999999998, 2.2680000000000002, 1.8319999999999999, 2.2750000000000004, 1.8419999999999999, 2.282, 1.8399999999999999, 2.281, 1.821, 2.27, 1.792, 2.254, 1.765, 2.242, 1.659, 2.273, 1.643, 2.262, 1.625, 2.2560000000000002, 1.6119999999999999, 2.253, 1.6119999999999999, 2.2510000000000003, 1.6219999999999999, 2.244, 1.641, 2.229, 1.659, 2.208, 1.671, 2.182, 1.67, 2.1580000000000004, 1.659, 2.14, 1.649, 2.1270000000000002, 1.644, 2.119, 1.652, 2.113, 1.674, 2.1060000000000003, 1.708, 2.096, 1.7449999999999999, 2.084, 1.845, 1.765, 1.853, 1.756, 1.8599999999999999, 1.752, 1.8619999999999999, 1.752, 1.859, 1.757, 1.853, 1.762, 1.8479999999999999, 1.764, 1.8459999999999999, 1.761, 1.849, 1.753, 1.8559999999999999, 1.746, 1.865, 1.742, 1.8319999999999999, 1.8499999999999999, 1.825, 1.8499999999999999, 1.8159999999999998, 1.8579999999999999, 1.8079999999999998, 1.869, 1.805, 1.878, 1.809, 1.883, 1.8199999999999998, 1.882, 1.8359999999999999, 1.876, 1.8499999999999999, 1.8699999999999999, 1.857, 1.869, 1.8559999999999999, 1.875, 1.849, 1.888, 1.843, 1.905, 1.843, 1.921, 1.8519999999999999, 1.9319999999999997, 1.871, 1.9359999999999997, 1.894, 1.9399999999999997, 1.916, 1.9469999999999998, 1.929, 1.9599999999999997, 1.9349999999999998, 1.9829999999999999, 1.937, 2.012, 1.9399999999999997, 2.0420000000000003, 1.9679999999999997, 2.2390000000000003, 1.998, 2.244, 2.019, 2.253, 2.0260000000000002, 2.2670000000000003, 2.0220000000000002, 2.285, 2.011, 2.305, 2.0010000000000003, 2.3240000000000003, 1.994, 2.341, 1.994, 2.35, 1.997, 2.353, 1.9989999999999999, 2.354, 1.993, 2.3600000000000003, 1.978, 2.374, 1.958, 2.3970000000000002, 1.937, 2.427, 1.924, 2.4570000000000003, 1.921, 2.479, 1.928, 2.49, 1.9399999999999997, 2.4930000000000003, 1.92, 2.528, 1.923, 2.511, 1.912, 2.503, 1.89, 2.503, 1.863, 2.511, 1.839, 2.52, 1.9999999999999998, 1.969, 1.994, 1.969, 1.981, 1.9519999999999997, 1.97, 1.925, 1.966, 1.897, 1.974, 1.879, 1.9909999999999999, 1.873, 2.0090000000000003, 1.879, 2.02, 1.889, 2.015, 1.802, 2.0260000000000002, 1.8179999999999998, 2.0220000000000002, 1.8259999999999998, 2.0060000000000002, 1.825, 1.9869999999999999, 1.8179999999999998, 1.973, 1.815, 1.9709999999999999, 1.8199999999999998, 1.982, 1.8359999999999999, 2.0010000000000003, 1.8639999999999999, 2.016, 1.899, 2.019, 1.9319999999999997, 2.0060000000000002, 1.953, 1.9839999999999998, 1.961, 1.9639999999999997, 1.9599999999999997, 1.954, 1.957, 1.961, 1.9589999999999999, 1.982, 1.9679999999999997, 2.011, 1.9829999999999999, 2.0330000000000004, 1.9989999999999999, 2.0410000000000004, 2.0100000000000002, 2.032, 2.011, 2.0140000000000002, 2.003, 1.9999999999999998, 1.99, 1.9949999999999999, 1.982, 2.093, 2.064, 2.129, 2.073, 2.157, 2.0740000000000003, 2.1670000000000003, 2.063, 2.1620000000000004, 2.043, 2.153, 2.0210000000000004, 2.152, 2.004, 2.164, 1.9949999999999999, 2.1910000000000003, 1.9959999999999998, 2.2310000000000003, 2.0020000000000002, 2.273, 2.007, 2.307, 2.0050000000000003, 2.321, 1.9959999999999998, 2.3640000000000003, 1.9879999999999998, 2.4040000000000004, 1.997, 2.443, 2.003, 2.468, 2.0020000000000002, 2.4730000000000003, 1.998, 2.462, 1.9959999999999998, 2.447, 1.9989999999999999, 2.44, 2.0090000000000003, 2.447, 2.027, 1.99, 2.0090000000000003, 2.0260000000000002, 2.036, 2.0340000000000003, 2.023, 2.0090000000000003, 2.0020000000000002, 2.007, 2.0220000000000002, 2.0410000000000004, 2.057, 2.063, 2.0540000000000003, 2.035, 2.0180000000000002, 2.007, 2.008, 2.019, 2.0330000000000004, 2.0460000000000003, 2.21, 1.919, 2.212, 1.927, 2.216, 1.934, 2.22, 1.9389999999999998, 2.222, 1.938, 2.221, 1.9319999999999997, 2.218, 1.924, 2.2150000000000003, 1.915, 2.213, 1.909, 2.2110000000000003, 1.906, 2.208, 1.908, 2.205, 1.912, 2.197, 1.914, 2.181, 1.913, 2.1590000000000003, 1.908, 2.133, 1.9, 2.107, 1.892, 2.085, 1.887, 2.048, 2.079, 2.0530000000000004, 2.095, 2.0620000000000003, 2.108, 2.0700000000000003, 2.119, 2.075, 2.1270000000000002, 2.077, 2.132, 2.075, 2.137, 2.072, 2.1430000000000002, 2.071, 2.149, 2.0740000000000003, 2.157, 2.081, 2.1670000000000003, 2.0900000000000003, 2.177, 2.0980000000000003, 2.1870000000000003, 2.101, 2.193, 2.095, 2.198, 2.083, 2.2030000000000003, 2.069, 2.21, 2.056, 2.22, 2.0460000000000003, 2.233, 1.8739999999999999, 2.318, 1.849, 2.317, 1.825, 2.322, 1.807, 2.334, 1.796, 2.349, 1.79, 2.367, 1.783, 2.3840000000000003, 1.771, 2.3960000000000004, 1.751, 2.402, 1.7229999999999999, 2.4050000000000002, 1.696, 2.407, 1.678, 2.4120000000000004, 1.671, 2.422, 1.6079999999999999, 2.286, 1.6039999999999999, 2.266, 1.597, 2.2470000000000003, 1.5919999999999999, 2.23, 1.5939999999999999, 2.216, 1.607, 2.2030000000000003, 1.631, 2.192, 1.661, 2.1830000000000003, 1.6909999999999998, 2.1740000000000004, 1.7129999999999999, 2.164, 1.7209999999999999, 2.153, 1.716, 2.141, 1.7029999999999998, 2.132, 1.6889999999999998, 2.1260000000000003, 1.68, 2.125, 1.677, 2.125, 1.684, 2.123, 1.6949999999999998, 2.116, 1.7029999999999998, 2.103, 1.706, 2.088, 1.7009999999999998, 2.0740000000000003, 2.039, 2.071, 2.052, 2.0780000000000003, 2.067, 2.081, 2.0780000000000003, 2.076, 2.083, 2.0620000000000003, 2.079, 2.0420000000000003, 2.0660000000000003, 2.023, 2.0500000000000003, 2.0060000000000002, 2.0370000000000004, 1.9959999999999998, 2.0340000000000003, 1.9909999999999999, 2.0410000000000004, 1.9869999999999999, 2.0580000000000003, 1.9799999999999998, 2.0780000000000003, 1.9679999999999997, 2.0940000000000003, 1.95, 2.104, 1.926, 2.1990000000000003, 1.9319999999999997, 2.189, 1.934, 2.188, 1.92, 2.197, 1.907, 2.2110000000000003, 1.904, 2.224, 1.915, 2.2270000000000003, 1.942, 2.2190000000000003, 1.9799999999999998, 2.206, 2.0170000000000003, 2.1950000000000003, 2.039, 2.194, 2.04, 2.205, 2.0250000000000004, 2.333, 2.064, 2.333, 2.043, 2.329, 2.0340000000000003, 2.3160000000000003, 2.043, 2.2920000000000003, 2.068, 2.2630000000000003, 2.101, 2.236, 2.128, 2.216, 2.1350000000000002, 2.204, 2.119, 2.198, 2.089, 2.19, 2.0620000000000003, 2.176, 2.0460000000000003, 2.1550000000000002, 2.048, 2.129, 2.065, 2.107, 2.091, 2.008, 2.329, 1.9879999999999998, 2.346, 1.962, 2.349, 1.938, 2.345, 1.918, 2.3400000000000003, 1.906, 2.343, 1.903, 2.358, 1.904, 2.382, 1.904, 2.4120000000000004, 1.897, 2.442, 1.883, 2.464, 1.865, 2.474, 1.8499999999999999, 2.475, 1.843, 2.475, 1.8479999999999999, 2.483, 1.861, 2.5010000000000003, 1.877, 2.527, 1.8339999999999999, 1.8379999999999999, 1.843, 1.8459999999999999, 1.8379999999999999, 1.8199999999999998, 1.794, 1.766, 1.7469999999999999, 1.7349999999999999, 1.732, 1.736, 1.7369999999999999, 1.7309999999999999, 1.7149999999999999, 1.6929999999999998, 1.674, 1.664, 1.664, 1.677, 1.698, 1.738, 1.7489999999999999, 1.767, 1.79, 1.811, 1.819, 1.811, 1.788, 1.761, 1.74, 1.73, 1.8359999999999999, 1.853, 1.8679999999999999, 1.871, 1.859, 1.8379999999999999, 1.817, 1.804, 1.802, 1.815, 1.839, 1.867, 1.89, 1.9, 1.896, 1.884, 1.873, 1.9709999999999999, 1.9669999999999999, 1.9519999999999997, 1.9309999999999998, 1.915, 1.909, 1.914, 1.929, 1.9469999999999998, 1.9599999999999997, 1.961, 1.95, 1.9349999999999998, 1.921, 1.915, 1.918, 1.821, 1.833, 1.843, 1.8459999999999999, 1.8419999999999999, 1.837, 1.837, 1.847, 1.867, 1.892, 1.915, 1.929, 1.9309999999999998, 1.922, 1.908, 1.899, 2.539, 1.898, 2.5170000000000003, 1.906, 2.496, 1.921, 2.478, 1.933, 2.462, 1.8279999999999998, 2.2870000000000004, 1.804, 2.2830000000000004, 1.782, 2.2800000000000002, 1.767, 2.2800000000000002, 1.765, 2.2800000000000002, 1.775, 2.278, 1.792, 2.2760000000000002, 1.807, 2.2720000000000002, 1.815, 2.2680000000000002, 1.8139999999999998, 2.265, 1.807, 2.2640000000000002, 1.798, 2.262, 1.794, 2.258, 1.799, 2.2520000000000002, 1.8139999999999998, 2.24, 1.875, 2.2070000000000003, 1.863, 2.189, 1.8399999999999999, 2.1750000000000003, 1.815, 2.1660000000000004, 1.793, 2.1590000000000003, 1.78, 2.153, 1.779, 2.144, 1.788, 2.133, 1.8059999999999998, 2.123, 1.823, 2.117, 1.837, 2.117, 1.845, 2.125, 1.8479999999999999, 2.1390000000000002, 1.847, 2.1550000000000002, 2.161, 1.8479999999999999, 2.1870000000000003, 1.857, 2.209, 1.869, 2.224, 1.881, 1.8479999999999999, 2.0940000000000003, 1.867, 2.096, 1.888, 2.105, 1.905, 2.117, 1.913, 2.123, 1.913, 2.121, 1.91, 2.111, 1.91, 2.0980000000000003, 1.917, 2.093, 1.934, 2.099, 1.954, 2.1140000000000003, 1.9719999999999998, 2.132, 1.9839999999999998, 2.148, 1.809, 2.104, 1.8059999999999998, 2.1060000000000003, 1.811, 2.115, 1.8219999999999998, 2.125, 1.833, 2.1270000000000002, 1.8379999999999999, 2.1140000000000003, 1.835, 2.093, 1.8259999999999998, 2.071, 1.817, 2.057, 1.8079999999999998, 2.0530000000000004, 1.804, 2.061, 1.803, 2.076, 1.802, 2.0900000000000003, 1.799, 2.096, 1.789, 2.0900000000000003, 1.776, 2.08, 1.763, 2.0700000000000003, 1.752, 2.068, 1.7469999999999999, 2.0780000000000003, 1.75, 2.099, 1.759, 2.121, 1.769, 2.133, 1.778, 2.1300000000000003, 1.7209999999999999, 1.8559999999999999, 1.7269999999999999, 1.8739999999999999, 1.7389999999999999, 1.895, 1.753, 1.908, 1.768, 1.907, 1.782, 1.895, 1.791, 1.881, 1.798, 1.8719999999999999, 1.801, 1.8719999999999999, 1.803, 1.885, 1.805, 1.907, 1.807, 1.925, 1.813, 1.9309999999999998, 1.821, 1.918, 1.8299999999999998, 1.893, 1.8339999999999999, 1.8659999999999999, 1.833, 1.849, 1.829, 1.8479999999999999, 1.825, 1.863, 1.876, 1.879, 1.893, 1.903, 1.911, 1.905, 1.928, 1.888, 1.942, 1.867, 1.957, 1.855, 1.974, 1.8599999999999999, 1.997, 1.882, 2.024, 1.916, 2.055, 1.95, 2.083, 1.9709999999999999, 2.107, 1.9679999999999997, 2.125, 1.9479999999999997, 2.1340000000000003, 1.923, 2.1380000000000003, 1.905, 2.141, 1.905, 2.145, 1.92, 2.149, 1.945, 2.121, 2.3640000000000003, 2.1260000000000003, 2.373, 2.137, 2.391, 2.1510000000000002, 2.411, 2.1620000000000004, 2.4250000000000003, 1.925, 1.908, 1.88, 1.8499999999999999, 1.8299999999999998, 1.823, 1.829, 1.841, 1.8499999999999999, 1.8439999999999999, 1.8199999999999998, 1.784, 1.7469999999999999, 1.7189999999999999, 1.7069999999999999, 1.71, 1.724, 1.738, 1.74, 1.726, 1.698, 1.669, 1.65, 1.646, 1.658, 1.774, 1.771, 1.75, 1.7129999999999999, 1.669, 1.63, 1.603, 1.5939999999999999, 1.6219999999999999, 1.654, 1.6889999999999998, 1.7169999999999999, 1.7289999999999999, 1.7249999999999999, 2.6510000000000002, 1.712, 2.645, 1.7009999999999998, 2.633, 1.6969999999999998, 2.6260000000000003, 1.706, 2.6270000000000002, 1.7229999999999999, 2.6350000000000002, 1.744, 2.6460000000000004, 1.759, 2.6540000000000004, 1.76, 2.6540000000000004, 1.7449999999999999, 2.6430000000000002, 1.72, 2.623, 1.698, 2.6020000000000003, 1.686, 2.5860000000000003, 1.69, 2.577, 1.751, 2.363, 1.7429999999999999, 2.361, 1.742, 2.374, 1.75, 2.399, 1.767, 2.4250000000000003, 1.789, 2.438, 1.809, 2.432, 1.8219999999999998, 2.4120000000000004, 1.8239999999999998, 2.3930000000000002, 1.817, 2.3850000000000002, 1.8079999999999998, 2.391, 1.801, 2.4090000000000003, 1.799, 2.432, 1.803, 2.451, 1.813, 2.454, 1.8239999999999998, 2.4410000000000003, 1.829, 2.422, 1.8259999999999998, 2.406, 1.8139999999999998, 2.402, 1.802, 2.4090000000000003, 1.791, 2.427, 1.789, 2.444, 1.833, 2.4050000000000002, 1.8179999999999998, 2.3930000000000002, 1.798, 2.395, 1.776, 2.4050000000000002, 1.758, 2.415, 1.748, 2.41, 1.751, 2.3850000000000002, 1.766, 2.347, 1.789, 2.309, 1.817, 2.282, 1.8439999999999999, 2.27, 1.8679999999999999, 2.274, 1.89, 2.285, 1.914, 2.2920000000000003, 1.942, 2.2830000000000004, 1.9759999999999998, 2.258, 2.016, 2.2270000000000003, 2.057, 2.201, 2.0940000000000003, 2.189, 2.121, 2.196, 2.137, 2.217, 2.144, 2.241, 2.1470000000000002, 2.3000000000000003, 2.156, 2.323, 2.1550000000000002, 2.357, 2.1470000000000002, 2.391, 2.136, 2.414, 2.132, 2.422, 2.137, 2.4160000000000004, 2.1500000000000004, 2.411, 2.169, 2.4120000000000004, 2.1910000000000003, 2.422, 2.209, 2.442, 2.2150000000000003, 2.462, 2.2110000000000003, 2.4770000000000003, 2.2, 2.4770000000000003, 2.189, 2.46, 2.182, 2.435, 2.1830000000000003, 2.411, 2.189, 2.3930000000000002, 2.194, 2.387, 2.196, 2.3890000000000002, 1.9919999999999998, 2.241, 1.993, 2.2670000000000003, 1.9919999999999998, 2.2920000000000003, 1.989, 2.31, 1.986, 2.317, 1.981, 2.313, 1.9759999999999998, 2.452, 1.9789999999999999, 2.442, 1.981, 2.4290000000000003, 1.9829999999999999, 2.4200000000000004, 1.9829999999999999, 2.419, 1.985, 2.4280000000000004, 1.989, 2.443, 1.9959999999999998, 2.46, 2.0050000000000003, 2.472, 2.0140000000000002, 2.4730000000000003, 2.02, 2.463, 2.023, 2.448, 2.0220000000000002, 2.4370000000000003, 2.0170000000000003, 2.435, 2.012, 2.442, 2.008, 2.452, 2.0060000000000002, 2.456, 2.003, 2.4490000000000003, 1.9999999999999998, 2.431, 1.9909999999999999, 2.4090000000000003, 1.9759999999999998, 2.387, 1.9559999999999997, 2.374, 1.934, 2.37, 1.913, 2.37, 1.895, 2.37, 1.686, 2.113, 1.675, 2.099, 1.665, 2.079, 1.655, 2.0540000000000003, 1.642, 2.031, 1.629, 2.0130000000000003, 1.617, 2.003, 1.609, 1.9999999999999998, 1.6059999999999999, 1.9959999999999998, 1.607, 1.9869999999999999, 1.613, 1.969, 1.621, 1.945, 1.631, 1.922, 1.639, 1.906, 1.646, 1.9, 1.655, 1.901, 1.664, 1.905, 1.674, 1.907, 1.6869999999999998, 1.903, 1.6989999999999998, 1.891, 1.7109999999999999, 1.8739999999999999, 1.7209999999999999, 1.8579999999999999, 1.673, 1.851, 1.674, 1.881, 1.672, 1.905, 1.673, 1.918, 1.676, 1.921, 1.6829999999999998, 1.919, 1.692, 1.924, 1.706, 1.9399999999999997, 1.72, 1.9669999999999999, 1.7309999999999999, 2.003, 1.7389999999999999, 2.0380000000000003, 1.7409999999999999, 2.065, 2.064, 2.2920000000000003, 2.084, 2.311, 2.099, 2.331, 2.105, 2.3440000000000003, 2.101, 2.3440000000000003, 2.0900000000000003, 2.333, 2.077, 2.3160000000000003, 2.065, 2.302, 2.0540000000000003, 2.2960000000000003, 2.047, 2.297, 2.039, 2.301, 2.028, 2.3040000000000003, 2.012, 2.2990000000000004, 1.989, 2.282, 1.9639999999999997, 2.2560000000000002, 1.9399999999999997, 2.226, 1.714, 2.064, 1.706, 2.0530000000000004, 1.6909999999999998, 2.0370000000000004, 1.675, 2.023, 1.66, 2.0170000000000003, 1.65, 2.02, 1.645, 2.027, 1.644, 2.0330000000000004, 1.647, 2.0290000000000004, 1.65, 2.0140000000000002, 1.648, 1.9879999999999998, 1.878, 1.969, 1.8719999999999999, 1.9989999999999999, 1.8639999999999999, 2.0220000000000002, 1.859, 2.0340000000000003, 1.857, 2.035, 1.8599999999999999, 2.028, 1.865, 2.0260000000000002, 1.8719999999999999, 2.036, 1.88, 2.057, 1.886, 2.0860000000000003, 1.892, 2.117, 1.899, 2.1390000000000002, 1.91, 2.149, 1.924, 2.1500000000000004, 1.9399999999999997, 2.153, 1.958, 2.1630000000000003, 2.221, 2.5740000000000003, 2.2270000000000003, 2.5500000000000003, 2.233, 2.527, 2.2390000000000003, 2.5100000000000002, 2.242, 2.5, 2.242, 2.492, 2.2390000000000003, 2.482, 2.2350000000000003, 2.464, 2.2390000000000003, 2.1670000000000003, 2.236, 2.1430000000000002, 2.238, 2.1180000000000003, 2.246, 2.097, 2.258, 2.0860000000000003, 2.274, 2.088, 2.289, 2.101, 2.3000000000000003, 2.12, 2.307, 2.1380000000000003, 2.31, 2.145, 2.371, 1.9999999999999998, 2.3360000000000003, 2.0250000000000004, 2.322, 2.048, 2.331, 2.061, 2.359, 2.0580000000000003, 2.3930000000000002, 2.0460000000000003, 2.4890000000000003, 2.22, 2.491, 2.198, 2.464, 2.189, 2.4250000000000003, 2.198, 2.391, 2.222, 2.375, 2.254, 2.3800000000000003, 2.281, 2.402, 2.2910000000000004, 2.4330000000000003, 2.278, 2.456, 2.254, 2.454, 2.232, 2.4250000000000003, 2.2230000000000003, 2.4410000000000003, 2.435, 2.459, 2.438, 2.4810000000000003, 2.4210000000000003, 2.495, 2.3920000000000003, 2.491, 2.366, 2.468, 2.35, 2.439, 2.351, 2.415, 2.366, 2.4010000000000002, 2.3850000000000002, 2.4000000000000004, 2.3920000000000003, 2.3480000000000003, 2.289, 2.363, 2.2920000000000003, 2.373, 2.313, 2.3840000000000003, 2.346, 2.4000000000000004, 2.378, 2.4210000000000003, 2.3960000000000004, 2.444, 2.391, 2.462, 2.37, 2.471, 2.3480000000000003, 2.464, 2.338, 2.4450000000000003, 2.345, 2.423, 2.367, 2.4040000000000004, 2.3970000000000002, 2.391, 2.4200000000000004, 2.3850000000000002, 2.423, 2.3810000000000002, 2.4050000000000002, 2.371, 2.3760000000000003, 2.43, 2.173, 2.4490000000000003, 2.164, 2.464, 2.1750000000000003, 2.484, 2.1990000000000003, 2.511, 2.2230000000000003, 2.5450000000000004, 2.229, 2.58, 2.209, 2.611, 2.1740000000000004, 2.6300000000000003, 2.141, 2.6350000000000002, 2.121, 2.6300000000000003, 2.123, 2.621, 2.145, 2.615, 2.18, 2.613, 2.214, 2.6140000000000003, 2.229, 2.615, 2.22, 2.6100000000000003, 2.196, 2.039, 1.9989999999999999, 2.0490000000000004, 2.0060000000000002, 2.073, 1.9959999999999998, 2.1, 1.9759999999999998, 2.119, 1.957, 2.1270000000000002, 1.9509999999999998, 2.1270000000000002, 1.962, 2.132, 1.9909999999999999, 2.1500000000000004, 2.028, 2.18, 2.06, 2.222, 2.077, 2.2680000000000002, 2.073, 2.307, 2.055, 2.3320000000000003, 2.036, 2.338, 2.024, 2.331, 2.024, 2.323, 2.032, 2.319, 2.0460000000000003, 2.19, 1.9509999999999998, 2.2070000000000003, 1.9399999999999997, 2.217, 1.9389999999999998, 2.229, 1.9519999999999997, 2.2510000000000003, 1.9759999999999998, 2.2830000000000004, 2.0010000000000003, 2.3240000000000003, 2.015, 2.371, 2.0090000000000003, 2.4130000000000003, 1.9869999999999999, 2.4410000000000003, 1.9589999999999999, 2.454, 1.9399999999999997, 2.46, 1.9349999999999998, 2.464, 1.946, 2.4690000000000003, 1.969, 2.476, 1.989, 2.486, 1.994, 2.496, 1.978, 2.5020000000000002, 1.953, 2.499, 1.9309999999999998, 2.4890000000000003, 1.926, 2.4730000000000003, 1.941, 2.059, 2.216, 2.0370000000000004, 2.246, 2.032, 2.278, 2.043, 2.2990000000000004, 2.063, 2.301, 2.083, 2.2870000000000004, 2.0940000000000003, 2.27, 2.093, 2.2590000000000003, 2.084, 2.2630000000000003, 2.072, 2.282, 2.065, 2.3120000000000003, 2.0660000000000003, 2.343, 2.0740000000000003, 2.359, 2.087, 2.3560000000000003, 2.096, 2.341, 2.093, 2.327, 2.075, 2.322, 2.051, 2.333, 2.031, 2.3560000000000003, 1.926, 2.556, 1.9399999999999997, 2.568, 1.9629999999999999, 2.567, 1.99, 2.556, 2.012, 2.5450000000000004, 2.027, 2.5420000000000003, 2.0340000000000003, 2.551, 2.039, 2.571, 2.047, 2.599, 2.064, 2.625, 2.089, 2.64, 2.105, 2.3600000000000003, 2.096, 2.327, 2.072, 2.3080000000000003, 2.04, 2.307, 2.012, 2.3200000000000003, 1.9919999999999998, 2.338, 1.985, 2.346, 1.99, 2.335, 1.9999999999999998, 2.307, 2.0050000000000003, 2.2720000000000002, 1.998, 2.246, 1.981, 2.236, 1.9629999999999999, 2.244, 1.9509999999999998, 2.269, 2.236, 2.5140000000000002, 2.234, 2.475, 2.2270000000000003, 2.4370000000000003, 2.222, 2.407, 2.22, 2.3880000000000003, 2.222, 2.3800000000000003, 2.226, 2.383, 2.232, 2.387, 2.237, 2.3880000000000003, 1.757, 2.294, 1.7229999999999999, 2.2830000000000004, 1.7029999999999998, 2.2560000000000002, 1.7, 2.222, 1.712, 2.1950000000000003, 1.732, 2.1830000000000003, 1.6909999999999998, 2.315, 1.6969999999999998, 2.293, 1.718, 2.2760000000000002, 1.744, 2.2750000000000004, 1.767, 2.289, 1.776, 2.3120000000000003, 1.769, 2.333, 1.755, 2.342, 1.8379999999999999, 2.4210000000000003, 1.8439999999999999, 2.4040000000000004, 1.8659999999999999, 2.4010000000000002, 1.898, 2.4130000000000003, 1.927, 2.435, 1.9399999999999997, 2.452, 1.925, 2.318, 1.9, 2.2950000000000004, 1.8619999999999999, 2.253, 1.827, 2.206, 1.805, 2.169, 1.8, 2.152, 1.8099999999999998, 2.1540000000000004, 1.827, 2.1660000000000004, 1.839, 2.1790000000000003, 1.837, 2.1790000000000003, 1.8159999999999998, 2.1590000000000003, 1.785, 2.125, 1.757, 2.089, 1.7369999999999999, 2.064, 1.7309999999999999, 2.0540000000000003, 1.7369999999999999, 2.061, 1.75, 2.077, 1.914, 1.9399999999999997, 1.926, 1.914, 1.934, 1.8739999999999999, 1.938, 1.833, 1.9439999999999997, 1.804, 1.9549999999999998, 1.796, 1.97, 1.807, 1.986, 1.827, 2.0010000000000003, 1.8419999999999999, 2.011, 1.841, 2.0170000000000003, 1.817, 2.019, 1.783, 2.02, 1.753, 2.0220000000000002, 1.738, 2.0300000000000002, 1.74, 2.04, 1.759, 2.052, 1.786, 2.06, 1.809, 1.933, 1.8699999999999999, 1.923, 1.911, 1.907, 1.933, 1.891, 1.93, 1.882, 1.914, 1.883, 1.901, 1.894, 1.901, 1.912, 1.918, 1.926, 1.9509999999999998, 1.9309999999999998, 1.9909999999999999, 1.928, 2.023, 1.923, 2.0330000000000004, 2.189, 2.105, 2.18, 2.125, 2.1700000000000004, 2.125, 2.1670000000000003, 2.1060000000000003, 2.172, 2.079, 2.1830000000000003, 2.0580000000000003, 2.193, 2.0490000000000004, 2.196, 2.057, 2.188, 2.077, 2.168, 2.099, 2.145, 2.109, 2.125, 2.0980000000000003, 2.116, 2.069, 2.12, 2.035, 2.1340000000000003, 2.011, 2.149, 2.0010000000000003, 2.153, 2.008, 2.137, 2.027, 2.105, 2.047, 1.817, 1.8599999999999999, 1.8139999999999998, 1.833, 1.8339999999999999, 1.8099999999999998, 1.8659999999999999, 1.801, 1.893, 1.811, 1.895, 1.831, 1.871, 1.8539999999999999, 1.8339999999999999, 1.8679999999999999, 1.804, 1.8639999999999999, 1.792, 1.8459999999999999, 1.803, 1.825, 1.8319999999999999, 1.8119999999999998, 1.9639999999999997, 1.809, 1.969, 1.8159999999999998, 1.9749999999999999, 1.8079999999999998, 1.9909999999999999, 1.788, 2.016, 1.767, 2.0490000000000004, 1.753, 2.084, 1.751, 2.111, 1.76, 2.125, 1.777, 2.128, 1.795, 2.125, 1.805, 2.1260000000000003, 1.804, 2.1340000000000003, 1.797, 2.153, 1.79, 2.181, 1.793, 2.212, 1.8079999999999998, 2.241, 1.8339999999999999, 2.2630000000000003, 1.8679999999999999, 2.148, 1.9319999999999997, 2.1510000000000002, 1.942, 2.1500000000000004, 1.9639999999999997, 2.133, 1.9909999999999999, 2.099, 2.0130000000000003, 2.056, 2.0220000000000002, 2.016, 2.015, 1.9839999999999998, 1.9989999999999999, 1.966, 1.9829999999999999, 1.9599999999999997, 1.9759999999999998, 1.9559999999999997, 1.981, 1.945, 1.998, 1.923, 2.0220000000000002, 1.891, 2.0450000000000004, 1.8599999999999999, 2.061, 1.884, 1.889, 1.893, 1.892, 1.885, 2.1580000000000004, 2.1740000000000004, 2.19, 2.21, 2.236, 2.269, 2.306, 2.343, 2.373, 2.395, 2.41, 2.4210000000000003, 2.431, 2.4410000000000003, 2.4490000000000003, 2.455, 2.455, 2.4490000000000003, 2.438, 2.1910000000000003, 2.1750000000000003, 2.1660000000000004, 2.161, 2.1550000000000002, 2.1430000000000002, 2.123, 2.1020000000000003, 2.0860000000000003, 2.079, 2.496, 2.0820000000000003, 2.494, 2.093, 2.4890000000000003, 2.103, 2.476, 2.108, 2.455, 2.103, 2.4280000000000004, 2.0900000000000003, 2.4040000000000004, 2.169, 2.369, 2.184, 2.383, 2.202, 2.402, 2.218, 2.419, 2.2310000000000003, 2.4280000000000004, 2.2350000000000003, 2.427, 2.228, 2.419, 2.216, 2.41, 2.205, 2.406, 2.198, 2.41, 2.197, 2.418, 2.201, 2.4290000000000003, 2.206, 2.436, 2.208, 2.431, 2.202, 2.415, 2.192, 2.3920000000000003, 2.1830000000000003, 2.3720000000000003, 2.177, 2.359, 2.18, 2.357, 2.189, 2.363, 2.1470000000000002, 2.4570000000000003, 2.149, 2.474, 2.1460000000000004, 2.484, 2.136, 2.487, 2.119, 2.486, 2.1020000000000003, 2.484, 2.088, 2.486, 2.076, 2.492, 2.068, 2.5020000000000002, 2.06, 2.5100000000000002, 2.047, 2.512, 2.027, 2.5060000000000002, 2.0010000000000003, 2.492, 1.973, 2.474, 1.9519999999999997, 2.456, 1.9399999999999997, 2.439, 1.9399999999999997, 2.4240000000000004, 1.9469999999999998, 2.4090000000000003, 1.954, 2.394, 1.837, 2.362, 1.8399999999999999, 2.3640000000000003, 1.8319999999999999, 2.355, 1.8179999999999998, 2.3440000000000003, 1.8059999999999998, 2.3400000000000003, 1.802, 2.3480000000000003, 1.813, 2.365, 1.837, 2.3850000000000002, 1.869, 2.3970000000000002, 1.903, 2.3970000000000002, 1.93, 2.383, 1.9479999999999997, 2.365, 1.9589999999999999, 2.35, 1.9669999999999999, 2.349, 1.9749999999999999, 2.361, 1.986, 2.383, 2.003, 2.4080000000000004, 2.02, 2.4250000000000003, 2.0340000000000003, 2.423, 2.0380000000000003, 2.407, 2.0300000000000002, 2.386, 2.015, 2.373, 1.8699999999999999, 1.865, 1.867, 1.8739999999999999, 1.881, 1.884, 1.881, 1.8739999999999999, 1.865, 1.861, 1.8659999999999999, 1.878, 1.892, 1.904, 1.908, 1.904, 1.897, 1.89, 1.887, 1.89, 1.897, 1.904, 1.909, 1.907, 1.912, 1.903, 1.89, 1.877, 1.869, 1.8659999999999999, 1.8659999999999999, 1.8679999999999999, 1.867, 1.8639999999999999, 1.8559999999999999, 1.8419999999999999, 1.827, 1.8139999999999998, 1.804, 1.798, 1.794, 1.789, 1.782, 1.771, 1.686, 2.435, 1.686, 2.403, 1.6929999999999998, 2.378, 1.702, 2.3680000000000003, 1.712, 2.375, 1.767, 2.169, 1.787, 2.1620000000000004, 1.803, 2.168, 1.8099999999999998, 2.1780000000000004, 1.8079999999999998, 2.181, 1.8, 2.1670000000000003, 1.79, 2.1390000000000002, 1.784, 2.107, 1.787, 2.084, 1.797, 2.079, 1.813, 2.0900000000000003, 1.829, 2.115, 1.8379999999999999, 2.1420000000000003, 1.837, 2.1550000000000002, 1.831, 2.148, 1.8239999999999998, 2.1270000000000002, 1.8239999999999998, 2.103, 1.833, 2.085, 1.981, 1.913, 1.9879999999999998, 1.921, 1.994, 1.91, 2.004, 1.892, 2.0180000000000002, 1.876, 2.036, 1.8699999999999999, 1.953, 1.99, 1.957, 1.9829999999999999, 1.9719999999999998, 1.9869999999999999, 1.9909999999999999, 2.0010000000000003, 2.004, 2.0170000000000003, 2.0580000000000003, 1.867, 2.077, 1.887, 2.085, 1.905, 2.077, 1.908, 2.055, 1.891, 2.0300000000000002, 1.859, 2.015, 1.8279999999999998, 2.012, 1.807, 2.023, 1.803, 2.0410000000000004, 1.815, 2.056, 1.8339999999999999, 2.056, 1.849, 2.0370000000000004, 1.853, 2.0050000000000003, 1.841, 1.9709999999999999, 1.821, 1.945, 1.802, 1.933, 1.791, 1.9359999999999997, 1.792, 1.945, 1.804, 1.95, 1.8219999999999998, 1.938, 1.8359999999999999, 1.906, 1.835, 1.8639999999999999, 1.817, 1.8179999999999998, 1.726, 1.8379999999999999, 1.7329999999999999, 1.865, 1.748, 1.887, 1.758, 1.892, 1.751, 1.876, 1.726, 1.8499999999999999, 1.692, 1.8279999999999998, 1.663, 1.8199999999999998, 1.647, 1.8319999999999999, 1.646, 1.8599999999999999, 1.656, 1.895, 1.671, 1.924, 1.679, 1.933, 1.669, 1.92, 1.644, 1.897, 1.615, 1.877, 1.593, 1.809, 1.882, 1.827, 1.886, 1.829, 1.877, 1.8159999999999998, 1.863, 1.795, 1.855, 1.781, 1.857, 1.776, 1.871, 1.782, 1.892, 1.795, 1.916, 1.8079999999999998, 1.934, 1.8139999999999998, 1.938, 1.803, 1.929, 1.778, 1.913, 1.885, 1.8699999999999999, 1.889, 1.883, 1.897, 1.901, 1.909, 1.917, 1.92, 1.922, 1.927, 1.914, 1.929, 1.9, 1.927, 1.889, 1.921, 1.887, 1.914, 1.9, 1.908, 1.924, 1.903, 1.9519999999999997, 1.898, 1.978, 1.89, 1.9949999999999999, 1.879, 2.0020000000000002, 1.8619999999999999, 1.9999999999999998, 1.7069999999999999, 2.093, 1.708, 2.0980000000000003, 1.708, 2.109, 1.708, 2.128, 1.708, 2.153, 1.71, 2.176, 1.7129999999999999, 2.19, 1.7169999999999999, 2.1950000000000003, 1.7209999999999999, 2.193, 1.726, 2.189, 1.73, 2.1910000000000003, 1.736, 2.2030000000000003, 1.744, 2.2230000000000003, 1.757, 2.249, 1.774, 2.274, 1.796, 2.29, 1.819, 2.2960000000000003, 1.841, 2.293, 1.855, 2.289, 1.8619999999999999, 2.2880000000000003, 1.8619999999999999, 2.2960000000000003, 1.859, 2.314, 1.855, 2.3360000000000003, 1.851, 2.355, 1.847, 2.363, 1.716, 2.455, 1.714, 2.44, 1.7049999999999998, 2.4210000000000003, 1.6869999999999998, 2.402, 1.667, 2.3890000000000002, 1.649, 2.3880000000000003, 1.636, 2.3970000000000002, 1.63, 2.41, 1.633, 2.418, 1.642, 2.415, 1.649, 2.4010000000000002, 1.652, 2.383, 1.648, 2.3680000000000003, 1.637, 2.361, 1.6239999999999999, 2.363, 1.617, 2.37, 1.617, 2.3760000000000003, 1.6239999999999999, 2.3720000000000003, 1.634, 2.355, 1.642, 2.325, 1.647, 2.2880000000000003, 1.645, 2.254, 1.637, 2.229, 1.833, 2.153, 1.837, 2.161, 1.8379999999999999, 2.1670000000000003, 1.841, 2.165, 1.8439999999999999, 2.1510000000000002, 1.847, 2.128, 1.853, 2.103, 1.8579999999999999, 2.083, 1.8619999999999999, 2.072, 1.8659999999999999, 2.067, 1.869, 2.068, 1.8719999999999999, 2.067, 1.8739999999999999, 2.06, 1.877, 2.0450000000000004, 1.882, 2.0250000000000004, 1.887, 2.0060000000000002, 1.895, 1.997, 1.902, 1.9989999999999999, 2.121, 1.9799999999999998, 2.1260000000000003, 1.977, 2.1310000000000002, 1.969, 2.1390000000000002, 1.957, 2.149, 1.9439999999999997, 2.1620000000000004, 1.9359999999999997, 2.1750000000000003, 1.93, 2.184, 1.927, 2.317, 1.772, 2.325, 1.766, 2.335, 1.757, 2.343, 1.7469999999999999, 2.3480000000000003, 1.7369999999999999, 2.346, 1.7309999999999999, 2.341, 1.73, 2.337, 1.73, 2.3360000000000003, 1.728, 2.3400000000000003, 1.7229999999999999, 2.349, 1.714, 2.3600000000000003, 1.704, 2.371, 1.6949999999999998, 2.378, 1.688, 2.3810000000000002, 1.686, 2.3800000000000003, 1.688, 2.3800000000000003, 1.692, 2.3810000000000002, 1.696, 2.373, 1.7309999999999999, 2.362, 1.751, 2.349, 1.778, 2.341, 1.8099999999999998, 2.343, 1.843, 2.3520000000000003, 1.8739999999999999, 2.365, 1.9, 2.374, 1.921, 2.3760000000000003, 1.9389999999999998, 2.366, 1.9549999999999998, 2.349, 1.9719999999999998, 2.329, 1.9879999999999998, 2.314, 2.0020000000000002, 2.307, 2.012, 2.238, 2.048, 2.2310000000000003, 2.071, 2.237, 2.0860000000000003, 2.2550000000000003, 2.087, 2.2800000000000002, 2.076, 2.3040000000000003, 2.06, 2.321, 2.0450000000000004, 2.331, 2.0380000000000003, 2.339, 2.04, 2.3480000000000003, 2.0450000000000004, 2.363, 2.043, 2.3850000000000002, 2.028, 2.4120000000000004, 1.9989999999999999, 2.435, 1.961, 2.7150000000000003, 1.8299999999999998, 2.729, 1.8259999999999998, 2.7270000000000003, 1.825, 2.7110000000000003, 1.8259999999999998, 2.69, 1.829, 2.669, 1.829, 2.653, 1.8199999999999998, 2.6430000000000002, 1.799, 2.6380000000000003, 1.767, 2.636, 1.7329999999999999, 2.6300000000000003, 1.702, 2.617, 1.6829999999999998, 2.5980000000000003, 1.677, 2.4890000000000003, 1.8059999999999998, 2.475, 1.813, 2.4570000000000003, 1.825, 2.44, 1.841, 2.4290000000000003, 1.861, 2.4280000000000004, 1.881, 2.435, 1.896, 2.447, 1.905, 2.458, 1.908, 2.463, 1.906, 2.462, 1.908, 2.46, 1.918, 2.4570000000000003, 1.938, 2.456, 1.966, 2.458, 1.9949999999999999, 2.462, 2.0210000000000004, 2.076, 2.246, 2.063, 2.232, 2.0450000000000004, 2.222, 2.0210000000000004, 2.217, 1.993, 2.216, 1.9639999999999997, 2.2150000000000003, 1.941, 2.212, 2.0980000000000003, 2.1100000000000003, 2.113, 2.111, 2.1060000000000003, 2.0780000000000003, 2.064, 2.0530000000000004, 2.047, 2.04, 2.0300000000000002, 2.016, 1.9949999999999999, 1.97, 1.9439999999999997, 1.922, 1.903, 1.888, 2.4770000000000003, 1.875, 2.458, 1.8619999999999999, 2.435, 1.847, 2.407, 1.8299999999999998, 2.3770000000000002, 1.813, 2.349, 1.798, 2.327, 1.788, 2.31, 1.784, 2.298, 1.786, 2.286, 1.79, 2.2720000000000002, 1.795, 2.2520000000000002, 1.798, 2.2270000000000003, 1.797, 2.202, 1.798, 2.181, 1.869, 2.061, 1.876, 2.063, 1.889, 2.064, 1.901, 2.064, 1.913, 2.06, 1.922, 2.052, 1.9319999999999997, 2.0420000000000003, 1.945, 2.035, 1.9599999999999997, 2.0340000000000003, 1.978, 2.04, 1.997, 2.0490000000000004, 2.015, 2.055, 2.027, 2.055, 2.035, 2.0460000000000003, 2.036, 2.036, 2.032, 2.028, 2.024, 2.024, 2.015, 2.0260000000000002, 2.007, 2.035, 1.8739999999999999, 2.189, 1.8719999999999999, 2.212, 1.8739999999999999, 2.229, 1.878, 2.233, 1.881, 2.224, 1.879, 2.2110000000000003, 1.8719999999999999, 2.201, 1.863, 2.198, 1.8559999999999999, 2.204, 1.853, 2.216, 1.8539999999999999, 2.228, 1.8579999999999999, 2.234, 1.861, 2.232, 1.859, 2.224, 1.849, 2.213, 1.833, 2.206, 1.817, 2.205, 1.8059999999999998, 2.212, 1.801, 2.224, 1.801, 2.233, 1.8059999999999998, 2.236, 1.8119999999999998, 2.23, 1.7209999999999999, 2.0370000000000004, 1.7049999999999998, 2.027, 1.6909999999999998, 2.0180000000000002, 1.6829999999999998, 2.008, 1.679, 1.9919999999999998, 1.679, 1.9719999999999998, 1.6809999999999998, 1.954, 1.686, 1.941, 1.694, 1.934, 1.7029999999999998, 1.9319999999999997, 1.7129999999999999, 1.933, 1.7229999999999999, 1.934, 1.732, 1.9319999999999997, 1.7369999999999999, 1.928, 1.74, 1.922, 1.7389999999999999, 1.918, 1.734, 1.917, 1.7249999999999999, 1.92, 1.7149999999999999, 1.928, 1.702, 1.937, 1.688, 1.9429999999999998, 1.675, 1.9439999999999997, 1.714, 2.008, 1.724, 2.0210000000000004, 1.734, 2.032, 1.7489999999999999, 2.0410000000000004, 1.768, 2.0530000000000004, 1.792, 2.0700000000000003, 1.8199999999999998, 2.092, 1.847, 2.116, 1.8679999999999999, 2.14, 1.883, 2.1580000000000004, 1.894, 2.1710000000000003, 1.908, 2.1790000000000003, 1.925, 2.188, 1.945, 2.2030000000000003, 1.966, 2.225, 1.9829999999999999, 2.249, 2.0820000000000003, 2.302, 2.087, 2.2910000000000004, 2.0900000000000003, 2.2760000000000002, 2.092, 2.2630000000000003, 2.0940000000000003, 2.2550000000000003, 2.099, 2.2560000000000002, 2.104, 2.261, 2.111, 2.2670000000000003, 2.116, 2.27, 2.12, 2.2680000000000002, 2.12, 2.261, 2.1220000000000003, 2.2520000000000002, 2.128, 2.2430000000000003, 2.1340000000000003, 2.2390000000000003, 2.141, 2.237, 2.148, 2.236, 2.153, 2.234, 2.1590000000000003, 2.229, 2.1670000000000003, 2.22, 1.897, 2.1300000000000003, 1.879, 2.153, 1.8639999999999999, 2.1750000000000003, 1.857, 2.1910000000000003, 1.8559999999999999, 2.343, 1.859, 2.367, 1.8639999999999999, 2.379, 1.8699999999999999, 2.3800000000000003, 1.873, 2.3770000000000002, 1.867, 2.374, 1.853, 2.378, 1.8299999999999998, 2.39, 1.803, 2.403, 1.778, 2.407, 1.761, 2.398, 1.752, 2.378, 1.7489999999999999, 2.351, 1.75, 2.326, 1.746, 2.309, 1.7349999999999999, 2.306, 1.7169999999999999, 2.313, 1.698, 2.326, 1.684, 2.335, 1.679, 2.334, 1.686, 2.321, 1.7009999999999998, 2.3040000000000003, 1.8559999999999999, 2.2990000000000004, 1.876, 2.311, 1.884, 2.327, 1.882, 2.3400000000000003, 1.8739999999999999, 2.3400000000000003, 1.869, 2.326, 1.871, 2.3040000000000003, 1.883, 2.281, 1.901, 2.265, 1.918, 2.2590000000000003, 1.926, 2.2630000000000003, 1.924, 2.2720000000000002, 1.914, 2.277, 1.901, 2.2750000000000004, 1.892, 2.262, 1.886, 2.245, 1.886, 2.2310000000000003, 1.891, 2.228, 1.898, 2.236, 1.899, 2.253, 1.879, 2.24, 1.892, 2.2640000000000002, 1.895, 2.2760000000000002, 1.894, 2.274, 1.894, 2.2630000000000003, 1.896, 2.253, 1.897, 2.249, 1.896, 2.2560000000000002, 1.89, 2.269, 1.877, 2.282, 1.859, 2.2880000000000003, 1.837, 2.282, 1.8179999999999998, 2.265, 1.805, 2.245, 1.801, 2.232, 1.8059999999999998, 2.229, 1.929, 2.266, 1.929, 2.269, 1.921, 2.261, 1.911, 2.2430000000000003, 1.903, 2.221, 1.903, 2.2030000000000003, 1.753, 2.0420000000000003, 1.746, 2.0330000000000004, 1.7329999999999999, 2.024, 1.7149999999999999, 2.011, 1.694, 1.993, 1.674, 1.9749999999999999, 1.658, 1.957, 1.652, 1.941, 1.655, 1.9309999999999998, 1.668, 1.922, 1.6849999999999998, 1.916, 1.696, 1.909, 1.6989999999999998, 1.899, 1.6949999999999998, 1.888, 1.6909999999999998, 1.88, 1.6929999999999998, 1.878, 1.704, 1.886, 1.722, 1.904, 1.7429999999999999, 1.927, 1.76, 1.9509999999999998, 1.767, 1.9719999999999998, 1.765, 1.9869999999999999, 1.755, 1.997, 1.906, 1.9359999999999997, 1.924, 1.928, 1.9319999999999997, 1.917, 1.934, 1.907, 1.933, 1.906, 1.937, 1.914, 1.9479999999999997, 1.93, 1.966, 1.95, 1.9879999999999998, 1.9709999999999999, 2.0090000000000003, 1.989, 2.0220000000000002, 1.9999999999999998, 2.0260000000000002, 2.004, 2.0210000000000004, 2.0050000000000003, 2.012, 2.0060000000000002, 2.008, 2.0100000000000002, 2.0100000000000002, 2.0180000000000002, 2.0210000000000004, 2.0260000000000002, 2.4000000000000004, 1.89, 2.414, 1.876, 2.4200000000000004, 1.8659999999999999, 2.4240000000000004, 1.8639999999999999, 2.431, 1.8679999999999999, 2.4450000000000003, 1.88, 2.468, 1.894, 2.496, 1.906, 2.527, 1.911, 2.5530000000000004, 1.91, 2.572, 1.906, 2.5860000000000003, 1.901, 2.599, 1.899, 2.611, 1.903, 2.6270000000000002, 1.908, 2.6430000000000002, 1.911, 2.6540000000000004, 1.906, 2.5060000000000002, 1.895, 2.492, 1.894, 2.4730000000000003, 1.89, 2.456, 1.889, 2.444, 1.892, 2.44, 1.9, 2.448, 1.909, 2.463, 1.916, 2.4810000000000003, 1.917, 2.499, 1.913, 2.5140000000000002, 1.909, 2.5260000000000002, 1.906, 2.539, 1.909, 2.5540000000000003, 1.916, 2.576, 1.927, 2.721, 2.0290000000000004, 2.704, 2.0410000000000004, 2.6780000000000004, 2.044, 2.649, 2.0420000000000003, 2.623, 2.0380000000000003, 2.603, 2.0340000000000003, 2.589, 2.0330000000000004, 2.581, 2.0340000000000003, 2.573, 2.0370000000000004, 2.559, 2.0380000000000003, 2.539, 2.035, 2.5140000000000002, 2.0290000000000004, 2.4890000000000003, 2.0210000000000004, 2.362, 2.0010000000000003, 2.3880000000000003, 2.0020000000000002, 2.406, 1.998, 2.4120000000000004, 1.99, 2.411, 1.977, 2.41, 1.9589999999999999, 2.418, 1.9439999999999997, 2.435, 1.9319999999999997, 2.46, 1.924, 2.4890000000000003, 1.917, 2.5130000000000003, 1.91, 2.523, 1.9, 2.5180000000000002, 1.888, 2.5020000000000002, 1.875, 2.486, 1.8599999999999999, 2.476, 1.8459999999999999, 2.474, 1.835, 2.48, 1.829, 2.4890000000000003, 1.8259999999999998, 2.0010000000000003, 2.347, 1.9789999999999999, 2.343, 1.9759999999999998, 2.3400000000000003, 1.9879999999999998, 2.345, 2.0050000000000003, 2.3600000000000003, 1.764, 2.511, 1.788, 2.5370000000000004, 1.817, 2.569, 1.8339999999999999, 2.604, 1.827, 2.632, 1.798, 2.648, 1.759, 2.6500000000000004, 1.7329999999999999, 1.718, 1.686, 1.656, 1.64, 1.642, 1.676, 1.7009999999999998, 1.7409999999999999, 1.787, 2.532, 1.829, 2.496, 1.8539999999999999, 2.4570000000000003, 1.861, 2.426, 1.857, 2.41, 1.8499999999999999, 2.4080000000000004, 1.8479999999999999, 2.414, 1.8519999999999999, 2.4170000000000003, 1.863, 2.4080000000000004, 1.875, 2.382, 1.882, 2.345, 1.8739999999999999, 2.31, 1.8499999999999999, 2.286, 1.819, 2.278, 1.789, 2.282, 1.769, 2.2920000000000003, 1.764, 2.298, 1.965, 2.0740000000000003, 1.9789999999999999, 2.048, 1.9709999999999999, 2.0290000000000004, 1.954, 2.0210000000000004, 1.938, 2.019, 1.9309999999999998, 2.0170000000000003, 1.938, 2.0060000000000002, 1.9589999999999999, 1.9829999999999999, 1.985, 1.95, 2.0060000000000002, 1.915, 2.0090000000000003, 1.889, 1.9919999999999998, 1.875, 1.962, 1.873, 1.9319999999999997, 1.88, 1.915, 1.889, 1.917, 1.894, 1.938, 1.888, 1.9719999999999998, 1.8739999999999999, 2.117, 1.894, 2.141, 1.889, 2.149, 1.886, 2.14, 1.89, 2.124, 1.903, 2.1140000000000003, 1.92, 2.1180000000000003, 1.9359999999999997, 2.136, 1.9439999999999997, 2.1630000000000003, 1.938, 2.1910000000000003, 1.92, 2.21, 1.897, 2.212, 1.876, 2.202, 1.863, 2.1910000000000003, 1.8619999999999999, 2.186, 1.8719999999999999, 2.192, 1.886, 2.2990000000000004, 1.909, 2.2910000000000004, 1.896, 2.2710000000000004, 1.8739999999999999, 2.24, 1.8519999999999999, 2.2030000000000003, 1.841, 2.165, 1.8439999999999999, 2.1340000000000003, 1.859, 2.112, 1.878, 2.1, 1.893, 2.0940000000000003, 1.894, 2.085, 1.881, 2.067, 1.8599999999999999, 2.0420000000000003, 1.841, 2.0140000000000002, 1.8339999999999999, 1.9879999999999998, 1.841, 1.9749999999999999, 1.861, 1.973, 1.886, 1.9789999999999999, 1.904, 1.9869999999999999, 1.906, 1.9909999999999999, 1.893, 1.9869999999999999, 1.877, 2.0010000000000003, 1.938, 2.003, 1.954, 2.004, 1.954, 1.9999999999999998, 1.941, 1.994, 1.924, 1.9869999999999999, 1.911, 1.9829999999999999, 1.911, 1.9829999999999999, 1.922, 1.9869999999999999, 1.9429999999999998, 1.9909999999999999, 1.965, 1.9909999999999999, 1.9789999999999999, 1.9879999999999998, 1.9799999999999998, 1.981, 1.97, 1.9719999999999998, 1.958, 1.9669999999999999, 1.954, 1.965, 1.9629999999999999, 1.965, 1.9869999999999999, 1.9909999999999999, 2.182, 2.0010000000000003, 2.2, 2.0060000000000002, 2.202, 2.007, 2.189, 2.0050000000000003, 2.168, 2.0010000000000003, 2.152, 1.9949999999999999, 2.1470000000000002, 1.9839999999999998, 2.1540000000000004, 1.97, 2.169, 1.9519999999999997, 2.1830000000000003, 1.9319999999999997, 2.189, 1.912, 2.181, 1.895, 2.1630000000000003, 1.883, 2.144, 1.878, 2.1300000000000003, 1.879, 2.128, 1.884, 2.14, 1.887, 2.157, 1.811, 2.169, 1.827, 2.1630000000000003, 1.8459999999999999, 2.1710000000000003, 1.859, 2.19, 1.859, 2.209, 1.8459999999999999, 2.2150000000000003, 1.823, 2.201, 1.801, 2.173, 1.783, 2.1420000000000003, 1.775, 2.12, 1.776, 2.113, 1.778, 2.1220000000000003, 1.8319999999999999, 2.1630000000000003, 1.8359999999999999, 2.1710000000000003, 1.8279999999999998, 2.161, 1.817, 2.1390000000000002, 1.8099999999999998, 2.1140000000000003, 1.8139999999999998, 2.0980000000000003, 1.833, 2.097, 1.863, 2.1100000000000003, 1.897, 2.1300000000000003, 1.923, 2.148, 1.9309999999999998, 2.153, 2.186, 1.796, 2.21, 1.791, 2.226, 1.799, 2.228, 1.8179999999999998, 2.217, 1.839, 2.201, 1.8559999999999999, 2.1870000000000003, 1.863, 2.1790000000000003, 1.857, 2.181, 1.845, 2.1910000000000003, 1.831, 2.201, 1.823, 2.2, 1.825, 2.182, 1.837, 2.152, 1.8539999999999999, 2.1260000000000003, 1.8699999999999999, 2.113, 1.879, 2.119, 1.878, 2.1430000000000002, 1.871, 2.1750000000000003, 1.8639999999999999, 2.2030000000000003, 1.8619999999999999, 2.214, 1.8699999999999999, 2.205, 1.889, 2.188, 1.917, 2.24, 2.088, 2.274, 2.088, 2.307, 2.083, 2.3240000000000003, 2.081, 2.3160000000000003, 2.089, 2.293, 2.108, 2.2710000000000004, 2.1390000000000002, 2.262, 2.173, 2.2680000000000002, 2.202, 2.29, 2.218, 2.318, 2.218, 2.338, 2.208, 2.337, 2.1990000000000003, 2.311, 2.197, 2.273, 2.205, 2.24, 2.222, 2.221, 2.24, 2.22, 2.25, 2.237, 2.246, 2.2630000000000003, 2.225, 2.2790000000000004, 2.198, 2.2750000000000004, 2.176, 2.253, 2.165, 2.2310000000000003, 2.168, 2.2190000000000003, 2.18, 2.225, 2.192, 2.249, 2.1950000000000003, 2.29, 2.182, 2.334, 2.1550000000000002, 2.366, 2.125, 2.374, 2.101, 2.365, 2.088, 2.3520000000000003, 2.0900000000000003, 2.347, 2.101, 2.355, 2.116, 2.3760000000000003, 2.121, 2.406, 2.108, 2.434, 2.0780000000000003, 2.444, 2.044, 2.4330000000000003, 2.0140000000000002, 2.41, 1.998, 2.2830000000000004, 1.8579999999999999, 2.2630000000000003, 1.8639999999999999, 2.254, 1.885, 2.2600000000000002, 1.911, 2.278, 1.934, 2.3040000000000003, 1.9429999999999998, 2.3280000000000003, 1.9349999999999998, 2.334, 1.918, 2.3200000000000003, 1.902, 2.2910000000000004, 1.894, 2.2630000000000003, 1.897, 2.2470000000000003, 1.909, 2.245, 1.926, 2.258, 1.9389999999999998, 2.281, 1.942, 2.3000000000000003, 1.9309999999999998, 2.298, 1.91, 2.2750000000000004, 1.891, 2.241, 1.878, 2.2150000000000003, 1.875, 2.4130000000000003, 2.1180000000000003, 2.426, 2.1300000000000003, 2.4210000000000003, 2.128, 2.399, 2.117, 2.3720000000000003, 2.103, 2.347, 2.092, 2.33, 2.0900000000000003, 2.321, 2.0980000000000003, 2.319, 2.1100000000000003, 2.317, 2.117, 2.3030000000000004, 2.1140000000000003, 2.269, 2.1020000000000003, 1.807, 1.823, 1.797, 1.813, 1.804, 1.8099999999999998, 1.825, 1.817, 1.851, 1.8339999999999999, 1.865, 1.855, 1.855, 1.8739999999999999, 1.825, 1.884, 1.794, 1.881, 1.777, 1.867, 1.781, 1.8459999999999999, 1.807, 1.8259999999999998, 1.849, 1.8099999999999998, 1.9919999999999998, 1.643, 2.0260000000000002, 1.6099999999999999, 2.068, 1.585, 2.1100000000000003, 1.571, 2.1380000000000003, 1.563, 2.1470000000000002, 1.559, 2.145, 1.553, 2.1430000000000002, 1.544, 2.327, 1.73, 2.321, 1.756, 2.325, 1.779, 2.7510000000000003, 2.3360000000000003, 1.797, 2.733, 2.347, 1.811, 2.712, 2.349, 1.8239999999999998, 2.697, 2.337, 1.835, 2.696, 2.315, 1.849, 2.709, 2.2910000000000004, 1.8659999999999999, 2.734, 2.273, 1.884, 2.7640000000000002, 2.265, 1.901, 2.79, 2.6710000000000003, 2.3840000000000003, 1.9749999999999999, 2.942, 2.676, 2.3890000000000002, 1.9759999999999998, 2.9280000000000004, 2.689, 2.3850000000000002, 1.9679999999999997, 2.911, 2.032, 2.414, 2.0140000000000002, 2.411, 1.993, 2.398, 1.9759999999999998, 2.375, 1.823, 2.434, 1.817, 2.4210000000000003, 1.823, 2.406, 1.8359999999999999, 2.3960000000000004, 1.8499999999999999, 2.3930000000000002, 1.857, 2.3970000000000002, 1.851, 2.402, 1.835, 2.402, 1.8139999999999998, 2.39, 1.795, 2.3680000000000003, 1.784, 2.342, 1.781, 2.319, 1.786, 2.305, 1.793, 2.3000000000000003, 1.792, 2.302, 1.776, 2.302, 1.75, 2.293, 1.7209999999999999, 2.274, 1.6989999999999998, 2.248, 1.6869999999999998, 2.224, 1.6849999999999998, 2.208, 1.6949999999999998, 2.202, 1.7089999999999999, 2.202, 1.72, 2.2030000000000003, 1.72, 2.202, 1.903, 2.2590000000000003, 1.916, 2.2630000000000003, 1.916, 2.2600000000000002, 1.904, 2.248, 1.888, 2.228, 1.875, 2.2070000000000003, 1.8679999999999999, 2.192, 1.865, 2.1870000000000003, 1.865, 2.188, 1.8599999999999999, 2.1910000000000003, 1.845, 2.19, 1.823, 2.182, 1.798, 2.165, 1.777, 2.1460000000000004, 1.763, 2.133, 1.756, 2.1310000000000002, 1.753, 2.141, 1.7489999999999999, 2.157, 1.7389999999999999, 2.172, 1.811, 2.4170000000000003, 1.8219999999999998, 2.4370000000000003, 1.8259999999999998, 2.448, 1.831, 2.456, 1.841, 2.4650000000000003, 1.8579999999999999, 2.4770000000000003, 1.88, 2.494, 1.901, 2.512, 1.911, 2.523, 1.908, 2.5260000000000002, 1.89, 2.5210000000000004, 1.863, 2.511, 1.835, 2.5, 1.8159999999999998, 2.496, 1.8099999999999998, 2.5, 1.817, 2.512, 1.831, 2.5260000000000002, 2.043, 2.462, 2.0450000000000004, 2.45, 2.039, 2.4290000000000003, 2.023, 2.4050000000000002, 1.9989999999999999, 2.382, 1.973, 2.365, 1.953, 2.359, 1.9429999999999998, 2.361, 1.9439999999999997, 2.366, 1.9479999999999997, 2.365, 1.9509999999999998, 2.355, 1.946, 2.337, 1.933, 2.3160000000000003, 1.915, 2.3000000000000003, 1.898, 2.2920000000000003, 1.89, 2.294, 1.889, 2.302, 1.895, 2.309, 1.903, 2.3080000000000003, 1.906, 2.294, 1.893, 2.1390000000000002, 1.892, 2.1220000000000003, 1.876, 2.109, 1.8519999999999999, 2.107, 1.831, 2.119, 1.8219999999999998, 2.141, 1.827, 2.1660000000000004, 1.845, 2.1870000000000003, 1.873, 2.193, 1.896, 2.1830000000000003, 1.904, 2.1670000000000003, 1.895, 2.152, 1.882, 2.1470000000000002, 1.876, 2.1540000000000004, 1.883, 2.1700000000000004, 1.907, 2.188, 1.9429999999999998, 2.197, 1.9789999999999999, 2.19, 2.003, 2.1700000000000004, 2.0060000000000002, 2.145, 2.136, 1.982, 3.672, 2.12, 1.9829999999999999, 3.652, 2.113, 1.994, 3.637, 2.12, 2.0050000000000003, 3.6300000000000003, 2.1390000000000002, 2.0050000000000003, 3.6310000000000002, 2.165, 1.989, 3.637, 2.1870000000000003, 1.9599999999999997, 3.644, 2.192, 1.93, 3.6500000000000004, 2.177, 1.909, 3.6540000000000004, 2.153, 1.907, 3.657, 2.1310000000000002, 1.919, 3.6620000000000004, 2.123, 1.9389999999999998, 3.6710000000000003, 2.1300000000000003, 1.958, 3.684, 2.153, 1.966, 3.694, 2.1830000000000003, 1.957, 3.6950000000000003, 2.205, 1.937, 3.684, 2.2070000000000003, 1.917, 3.661, 2.186, 1.905, 3.629, 2.156, 1.908, 3.592, 2.1300000000000003, 1.926, 3.556, 2.1220000000000003, 1.9509999999999998, 3.524, 2.132, 1.9749999999999999, 3.498, 2.157, 1.986, 3.474, 2.188, 1.981, 3.454, 2.422, 2.153, 3.1700000000000004, 2.418, 2.144, 3.164, 2.395, 2.1470000000000002, 3.1630000000000003, 2.3680000000000003, 2.165, 3.1700000000000004, 2.35, 2.193, 3.184, 2.349, 2.222, 3.202, 2.369, 2.241, 3.226, 2.4050000000000002, 2.244, 3.254, 2.4450000000000003, 2.2350000000000003, 3.2830000000000004, 2.4730000000000003, 2.222, 3.31, 2.48, 2.214, 3.333, 2.468, 2.2150000000000003, 3.353, 2.455, 2.225, 3.369, 2.455, 2.2390000000000003, 3.382, 2.474, 2.249, 3.3930000000000002, 2.511, 2.2470000000000003, 3.4000000000000004, 2.5620000000000003, 2.233, 3.4000000000000004, 2.612, 2.214, 3.394, 2.648, 2.196, 3.383, 2.6630000000000003, 2.1870000000000003, 3.3720000000000003, 2.664, 2.192, 3.365, 2.6630000000000003, 2.2110000000000003, 3.365, 2.7030000000000003, 1.8059999999999998, 1.9869999999999999, 1.795, 2.004, 1.803, 2.0380000000000003, 1.823, 2.083, 1.8459999999999999, 2.124, 1.859, 2.148, 1.8459999999999999, 2.1540000000000004, 1.813, 2.149, 1.696, 2.196, 1.664, 2.168, 1.631, 2.157, 1.607, 2.16, 1.597, 2.172, 1.603, 2.181, 1.621, 2.173, 1.642, 2.144, 1.645, 2.101, 1.552, 2.0300000000000002, 1.535, 2.059, 1.531, 2.095, 1.546, 2.1220000000000003, 1.581, 2.124, 1.631, 2.1, 1.686, 2.0660000000000003, 1.728, 2.0380000000000003, 1.744, 2.028, 1.736, 2.0370000000000004, 1.7189999999999999, 2.059, 1.708, 2.084, 1.7089999999999999, 2.096, 1.7249999999999999, 2.085, 1.728, 2.0210000000000004, 1.7389999999999999, 1.9999999999999998, 1.767, 1.9709999999999999, 1.802, 1.9479999999999997, 1.831, 1.938, 1.839, 1.9469999999999998, 1.8219999999999998, 1.974, 1.792, 2.0090000000000003, 1.764, 2.04, 1.751, 2.0530000000000004, 1.756, 2.0500000000000003, 1.781, 2.0410000000000004, 1.817, 2.04, 1.8479999999999999, 2.0530000000000004, 1.855, 2.081, 1.8359999999999999, 2.121, 1.803, 2.1620000000000004, 1.774, 2.1910000000000003, 1.761, 2.1990000000000003, 1.767, 2.1910000000000003, 1.79, 2.177, 1.8219999999999998, 2.1700000000000004, 1.91, 2.399, 1.897, 2.4050000000000002, 1.894, 2.4010000000000002, 1.906, 2.394, 1.9349999999999998, 2.3920000000000003, 1.974, 2.4010000000000002, 2.0140000000000002, 2.4210000000000003, 2.0410000000000004, 2.4490000000000003, 2.0490000000000004, 2.478, 2.0410000000000004, 2.4970000000000003, 2.0290000000000004, 2.5050000000000003, 2.024, 2.5060000000000002, 2.032, 2.5060000000000002, 2.0530000000000004, 2.511, 2.083, 2.5220000000000002, 2.111, 2.5370000000000004, 2.1300000000000003, 2.5540000000000003, 2.132, 2.564, 2.237, 2.342, 2.238, 2.319, 2.2510000000000003, 2.301, 2.274, 2.2880000000000003, 2.2990000000000004, 2.281, 2.317, 2.2750000000000004, 2.322, 2.269, 2.311, 2.257, 2.2950000000000004, 2.241, 2.281, 2.225, 2.274, 2.2110000000000003, 2.277, 2.202, 2.2870000000000004, 2.196, 2.2960000000000003, 2.192, 2.2950000000000004, 2.1830000000000003, 2.2760000000000002, 2.169, 2.241, 2.148, 2.204, 2.124, 2.176, 2.0980000000000003, 2.164, 2.0740000000000003, 2.165, 2.052, 2.1750000000000003, 2.0330000000000004, 2.061, 1.9439999999999997, 2.072, 1.9479999999999997, 2.069, 1.9549999999999998, 2.0530000000000004, 1.965, 2.031, 1.9789999999999999, 2.015, 1.9949999999999999, 2.015, 2.0090000000000003, 2.032, 2.0180000000000002, 2.063, 2.0210000000000004, 2.101, 2.019, 2.1340000000000003, 2.0140000000000002, 2.153, 2.0100000000000002, 2.157, 2.0100000000000002, 2.153, 2.0140000000000002, 2.1500000000000004, 2.0170000000000003, 2.153, 2.0170000000000003, 2.1660000000000004, 2.095, 2.1670000000000003, 2.092, 2.1540000000000004, 2.091, 2.124, 2.091, 2.085, 2.092, 2.048, 2.092, 2.0210000000000004, 2.088, 2.0060000000000002, 2.08, 2.0010000000000003, 2.067, 2.003, 2.0500000000000003, 2.0020000000000002, 2.0340000000000003, 1.989, 2.0250000000000004, 1.9679999999999997, 2.0250000000000004, 1.9439999999999997, 2.0290000000000004, 1.926, 2.035, 1.798, 2.0060000000000002, 1.801, 2.0180000000000002, 1.8139999999999998, 2.0210000000000004, 1.833, 2.0170000000000003, 1.8459999999999999, 2.008, 1.847, 2.0020000000000002, 1.837, 2.004, 1.819, 2.0140000000000002, 1.802, 2.0290000000000004, 1.793, 2.0410000000000004, 1.794, 2.0460000000000003, 1.8, 2.0420000000000003, 1.8079999999999998, 2.031, 1.813, 2.0170000000000003, 1.8099999999999998, 2.0050000000000003, 1.797, 1.9989999999999999, 1.779, 1.9999999999999998, 1.764, 2.003, 1.759, 2.0060000000000002, 1.843, 2.0820000000000003, 1.8419999999999999, 2.089, 1.8359999999999999, 2.0980000000000003, 1.827, 2.109, 1.8199999999999998, 2.116, 1.819, 2.117, 1.825, 2.111, 1.8339999999999999, 2.103, 1.843, 2.097, 1.8479999999999999, 2.095, 2.064, 2.313, 2.072, 2.33, 2.077, 2.3400000000000003, 2.0860000000000003, 2.341, 2.101, 2.338, 2.119, 2.335, 2.1380000000000003, 2.3360000000000003, 2.156, 2.345, 2.1700000000000004, 2.3600000000000003, 2.181, 2.379, 2.19, 2.399, 2.198, 2.414, 2.2070000000000003, 2.4250000000000003, 2.22, 2.4330000000000003, 1.7489999999999999, 2.0380000000000003, 1.763, 2.0420000000000003, 1.764, 2.0380000000000003, 1.754, 2.028, 1.897, 2.1220000000000003, 1.896, 2.113, 1.886, 2.111, 1.8719999999999999, 2.119, 1.861, 2.137, 1.859, 2.161, 1.8639999999999999, 2.182, 1.875, 2.192, 1.883, 2.193, 1.881, 2.1870000000000003, 1.867, 2.181, 1.8439999999999999, 2.1790000000000003, 1.8219999999999998, 2.184, 1.807, 2.1950000000000003, 1.8059999999999998, 2.209, 1.817, 2.22, 1.8359999999999999, 2.2270000000000003, 1.857, 2.229, 1.8699999999999999, 2.228, 1.873, 2.23, 1.8679999999999999, 2.237, 1.8579999999999999, 2.25, 1.851, 2.269, 1.8499999999999999, 2.2870000000000004, 2.095, 2.282, 2.109, 2.266, 2.107, 2.253, 2.091, 2.244, 2.069, 2.241, 2.051, 2.238, 2.044, 2.232, 2.051, 2.2190000000000003, 2.0700000000000003, 2.201, 2.092, 2.1830000000000003, 2.1100000000000003, 2.1750000000000003, 2.1180000000000003, 2.1780000000000004, 2.1220000000000003, 2.185, 2.129, 2.194, 2.145, 2.2, 2.1700000000000004, 2.1990000000000003, 2.202, 2.189, 2.2350000000000003, 2.177, 2.071, 2.293, 2.0780000000000003, 2.301, 2.071, 2.317, 2.0530000000000004, 2.337, 2.032, 2.355, 2.016, 2.3680000000000003, 2.008, 2.37, 2.007, 2.362, 2.0100000000000002, 2.35, 2.012, 2.3400000000000003, 2.0020000000000002, 2.337, 1.9799999999999998, 2.343, 1.9479999999999997, 2.355, 1.916, 2.366, 1.893, 2.37, 1.883, 2.365, 1.885, 2.354, 1.896, 2.341, 1.907, 2.3320000000000003, 1.9469999999999998, 2.262, 1.933, 2.269, 1.922, 2.274, 1.92, 2.2720000000000002, 1.927, 2.262, 1.9389999999999998, 2.245, 1.9509999999999998, 2.23, 1.954, 2.222, 1.9399999999999997, 2.225, 1.909, 2.237, 1.871, 2.25, 1.8359999999999999, 2.257, 1.811, 2.254, 1.798, 2.2430000000000003, 1.679, 2.2920000000000003, 1.6969999999999998, 2.2990000000000004, 1.712, 2.31, 1.716, 2.3240000000000003, 1.7049999999999998, 2.337, 1.684, 2.347, 1.664, 2.35, 1.653, 2.345, 1.658, 2.334, 1.6809999999999998, 2.322, 1.716, 2.311, 1.752, 2.305, 1.774, 2.302, 1.77, 2.298, 1.746, 2.2870000000000004, 1.716, 2.2670000000000003, 1.6969999999999998, 2.2390000000000003, 1.694, 2.21, 1.7069999999999999, 2.185, 1.7289999999999999, 2.168, 1.7489999999999999, 2.1580000000000004, 1.757, 2.152, 1.6019999999999999, 2.229, 1.5739999999999998, 2.228, 1.561, 2.23, 1.567, 2.234, 1.5859999999999999, 2.24, 1.6119999999999999, 2.246, 1.633, 2.254, 1.639, 2.261, 1.626, 2.2670000000000003, 1.603, 2.274, 1.583, 2.2830000000000004, 1.575, 2.2960000000000003, 1.583, 2.313, 1.605, 2.33, 1.634, 2.345, 1.656, 2.357, 1.662, 2.367, 1.649, 2.375, 1.627, 2.383, 1.607, 2.39, 1.599, 2.399, 1.6079999999999999, 2.406, 1.8, 2.317, 1.817, 2.314, 1.8439999999999999, 2.3040000000000003, 1.8719999999999999, 2.2910000000000004, 1.887, 2.2790000000000004, 1.884, 2.27, 1.867, 2.2670000000000003, 1.847, 2.27, 1.837, 2.2750000000000004, 1.8399999999999999, 2.278, 1.861, 2.2750000000000004, 1.892, 2.265, 1.925, 2.2550000000000003, 1.945, 2.249, 1.9479999999999997, 2.254, 1.937, 2.2680000000000002, 1.922, 2.29, 1.914, 2.314, 1.921, 2.335, 1.941, 2.35, 1.9679999999999997, 2.361, 1.949, 2.7550000000000003, 1.938, 2.7950000000000004, 1.942, 2.8280000000000003, 1.9599999999999997, 2.854, 1.9839999999999998, 2.866, 2.0020000000000002, 2.871, 2.0060000000000002, 2.8760000000000003, 1.993, 2.8770000000000002, 1.969, 2.875, 1.9469999999999998, 2.873, 1.938, 2.873, 1.8659999999999999, 1.871, 1.8559999999999999, 1.823, 1.783, 1.7469999999999999, 1.607, 2.712, 1.638, 2.704, 1.669, 2.689, 1.686, 2.6710000000000003, 1.676, 2.652, 1.642, 2.633, 2.04, 2.169, 2.0500000000000003, 2.181, 2.0490000000000004, 2.1790000000000003, 2.0370000000000004, 2.164, 2.019, 2.1470000000000002, 2.016, 2.2870000000000004, 2.0050000000000003, 2.2720000000000002, 1.9799999999999998, 2.2470000000000003, 1.9549999999999998, 2.226, 1.9399999999999997, 2.22, 1.942, 2.2310000000000003, 1.958, 2.258, 1.9829999999999999, 2.2880000000000003, 2.004, 2.3080000000000003, 2.011, 2.3080000000000003, 2.0010000000000003, 2.289, 1.985, 2.2640000000000002, 1.9719999999999998, 2.244, 1.9709999999999999, 2.2390000000000003, 1.9829999999999999, 2.2470000000000003, 2.004, 2.265, 2.0260000000000002, 2.282, 2.0370000000000004, 2.2830000000000004, 2.031, 2.2590000000000003, 1.969, 2.116, 1.985, 2.12, 2.019, 2.141, 2.0580000000000003, 2.1660000000000004, 2.0860000000000003, 2.182, 2.095, 2.176, 2.083, 2.1470000000000002, 2.065, 2.112, 2.0530000000000004, 2.085, 2.0580000000000003, 2.077, 2.081, 2.089, 2.117, 2.1140000000000003, 2.1540000000000004, 2.141, 2.18, 2.1510000000000002, 2.185, 2.1350000000000002, 2.177, 2.099, 2.3760000000000003, 2.0450000000000004, 2.383, 2.0580000000000003, 2.4000000000000004, 2.0860000000000003, 2.4200000000000004, 2.117, 2.435, 2.14, 2.4370000000000003, 2.141, 2.426, 2.125, 2.411, 2.103, 2.399, 2.088, 2.395, 2.087, 2.3970000000000002, 2.1020000000000003, 2.403, 2.128, 2.406, 2.156, 2.4010000000000002, 2.173, 2.382, 2.173, 2.358, 2.1590000000000003, 2.337, 2.1430000000000002, 2.323, 2.136, 2.318, 2.141, 2.321, 2.1580000000000004, 2.129, 2.048, 2.1100000000000003, 2.027, 2.104, 2.0140000000000002, 2.1140000000000003, 2.0140000000000002, 2.1350000000000002, 2.0290000000000004, 2.16, 2.052, 2.176, 2.075, 2.1740000000000004, 2.091, 2.156, 2.091, 2.1340000000000003, 2.08, 2.117, 2.069, 2.1140000000000003, 2.069, 2.123, 2.084, 2.1420000000000003, 2.112, 2.164, 2.145, 2.177, 2.173, 2.052, 2.3160000000000003, 2.0260000000000002, 2.305, 2.007, 2.306, 1.9989999999999999, 2.325, 2.004, 2.3600000000000003, 2.015, 2.403, 2.0260000000000002, 2.443, 2.028, 2.464, 2.0180000000000002, 2.462, 2.003, 2.447, 1.989, 2.4330000000000003, 1.986, 2.43, 1.9959999999999998, 2.444, 2.0170000000000003, 2.4730000000000003, 2.048, 2.508, 2.077, 2.536, 2.0980000000000003, 2.5460000000000003, 2.109, 2.5340000000000003, 2.1100000000000003, 2.512, 2.107, 2.494, 1.97, 1.954, 1.933, 1.911, 1.894, 1.885, 1.887, 1.897, 1.913, 1.929, 1.9399999999999997, 1.9429999999999998, 1.942, 1.9389999999999998, 1.9399999999999997, 1.9439999999999997, 1.9509999999999998, 1.9589999999999999, 1.965, 1.887, 1.875, 1.8579999999999999, 1.8419999999999999, 1.8319999999999999, 1.8299999999999998, 1.8339999999999999, 1.8419999999999999, 1.847, 1.843, 1.8319999999999999, 1.817, 1.802, 1.791, 1.787, 1.789, 1.795, 1.799, 1.795, 1.783, 1.764, 1.746, 1.734, 1.656, 2.5050000000000003, 1.65, 2.487, 1.653, 2.442, 1.668, 2.3920000000000003, 1.8559999999999999, 2.313, 1.863, 2.353, 1.8539999999999999, 2.3850000000000002, 1.835, 2.3920000000000003, 1.821, 2.373, 1.821, 2.342, 1.8379999999999999, 2.313, 1.8719999999999999, 2.2960000000000003, 1.911, 2.297, 1.941, 2.3120000000000003, 1.9519999999999997, 2.33, 1.949, 2.335, 1.945, 2.31, 2.386, 1.9589999999999999, 2.382, 1.9829999999999999, 2.362, 2.0020000000000002, 2.337, 2.0020000000000002, 2.3160000000000003, 1.981, 2.3080000000000003, 1.946, 2.314, 1.911, 2.329, 1.886, 2.3440000000000003, 1.876, 2.347, 1.878, 2.3280000000000003, 1.885, 1.646, 2.0580000000000003, 1.657, 2.0500000000000003, 1.669, 2.0460000000000003, 1.679, 2.048, 1.688, 2.0530000000000004, 1.8099999999999998, 2.0420000000000003, 1.8299999999999998, 2.043, 1.8439999999999999, 2.052, 1.855, 2.067, 1.8639999999999999, 2.084, 1.8739999999999999, 2.0980000000000003, 1.887, 2.105, 1.905, 2.1060000000000003, 1.926, 2.105, 1.946, 2.1060000000000003, 1.9589999999999999, 2.111, 1.966, 2.121, 1.965, 2.1340000000000003, 1.9589999999999999, 2.145, 1.954, 2.1470000000000002, 1.9509999999999998, 2.1420000000000003, 1.9509999999999998, 2.133, 2.044, 1.969, 2.0370000000000004, 1.97, 2.027, 1.977, 2.02, 1.989, 2.0220000000000002, 2.003, 2.0340000000000003, 2.0130000000000003, 2.0500000000000003, 2.02, 2.067, 2.023, 2.077, 2.02, 2.0780000000000003, 2.0130000000000003, 2.071, 2.004, 2.061, 1.9949999999999999, 2.051, 1.9869999999999999, 1.904, 1.841, 1.902, 1.841, 1.89, 1.8419999999999999, 1.875, 1.8479999999999999, 1.865, 1.8599999999999999, 1.8659999999999999, 1.877, 1.879, 1.898, 1.899, 1.916, 1.923, 1.925, 1.942, 1.922, 1.9509999999999998, 1.916, 1.9519999999999997, 1.913, 1.953, 1.917, 1.957, 1.927, 1.969, 1.9439999999999997, 1.9869999999999999, 1.9639999999999997, 2.0100000000000002, 1.9829999999999999, 2.0300000000000002, 1.9919999999999998, 2.0370000000000004, 1.993, 1.851, 2.075, 1.837, 2.08, 1.829, 2.089, 1.829, 2.101, 1.835, 2.1100000000000003, 1.8379999999999999, 2.1140000000000003, 1.8339999999999999, 2.111, 1.817, 2.103, 1.79, 2.0940000000000003, 1.759, 2.093, 1.732, 2.1, 1.7109999999999999, 2.113, 1.6949999999999998, 2.125, 1.684, 2.132, 1.673, 2.128, 1.656, 2.1140000000000003, 1.63, 2.097, 1.597, 2.083, 1.48, 2.0980000000000003, 1.4769999999999999, 2.1100000000000003, 1.472, 2.133, 1.472, 2.16, 1.482, 2.1830000000000003, 1.502, 2.197, 1.529, 2.1990000000000003, 1.559, 2.193, 1.585, 2.188, 1.6019999999999999, 2.19, 1.6099999999999999, 2.201, 1.6159999999999999, 2.218, 1.623, 2.237, 1.635, 2.2550000000000003, 1.655, 2.265, 1.684, 2.266, 1.7169999999999999, 2.2640000000000002, 1.7489999999999999, 2.2670000000000003, 1.774, 2.2790000000000004, 1.792, 2.3000000000000003, 1.807, 2.327, 1.823, 2.3560000000000003, 1.8439999999999999, 2.3800000000000003, 1.8719999999999999, 2.395, 1.906, 2.4010000000000002, 1.941, 2.4050000000000002, 2.249, 2.2630000000000003, 2.265, 2.262, 2.2600000000000002, 2.265, 2.2790000000000004, 2.3000000000000003, 2.326, 2.346, 2.357, 2.355, 2.346, 2.339, 2.338, 2.349, 2.369, 2.3920000000000003, 2.41, 2.415, 2.4080000000000004, 2.3930000000000002, 2.6510000000000002, 2.64, 2.6390000000000002, 2.6460000000000004, 2.657, 2.665, 2.6630000000000003, 2.644, 2.6140000000000003, 2.5820000000000003, 2.555, 2.5380000000000003, 2.531, 2.455, 2.5300000000000002, 2.436, 2.5260000000000002, 2.426, 2.511, 2.4210000000000003, 2.479, 2.4160000000000004, 2.435, 2.406, 2.3890000000000002, 2.3890000000000002, 2.351, 2.367, 2.325, 2.345, 2.31, 2.325, 2.302, 2.31, 2.18, 1.9429999999999998, 2.1910000000000003, 1.938, 2.1870000000000003, 1.937, 2.1630000000000003, 1.933, 2.1310000000000002, 1.916, 2.101, 1.888, 2.084, 1.8539999999999999, 2.081, 1.8219999999999998, 2.093, 1.799, 2.113, 1.789, 2.1270000000000002, 1.793, 2.128, 1.805, 2.117, 1.8159999999999998, 2.2270000000000003, 1.634, 2.213, 1.645, 2.204, 1.645, 2.2030000000000003, 1.634, 2.208, 1.619, 2.2150000000000003, 1.609, 2.218, 1.6119999999999999, 2.209, 1.628, 2.1910000000000003, 1.655, 2.172, 1.684, 2.157, 1.7069999999999999, 2.1500000000000004, 1.714, 2.1500000000000004, 1.7049999999999998, 2.156, 1.6869999999999998, 2.1620000000000004, 1.672, 2.161, 1.667, 2.1510000000000002, 1.674, 2.217, 1.692, 2.2270000000000003, 1.677, 2.226, 1.671, 2.21, 1.676, 2.1870000000000003, 1.69, 2.1670000000000003, 1.708, 2.16, 1.722, 2.1660000000000004, 1.7229999999999999, 2.044, 2.2230000000000003, 2.0410000000000004, 2.23, 2.0460000000000003, 2.2150000000000003, 2.0530000000000004, 2.185, 2.06, 2.157, 2.0620000000000003, 2.1430000000000002, 1.879, 2.329, 1.8499999999999999, 2.337, 1.815, 2.3560000000000003, 1.78, 2.383, 1.753, 2.4090000000000003, 1.7369999999999999, 2.423, 1.73, 2.419, 1.728, 2.4010000000000002, 1.722, 2.379, 1.7109999999999999, 2.3640000000000003, 1.692, 2.362, 1.67, 2.3770000000000002, 1.651, 2.403, 1.641, 2.4290000000000003, 1.64, 2.443, 1.646, 2.44, 1.653, 2.427, 1.657, 2.415, 1.653, 2.4160000000000004, 1.644, 2.434, 1.635, 2.468, 1.632, 2.5130000000000003, 1.637, 2.555, 1.65, 1.669, 1.688, 1.8359999999999999, 2.551, 1.8159999999999998, 2.559, 1.798, 2.563, 1.785, 2.552, 1.778, 2.5260000000000002, 1.771, 2.4930000000000003, 1.759, 2.463, 1.742, 2.443, 1.72, 2.435, 1.6969999999999998, 2.44, 1.675, 2.446, 1.657, 2.442, 1.645, 2.423, 1.64, 2.3930000000000002, 1.64, 2.363, 1.641, 2.342, 1.867, 2.119, 1.883, 2.091, 1.903, 2.069, 1.922, 2.06, 1.9349999999999998, 2.063, 1.941, 2.0740000000000003, 1.9439999999999997, 2.084, 1.9429999999999998, 2.084, 1.9439999999999997, 2.072, 1.95, 2.051, 1.9599999999999997, 2.0290000000000004, 1.973, 2.0130000000000003, 1.9839999999999998, 2.0090000000000003, 1.9909999999999999, 2.0170000000000003, 1.993, 2.0330000000000004, 1.9909999999999999, 2.047, 1.9879999999999998, 2.0530000000000004, 1.989, 2.0450000000000004, 1.9919999999999998, 2.0300000000000002, 1.9989999999999999, 2.016, 2.011, 2.168, 2.004, 2.177, 1.9949999999999999, 2.1780000000000004, 1.9869999999999999, 2.168, 1.9829999999999999, 2.1510000000000002, 1.985, 2.136, 1.9909999999999999, 2.1260000000000003, 1.9999999999999998, 2.1260000000000003, 2.0090000000000003, 2.1350000000000002, 2.015, 2.145, 2.0180000000000002, 2.152, 2.0170000000000003, 2.1500000000000004, 2.0170000000000003, 2.136, 2.0220000000000002, 2.119, 2.032, 2.1020000000000003, 2.0500000000000003, 2.093, 2.1140000000000003, 1.811, 2.0940000000000003, 1.79, 2.075, 1.764, 2.059, 1.7369999999999999, 2.047, 1.7149999999999999, 2.036, 1.7, 2.0260000000000002, 1.6909999999999998, 2.012, 1.6849999999999998, 1.9949999999999999, 1.677, 1.977, 1.667, 1.962, 1.652, 1.953, 1.636, 1.9509999999999998, 1.6219999999999999, 1.9519999999999997, 1.611, 1.9549999999999998, 1.6059999999999999, 1.957, 1.611, 1.9559999999999997, 1.6199999999999999, 1.95, 1.632, 1.941, 1.643, 1.933, 1.65, 1.794, 1.753, 1.791, 1.761, 1.786, 1.772, 1.781, 1.785, 1.773, 1.802, 1.763, 1.819, 1.751, 1.8379999999999999, 1.74, 1.8539999999999999, 1.7289999999999999, 1.867, 1.7209999999999999, 1.876, 1.7149999999999999, 1.887, 1.712, 1.904, 1.706, 1.923, 1.698, 1.9439999999999997, 1.6909999999999998, 1.9629999999999999, 1.6829999999999998, 1.978, 1.674, 1.9869999999999999, 1.667, 1.99, 1.661, 1.9909999999999999, 1.657, 1.994, 1.654, 1.998, 1.648, 2.007, 1.639, 2.0180000000000002, 1.6239999999999999, 2.0290000000000004, 1.623, 2.1540000000000004, 1.628, 2.1580000000000004, 1.627, 2.16, 1.617, 2.1590000000000003, 1.603, 2.1540000000000004, 1.5879999999999999, 2.1470000000000002, 1.766, 2.2150000000000003, 1.759, 2.217, 1.751, 2.22, 1.748, 2.224, 1.752, 2.23, 1.765, 2.232, 1.986, 2.347, 1.998, 2.363, 2.0090000000000003, 2.361, 2.0140000000000002, 2.343, 2.012, 2.323, 1.886, 1.88, 1.879, 1.886, 1.902, 1.926, 1.95, 1.9669999999999999, 1.974, 1.9719999999999998, 1.969, 1.969, 1.973, 1.982, 1.99, 1.9919999999999998, 1.9839999999999998, 1.9669999999999999, 1.9429999999999998, 1.92, 1.901, 1.89, 1.885, 1.801, 1.819, 1.8219999999999998, 1.809, 1.785, 1.759, 1.7389999999999999, 1.7289999999999999, 1.73, 1.734, 1.734, 1.7229999999999999, 1.6969999999999998, 1.663, 1.628, 1.603, 1.5919999999999999, 1.595, 1.6079999999999999, 1.623, 1.636, 1.8, 1.8159999999999998, 1.8199999999999998, 1.815, 1.8059999999999998, 1.801, 1.804, 1.817, 1.8359999999999999, 1.8579999999999999, 1.8739999999999999, 1.879, 1.873, 1.863, 1.8539999999999999, 1.8499999999999999, 1.8559999999999999, 1.8679999999999999, 1.881, 1.892, 1.9429999999999998, 1.9319999999999997, 1.9309999999999998, 1.9389999999999998, 1.949, 1.953, 1.9479999999999997, 1.728, 1.7189999999999999, 1.7189999999999999, 1.7209999999999999, 1.718, 1.7049999999999998, 1.682, 1.653, 1.626, 1.607, 1.599, 1.599, 1.603, 1.605, 1.601, 1.589, 1.4949999999999999, 1.506, 1.519, 1.528, 1.528, 1.522, 1.515, 1.511, 1.52, 1.54, 1.5699999999999998, 1.607, 1.642, 1.671, 1.6869999999999998, 1.6949999999999998, 1.7009999999999998, 1.712, 1.7309999999999999, 1.758, 1.835, 1.823, 1.8079999999999998, 1.796, 2.512, 1.795, 2.499, 1.803, 2.466, 1.8179999999999998, 2.426, 1.833, 2.3960000000000004, 1.8439999999999999, 2.383, 1.8439999999999999, 2.3880000000000003, 1.8359999999999999, 2.4040000000000004, 1.8239999999999998, 2.4200000000000004, 1.8159999999999998, 2.423, 1.817, 2.4080000000000004, 1.829, 2.378, 1.851, 2.349, 1.875, 2.333, 1.893, 2.334, 1.898, 2.353, 1.813, 2.3520000000000003, 1.8159999999999998, 2.3160000000000003, 1.8279999999999998, 2.2920000000000003, 1.845, 2.2830000000000004, 1.8559999999999999, 2.285, 1.8539999999999999, 2.2910000000000004, 1.837, 2.2870000000000004, 1.813, 2.266, 1.791, 2.2310000000000003, 1.778, 2.1950000000000003, 1.843, 2.21, 1.841, 2.218, 1.819, 2.2110000000000003, 1.789, 2.19, 1.766, 2.1670000000000003, 1.756, 2.153, 1.762, 2.153, 1.78, 2.169, 1.803, 2.193, 1.8159999999999998, 2.212, 1.8119999999999998, 2.22, 1.793, 2.2150000000000003, 1.768, 2.206, 2.091, 2.197, 2.081, 2.192, 2.065, 2.1870000000000003, 2.0460000000000003, 2.184, 2.032, 2.186, 1.9679999999999997, 2.317, 1.949, 2.33, 1.941, 2.345, 1.945, 2.3600000000000003, 1.9549999999999998, 2.374, 1.9629999999999999, 2.386, 1.962, 2.394, 1.9469999999999998, 2.398, 1.92, 2.399, 1.89, 2.4000000000000004, 1.8639999999999999, 2.402, 1.847, 2.4050000000000002, 1.8379999999999999, 2.411, 1.837, 2.4160000000000004, 1.8339999999999999, 2.4170000000000003, 1.821, 2.414, 1.797, 2.4050000000000002, 1.767, 2.395, 1.7369999999999999, 2.387, 1.7169999999999999, 2.3840000000000003, 1.71, 2.3880000000000003, 1.7189999999999999, 2.3960000000000004, 1.736, 2.4050000000000002, 1.753, 2.41, 1.761, 2.411, 1.8459999999999999, 1.8419999999999999, 1.8319999999999999, 1.8219999999999998, 1.817, 1.8179999999999998, 2.474, 1.825, 2.468, 1.8319999999999999, 2.456, 1.8359999999999999, 2.438, 1.831, 2.419, 1.815, 2.4010000000000002, 1.79, 2.3840000000000003, 1.762, 2.373, 1.738, 2.367, 1.724, 2.363, 1.7189999999999999, 2.362, 1.7249999999999999, 2.359, 1.7369999999999999, 2.353, 1.748, 2.345, 1.766, 2.2920000000000003, 1.782, 2.2790000000000004, 1.803, 2.266, 1.8219999999999998, 2.257, 1.833, 2.2520000000000002, 1.831, 2.25, 1.8219999999999998, 2.246, 1.815, 2.237, 1.8139999999999998, 2.225, 1.8219999999999998, 2.2110000000000003, 1.8379999999999999, 2.198, 1.8579999999999999, 2.188, 1.875, 2.18, 1.884, 2.172, 1.882, 2.164, 1.9319999999999997, 2.0180000000000002, 1.933, 2.008, 1.9349999999999998, 2.0010000000000003, 1.938, 1.9989999999999999, 1.937, 1.998, 1.927, 1.9989999999999999, 1.903, 1.9949999999999999, 1.873, 1.985, 1.843, 1.9709999999999999, 1.821, 1.958, 1.8079999999999998, 1.95, 1.803, 1.9509999999999998, 1.805, 1.958, 1.805, 1.9679999999999997, 1.795, 1.973, 1.6849999999999998, 1.923, 1.6889999999999998, 1.911, 1.706, 1.902, 1.732, 1.901, 1.759, 1.909, 1.774, 1.922, 1.777, 1.934, 1.773, 1.9389999999999998, 1.772, 1.937, 1.78, 1.9319999999999997, 1.798, 1.93, 1.8259999999999998, 1.9349999999999998, 1.857, 1.95, 1.883, 1.97, 1.896, 1.9879999999999998, 1.895, 1.9989999999999999, 1.887, 1.9999999999999998, 1.88, 1.993, 1.88, 1.9839999999999998, 1.889, 1.982, 1.902, 1.989, 1.914, 2.003, 1.755, 1.9439999999999997, 1.74, 1.9349999999999998, 1.7089999999999999, 1.917, 1.675, 1.889, 1.649, 1.855, 1.636, 1.8239999999999998, 1.639, 1.8, 1.656, 1.788, 1.676, 1.785, 1.688, 1.786, 1.684, 1.785, 1.665, 1.776, 1.644, 1.758, 1.633, 1.738, 1.638, 1.724, 1.658, 1.722, 1.69, 1.732, 1.7209999999999999, 1.7489999999999999, 1.7389999999999999, 1.766, 1.7349999999999999, 1.777, 1.7129999999999999, 1.777, 1.684, 1.764, 1.661, 1.746, 1.652, 1.7309999999999999, 1.66, 1.7249999999999999, 1.678, 1.7289999999999999, 1.653, 1.8679999999999999, 1.67, 1.886, 1.668, 1.899, 1.655, 1.907, 1.643, 1.913, 1.642, 1.922, 1.659, 1.9359999999999997, 1.694, 1.9599999999999997, 1.7389999999999999, 1.989, 1.782, 2.0180000000000002, 1.8099999999999998, 2.043, 1.8199999999999998, 2.06, 1.819, 2.072, 1.821, 2.081, 1.8319999999999999, 2.092, 1.857, 2.107, 1.891, 2.1220000000000003, 1.924, 2.1350000000000002, 1.946, 2.144, 1.9519999999999997, 2.145, 1.941, 2.14, 2.3760000000000003, 2.027, 2.3920000000000003, 2.02, 2.394, 2.007, 2.3850000000000002, 1.9909999999999999, 2.2800000000000002, 1.945, 2.298, 1.941, 2.3030000000000004, 1.929, 2.2950000000000004, 1.911, 2.2790000000000004, 1.893, 2.265, 1.881, 2.2600000000000002, 1.88, 2.2670000000000003, 1.891, 2.281, 1.908, 2.297, 1.927, 2.306, 1.9399999999999997, 2.298, 1.9439999999999997, 2.2750000000000004, 1.941, 2.246, 1.938, 2.2230000000000003, 1.9389999999999998, 2.212, 1.946, 1.746, 1.937, 1.76, 1.9359999999999997, 1.769, 1.9319999999999997, 1.768, 1.9309999999999998, 1.753, 2.168, 1.748, 2.1790000000000003, 1.7329999999999999, 2.1910000000000003, 1.71, 2.206, 1.688, 2.2230000000000003, 1.673, 2.2350000000000003, 1.667, 2.24, 1.667, 2.236, 1.668, 2.2230000000000003, 1.666, 2.208, 1.657, 2.1990000000000003, 1.639, 2.198, 1.6139999999999999, 2.205, 1.5879999999999999, 2.2190000000000003, 1.569, 2.233, 1.5599999999999998, 2.241, 1.5619999999999998, 2.242, 1.571, 2.241, 1.5819999999999999, 2.2430000000000003, 1.5879999999999999, 2.2510000000000003, 1.583, 2.2630000000000003, 1.65, 2.2950000000000004, 1.636, 2.2670000000000003, 1.633, 2.238, 1.637, 2.217, 1.64, 2.2070000000000003, 1.633, 2.2030000000000003, 1.6099999999999999, 2.1990000000000003, 1.5739999999999998, 2.193, 1.536, 2.18, 1.506, 2.1620000000000004, 1.492, 2.14, 1.498, 2.1220000000000003, 1.519, 2.1100000000000003, 1.547, 2.105, 2.2430000000000003, 1.914, 2.2550000000000003, 1.9319999999999997, 2.258, 1.945, 2.2430000000000003, 1.9439999999999997, 2.2150000000000003, 1.93, 2.184, 1.91, 2.1590000000000003, 1.894, 2.1500000000000004, 1.888, 2.157, 1.895, 2.176, 1.913, 2.193, 1.934, 2.197, 1.9429999999999998, 2.182, 1.934, 2.1540000000000004, 1.909, 2.128, 1.879, 2.115, 1.857, 2.1220000000000003, 1.8499999999999999, 2.323, 1.915, 2.331, 1.922, 2.321, 1.91, 2.305, 1.889, 2.2960000000000003, 1.871, 2.298, 1.865, 2.315, 1.876, 2.342, 1.9, 2.371, 1.934, 2.387, 1.965, 2.382, 1.982, 2.3600000000000003, 1.9839999999999998, 2.3320000000000003, 1.9749999999999999, 2.3120000000000003, 1.9639999999999997, 2.31, 1.9599999999999997, 2.325, 1.9639999999999997, 2.353, 1.9759999999999998, 2.3800000000000003, 1.989, 2.394, 1.994, 2.383, 2.007, 2.358, 1.977, 2.3440000000000003, 1.9549999999999998, 2.345, 1.9479999999999997, 2.354, 1.9559999999999997, 2.359, 1.974, 2.3480000000000003, 1.994, 2.3200000000000003, 2.0050000000000003, 2.282, 2.0060000000000002, 2.2470000000000003, 1.998, 2.2230000000000003, 1.989, 2.214, 1.986, 2.218, 1.9959999999999998, 2.228, 2.019, 2.233, 2.048, 2.221, 2.077, 2.19, 2.0940000000000003, 2.152, 2.097, 2.124, 2.089, 2.1140000000000003, 2.076, 2.161, 2.234, 2.1670000000000003, 2.241, 2.16, 2.241, 2.144, 2.2350000000000003, 2.129, 2.225, 2.123, 2.214, 2.1300000000000003, 2.2070000000000003, 2.1470000000000002, 2.2070000000000003, 2.1660000000000004, 2.213, 2.1790000000000003, 2.224, 2.1740000000000004, 2.237, 2.1500000000000004, 2.2510000000000003, 2.115, 2.265, 2.083, 2.2750000000000004, 2.061, 2.2830000000000004, 2.052, 2.2920000000000003, 2.0540000000000003, 2.301, 1.8739999999999999, 2.345, 1.883, 2.345, 1.871, 2.335, 1.8359999999999999, 2.313, 1.793, 2.2830000000000004, 1.757, 2.2520000000000002, 1.7389999999999999, 2.225, 1.7409999999999999, 2.202, 1.762, 2.1790000000000003, 1.789, 2.156, 1.8079999999999998, 2.133, 1.7449999999999999, 2.0290000000000004, 1.746, 2.0460000000000003, 1.759, 2.061, 1.775, 2.068, 1.786, 2.071, 1.78, 2.072, 1.757, 2.076, 1.7209999999999999, 2.087, 1.6849999999999998, 2.1020000000000003, 1.66, 2.116, 1.837, 2.182, 1.861, 2.1740000000000004, 1.863, 2.1740000000000004, 1.8439999999999999, 2.184, 1.813, 2.198, 2.189, 1.894, 2.192, 1.891, 2.19, 1.888, 2.184, 1.892, 2.182, 1.904, 2.2190000000000003, 2.0460000000000003, 2.22, 2.0540000000000003, 2.226, 2.069, 2.237, 2.085, 2.246, 2.0980000000000003, 2.249, 2.104, 2.2430000000000003, 2.1, 2.229, 2.092, 2.2110000000000003, 2.084, 2.194, 2.083, 2.186, 2.088, 2.185, 2.0980000000000003, 2.19, 2.1060000000000003, 2.1950000000000003, 2.1060000000000003, 2.198, 2.096, 2.196, 2.079, 2.188, 2.063, 2.1780000000000004, 2.055, 2.1740000000000004, 2.059, 2.176, 2.0740000000000003, 2.185, 2.096, 2.196, 2.115, 2.204, 2.1270000000000002, 2.204, 2.132, 2.0540000000000003, 2.121, 2.0420000000000003, 2.112, 2.0330000000000004, 2.116, 2.0300000000000002, 2.129, 2.031, 2.1420000000000003, 2.035, 2.149, 2.0370000000000004, 2.14, 2.032, 2.117, 2.02, 2.089, 2.0050000000000003, 2.064, 1.99, 2.051, 1.981, 2.051, 1.977, 2.061, 1.978, 2.0740000000000003, 1.9789999999999999, 2.079, 1.9759999999999998, 2.069, 1.9669999999999999, 2.0500000000000003, 1.954, 2.0300000000000002, 1.938, 2.0170000000000003, 2.007, 2.149, 2.011, 2.168, 2.015, 2.194, 2.0170000000000003, 2.216, 2.0140000000000002, 2.225, 2.0050000000000003, 2.214, 1.994, 2.1910000000000003, 1.8199999999999998, 1.876, 1.833, 1.881, 1.853, 1.901, 1.877, 1.928, 1.898, 1.9509999999999998, 1.913, 1.9629999999999999, 1.92, 1.9589999999999999, 1.921, 1.949, 1.917, 1.9399999999999997, 1.911, 1.9389999999999998, 1.906, 1.9469999999999998, 1.901, 1.9639999999999997, 1.894, 1.9829999999999999, 1.886, 1.998, 1.8739999999999999, 1.998, 1.8579999999999999, 1.9869999999999999, 1.8399999999999999, 1.969, 1.633, 2.073, 1.635, 2.055, 1.638, 2.031, 1.646, 2.0100000000000002, 1.658, 2.003, 1.674, 2.008, 1.6889999999999998, 2.023, 1.6989999999999998, 2.0410000000000004, 1.7049999999999998, 2.051, 1.706, 2.047, 1.7009999999999998, 2.0290000000000004, 1.6949999999999998, 2.0090000000000003, 1.69, 1.997, 1.6889999999999998, 1.997, 1.6909999999999998, 2.0100000000000002, 1.692, 2.0300000000000002, 1.6889999999999998, 2.0460000000000003, 1.682, 2.0490000000000004, 1.674, 2.0340000000000003, 1.668, 2.0100000000000002, 1.839, 1.913, 1.8399999999999999, 1.916, 1.845, 1.9309999999999998, 1.8499999999999999, 1.9479999999999997, 1.8519999999999999, 1.957, 1.851, 1.954, 1.847, 1.9349999999999998, 1.841, 1.91, 1.8359999999999999, 1.887, 1.831, 1.8739999999999999, 1.831, 1.876, 1.831, 1.888, 1.8319999999999999, 1.902, 1.9319999999999997, 1.885, 1.9359999999999997, 1.895, 1.934, 1.89, 1.928, 1.873, 1.92, 1.8519999999999999, 1.914, 1.8379999999999999, 1.911, 1.8399999999999999, 1.907, 1.8579999999999999, 1.902, 1.887, 1.897, 1.92, 2.1310000000000002, 2.0500000000000003, 2.096, 2.088, 2.0660000000000003, 2.1310000000000002, 2.0460000000000003, 2.1740000000000004, 2.0370000000000004, 2.217, 2.0330000000000004, 2.2550000000000003, 2.031, 2.2880000000000003, 2.02, 2.311, 1.994, 2.326, 2.08, 2.285, 2.0740000000000003, 2.297, 2.056, 2.3080000000000003, 2.032, 2.317, 2.008, 2.3240000000000003, 1.9919999999999998, 2.3320000000000003, 1.985, 2.345, 1.985, 2.361, 1.989, 2.379, 1.986, 2.3960000000000004, 1.973, 2.411, 1.9509999999999998, 2.423, 1.927, 2.432, 1.906, 2.44, 1.895, 2.4490000000000003, 1.894, 2.46, 1.902, 2.47, 1.909, 2.479, 1.909, 2.4850000000000003, 1.899, 2.4850000000000003, 1.886, 2.4810000000000003, 1.881, 2.4770000000000003, 1.887, 1.908, 1.938, 1.97, 2.115, 2.1470000000000002, 2.1660000000000004, 2.1750000000000003, 2.1780000000000004, 2.181, 2.188, 2.2, 2.216, 2.2310000000000003, 2.242, 2.245, 2.244, 2.242, 2.2430000000000003, 2.248, 2.2560000000000002, 2.265, 2.2710000000000004, 1.694, 2.444, 1.6909999999999998, 2.45, 1.696, 2.454, 1.7, 2.451, 1.6969999999999998, 2.443, 1.69, 2.431, 1.686, 2.4210000000000003, 1.6889999999999998, 2.418, 1.702, 2.422, 1.724, 2.432, 1.7489999999999999, 2.444, 1.77, 2.452, 1.781, 2.454, 1.78, 2.4490000000000003, 1.765, 2.4370000000000003, 1.876, 2.343, 1.908, 2.359, 1.9349999999999998, 2.363, 1.9559999999999997, 2.358, 1.97, 2.35, 1.9799999999999998, 2.342, 1.9869999999999999, 2.338, 1.9919999999999998, 2.341, 1.8119999999999998, 2.172, 1.801, 2.157, 1.784, 2.1340000000000003, 1.764, 2.104, 1.746, 2.076, 1.7289999999999999, 2.0540000000000003, 1.718, 2.035, 1.7129999999999999, 2.0220000000000002, 1.712, 2.012, 1.716, 2.0020000000000002, 1.7209999999999999, 1.9879999999999998, 1.724, 1.97, 1.7269999999999999, 1.949, 1.7289999999999999, 1.929, 1.7309999999999999, 1.913, 1.7349999999999999, 1.901, 1.742, 1.893, 1.75, 1.888, 1.76, 1.881, 2.466, 1.748, 2.496, 1.753, 2.5260000000000002, 1.761, 2.5530000000000004, 1.771, 2.5780000000000003, 1.783, 2.6, 1.797, 2.6180000000000003, 1.809, 2.632, 1.817, 2.641, 1.8199999999999998, 2.6460000000000004, 1.8179999999999998, 2.645, 1.815, 2.641, 1.8099999999999998, 2.633, 1.807, 2.6260000000000003, 1.809, 2.6220000000000003, 1.8159999999999998, 2.6220000000000003, 1.8259999999999998, 2.5860000000000003, 1.9519999999999997, 2.5700000000000003, 1.9559999999999997, 2.555, 1.9599999999999997, 2.5410000000000004, 1.966, 2.5330000000000004, 1.973, 2.531, 1.985, 2.532, 1.998, 2.5330000000000004, 2.0100000000000002, 2.5340000000000003, 2.0210000000000004, 2.532, 2.0300000000000002, 2.527, 2.039, 2.519, 2.0500000000000003, 2.5090000000000003, 2.064, 2.496, 2.0780000000000003, 2.4810000000000003, 2.0900000000000003, 1.9789999999999999, 2.0700000000000003, 1.9719999999999998, 2.091, 1.982, 2.1140000000000003, 2.004, 2.1340000000000003, 2.028, 2.1460000000000004, 2.06, 2.452, 2.055, 2.472, 2.0450000000000004, 2.483, 2.019, 2.49, 1.9759999999999998, 2.4970000000000003, 1.927, 1.887, 1.8679999999999999, 1.8699999999999999, 1.888, 1.916, 1.934, 1.928, 1.898, 1.8559999999999999, 1.8159999999999998, 1.789, 1.782, 1.791, 1.8079999999999998, 1.8199999999999998, 1.8119999999999998, 1.781, 1.7349999999999999, 1.694, 1.671, 1.67, 1.6889999999999998, 1.665, 1.668, 1.686, 1.7129999999999999, 1.7309999999999999, 1.724, 1.694, 1.658, 1.633, 1.628, 1.648, 1.688, 1.736, 1.777, 1.797, 1.794, 1.779, 1.765, 1.761, 1.768, 1.784, 1.802, 1.8099999999999998, 1.797, 1.763, 1.9799999999999998, 1.9839999999999998, 1.9719999999999998, 1.958, 1.9509999999999998, 1.958, 1.9759999999999998, 1.9949999999999999, 1.9989999999999999, 1.9799999999999998, 1.9399999999999997, 1.894, 1.8579999999999999, 1.8379999999999999, 1.8379999999999999, 1.857, 1.887, 1.914, 1.926, 1.917, 1.899, 1.9989999999999999, 1.9919999999999998, 1.9999999999999998, 2.0170000000000003, 2.0370000000000004, 2.0460000000000003, 2.0380000000000003, 2.0180000000000002, 1.9999999999999998, 1.994, 2.007, 2.095, 2.097, 2.112, 2.1420000000000003, 2.182, 2.222, 2.254, 2.27, 2.27, 2.265, 2.2600000000000002, 1.9389999999999998, 1.9509999999999998, 1.9519999999999997, 1.949, 1.949, 1.9599999999999997, 1.978, 2.0010000000000003, 2.0180000000000002, 2.023, 2.012, 1.989, 1.9599999999999997, 1.9349999999999998, 1.919, 1.91, 1.903, 1.892, 1.884, 1.8579999999999999, 1.8379999999999999, 1.823, 1.8099999999999998, 1.793, 1.765, 1.7269999999999999, 1.6849999999999998, 1.65, 1.628, 1.621, 1.63, 1.649, 1.587, 1.565, 1.546, 1.535, 1.535, 1.544, 1.5579999999999998, 1.573, 1.5819999999999999, 1.5839999999999999, 1.5799999999999998, 1.5739999999999998, 1.571, 1.573, 1.978, 1.804, 1.9629999999999999, 1.8099999999999998, 1.937, 1.8199999999999998, 1.912, 1.833, 1.896, 1.8479999999999999, 2.186, 2.0130000000000003, 2.2190000000000003, 2.0210000000000004, 2.2590000000000003, 2.023, 2.3040000000000003, 2.0250000000000004, 2.347, 2.027, 2.3770000000000002, 2.0330000000000004, 2.391, 2.0450000000000004, 2.3920000000000003, 2.06, 2.3880000000000003, 2.073, 2.383, 2.08, 2.3810000000000002, 2.077, 2.3840000000000003, 2.071, 2.3880000000000003, 2.0620000000000003, 2.3880000000000003, 2.057, 2.379, 2.0620000000000003, 2.362, 2.073, 2.345, 2.089, 2.335, 2.104, 2.337, 2.113, 2.349, 2.112, 2.369, 2.107, 2.39, 2.103, 2.4050000000000002, 2.105, 2.4000000000000004, 2.301, 2.41, 2.326, 2.423, 2.3440000000000003, 2.439, 2.349, 2.4570000000000003, 2.3400000000000003, 2.467, 2.323, 2.462, 2.306, 2.44, 2.2920000000000003, 2.4050000000000002, 2.2840000000000003, 2.367, 2.2800000000000002, 2.33, 2.273, 2.2990000000000004, 2.258, 2.278, 2.234, 2.265, 2.205, 2.253, 2.177, 2.234, 2.157, 2.2, 2.149, 2.156, 2.1540000000000004, 2.113, 2.164, 2.081, 2.173, 2.2270000000000003, 2.229, 2.2510000000000003, 2.224, 2.282, 2.2150000000000003, 2.313, 2.2070000000000003, 2.3360000000000003, 2.205, 2.3440000000000003, 2.209, 2.337, 2.221, 2.3200000000000003, 2.232, 2.3000000000000003, 2.238, 2.2870000000000004, 2.237, 2.2800000000000002, 2.2270000000000003, 2.2790000000000004, 2.212, 2.2800000000000002, 2.197, 2.2720000000000002, 2.184, 2.2510000000000003, 2.177, 2.2190000000000003, 2.1740000000000004, 2.188, 2.173, 2.169, 2.168, 2.165, 2.156, 2.176, 2.137, 2.196, 2.115, 2.063, 1.977, 2.0660000000000003, 1.973, 2.071, 1.962, 2.0700000000000003, 1.946, 2.059, 1.9319999999999997, 2.032, 1.918, 1.9949999999999999, 1.905, 1.9559999999999997, 1.893, 1.925, 1.877, 1.905, 1.8559999999999999, 1.896, 1.8319999999999999, 1.896, 1.8079999999999998, 1.898, 1.786, 1.9789999999999999, 1.678, 1.994, 1.675, 2.0060000000000002, 1.672, 2.015, 1.673, 2.0210000000000004, 1.679, 2.028, 1.688, 2.039, 1.7029999999999998, 2.056, 1.718, 2.079, 1.7309999999999999, 2.1060000000000003, 1.7409999999999999, 2.1310000000000002, 1.7469999999999999, 2.1500000000000004, 1.751, 2.16, 1.758, 1.8319999999999999, 1.773, 1.8359999999999999, 1.754, 1.835, 1.7349999999999999, 1.8239999999999998, 1.7189999999999999, 1.804, 1.704, 1.78, 1.6949999999999998, 1.757, 1.6869999999999998, 1.7409999999999999, 1.6809999999999998, 1.7369999999999999, 1.675, 1.744, 1.668, 1.755, 1.659, 1.764, 1.65, 1.764, 1.643, 1.757, 1.64, 1.7469999999999999, 1.642, 1.7409999999999999, 1.648, 1.7429999999999999, 1.657, 1.756, 1.666, 1.775, 1.671, 1.798, 1.671, 1.817, 1.668, 1.827, 1.664, 1.8299999999999998, 1.661, 1.8279999999999998, 1.661, 1.8259999999999998, 1.667, 2.101, 1.902, 2.125, 1.919, 2.149, 1.933, 2.1700000000000004, 1.9429999999999998, 2.184, 1.9519999999999997, 2.19, 1.9629999999999999, 2.1870000000000003, 1.981, 2.1830000000000003, 2.0020000000000002, 2.181, 2.027, 2.1830000000000003, 2.0500000000000003, 2.1910000000000003, 2.069, 2.202, 2.081, 2.212, 2.0900000000000003, 2.218, 2.095, 2.214, 2.1020000000000003, 2.206, 2.112, 2.198, 2.123, 2.121, 2.1350000000000002, 2.12, 2.123, 2.117, 2.117, 2.116, 2.123, 2.117, 2.137, 2.1220000000000003, 2.157, 2.1310000000000002, 2.1740000000000004, 2.144, 2.182, 2.157, 2.181, 2.1670000000000003, 2.1750000000000003, 2.173, 2.1700000000000004, 2.176, 2.1750000000000003, 2.177, 2.1910000000000003, 2.177, 2.2150000000000003, 2.289, 2.5130000000000003, 2.2800000000000002, 2.5290000000000004, 2.27, 2.548, 2.2640000000000002, 2.564, 2.2630000000000003, 2.5700000000000003, 2.269, 2.5620000000000003, 2.281, 2.547, 2.2950000000000004, 2.532, 2.307, 2.5260000000000002, 2.314, 2.528, 2.318, 2.5370000000000004, 2.321, 2.551, 2.5420000000000003, 2.4000000000000004, 2.555, 2.414, 2.573, 2.4170000000000003, 2.597, 2.407, 2.629, 2.39, 2.6630000000000003, 2.3770000000000002, 2.6950000000000003, 2.374, 2.721, 2.3840000000000003, 2.737, 2.4010000000000002, 2.745, 2.419, 2.749, 2.427, 2.7510000000000003, 2.4170000000000003, 2.754, 2.3920000000000003, 2.758, 2.361, 1.617, 2.1870000000000003, 1.605, 2.1870000000000003, 1.615, 2.181, 1.643, 2.1660000000000004, 1.724, 2.1710000000000003, 1.738, 2.173, 1.768, 2.169, 1.802, 2.164, 1.825, 2.168, 1.827, 2.18, 1.813, 2.202, 1.795, 2.2270000000000003, 1.783, 2.2470000000000003, 1.781, 2.261, 1.791, 2.27, 1.8099999999999998, 2.2760000000000002, 1.8259999999999998, 2.2830000000000004, 1.8299999999999998, 2.2960000000000003, 1.8139999999999998, 2.315, 1.78, 2.334, 1.74, 2.35, 1.704, 2.3600000000000003, 1.6829999999999998, 2.3640000000000003, 1.677, 2.363, 1.6849999999999998, 2.361, 1.6989999999999998, 2.361, 1.7029999999999998, 2.366, 1.686, 2.371, 1.801, 2.47, 1.783, 2.471, 1.764, 2.4650000000000003, 1.757, 2.456, 1.767, 2.448, 1.793, 2.446, 1.825, 2.447, 1.8519999999999999, 2.451, 1.8639999999999999, 2.451, 1.857, 2.4410000000000003, 1.839, 2.4200000000000004, 1.819, 2.395, 1.811, 2.371, 1.8179999999999998, 2.3520000000000003, 1.8359999999999999, 2.339, 1.857, 2.331, 1.8699999999999999, 2.326, 1.871, 2.318, 1.8579999999999999, 2.305, 1.839, 2.2880000000000003, 1.9559999999999997, 2.3850000000000002, 1.97, 2.4000000000000004, 1.993, 2.4210000000000003, 2.0210000000000004, 2.4410000000000003, 2.043, 2.456, 2.047, 2.4610000000000003, 2.036, 2.455, 2.02, 2.444, 2.007, 2.434, 2.0050000000000003, 2.4290000000000003, 2.012, 2.4290000000000003, 2.0250000000000004, 2.4330000000000003, 2.0380000000000003, 2.436, 2.043, 2.432, 2.2070000000000003, 2.313, 2.2150000000000003, 2.326, 2.225, 2.3400000000000003, 2.234, 2.35, 2.238, 2.355, 2.232, 2.3520000000000003, 2.221, 2.343, 2.205, 2.334, 2.194, 2.326, 2.19, 2.3200000000000003, 2.196, 2.3160000000000003, 2.2070000000000003, 2.309, 2.217, 2.298, 2.22, 2.2790000000000004, 2.214, 2.253, 2.202, 2.221, 2.1910000000000003, 2.1870000000000003, 2.123, 2.055, 2.121, 2.0660000000000003, 2.1260000000000003, 2.0780000000000003, 2.1380000000000003, 2.092, 2.1550000000000002, 2.105, 2.1660000000000004, 2.1140000000000003, 2.165, 2.117, 2.1540000000000004, 2.1100000000000003, 2.136, 2.095, 2.116, 2.076, 2.105, 2.0580000000000003, 2.104, 2.0420000000000003, 2.113, 2.0300000000000002, 2.1260000000000003, 2.02, 2.133, 2.0090000000000003, 2.128, 1.997, 2.111, 1.9829999999999999, 2.091, 1.9679999999999997, 2.076, 1.9559999999999997, 2.073, 1.9479999999999997, 2.085, 1.946, 2.1060000000000003, 1.954, 2.21, 1.9959999999999998, 2.2070000000000003, 1.9879999999999998, 2.196, 1.9759999999999998, 2.188, 1.9599999999999997, 2.186, 1.946, 2.192, 1.938, 2.202, 1.9359999999999997, 2.209, 1.9429999999999998, 2.208, 1.954, 2.1950000000000003, 1.9629999999999999, 2.1750000000000003, 1.965, 2.152, 1.958, 2.132, 1.942, 2.12, 1.922, 2.115, 1.905, 2.116, 1.893, 2.116, 1.887, 2.108, 1.886, 2.089, 1.886, 2.063, 1.882, 2.04, 1.871, 2.024, 1.8559999999999999, 2.0210000000000004, 1.839, 2.0290000000000004, 1.827, 2.043, 1.8219999999999998, 2.165, 1.785, 2.1780000000000004, 1.786, 2.1790000000000003, 1.788, 2.1660000000000004, 1.784, 2.144, 1.775, 2.1180000000000003, 1.758, 2.095, 1.7369999999999999, 2.076, 1.7189999999999999, 2.064, 1.7069999999999999, 2.052, 1.7029999999999998, 2.0340000000000003, 1.708, 2.004, 1.7189999999999999, 1.9639999999999997, 1.7329999999999999, 1.92, 1.7449999999999999, 1.885, 1.751, 1.865, 1.75, 1.8619999999999999, 1.7469999999999999, 1.8719999999999999, 1.748, 1.885, 1.755, 1.889, 1.767, 1.882, 1.783, 1.867, 1.801, 1.853, 1.813, 1.849, 1.8179999999999998, 1.859, 1.8179999999999998, 1.977, 2.088, 1.9589999999999999, 2.119, 1.9349999999999998, 2.1420000000000003, 1.915, 2.157, 1.905, 2.1630000000000003, 1.91, 2.165, 1.928, 2.168, 1.949, 2.169, 1.962, 2.1710000000000003, 1.961, 2.173, 1.9509999999999998, 2.169, 1.9429999999999998, 2.1550000000000002, 1.849, 2.087, 1.869, 2.047, 1.905, 2.035, 1.949, 2.0530000000000004, 1.9869999999999999, 2.096, 2.008, 2.1500000000000004, 2.1550000000000002, 2.164, 2.1540000000000004, 2.224, 2.1340000000000003, 2.2920000000000003, 2.101, 2.342, 2.065, 2.345, 2.0340000000000003, 2.3080000000000003, 2.0130000000000003, 2.262, 1.9999999999999998, 2.2350000000000003, 1.99, 2.238, 1.6219999999999999, 2.515, 1.599, 1.5999999999999999, 1.623, 1.662, 1.7029999999999998, 1.7249999999999999, 1.7169999999999999, 1.73, 1.7329999999999999, 1.7089999999999999, 1.67, 1.632, 1.6099999999999999, 1.6079999999999999, 1.625, 1.655, 1.6829999999999998, 1.6929999999999998, 1.678, 1.646, 1.613, 1.591, 1.587, 1.601, 1.628, 2.587, 1.661, 2.617, 1.6829999999999998, 2.623, 1.6869999999999998, 2.5980000000000003, 1.675, 2.557, 1.5719999999999998, 2.3850000000000002, 1.591, 2.4160000000000004, 1.628, 2.444, 1.671, 2.444, 1.7049999999999998, 2.41, 1.716, 2.358, 1.702, 2.31, 1.678, 2.2800000000000002, 1.659, 2.274, 1.655, 2.2910000000000004, 1.671, 2.3200000000000003, 1.7029999999999998, 2.343, 1.744, 2.3440000000000003, 1.779, 2.315, 1.796, 2.274, 1.792, 2.2390000000000003, 1.777, 2.225, 1.764, 2.237, 1.765, 2.27, 1.782, 2.311, 1.8139999999999998, 2.341, 1.853, 2.3440000000000003, 1.887, 2.3240000000000003, 1.901, 2.2950000000000004, 1.895, 2.274, 1.875, 2.27, 1.8559999999999999, 2.285, 1.847, 2.313, 1.792, 2.4040000000000004, 1.8059999999999998, 2.411, 1.825, 2.39, 1.839, 2.355, 1.8399999999999999, 2.327, 1.8259999999999998, 2.315, 1.803, 2.321, 1.783, 2.343, 1.778, 2.369, 1.79, 2.3800000000000003, 1.817, 2.363, 1.849, 2.323, 1.871, 2.2800000000000002, 1.873, 2.249, 1.855, 2.24, 1.8279999999999998, 2.2560000000000002, 1.805, 2.2920000000000003, 1.793, 2.329, 1.807, 2.1790000000000003, 1.811, 2.1710000000000003, 1.8259999999999998, 2.137, 1.851, 2.096, 1.878, 2.068, 1.899, 2.061, 1.911, 2.0740000000000003, 1.914, 2.1, 1.913, 2.1260000000000003, 1.917, 2.137, 1.927, 2.123, 1.9439999999999997, 2.0940000000000003, 1.9629999999999999, 2.069, 1.977, 2.06, 1.982, 2.069, 1.882, 2.2430000000000003, 1.9, 2.2390000000000003, 1.914, 2.245, 1.918, 2.261, 1.908, 2.2830000000000004, 1.895, 2.3000000000000003, 1.883, 2.309, 1.882, 2.3120000000000003, 1.894, 2.3160000000000003, 1.916, 2.3280000000000003, 1.946, 2.351, 1.9749999999999999, 2.383, 1.997, 2.4200000000000004, 2.007, 2.454, 2.008, 2.4770000000000003, 2.0060000000000002, 2.4890000000000003, 2.0050000000000003, 2.491, 2.008, 2.4890000000000003, 2.0170000000000003, 2.486, 2.335, 2.3400000000000003, 2.3320000000000003, 2.338, 2.311, 2.334, 2.274, 2.33, 2.2310000000000003, 2.323, 2.19, 2.311, 2.1580000000000004, 2.2870000000000004, 2.1380000000000003, 2.254, 2.1270000000000002, 2.217, 2.121, 2.1830000000000003, 2.111, 2.1590000000000003, 2.089, 2.1460000000000004, 2.056, 2.1470000000000002, 2.023, 2.157, 1.997, 2.169, 2.23, 2.472, 2.2390000000000003, 2.483, 2.246, 2.486, 2.245, 2.476, 2.165, 2.567, 2.185, 2.565, 2.201, 2.551, 2.208, 2.531, 2.208, 2.206, 2.2030000000000003, 2.202, 2.2, 2.08, 2.061, 2.048, 2.039, 2.0300000000000002, 2.019, 2.0060000000000002, 1.989, 1.9709999999999999, 1.9549999999999998, 1.9399999999999997, 1.925, 1.91, 1.89, 1.674, 1.676, 1.675, 1.671, 1.663, 1.653, 1.641, 1.63, 1.6219999999999999, 1.6179999999999999, 1.6139999999999999, 1.6079999999999999, 1.5999999999999999, 1.591, 1.5819999999999999, 1.5759999999999998, 1.5759999999999998, 2.5450000000000004, 1.5819999999999999, 2.523, 1.5919999999999999, 2.4890000000000003, 1.6019999999999999, 2.452, 1.6079999999999999, 2.422, 1.6099999999999999, 2.4080000000000004, 1.611, 2.4090000000000003, 1.6119999999999999, 2.423, 1.863, 2.48, 1.8739999999999999, 2.495, 1.884, 2.494, 1.893, 2.479, 1.901, 2.46, 1.905, 2.446, 1.902, 2.44, 1.892, 2.442, 1.878, 2.4490000000000003, 1.8599999999999999, 2.454, 1.843, 2.45, 1.884, 2.2830000000000004, 1.889, 2.2880000000000003, 1.891, 2.297, 1.887, 2.305, 1.878, 2.307, 1.8699999999999999, 2.302, 1.8659999999999999, 2.294, 1.8699999999999999, 2.289, 1.884, 2.2880000000000003, 1.903, 2.2920000000000003, 2.0530000000000004, 2.194, 2.0700000000000003, 2.1780000000000004, 2.088, 2.165, 2.107, 2.156, 2.119, 2.1500000000000004, 2.121, 2.1430000000000002, 2.117, 2.1310000000000002, 2.108, 2.112, 2.099, 2.088, 2.0940000000000003, 2.063, 2.0940000000000003, 2.0420000000000003, 2.097, 2.0260000000000002, 2.1, 2.0180000000000002, 2.097, 2.0170000000000003, 2.0860000000000003, 2.016, 2.069, 2.0130000000000003, 2.048, 2.003, 2.031, 1.99, 2.0210000000000004, 1.977, 2.0180000000000002, 1.9669999999999999, 2.019, 1.965, 1.942, 1.914, 1.914, 1.904, 1.896, 1.888, 1.891, 1.871, 1.894, 1.8579999999999999, 1.898, 1.851, 1.894, 1.847, 1.876, 1.845, 1.845, 1.8419999999999999, 1.8099999999999998, 1.8379999999999999, 1.783, 1.833, 1.767, 1.827, 1.765, 1.823, 1.774, 1.823, 1.787, 1.827, 1.796, 1.831, 1.791, 1.833, 1.772, 1.831, 1.744, 1.827, 1.7169999999999999, 1.821, 1.6989999999999998, 1.817, 1.6929999999999998, 1.8139999999999998, 1.642, 1.9839999999999998, 1.646, 1.9839999999999998, 1.636, 1.985, 1.6159999999999999, 1.986, 1.5939999999999999, 1.989, 1.579, 1.9949999999999999, 1.575, 2.0020000000000002, 1.5859999999999999, 2.007, 1.607, 2.008, 1.633, 2.0050000000000003, 1.654, 1.997, 1.661, 1.9869999999999999, 1.653, 1.977, 1.636, 1.9719999999999998, 1.619, 1.9719999999999998, 1.6099999999999999, 1.9749999999999999, 1.613, 1.978, 1.817, 1.926, 1.811, 1.9319999999999997, 1.799, 1.938, 1.79, 1.942, 1.79, 1.9389999999999998, 1.8, 1.929, 1.817, 1.916, 1.835, 1.9, 1.8419999999999999, 1.886, 1.8339999999999999, 1.879, 1.8119999999999998, 1.877, 1.786, 1.88, 1.768, 1.885, 1.813, 1.8159999999999998, 1.8199999999999998, 1.796, 1.815, 1.789, 1.804, 1.793, 1.793, 1.804, 1.789, 1.8139999999999998, 1.798, 1.8159999999999998, 1.817, 1.807, 1.841, 1.792, 1.863, 1.776, 1.873, 1.769, 1.9559999999999997, 2.148, 1.9839999999999998, 2.145, 2.0010000000000003, 2.145, 2.0060000000000002, 2.1460000000000004, 2.184, 2.209, 2.18, 2.208, 2.1750000000000003, 2.198, 2.169, 2.186, 2.1670000000000003, 2.177, 2.1670000000000003, 2.176, 2.169, 2.184, 2.1670000000000003, 2.1990000000000003, 2.153, 2.218, 2.108, 2.266, 2.1180000000000003, 2.2590000000000003, 2.128, 2.261, 2.1350000000000002, 2.2710000000000004, 2.1270000000000002, 2.289, 2.099, 2.307, 2.059, 2.321, 2.016, 2.3240000000000003, 1.9799999999999998, 2.314, 1.9559999999999997, 2.2960000000000003, 1.9479999999999997, 2.2800000000000002, 1.9519999999999997, 2.27, 1.958, 2.269, 1.9509999999999998, 2.2750000000000004, 1.786, 2.1590000000000003, 1.784, 2.1630000000000003, 1.77, 2.1780000000000004, 1.7349999999999999, 2.196, 1.6889999999999998, 2.206, 1.646, 2.202, 1.619, 2.186, 1.6119999999999999, 2.1660000000000004, 1.626, 2.153, 1.653, 2.149, 1.679, 2.153, 1.6909999999999998, 2.16, 1.686, 2.1630000000000003, 1.673, 2.152, 1.663, 2.125, 1.665, 2.092, 1.682, 2.061, 1.7129999999999999, 2.04, 1.751, 2.032, 1.781, 2.0380000000000003, 1.791, 2.051, 1.776, 2.06, 2.2510000000000003, 2.197, 2.241, 2.208, 2.238, 2.2110000000000003, 2.245, 2.212, 2.262, 2.214, 2.286, 2.218, 2.306, 2.225, 2.309, 2.2310000000000003, 2.2880000000000003, 2.233, 2.2550000000000003, 2.228, 2.226, 2.214, 2.213, 2.192, 2.221, 2.165, 2.245, 2.1380000000000003, 2.2790000000000004, 2.113, 2.415, 1.898, 2.419, 1.885, 2.4330000000000003, 1.867, 2.46, 1.845, 2.496, 1.8219999999999998, 2.536, 1.8, 2.567, 1.783, 2.58, 1.77, 2.5700000000000003, 1.763, 2.547, 1.759, 2.5210000000000004, 1.755, 2.5020000000000002, 1.752, 2.496, 1.751, 2.5010000000000003, 1.754, 2.5130000000000003, 1.759, 2.5220000000000002, 1.768, 2.52, 1.779, 2.5090000000000003, 1.791, 2.5, 1.803, 2.5010000000000003, 1.8099999999999998, 2.52, 1.815, 2.5370000000000004, 1.978, 2.528, 1.9869999999999999, 2.507, 1.998, 2.488, 2.0100000000000002, 2.479, 2.028, 2.487, 2.0490000000000004, 2.5090000000000003, 2.0740000000000003, 2.225, 2.286, 2.228, 2.274, 2.2470000000000003, 2.269, 2.2760000000000002, 2.269, 2.307, 2.2720000000000002, 2.331, 2.2750000000000004, 2.345, 2.274, 2.351, 2.2680000000000002, 2.354, 2.262, 2.3600000000000003, 2.258, 2.371, 2.2590000000000003, 2.3850000000000002, 2.266, 2.398, 2.277, 2.406, 2.29, 1.926, 2.241, 1.905, 2.249, 1.882, 2.248, 1.8639999999999999, 2.241, 1.8539999999999999, 2.234, 1.8499999999999999, 2.232, 1.851, 2.2350000000000003, 1.8519999999999999, 2.241, 1.845, 2.2470000000000003, 1.8319999999999999, 2.249, 1.819, 2.2430000000000003, 1.8119999999999998, 2.232, 1.8159999999999998, 2.217, 1.829, 2.205, 1.8479999999999999, 2.2, 1.8079999999999998, 2.2590000000000003, 1.793, 2.2750000000000004, 1.778, 2.2830000000000004, 1.77, 2.282, 1.772, 2.2790000000000004, 1.782, 2.2750000000000004, 1.795, 2.2760000000000002, 1.803, 2.281, 1.801, 2.2870000000000004, 1.789, 2.2920000000000003, 1.768, 2.2910000000000004, 1.7449999999999999, 2.2830000000000004, 1.7269999999999999, 2.27, 1.716, 2.2560000000000002, 1.7129999999999999, 2.246, 1.714, 2.241, 1.8419999999999999, 2.08, 1.829, 2.089, 1.8119999999999998, 2.089, 1.793, 2.08, 1.8419999999999999, 2.0490000000000004, 1.8419999999999999, 2.044, 1.8419999999999999, 2.0370000000000004, 1.847, 2.0370000000000004, 1.8599999999999999, 2.0450000000000004, 1.876, 2.063, 1.892, 2.0860000000000003, 1.904, 2.109, 1.907, 2.1270000000000002, 1.905, 2.1350000000000002, 1.901, 2.136, 1.902, 2.136, 1.911, 2.1420000000000003, 1.924, 2.157, 1.9389999999999998, 2.1790000000000003, 1.9479999999999997, 2.204, 1.9479999999999997, 2.224, 1.941, 2.236, 1.93, 2.238, 1.924, 2.237, 1.922, 2.2390000000000003, 1.925, 2.249, 1.929, 2.2680000000000002, 1.9309999999999998, 2.293, 1.927, 2.3200000000000003, 1.8479999999999999, 2.4080000000000004, 1.8439999999999999, 2.3920000000000003, 1.843, 2.3770000000000002, 1.8439999999999999, 2.365, 1.8439999999999999, 2.359, 1.841, 2.357, 1.833, 2.358, 1.819, 2.353, 1.799, 2.341, 1.777, 2.3200000000000003, 1.757, 2.297, 1.7429999999999999, 2.277, 1.736, 2.2630000000000003, 1.7369999999999999, 2.257, 1.7409999999999999, 2.253, 1.7409999999999999, 2.249, 1.7349999999999999, 2.2430000000000003, 1.726, 2.23, 1.718, 2.214, 1.716, 2.197, 1.642, 2.148, 1.634, 2.137, 1.631, 2.1300000000000003, 1.633, 2.129, 1.638, 2.1300000000000003, 1.639, 2.129, 1.634, 2.1220000000000003, 1.6199999999999999, 2.109, 1.5999999999999999, 2.089, 1.577, 2.0660000000000003, 1.5579999999999998, 2.043, 1.544, 2.0260000000000002, 1.537, 2.0180000000000002, 1.537, 2.0180000000000002, 1.541, 2.02, 1.548, 2.016, 1.7149999999999999, 1.894, 1.7029999999999998, 1.879, 1.6889999999999998, 1.861, 1.677, 1.847, 1.669, 1.8379999999999999, 1.667, 1.837, 1.672, 1.8379999999999999, 1.68, 1.8379999999999999, 1.688, 1.8319999999999999, 1.6929999999999998, 1.8179999999999998, 1.694, 1.802, 1.692, 1.789, 1.69, 1.782, 1.6909999999999998, 1.78, 2.0100000000000002, 1.843, 2.027, 1.867, 2.039, 1.879, 2.047, 1.876, 2.0500000000000003, 1.863, 2.0460000000000003, 1.8499999999999999, 2.0370000000000004, 1.8419999999999999, 2.0260000000000002, 1.845, 2.0180000000000002, 1.859, 2.0140000000000002, 1.882, 2.016, 1.905, 2.023, 1.923, 2.031, 1.933, 2.0370000000000004, 1.9359999999999997, 2.0410000000000004, 1.9389999999999998, 2.044, 1.9479999999999997, 2.0490000000000004, 1.9639999999999997, 2.055, 1.9839999999999998, 2.064, 2.004, 2.073, 2.0180000000000002, 2.152, 1.9549999999999998, 2.164, 1.9439999999999997, 2.168, 1.9389999999999998, 2.1630000000000003, 1.945, 2.152, 1.961, 2.1380000000000003, 1.9799999999999998, 2.1270000000000002, 1.9959999999999998, 2.119, 2.003, 2.1140000000000003, 1.998, 2.1100000000000003, 1.9869999999999999, 2.104, 1.977, 2.0980000000000003, 1.969, 2.095, 1.9669999999999999, 2.097, 1.9709999999999999, 2.104, 1.978, 2.1180000000000003, 1.9829999999999999, 2.1350000000000002, 1.9829999999999999, 2.153, 1.981, 2.169, 1.977, 2.1830000000000003, 1.977, 2.081, 2.083, 2.085, 2.069, 2.0820000000000003, 2.061, 2.0780000000000003, 2.065, 2.0780000000000003, 2.08, 2.084, 2.1, 2.097, 2.115, 2.111, 2.119, 2.121, 2.112, 2.123, 2.0980000000000003, 2.113, 2.083, 2.093, 2.073, 2.0700000000000003, 1.776, 2.0530000000000004, 1.773, 2.0460000000000003, 1.778, 2.0460000000000003, 1.79, 2.0460000000000003, 1.801, 2.0420000000000003, 1.8079999999999998, 2.0330000000000004, 1.8079999999999998, 2.024, 1.805, 2.02, 1.805, 2.0250000000000004, 1.8099999999999998, 2.0410000000000004, 1.823, 2.064, 1.841, 2.0860000000000003, 1.8599999999999999, 2.0980000000000003, 1.873, 2.1060000000000003, 1.921, 2.108, 1.916, 2.111, 1.916, 2.1180000000000003, 1.922, 2.128, 1.9319999999999997, 2.141, 1.9399999999999997, 2.153, 1.9429999999999998, 2.1630000000000003, 1.941, 2.169, 1.9359999999999997, 2.1710000000000003, 1.934, 2.1740000000000004, 1.9389999999999998, 2.3080000000000003, 1.9639999999999997, 2.314, 1.9639999999999997, 2.323, 1.9719999999999998, 2.326, 1.986, 2.319, 2.0060000000000002, 2.302, 2.023, 2.323, 2.2070000000000003, 2.301, 2.221, 2.281, 2.228, 2.2680000000000002, 2.233, 2.2640000000000002, 2.241, 2.2680000000000002, 2.253, 2.2750000000000004, 2.2710000000000004, 2.278, 2.2910000000000004, 2.273, 2.311, 2.2590000000000003, 2.3280000000000003, 2.24, 2.338, 2.2230000000000003, 2.3440000000000003, 2.2110000000000003, 2.3480000000000003, 2.205, 2.357, 2.205, 2.371, 2.205, 2.394, 2.1990000000000003, 2.4210000000000003, 2.182, 2.4490000000000003, 2.1550000000000002, 2.474, 2.124, 2.492, 2.0980000000000003, 2.5010000000000003, 2.0820000000000003, 2.508, 2.075, 2.519, 2.076, 2.536, 2.0780000000000003, 2.559, 2.073, 2.583, 1.912, 1.909, 1.901, 1.892, 1.884, 1.88, 1.886, 1.9, 1.919, 1.9389999999999998, 1.958, 1.9709999999999999, 1.9749999999999999, 1.974, 1.969, 1.966, 2.555, 1.9679999999999997, 2.5580000000000003, 1.973, 2.5700000000000003, 1.982, 2.579, 1.99, 2.579, 1.993, 2.567, 1.99, 2.548, 1.989, 2.531, 1.9919999999999998, 2.523, 2.0020000000000002, 2.523, 2.02, 2.108, 2.119, 2.1300000000000003, 2.1380000000000003, 2.14, 2.137, 2.132, 2.128, 2.125, 2.1260000000000003, 2.1300000000000003, 2.1340000000000003, 2.137, 2.136, 2.133, 2.1310000000000002, 2.1300000000000003, 2.132, 2.1390000000000002, 2.1500000000000004, 2.16, 2.1660000000000004, 2.164, 2.156, 2.1460000000000004, 1.863, 1.861, 1.865, 1.875, 1.884, 1.892, 1.891, 1.88, 1.863, 1.8439999999999999, 1.827, 1.8139999999999998, 1.807, 1.802, 1.795, 1.782, 1.762, 1.738, 1.716, 1.7009999999999998, 1.6929999999999998, 1.775, 2.612, 1.798, 2.621, 1.8179999999999998, 2.616, 1.8299999999999998, 2.601, 1.8339999999999999, 2.585, 1.835, 2.575, 1.8359999999999999, 2.573, 1.841, 2.579, 1.8499999999999999, 2.589, 1.8599999999999999, 2.5940000000000003, 1.8699999999999999, 2.588, 1.875, 2.571, 1.869, 2.5490000000000004, 1.853, 2.532, 1.833, 2.524, 1.813, 2.528, 1.772, 2.3840000000000003, 1.781, 2.3890000000000002, 1.793, 2.379, 1.798, 2.3600000000000003, 1.792, 2.346, 1.775, 2.3440000000000003, 1.75, 2.358, 1.7249999999999999, 2.3840000000000003, 1.708, 2.414, 1.7029999999999998, 2.4370000000000003, 1.71, 2.443, 1.7229999999999999, 2.432, 1.7369999999999999, 2.4160000000000004, 1.7449999999999999, 2.4040000000000004, 1.742, 2.403, 1.7309999999999999, 2.4170000000000003, 1.7169999999999999, 2.4410000000000003, 1.7089999999999999, 2.467, 1.71, 2.4810000000000003, 1.72, 2.478, 1.8259999999999998, 2.535, 1.8319999999999999, 2.523, 1.8379999999999999, 2.523, 1.8399999999999999, 2.535, 1.8379999999999999, 2.556, 1.833, 2.575, 1.8259999999999998, 2.5780000000000003, 1.821, 2.561, 1.8219999999999998, 2.5290000000000004, 1.8259999999999998, 2.496, 1.8319999999999999, 2.4730000000000003, 1.8359999999999999, 2.4650000000000003, 1.8359999999999999, 2.472, 1.831, 2.486, 1.8199999999999998, 2.4930000000000003, 1.8099999999999998, 2.484, 1.805, 2.459, 1.805, 2.4250000000000003, 1.8099999999999998, 2.395, 1.8159999999999998, 2.3770000000000002, 1.8199999999999998, 2.373, 1.8179999999999998, 2.383, 1.8119999999999998, 2.394, 1.915, 2.181, 1.907, 2.148, 1.899, 2.125, 1.891, 2.1140000000000003, 1.881, 2.113, 1.8659999999999999, 2.117, 1.851, 2.112, 1.8359999999999999, 2.092, 1.823, 2.055, 1.8159999999999998, 2.015, 1.8119999999999998, 1.9839999999999998, 1.809, 1.9679999999999997, 1.805, 1.9679999999999997, 1.799, 1.978, 1.788, 1.986, 1.774, 1.985, 1.76, 1.9709999999999999, 1.751, 1.946, 1.7469999999999999, 1.921, 1.7489999999999999, 1.905, 1.784, 1.8579999999999999, 1.788, 1.8599999999999999, 1.79, 1.878, 1.789, 1.902, 1.958, 1.798, 1.95, 1.799, 1.9439999999999997, 1.796, 1.942, 1.792, 1.9429999999999998, 1.79, 1.875, 1.859, 1.8599999999999999, 1.853, 1.8479999999999999, 1.851, 1.839, 1.855, 1.835, 1.8659999999999999, 1.8359999999999999, 1.88, 1.8399999999999999, 1.895, 1.845, 1.905, 1.853, 1.909, 1.863, 1.906, 1.875, 1.901, 1.888, 1.902, 1.902, 1.91, 1.917, 1.924, 1.9309999999999998, 1.9429999999999998, 1.9429999999999998, 1.9629999999999999, 1.953, 1.9789999999999999, 1.962, 1.99, 1.9679999999999997, 1.9949999999999999, 1.9719999999999998, 1.998, 1.9759999999999998, 2.003, 1.978, 2.015, 1.978, 2.035, 1.9749999999999999, 2.06, 1.9679999999999997, 2.083, 1.957, 2.099, 1.945, 2.105, 1.9319999999999997, 2.104, 1.92, 2.1, 1.905, 2.099, 1.888, 2.103, 1.867, 2.111, 1.843, 2.121, 1.6059999999999999, 1.9589999999999999, 1.599, 1.965, 1.585, 1.966, 1.567, 1.9559999999999997, 1.55, 1.937, 1.541, 1.912, 1.542, 1.888, 1.553, 1.871, 1.569, 1.863, 1.5839999999999999, 1.861, 1.5919999999999999, 1.861, 1.595, 1.859, 1.5959999999999999, 1.847, 1.6019999999999999, 1.825, 1.6139999999999999, 1.8, 1.6909999999999998, 1.773, 1.696, 1.784, 1.694, 1.792, 1.6889999999999998, 1.789, 1.6869999999999998, 1.777, 1.694, 1.763, 1.7089999999999999, 1.753, 1.7269999999999999, 1.754, 1.7429999999999999, 1.768, 1.752, 1.79, 1.751, 1.813, 1.744, 1.825, 1.937, 1.853, 1.924, 1.845, 1.923, 1.8399999999999999, 1.9349999999999998, 1.843, 1.954, 1.859, 1.969, 1.885, 1.9719999999999998, 1.916, 1.9639999999999997, 1.942, 1.9509999999999998, 1.9559999999999997, 1.9439999999999997, 1.958, 1.9509999999999998, 1.954, 1.973, 1.9509999999999998, 2.0050000000000003, 1.9549999999999998, 2.0370000000000004, 1.969, 2.0540000000000003, 1.989, 2.0490000000000004, 2.008, 2.027, 2.019, 1.9999999999999998, 2.0180000000000002, 1.9789999999999999, 2.004, 1.8359999999999999, 1.923, 1.815, 1.9399999999999997, 1.785, 1.9469999999999998, 1.762, 1.942, 1.756, 1.929, 1.769, 1.918, 1.799, 1.916, 1.839, 1.926, 1.8739999999999999, 1.949, 1.894, 1.9789999999999999, 1.897, 2.004, 1.893, 2.019, 1.896, 2.0210000000000004, 1.912, 2.0140000000000002, 1.9399999999999997, 2.0090000000000003, 1.9759999999999998, 2.0100000000000002, 2.0090000000000003, 2.02, 2.028, 2.0380000000000003, 2.024, 2.06, 2.0020000000000002, 2.075, 1.831, 2.237, 1.8379999999999999, 2.2590000000000003, 1.837, 2.2870000000000004, 1.8299999999999998, 2.314, 1.8179999999999998, 2.338, 1.807, 2.354, 1.801, 2.3640000000000003, 1.803, 2.371, 1.811, 2.383, 1.823, 2.4010000000000002, 1.8319999999999999, 2.4210000000000003, 1.835, 2.442, 1.833, 2.4570000000000003, 1.825, 2.463, 1.815, 2.459, 1.809, 2.2990000000000004, 1.8199999999999998, 2.2960000000000003, 1.831, 2.3040000000000003, 1.8359999999999999, 2.315, 1.837, 2.326, 1.835, 2.33, 1.831, 2.323, 1.8259999999999998, 2.31, 1.825, 2.2950000000000004, 1.8259999999999998, 2.286, 1.831, 2.2830000000000004, 1.839, 2.286, 1.847, 2.289, 1.853, 2.2870000000000004, 1.8539999999999999, 2.2750000000000004, 1.8539999999999999, 2.254, 1.8539999999999999, 2.2270000000000003, 1.859, 2.2030000000000003, 1.8679999999999999, 2.185, 1.882, 2.176, 1.897, 2.1750000000000003, 1.913, 2.173, 1.928, 2.1660000000000004, 2.081, 2.007, 2.084, 2.0100000000000002, 2.092, 2.007, 2.1, 1.994, 2.103, 1.9749999999999999, 2.0980000000000003, 1.9559999999999997, 2.087, 1.942, 2.075, 1.937, 2.067, 1.9359999999999997, 2.065, 1.938, 2.071, 1.9389999999999998, 2.083, 1.937, 2.097, 1.9319999999999997, 2.107, 1.924, 2.108, 1.919, 2.1, 1.919, 2.2990000000000004, 1.8399999999999999, 2.323, 1.8439999999999999, 2.35, 1.839, 2.379, 1.8219999999999998, 2.403, 1.798, 1.8239999999999998, 1.9959999999999998, 1.855, 1.9869999999999999, 1.902, 1.9789999999999999, 1.953, 1.978, 1.997, 1.9869999999999999, 2.4330000000000003, 2.12, 2.466, 2.137, 2.4890000000000003, 2.161, 2.503, 2.188, 2.511, 2.212, 2.5180000000000002, 2.224, 2.524, 2.226, 2.527, 2.22, 2.528, 2.2150000000000003, 2.528, 2.214, 2.524, 2.221, 2.516, 2.236, 2.5060000000000002, 2.253, 2.5, 2.2630000000000003, 2.496, 2.262, 2.495, 2.25, 2.498, 2.234, 2.503, 2.22, 2.5060000000000002, 2.213, 2.503, 2.217, 2.495, 2.229, 2.483, 2.241, 2.47, 2.248, 2.456, 2.245, 2.214, 2.173, 2.221, 2.1460000000000004, 2.2190000000000003, 2.125, 2.202, 2.113, 2.1700000000000004, 2.1100000000000003, 2.132, 2.111, 2.097, 2.113, 2.073, 2.109, 2.0620000000000003, 2.097, 2.0620000000000003, 2.081, 2.067, 2.0660000000000003, 2.0620000000000003, 2.06, 2.0380000000000003, 2.064, 1.9999999999999998, 2.0780000000000003, 1.961, 2.096, 1.9309999999999998, 2.1100000000000003, 1.921, 2.1180000000000003, 1.9309999999999998, 2.116, 1.9559999999999997, 2.1100000000000003, 1.985, 2.1060000000000003, 2.004, 2.105, 2.0060000000000002, 2.111, 1.993, 2.1220000000000003, 2.1580000000000004, 2.19, 2.1420000000000003, 2.202, 2.1260000000000003, 2.213, 2.117, 2.218, 2.1220000000000003, 2.2150000000000003, 2.1380000000000003, 2.206, 2.157, 2.193, 2.168, 2.182, 2.157, 2.1750000000000003, 2.1260000000000003, 2.1750000000000003, 2.0860000000000003, 2.18, 2.0530000000000004, 2.186, 2.035, 2.188, 2.0380000000000003, 2.184, 2.0540000000000003, 2.173, 2.076, 2.1590000000000003, 2.0900000000000003, 2.148, 2.0900000000000003, 2.145, 2.5340000000000003, 2.007, 2.5530000000000004, 1.9879999999999998, 2.564, 1.9719999999999998, 2.563, 1.9599999999999997, 2.5530000000000004, 1.9509999999999998, 2.5370000000000004, 1.9429999999999998, 2.52, 1.9359999999999997, 2.504, 1.925, 2.494, 1.909, 2.487, 1.89, 2.482, 1.8719999999999999, 2.4730000000000003, 1.859, 2.456, 1.853, 2.436, 1.8519999999999999, 2.3840000000000003, 1.763, 2.354, 1.758, 2.3240000000000003, 1.758, 2.307, 1.761, 2.3040000000000003, 1.759, 2.3120000000000003, 1.7489999999999999, 2.325, 1.7329999999999999, 2.333, 1.7149999999999999, 2.327, 1.6989999999999998, 2.306, 1.69, 2.2790000000000004, 1.6889999999999998, 2.257, 1.6949999999999998, 2.246, 1.7049999999999998, 2.2470000000000003, 1.7149999999999999, 2.257, 1.72, 2.266, 1.722, 2.262, 1.724, 2.236, 1.728, 2.1950000000000003, 1.734, 2.242, 1.8699999999999999, 2.258, 1.863, 2.257, 1.851, 2.242, 1.8399999999999999, 2.226, 1.8359999999999999, 2.22, 1.843, 2.23, 1.8579999999999999, 2.2590000000000003, 1.879, 2.301, 1.897, 2.3480000000000003, 1.908, 2.3880000000000003, 1.907, 2.4160000000000004, 1.898, 2.435, 1.891, 2.4530000000000003, 1.891, 2.478, 1.9, 2.5100000000000002, 1.918, 2.547, 1.937, 2.5860000000000003, 1.9509999999999998, 2.62, 1.953, 2.645, 1.9439999999999997, 2.742, 1.9749999999999999, 2.7150000000000003, 1.9799999999999998, 2.694, 1.9989999999999999, 2.68, 2.023, 2.6700000000000004, 2.044, 2.6540000000000004, 2.0540000000000003, 2.625, 2.0490000000000004, 2.583, 2.035, 2.54, 2.02, 2.507, 2.0140000000000002, 2.49, 2.019, 2.49, 2.032, 2.5010000000000003, 2.0450000000000004, 2.511, 2.0490000000000004, 2.507, 2.0420000000000003, 2.4810000000000003, 2.024, 2.44, 1.9999999999999998, 2.399, 1.978, 2.3720000000000003, 1.9629999999999999, 2.362, 1.9589999999999999, 2.369, 1.966, 2.387, 1.978, 2.346, 1.914, 2.3280000000000003, 1.895, 2.302, 1.8719999999999999, 2.2840000000000003, 1.8519999999999999, 2.285, 1.8399999999999999, 2.3080000000000003, 1.8359999999999999, 2.349, 1.839, 2.394, 1.8439999999999999, 2.4250000000000003, 1.8459999999999999, 2.3850000000000002, 1.716, 2.39, 1.718, 2.4090000000000003, 1.7269999999999999, 2.436, 1.74, 2.454, 1.752, 2.451, 1.76, 2.423, 1.764, 2.3850000000000002, 1.764, 2.351, 1.762, 2.333, 1.764, 2.278, 1.8319999999999999, 2.2840000000000003, 1.835, 2.309, 1.8419999999999999, 1.5959999999999999, 1.953, 1.6119999999999999, 1.954, 1.626, 1.9549999999999998, 1.631, 1.9509999999999998, 1.625, 1.9399999999999997, 1.613, 1.924, 1.7089999999999999, 2.0490000000000004, 1.712, 2.0540000000000003, 1.7109999999999999, 2.055, 1.716, 2.061, 1.7289999999999999, 2.073, 1.751, 2.0940000000000003, 1.784, 2.119, 1.823, 2.1420000000000003, 1.8579999999999999, 2.1580000000000004, 1.882, 2.1660000000000004, 1.89, 2.172, 1.885, 2.181, 1.873, 2.222, 1.88, 2.254, 1.897, 2.2870000000000004, 1.922, 2.317, 1.945, 2.339, 1.9589999999999999, 2.355, 1.957, 2.366, 1.941, 2.3770000000000002, 1.922, 2.3920000000000003, 1.907, 2.4130000000000003, 1.903, 2.439, 1.91, 2.467, 1.925, 2.491, 1.9389999999999998, 2.5050000000000003, 1.945, 2.5130000000000003, 1.937, 2.5210000000000004, 1.917, 2.5300000000000002, 1.911, 2.5780000000000003, 1.894, 2.581, 1.879, 2.584, 1.876, 2.584, 1.887, 2.576, 1.911, 2.56, 1.9399999999999997, 2.5370000000000004, 1.9639999999999997, 2.512, 1.9759999999999998, 2.4890000000000003, 1.973, 2.472, 1.961, 2.46, 1.9469999999999998, 2.452, 1.9389999999999998, 2.444, 1.941, 2.4330000000000003, 1.9559999999999997, 2.418, 1.977, 2.403, 1.997, 2.3920000000000003, 2.004, 2.387, 1.9959999999999998, 2.3880000000000003, 1.9799999999999998, 2.395, 1.965, 2.4010000000000002, 1.9599999999999997, 2.403, 1.97, 2.3970000000000002, 1.9909999999999999, 2.387, 2.0130000000000003, 2.386, 2.023, 2.361, 2.035, 2.3400000000000003, 2.043, 2.33, 2.0420000000000003, 2.334, 2.035, 2.347, 2.024, 2.3600000000000003, 2.0180000000000002, 2.361, 2.0180000000000002, 2.3480000000000003, 2.028, 2.3240000000000003, 2.044, 2.3000000000000003, 2.0620000000000003, 2.286, 2.071, 2.2840000000000003, 2.068, 2.294, 2.055, 2.31, 2.0370000000000004, 2.3240000000000003, 2.023, 2.326, 2.019, 2.314, 2.0290000000000004, 2.293, 2.0460000000000003, 2.274, 2.064, 2.2640000000000002, 2.077, 2.265, 2.08, 2.277, 2.076, 2.294, 2.071, 2.306, 2.061, 2.0780000000000003, 2.0700000000000003, 2.059, 2.079, 2.052, 2.087, 2.0580000000000003, 2.092, 2.073, 2.092, 2.089, 2.088, 2.0980000000000003, 2.0820000000000003, 2.093, 2.076, 2.0780000000000003, 2.0740000000000003, 2.061, 2.0740000000000003, 2.0490000000000004, 2.077, 2.0460000000000003, 2.077, 2.056, 2.076, 2.071, 2.072, 2.084, 2.069, 2.087, 2.309, 1.768, 2.285, 1.764, 2.257, 1.755, 2.2230000000000003, 1.746, 2.181, 1.7389999999999999, 2.1340000000000003, 1.7389999999999999, 2.0860000000000003, 1.744, 2.044, 1.756, 2.0100000000000002, 1.77, 1.9829999999999999, 1.786, 1.9639999999999997, 1.797, 1.9469999999999998, 1.802, 1.9309999999999998, 1.804, 1.915, 1.8059999999999998, 1.899, 1.8139999999999998, 1.89, 1.827, 1.89, 1.841, 1.902, 1.8559999999999999, 1.9789999999999999, 1.915, 1.9709999999999999, 1.912, 1.961, 1.913, 1.954, 1.919, 1.9559999999999997, 1.926, 1.969, 1.933, 1.9909999999999999, 1.9399999999999997, 2.0180000000000002, 1.942, 2.0460000000000003, 1.9389999999999998, 2.0700000000000003, 1.934, 2.087, 1.928, 2.099, 1.924, 2.109, 1.922, 2.121, 1.922, 2.1380000000000003, 1.922, 2.157, 1.919, 2.176, 1.913, 2.185, 1.905, 1.966, 2.0290000000000004, 1.957, 2.032, 1.9469999999999998, 2.036, 1.942, 2.0420000000000003, 1.9469999999999998, 2.0490000000000004, 1.958, 2.0540000000000003, 1.97, 2.055, 1.9789999999999999, 2.056, 1.9789999999999999, 2.056, 1.9719999999999998, 2.063, 1.9629999999999999, 2.075, 1.958, 2.0900000000000003, 1.9629999999999999, 2.107, 1.978, 2.123, 2.0010000000000003, 2.137, 1.9349999999999998, 2.462, 1.929, 2.475, 1.914, 2.4890000000000003, 1.892, 2.5050000000000003, 1.869, 2.52, 1.849, 2.5330000000000004, 1.8379999999999999, 2.543, 1.8359999999999999, 2.551, 1.8439999999999999, 2.561, 1.855, 2.572, 1.865, 2.585, 1.8699999999999999, 2.596, 1.8719999999999999, 2.604, 1.8719999999999999, 2.605, 1.875, 2.5980000000000003, 1.885, 2.588, 1.928, 1.7189999999999999, 1.8719999999999999, 1.73, 1.8099999999999998, 1.7429999999999999, 1.759, 1.75, 1.7289999999999999, 1.7469999999999999, 1.7209999999999999, 1.734, 1.626, 1.885, 1.603, 1.9, 1.601, 1.899, 1.621, 1.887, 1.66, 1.873, 1.7029999999999998, 1.8679999999999999, 1.73, 1.873, 1.73, 1.892, 1.7089999999999999, 1.916, 1.684, 1.9399999999999997, 1.67, 1.954, 1.675, 1.9509999999999998, 1.7, 1.9399999999999997, 1.7389999999999999, 1.928, 1.784, 1.924, 1.819, 1.9309999999999998, 1.833, 1.9509999999999998, 1.827, 1.978, 1.8179999999999998, 2.0050000000000003, 1.819, 2.024, 1.833, 2.028, 1.859, 2.0180000000000002, 1.894, 2.0050000000000003, 1.9309999999999998, 1.998, 1.957, 2.003, 1.9629999999999999, 2.0220000000000002, 1.89, 1.891, 1.8719999999999999, 1.897, 1.853, 1.905, 1.8419999999999999, 1.903, 1.8419999999999999, 1.884, 1.8539999999999999, 1.849, 1.875, 1.8099999999999998, 1.894, 1.78, 1.898, 1.764, 1.879, 1.764, 1.845, 1.776, 1.8119999999999998, 1.792, 1.791, 1.798, 1.788, 1.787, 1.802, 1.758, 1.8299999999999998, 1.7209999999999999, 1.857, 1.69, 1.8619999999999999, 1.671, 1.837, 1.666, 1.797, 1.675, 1.762, 1.688, 1.913, 1.817, 1.958, 1.804, 1.977, 1.796, 1.9629999999999999, 1.797, 1.9309999999999998, 1.809, 1.904, 1.829, 1.89, 1.847, 1.894, 1.851, 1.916, 1.8339999999999999, 1.9439999999999997, 1.802, 1.9639999999999997, 1.767, 1.962, 1.74, 1.937, 1.7249999999999999, 1.899, 1.726, 1.8679999999999999, 1.74, 1.8539999999999999, 1.759, 1.861, 1.771, 1.885, 1.766, 1.919, 1.7489999999999999, 1.949, 1.728, 1.961, 1.716, 1.953, 1.72, 1.899, 1.9839999999999998, 1.887, 1.9829999999999999, 1.878, 1.998, 1.875, 2.023, 1.881, 2.043, 1.894, 2.048, 1.907, 2.0340000000000003, 1.913, 2.008, 1.905, 1.9829999999999999, 1.888, 1.9679999999999997, 1.8699999999999999, 1.965, 1.8599999999999999, 1.9749999999999999, 1.8619999999999999, 1.9909999999999999, 1.876, 2.0010000000000003, 1.895, 1.9949999999999999, 1.913, 1.9709999999999999, 1.921, 1.938, 1.921, 1.91, 1.919, 1.895, 1.92, 1.897, 1.926, 1.914, 1.9389999999999998, 1.938, 1.957, 1.9519999999999997, 3.044, 1.8399999999999999, 1.8639999999999999, 3.0180000000000002, 1.815, 1.865, 2.992, 1.798, 1.88, 2.9690000000000003, 1.792, 1.903, 2.951, 1.798, 1.925, 2.938, 1.813, 1.9359999999999997, 2.93, 1.829, 1.9349999999999998, 2.923, 1.8399999999999999, 1.925, 1.841, 1.915, 1.835, 1.914, 1.829, 1.923, 1.831, 1.941, 1.8439999999999999, 1.962, 1.867, 1.978, 1.896, 1.9839999999999998, 1.921, 1.978, 1.9349999999999998, 1.966, 1.937, 1.9559999999999997, 1.9989999999999999, 1.913, 2.015, 1.903, 2.0250000000000004, 1.883, 2.023, 1.855, 2.008, 1.8239999999999998, 1.9869999999999999, 1.798, 1.9679999999999997, 1.782, 1.9559999999999997, 1.779, 1.9559999999999997, 1.78, 1.965, 1.78, 1.977, 1.772, 1.9839999999999998, 1.753, 1.9799999999999998, 1.73, 1.9669999999999999, 1.708, 1.9509999999999998, 1.6929999999999998, 1.941, 1.686, 1.941, 1.6889999999999998, 1.954, 1.696, 1.974, 1.698, 1.993, 1.692, 1.9999999999999998, 1.677, 1.99, 1.7089999999999999, 1.982, 1.7169999999999999, 1.981, 1.73, 1.986, 1.7489999999999999, 1.9959999999999998, 1.77, 2.0050000000000003, 1.789, 2.0060000000000002, 1.802, 1.9959999999999998, 1.809, 1.978, 1.8139999999999998, 1.957, 1.8199999999999998, 1.9399999999999997, 1.829, 1.928, 1.839, 1.926, 1.845, 1.933, 1.845, 1.9429999999999998, 1.8359999999999999, 1.949, 1.821, 1.946, 1.804, 2.012, 1.9359999999999997, 2.0010000000000003, 1.942, 1.9879999999999998, 1.9559999999999997, 1.9799999999999998, 1.977, 1.981, 1.998, 1.993, 2.0130000000000003, 2.012, 2.02, 2.0300000000000002, 2.019, 2.0420000000000003, 2.0170000000000003, 2.0410000000000004, 2.0170000000000003, 2.032, 2.0210000000000004, 2.3080000000000003, 2.091, 2.2950000000000004, 2.079, 2.269, 2.069, 2.236, 2.065, 2.206, 2.0660000000000003, 2.1460000000000004, 2.113, 2.129, 2.1180000000000003, 2.121, 2.1270000000000002, 2.1220000000000003, 2.1390000000000002, 2.129, 2.1500000000000004, 2.136, 2.161, 2.1340000000000003, 2.172, 2.117, 2.182, 2.091, 2.1910000000000003, 2.064, 2.201, 2.0450000000000004, 2.212, 2.039, 2.225, 2.0410000000000004, 2.237, 2.047, 2.248, 2.0500000000000003, 2.257, 2.0380000000000003, 2.2640000000000002, 2.0140000000000002, 2.269, 1.9869999999999999, 2.2720000000000002, 1.9679999999999997, 2.2760000000000002, 1.9629999999999999, 2.2830000000000004, 1.973, 2.2920000000000003, 1.9949999999999999, 2.302, 2.0180000000000002, 2.31, 2.0340000000000003, 2.318, 2.04, 2.325, 2.04, 2.331, 2.0410000000000004, 2.339, 2.0490000000000004, 2.3520000000000003, 2.068, 2.366, 2.097, 2.3800000000000003, 2.12, 2.557, 2.128, 2.551, 2.128, 2.543, 2.112, 2.5340000000000003, 2.0820000000000003, 2.5260000000000002, 2.0460000000000003, 2.5170000000000003, 2.0170000000000003, 2.5090000000000003, 1.9989999999999999, 2.5010000000000003, 1.994, 2.4930000000000003, 1.998, 2.483, 2.004, 2.472, 2.0010000000000003, 2.4610000000000003, 1.9839999999999998, 2.452, 1.9599999999999997, 2.447, 1.938, 2.447, 1.927, 2.45, 1.933, 2.4530000000000003, 1.938, 1.953, 1.973, 1.989, 1.9909999999999999, 1.9759999999999998, 1.9509999999999998, 2.567, 1.925, 2.5660000000000003, 1.907, 2.567, 1.902, 2.567, 1.91, 2.563, 1.925, 2.5540000000000003, 1.938, 2.5410000000000004, 1.9389999999999998, 2.5250000000000004, 1.927, 2.512, 1.908, 2.5050000000000003, 1.891, 2.503, 1.884, 2.507, 1.891, 2.5130000000000003, 1.778, 2.565, 1.748, 2.5490000000000004, 1.7169999999999999, 2.5340000000000003, 1.756, 2.246, 1.766, 2.2430000000000003, 1.791, 2.234, 1.825, 2.221, 1.859, 2.21, 1.881, 2.205, 1.888, 2.208, 1.883, 2.2150000000000003, 1.873, 2.226, 1.867, 2.234, 1.8679999999999999, 2.234, 1.88, 2.224, 1.898, 2.2070000000000003, 1.917, 2.189, 1.923, 2.1750000000000003, 1.911, 2.1660000000000004, 1.884, 2.1670000000000003, 1.851, 2.1710000000000003, 1.792, 2.101, 1.8199999999999998, 2.088, 1.849, 2.081, 1.869, 2.08, 1.8719999999999999, 2.0820000000000003, 1.865, 2.085, 1.857, 2.085, 1.8559999999999999, 2.0820000000000003, 1.869, 2.077, 1.895, 2.071, 1.93, 2.069, 1.965, 2.072, 1.99, 2.079, 1.998, 2.0860000000000003, 1.9909999999999999, 2.092, 1.9759999999999998, 2.093, 1.9679999999999997, 2.088, 1.973, 2.08, 1.993, 2.071, 2.0220000000000002, 2.065, 2.0530000000000004, 2.064, 2.0660000000000003, 2.0620000000000003, 2.0420000000000003, 2.06, 2.028, 2.056, 2.0330000000000004, 2.055, 2.0540000000000003, 2.059, 2.087, 2.072, 2.12, 2.0900000000000003, 2.141, 2.112, 2.141, 2.1310000000000002, 2.128, 2.141, 2.112, 2.141, 2.1020000000000003, 2.137, 2.104, 2.1340000000000003, 2.121, 2.1340000000000003, 2.145, 2.1380000000000003, 2.169, 2.144, 2.1470000000000002, 1.8539999999999999, 2.1580000000000004, 1.869, 2.16, 1.882, 2.149, 1.885, 2.128, 1.8739999999999999, 2.105, 1.8559999999999999, 2.0860000000000003, 1.839, 2.0740000000000003, 1.831, 2.068, 1.835, 2.068, 1.8499999999999999, 2.065, 1.8699999999999999, 2.055, 1.885, 2.0340000000000003, 1.889, 2.0090000000000003, 1.88, 1.985, 1.863, 1.969, 1.8499999999999999, 1.9639999999999997, 1.8439999999999999, 1.886, 1.804, 1.886, 1.8199999999999998, 1.879, 1.825, 1.8659999999999999, 1.819, 1.849, 1.809, 1.8319999999999999, 1.804, 1.819, 1.807, 1.815, 1.821, 1.8179999999999998, 1.839, 1.825, 1.855, 1.809, 1.774, 1.792, 1.742, 1.772, 1.7209999999999999, 1.758, 1.7189999999999999, 1.756, 1.738, 1.768, 1.775, 1.787, 1.817, 1.807, 1.8459999999999999, 1.819, 1.849, 1.924, 2.297, 1.909, 2.306, 1.906, 2.327, 1.917, 2.361, 1.9389999999999998, 2.4040000000000004, 1.9639999999999997, 2.442, 1.9799999999999998, 2.4610000000000003, 1.9799999999999998, 2.456, 1.966, 2.436, 1.946, 2.419, 1.927, 2.4160000000000004, 1.917, 2.432, 1.916, 2.464, 1.923, 2.5060000000000002, 1.9309999999999998, 2.539, 1.933, 2.547, 1.924, 2.531, 1.906, 2.508, 1.888, 2.496, 1.879, 2.5050000000000003, 1.886, 1.906, 1.9359999999999997, 2.028, 2.0370000000000004, 2.0410000000000004, 2.0330000000000004, 2.0090000000000003, 1.978, 1.9479999999999997, 1.93, 1.924, 2.043, 2.043, 2.0450000000000004, 2.0540000000000003, 2.073, 2.101, 2.129, 2.149, 2.072, 2.055, 2.0530000000000004, 2.061, 2.072, 2.0740000000000003, 2.063, 2.0410000000000004, 2.0180000000000002, 1.9989999999999999, 1.994, 1.9999999999999998, 2.015, 2.0300000000000002, 2.0370000000000004, 2.0290000000000004, 2.0100000000000002, 1.985, 1.966, 1.954, 1.949, 1.8379999999999999, 1.835, 1.8419999999999999, 1.861, 1.887, 1.913, 1.929, 1.933, 1.927, 1.914, 1.898, 1.885, 1.875, 1.8659999999999999, 1.851, 1.8279999999999998, 1.794, 1.779, 2.498, 1.777, 2.5260000000000002, 1.783, 2.519, 1.794, 2.472, 1.8059999999999998, 2.4090000000000003, 1.8139999999999998, 2.354, 1.8159999999999998, 2.3200000000000003, 1.815, 2.31, 1.813, 2.3240000000000003, 1.815, 2.349, 1.821, 2.362, 1.831, 2.337, 1.843, 2.2750000000000004, 1.853, 2.2030000000000003, 1.8579999999999999, 2.144, 1.8559999999999999, 2.109, 1.8459999999999999, 2.105, 1.833, 2.125, 1.819, 2.1550000000000002, 1.796, 1.904, 1.787, 1.847, 1.78, 1.811, 1.772, 1.803, 1.764, 1.827, 1.757, 1.876, 1.754, 1.9309999999999998, 1.756, 1.965, 1.764, 1.9549999999999998, 1.775, 1.912, 1.787, 1.8659999999999999, 1.8, 1.837, 1.8139999999999998, 1.839, 1.8279999999999998, 1.8719999999999999, 1.823, 1.8579999999999999, 1.835, 1.847, 1.8419999999999999, 1.863, 1.8439999999999999, 1.904, 1.8399999999999999, 1.9549999999999998, 1.8339999999999999, 1.989, 2.2070000000000003, 1.7, 2.224, 1.678, 2.232, 1.677, 2.228, 1.6969999999999998, 2.216, 1.732, 2.206, 1.768, 2.201, 1.781, 2.208, 1.762, 2.224, 1.7209999999999999, 2.244, 1.6809999999999998, 2.2600000000000002, 1.658, 2.266, 1.661, 2.265, 1.69, 2.261, 1.744, 1.821, 1.9309999999999998, 1.851, 1.911, 1.8739999999999999, 1.905, 1.873, 1.913, 1.843, 1.934, 1.798, 2.1340000000000003, 1.8059999999999998, 2.1710000000000003, 1.79, 2.21, 1.766, 2.24, 1.746, 2.2560000000000002, 1.74, 2.261, 1.753, 2.266, 1.78, 2.2790000000000004, 1.809, 2.307, 1.8279999999999998, 2.349, 1.8239999999999998, 2.398, 1.796, 2.4450000000000003, 1.757, 2.4810000000000003, 1.7189999999999999, 2.504, 1.6929999999999998, 2.519, 1.6849999999999998, 2.532, 1.6929999999999998, 2.5460000000000003, 1.712, 2.565, 1.73, 2.587, 1.73, 2.609, 1.706, 2.621, 1.666, 2.619, 1.728, 1.6949999999999998, 1.674, 1.672, 1.686, 1.714, 1.742, 1.752, 1.736, 1.6969999999999998, 1.653, 1.619, 1.607, 1.615, 1.638, 1.665, 1.682, 1.776, 1.753, 1.736, 1.7369999999999999, 1.759, 1.8, 1.851, 1.898, 1.922, 1.92, 1.905, 1.894, 1.899, 1.922, 1.961, 2.0060000000000002, 2.0420000000000003, 2.056, 2.0450000000000004, 1.981, 2.516, 2.0210000000000004, 2.474, 2.057, 2.446, 2.072, 2.436, 2.061, 2.439, 2.0340000000000003, 2.447, 2.007, 2.448, 1.989, 2.43, 1.9869999999999999, 2.394, 1.9989999999999999, 2.351, 2.0180000000000002, 2.315, 2.0300000000000002, 2.2960000000000003, 2.0250000000000004, 2.294, 1.998, 2.307, 1.9589999999999999, 2.323, 2.116, 2.1740000000000004, 2.111, 2.182, 2.113, 2.172, 2.125, 2.149, 2.144, 2.129, 2.164, 2.12, 2.173, 2.1270000000000002, 2.1700000000000004, 2.144, 2.1550000000000002, 2.164, 2.14, 2.1780000000000004, 2.129, 2.1710000000000003, 2.1270000000000002, 2.1430000000000002, 2.133, 2.105, 2.1430000000000002, 2.073, 2.1500000000000004, 2.0530000000000004, 2.1460000000000004, 2.0490000000000004, 1.925, 1.9589999999999999, 1.911, 1.9399999999999997, 1.91, 1.909, 1.92, 1.877, 1.9359999999999997, 1.857, 1.9469999999999998, 1.851, 1.9469999999999998, 1.8619999999999999, 1.933, 1.883, 1.912, 1.902, 1.893, 1.906, 1.884, 1.892, 1.888, 1.867, 1.907, 1.8439999999999999, 1.9319999999999997, 1.8299999999999998, 1.953, 1.833, 1.958, 1.8499999999999999, 1.945, 1.876, 1.923, 1.899, 1.904, 1.908, 1.896, 1.901, 2.1710000000000003, 2.0620000000000003, 2.193, 2.087, 2.202, 2.121, 2.198, 2.157, 2.186, 2.184, 2.1740000000000004, 2.194, 2.1710000000000003, 2.19, 2.1780000000000004, 2.182, 2.193, 2.177, 2.2110000000000003, 2.1790000000000003, 2.221, 2.19, 2.173, 2.1590000000000003, 2.185, 2.153, 2.194, 2.16, 2.1990000000000003, 2.1750000000000003, 2.1990000000000003, 2.19, 2.198, 2.1950000000000003, 2.1990000000000003, 2.185, 2.2030000000000003, 2.1660000000000004, 2.2110000000000003, 2.1470000000000002, 2.224, 2.1390000000000002, 2.24, 2.1460000000000004, 2.254, 2.1660000000000004, 2.2640000000000002, 2.193, 2.27, 2.214, 2.2760000000000002, 2.2230000000000003, 2.282, 2.213, 2.3760000000000003, 2.39, 2.365, 2.374, 2.355, 2.343, 2.347, 2.311, 2.3440000000000003, 2.289, 2.342, 2.2830000000000004, 2.3360000000000003, 2.2920000000000003, 2.3240000000000003, 2.3120000000000003, 2.306, 2.331, 2.071, 2.0980000000000003, 2.06, 2.1, 2.043, 2.101, 2.0210000000000004, 2.0940000000000003, 1.998, 2.072, 1.9789999999999999, 2.0410000000000004, 2.2270000000000003, 2.121, 2.1870000000000003, 2.132, 2.137, 2.1430000000000002, 2.084, 2.1590000000000003, 2.0370000000000004, 2.18, 2.004, 2.2070000000000003, 1.9839999999999998, 2.236, 1.974, 2.262, 1.965, 2.2830000000000004, 1.949, 2.3000000000000003, 1.915, 2.315, 1.8679999999999999, 2.33, 1.821, 2.346, 1.8379999999999999, 2.613, 1.8599999999999999, 2.6340000000000003, 1.8659999999999999, 2.652, 1.8479999999999999, 1.807, 1.758, 1.714, 1.6849999999999998, 1.675, 1.6829999999999998, 1.7, 1.7129999999999999, 1.7109999999999999, 1.6909999999999998, 1.666, 1.649, 1.647, 1.663, 1.694, 1.7349999999999999, 1.776, 1.803, 1.8059999999999998, 1.878, 1.8719999999999999, 1.859, 1.8519999999999999, 1.8619999999999999, 1.888, 1.927, 1.97, 2.0020000000000002, 2.012, 2.004, 1.989, 1.982, 1.989, 2.007, 2.0340000000000003, 2.061, 2.0740000000000003, 2.061, 2.028, 1.9879999999999998, 1.9549999999999998, 1.941, 1.9469999999999998, 1.9719999999999998, 1.92, 1.9319999999999997, 1.93, 1.904, 1.859, 1.811, 1.774, 1.754, 1.751, 1.763, 1.778, 1.78, 1.763, 1.7309999999999999, 1.6949999999999998, 1.669, 1.663, 1.677, 1.708, 1.746, 1.776, 1.785, 1.961, 2.535, 1.9399999999999997, 2.528, 1.918, 2.527, 1.907, 2.531, 1.913, 2.535, 1.933, 2.5330000000000004, 1.961, 2.527, 1.986, 2.519, 1.9949999999999999, 2.515, 1.9879999999999998, 2.5170000000000003, 1.9719999999999998, 2.524, 1.9599999999999997, 2.536, 1.9599999999999997, 2.5490000000000004, 1.9759999999999998, 2.557, 2.003, 2.5580000000000003, 2.036, 2.551, 1.911, 1.923, 1.924, 1.907, 1.884, 1.8619999999999999, 1.849, 1.849, 1.8619999999999999, 1.883, 1.898, 1.895, 1.875, 1.8439999999999999, 1.813, 1.793, 1.788, 1.796, 1.8099999999999998, 1.8199999999999998, 1.8159999999999998, 1.8, 1.777, 1.652, 1.6159999999999999, 1.5899999999999999, 1.579, 1.5839999999999999, 1.601, 1.621, 1.634, 1.636, 1.629, 1.6239999999999999, 1.628, 1.644, 1.672, 1.71, 1.7489999999999999, 1.783, 1.804, 1.811, 1.811, 1.813, 1.8199999999999998, 2.0860000000000003, 2.113, 2.1340000000000003, 2.1430000000000002, 2.1350000000000002, 2.115, 2.089, 2.065, 2.0490000000000004, 2.0420000000000003, 2.0410000000000004, 2.0380000000000003, 2.027, 2.003, 1.97, 1.937, 1.914, 1.906, 1.914, 2.1870000000000003, 2.221, 2.2520000000000002, 2.2750000000000004, 2.285, 2.285, 2.2840000000000003, 2.2840000000000003, 2.29, 2.297, 2.301, 2.301, 2.2920000000000003, 2.273, 2.248, 2.222, 2.201, 2.188, 2.184, 2.182, 2.176, 2.0010000000000003, 1.969, 1.9959999999999998, 1.9869999999999999, 1.994, 2.0050000000000003, 1.9879999999999998, 2.0170000000000003, 1.9759999999999998, 2.0220000000000002, 1.958, 2.02, 1.9349999999999998, 2.015, 1.915, 2.0100000000000002, 1.895, 2.077, 1.906, 2.1020000000000003, 1.917, 2.12, 1.919, 2.132, 1.913, 2.144, 1.909, 2.16, 1.909, 2.181, 1.92, 2.2070000000000003, 1.9399999999999997, 2.233, 1.965, 2.2510000000000003, 1.993, 2.257, 2.0180000000000002, 2.253, 2.0380000000000003, 2.245, 2.051, 2.24, 2.0580000000000003, 2.244, 2.0620000000000003, 2.257, 2.0660000000000003, 2.278, 2.0700000000000003, 2.3030000000000004, 2.073, 2.326, 2.073, 2.343, 2.071, 2.353, 2.065, 2.361, 2.059, 2.3720000000000003, 1.994, 1.9709999999999999, 2.447, 1.9559999999999997, 2.448, 1.949, 2.455, 1.949, 2.462, 1.953, 2.4650000000000003, 1.9559999999999997, 2.456, 1.954, 2.4410000000000003, 1.9519999999999997, 2.4290000000000003, 1.9509999999999998, 2.4240000000000004, 1.954, 2.431, 1.9599999999999997, 2.448, 1.97, 2.47, 1.982, 2.488, 1.9919999999999998, 2.499, 1.9999999999999998, 2.5010000000000003, 2.2390000000000003, 2.347, 2.238, 2.3240000000000003, 2.2390000000000003, 2.302, 2.245, 2.286, 2.2550000000000003, 2.278, 2.2680000000000002, 2.2760000000000002, 2.281, 2.2750000000000004, 2.2950000000000004, 2.269, 2.309, 2.253, 2.323, 2.228, 2.3400000000000003, 2.2, 2.358, 2.177, 2.379, 2.165, 2.398, 2.165, 2.411, 2.172, 2.4170000000000003, 2.1780000000000004, 2.414, 2.177, 2.4040000000000004, 2.165, 2.2270000000000003, 2.0220000000000002, 2.2550000000000003, 2.0260000000000002, 2.2760000000000002, 2.0260000000000002, 2.29, 2.0210000000000004, 2.297, 2.011, 2.297, 1.9999999999999998, 2.298, 1.9919999999999998, 2.3030000000000004, 1.99, 2.313, 1.994, 2.3280000000000003, 2.0020000000000002, 2.347, 2.0100000000000002, 2.366, 2.015, 2.3850000000000002, 2.015, 2.403, 2.0100000000000002, 2.423, 2.0050000000000003, 2.043, 1.91, 2.024, 1.886, 2.0060000000000002, 1.863, 1.994, 1.843, 1.9869999999999999, 1.8279999999999998, 1.9839999999999998, 1.817, 1.986, 1.8079999999999998, 1.9879999999999998, 1.797, 1.99, 1.78, 1.989, 1.761, 1.9869999999999999, 1.742, 1.9879999999999998, 1.726, 1.99, 1.716, 1.9919999999999998, 1.7109999999999999, 1.9949999999999999, 1.7089999999999999, 1.997, 1.7089999999999999, 1.9949999999999999, 1.71, 1.986, 1.7069999999999999, 1.9719999999999998, 1.7, 1.954, 1.688, 1.934, 1.674, 1.912, 1.66, 1.888, 1.646, 1.8619999999999999, 1.634, 1.8279999999999998, 1.625, 1.663, 1.966, 1.655, 2.003, 1.649, 2.035, 1.641, 2.0620000000000003, 1.633, 2.083, 1.6239999999999999, 2.096, 1.6179999999999999, 2.104, 1.6179999999999999, 2.111, 1.627, 2.123, 1.644, 2.141, 1.667, 2.1620000000000004, 1.696, 2.186, 1.7229999999999999, 2.21, 1.748, 2.2310000000000003, 1.769, 2.25, 1.788, 2.2640000000000002, 1.79, 2.0500000000000003, 1.801, 2.0370000000000004, 1.798, 2.027, 1.782, 2.0220000000000002, 1.763, 2.024, 1.751, 2.032, 1.753, 2.044, 1.772, 2.057, 1.8, 2.069, 1.8279999999999998, 2.076, 1.8439999999999999, 2.079, 1.843, 2.08, 2.076, 1.969, 2.077, 1.9629999999999999, 2.087, 1.9629999999999999, 2.1100000000000003, 1.9639999999999997, 2.14, 1.9629999999999999, 2.173, 1.9589999999999999, 2.605, 2.4530000000000003, 2.4330000000000003, 2.418, 2.41, 2.411, 2.4170000000000003, 2.423, 2.4210000000000003, 2.4090000000000003, 2.3880000000000003, 2.125, 2.1060000000000003, 2.091, 2.0780000000000003, 2.064, 2.044, 2.0180000000000002, 1.986, 1.9509999999999998, 1.917, 1.888, 1.8639999999999999, 1.8479999999999999, 1.8359999999999999, 1.823, 1.807, 1.788, 1.768, 1.751, 1.738, 1.7309999999999999, 1.7289999999999999, 1.728, 1.853, 1.843, 1.835, 1.829, 1.827, 1.8239999999999998, 1.8179999999999998, 1.8079999999999998, 1.796, 1.783, 1.769, 1.76, 1.751, 1.7469999999999999, 1.746, 1.7449999999999999, 1.74, 1.732, 1.7189999999999999, 1.706, 1.464, 1.4489999999999998, 1.665, 1.65, 1.642, 1.646, 1.663, 1.692, 1.7249999999999999, 1.751, 1.762, 1.757, 1.7469999999999999, 1.742, 1.7469999999999999, 1.763, 1.789, 2.035, 2.019, 2.011, 2.016, 2.0370000000000004, 2.068, 2.1020000000000003, 2.1260000000000003, 2.132, 2.121, 2.105, 2.096, 2.0980000000000003, 2.1140000000000003, 2.1380000000000003, 2.161, 2.169, 2.156, 2.1260000000000003, 2.0370000000000004, 2.0370000000000004, 2.051, 2.071, 2.085, 2.0820000000000003, 2.056, 2.016, 1.9759999999999998, 1.946, 1.9359999999999997, 1.945, 1.9679999999999997, 1.9869999999999999, 1.989, 1.9679999999999997, 1.9319999999999997, 1.899, 1.881, 1.883, 1.903, 1.9319999999999997, 1.9599999999999997, 1.9719999999999998, 1.962, 1.649, 1.676, 1.7029999999999998, 1.7129999999999999, 1.6969999999999998, 1.66, 2.571, 1.621, 2.567, 1.5959999999999999, 2.565, 1.5919999999999999, 2.564, 1.611, 2.559, 1.969, 2.313, 2.012, 2.298, 2.032, 2.289, 2.036, 2.282, 2.0380000000000003, 2.277, 2.048, 2.2710000000000004, 2.072, 2.262, 2.107, 2.248, 2.1470000000000002, 2.229, 2.3560000000000003, 2.2790000000000004, 2.345, 2.257, 2.323, 2.246, 2.301, 2.253, 2.285, 2.278, 2.266, 2.5130000000000003, 2.2750000000000004, 2.5540000000000003, 2.294, 2.3200000000000003, 2.343, 2.353, 2.346, 2.326, 2.3000000000000003, 2.2760000000000002, 2.2600000000000002, 2.2520000000000002, 2.25, 2.245, 2.2310000000000003, 2.204, 2.1700000000000004, 2.1390000000000002, 2.1180000000000003, 2.1100000000000003, 2.113, 2.1220000000000003, 2.048, 2.019, 1.989, 1.9639999999999997, 1.946, 1.933, 1.922, 1.907, 1.885, 1.8559999999999999, 1.8239999999999998, 1.796, 1.78, 1.927, 1.9389999999999998, 1.9509999999999998, 1.958, 1.962, 1.9639999999999997, 1.9679999999999997, 1.9759999999999998, 1.986, 1.9949999999999999, 2.0020000000000002, 2.0050000000000003, 2.0010000000000003, 1.9879999999999998, 1.785, 1.77, 1.761, 1.759, 1.762, 1.767, 1.77, 1.773, 1.777, 1.784, 1.797, 1.815, 1.8359999999999999, 1.764, 1.754, 1.742, 1.732, 1.726, 1.722, 1.722, 1.7209999999999999, 1.7209999999999999, 1.7189999999999999, 1.7169999999999999, 1.714, 1.7129999999999999, 1.7149999999999999, 1.72, 1.726, 1.7289999999999999, 1.7269999999999999, 1.72, 1.708, 1.694, 1.6829999999999998, 1.833, 1.8239999999999998, 1.819, 1.8199999999999998, 1.8259999999999998, 1.833, 1.837, 1.833, 1.8239999999999998, 1.8119999999999998, 1.801, 1.795, 1.795, 1.798, 1.9719999999999998, 2.994, 1.9629999999999999, 2.954, 1.95, 2.914, 1.937, 2.875, 1.928, 2.839, 1.924, 2.806, 1.927, 2.773, 1.9349999999999998, 2.737, 1.945, 2.523, 2.696, 1.9549999999999998, 2.508, 2.6470000000000002, 1.965, 2.496, 2.596, 1.974, 2.482, 2.5500000000000003, 1.9829999999999999, 2.464, 2.5140000000000002, 1.99, 2.4370000000000003, 2.4890000000000003, 1.997, 2.407, 2.476, 2.004, 2.382, 2.467, 2.011, 2.366, 2.454, 2.0170000000000003, 2.362, 2.43, 1.969, 2.277, 2.474, 1.966, 2.2550000000000003, 2.5170000000000003, 1.9629999999999999, 2.245, 2.555, 1.958, 2.2520000000000002, 2.579, 1.9549999999999998, 2.2710000000000004, 2.588, 1.953, 2.2950000000000004, 2.5860000000000003, 1.953, 2.315, 2.583, 1.9549999999999998, 2.323, 2.584, 1.957, 2.3200000000000003, 2.5940000000000003, 1.9589999999999999, 2.315, 2.6100000000000003, 1.989, 2.5220000000000002, 2.922, 1.997, 2.5130000000000003, 2.923, 2.008, 2.5010000000000003, 2.922, 2.0220000000000002, 2.486, 2.9200000000000004, 2.036, 2.467, 2.915, 2.048, 2.446, 2.9090000000000003, 2.056, 2.427, 2.9000000000000004, 1.79, 1.882, 1.792, 1.894, 1.801, 1.894, 1.807, 1.882, 2.016, 2.048, 2.0370000000000004, 2.0460000000000003, 2.047, 2.04, 2.0450000000000004, 2.04, 2.0340000000000003, 2.0500000000000003, 2.0210000000000004, 2.071, 2.0130000000000003, 2.097, 2.011, 2.1220000000000003, 1.9429999999999998, 2.229, 1.9359999999999997, 2.254, 1.9349999999999998, 2.266, 1.9389999999999998, 2.2680000000000002, 1.941, 2.265, 1.9349999999999998, 2.266, 1.921, 2.2760000000000002, 1.906, 2.297, 1.896, 2.325, 1.894, 2.3520000000000003, 1.901, 2.37, 2.0100000000000002, 1.9839999999999998, 1.9509999999999998, 1.922, 1.902, 1.892, 1.887, 2.511, 1.884, 2.495, 1.877, 2.4850000000000003, 1.867, 2.4810000000000003, 1.857, 2.486, 1.851, 2.496, 1.8519999999999999, 2.507, 1.861, 2.5100000000000002, 1.877, 2.5060000000000002, 1.898, 2.499, 1.916, 2.4930000000000003, 1.929, 2.494, 1.9869999999999999, 2.536, 1.9799999999999998, 2.5330000000000004, 1.9759999999999998, 2.527, 1.977, 2.515, 1.9799999999999998, 2.492, 1.981, 2.459, 1.9759999999999998, 2.426, 1.965, 2.4000000000000004, 1.95, 2.3840000000000003, 1.9359999999999997, 2.3760000000000003, 1.924, 2.369, 1.921, 2.3560000000000003, 1.923, 2.331, 1.926, 2.297, 1.927, 2.2630000000000003, 1.925, 2.236, 1.787, 2.02, 1.769, 2.027, 1.754, 2.043, 1.744, 2.057, 1.7369999999999999, 2.059, 1.732, 2.0460000000000003, 1.7249999999999999, 2.0220000000000002, 1.714, 1.997, 1.698, 1.9789999999999999, 1.679, 1.97, 1.662, 1.9709999999999999, 1.649, 1.9749999999999999, 1.643, 1.974, 1.642, 1.962, 1.863, 1.7089999999999999, 1.902, 1.686, 1.9359999999999997, 1.66, 1.965, 1.637, 1.9919999999999998, 1.6239999999999999, 2.019, 1.6199999999999999, 2.0460000000000003, 1.626, 2.072, 1.638, 2.097, 1.648, 2.117, 1.649, 2.1310000000000002, 1.643, 2.1390000000000002, 1.631, 2.141, 1.617, 2.141, 1.6059999999999999, 2.14, 1.6019999999999999, 2.14, 1.6079999999999999, 2.14, 1.6199999999999999, 2.14, 1.636, 2.136, 1.648, 2.1270000000000002, 1.652, 1.918, 1.7129999999999999, 1.899, 1.6929999999999998, 1.887, 1.676, 1.888, 1.665, 1.901, 1.666, 1.919, 1.674, 1.934, 1.684, 1.9389999999999998, 1.6889999999999998, 1.9359999999999997, 1.6849999999999998, 1.928, 1.673, 1.922, 1.661, 1.923, 1.655, 1.934, 1.659, 1.9519999999999997, 1.677, 1.974, 1.7029999999999998, 1.9919999999999998, 1.7289999999999999, 1.998, 1.7489999999999999, 1.9879999999999998, 1.759, 1.969, 1.762, 1.954, 1.764, 1.95, 1.771, 1.9599999999999997, 1.789, 1.981, 1.817, 2.595, 2.253, 2.615, 2.244, 2.636, 2.236, 2.6580000000000004, 2.238, 2.677, 2.249, 2.693, 2.269, 2.6990000000000003, 2.2910000000000004, 2.697, 2.31, 2.6830000000000003, 2.318, 2.6630000000000003, 2.3160000000000003, 2.64, 2.3080000000000003, 2.616, 2.301, 2.265, 2.54, 2.234, 2.5450000000000004, 2.192, 2.539, 2.1470000000000002, 2.5220000000000002, 2.108, 2.498, 2.08, 2.4730000000000003, 2.0660000000000003, 2.452, 2.064, 2.4410000000000003, 2.069, 2.4370000000000003, 1.9319999999999997, 2.3080000000000003, 1.929, 2.3080000000000003, 1.938, 2.318, 1.9559999999999997, 2.337, 1.9749999999999999, 2.361, 1.986, 2.379, 1.9829999999999999, 2.383, 1.966, 2.374, 1.9439999999999997, 2.3560000000000003, 1.928, 2.3400000000000003, 1.922, 2.331, 1.93, 2.3320000000000003, 1.9479999999999997, 2.341, 1.969, 2.351, 1.9869999999999999, 2.3520000000000003, 1.997, 2.343, 1.9999999999999998, 2.3280000000000003, 2.003, 2.3120000000000003, 1.912, 2.059, 1.887, 2.051, 1.885, 2.0460000000000003, 1.905, 2.051, 1.9919999999999998, 2.116, 1.9999999999999998, 2.111, 2.0210000000000004, 2.121, 2.047, 2.1460000000000004, 2.065, 2.1780000000000004, 2.067, 2.208, 2.2, 2.21, 2.202, 2.208, 2.202, 2.22, 2.194, 2.2430000000000003, 2.177, 2.27, 2.1510000000000002, 2.2910000000000004, 2.12, 2.298, 2.091, 2.289, 2.0700000000000003, 2.274, 1.698, 2.355, 1.7129999999999999, 2.333, 1.742, 2.321, 1.77, 2.3200000000000003, 1.786, 2.327, 1.78, 2.333, 1.757, 2.3280000000000003, 1.73, 2.307, 1.7129999999999999, 2.273, 1.708, 2.233, 1.7149999999999999, 2.2, 1.73, 2.1790000000000003, 1.7409999999999999, 2.1710000000000003, 1.736, 2.172, 1.712, 2.1750000000000003, 1.676, 2.1700000000000004, 1.642, 2.153, 1.6219999999999999, 2.124, 1.825, 2.123, 1.8479999999999999, 2.115, 1.879, 2.117, 1.912, 2.1310000000000002, 1.934, 2.156, 1.9349999999999998, 2.182, 1.918, 2.206, 1.894, 2.216, 1.875, 2.2110000000000003, 1.871, 2.198, 1.881, 2.186, 1.901, 2.182, 1.918, 2.188, 1.919, 2.202, 1.901, 2.217, 1.8679999999999999, 2.225, 1.8359999999999999, 2.221, 1.817, 2.204, 1.813, 2.185, 1.819, 2.093, 1.859, 2.0860000000000003, 1.899, 2.088, 1.925, 2.095, 1.93, 2.1020000000000003, 1.919, 2.1020000000000003, 1.908, 2.092, 1.905, 2.073, 1.916, 2.0540000000000003, 1.941, 2.04, 1.973, 2.0370000000000004, 1.997, 2.0420000000000003, 2.0010000000000003, 2.0500000000000003, 1.9789999999999999, 2.0540000000000003, 1.9429999999999998, 2.047, 1.908, 2.027, 1.882, 1.997, 1.757, 1.908, 1.7469999999999999, 1.893, 1.752, 1.88, 1.77, 1.873, 1.793, 1.871, 1.809, 1.871, 1.809, 1.873, 1.796, 1.871, 1.779, 1.8639999999999999, 1.77, 1.855, 1.847, 1.8339999999999999, 1.865, 1.8419999999999999, 1.865, 1.8519999999999999, 1.8519999999999999, 1.8619999999999999, 1.839, 1.871, 1.8319999999999999, 1.875, 1.839, 1.875, 1.8579999999999999, 1.875, 1.883, 1.877, 1.903, 1.882, 1.907, 1.889, 2.1340000000000003, 1.9469999999999998, 2.136, 1.9559999999999997, 2.1340000000000003, 1.9639999999999997, 2.133, 1.97, 2.1380000000000003, 1.9709999999999999, 2.1500000000000004, 1.9719999999999998, 2.165, 1.973, 2.177, 1.978, 2.182, 1.9839999999999998, 2.177, 1.994, 2.1340000000000003, 1.9989999999999999, 2.119, 1.997, 2.0980000000000003, 1.9989999999999999, 2.076, 2.004, 2.06, 2.007, 2.0500000000000003, 2.003, 2.0490000000000004, 1.993, 2.0490000000000004, 1.981, 2.047, 1.97, 2.0410000000000004, 1.965, 2.113, 1.9669999999999999, 2.123, 1.95, 2.123, 1.941, 2.115, 1.938, 2.105, 1.9349999999999998, 2.093, 1.928, 2.083, 1.915, 2.077, 1.893, 2.073, 1.8699999999999999, 2.069, 1.849, 2.057, 1.835, 2.0380000000000003, 1.829, 2.015, 1.8299999999999998, 1.9949999999999999, 1.8359999999999999, 1.985, 1.841, 1.986, 1.841, 1.9959999999999998, 1.829, 2.011, 1.811, 2.0220000000000002, 1.794, 2.024, 1.782, 2.0180000000000002, 1.782, 2.0130000000000003, 1.79, 2.016, 1.799, 2.0290000000000004, 1.805, 2.1020000000000003, 1.5659999999999998, 2.117, 1.577, 2.132, 1.5779999999999998, 2.1350000000000002, 1.5659999999999998, 2.116, 1.549, 2.0780000000000003, 1.533, 2.0380000000000003, 1.524, 2.012, 1.526, 2.0060000000000002, 1.536, 2.019, 1.552, 2.044, 1.5679999999999998, 2.169, 1.73, 2.192, 1.748, 2.196, 1.763, 2.18, 1.768, 2.1540000000000004, 1.767, 2.132, 1.762, 2.109, 2.1270000000000002, 2.097, 2.121, 2.0940000000000003, 2.116, 2.101, 2.123, 2.1140000000000003, 2.144, 2.1260000000000003, 2.1750000000000003, 2.132, 2.21, 2.1220000000000003, 2.24, 2.095, 2.2560000000000002, 2.0620000000000003, 2.258, 1.8339999999999999, 2.35, 1.8159999999999998, 2.346, 1.797, 2.3320000000000003, 1.787, 2.3160000000000003, 1.789, 2.309, 1.805, 2.314, 1.8299999999999998, 2.33, 1.8539999999999999, 2.3520000000000003, 1.869, 2.3680000000000003, 1.869, 2.369, 1.855, 2.357, 1.835, 2.3400000000000003, 1.817, 2.323, 1.804, 2.315, 1.797, 2.315, 1.795, 2.323, 1.794, 2.33, 1.786, 2.3280000000000003, 1.769, 2.311, 1.7429999999999999, 2.2840000000000003, 1.716, 2.254, 1.696, 2.232, 1.6889999999999998, 2.224, 1.6949999999999998, 2.228, 1.7109999999999999, 2.2390000000000003, 1.73, 2.246, 1.744, 2.241, 1.748, 2.221, 1.748, 2.0820000000000003, 1.759, 2.055, 1.762, 2.0260000000000002, 1.757, 2.0050000000000003, 1.746, 1.998, 1.732, 2.0050000000000003, 1.718, 2.0180000000000002, 1.7049999999999998, 2.032, 1.6929999999999998, 2.036, 1.68, 2.0220000000000002, 1.664, 1.997, 1.648, 1.97, 1.629, 1.954, 1.609, 1.9549999999999998, 1.591, 1.9719999999999998, 1.5779999999999998, 1.9989999999999999, 1.569, 2.0210000000000004, 1.567, 2.027, 1.5679999999999998, 2.0130000000000003, 1.5719999999999998, 1.9919999999999998, 1.573, 1.9719999999999998, 1.5699999999999998, 1.9639999999999997, 1.5639999999999998, 1.9719999999999998, 1.5679999999999998, 2.184, 1.5859999999999999, 2.221, 1.6059999999999999, 2.257, 1.634, 2.2830000000000004, 1.67, 2.289, 1.7069999999999999, 2.278, 1.742, 2.261, 1.771, 2.249, 1.791, 2.248, 1.804, 2.2590000000000003, 1.8099999999999998, 2.278, 1.815, 2.298, 1.819, 2.3040000000000003, 1.825, 2.286, 1.833, 2.25, 1.843, 2.209, 1.8519999999999999, 2.1790000000000003, 1.865, 1.989, 1.8659999999999999, 1.9989999999999999, 1.8659999999999999, 2.0260000000000002, 1.8639999999999999, 2.061, 1.8639999999999999, 2.091, 1.8659999999999999, 2.103, 1.8739999999999999, 2.096, 1.887, 2.084, 1.902, 2.076, 1.915, 2.0780000000000003, 1.925, 2.093, 1.929, 2.116, 1.928, 2.1390000000000002, 1.922, 2.1510000000000002, 1.917, 2.1420000000000003, 1.916, 2.116, 1.917, 2.0820000000000003, 1.919, 2.0530000000000004, 1.919, 2.0370000000000004, 2.0900000000000003, 1.913, 2.093, 1.9359999999999997, 2.0900000000000003, 1.9679999999999997, 2.084, 1.994, 2.079, 2.0010000000000003, 2.079, 1.99, 2.084, 1.969, 2.092, 1.95, 2.097, 1.9429999999999998, 2.0940000000000003, 1.95, 2.085, 1.9709999999999999, 2.0740000000000003, 1.9949999999999999, 2.068, 2.012, 2.0700000000000003, 2.0130000000000003, 2.08, 1.9999999999999998, 2.095, 1.9789999999999999, 2.109, 1.9639999999999997, 2.116, 1.961, 2.113, 1.9709999999999999, 2.1020000000000003, 1.99, 2.0900000000000003, 2.011, 2.083, 2.027, 2.233, 2.072, 2.261, 2.0620000000000003, 2.2910000000000004, 2.0500000000000003, 2.314, 2.043, 2.3280000000000003, 2.047, 2.333, 2.0580000000000003, 2.335, 2.075, 2.341, 2.089, 2.354, 2.091, 2.374, 2.076, 2.4010000000000002, 2.0490000000000004, 2.427, 2.02, 2.447, 1.998, 2.459, 1.99, 2.467, 1.993, 2.474, 2.0020000000000002, 2.484, 2.008, 2.5, 2.003, 2.5210000000000004, 1.986, 1.761, 1.738, 1.7169999999999999, 1.7029999999999998, 1.702, 1.712, 1.728, 1.7409999999999999, 1.7429999999999999, 1.734, 1.7149999999999999, 1.6949999999999998, 1.679, 1.671, 1.673, 1.6849999999999998, 1.702, 1.714, 1.7149999999999999, 1.702, 1.6829999999999998, 1.664, 1.653, 1.651, 1.6829999999999998, 1.702, 1.7289999999999999, 1.753, 1.997, 1.965, 1.9799999999999998, 1.9629999999999999, 1.973, 1.957, 1.9839999999999998, 1.9519999999999997, 2.096, 1.978, 2.083, 1.974, 2.077, 1.9719999999999998, 2.0820000000000003, 1.974, 2.096, 1.981, 2.112, 1.993, 2.121, 2.007, 2.172, 1.985, 2.1670000000000003, 1.9909999999999999, 2.1660000000000004, 1.9989999999999999, 2.172, 2.0090000000000003, 2.182, 2.0210000000000004, 2.192, 2.0300000000000002, 2.1950000000000003, 2.0340000000000003, 2.19, 2.032, 2.1790000000000003, 2.0250000000000004, 2.169, 2.0180000000000002, 2.165, 2.0130000000000003, 2.1670000000000003, 2.012, 2.1740000000000004, 2.0140000000000002, 2.1830000000000003, 2.015, 2.1870000000000003, 2.015, 2.202, 1.965, 2.192, 1.9719999999999998, 2.1780000000000004, 1.9759999999999998, 2.1710000000000003, 1.9799999999999998, 2.1700000000000004, 1.985, 2.1780000000000004, 1.994, 2.189, 2.0060000000000002, 2.1990000000000003, 2.019, 2.202, 2.0290000000000004, 2.1950000000000003, 2.0340000000000003, 2.182, 2.0340000000000003, 2.165, 2.032, 2.1510000000000002, 2.031, 2.145, 2.0330000000000004, 2.144, 2.036, 2.1470000000000002, 2.0380000000000003, 2.031, 1.9559999999999997, 2.0050000000000003, 1.9549999999999998, 1.978, 1.95, 1.9549999999999998, 1.9429999999999998, 1.942, 1.934, 1.585, 1.563, 1.581, 1.5779999999999998, 1.5759999999999998, 1.593, 1.577, 1.609, 1.587, 1.627, 1.6039999999999999, 1.647, 1.628, 1.672, 1.655, 1.7009999999999998, 1.676, 1.7309999999999999, 1.6869999999999998, 1.762, 1.69, 1.79, 1.6869999999999998, 1.8119999999999998, 1.6849999999999998, 1.8319999999999999, 1.686, 1.851, 1.692, 1.8699999999999999, 1.7049999999999998, 1.89, 1.72, 1.91, 1.7309999999999999, 1.926, 1.734, 1.9389999999999998, 1.7269999999999999, 1.9479999999999997, 1.7149999999999999, 1.953, 1.823, 2.403, 1.8439999999999999, 2.4000000000000004, 1.867, 2.395, 1.881, 2.391, 1.884, 2.391, 1.879, 2.3970000000000002, 1.873, 2.407, 1.8719999999999999, 2.418, 1.879, 2.4280000000000004, 1.894, 2.432, 1.912, 2.431, 1.924, 2.4290000000000003, 1.915, 2.5020000000000002, 1.9349999999999998, 2.4930000000000003, 1.962, 2.479, 1.9909999999999999, 2.4610000000000003, 2.0130000000000003, 2.4450000000000003, 2.0250000000000004, 2.436, 2.024, 2.434, 2.016, 2.438, 2.0060000000000002, 2.439, 1.9999999999999998, 2.434, 1.998, 2.4200000000000004, 1.998, 2.4010000000000002, 1.9959999999999998, 2.382, 1.9909999999999999, 2.369, 1.9799999999999998, 2.365, 1.965, 2.37, 1.9519999999999997, 2.3800000000000003, 1.9469999999999998, 2.3880000000000003, 1.9519999999999997, 2.386, 1.9829999999999999, 2.1750000000000003, 1.9869999999999999, 2.164, 1.997, 2.14, 2.008, 2.109, 2.015, 2.0780000000000003, 2.015, 2.055, 2.0090000000000003, 2.043, 2.0010000000000003, 2.04, 1.9989999999999999, 2.0410000000000004, 2.0060000000000002, 2.039, 2.387, 2.205, 2.406, 2.212, 2.432, 2.2190000000000003, 2.45, 2.2270000000000003, 2.45, 2.233, 2.435, 2.237, 2.4160000000000004, 2.241, 2.407, 2.245, 2.4120000000000004, 2.2520000000000002, 2.192, 2.339, 2.2150000000000003, 2.3440000000000003, 2.245, 2.353, 2.2640000000000002, 2.365, 2.2630000000000003, 2.374, 2.248, 2.378, 2.2310000000000003, 2.3760000000000003, 2.221, 2.374, 2.222, 2.375, 2.2350000000000003, 2.3800000000000003, 2.257, 2.3890000000000002, 2.273, 2.4530000000000003, 2.2520000000000002, 2.4570000000000003, 2.226, 2.456, 2.2030000000000003, 2.45, 2.188, 2.444, 2.1830000000000003, 2.442, 2.186, 2.447, 2.189, 2.455, 2.184, 2.464, 2.043, 2.273, 2.06, 2.2680000000000002, 2.061, 2.2600000000000002, 2.0460000000000003, 2.248, 2.023, 2.228, 2.003, 2.202, 1.9949999999999999, 2.1780000000000004, 2.0020000000000002, 2.1630000000000003, 2.031, 2.149, 2.023, 2.1590000000000003, 2.0010000000000003, 2.161, 1.978, 2.1550000000000002, 1.965, 2.144, 1.9679999999999997, 2.1350000000000002, 1.9869999999999999, 2.1310000000000002, 2.067, 2.1020000000000003, 2.087, 2.091, 2.115, 2.085, 2.14, 2.0820000000000003, 2.1510000000000002, 2.0780000000000003, 2.1470000000000002, 2.067, 2.136, 2.047, 2.128, 2.019, 2.129, 1.99, 2.1420000000000003, 1.9679999999999997, 2.164, 1.954, 2.189, 1.95, 2.2110000000000003, 1.953, 2.2190000000000003, 1.9549999999999998, 2.2110000000000003, 1.949, 2.196, 1.9349999999999998, 2.184, 1.914, 2.182, 1.892, 2.194, 1.8739999999999999, 2.216, 1.8639999999999999, 2.2430000000000003, 1.8619999999999999, 2.262, 1.8659999999999999, 2.105, 1.798, 2.0900000000000003, 1.79, 2.085, 1.776, 2.0900000000000003, 1.76, 2.099, 1.744, 2.1020000000000003, 1.732, 2.092, 1.728, 2.0700000000000003, 1.726, 2.0420000000000003, 1.72, 2.016, 1.708, 1.9989999999999999, 1.692, 1.994, 1.674, 1.9999999999999998, 1.661, 2.011, 1.653, 2.0170000000000003, 1.652, 2.016, 1.657, 2.008, 1.662, 1.998, 1.665, 1.993, 1.666, 1.9959999999999998, 1.668, 2.012, 1.671, 2.0980000000000003, 1.883, 2.1020000000000003, 1.894, 2.0980000000000003, 1.907, 2.089, 1.921, 2.077, 1.933, 2.064, 1.942, 2.055, 1.9479999999999997, 2.0500000000000003, 1.953, 2.0450000000000004, 1.957, 2.0370000000000004, 1.9639999999999997, 2.0250000000000004, 1.9749999999999999, 2.0090000000000003, 1.989, 1.9919999999999998, 2.008, 1.9789999999999999, 2.027, 1.969, 2.0420000000000003, 1.9719999999999998, 2.248, 1.9749999999999999, 2.248, 1.974, 2.245, 1.969, 2.245, 1.962, 2.25, 1.954, 2.2630000000000003, 1.949, 2.2790000000000004, 1.9479999999999997, 2.2960000000000003, 1.953, 2.307, 1.961, 2.31, 1.9669999999999999, 2.3080000000000003, 1.966, 2.3040000000000003, 1.957, 2.302, 1.9399999999999997, 2.3030000000000004, 1.93, 2.248, 1.942, 2.241, 1.957, 2.225, 1.969, 2.202, 1.9749999999999999, 2.1790000000000003, 1.9749999999999999, 2.16, 1.97, 2.1510000000000002, 1.969, 2.1500000000000004, 1.974, 2.152, 1.989, 2.152, 2.0130000000000003, 2.1460000000000004, 2.039, 2.1350000000000002, 2.061, 2.12, 2.0740000000000003, 2.108, 2.08, 2.104, 2.081, 2.1060000000000003, 2.081, 2.111, 2.085, 2.1140000000000003, 2.093, 2.1100000000000003, 2.012, 2.0460000000000003, 2.031, 2.047, 2.0530000000000004, 2.0420000000000003, 2.068, 2.0330000000000004, 2.0700000000000003, 2.024, 2.061, 2.0180000000000002, 2.051, 2.0170000000000003, 2.048, 2.0250000000000004, 2.061, 2.0380000000000003, 2.087, 2.0530000000000004, 2.121, 2.065, 2.1550000000000002, 2.071, 2.1740000000000004, 2.072, 2.177, 2.0700000000000003, 2.1670000000000003, 2.067, 2.0940000000000003, 2.115, 1.898, 2.031, 1.8719999999999999, 2.036, 1.859, 2.0450000000000004, 1.8639999999999999, 2.051, 1.933, 2.169, 1.917, 2.186, 1.918, 2.197, 1.934, 2.197, 1.957, 2.1870000000000003, 1.9749999999999999, 2.1710000000000003, 1.973, 2.1550000000000002, 1.9469999999999998, 2.1470000000000002, 1.911, 2.1470000000000002, 1.877, 2.1550000000000002, 1.857, 2.1670000000000003, 1.8539999999999999, 2.1780000000000004, 1.8679999999999999, 2.1830000000000003, 1.89, 2.18, 1.908, 2.1740000000000004, 1.91, 2.172, 1.896, 2.1780000000000004, 1.8739999999999999, 2.194, 1.857, 2.2150000000000003, 1.853, 2.241, 1.869, 2.262, 1.899, 2.2720000000000002, 1.933, 2.27, 1.9559999999999997, 2.262, 1.958, 2.2520000000000002, 1.889, 2.3040000000000003, 1.869, 2.315, 1.8639999999999999, 2.3280000000000003, 1.875, 2.338, 1.902, 2.3400000000000003, 1.937, 2.3320000000000003, 1.9669999999999999, 2.318, 1.977, 2.306, 1.962, 2.301, 1.9319999999999997, 2.307, 1.904, 2.321, 1.89, 2.3400000000000003, 1.894, 2.3560000000000003, 1.917, 2.3640000000000003, 1.949, 2.362, 1.9789999999999999, 2.353, 1.9919999999999998, 2.3440000000000003, 1.982, 2.339, 1.8479999999999999, 2.464, 1.8319999999999999, 2.486, 1.8299999999999998, 2.507, 1.8439999999999999, 2.523, 1.871, 2.528, 1.897, 1.911, 1.905, 1.882, 1.8539999999999999, 1.8299999999999998, 1.8199999999999998, 2.1500000000000004, 2.075, 2.156, 2.0700000000000003, 2.1550000000000002, 2.056, 2.1470000000000002, 2.039, 2.1310000000000002, 2.028, 2.111, 2.0290000000000004, 2.093, 2.039, 2.08, 2.0530000000000004, 2.075, 2.0660000000000003, 2.075, 2.068, 2.076, 2.057, 2.0740000000000003, 2.0380000000000003, 2.063, 2.019, 2.0410000000000004, 2.0050000000000003, 2.0170000000000003, 2.004, 1.9989999999999999, 2.0140000000000002, 1.9909999999999999, 2.032, 2.004, 1.934, 1.981, 1.918, 1.9559999999999997, 1.913, 1.9359999999999997, 1.914, 1.93, 1.914, 1.938, 1.905, 1.954, 1.886, 1.97, 1.859, 1.977, 1.831, 1.973, 1.809, 1.9629999999999999, 1.799, 1.957, 1.799, 1.9599999999999997, 1.8059999999999998, 1.977, 1.8139999999999998, 2.007, 1.813, 2.0450000000000004, 1.801, 2.079, 1.782, 2.103, 1.759, 2.115, 1.7429999999999999, 2.119, 1.7349999999999999, 2.184, 1.855, 2.1670000000000003, 1.849, 2.1380000000000003, 1.8439999999999999, 2.104, 1.845, 2.0740000000000003, 1.8519999999999999, 2.0530000000000004, 1.863, 2.043, 1.877, 2.043, 1.887, 2.0460000000000003, 1.891, 2.043, 1.886, 2.0290000000000004, 1.878, 2.003, 1.8719999999999999, 1.974, 1.875, 1.9509999999999998, 1.887, 1.937, 1.904, 1.934, 1.922, 1.9429999999999998, 1.9349999999999998, 1.953, 1.9359999999999997, 1.957, 1.926, 1.95, 1.912, 1.9309999999999998, 1.903, 1.91, 1.902, 1.897, 1.911, 1.898, 1.927, 1.911, 1.9429999999999998, 2.201, 2.16, 2.185, 2.16, 2.1660000000000004, 2.176, 2.1540000000000004, 2.202, 2.1510000000000002, 2.2310000000000003, 2.1580000000000004, 2.25, 2.169, 2.2510000000000003, 2.173, 2.237, 2.161, 2.216, 2.132, 2.2030000000000003, 2.0940000000000003, 2.204, 2.065, 2.22, 2.0500000000000003, 2.248, 2.113, 2.3280000000000003, 2.1390000000000002, 2.342, 2.1660000000000004, 2.345, 2.181, 2.338, 1.933, 2.0340000000000003, 1.921, 2.043, 1.929, 2.043, 1.957, 2.035, 2.083, 2.0460000000000003, 2.096, 2.0450000000000004, 2.125, 2.0380000000000003, 2.1620000000000004, 2.0300000000000002, 2.193, 2.024, 2.3040000000000003, 2.1260000000000003, 2.277, 2.152, 2.2560000000000002, 2.172, 2.248, 2.1780000000000004, 2.2560000000000002, 2.172, 2.278, 2.1590000000000003, 2.189, 2.323, 2.22, 2.309, 2.246, 2.298, 2.2520000000000002, 2.2960000000000003, 2.2350000000000003, 2.302, 2.205, 2.311, 2.18, 2.317, 2.169, 2.3160000000000003, 2.1790000000000003, 2.305, 2.205, 2.286, 2.241, 2.2640000000000002, 2.2680000000000002, 2.246, 2.2680000000000002, 2.24, 2.241, 2.245, 2.204, 2.2600000000000002, 2.1750000000000003, 2.274, 2.165, 2.278, 2.177, 2.266, 2.206, 2.2470000000000003, 2.242, 2.229, 2.2640000000000002, 2.22, 2.2600000000000002, 2.2230000000000003, 2.23, 2.237, 2.2190000000000003, 2.3890000000000002, 2.182, 2.398, 2.16, 2.398, 2.1580000000000004, 2.387, 2.1790000000000003, 2.37, 2.213, 2.3520000000000003, 2.242, 2.343, 2.2470000000000003, 2.342, 2.22, 2.345, 2.1780000000000004, 2.349, 2.14, 2.345, 2.12, 2.329, 2.125, 2.305, 2.152, 2.2800000000000002, 2.1910000000000003, 2.261, 2.224, 2.2550000000000003, 2.2310000000000003, 2.2600000000000002, 2.206, 2.269, 2.0060000000000002, 2.1460000000000004, 2.012, 2.119, 2.0380000000000003, 2.097, 2.0780000000000003, 2.08, 2.113, 2.073, 2.125, 2.069, 2.1100000000000003, 2.064, 2.0820000000000003, 2.051, 2.0580000000000003, 2.0290000000000004, 2.043, 1.9989999999999999, 2.044, 1.9679999999999997, 2.0540000000000003, 1.942, 2.067, 1.927, 2.067, 1.921, 2.0410000000000004, 1.919, 1.994, 1.917, 1.799, 1.789, 1.76, 1.78, 1.7429999999999999, 1.772, 1.752, 1.764, 1.78, 1.757, 1.813, 1.751, 1.8319999999999999, 1.742, 1.823, 1.728, 1.792, 1.71, 1.754, 1.692, 1.728, 1.675, 1.7209999999999999, 1.66, 1.7349999999999999, 1.645, 1.767, 1.63, 1.799, 1.603, 1.756, 1.6019999999999999, 1.724, 1.6059999999999999, 1.71, 1.615, 1.7149999999999999, 1.625, 1.732, 1.634, 1.7449999999999999, 1.639, 1.736, 1.64, 1.7029999999999998, 1.641, 1.658, 1.644, 1.619, 1.653, 1.5999999999999999, 1.668, 1.6059999999999999, 1.686, 1.632, 1.704, 1.67, 1.7189999999999999, 1.704, 1.73, 1.7149999999999999, 1.736, 1.6989999999999998, 1.7389999999999999, 1.67, 1.744, 1.644, 1.754, 1.7369999999999999, 1.9989999999999999, 1.783, 2.0220000000000002, 1.835, 2.0340000000000003, 1.875, 2.0330000000000004, 1.887, 2.024, 1.876, 2.0170000000000003, 1.8539999999999999, 2.0170000000000003, 1.8379999999999999, 2.0300000000000002, 1.837, 2.055, 1.8539999999999999, 2.087, 1.885, 2.1140000000000003, 1.92, 2.1310000000000002, 1.946, 2.137, 1.95, 2.14, 1.934, 2.149, 1.906, 2.1660000000000004, 1.883, 2.193, 1.8739999999999999, 2.225, 1.883, 2.2510000000000003, 1.906, 2.2640000000000002, 1.892, 2.378, 1.8619999999999999, 2.3840000000000003, 1.8279999999999998, 2.399, 1.804, 2.419, 1.796, 2.4370000000000003, 1.8079999999999998, 2.4450000000000003, 1.8359999999999999, 2.44, 1.8699999999999999, 2.4250000000000003, 1.893, 2.4080000000000004, 1.893, 2.3960000000000004, 1.8739999999999999, 2.395, 1.8479999999999999, 2.4040000000000004, 1.827, 2.4200000000000004, 1.8199999999999998, 2.432, 1.627, 2.3120000000000003, 1.6099999999999999, 2.302, 1.6059999999999999, 2.281, 1.613, 2.2560000000000002, 1.6239999999999999, 2.234, 1.632, 2.22, 1.635, 2.2150000000000003, 1.634, 2.2150000000000003, 1.636, 2.2150000000000003, 1.646, 2.2070000000000003, 1.7, 1.876, 1.6929999999999998, 1.871, 1.692, 1.8579999999999999, 1.6989999999999998, 1.841, 1.6889999999999998, 2.311, 1.676, 2.355, 1.674, 2.3760000000000003, 1.682, 2.37, 1.696, 2.349, 1.71, 2.333, 1.7189999999999999, 2.3360000000000003, 1.7189999999999999, 2.362, 1.714, 2.4090000000000003, 1.7049999999999998, 2.466, 1.698, 2.512, 1.7089999999999999, 1.714, 1.71, 1.7, 1.6869999999999998, 1.68, 1.682, 1.6929999999999998, 1.7109999999999999, 1.732, 1.977, 2.003, 2.0220000000000002, 2.0300000000000002, 2.032, 2.0340000000000003, 2.0410000000000004, 2.055, 2.073, 2.089, 2.1020000000000003, 2.108, 2.1060000000000003, 2.0980000000000003, 2.0860000000000003, 2.075, 2.071, 2.076, 2.088, 2.1, 2.1060000000000003, 2.101, 2.0900000000000003, 2.0780000000000003, 2.067, 2.065, 2.071, 2.084, 1.958, 1.9549999999999998, 1.962, 1.977, 1.998, 2.016, 2.0220000000000002, 2.015, 1.9999999999999998, 1.985, 1.978, 1.886, 1.869, 1.8659999999999999, 1.879, 1.905, 1.933, 1.9519999999999997, 1.9519999999999997, 1.934, 1.911, 1.898, 1.9, 1.917, 1.9429999999999998, 2.503, 1.9679999999999997, 2.508, 1.9799999999999998, 2.523, 1.9719999999999998, 2.536, 1.946, 2.539, 1.837, 2.1550000000000002, 1.815, 2.111, 1.8079999999999998, 2.0660000000000003, 1.8159999999999998, 2.032, 1.833, 2.0130000000000003, 1.8519999999999999, 2.008, 1.8599999999999999, 2.0130000000000003, 1.849, 2.019, 1.8199999999999998, 2.0130000000000003, 1.784, 1.9909999999999999, 1.751, 1.9599999999999997, 1.7289999999999999, 1.929, 1.7229999999999999, 1.904, 1.7309999999999999, 1.89, 1.746, 1.887, 1.753, 1.892, 1.742, 1.895, 1.7109999999999999, 1.889, 1.676, 1.8699999999999999, 1.651, 1.8399999999999999, 1.644, 1.8079999999999998, 1.788, 1.6889999999999998, 1.8299999999999998, 1.7089999999999999, 1.871, 1.734, 1.892, 1.756, 1.884, 1.765, 1.8559999999999999, 1.759, 1.8259999999999998, 1.7409999999999999, 1.8079999999999998, 1.722, 1.8079999999999998, 1.712, 1.831, 1.714, 1.8679999999999999, 1.7269999999999999, 1.903, 1.746, 1.916, 1.762, 1.895, 1.772, 1.853, 1.772, 1.8099999999999998, 1.765, 1.784, 1.761, 1.782, 1.765, 1.726, 1.676, 1.755, 1.679, 1.787, 1.6889999999999998, 1.801, 1.6969999999999998, 1.783, 1.6969999999999998, 1.742, 1.686, 1.6969999999999998, 1.67, 1.667, 1.659, 1.659, 1.656, 1.676, 1.664, 1.712, 1.6829999999999998, 1.755, 1.7029999999999998, 1.782, 1.7149999999999999, 1.778, 1.716, 1.7469999999999999, 1.7029999999999998, 1.71, 1.6869999999999998, 1.6829999999999998, 1.677, 1.6909999999999998, 1.954, 1.738, 1.9839999999999998, 1.796, 2.008, 1.845, 2.0220000000000002, 1.867, 2.0220000000000002, 1.861, 2.016, 1.8439999999999999, 2.012, 1.831, 2.0180000000000002, 1.8339999999999999, 2.0340000000000003, 1.8559999999999999, 2.059, 1.894, 2.084, 1.937, 2.1, 1.9679999999999997, 2.101, 1.9679999999999997, 2.085, 1.9389999999999998, 2.064, 1.9, 2.0460000000000003, 1.869, 2.0410000000000004, 1.8559999999999999, 2.0500000000000003, 2.444, 1.91, 2.4130000000000003, 1.89, 2.398, 1.876, 2.403, 1.8739999999999999, 2.4210000000000003, 1.885, 2.438, 1.908, 2.4410000000000003, 1.933, 2.427, 1.9479999999999997, 2.5170000000000003, 2.105, 2.4850000000000003, 2.124, 2.451, 2.124, 2.43, 2.112, 2.4280000000000004, 2.0980000000000003, 2.444, 2.092, 2.472, 2.0980000000000003, 2.498, 2.117, 2.504, 2.144, 2.482, 2.169, 2.44, 2.18, 2.3930000000000002, 2.1750000000000003, 2.354, 2.16, 2.3280000000000003, 2.1470000000000002, 2.315, 2.1420000000000003, 2.313, 2.1510000000000002, 2.3120000000000003, 2.172, 2.2950000000000004, 2.196, 2.354, 2.1100000000000003, 2.325, 2.077, 2.305, 2.048, 2.294, 2.0290000000000004, 2.2870000000000004, 2.0210000000000004, 2.274, 2.0220000000000002, 2.2430000000000003, 2.0210000000000004, 2.192, 2.011, 2.1380000000000003, 1.9839999999999998, 2.095, 1.9469999999999998, 2.068, 1.8, 2.04, 1.804, 2.0010000000000003, 1.794, 1.9639999999999997, 1.778, 1.938, 1.767, 1.927, 1.766, 1.928, 1.78, 1.9309999999999998, 1.803, 1.922, 1.829, 1.891, 1.845, 1.843, 1.8419999999999999, 1.794, 1.823, 1.761, 1.8, 1.752, 1.783, 1.77, 1.782, 1.8079999999999998, 1.797, 1.887, 1.892, 1.916, 1.912, 1.926, 1.9309999999999998, 1.911, 1.938, 1.883, 1.926, 1.859, 1.9, 1.847, 1.8719999999999999, 1.851, 1.8519999999999999, 1.8699999999999999, 1.849, 1.893, 1.8639999999999999, 1.907, 1.892, 1.893, 1.921, 1.849, 1.941, 1.79, 1.9439999999999997, 1.7349999999999999, 1.9359999999999997, 1.629, 1.891, 1.6239999999999999, 1.88, 1.639, 1.885, 1.675, 1.909, 1.726, 1.9429999999999998, 1.779, 1.9749999999999999, 1.821, 1.994, 1.8459999999999999, 1.994, 1.8579999999999999, 1.9829999999999999, 1.8699999999999999, 1.9709999999999999, 1.89, 1.9679999999999997, 1.92, 1.9789999999999999, 1.961, 2.003, 2.008, 2.0330000000000004, 2.048, 2.056, 2.071, 2.0620000000000003, 2.072, 2.051, 2.0580000000000003, 2.032, 2.044, 2.0180000000000002, 2.0370000000000004, 2.0170000000000003, 2.218, 2.202, 2.2030000000000003, 2.186, 2.1830000000000003, 2.1620000000000004, 2.164, 2.141, 2.156, 2.1350000000000002, 2.16, 2.145, 2.1710000000000003, 2.168, 2.184, 2.194, 2.188, 2.2110000000000003, 2.1780000000000004, 2.2110000000000003, 2.156, 2.194, 2.129, 2.1740000000000004, 2.105, 2.1620000000000004, 2.093, 2.164, 2.095, 2.184, 2.107, 2.214, 2.123, 2.244, 2.132, 2.2590000000000003, 2.1310000000000002, 2.2520000000000002, 2.133, 2.341, 2.136, 2.378, 2.1420000000000003, 2.4080000000000004, 2.144, 2.415, 2.141, 2.398, 2.1350000000000002, 2.369, 2.132, 2.343, 2.0250000000000004, 2.128, 2.016, 2.1550000000000002, 2.0010000000000003, 2.1630000000000003, 1.981, 2.141, 1.958, 2.096, 1.937, 2.0490000000000004, 1.924, 2.0170000000000003, 1.921, 2.0050000000000003, 1.684, 1.825, 1.679, 1.794, 1.673, 1.774, 1.8099999999999998, 2.2190000000000003, 1.793, 2.218, 1.79, 2.217, 1.802, 2.217, 1.823, 2.218, 1.896, 2.228, 1.911, 2.25, 1.926, 2.27, 1.9349999999999998, 2.2870000000000004, 1.9359999999999997, 2.301, 1.927, 2.315, 1.913, 2.3320000000000003, 1.9, 2.35, 1.895, 2.367, 1.9, 2.383, 1.912, 2.3960000000000004, 1.925, 2.407, 1.9309999999999998, 2.4160000000000004, 1.927, 2.426, 1.909, 2.438, 1.885, 2.455, 1.861, 2.478, 1.843, 2.5050000000000003, 1.8359999999999999, 2.536, 1.843, 2.567, 1.8559999999999999, 2.595, 1.8659999999999999, 2.62, 1.865, 1.8519999999999999, 1.835, 1.8219999999999998, 1.819, 1.831, 1.839, 1.843, 1.8299999999999998, 1.8, 1.763, 1.73, 1.7129999999999999, 1.712, 1.724, 1.7409999999999999, 1.752, 1.7449999999999999, 1.718, 1.6849999999999998, 1.659, 1.65, 1.751, 1.7389999999999999, 1.722, 1.7109999999999999, 1.71, 1.72, 2.496, 1.7389999999999999, 2.488, 1.761, 2.478, 1.773, 2.4690000000000003, 1.766, 2.463, 1.7389999999999999, 2.46, 1.704, 2.4570000000000003, 1.672, 2.451, 1.5779999999999998, 2.152, 1.605
[truncated: 1,072,886 more chars]
