# Supplementary material for: Modelling chemical processes in explicit solvents with machine learning potentials
Source: Nat Commun. 2024 Jul 20;15:6114. doi: 10.1038/s41467-024-50418-6 (PMC11271496; doi:10.1038/s41467-024-50418-6)
Supplement: Supplementary file 4 — Source Data [file 41467_2024_50418_MOESM4_ESM.zip › source_data/SI/S10/s34/product_water.txt]

WARNING: $DFTB_PATH not set, dftb+ not available
dis : [1.875, 2.957, 2.368, 1.903, 2.96, 2.361, 1.92, 2.962, 2.359, 1.917, 2.965, 2.368, 1.898, 2.967, 2.383, 1.876, 2.969, 2.402, 1.864, 2.969, 2.413, 1.869, 2.967, 2.414, 1.892, 2.962, 2.403, 1.927, 2.954, 2.386, 1.962, 2.944, 2.369, 1.981, 2.932, 2.357, 1.977, 2.923, 2.352, 1.955, 2.916, 2.355, 1.929, 2.912, 2.364, 1.912, 2.911, 2.37, 1.911, 2.912, 2.37, 1.929, 2.915, 2.362, 1.957, 2.915, 2.35, 1.986, 2.916, 2.34, 2.002, 2.918, 2.338, 1.997, 2.924, 2.342, 1.976, 2.933, 2.351, 1.953, 2.942, 2.36, 1.941, 2.953, 2.364, 1.902, 3.059, 2.332, 1.884, 3.091, 2.331, 1.873, 3.121, 2.328, 1.871, 3.149, 2.325, 1.879, 3.17, 2.326, 1.893, 3.187, 2.33, 1.904, 3.2, 2.338, 1.907, 3.209, 2.346, 1.899, 3.213, 2.353, 1.886, 3.215, 2.356, 1.874, 3.212, 2.355, 1.869, 3.205, 2.353, 1.873, 3.195, 2.352, 1.887, 3.183, 2.354, 1.904, 3.17, 2.355, 1.92, 3.157, 2.355, 1.928, 3.144, 2.349, 1.928, 3.132, 2.339, 1.925, 3.119, 2.322, 1.923, 3.105, 2.303, 1.928, 3.091, 2.284, 1.94, 3.074, 2.269, 1.958, 3.055, 2.256, 1.98, 3.032, 2.245, 1.998, 3.007, 2.234, 2.008, 2.978, 2.221, 1.954, 2.681, 1.963, 2.684, 1.97, 2.676, 1.973, 2.66, 1.975, 2.639, 1.976, 2.622, 1.979, 2.614, 1.987, 2.616, 1.996, 2.623, 2.004, 2.632, 2.008, 2.636, 2.007, 2.001, 1.997, 1.995, 1.998, 2.005, 1.923, 3.041, 2.3, 1.937, 3.01, 2.336, 1.946, 2.98, 2.357, 1.947, 2.95, 2.355, 1.941, 2.921, 2.338, 1.933, 2.897, 2.323, 1.929, 2.877, 2.319, 1.931, 2.86, 2.33, 1.938, 2.849, 2.351, 1.949, 2.843, 2.379, 1.96, 2.838, 2.4, 1.966, 2.833, 2.408, 1.965, 2.825, 2.397, 1.957, 2.814, 2.377, 1.95, 2.802, 2.361, 1.948, 2.788, 2.356, 1.951, 2.773, 2.366, 1.958, 2.759, 2.39, 1.967, 2.741, 2.422, 1.978, 2.719, 2.451, 1.986, 2.694, 2.468, 1.991, 2.666, 2.47, 1.991, 2.639, 2.464, 1.99, 2.615, 2.459, 1.992, 2.597, 2.461, 1.996, 2.585, 2.469, 2.007, 2.581, 2.482, 1.936, 2.993, 2.297, 1.937, 2.996, 2.31, 1.935, 3.0, 2.315, 1.926, 3.009, 2.308, 1.913, 3.022, 2.291, 1.899, 3.039, 2.271, 1.888, 3.06, 2.259, 1.883, 3.083, 2.259, 1.887, 3.107, 2.271, 1.895, 3.131, 2.288, 1.903, 3.153, 2.3, 1.909, 3.173, 2.299, 1.912, 3.19, 2.285, 1.912, 3.204, 2.263, 1.911, 3.214, 2.243, 1.908, 3.219, 2.233, 1.907, 3.22, 2.239, 1.907, 3.219, 2.258, 1.909, 3.216, 2.279, 1.911, 3.213, 2.293, 1.911, 3.211, 2.294, 1.91, 3.21, 2.283, 1.906, 3.211, 2.265, 1.9, 3.215, 2.251, 1.896, 3.223, 2.248, 1.898, 3.234, 2.258, 1.906, 3.248, 2.279, 1.918, 3.263, 2.303, 1.946, 2.91, 2.283, 1.958, 2.904, 2.287, 1.967, 2.893, 2.283, 1.969, 2.878, 2.266, 1.964, 2.861, 2.238, 1.955, 2.848, 2.21, 1.948, 2.84, 2.188, 1.947, 2.839, 2.18, 1.954, 2.841, 2.186, 1.968, 2.844, 2.202, 1.986, 2.846, 2.22, 2.0, 2.845, 2.224, 2.004, 2.839, 2.21, 1.999, 2.832, 2.185, 1.991, 2.83, 2.162, 1.983, 2.832, 2.149, 1.981, 2.842, 2.152, 1.987, 2.858, 2.17, 1.997, 2.877, 2.198, 2.008, 2.894, 2.224, 2.01, 2.907, 2.236, 2.001, 2.918, 2.231, 1.985, 2.928, 2.217, 1.97, 2.938, 2.207, 1.961, 2.951, 2.207, 1.96, 2.966, 2.223, 1.966, 2.981, 2.252, 1.976, 2.997, 2.289, 1.985, 3.01, 2.323, 1.984, 3.021, 2.344, 1.972, 3.026, 2.349, 1.954, 3.031, 2.348, 1.992, 2.847, 2.226, 1.976, 2.855, 2.225, 1.966, 2.866, 2.221, 1.962, 2.879, 2.213, 1.964, 2.896, 2.203, 1.968, 2.915, 2.195, 1.971, 2.933, 2.192, 1.97, 2.946, 2.196, 1.961, 2.953, 2.206, 1.947, 2.954, 2.22, 1.932, 2.951, 2.235, 1.922, 2.949, 2.248, 1.919, 2.95, 2.256, 1.924, 2.956, 2.26, 1.936, 2.968, 2.263, 1.949, 2.983, 2.269, 1.956, 2.998, 2.28, 1.956, 3.012, 2.293, 1.951, 3.028, 2.306, 1.944, 3.046, 2.317, 1.941, 3.065, 2.322, 1.943, 3.084, 2.322, 1.95, 3.102, 2.317, 1.962, 3.116, 2.311, 1.972, 3.125, 2.31, 1.978, 3.129, 2.314, 1.975, 3.125, 2.323, 1.964, 3.115, 2.337, 2.022, 2.838, 2.194, 2.029, 2.831, 2.189, 2.027, 2.825, 2.186, 2.016, 2.822, 2.185, 1.999, 2.821, 2.185, 1.981, 2.819, 2.185, 1.969, 2.816, 2.186, 1.965, 2.814, 2.185, 1.969, 2.815, 2.183, 1.978, 2.819, 2.18, 1.986, 2.829, 2.179, 1.986, 2.843, 2.18, 1.975, 2.859, 2.184, 1.958, 2.875, 2.189, 1.942, 2.888, 2.194, 1.933, 2.897, 2.199, 1.937, 2.904, 2.202, 1.949, 2.911, 2.205, 1.966, 2.92, 2.208, 1.979, 2.928, 2.212, 1.982, 2.935, 2.22, 1.974, 2.941, 2.232, 1.96, 2.944, 2.245, 1.945, 2.943, 2.257, 1.936, 2.94, 2.267, 1.936, 2.935, 2.273, 1.945, 2.93, 2.277, 1.96, 2.929, 2.281, 1.973, 2.931, 2.287, 1.978, 2.937, 2.297, 1.973, 2.945, 2.31, 1.961, 2.952, 2.324, 1.95, 2.959, 2.336, 1.944, 2.965, 2.346, 1.95, 2.967, 2.352, 2.035, 2.858, 2.17, 2.048, 2.864, 2.161, 2.056, 2.869, 2.159, 2.054, 2.869, 2.166, 2.04, 2.867, 2.183, 2.024, 2.868, 2.206, 2.011, 2.872, 2.227, 2.01, 2.879, 2.241, 2.024, 2.888, 2.245, 2.048, 2.897, 2.243, 2.073, 2.905, 2.243, 2.09, 2.911, 2.252, 2.094, 2.914, 2.269, 2.087, 2.914, 2.294, 2.077, 2.915, 2.319, 2.072, 2.918, 2.336, 2.077, 2.921, 2.341, 2.094, 2.926, 2.337, 2.118, 2.93, 2.332, 2.14, 2.929, 2.329, 2.154, 2.925, 2.331, 2.156, 2.916, 2.339, 2.15, 2.903, 2.352, 2.143, 2.889, 2.364, 2.143, 2.876, 2.371, 2.151, 2.864, 2.368, 2.166, 2.855, 2.358, 2.185, 2.846, 2.348, 2.075, 2.913, 2.132, 2.032, 2.922, 2.154, 2.001, 2.927, 2.174, 1.993, 2.928, 2.189, 2.006, 2.926, 2.199, 2.032, 2.924, 2.208, 2.057, 2.925, 2.221, 2.064, 2.931, 2.237, 2.046, 2.942, 2.26, 2.009, 2.957, 2.289, 1.972, 2.974, 2.318, 1.949, 2.991, 2.345, 1.947, 3.005, 2.368, 1.965, 3.017, 2.385, 1.995, 3.029, 2.399, 2.019, 3.041, 2.411, 2.024, 3.053, 2.424, 1.999, 3.065, 2.438, 1.959, 3.076, 2.454, 1.92, 3.085, 2.467, 1.897, 3.091, 2.474, 1.895, 3.093, 2.471, 1.916, 3.094, 2.461, 1.954, 3.094, 2.449, 1.993, 3.094, 2.441, 2.09, 2.9, 2.09, 2.088, 2.905, 2.102, 2.089, 2.911, 2.116, 2.09, 2.919, 2.128, 2.089, 2.929, 2.136, 2.088, 2.941, 2.141, 2.087, 2.954, 2.142, 2.086, 2.966, 2.141, 2.086, 2.975, 2.143, 2.084, 2.98, 2.148, 2.082, 2.981, 2.154, 2.08, 2.981, 2.16, 2.077, 2.98, 2.161, 2.074, 2.979, 2.156, 2.071, 2.977, 2.147, 2.068, 2.972, 2.135, 2.066, 2.965, 2.126, 2.062, 2.955, 2.124, 2.055, 2.943, 2.129, 2.05, 2.929, 2.138, 2.044, 2.915, 2.149, 2.041, 2.901, 2.161, 2.04, 2.889, 2.17, 2.042, 2.88, 2.176, 2.111, 2.851, 2.101, 2.104, 2.864, 2.134, 2.094, 2.877, 2.157, 2.084, 2.888, 2.167, 2.076, 2.897, 2.171, 2.069, 2.903, 2.174, 2.066, 2.908, 2.184, 2.065, 2.914, 2.201, 2.068, 2.921, 2.223, 2.07, 2.93, 2.243, 2.069, 2.938, 2.258, 2.063, 2.943, 2.261, 2.052, 2.944, 2.252, 2.038, 2.94, 2.236, 2.023, 2.93, 2.224, 2.014, 2.92, 2.222, 2.01, 2.911, 2.231, 2.009, 2.905, 2.248, 2.008, 2.902, 2.269, 2.002, 2.902, 2.286, 1.992, 2.904, 2.291, 1.976, 2.905, 2.287, 1.96, 2.903, 2.281, 1.946, 2.897, 2.281, 1.94, 2.887, 2.288, 1.943, 2.875, 2.303, 1.952, 2.867, 2.324, 1.961, 2.862, 2.344, 1.966, 2.863, 2.357, 1.963, 2.869, 2.357, 1.955, 2.875, 2.345, 1.948, 2.879, 2.331, 1.945, 2.877, 2.321, 1.948, 2.872, 2.32, 2.247, 2.649, 2.054, 2.232, 2.663, 2.044, 2.222, 2.68, 2.035, 2.222, 2.697, 2.033, 2.23, 2.714, 2.039, 2.246, 2.729, 2.051, 2.261, 2.745, 2.064, 2.267, 2.763, 2.072, 2.26, 2.78, 2.072, 2.245, 2.797, 2.063, 2.23, 2.812, 2.05, 2.223, 2.824, 2.039, 2.227, 2.832, 2.032, 2.239, 2.836, 2.032, 2.256, 2.838, 2.036, 2.271, 2.839, 2.041, 2.279, 2.84, 2.04, 2.278, 2.841, 2.035, 2.272, 2.842, 2.025, 2.268, 2.845, 2.016, 2.273, 2.847, 2.01, 2.285, 2.849, 2.01, 2.305, 2.848, 2.016, 2.325, 2.845, 2.027, 2.337, 2.842, 2.037, 2.334, 2.839, 2.041, 2.32, 2.838, 2.039, 2.302, 2.839, 2.036, 2.289, 2.839, 2.033, 2.289, 2.838, 2.033, 2.301, 2.837, 2.034, 2.333, 2.719, 2.096, 2.353, 2.7, 2.087, 2.367, 2.681, 2.083, 2.374, 2.663, 2.085, 2.379, 2.65, 2.094, 2.384, 2.642, 2.105, 2.392, 2.64, 2.114, 2.402, 2.641, 2.116, 2.414, 2.648, 2.112, 2.424, 2.658, 2.105, 2.428, 2.669, 2.101, 2.423, 2.683, 2.103, 2.414, 2.7, 2.112, 2.406, 2.719, 2.128, 2.401, 2.738, 2.143, 2.404, 2.756, 2.152, 2.412, 2.771, 2.151, 2.42, 2.779, 2.143, 2.425, 2.781, 2.132, 2.421, 2.776, 2.124, 2.41, 2.766, 2.12, 2.347, 2.702, 2.135, 2.346, 2.742, 2.169, 2.336, 2.783, 2.198, 2.324, 2.825, 2.218, 2.314, 2.862, 2.234, 2.311, 2.893, 2.246, 2.316, 2.917, 2.26, 2.329, 2.932, 2.279, 2.345, 2.939, 2.302, 2.354, 2.938, 2.327, 2.351, 2.93, 2.348, 2.339, 2.917, 2.361, 2.323, 2.902, 2.365, 2.311, 2.885, 2.359, 2.31, 2.867, 2.348, 2.317, 2.851, 2.339, 2.327, 2.837, 2.335, 2.333, 2.827, 2.338, 2.328, 2.821, 2.346, 2.313, 2.82, 2.353, 2.294, 2.825, 2.353, 2.279, 2.835, 2.344, 2.272, 2.847, 2.328, 2.277, 2.858, 2.311, 2.29, 2.868, 2.301, 2.307, 2.871, 2.3, 2.32, 2.868, 2.308, 2.324, 2.859, 2.32, 2.318, 2.845, 2.329, 2.308, 2.828, 2.327, 2.3, 2.809, 2.312, 2.302, 2.789, 2.288, 2.26, 2.673, 2.183, 2.254, 2.662, 2.178, 2.251, 2.654, 2.184, 2.251, 2.652, 2.197, 2.248, 2.653, 2.21, 2.244, 2.657, 2.215, 2.238, 2.662, 2.206, 2.231, 2.664, 2.188, 2.227, 2.661, 2.168, 2.224, 2.653, 2.153, 2.224, 2.642, 2.146, 2.224, 2.632, 2.147, 2.223, 2.623, 2.149, 2.218, 2.62, 2.146, 2.213, 2.619, 2.134, 2.209, 2.622, 2.111, 2.206, 2.625, 2.082, 2.203, 2.628, 2.055, 2.201, 2.631, 2.036, 2.2, 2.635, 2.027, 2.199, 2.644, 2.029, 2.197, 2.658, 2.036, 2.196, 2.677, 2.04, 2.193, 2.699, 2.033, 2.192, 2.723, 2.018, 2.19, 2.745, 1.998, 2.187, 2.763, 1.98, 2.258, 2.668, 2.224, 2.276, 2.69, 2.236, 2.287, 2.713, 2.228, 2.288, 2.732, 2.2, 2.282, 2.744, 2.162, 2.276, 2.75, 2.127, 2.276, 2.753, 2.104, 2.287, 2.754, 2.098, 2.306, 2.754, 2.109, 2.329, 2.754, 2.124, 2.347, 2.752, 2.129, 2.355, 2.744, 2.111, 2.352, 2.73, 2.071, 2.339, 2.712, 2.027, 2.327, 2.694, 1.991, 2.323, 2.682, 1.975, 2.33, 2.677, 1.981, 2.346, 2.683, 2.001, 2.365, 2.699, 2.024, 2.379, 2.723, 2.038, 2.381, 2.751, 2.033, 2.373, 2.779, 2.013, 2.362, 2.805, 1.99, 2.354, 2.831, 1.975, 2.354, 2.855, 1.975, 2.366, 2.877, 1.989, 2.386, 2.898, 2.013, 2.407, 2.913, 2.04, 2.42, 2.921, 2.055, 2.42, 2.92, 2.052, 2.414, 2.909, 2.032, 2.404, 2.891, 2.005, 2.242, 2.753, 2.211, 2.276, 2.77, 2.2, 2.296, 2.785, 2.193, 2.295, 2.797, 2.196, 2.281, 2.807, 2.21, 2.265, 2.815, 2.231, 2.261, 2.822, 2.253, 2.27, 2.831, 2.265, 2.294, 2.841, 2.265, 2.325, 2.854, 2.257, 2.35, 2.87, 2.249, 2.357, 2.887, 2.247, 2.342, 2.906, 2.256, 2.315, 2.923, 2.276, 2.292, 2.941, 2.299, 2.278, 2.959, 2.318, 2.279, 2.976, 2.325, 2.293, 2.993, 2.319, 2.312, 3.009, 2.306, 2.322, 3.022, 2.295, 2.312, 3.03, 2.293, 2.28, 3.032, 2.301, 2.239, 3.031, 2.317, 2.204, 3.027, 2.335, 2.182, 3.022, 2.344, 2.178, 3.016, 2.34, 2.189, 3.011, 2.323, 2.208, 3.005, 2.303, 2.221, 3.001, 2.289, 2.217, 2.996, 2.284, 2.196, 2.994, 2.29, 2.169, 2.994, 2.3, 2.219, 2.783, 2.186, 2.209, 2.782, 2.185, 2.2, 2.782, 2.18, 2.192, 2.782, 2.163, 2.186, 2.786, 2.136, 2.183, 2.794, 2.106, 2.181, 2.805, 2.086, 2.179, 2.819, 2.078, 2.173, 2.839, 2.085, 2.167, 2.861, 2.101, 2.162, 2.883, 2.118, 2.158, 2.904, 2.125, 2.157, 2.921, 2.118, 2.158, 2.936, 2.101, 2.16, 2.946, 2.084, 2.16, 2.952, 2.074, 2.157, 2.954, 2.076, 2.155, 2.953, 2.089, 2.152, 2.946, 2.108, 2.15, 2.937, 2.124, 2.149, 2.925, 2.125, 2.149, 2.913, 2.112, 2.151, 2.899, 2.091, 2.153, 2.888, 2.075, 2.153, 2.877, 2.069, 2.152, 2.868, 2.077, 2.149, 2.86, 2.095, 2.143, 2.854, 2.119, 2.138, 2.849, 2.139, 2.194, 2.806, 2.192, 2.207, 2.84, 2.189, 2.216, 2.878, 2.188, 2.215, 2.919, 2.186, 2.205, 2.961, 2.185, 2.191, 3.004, 2.187, 2.181, 3.042, 2.191, 2.183, 3.076, 2.197, 2.194, 3.105, 2.203, 2.211, 3.128, 2.207, 2.227, 3.144, 2.21, 2.235, 3.156, 2.21, 2.23, 3.164, 2.21, 2.216, 3.169, 2.208, 2.201, 3.171, 2.205, 2.193, 3.172, 2.2, 2.197, 3.174, 2.194, 2.209, 3.176, 2.186, 2.225, 3.178, 2.175, 2.237, 3.18, 2.163, 2.24, 3.183, 2.15, 2.231, 3.187, 2.136, 2.217, 3.19, 2.125, 2.208, 3.192, 2.119, 2.207, 3.192, 2.117, 2.216, 3.188, 2.117, 2.235, 3.179, 2.116, 2.256, 3.164, 2.113, 2.27, 3.143, 2.108, 2.269, 3.119, 2.103, 2.18, 2.859, 2.214, 2.21, 2.867, 2.208, 2.225, 2.877, 2.202, 2.221, 2.888, 2.195, 2.207, 2.897, 2.188, 2.194, 2.903, 2.183, 2.192, 2.904, 2.18, 2.204, 2.899, 2.179, 2.228, 2.889, 2.179, 2.257, 2.874, 2.18, 2.278, 2.855, 2.178, 2.282, 2.834, 2.172, 2.265, 2.813, 2.164, 2.242, 2.797, 2.155, 2.223, 2.785, 2.149, 2.219, 2.775, 2.146, 2.23, 2.769, 2.148, 2.251, 2.764, 2.151, 2.273, 2.763, 2.152, 2.284, 2.767, 2.152, 2.275, 2.778, 2.15, 2.249, 2.795, 2.148, 2.218, 2.815, 2.149, 2.195, 2.837, 2.154, 2.189, 2.856, 2.164, 2.198, 2.87, 2.181, 2.217, 2.877, 2.201, 2.234, 2.877, 2.22, 2.234, 2.87, 2.234, 2.214, 2.86, 2.244, 2.181, 2.848, 2.251, 2.151, 2.832, 2.258, 2.135, 2.816, 2.268, 2.14, 2.937, 2.238, 2.144, 2.943, 2.262, 2.154, 2.945, 2.28, 2.168, 2.945, 2.281, 2.181, 2.942, 2.268, 2.19, 2.94, 2.248, 2.195, 2.94, 2.231, 2.193, 2.942, 2.224, 2.187, 2.947, 2.226, 2.183, 2.953, 2.237, 2.183, 2.959, 2.252, 2.187, 2.962, 2.259, 2.193, 2.962, 2.251, 2.197, 2.961, 2.229, 2.197, 2.959, 2.202, 2.192, 2.961, 2.182, 2.182, 2.964, 2.173, 2.173, 2.969, 2.176, 2.17, 2.973, 2.19, 2.175, 2.971, 2.204, 2.188, 2.966, 2.209, 2.202, 2.957, 2.201, 2.211, 2.949, 2.182, 2.212, 2.943, 2.158, 2.203, 2.942, 2.137, 2.192, 2.945, 2.128, 2.184, 2.952, 2.13, 2.185, 2.96, 2.142, 2.196, 2.968, 2.155, 2.069, 2.982, 2.277, 2.083, 2.964, 2.251, 2.096, 2.943, 2.232, 2.104, 2.92, 2.223, 2.103, 2.894, 2.221, 2.094, 2.868, 2.221, 2.083, 2.843, 2.217, 2.077, 2.818, 2.206, 2.077, 2.794, 2.189, 2.08, 2.771, 2.171, 2.086, 2.748, 2.159, 2.09, 2.726, 2.156, 2.089, 2.708, 2.163, 2.083, 2.693, 2.176, 2.072, 2.684, 2.189, 2.062, 2.68, 2.194, 2.055, 2.681, 2.188, 2.056, 2.686, 2.174, 2.063, 2.691, 2.159, 2.073, 2.698, 2.153, 2.079, 2.706, 2.157, 2.077, 2.717, 2.17, 2.066, 2.728, 2.187, 2.051, 2.739, 2.205, 2.037, 2.752, 2.216, 2.034, 2.765, 2.216, 2.043, 2.777, 2.21, 2.059, 2.786, 2.204, 2.077, 2.795, 2.205, 2.091, 2.803, 2.216, 2.095, 2.809, 2.234, 1.953, 2.938, 2.354, 1.961, 2.95, 2.374, 1.963, 2.957, 2.393, 1.957, 2.96, 2.406, 1.945, 2.961, 2.412, 1.931, 2.963, 2.412, 1.922, 2.968, 2.414, 1.924, 2.977, 2.42, 1.934, 2.992, 2.433, 1.949, 3.008, 2.451, 1.965, 3.024, 2.469, 1.976, 3.038, 2.483, 1.98, 3.05, 2.49, 1.98, 3.06, 2.488, 1.979, 3.069, 2.482, 1.981, 3.076, 2.475, 1.988, 3.082, 2.472, 2.0, 3.087, 2.473, 2.013, 3.09, 2.48, 2.027, 3.092, 2.489, 2.036, 3.089, 2.495, 2.039, 3.081, 2.494, 2.038, 3.072, 2.486, 2.04, 3.063, 2.469, 2.045, 3.057, 2.45, 2.054, 3.055, 2.435, 2.063, 3.055, 2.428, 2.072, 3.057, 2.429, 2.076, 3.061, 2.432, 2.073, 3.064, 2.433, 2.065, 3.066, 2.424, 2.057, 3.065, 2.405, 2.052, 3.066, 2.379, 2.05, 3.067, 2.356, 2.054, 3.068, 2.34, 2.063, 3.069, 2.332, 2.072, 3.069, 2.333, 1.938, 2.93, 2.366, 1.966, 2.944, 2.388, 1.979, 2.958, 2.409, 1.972, 2.973, 2.429, 1.951, 2.989, 2.447, 1.93, 3.005, 2.461, 1.919, 3.018, 2.468, 1.925, 3.027, 2.467, 1.945, 3.031, 2.458, 1.974, 3.033, 2.441, 2.0, 3.038, 2.423, 2.012, 3.048, 2.407, 2.004, 3.062, 2.399, 1.98, 3.08, 2.398, 1.95, 3.101, 2.403, 1.927, 3.122, 2.412, 1.92, 3.145, 2.421, 1.931, 3.168, 2.424, 1.957, 3.192, 2.424, 1.986, 3.219, 2.425, 2.004, 3.247, 2.433, 2.002, 3.274, 2.449, 1.985, 3.299, 2.47, 1.963, 3.325, 2.492, 1.952, 3.349, 2.508, 1.957, 3.371, 2.513, 1.978, 3.39, 2.504, 2.009, 3.403, 2.486, 1.934, 2.866, 2.353, 1.911, 2.878, 2.317, 1.903, 2.892, 2.293, 1.913, 2.905, 2.284, 1.94, 2.918, 2.289, 1.978, 2.934, 2.301, 2.012, 2.956, 2.312, 2.028, 2.983, 2.31, 2.021, 3.013, 2.29, 1.998, 3.044, 2.26, 1.975, 3.073, 2.231, 1.967, 3.098, 2.214, 1.976, 3.118, 2.214, 2.002, 3.133, 2.229, 2.038, 3.142, 2.25, 2.071, 3.145, 2.266, 2.087, 3.145, 2.266, 2.079, 3.141, 2.245, 2.053, 3.136, 2.216, 2.024, 3.129, 2.188, 2.003, 3.123, 2.173, 1.96, 2.9, 2.354, 1.97, 2.886, 2.339, 1.974, 2.874, 2.325, 1.971, 2.866, 2.312, 1.964, 2.861, 2.299, 1.959, 2.858, 2.289, 1.96, 2.857, 2.279, 1.969, 2.855, 2.271, 1.987, 2.853, 2.265, 2.011, 2.846, 2.26, 2.032, 2.837, 2.255, 2.043, 2.827, 2.25, 2.044, 2.818, 2.245, 2.04, 2.808, 2.238, 2.037, 2.8, 2.231, 2.04, 2.793, 2.225, 2.053, 2.786, 2.218, 2.073, 2.776, 2.212, 2.093, 2.765, 2.208, 2.106, 2.751, 2.203, 2.106, 2.738, 2.196, 2.093, 2.728, 2.191, 2.074, 2.725, 2.186, 2.058, 2.727, 2.182, 2.05, 2.734, 2.182, 2.051, 2.742, 2.184, 2.06, 2.749, 2.187, 1.966, 2.957, 2.351, 1.973, 2.955, 2.343, 1.98, 2.952, 2.333, 1.988, 2.948, 2.319, 1.993, 2.946, 2.304, 1.996, 2.945, 2.292, 1.998, 2.95, 2.283, 2.002, 2.958, 2.28, 2.005, 2.971, 2.282, 2.009, 2.988, 2.283, 2.012, 3.008, 2.284, 2.013, 3.03, 2.281, 2.013, 3.053, 2.276, 2.009, 3.075, 2.271, 2.002, 3.094, 2.264, 1.994, 3.109, 2.26, 1.986, 3.12, 2.261, 1.982, 3.127, 2.262, 1.983, 3.13, 2.261, 1.988, 3.127, 2.256, 1.994, 3.118, 2.245, 1.998, 3.105, 2.229, 1.998, 3.09, 2.214, 1.995, 3.073, 2.199, 1.978, 2.982, 2.345, 1.982, 2.98, 2.323, 1.985, 2.978, 2.305, 1.986, 2.974, 2.293, 1.986, 2.971, 2.287, 1.986, 2.969, 2.285, 1.987, 2.969, 2.283, 1.99, 2.973, 2.277, 1.999, 2.98, 2.263, 2.011, 2.992, 2.246, 2.025, 3.005, 2.23, 2.037, 3.018, 2.218, 2.045, 3.031, 2.212, 2.045, 3.044, 2.214, 2.04, 3.054, 2.22, 2.034, 3.061, 2.228, 2.031, 3.063, 2.23, 2.031, 3.062, 2.227, 2.035, 3.057, 2.218, 2.042, 3.048, 2.208, 2.051, 3.036, 2.202, 2.058, 3.023, 2.203, 2.063, 3.009, 2.208, 2.063, 2.998, 2.216, 2.061, 2.988, 2.223, 2.059, 2.979, 2.224, 2.061, 2.973, 2.217, 2.068, 2.97, 2.203, 2.077, 2.97, 2.185, 1.993, 2.959, 2.326, 2.01, 2.973, 2.34, 2.025, 2.987, 2.349, 2.037, 3.001, 2.351, 2.046, 3.016, 2.347, 2.056, 3.031, 2.343, 2.067, 3.045, 2.341, 2.077, 3.061, 2.344, 2.089, 3.075, 2.352, 2.099, 3.089, 2.362, 2.106, 3.099, 2.371, 2.108, 3.107, 2.375, 2.105, 3.112, 2.373, 2.099, 3.115, 2.366, 2.091, 3.118, 2.358, 2.083, 3.118, 2.351, 2.078, 3.115, 2.348, 2.076, 3.112, 2.351, 2.077, 3.108, 2.355, 2.078, 3.106, 2.357, 2.078, 3.104, 2.354, 2.075, 3.105, 2.346, 2.071, 3.108, 2.334, 2.064, 3.111, 2.324, 2.058, 3.116, 2.32, 2.058, 3.122, 2.322, 2.062, 3.128, 2.328, 2.073, 3.137, 2.337, 2.09, 3.146, 2.345, 2.107, 3.155, 2.347, 2.122, 3.162, 2.343, 2.133, 3.168, 2.337, 2.138, 3.174, 2.333, 1.987, 2.947, 2.316, 1.995, 2.953, 2.291, 1.998, 2.961, 2.272, 1.994, 2.972, 2.261, 1.984, 2.984, 2.259, 1.971, 2.995, 2.263, 1.957, 3.003, 2.267, 1.951, 3.007, 2.264, 1.954, 3.005, 2.247, 1.965, 2.997, 2.223, 1.979, 2.986, 2.198, 1.991, 2.973, 2.181, 1.994, 2.959, 2.176, 1.986, 2.946, 2.181, 1.973, 2.935, 2.193, 1.961, 2.926, 2.204, 1.956, 2.919, 2.208, 1.958, 2.913, 2.202, 1.968, 2.91, 2.19, 1.981, 2.913, 2.177, 1.992, 2.922, 2.171, 1.994, 2.937, 2.175, 1.988, 2.956, 2.19, 1.975, 2.976, 2.214, 1.963, 2.994, 2.239, 1.958, 3.007, 2.255, 1.965, 3.013, 2.262, 1.979, 3.014, 2.26, 1.996, 3.008, 2.257, 2.008, 2.997, 2.259, 1.988, 2.973, 2.308, 2.013, 2.988, 2.32, 2.028, 3.003, 2.332, 2.033, 3.018, 2.339, 2.027, 3.034, 2.338, 2.018, 3.049, 2.331, 2.013, 3.059, 2.324, 2.015, 3.068, 2.323, 2.029, 3.073, 2.33, 2.05, 3.074, 2.345, 2.072, 3.074, 2.362, 2.089, 3.072, 2.378, 2.092, 3.068, 2.386, 2.084, 3.065, 2.388, 2.072, 3.062, 2.387, 2.066, 3.059, 2.39, 2.071, 3.057, 2.399, 2.087, 3.059, 2.417, 2.114, 3.064, 2.44, 2.141, 3.073, 2.462, 2.159, 3.085, 2.479, 2.161, 3.099, 2.486, 2.149, 3.114, 2.485, 2.131, 3.13, 2.481, 2.12, 3.145, 2.479, 2.121, 3.158, 2.483, 2.138, 3.169, 2.492, 1.967, 2.999, 2.325, 1.974, 3.0, 2.318, 1.982, 2.999, 2.308, 1.992, 2.996, 2.298, 1.999, 2.992, 2.292, 2.003, 2.989, 2.292, 2.004, 2.99, 2.298, 2.006, 2.997, 2.309, 2.011, 3.011, 2.326, 2.017, 3.03, 2.343, 2.025, 3.051, 2.359, 2.032, 3.073, 2.372, 2.038, 3.093, 2.383, 2.043, 3.111, 2.393, 2.045, 3.128, 2.402, 2.046, 3.142, 2.409, 2.043, 3.155, 2.415, 2.038, 3.165, 2.417, 2.032, 3.171, 2.414, 2.025, 3.174, 2.407, 2.019, 3.173, 2.397, 2.016, 3.166, 2.385, 2.016, 3.154, 2.371, 2.019, 3.141, 2.359, 2.026, 3.129, 2.351, 2.036, 3.121, 2.348, 2.046, 3.117, 2.349, 2.052, 3.116, 2.35, 2.052, 3.119, 2.349, 2.048, 3.122, 2.345, 2.045, 3.121, 2.339, 2.047, 3.118, 2.334, 1.952, 2.974, 2.354, 1.975, 2.975, 2.322, 1.99, 2.981, 2.293, 1.994, 2.992, 2.274, 1.989, 3.005, 2.266, 1.983, 3.019, 2.268, 1.984, 3.031, 2.274, 1.991, 3.04, 2.274, 2.006, 3.04, 2.264, 2.027, 3.038, 2.248, 2.049, 3.035, 2.228, 2.066, 3.035, 2.213, 2.07, 3.035, 2.207, 2.062, 3.037, 2.21, 2.048, 3.04, 2.219, 2.038, 3.042, 2.227, 2.039, 3.041, 2.229, 2.051, 3.036, 2.223, 2.071, 3.03, 2.21, 2.094, 3.026, 2.195, 2.109, 3.025, 2.186, 2.11, 3.028, 2.185, 2.099, 3.036, 2.193, 2.083, 3.049, 2.208, 2.071, 3.061, 2.222, 2.07, 3.068, 2.227, 2.08, 3.067, 2.223, 2.098, 3.062, 2.213, 2.117, 3.057, 2.203, 2.129, 3.054, 2.199, 2.416, 2.488, 2.414, 2.489, 2.419, 2.489, 2.425, 2.491, 2.426, 2.498, 2.417, 2.509, 2.399, 2.521, 2.378, 2.53, 2.361, 2.534, 2.354, 2.531, 2.355, 2.524, 2.362, 2.517, 2.369, 2.511, 2.368, 2.511, 1.921, 2.985, 2.541, 1.92, 2.974, 2.528, 1.921, 2.965, 2.52, 1.92, 2.959, 2.518, 1.916, 2.955, 2.519, 1.908, 2.952, 2.521, 1.898, 2.947, 2.516, 1.888, 2.941, 2.501, 1.882, 2.931, 2.477, 1.883, 2.917, 2.447, 1.891, 2.902, 2.421, 1.903, 2.886, 2.402, 1.915, 2.872, 2.392, 1.923, 2.862, 2.392, 1.926, 2.855, 2.396, 1.924, 2.847, 2.398, 1.923, 2.837, 2.393, 1.927, 2.824, 2.384, 1.935, 2.808, 2.374, 1.944, 2.794, 2.37, 1.953, 2.786, 2.377, 1.96, 2.785, 2.395, 1.92, 2.899, 2.584, 1.931, 2.904, 2.553, 1.942, 2.908, 2.522, 1.949, 2.913, 2.491, 1.947, 2.916, 2.463, 1.94, 2.919, 2.433, 1.929, 2.92, 2.401, 1.924, 2.915, 2.369, 1.925, 2.906, 2.341, 1.931, 2.894, 2.32, 1.942, 2.882, 2.305, 1.95, 2.872, 2.297, 1.951, 2.864, 2.292, 1.943, 2.864, 2.285, 1.931, 2.869, 2.274, 1.919, 2.878, 2.261, 1.911, 2.888, 2.247, 1.909, 2.898, 2.232, 1.913, 2.906, 2.217, 1.922, 2.916, 2.203, 1.929, 2.928, 2.19, 1.933, 2.943, 2.174, 1.932, 2.959, 2.157, 1.929, 2.976, 2.136, 1.925, 2.992, 2.114, 1.925, 3.008, 2.093, 1.929, 3.021, 2.075, 1.938, 3.031, 2.062, 1.954, 3.037, 2.054, 1.972, 3.043, 2.049, 1.988, 3.052, 2.045, 1.999, 3.064, 2.041, 1.929, 2.751, 2.486, 1.946, 2.77, 2.511, 1.962, 2.787, 2.536, 1.973, 2.798, 2.557, 1.972, 2.807, 2.572, 1.962, 2.817, 2.584, 1.947, 2.828, 2.596, 1.933, 2.841, 2.61, 1.928, 2.855, 2.626, 1.932, 2.869, 2.642, 1.945, 2.879, 2.657, 1.961, 2.882, 2.668, 1.974, 2.882, 2.673, 1.977, 2.879, 2.67, 1.973, 2.878, 2.664, 1.961, 2.88, 2.654, 1.951, 2.885, 2.645, 1.942, 2.891, 2.636, 1.939, 2.899, 2.629, 1.945, 2.907, 2.621, 1.957, 2.912, 2.61, 1.971, 2.913, 2.592, 1.983, 2.913, 2.571, 1.99, 2.913, 2.55, 1.991, 2.915, 2.529, 1.988, 2.918, 2.515, 1.987, 2.924, 2.505, 1.987, 2.932, 2.498, 1.993, 2.94, 2.489, 2.003, 2.946, 2.475, 1.937, 2.685, 2.457, 1.939, 2.707, 2.445, 1.938, 2.729, 2.429, 1.933, 2.749, 2.412, 1.929, 2.766, 2.398, 1.927, 2.782, 2.389, 1.93, 2.8, 2.383, 1.936, 2.821, 2.383, 1.942, 2.846, 2.385, 1.947, 2.874, 2.385, 1.95, 2.905, 2.378, 1.952, 2.935, 2.365, 1.952, 2.962, 2.345, 1.953, 2.987, 2.324, 1.954, 3.01, 2.306, 1.957, 3.03, 2.292, 1.963, 3.05, 2.284, 1.969, 3.071, 2.278, 1.975, 3.092, 2.269, 1.979, 3.115, 2.25, 1.98, 3.137, 2.22, 1.979, 3.156, 2.186, 1.977, 3.174, 2.154, 1.974, 3.192, 2.133, 1.974, 3.211, 2.127, 1.978, 3.228, 2.134, 1.984, 3.244, 2.149, 1.991, 3.259, 2.16, 1.997, 3.274, 2.158, 1.999, 3.286, 2.142, 2.0, 3.297, 2.121, 2.003, 3.306, 2.104, 2.007, 3.313, 2.101, 2.014, 3.318, 2.112, 2.179, 2.405, 2.175, 2.41, 2.164, 2.399, 2.154, 2.375, 2.148, 2.347, 2.148, 2.325, 2.156, 2.315, 2.17, 2.319, 2.184, 2.33, 2.193, 2.339, 2.197, 2.336, 1.94, 2.715, 2.322, 1.928, 2.708, 2.328, 1.912, 2.702, 2.331, 1.894, 2.7, 2.33, 1.876, 2.701, 2.327, 1.861, 2.704, 2.323, 1.852, 2.712, 2.323, 1.848, 2.723, 2.329, 1.848, 2.736, 2.34, 1.85, 2.75, 2.351, 1.849, 2.768, 2.362, 1.845, 2.787, 2.37, 1.836, 2.807, 2.374, 1.823, 2.83, 2.376, 1.812, 2.852, 2.378, 1.805, 2.87, 2.383, 1.801, 2.888, 2.39, 1.803, 2.903, 2.397, 1.809, 2.915, 2.402, 1.813, 2.925, 2.402, 1.811, 2.934, 2.397, 1.802, 2.941, 2.387, 1.789, 2.946, 2.378, 1.778, 2.951, 2.37, 1.773, 2.956, 2.366, 1.773, 2.959, 2.365, 1.779, 2.963, 2.364, 1.789, 2.966, 2.364, 1.949, 2.886, 2.191, 1.98, 2.866, 2.18, 2.006, 2.844, 2.178, 2.015, 2.818, 2.186, 2.002, 2.793, 2.201, 1.977, 2.773, 2.22, 1.956, 2.759, 2.234, 1.95, 2.755, 2.237, 1.96, 2.758, 2.232, 1.983, 2.765, 2.226, 2.01, 2.771, 2.225, 2.028, 2.771, 2.234, 2.022, 2.764, 2.252, 1.995, 2.752, 2.275, 1.959, 2.739, 2.297, 1.926, 2.727, 2.309, 1.906, 2.719, 2.309, 1.901, 2.713, 2.302, 1.91, 2.708, 2.294, 1.926, 2.702, 2.29, 1.934, 2.687, 2.293, 1.922, 2.667, 2.303, 1.889, 2.647, 2.318, 1.846, 2.633, 2.335, 1.811, 2.631, 2.346, 1.794, 2.639, 2.348, 1.801, 2.656, 2.345, 1.83, 2.678, 2.344, 1.874, 2.699, 2.347, 1.916, 2.715, 2.359, 1.936, 2.724, 2.379, 1.928, 2.729, 2.402, 1.901, 2.737, 2.424, 1.873, 2.749, 2.44, 1.859, 2.767, 2.447, 1.863, 2.788, 2.448, 1.885, 2.808, 2.447, 2.023, 2.984, 2.138, 2.036, 2.986, 2.124, 2.04, 2.987, 2.111, 2.036, 2.987, 2.106, 2.029, 2.985, 2.112, 2.023, 2.983, 2.126, 2.017, 2.978, 2.143, 2.014, 2.972, 2.157, 2.013, 2.963, 2.165, 2.011, 2.951, 2.164, 2.008, 2.938, 2.159, 1.999, 2.924, 2.155, 1.986, 2.907, 2.16, 1.972, 2.889, 2.176, 1.96, 2.87, 2.199, 1.955, 2.849, 2.22, 1.959, 2.826, 2.236, 1.97, 2.801, 2.243, 1.988, 2.776, 2.24, 2.006, 2.754, 2.233, 2.018, 2.736, 2.228, 2.023, 2.721, 2.23, 2.023, 2.71, 2.238, 2.021, 2.703, 2.252, 2.023, 2.695, 2.267, 2.029, 2.685, 2.277, 2.038, 2.675, 2.279, 2.05, 2.666, 2.272, 2.06, 2.662, 2.264, 2.063, 2.662, 2.259, 2.06, 2.665, 2.261, 2.054, 2.67, 2.27, 2.049, 2.675, 2.282, 2.05, 2.676, 2.295, 2.057, 2.675, 2.301, 1.998, 2.889, 2.109, 2.011, 2.868, 2.121, 2.018, 2.851, 2.127, 2.016, 2.838, 2.125, 2.008, 2.826, 2.119, 1.999, 2.817, 2.114, 1.995, 2.807, 2.117, 1.999, 2.798, 2.134, 2.013, 2.791, 2.165, 2.034, 2.785, 2.203, 2.053, 2.783, 2.239, 2.066, 2.782, 2.268, 2.071, 2.782, 2.288, 2.067, 2.78, 2.301, 2.059, 2.776, 2.314, 2.051, 2.77, 2.331, 2.049, 2.764, 2.355, 2.056, 2.76, 2.383, 2.07, 2.761, 2.413, 2.083, 2.767, 2.44, 2.088, 2.777, 2.46, 2.083, 2.791, 2.474, 2.066, 2.805, 2.49, 2.046, 2.817, 2.512, 2.031, 2.829, 2.545, 2.024, 2.84, 2.589, 2.029, 2.851, 2.642, 2.042, 2.865, 2.698, 2.059, 2.882, 2.754, 2.07, 2.901, 2.806, 2.069, 2.918, 2.854, 2.056, 2.932, 2.897, 2.037, 2.938, 2.942, 2.021, 2.942, 2.985, 2.012, 2.944, 3.026, 2.013, 2.949, 3.062, 2.022, 2.957, 3.092, 2.032, 2.968, 3.113, 2.039, 3.127, 2.035, 3.135, 2.024, 2.81, 2.142, 2.024, 2.838, 2.129, 2.026, 2.864, 2.125, 2.023, 2.887, 2.131, 2.016, 2.906, 2.142, 2.003, 2.923, 2.152, 1.989, 2.938, 2.155, 1.981, 2.949, 2.147, 1.981, 2.957, 2.132, 1.992, 2.965, 2.116, 2.007, 2.974, 2.106, 2.022, 2.983, 2.107, 2.032, 2.991, 2.117, 2.035, 3.002, 2.131, 2.028, 3.015, 2.144, 2.016, 3.028, 2.149, 2.007, 3.042, 2.146, 2.006, 3.057, 2.137, 2.012, 3.072, 2.128, 2.027, 3.085, 2.125, 2.045, 3.094, 2.128, 2.058, 3.097, 2.139, 2.058, 3.097, 2.154, 2.049, 3.092, 2.17, 2.037, 3.082, 2.18, 2.031, 3.071, 2.184, 2.034, 3.057, 2.184, 2.048, 3.04, 2.184, 2.071, 3.022, 2.188, 2.097, 3.003, 2.197, 2.118, 2.984, 2.21, 2.128, 2.964, 2.226, 2.13, 2.945, 2.241, 2.129, 2.929, 2.253, 2.031, 2.021, 2.02, 2.028, 2.039, 2.046, 2.041, 2.022, 1.994, 1.967, 1.947, 1.94, 1.942, 1.949, 1.952, 1.945, 1.928, 1.903, 1.879, 1.864, 1.86, 1.868, 1.883, 1.893, 1.89, 1.872, 1.847, 1.828, 1.82, 1.827, 2.122, 2.65, 2.428, 2.129, 2.669, 2.425, 2.128, 2.682, 2.404, 2.116, 2.683, 2.373, 2.099, 2.676, 2.345, 2.087, 2.671, 2.329, 2.086, 2.673, 2.33, 2.097, 2.688, 2.346, 2.118, 2.714, 2.371, 2.146, 2.747, 2.391, 2.17, 2.782, 2.391, 2.181, 2.809, 2.371, 2.177, 2.825, 2.343, 2.166, 2.831, 2.32, 2.157, 2.829, 2.312, 2.156, 2.826, 2.322, 2.164, 2.824, 2.348, 2.183, 2.826, 2.376, 2.206, 2.829, 2.392, 2.225, 2.828, 2.383, 2.235, 2.819, 2.353, 2.237, 2.8, 2.315, 2.232, 2.775, 2.288, 2.232, 2.754, 2.28, 2.242, 2.74, 2.292, 2.263, 2.735, 2.318, 2.293, 2.739, 2.347, 2.325, 2.75, 2.358, 2.351, 2.762, 2.344, 2.363, 2.77, 2.311, 2.363, 2.769, 2.276, 2.354, 2.761, 2.255, 2.348, 2.752, 2.255, 2.349, 2.745, 2.276, 2.364, 2.742, 2.306, 2.389, 2.741, 2.331, 2.413, 2.738, 2.338, 2.429, 2.726, 2.322, 2.432, 2.704, 2.294, 2.123, 2.664, 2.361, 2.116, 2.673, 2.375, 2.109, 2.679, 2.4, 2.104, 2.681, 2.433, 2.103, 2.682, 2.464, 2.105, 2.682, 2.485, 2.105, 2.683, 2.489, 2.101, 2.687, 2.482, 2.093, 2.689, 2.473, 2.083, 2.69, 2.469, 2.076, 2.685, 2.474, 2.072, 2.672, 2.487, 2.074, 2.654, 2.506, 2.08, 2.631, 2.52, 2.086, 2.607, 2.52, 2.09, 2.589, 2.504, 2.091, 2.576, 2.479, 2.09, 2.572, 2.456, 2.088, 2.571, 2.439, 2.088, 2.569, 2.433, 2.092, 2.563, 2.437, 2.097, 2.552, 2.447, 2.106, 2.54, 2.453, 2.12, 2.53, 2.446, 2.134, 2.525, 2.425, 2.146, 2.526, 2.395, 2.155, 2.529, 2.368, 2.159, 2.531, 2.35, 2.16, 2.528, 2.347, 2.16, 2.519, 2.356, 2.161, 2.505, 2.37, 2.164, 2.49, 2.378, 2.17, 2.475, 2.371, 2.123, 2.854, 2.341, 2.12, 2.828, 2.337, 2.104, 2.802, 2.328, 2.083, 2.777, 2.32, 2.065, 2.754, 2.316, 2.059, 2.733, 2.318, 2.07, 2.711, 2.322, 2.092, 2.689, 2.327, 2.119, 2.668, 2.328, 2.139, 2.651, 2.325, 2.141, 2.64, 2.318, 2.125, 2.635, 2.309, 2.102, 2.632, 2.302, 2.084, 2.627, 2.299, 2.078, 2.618, 2.302, 2.087, 2.605, 2.308, 2.107, 2.588, 2.314, 2.13, 2.569, 2.318, 2.146, 2.552, 2.317, 2.149, 2.538, 2.311, 2.14, 2.53, 2.301, 2.127, 2.524, 2.291, 2.121, 2.517, 2.281, 2.127, 2.506, 2.275, 2.148, 2.491, 2.271, 2.178, 2.478, 2.266, 2.21, 2.469, 2.259, 2.229, 2.469, 2.251, 2.228, 2.477, 2.24, 2.212, 2.491, 2.23, 2.194, 2.506, 2.222, 2.185, 2.517, 2.22, 2.189, 2.523, 2.22, 2.205, 2.525, 2.224, 2.071, 2.804, 2.265, 2.111, 2.827, 2.291, 2.146, 2.849, 2.319, 2.156, 2.869, 2.335, 2.137, 2.888, 2.33, 2.103, 2.907, 2.312, 2.074, 2.924, 2.295, 2.065, 2.937, 2.289, 2.081, 2.946, 2.299, 2.12, 2.948, 2.322, 2.169, 2.944, 2.351, 2.205, 2.935, 2.379, 2.209, 2.925, 2.393, 2.185, 2.918, 2.389, 2.152, 2.913, 2.371, 2.128, 2.912, 2.347, 2.125, 2.915, 2.324, 2.143, 2.919, 2.309, 2.179, 2.924, 2.306, 2.219, 2.928, 2.31, 2.245, 2.933, 2.313, 2.242, 2.939, 2.304, 2.213, 2.947, 2.279, 2.177, 2.959, 2.243, 2.15, 2.97, 2.207, 2.142, 2.978, 2.182, 2.154, 2.98, 2.172, 2.182, 2.974, 2.177, 2.212, 2.961, 2.191, 2.225, 2.941, 2.205, 2.21, 2.919, 2.206, 2.174, 2.897, 2.187, 2.135, 2.879, 2.155, 2.108, 2.867, 2.121, 2.105, 2.857, 2.097, 2.122, 2.85, 2.089, 2.154, 2.842, 2.098, 2.124, 2.742, 2.293, 2.13, 2.755, 2.306, 2.121, 2.766, 2.305, 2.099, 2.771, 2.296, 2.073, 2.773, 2.29, 2.053, 2.774, 2.297, 2.043, 2.778, 2.318, 2.045, 2.788, 2.35, 2.056, 2.802, 2.385, 2.068, 2.819, 2.413, 2.072, 2.833, 2.428, 2.062, 2.84, 2.427, 2.04, 2.838, 2.417, 2.015, 2.826, 2.408, 1.995, 2.811, 2.406, 1.986, 2.797, 2.417, 1.991, 2.788, 2.437, 2.004, 2.784, 2.458, 2.019, 2.786, 2.471, 2.024, 2.791, 2.471, 2.012, 2.793, 2.459, 1.991, 2.791, 2.442, 1.97, 2.786, 2.433, 1.957, 2.785, 2.437, 1.957, 2.789, 2.452, 1.969, 2.798, 2.473, 1.989, 2.814, 2.491, 2.009, 2.834, 2.5, 2.02, 2.855, 2.496, 2.016, 2.871, 2.486, 2.001, 2.879, 2.479, 2.178, 2.632, 2.228, 2.163, 2.629, 2.24, 2.156, 2.623, 2.229, 2.159, 2.614, 2.201, 2.172, 2.605, 2.174, 2.189, 2.6, 2.16, 2.203, 2.603, 2.164, 2.203, 2.617, 2.188, 2.189, 2.638, 2.223, 2.169, 2.666, 2.255, 2.153, 2.694, 2.268, 2.148, 2.717, 2.258, 2.155, 2.733, 2.233, 2.172, 2.744, 2.21, 2.191, 2.752, 2.199, 2.202, 2.76, 2.205, 2.196, 2.769, 2.228, 2.179, 2.78, 2.26, 2.161, 2.792, 2.287, 2.151, 2.8, 2.297, 2.154, 2.803, 2.285, 2.169, 2.803, 2.262, 2.193, 2.803, 2.246, 2.213, 2.804, 2.246, 2.223, 2.811, 2.263, 2.219, 2.825, 2.295, 2.204, 2.843, 2.331, 2.186, 2.866, 2.357, 2.174, 2.889, 2.365, 2.174, 2.908, 2.356, 2.225, 2.622, 2.172, 2.218, 2.624, 2.149, 2.206, 2.627, 2.143, 2.195, 2.629, 2.157, 2.189, 2.63, 2.18, 2.187, 2.628, 2.201, 2.188, 2.624, 2.206, 2.189, 2.619, 2.189, 2.187, 2.612, 2.16, 2.184, 2.603, 2.13, 2.177, 2.592, 2.11, 2.169, 2.579, 2.103, 2.162, 2.568, 2.108, 2.156, 2.558, 2.12, 2.153, 2.552, 2.127, 2.151, 2.548, 2.119, 2.149, 2.548, 2.094, 2.146, 2.552, 2.06, 2.143, 2.557, 2.031, 2.137, 2.563, 2.016, 2.132, 2.569, 2.015, 2.127, 2.576, 2.028, 2.125, 2.586, 2.047, 2.126, 2.599, 2.058, 2.129, 2.613, 2.053, 2.133, 2.628, 2.031, 2.138, 2.64, 2.002, 2.145, 2.651, 1.978, 2.149, 2.659, 1.964, 2.148, 2.666, 1.962, 2.204, 2.64, 2.228, 2.193, 2.629, 2.239, 2.184, 2.622, 2.243, 2.175, 2.618, 2.242, 2.163, 2.619, 2.238, 2.147, 2.624, 2.239, 2.131, 2.635, 2.246, 2.118, 2.65, 2.26, 2.107, 2.669, 2.278, 2.102, 2.689, 2.293, 2.101, 2.711, 2.301, 2.099, 2.733, 2.3, 2.094, 2.755, 2.292, 2.083, 2.773, 2.282, 2.066, 2.786, 2.277, 2.049, 2.792, 2.279, 2.035, 2.79, 2.288, 2.027, 2.78, 2.3, 2.026, 2.763, 2.31, 2.03, 2.742, 2.313, 2.035, 2.721, 2.31, 2.035, 2.703, 2.304, 2.026, 2.689, 2.3, 2.014, 2.679, 2.302, 2.004, 2.673, 2.311, 2.001, 2.672, 2.325, 2.005, 2.674, 2.341, 2.014, 2.681, 2.353, 2.025, 2.693, 2.36, 2.031, 2.711, 2.36, 2.032, 2.731, 2.357, 2.026, 2.752, 2.357, 2.02, 2.771, 2.362, 1.927, 1.96, 1.902, 1.963, 1.884, 1.967, 1.88, 1.969, 1.89, 1.971, 1.911, 1.976, 1.933, 1.985, 1.944, 1.995, 1.942, 2.006, 1.93, 2.015, 1.917, 2.023, 1.91, 2.029, 1.914, 2.035, 1.93, 2.041, 1.953, 2.049, 1.974, 2.057, 1.878, 2.095, 1.89, 2.106, 1.907, 2.121, 1.92, 2.137, 1.926, 2.15, 1.922, 2.158, 1.914, 2.163, 1.908, 2.168, 1.911, 2.174, 1.921, 2.182, 1.937, 2.193, 1.952, 2.206, 1.96, 2.221, 1.956, 2.234, 1.938, 2.242, 1.914, 2.244, 1.891, 2.24, 1.808, 2.117, 1.829, 2.116, 1.836, 2.121, 1.823, 2.129, 1.794, 2.137, 1.763, 2.139, 1.74, 2.135, 1.731, 2.127, 1.739, 2.122, 1.76, 2.122, 1.781, 2.131, 1.79, 2.147, 1.781, 2.163, 1.755, 2.177, 1.724, 2.187, 1.7, 2.192, 1.688, 2.193, 1.719, 2.505, 1.717, 2.504, 1.737, 2.503, 1.776, 2.504, 1.82, 2.508, 1.855, 2.513, 1.862, 2.516, 1.843, 2.515, 1.813, 2.511, 1.79, 2.507, 1.788, 2.504, 1.809, 2.505, 1.849, 2.509, 1.9, 2.516, 1.944, 2.522, 1.962, 2.526, 1.949, 2.526, 1.92, 2.522, 1.896, 2.517, 1.889, 2.512, 1.905, 2.51, 1.942, 2.512, 1.99, 2.514, 2.033, 2.515, 2.05, 2.514, 2.035, 2.509, 2.003, 2.502, 1.974, 2.493, 1.962, 2.486, 1.972, 2.482, 2.003, 2.479, 2.047, 2.477, 2.088, 2.475, 2.104, 2.472, 2.088, 2.467, 2.052, 2.46, 2.018, 2.455, 1.999, 2.453, 2.002, 2.457, 2.026, 2.466, 2.061, 2.476, 2.09, 2.488, 2.096, 2.499, 2.07, 2.509, 2.029, 2.517, 1.991, 2.526, 1.971, 2.536, 1.974, 2.546, 2.0, 2.556, 2.038, 2.565, 2.071, 2.569, 2.078, 2.571, 2.053, 2.571, 2.011, 2.569, 1.971, 2.568, 1.948, 2.567, 1.949, 2.568, 1.974, 2.57, 2.011, 2.573, 2.046, 2.576, 2.057, 2.576, 2.037, 2.574, 1.999, 2.57, 1.963, 2.565, 1.944, 2.562, 1.946, 2.557, 1.97, 2.551, 2.006, 2.542, 2.036, 2.532, 2.044, 2.52, 2.025, 2.505, 1.99, 2.488, 1.957, 2.47, 1.941, 2.451, 1.945, 2.431, 1.969, 2.41, 2.004, 2.391, 2.037, 2.376, 2.048, 2.363, 2.033, 2.351, 2.004, 2.341, 1.976, 2.33, 1.962, 2.319, 1.967, 2.306, 1.989, 2.29, 2.018, 2.275, 2.038, 2.261, 2.033, 2.251, 2.005, 2.245, 1.966, 2.238, 1.932, 2.231, 1.916, 2.218, 1.921, 2.202, 1.939, 2.188, 1.961, 2.178, 1.973, 2.173, 1.965, 2.172, 1.938, 2.173, 1.923, 1.844, 1.907, 1.86, 1.895, 1.857, 1.889, 1.842, 1.886, 1.825, 1.887, 1.815, 1.885, 1.82, 1.879, 1.838, 1.87, 1.866, 1.86, 1.893, 1.852, 1.907, 1.85, 1.903, 1.85, 1.887, 1.849, 1.869, 1.847, 1.861, 1.842, 1.868, 1.831, 1.888, 2.045, 1.854, 2.046, 1.86, 2.051, 1.856, 2.059, 1.842, 2.068, 1.826, 2.077, 1.815, 2.085, 1.811, 2.093, 1.815, 2.101, 1.826, 2.11, 1.838, 2.118, 1.845, 2.125, 1.844, 2.132, 1.839, 2.136, 1.831, 2.137, 1.829, 1.991, 2.068, 2.002, 2.075, 2.014, 2.088, 2.022, 2.106, 2.023, 2.12, 2.02, 2.125, 2.016, 2.122, 2.021, 2.117, 2.035, 2.113, 2.059, 2.115, 2.086, 2.124, 2.111, 2.138, 2.13, 2.152, 2.14, 2.161, 2.144, 2.165, 2.146, 2.162, 2.151, 2.155, 2.161, 2.15, 2.176, 2.148, 1.929, 2.189, 1.936, 2.197, 1.952, 2.208, 1.965, 2.217, 1.966, 2.221, 1.953, 2.216, 1.931, 2.206, 1.905, 2.195, 1.886, 2.189, 1.878, 2.19, 1.883, 2.198, 1.898, 2.211, 1.913, 2.224, 1.919, 2.231, 1.91, 2.23, 1.892, 2.228, 1.874, 2.228, 1.864, 2.234, 1.868, 2.243, 1.885, 2.253, 1.909, 2.262, 1.93, 2.265, 1.938, 2.259, 1.929, 2.247, 1.91, 2.232, 1.89, 2.22, 1.878, 2.213, 1.879, 2.211, 1.892, 2.211, 1.912, 2.209, 1.93, 2.204, 1.932, 2.195, 1.919, 2.184, 1.895, 2.176, 1.873, 2.171, 1.861, 2.171, 1.862, 2.173, 1.874, 2.175, 1.891, 2.171, 1.901, 2.163, 1.894, 2.15, 1.873, 2.138, 1.845, 2.131, 1.821, 2.13, 1.808, 2.134, 1.806, 2.137, 1.813, 2.136, 1.825, 2.129, 1.831, 2.119, 1.824, 2.107, 1.803, 2.099, 1.775, 2.097, 1.75, 2.101, 1.735, 2.107, 1.732, 2.108, 1.739, 2.102, 1.749, 2.087, 1.754, 2.069, 1.749, 2.054, 1.731, 2.046, 1.708, 2.047, 1.687, 2.052, 1.679, 2.054, 1.681, 2.049, 1.694, 2.035, 1.71, 2.015, 1.72, 1.993, 1.718, 1.975, 1.704, 1.966, 1.685, 1.966, 1.67, 1.97, 2.075, 1.802, 2.069, 1.832, 2.071, 1.845, 2.078, 1.834, 2.084, 1.807, 2.083, 1.777, 2.074, 1.758, 2.062, 1.758, 2.053, 1.778, 2.052, 1.813, 2.059, 1.851, 2.073, 1.874, 2.087, 1.874, 2.096, 1.856, 2.094, 1.836, 2.079, 1.827, 2.06, 1.837, 2.043, 1.868, 2.034, 1.911, 2.163, 1.704, 2.171, 1.702, 2.177, 1.706, 2.175, 1.718, 2.158, 1.731, 2.129, 1.742, 2.094, 1.746, 2.065, 1.74, 2.052, 1.733, 2.058, 1.728, 2.078, 1.729, 2.102, 1.737, 2.119, 1.75, 2.119, 1.765, 2.105, 1.777, 2.086, 1.783, 2.077, 1.782, 2.081, 1.775, 2.101, 1.767, 2.127, 1.766, 1.97, 2.421, 1.943, 2.42, 1.939, 2.413, 1.959, 2.404, 1.995, 2.4, 2.028, 2.404, 2.044, 2.415, 2.035, 2.428, 2.006, 2.44, 1.973, 2.445, 1.949, 2.441, 1.94, 2.432, 1.946, 2.423, 1.966, 2.418, 1.989, 2.418, 1.999, 2.423, 1.99, 2.429, 1.963, 2.435, 1.931, 2.437, 1.91, 2.435, 1.906, 2.427, 1.92, 2.419, 1.946, 2.412, 1.974, 2.408, 1.987, 2.409, 1.976, 2.416, 1.951, 2.425, 1.928, 2.431, 1.917, 2.431, 1.92, 2.423, 1.938, 2.409, 1.964, 2.395, 1.988, 2.385, 1.996, 2.378, 1.979, 2.374, 1.939, 2.369, 1.892, 2.361, 1.854, 2.349, 1.832, 2.333, 1.828, 2.316, 1.84, 2.299, 1.854, 2.284, 1.856, 2.275, 1.837, 2.27, 1.803, 2.264, 1.769, 2.257, 1.746, 2.245, 1.741, 2.231, 1.755, 2.215, 1.784, 2.201, 1.815, 2.191, 1.836, 2.187, 1.837, 2.186, 1.816, 2.185, 1.785, 2.181, 1.756, 2.173, 1.739, 2.163, 1.738, 2.15, 1.751, 2.139, 1.772, 2.131, 1.792, 2.126, 1.795, 2.125, 1.774, 2.121, 1.739, 2.114, 1.703, 2.103, 1.679, 2.089, 1.671, 2.075, 1.679, 2.064, 1.698, 2.057, 1.718, 2.054, 1.724, 2.052, 1.706, 2.049, 1.673, 2.042, 1.635, 2.032, 1.603, 2.02, 1.586, 2.011, 1.946, 1.99, 1.951, 1.991, 1.96, 1.993, 1.967, 1.995, 1.97, 1.995, 1.968, 1.99, 1.961, 1.982, 1.955, 1.973, 1.951, 1.966, 1.953, 1.962, 1.961, 1.961, 1.973, 1.963, 1.982, 1.967, 1.988, 1.974, 1.989, 1.983, 1.988, 1.991, 1.988, 1.997, 1.99, 2.003, 1.996, 2.008, 2.004, 2.014, 2.011, 2.021, 2.132, 2.063, 2.142, 2.075, 2.154, 2.083, 2.167, 2.08, 2.181, 2.066, 2.191, 2.047, 2.197, 2.03, 2.2, 2.022, 2.203, 2.026, 2.209, 2.043, 2.217, 2.066, 2.227, 2.086, 2.237, 2.095, 2.245, 2.091, 2.252, 2.082, 2.256, 2.074, 2.261, 2.075, 2.269, 2.086, 2.017, 1.891, 2.027, 1.896, 2.037, 1.896, 2.048, 1.89, 2.062, 1.88, 2.076, 1.869, 2.092, 1.864, 2.108, 1.866, 2.126, 1.877, 2.145, 1.894, 2.166, 1.91, 2.186, 1.919, 2.204, 1.92, 2.22, 1.916, 1.881, 1.878, 1.876, 1.889, 1.877, 1.902, 1.882, 1.911, 1.893, 1.911, 1.905, 1.902, 1.914, 1.889, 1.917, 1.88, 1.915, 1.881, 1.912, 1.892, 1.912, 1.912, 1.915, 1.933, 1.922, 1.947, 1.928, 1.951, 1.755, 2.542, 1.757, 2.569, 1.761, 2.579, 1.77, 2.578, 1.779, 2.576, 1.784, 2.58, 1.784, 2.595, 1.781, 2.618, 1.774, 2.644, 1.764, 2.665, 1.756, 2.673, 1.752, 2.665, 1.754, 1.76, 1.768, 1.774, 1.777, 1.776, 1.773, 1.771, 1.772, 1.778, 1.789, 1.802, 1.812, 1.815, 1.81, 1.801, 1.793, 1.788, 1.791, 1.802, 1.819, 1.836, 1.852, 1.86, 1.859, 1.856, 1.854, 1.858, 1.868, 1.882, 1.897, 1.908, 1.91, 1.905, 1.894, 1.884, 1.878, 1.881, 1.891, 1.905, 1.912, 1.911, 1.906, 1.9, 1.899, 1.904, 1.92, 1.946, 1.973, 1.998, 2.017, 2.028, 2.034, 2.041, 2.052, 2.066, 2.08, 2.09, 2.093, 2.088, 2.079, 2.042, 2.075, 2.042, 2.062, 2.049, 2.045, 2.061, 2.033, 2.078, 2.033, 2.096, 2.047, 2.111, 2.071, 2.121, 2.097, 2.126, 2.118, 2.128, 2.128, 2.133, 2.126, 2.142, 2.118, 2.159, 2.114, 2.179, 2.119, 2.201, 2.133, 2.216, 2.153, 2.224, 2.169, 2.18, 1.849, 2.189, 1.865, 2.204, 1.884, 2.223, 1.9, 2.238, 1.907, 2.248, 1.906, 2.254, 1.901, 2.259, 1.898, 2.268, 1.899, 2.283, 1.904, 2.306, 1.912, 2.331, 1.92, 2.355, 1.923, 2.371, 1.919, 2.207, 1.866, 2.22, 1.884, 2.233, 1.916, 2.238, 1.945, 2.23, 1.953, 2.212, 1.93, 2.19, 1.891, 2.173, 1.855, 2.166, 1.833, 2.171, 1.835, 2.189, 1.858, 2.208, 1.895, 2.218, 1.93, 2.214, 1.943, 2.2, 1.924, 2.186, 1.883, 2.181, 1.842, 2.192, 1.815, 1.845, 2.022, 1.835, 2.039, 1.819, 2.053, 1.801, 2.059, 1.783, 2.053, 1.769, 2.041, 1.76, 2.025, 1.755, 2.015, 1.753, 2.013, 1.751, 2.019, 1.743, 2.03, 1.729, 2.04, 1.713, 2.044, 1.698, 2.04, 1.686, 2.03, 1.683, 2.023, 1.664, 1.946, 1.674, 1.951, 1.679, 1.954, 1.678, 1.951, 1.673, 1.945, 1.667, 1.937, 1.667, 1.93, 1.676, 1.929, 1.691, 1.933, 1.71, 1.939, 1.724, 1.943, 1.731, 1.941, 1.727, 1.934, 1.715, 1.923, 2.079, 1.995, 2.092, 2.009, 2.104, 2.024, 2.112, 2.027, 2.113, 2.016, 2.107, 1.996, 2.099, 1.975, 2.092, 1.961, 2.087, 1.961, 2.083, 1.976, 2.081, 2.001, 2.081, 2.024, 2.08, 2.034, 2.078, 2.031, 2.077, 2.015, 2.13, 2.093, 2.149, 2.094, 2.16, 2.094, 2.159, 2.093, 2.15, 2.092, 2.139, 2.087, 2.134, 2.082, 2.14, 2.081, 2.157, 2.084, 2.181, 2.093, 2.205, 2.106, 2.224, 2.117, 2.236, 2.124, 2.244, 2.126, 2.075, 1.97, 2.087, 1.965, 2.096, 1.965, 2.097, 1.97, 2.093, 1.978, 2.087, 1.986, 2.083, 1.99, 2.086, 1.99, 2.098, 1.983, 2.117, 1.975, 2.139, 1.97, 2.156, 1.968, 2.163, 1.97, 2.164, 1.975, 2.186, 2.067, 2.191, 2.076, 2.202, 2.062, 2.218, 2.036, 2.238, 2.011, 2.258, 2.001, 2.274, 2.008, 2.281, 2.032, 2.279, 2.062, 2.273, 2.084, 2.269, 2.085, 2.269, 2.065, 2.276, 2.033, 2.287, 2.007, 2.297, 1.996, 1.797, 1.979, 1.792, 1.947, 1.784, 1.919, 1.78, 1.906, 1.78, 1.913, 1.786, 1.937, 1.797, 1.97, 1.81, 1.996, 1.82, 2.005, 1.825, 1.996, 1.825, 1.984, 1.822, 1.978, 1.819, 1.988, 1.819, 2.013, 2.141, 2.127, 2.122, 2.136, 2.102, 2.146, 2.092, 2.151, 2.097, 2.149, 2.117, 2.141, 2.148, 2.132, 2.178, 2.128, 2.196, 2.133, 2.195, 2.147, 2.187, 2.167, 2.184, 2.183, 2.194, 2.191, 2.218, 2.191, 2.256, 2.185, 2.12, 2.046, 2.125, 2.04, 2.128, 2.044, 2.131, 2.056, 2.138, 2.076, 2.152, 2.095, 2.169, 2.106, 2.187, 2.103, 2.203, 2.089, 2.216, 2.073, 2.226, 2.064, 2.235, 2.066, 2.243, 2.077, 2.252, 2.093, 2.261, 2.107, 2.236, 1.804, 2.254, 1.809, 2.271, 1.808, 2.282, 1.799, 2.288, 1.784, 2.29, 1.768, 2.292, 1.754, 2.296, 1.743, 2.303, 1.739, 2.313, 1.739, 2.326, 1.74, 2.336, 1.74, 2.343, 1.738, 2.345, 1.731, 1.878, 1.834, 1.887, 1.835, 1.887, 1.833, 1.884, 1.829, 1.885, 1.824, 1.89, 1.819, 1.902, 1.812, 1.919, 1.806, 1.937, 1.804, 1.949, 1.802, 1.951, 1.801, 1.943, 1.796, 1.926, 1.789, 1.909, 1.777, 2.059, 2.196, 2.048, 2.198, 2.032, 2.197, 2.019, 2.2, 2.014, 2.207, 2.023, 2.218, 2.043, 2.23, 2.068, 2.241, 2.089, 2.249, 2.1, 2.254, 2.103, 2.256, 2.102, 2.258, 2.103, 2.262, 2.111, 2.268, 2.126, 2.276, 2.13, 2.095, 2.154, 2.094, 2.181, 2.088, 2.201, 2.08, 2.209, 2.077, 2.206, 2.082, 2.197, 2.092, 2.188, 2.103, 2.185, 2.112, 2.192, 2.113, 2.207, 2.108, 2.226, 2.098, 2.242, 2.089, 2.25, 2.082, 1.966, 2.006, 1.948, 1.996, 1.925, 1.993, 1.909, 2.0, 1.906, 2.014, 1.917, 2.031, 1.937, 2.041, 1.958, 2.042, 1.968, 2.032, 1.961, 2.019, 1.941, 2.009, 1.919, 2.009, 1.907, 2.02, 1.912, 2.04, 1.933, 2.064, 1.816, 1.708, 1.808, 1.704, 1.789, 1.699, 1.77, 1.697, 1.758, 1.7, 1.756, 1.707, 1.763, 1.716, 1.775, 1.719, 1.784, 1.717, 1.784, 1.71, 1.774, 1.702, 1.763, 1.699, 1.755, 1.702, 1.757, 1.711, 1.77, 1.727, 1.793, 1.745, 1.77, 2.134, 1.742, 2.13, 1.716, 2.12, 1.702, 2.112, 1.706, 2.109, 1.727, 2.111, 1.76, 2.119, 1.79, 2.128, 1.802, 2.134, 1.79, 2.132, 1.762, 2.122, 1.731, 2.108, 1.71, 2.098, 1.775, 1.745, 1.776, 1.724, 1.785, 1.715, 1.803, 1.719, 1.823, 1.735, 1.841, 1.756, 1.851, 1.771, 1.854, 1.773, 1.853, 1.763, 1.853, 1.746, 1.857, 1.732, 1.869, 1.726, 1.886, 1.73, 1.904, 1.741, 1.914, 1.756, 1.915, 1.766, 1.911, 1.768, 2.056, 2.602, 3.003, 2.03, 2.606, 3.042, 2.0, 2.599, 3.081, 1.972, 3.118, 1.954, 3.156, 1.949, 3.19, 1.955, 3.213, 1.964, 3.201, 1.968, 3.189, 1.965, 3.178, 1.954, 3.17, 1.944, 3.165, 1.938, 3.164, 1.939, 3.166, 1.948, 3.172, 1.96, 3.18, 1.971, 3.19, 1.975, 3.28, 3.204, 1.973, 3.278, 3.222, 1.969, 3.272, 3.244, 1.968, 3.261, 3.266, 1.974, 3.246, 3.276, 1.983, 3.227, 3.251, 1.996, 3.205, 3.224, 2.004, 3.182, 3.194, 2.0, 3.163, 3.163, 1.988, 3.143, 3.131, 1.969, 3.128, 3.098, 1.951, 3.118, 3.065, 1.94, 3.112, 3.032, 1.938, 3.112, 3.0, 1.946, 3.114, 2.971, 1.959, 3.118, 2.946, 1.972, 3.122, 2.927, 1.98, 3.126, 2.915, 1.982, 3.13, 2.908, 1.982, 3.133, 2.904, 1.983, 3.134, 2.902, 1.991, 3.134, 2.901, 2.004, 3.132, 2.903, 2.021, 3.129, 2.909, 2.039, 3.126, 2.918, 2.05, 3.121, 2.932, 2.049, 3.119, 2.948, 2.035, 3.119, 2.966, 2.013, 3.123, 2.985, 1.99, 3.128, 3.004, 1.971, 3.134, 3.023, 1.96, 3.14, 3.041, 1.958, 3.147, 3.061, 1.959, 3.153, 3.082, 1.957, 3.16, 3.106, 1.949, 3.166, 3.131, 1.935, 3.168, 3.154, 1.92, 3.169, 1.911, 3.166, 1.912, 3.161, 1.923, 3.151, 1.94, 3.135, 1.957, 3.113, 1.968, 3.087, 1.972, 3.06, 1.972, 3.036, 1.971, 3.019, 1.973, 1.981, 1.994, 2.009, 2.023, 2.032, 2.036, 2.033, 2.027, 2.023, 2.018, 1.86, 2.031, 1.86, 2.04, 1.864, 2.046, 1.87, 2.055, 1.873, 2.068, 1.872, 2.084, 1.866, 2.101, 1.858, 2.117, 1.851, 2.129, 1.85, 2.136, 1.855, 2.137, 1.864, 2.139, 1.875, 2.145, 1.881, 2.158, 1.883, 2.18, 1.88, 1.926, 1.749, 1.941, 1.754, 1.952, 1.756, 1.957, 1.758, 1.957, 1.764, 1.957, 1.775, 1.959, 1.789, 1.968, 1.805, 1.981, 1.82, 1.998, 1.83, 2.013, 1.834, 2.025, 1.834, 2.035, 1.833, 2.044, 1.833, 1.967, 1.892, 1.98, 1.901, 1.987, 1.91, 1.992, 1.918, 2.0, 1.921, 2.016, 1.922, 2.039, 1.923, 2.065, 1.924, 2.085, 1.927, 2.091, 1.931, 2.082, 1.936, 2.061, 1.94, 2.032, 1.945, 2.005, 1.947, 1.987, 1.949, 1.978, 1.952, 1.977, 1.957, 1.978, 1.962, 1.807, 3.612, 2.235, 1.825, 3.603, 2.232, 1.844, 3.59, 2.223, 1.859, 3.572, 2.213, 1.864, 3.548, 2.206, 1.859, 3.521, 2.201, 1.849, 3.493, 2.199, 1.841, 3.466, 2.199, 1.838, 3.439, 2.198, 1.844, 3.411, 2.197, 1.857, 3.38, 2.195, 1.873, 3.346, 2.193, 1.888, 3.311, 2.193, 1.896, 3.277, 2.197, 1.898, 3.243, 2.204, 1.899, 3.211, 2.215, 1.902, 3.181, 2.226, 1.914, 3.151, 2.238, 1.933, 3.122, 2.249, 1.959, 3.094, 2.259, 1.987, 3.068, 2.267, 2.007, 3.045, 2.275, 2.014, 3.025, 2.282, 2.007, 3.007, 2.288, 1.993, 2.99, 2.294, 1.98, 2.975, 2.298, 1.975, 2.962, 2.299, 1.979, 2.953, 2.3, 1.992, 2.949, 2.301, 2.007, 2.949, 2.302, 2.022, 2.955, 2.304, 2.031, 2.966, 2.306, 2.034, 2.983, 2.307, 2.037, 3.001, 2.307, 2.044, 3.018, 2.306, 2.06, 3.035, 2.301, 2.083, 3.052, 2.294, 2.109, 3.048, 2.288, 2.132, 3.039, 2.286, 2.145, 3.032, 2.289, 2.145, 3.026, 2.293, 2.134, 3.023, 2.297, 2.117, 3.022, 2.298, 2.101, 3.021, 2.296, 2.088, 3.018, 2.291, 2.079, 3.015, 2.284, 2.073, 3.013, 2.279, 2.067, 3.019, 2.278, 2.057, 3.033, 2.28, 2.042, 3.054, 2.284, 2.024, 3.078, 2.288, 2.008, 3.103, 2.289, 2.001, 2.288, 2.001, 2.286, 2.008, 2.284, 2.018, 2.284, 2.027, 2.286, 2.032, 2.291, 2.03, 2.301, 2.023, 2.314, 2.013, 2.327, 2.003, 2.335, 1.994, 2.338, 1.987, 2.337, 1.979, 2.335, 1.966, 2.336, 1.946, 2.34, 1.923, 2.347, 1.9, 2.354, 1.88, 2.359, 1.867, 2.362, 1.862, 2.362, 1.861, 2.36, 1.861, 2.361, 1.858, 2.364, 1.849, 2.372, 1.837, 2.381, 1.824, 2.387, 1.816, 2.391, 1.815, 2.389, 1.82, 2.379, 1.827, 2.368, 1.833, 2.358, 1.832, 2.352, 1.821, 2.35, 1.805, 2.348, 1.787, 2.34, 1.773, 2.324, 1.769, 2.303, 1.774, 2.281, 1.882, 1.982, 1.893, 1.996, 1.905, 2.013, 1.912, 2.03, 1.912, 2.047, 1.908, 2.057, 1.901, 2.062, 1.895, 2.066, 1.895, 2.073, 1.902, 2.084, 1.914, 2.1, 1.929, 2.117, 1.939, 2.133, 2.048, 1.786, 2.057, 1.807, 2.055, 1.831, 2.052, 1.848, 2.056, 1.852, 2.072, 1.844, 2.101, 1.833, 2.137, 1.826, 2.169, 1.833, 2.186, 1.854, 2.185, 1.888, 2.173, 1.923, 2.16, 1.948, 2.156, 1.956, 2.164, 1.95, 2.181, 1.94, 2.198, 1.822, 2.222, 1.828, 2.226, 1.842, 2.219, 1.858, 2.215, 1.874, 2.225, 1.885, 2.25, 1.886, 2.288, 1.88, 2.331, 1.871, 2.368, 1.866, 2.383, 1.867, 2.375, 1.874, 2.355, 1.885, 2.338, 1.894, 2.335, 1.898, 1.978, 1.91, 2.005, 1.937, 2.017, 1.963, 2.014, 1.978, 2.007, 1.977, 2.007, 1.964, 2.019, 1.946, 2.043, 1.934, 2.076, 1.935, 2.108, 1.951, 2.13, 1.978, 2.136, 2.007, 2.132, 2.029, 2.124, 2.04, 2.121, 2.04, 2.127, 2.038, 2.14, 2.045, 2.227, 1.966, 2.248, 1.99, 2.271, 2.011, 2.296, 2.023, 2.322, 2.029, 2.346, 2.035, 2.367, 2.044, 2.381, 2.06, 2.39, 2.082, 2.394, 2.111, 2.394, 2.138, 2.392, 2.158, 2.389, 2.166, 2.384, 2.164, 1.857, 1.804, 1.87, 1.807, 1.891, 1.821, 1.916, 1.843, 1.939, 1.865, 1.952, 1.877, 1.952, 1.874, 1.948, 1.859, 1.945, 1.841, 1.95, 1.829, 1.964, 1.83, 1.985, 1.843, 2.006, 1.867, 2.017, 1.891, 2.014, 1.904, 2.002, 1.901, 2.095, 1.932, 2.103, 1.939, 2.112, 1.945, 2.119, 1.947, 2.123, 1.944, 2.124, 1.94, 2.124, 1.937, 2.121, 1.941, 2.117, 1.95, 2.113, 1.965, 2.111, 1.981, 2.111, 1.993, 2.114, 2.004, 2.116, 2.012, 2.115, 2.016, 2.113, 2.021, 2.11, 2.026, 2.111, 2.031, 2.116, 2.038, 2.127, 2.045, 1.947, 1.883, 1.944, 1.895, 1.948, 1.915, 1.953, 1.935, 1.951, 1.941, 1.937, 1.928, 1.915, 1.905, 1.89, 1.883, 1.871, 1.872, 1.861, 1.876, 1.862, 1.891, 1.872, 1.911, 1.883, 1.925, 1.889, 1.924, 1.883, 1.909, 1.867, 1.89, 1.847, 1.875, 1.831, 1.873, 1.825, 1.885, 1.827, 1.909, 1.836, 1.938, 1.845, 1.96, 1.847, 1.969, 1.841, 1.961, 1.827, 1.948, 1.811, 1.938, 1.799, 1.937, 1.792, 1.949, 1.793, 1.973, 1.797, 1.999, 1.797, 2.017, 1.79, 2.018, 1.779, 2.003, 1.763, 1.983, 1.747, 1.968, 1.733, 1.965, 1.725, 1.977, 1.726, 2.001, 1.736, 2.027, 1.749, 2.047, 1.76, 2.05, 1.766, 2.037, 1.767, 2.019, 1.765, 2.007, 1.764, 2.009, 1.769, 2.027, 1.779, 2.055, 1.79, 2.084, 1.797, 2.104, 1.798, 2.109, 1.791, 2.099, 1.78, 2.083, 1.768, 2.072, 1.761, 2.073, 1.761, 2.089, 1.768, 2.116, 1.779, 2.143, 1.789, 2.157, 1.793, 2.154, 1.792, 2.136, 1.787, 2.118, 1.781, 2.109, 1.778, 2.118, 1.779, 2.143, 1.784, 2.178, 1.79, 2.21, 1.793, 2.223, 1.789, 2.216, 1.777, 2.195, 1.758, 2.174, 2.303, 1.916, 2.299, 1.912, 2.297, 1.91, 2.304, 1.907, 2.32, 1.907, 2.344, 1.909, 2.371, 1.912, 2.396, 1.916, 2.414, 1.92, 2.425, 1.928, 2.434, 1.94, 2.444, 1.954, 2.458, 1.969, 2.474, 1.982, 2.491, 1.994, 2.505, 2.005, 2.514, 2.015, 2.515, 2.026, 2.114, 1.938, 2.086, 1.937, 2.066, 1.939, 2.058, 1.945, 2.06, 1.953, 2.068, 1.963, 2.073, 1.967, 2.066, 1.965, 2.047, 1.958, 2.02, 1.95, 1.995, 1.945, 1.977, 1.945, 1.969, 1.951, 1.97, 1.963, 1.975, 1.979, 2.035, 1.912, 2.049, 1.908, 2.071, 1.921, 2.091, 1.95, 2.098, 1.986, 2.088, 2.017, 2.071, 2.035, 2.057, 2.041, 2.056, 2.04, 2.071, 2.04, 2.1, 2.045, 2.133, 2.058, 2.157, 2.074, 2.163, 2.092, 2.151, 2.101, 2.13, 2.098, 2.112, 2.082, 2.128, 2.029, 2.098, 2.029, 2.075, 2.017, 2.058, 1.999, 2.044, 1.983, 2.025, 1.975, 1.996, 1.98, 1.957, 1.994, 1.915, 2.012, 1.878, 2.026, 1.851, 2.025, 1.836, 2.012, 1.833, 1.994, 1.835, 1.978, 1.831, 1.973, 1.815, 1.981, 1.947, 2.219, 1.924, 2.242, 1.911, 2.242, 1.912, 2.226, 1.925, 2.205, 1.946, 2.192, 1.964, 2.192, 1.972, 2.205, 1.965, 2.225, 1.949, 2.244, 1.935, 2.251, 1.929, 2.245, 1.933, 2.23, 1.949, 2.22, 1.969, 2.223, 2.088, 1.931, 2.102, 1.938, 2.121, 1.931, 2.133, 1.913, 2.133, 1.89, 2.119, 1.873, 2.101, 1.868, 2.088, 1.878, 2.086, 1.9, 2.097, 1.928, 2.117, 1.955, 2.14, 1.969, 2.154, 1.967, 1.708, 1.931, 1.708, 1.921, 1.704, 1.926, 1.686, 1.943, 1.656, 1.965, 1.621, 1.98, 1.591, 1.982, 1.575, 1.973, 1.575, 1.959, 1.592, 1.948, 1.619, 1.946, 1.646, 1.958, 1.662, 1.981, 2.222, 2.073, 2.218, 2.085, 2.223, 2.103, 2.236, 2.12, 2.248, 2.129, 2.25, 2.126, 2.237, 2.114, 2.212, 2.099, 2.181, 2.089, 2.156, 2.088, 2.141, 2.097, 2.137, 2.109, 1.808, 2.036, 1.801, 2.049, 1.798, 2.053, 1.799, 2.047, 1.798, 2.036, 1.793, 2.024, 1.782, 2.016, 1.767, 2.015, 1.752, 2.022, 1.741, 2.032, 1.738, 2.037, 1.742, 2.034, 1.75, 2.026, 2.491, 2.366, 2.467, 2.362, 2.437, 2.332, 2.401, 2.296, 2.36, 2.271, 2.318, 2.263, 2.28, 2.274, 2.253, 2.299, 2.238, 2.325, 2.232, 2.336, 2.232, 2.324, 2.231, 2.294, 2.223, 2.264, 2.21, 2.249, 2.196, 2.255, 2.263, 2.029, 2.255, 2.054, 2.242, 2.086, 2.229, 2.116, 2.221, 2.128, 2.218, 2.119, 2.221, 2.097, 2.226, 2.073, 2.227, 2.057, 2.224, 2.054, 2.219, 2.064, 2.216, 2.08, 2.216, 2.096, 2.224, 2.103, 2.238, 2.096, 2.129, 2.01, 2.13, 2.004, 2.132, 2.0, 2.136, 2.0, 2.142, 2.002, 2.151, 2.009, 2.164, 2.018, 2.179, 2.027, 2.195, 2.034, 2.211, 2.037, 2.225, 2.037, 2.234, 2.039, 2.238, 2.045, 2.24, 2.055, 2.242, 2.067, 2.229, 2.043, 2.236, 2.035, 2.239, 2.028, 2.239, 2.025, 2.24, 2.025, 2.242, 2.026, 2.246, 2.026, 2.248, 2.024, 2.245, 2.02, 2.236, 2.017, 2.221, 2.015, 2.204, 2.017, 2.189, 2.022, 2.178, 2.03, 2.204, 1.86, 2.202, 1.867, 2.207, 1.874, 2.22, 1.873, 2.235, 1.864, 2.246, 1.847, 2.248, 1.83, 2.24, 1.818, 2.23, 1.816, 2.223, 1.824, 2.224, 1.84, 2.236, 1.855, 2.256, 1.862, 2.28, 1.857, 2.429, 1.918, 2.424, 1.906, 2.428, 1.897, 2.439, 1.889, 2.454, 1.883, 2.467, 1.879, 2.468, 1.876, 2.456, 1.876, 2.438, 1.876, 2.425, 1.878, 2.424, 1.881, 2.439, 1.886, 2.468, 1.893, 2.501, 1.902, 2.525, 1.91, 2.535, 1.92, 1.964, 1.982, 1.919, 1.98, 1.885, 1.982, 1.872, 1.985, 1.881, 1.988, 1.905, 1.985, 1.932, 1.976, 1.944, 1.966, 1.934, 1.961, 1.912, 1.961, 1.895, 1.969, 1.894, 1.982, 1.912, 1.996, 1.945, 2.006, 1.983, 2.005, 2.009, 1.998, 2.147, 1.986, 2.181, 1.977, 2.207, 1.969, 2.215, 1.966, 2.205, 1.967, 2.188, 1.97, 2.177, 1.973, 2.179, 1.973, 2.198, 1.967, 2.23, 1.955, 2.266, 1.939, 2.29, 1.923, 2.297, 1.91, 2.292, 1.898, 2.287, 1.887, 2.058, 2.264, 2.042, 2.264, 2.03, 2.27, 2.031, 2.282, 2.049, 2.294, 2.08, 2.298, 2.115, 2.288, 2.141, 2.263, 2.152, 2.23, 2.148, 2.2, 2.139, 2.18, 2.129, 2.175, 2.125, 2.184, 2.127, 2.2, 2.135, 2.216, 2.251, 2.159, 2.24, 2.115, 2.229, 2.071, 2.225, 2.047, 2.229, 2.051, 2.241, 2.081, 2.257, 2.129, 2.268, 2.173, 2.269, 2.187, 2.262, 2.16, 2.252, 2.111, 2.247, 2.066, 2.249, 2.042, 2.258, 2.047, 2.27, 2.08, 2.278, 2.13, 2.281, 2.175, 2.271, 2.186, 2.535, 2.307, 2.526, 2.326, 2.526, 2.346, 2.534, 2.355, 2.545, 2.352, 2.552, 2.337, 2.552, 2.32, 2.548, 2.31, 2.545, 2.313, 2.549, 2.33, 2.562, 2.356, 2.581, 2.381, 2.601, 2.394, 2.614, 2.389, 2.116, 2.18, 2.135, 2.176, 2.145, 2.179, 2.146, 2.188, 2.14, 2.199, 2.13, 2.208, 2.12, 2.211, 2.111, 2.209, 2.106, 2.206, 2.103, 2.203, 2.099, 2.203, 2.091, 2.208, 2.078, 2.217, 2.062, 2.227, 2.047, 2.238, 2.04, 2.247, 1.967, 1.967, 1.98, 1.987, 1.991, 2.013, 1.997, 2.037, 1.997, 2.054, 1.996, 2.06, 2.0, 2.055, 2.008, 2.046, 2.024, 2.037, 2.043, 2.033, 2.06, 2.035, 2.069, 2.04, 2.067, 2.043, 2.056, 2.037, 2.04, 2.021, 2.354, 2.096, 2.374, 2.102, 2.405, 2.103, 2.442, 2.102, 2.48, 2.103, 2.506, 2.108, 2.515, 2.12, 2.509, 2.135, 2.494, 2.147, 2.479, 2.155, 2.472, 2.155, 2.473, 2.152, 2.485, 2.148, 2.501, 2.147, 2.516, 2.15, 2.524, 2.156, 2.245, 2.098, 2.241, 2.104, 2.241, 2.107, 2.242, 2.105, 2.246, 2.098, 2.251, 2.088, 2.255, 2.079, 2.259, 2.074, 2.263, 2.075, 2.268, 2.078, 2.274, 2.081, 2.277, 2.082, 2.279, 2.077, 2.057, 2.046, 2.023, 2.06, 1.983, 2.08, 1.952, 2.097, 1.933, 2.103, 1.928, 2.095, 1.934, 2.078, 1.944, 2.061, 1.947, 2.051, 1.932, 2.055, 1.903, 2.072, 1.87, 2.098, 1.846, 2.124, 1.838, 2.144, 2.081, 2.02, 2.062, 2.008, 2.054, 1.999, 2.051, 1.996, 2.042, 2.002, 2.019, 2.016, 1.983, 2.034, 1.946, 2.051, 1.921, 2.06, 1.913, 2.06, 1.926, 2.055, 1.955, 2.05, 1.989, 2.046, 2.013, 2.048, 2.018, 2.053, 2.368, 2.014, 2.351, 2.04, 2.316, 2.067, 2.279, 2.084, 2.25, 2.087, 2.236, 2.076, 2.24, 2.062, 2.258, 2.054, 2.277, 2.057, 2.28, 2.07, 2.257, 2.09, 2.214, 2.108, 2.172, 2.115, 2.146, 2.109, 2.145, 2.092, 2.167, 2.073, 2.136, 2.169, 2.145, 2.16, 2.131, 2.157, 2.102, 2.162, 2.075, 2.173, 2.062, 2.186, 2.071, 2.195, 2.1, 2.197, 2.14, 2.192, 2.176, 2.184, 2.195, 2.178, 2.19, 2.179, 2.102, 1.893, 2.092, 1.894, 2.078, 1.902, 2.072, 1.92, 2.079, 1.946, 2.098, 1.972, 2.126, 1.99, 2.153, 1.997, 2.17, 1.992, 2.171, 1.982, 2.159, 1.973, 2.142, 1.969, 2.132, 1.971, 2.133, 1.978, 2.145, 1.987, 2.0, 1.857, 2.041, 1.848, 2.08, 1.856, 2.101, 1.876, 2.095, 1.899, 2.073, 1.916, 2.053, 1.918, 2.049, 1.907, 2.066, 1.888, 2.103, 1.872, 2.153, 1.868, 2.196, 1.876, 2.217, 1.894, 2.211, 1.916, 2.358, 1.874, 2.335, 1.886, 2.324, 1.889, 2.33, 1.878, 2.347, 1.857, 2.368, 1.835, 2.378, 1.821, 2.366, 1.819, 2.334, 1.829, 2.295, 1.846, 2.265, 1.862, 2.256, 1.871, 2.269, 1.87, 2.298, 1.862, 1.932, 2.071, 1.911, 2.065, 1.892, 2.066, 1.878, 2.073, 1.875, 2.084, 1.88, 2.095, 1.889, 2.1, 1.896, 2.098, 1.895, 2.088, 1.884, 2.072, 1.866, 2.056, 1.847, 2.045, 1.831, 2.041, 1.822, 2.045, 1.819, 2.05, 1.82, 2.056, 2.392, 2.164, 2.404, 2.161, 2.425, 2.161, 2.449, 2.166, 2.475, 2.175, 2.497, 2.187, 2.515, 2.198, 2.531, 2.205, 2.548, 2.208, 2.567, 2.208, 2.588, 2.206, 2.609, 2.208, 2.63, 2.212, 2.647, 2.219, 2.203, 2.144, 2.202, 2.11, 2.193, 2.086, 2.184, 2.082, 2.179, 2.097, 2.184, 2.126, 2.199, 2.154, 2.219, 2.166, 2.238, 2.155, 2.249, 2.13, 2.25, 2.103, 2.246, 2.09, 2.246, 2.096, 2.253, 2.12, 1.822, 1.865, 1.791, 1.867, 1.775, 1.872, 1.779, 1.874, 1.802, 1.872, 1.835, 1.864, 1.865, 1.854, 1.876, 1.845, 1.863, 1.843, 1.834, 1.849, 1.802, 1.858, 1.78, 1.868, 1.776, 1.873, 1.791, 1.873, 1.82, 1.867, 1.851, 1.858, 1.87, 1.848, 1.867, 1.841, 2.125, 1.916, 2.164, 1.912, 2.193, 1.918, 2.194, 1.929, 2.168, 1.935, 2.135, 1.93, 2.114, 1.912, 2.115, 1.887, 2.139, 1.868, 2.181, 1.859, 2.228, 1.863, 2.261, 1.88, 2.268, 1.902, 2.249, 1.919, 2.218, 1.925, 2.37, 1.913, 2.378, 1.94, 2.393, 1.959, 2.414, 1.962, 2.435, 1.946, 2.446, 1.924, 2.443, 1.909, 2.428, 1.907, 2.414, 1.923, 2.408, 1.952, 2.415, 1.984, 2.436, 2.002, 2.464, 1.999, 2.49, 1.975, 2.501, 1.945, 2.497, 1.923, 2.484, 1.918, 2.474, 1.932, 2.088, 1.715, 2.116, 1.706, 2.122, 1.694, 2.112, 1.682, 2.098, 1.675, 2.094, 1.673, 2.106, 1.679, 2.134, 1.69, 2.172, 1.703, 2.207, 1.713, 2.229, 1.716, 2.233, 1.714, 2.226, 1.708, 2.217, 1.704, 2.214, 1.708, 2.221, 1.722, 2.05, 2.003, 2.055, 2.006, 2.063, 2.009, 2.077, 2.01, 2.094, 2.012, 2.11, 2.014, 2.118, 2.019, 2.111, 2.026, 2.093, 2.035, 2.07, 2.044, 2.052, 2.052, 2.044, 2.059, 2.051, 2.065, 2.07, 2.07, 2.152, 1.954, 2.137, 1.951, 2.134, 1.947, 2.149, 1.941, 2.181, 1.934, 2.223, 1.928, 2.262, 1.924, 2.281, 1.921, 2.274, 1.919, 2.25, 1.921, 2.219, 1.924, 2.194, 1.928, 2.183, 1.932, 2.185, 1.935, 1.744, 1.873, 1.76, 1.873, 1.774, 1.875, 1.775, 1.882, 1.756, 1.894, 1.722, 1.91, 1.688, 1.929, 1.666, 1.946, 1.659, 1.958, 1.67, 1.963, 1.697, 1.963, 1.727, 1.966, 1.748, 1.973, 1.746, 1.985, 2.093, 1.824, 2.097, 1.834, 2.112, 1.828, 2.132, 1.805, 2.152, 1.775, 2.165, 1.751, 2.167, 1.74, 2.158, 1.747, 2.148, 1.768, 2.145, 1.797, 2.151, 1.82, 2.168, 1.825, 2.195, 1.813, 2.223, 1.79, 2.334, 1.76, 2.317, 1.756, 2.321, 1.766, 2.345, 1.784, 2.383, 1.803, 2.42, 1.812, 2.44, 1.808, 2.437, 1.794, 2.42, 1.779, 2.406, 1.774, 2.409, 1.783, 2.431, 1.803, 2.47, 1.829, 2.517, 1.851, 2.557, 1.86, 2.574, 1.852, 1.763, 1.883, 1.727, 1.878, 1.703, 1.868, 1.697, 1.858, 1.706, 1.852, 1.725, 1.854, 1.743, 1.863, 1.751, 1.874, 1.742, 1.886, 1.72, 1.896, 1.694, 1.901, 1.671, 1.901, 1.66, 1.9, 1.663, 1.901, 2.225, 2.01, 2.257, 2.003, 2.276, 1.982, 2.276, 1.958, 2.258, 1.941, 2.233, 1.94, 2.215, 1.956, 2.21, 1.983, 2.221, 2.01, 2.245, 2.026, 2.271, 2.021, 2.284, 2.0, 2.278, 1.976, 2.257, 1.962, 2.235, 1.966, 2.117, 1.786, 2.14, 1.778, 2.176, 1.776, 2.208, 1.779, 2.219, 1.784, 2.204, 1.79, 2.173, 1.79, 2.142, 1.782, 2.125, 1.769, 2.125, 1.755, 2.142, 1.746, 2.171, 1.746, 2.195, 1.756, 2.197, 1.773, 2.241, 2.058, 2.214, 2.069, 2.19, 2.094, 2.178, 2.127, 2.18, 2.16, 2.195, 2.18, 2.219, 2.183, 2.236, 2.173, 2.235, 2.163, 2.216, 2.164, 2.189, 2.178, 2.166, 2.203, 2.16, 2.233, 2.171, 2.258, 2.196, 2.268, 2.222, 2.26, 1.737, 1.717, 1.704, 1.706, 1.722, 1.746, 1.773, 1.795, 1.803, 1.8, 1.792, 1.789, 1.797, 1.817, 1.848, 1.882, 1.912, 1.93, 1.936, 1.934, 1.929, 1.93, 1.937, 1.951, 1.965, 1.972, 1.97, 1.963, 1.956, 1.957, 1.967, 1.99, 2.023, 2.06, 2.096, 2.125, 2.146, 2.164, 2.183, 2.203, 2.224, 2.242, 2.253, 2.251, 2.236, 2.212, 2.189, 2.173, 2.168, 2.172, 2.183, 2.193, 2.196, 2.193, 2.188, 2.187, 2.194, 2.209, 2.227, 2.244, 2.254, 2.248, 2.225, 2.193, 2.163, 2.142, 2.132, 2.135, 2.142, 2.144, 2.136, 2.555, 2.117, 2.571, 2.096, 2.571, 2.086, 2.55, 1.842, 2.016, 1.863, 2.005, 1.88, 2.0, 1.871, 2.0, 1.834, 2.0, 1.785, 1.997, 1.743, 1.987, 1.719, 1.972, 1.72, 1.956, 1.742, 1.947, 1.778, 1.944, 1.813, 1.949, 1.828, 1.962, 1.811, 1.979, 1.774, 1.993, 2.241, 2.009, 2.255, 2.034, 2.271, 2.048, 2.281, 2.042, 2.269, 2.018, 2.232, 1.989, 2.184, 1.971, 2.141, 1.968, 2.116, 1.982, 2.114, 2.008, 2.134, 2.036, 2.166, 2.054, 2.191, 2.051, 2.195, 2.031, 1.965, 2.047, 1.993, 2.042, 2.011, 2.031, 2.01, 2.021, 1.993, 2.016, 1.97, 2.02, 1.952, 2.029, 1.946, 2.039, 1.954, 2.046, 1.976, 2.044, 2.0, 2.032, 2.014, 2.013, 2.01, 1.994, 1.989, 1.98, 1.964, 1.978, 1.949, 1.987, 1.949, 2.003, 1.967, 2.018, 2.148, 1.937, 2.129, 1.936, 2.118, 1.925, 2.119, 1.913, 2.134, 1.907, 2.16, 1.913, 2.188, 1.93, 2.204, 1.954, 2.205, 1.974, 2.193, 1.98, 2.18, 1.97, 2.177, 1.951, 2.188, 1.934, 2.212, 1.928, 2.243, 1.935, 2.271, 1.953, 2.203, 2.155, 2.232, 2.166, 2.261, 2.179, 2.279, 2.19, 2.282, 2.199, 2.278, 2.202, 2.278, 2.204, 2.289, 2.207, 2.311, 2.213, 2.341, 2.222, 2.373, 2.233, 2.397, 2.243, 2.406, 2.249, 2.289, 1.8, 2.273, 1.782, 2.258, 1.767, 2.257, 1.762, 2.274, 1.767, 2.308, 1.783, 2.352, 1.802, 2.392, 1.818, 2.418, 1.82, 2.425, 1.812, 2.424, 1.799, 2.426, 1.789, 2.439, 1.788, 2.467, 1.794, 2.505, 1.806, 2.546, 1.819, 2.58, 1.827, 1.977, 1.705, 1.981, 1.718, 1.993, 1.723, 2.013, 1.719, 2.038, 1.712, 2.064, 1.709, 2.084, 1.71, 2.096, 1.721, 2.103, 1.738, 2.11, 1.758, 2.118, 1.774, 2.129, 1.78, 2.141, 1.774, 2.152, 1.763, 2.159, 1.753, 2.258, 1.772, 2.257, 1.75, 2.263, 1.747, 2.278, 1.766, 2.302, 1.802, 2.33, 1.846, 2.358, 1.884, 2.382, 1.897, 2.404, 1.886, 2.422, 1.862, 2.439, 1.838, 2.457, 1.824, 2.475, 1.825, 2.42, 1.885, 2.423, 1.871, 2.415, 1.862, 2.395, 1.862, 2.368, 1.87, 2.343, 1.887, 2.328, 1.905, 2.325, 1.919, 2.33, 1.926, 2.34, 1.924, 2.346, 1.921, 2.341, 1.92, 2.325, 1.921, 2.305, 1.926, 2.041, 1.94, 2.047, 1.938, 2.056, 1.933, 2.069, 1.928, 2.083, 1.925, 2.095, 1.929, 2.099, 1.938, 2.092, 1.95, 2.076, 1.962, 2.053, 1.97, 2.032, 1.97, 2.015, 1.964, 2.007, 1.956, 2.008, 1.95, 1.8, 2.227, 1.778, 2.23, 1.757, 2.238, 1.743, 2.251, 1.745, 2.269, 1.762, 2.287, 1.791, 2.299, 1.823, 2.303, 1.846, 2.301, 1.849, 2.295, 1.838, 2.29, 1.82, 2.29, 1.806, 2.295, 1.801, 2.303, 1.808, 2.31, 1.825, 2.308, 1.844, 2.298, 1.855, 2.283, 1.852, 2.267, 1.836, 2.258, 1.812, 2.258, 1.79, 2.266, 1.777, 2.277, 1.777, 2.285, 1.788, 2.284, 1.806, 2.272, 1.823, 2.254, 1.832, 2.242, 1.831, 2.239, 1.825, 2.249, 1.819, 2.266, 1.822, 2.282, 1.842, 2.29, 1.877, 2.287, 1.92, 2.275, 2.156, 1.967, 2.133, 1.977, 2.115, 1.975, 2.11, 1.964, 2.12, 1.95, 2.141, 1.938, 2.165, 1.936, 2.179, 1.943, 2.173, 1.957, 2.15, 1.971, 2.119, 1.979, 2.095, 1.98, 2.087, 1.974, 2.097, 1.969, 2.121, 1.971, 2.15, 1.981, 2.172, 1.999, 2.178, 2.021, 2.172, 2.043, 2.162, 2.059, 2.16, 2.063, 2.171, 2.058, 2.195, 2.049, 2.228, 2.044, 2.263, 2.045, 2.29, 2.056, 2.3, 2.074, 2.295, 2.094, 2.285, 2.108, 2.28, 2.113, 2.287, 2.11, 2.31, 2.105, 2.34, 2.105, 2.371, 2.115, 2.389, 2.133, 2.391, 2.156, 2.382, 2.177, 2.371, 2.191, 2.37, 2.194, 2.384, 2.192, 2.41, 2.191, 2.44, 2.194, 2.466, 2.204, 2.483, 2.22, 2.492, 2.24, 2.499, 2.256, 2.509, 2.265, 2.526, 2.267, 2.549, 2.265, 2.577, 2.264, 2.603, 2.27, 2.62, 2.283, 2.625, 2.302, 2.621, 2.322, 2.613, 2.336, 2.608, 2.343, 2.612, 2.342, 2.626, 2.34, 2.647, 2.339, 2.667, 2.345, 1.85, 2.007, 1.854, 2.024, 1.852, 2.042, 1.846, 2.048, 1.842, 2.038, 1.842, 2.016, 1.854, 1.992, 1.874, 1.978, 1.9, 1.979, 1.923, 1.995, 1.94, 2.018, 1.948, 2.04, 1.951, 2.047, 2.406, 1.67, 2.422, 1.661, 2.428, 1.657, 2.416, 1.662, 2.39, 1.678, 2.363, 1.705, 2.347, 1.736, 2.348, 1.762, 2.364, 1.776, 2.388, 1.777, 2.41, 1.77, 2.416, 1.763, 2.403, 1.762, 2.38, 1.77, 2.359, 1.786, 2.016, 2.129, 2.005, 2.132, 1.994, 2.138, 1.979, 2.145, 1.958, 2.15, 1.934, 2.154, 1.912, 2.154, 1.895, 2.148, 1.886, 2.138, 1.883, 2.126, 1.885, 2.118, 1.889, 2.116, 1.891, 2.118, 1.887, 2.126, 1.879, 2.134, 2.11, 2.109, 2.124, 2.115, 2.144, 2.111, 2.16, 2.103, 2.166, 2.098, 2.157, 2.102, 2.138, 2.117, 2.118, 2.141, 2.106, 2.168, 2.104, 2.191, 2.109, 2.204, 2.119, 2.204, 2.126, 2.198, 2.122, 2.191, 2.105, 2.188, 1.904, 1.756, 1.927, 1.746, 1.912, 1.743, 1.869, 1.747, 1.826, 1.755, 1.802, 1.761, 1.806, 1.764, 1.837, 1.761, 1.887, 1.753, 1.945, 1.746, 1.989, 1.742, 2.002, 1.743, 1.987, 1.747, 1.959, 1.75, 1.937, 1.751, 1.933, 1.75, 1.946, 1.743, 1.972, 1.734, 2.268, 1.924, 2.27, 1.94, 2.249, 1.949, 2.221, 1.951, 2.201, 1.947, 2.198, 1.941, 2.217, 1.935, 2.251, 1.932, 2.287, 1.932, 2.306, 1.935, 2.299, 1.936, 2.274, 1.932, 2.245, 1.922, 2.229, 1.909, 2.232, 1.896, 2.115, 2.086, 2.125, 2.081, 2.126, 2.068, 2.119, 2.051, 2.11, 2.039, 2.108, 2.035, 2.115, 2.043, 2.131, 2.06, 2.151, 2.078, 2.167, 2.093, 2.173, 2.1, 2.167, 2.102, 2.15, 2.099, 2.128, 2.097, 2.111, 2.1, 2.104, 2.111, 2.001, 1.945, 2.01, 1.925, 2.024, 1.914, 2.041, 1.91, 2.059, 1.912, 2.071, 1.914, 2.078, 1.909, 2.08, 1.896, 2.084, 1.875, 2.093, 1.856, 2.106, 1.843, 2.123, 1.838, 2.139, 1.843, 2.152, 1.858, 2.159, 1.876, 2.161, 1.891, 2.162, 1.896, 2.165, 1.893, 2.173, 1.885, 1.973, 2.506, 1.982, 2.505, 1.984, 2.492, 1.979, 2.475, 1.97, 2.459, 1.961, 2.452, 1.955, 2.456, 1.954, 2.467, 1.958, 2.478, 1.962, 2.483, 1.962, 2.478, 1.956, 2.462, 1.945, 2.443, 1.933, 2.43, 1.923, 2.426, 1.919, 2.43, 1.922, 2.44, 1.934, 2.448, 1.949, 2.449, 1.961, 2.439, 1.965, 2.423, 1.959, 2.405, 1.948, 2.392, 1.938, 2.388, 1.935, 2.392, 2.408, 1.932, 2.412, 1.94, 2.42, 1.928, 2.429, 1.903, 2.442, 1.874, 2.457, 1.854, 2.468, 1.85, 2.468, 1.862, 2.456, 1.886, 2.435, 1.91, 2.411, 1.921, 2.393, 1.918, 2.383, 1.903, 2.384, 1.888, 2.333, 2.138, 2.325, 2.123, 2.311, 2.11, 2.293, 2.106, 2.275, 2.114, 2.263, 2.132, 2.257, 2.155, 2.255, 2.172, 2.257, 2.176, 2.26, 2.168, 2.261, 2.153, 2.26, 2.142, 2.262, 2.14, 2.264, 2.147, 2.266, 2.161, 2.259, 1.892, 2.263, 1.883, 2.274, 1.878, 2.29, 1.874, 2.306, 1.87, 2.314, 1.864, 2.315, 1.856, 2.31, 1.847, 2.303, 1.84, 2.297, 1.839, 2.297, 1.844, 2.3, 1.855, 2.305, 1.866, 2.305, 1.874, 2.299, 1.877, 2.395, 1.895, 2.418, 1.882, 2.426, 1.87, 2.424, 1.864, 2.424, 1.865, 2.432, 1.872, 2.452, 1.88, 2.485, 1.883, 2.526, 1.88, 2.567, 1.872, 2.597, 1.864, 2.611, 1.861, 2.614, 1.865, 2.615, 1.875, 2.622, 1.89, 2.638, 1.905, 2.664, 1.914, 1.987, 1.806, 1.98, 1.824, 1.986, 1.84, 2.005, 1.846, 2.029, 1.842, 2.048, 1.83, 2.053, 1.816, 2.043, 1.805, 2.02, 1.802, 1.995, 1.806, 1.974, 1.812, 1.962, 1.818, 1.962, 1.822, 1.969, 1.82, 2.126, 1.746, 2.14, 1.761, 2.157, 1.775, 2.175, 1.784, 2.19, 1.785, 2.199, 1.78, 2.204, 1.773, 2.205, 1.769, 2.208, 1.77, 2.214, 1.78, 2.224, 1.797, 2.237, 1.814, 2.255, 1.827, 2.274, 1.829, 2.294, 1.82, 2.311, 1.808, 2.326, 1.8, 2.341, 1.801, 1.992, 1.946, 1.985, 1.963, 1.993, 1.983, 2.015, 1.995, 2.046, 1.994, 2.076, 1.982, 2.095, 1.966, 2.097, 1.954, 2.086, 1.951, 2.072, 1.958, 2.064, 1.974, 2.067, 1.993, 2.083, 2.003, 2.109, 1.999, 2.035, 1.918, 2.044, 1.925, 2.063, 1.928, 2.084, 1.93, 2.095, 1.933, 2.091, 1.937, 2.077, 1.947, 2.063, 1.957, 2.057, 1.966, 2.065, 1.972, 2.087, 1.973, 2.114, 1.97, 2.139, 1.966, 2.15, 1.968, 1.814, 1.993, 1.809, 1.987, 1.796, 2.005, 1.784, 2.04, 1.782, 2.081, 1.793, 2.111, 1.817, 2.111, 1.849, 2.087, 1.878, 2.056, 1.895, 2.035, 1.894, 2.033, 1.878, 2.05, 1.855, 2.084, 1.839, 2.12, 1.834, 2.143, 1.842, 2.14, 1.858, 2.113, 2.555, 1.912, 2.55, 1.916, 2.538, 1.934, 2.524, 1.959, 2.509, 1.981, 2.497, 1.991, 2.493, 1.984, 2.494, 1.966, 2.5, 1.947, 2.506, 1.939, 2.514, 1.947, 2.522, 1.97, 2.533, 2.0, 2.55, 2.026, 2.571, 2.04, 2.594, 2.04, 2.616, 2.036, 2.631, 2.04, 2.637, 2.056, 2.635, 2.086, 2.627, 2.127, 2.616, 2.17, 2.605, 2.208, 2.599, 2.232, 2.598, 2.242, 2.599, 2.245, 2.599, 2.25, 2.598, 2.264, 2.6, 2.289, 2.605, 2.323, 2.615, 2.361, 2.633, 2.389, 2.657, 2.399, 2.686, 2.391, 2.716, 2.376, 2.741, 2.367, 2.761, 2.37, 2.776, 2.386, 2.785, 2.41, 2.789, 2.435, 2.788, 2.448, 2.783, 2.443, 2.773, 2.421, 2.759, 2.397, 2.742, 2.381, 2.723, 2.384, 2.703, 2.405, 2.688, 2.439, 2.679, 2.475, 2.677, 2.497, 2.68, 2.497, 2.687, 2.482, 2.698, 2.463, 2.712, 2.453, 2.726, 2.456, 2.74, 2.474, 2.752, 2.503, 2.762, 2.529, 2.769, 2.541, 2.771, 2.532, 2.768, 2.511, 2.762, 2.492, 2.748, 2.484, 2.73, 2.494, 2.71, 2.516, 2.37, 1.856, 2.408, 1.841, 2.435, 1.822, 2.447, 1.805, 2.447, 1.792, 2.445, 1.786, 2.445, 1.787, 2.451, 1.792, 2.463, 1.798, 2.477, 1.799, 2.486, 1.796, 2.481, 1.791, 2.462, 1.785, 2.438, 1.783, 2.42, 1.786, 2.415, 1.793, 2.423, 1.804, 2.442, 1.817, 2.058, 1.979, 2.083, 1.963, 2.098, 1.955, 2.094, 1.954, 2.069, 1.958, 2.034, 1.963, 2.005, 1.963, 1.991, 1.957, 1.996, 1.946, 2.015, 1.936, 2.041, 1.929, 2.058, 1.928, 2.057, 1.934, 2.037, 1.944, 2.033, 1.935, 2.031, 1.95, 2.04, 1.972, 2.058, 1.996, 2.081, 2.018, 2.1, 2.035, 2.111, 2.049, 2.113, 2.065, 2.107, 2.082, 2.099, 2.106, 2.092, 2.133, 2.092, 2.162, 2.098, 2.187, 2.108, 2.204, 2.114, 2.212, 2.114, 2.213, 2.219, 2.025, 2.236, 2.021, 2.246, 2.023, 2.252, 2.035, 2.258, 2.05, 2.267, 2.061, 2.278, 2.058, 2.288, 2.044, 2.292, 2.019, 2.288, 1.992, 2.273, 1.973, 2.252, 1.964, 2.228, 1.971, 1.836, 2.088, 1.838, 2.104, 1.857, 2.113, 1.883, 2.112, 1.901, 2.103, 1.899, 2.093, 1.875, 2.084, 1.84, 2.086, 1.809, 2.098, 1.795, 2.117, 1.801, 2.135, 1.823, 2.147, 1.854, 2.148, 1.879, 2.137, 2.147, 1.97, 2.159, 1.948, 2.169, 1.937, 2.172, 1.941, 2.169, 1.956, 2.164, 1.972, 2.165, 1.975, 2.176, 1.957, 2.198, 1.922, 2.226, 1.882, 2.254, 1.851, 2.276, 1.838, 2.284, 1.841, 2.28, 1.858, 2.268, 1.88, 2.257, 1.893, 1.802, 1.991, 1.816, 1.97, 1.821, 1.947, 1.821, 1.931, 1.825, 1.925, 1.837, 1.93, 1.857, 1.942, 1.884, 1.953, 1.912, 1.958, 1.936, 1.952, 1.948, 1.939, 1.945, 1.926, 1.929, 1.92, 1.911, 1.924, 1.9, 1.937, 2.041, 1.976, 2.036, 1.979, 2.036, 1.98, 2.038, 1.978, 2.038, 1.973, 2.03, 1.965, 2.014, 1.958, 1.994, 1.953, 1.974, 1.953, 1.963, 1.956, 1.964, 1.961, 1.977, 1.968, 1.995, 1.973, 2.012, 1.976, 2.017, 1.98, 2.117, 1.813, 2.114, 1.823, 2.11, 1.829, 2.111, 1.83, 2.117, 1.827, 2.13, 1.825, 2.146, 1.828, 2.16, 1.836, 2.167, 1.851, 2.166, 1.868, 2.161, 1.881, 2.156, 1.886, 2.158, 1.884, 2.17, 1.877, 2.238, 2.061, 2.252, 2.076, 2.255, 2.082, 2.252, 2.081, 2.25, 2.08, 2.256, 2.083, 2.273, 2.092, 2.295, 2.108, 2.318, 2.125, 2.331, 2.139, 2.328, 2.145, 2.316, 2.143, 2.301, 2.138, 2.289, 2.131, 1.923, 1.747, 1.929, 1.758, 1.934, 1.768, 1.94, 1.775, 1.949, 1.779, 1.961, 1.784, 1.975, 1.792, 1.989, 1.806, 2.0, 1.824, 2.006, 1.845, 2.006, 1.866, 2.003, 1.882, 2.001, 1.891, 2.003, 1.889, 2.01, 1.883, 2.02, 1.878, 2.236, 2.099, 2.241, 2.076, 2.242, 2.069, 2.238, 2.082, 2.232, 2.114, 2.226, 2.15, 2.218, 2.174, 2.209, 2.168, 2.194, 2.137, 2.173, 2.096, 2.147, 2.064, 2.119, 2.049, 2.093, 2.056, 2.072, 2.083, 2.057, 2.116, 2.045, 2.135, 1.93, 2.015, 1.897, 2.032, 1.87, 2.039, 1.852, 2.034, 1.845, 2.019, 1.845, 2.004, 1.847, 1.994, 1.844, 1.995, 1.829, 2.003, 1.806, 2.012, 1.78, 2.014, 1.76, 2.004, 1.752, 1.987, 1.761, 2.001, 1.742, 2.029, 1.72, 2.061, 1.701, 2.088, 1.692, 2.1, 1.694, 2.095, 1.705, 2.084, 1.721, 2.074, 1.733, 2.073, 1.735, 2.081, 1.729, 2.096, 1.719, 2.111, 1.714, 2.116, 1.718, 2.106, 1.735, 2.084, 1.892, 1.929, 1.92, 1.947, 1.963, 1.973, 2.002, 1.998, 2.015, 2.008, 1.995, 2.002, 1.959, 1.986, 1.927, 1.971, 1.914, 1.965, 1.928, 1.973, 1.964, 1.99, 2.013, 2.01, 2.052, 2.023, 2.06, 2.021, 1.89, 1.846, 1.881, 1.863, 1.877, 1.878, 1.881, 1.883, 1.891, 1.878, 1.905, 1.866, 1.917, 1.851, 1.927, 1.842, 1.934, 1.843, 1.94, 1.858, 1.951, 1.881, 1.969, 1.907, 1.994, 1.925, 2.021, 1.932, 2.048, 1.927, 2.072, 1.915, 2.09, 1.905, 1.989, 1.879, 1.992, 1.875, 1.99, 1.87, 1.984, 1.867, 1.978, 1.864, 1.979, 1.863, 1.985, 1.864, 1.995, 1.866, 2.005, 1.869, 2.013, 1.871, 2.013, 1.869, 2.007, 1.865, 1.999, 1.861, 1.994, 1.859, 1.995, 1.862, 2.003, 1.868, 1.773, 2.06, 1.769, 2.042, 1.761, 2.028, 1.751, 2.025, 1.745, 2.038, 1.745, 2.061, 1.749, 2.086, 1.759, 2.1, 1.771, 2.096, 1.782, 2.081, 1.791, 2.066, 1.796, 2.058, 1.799, 2.064, 1.802, 2.083, 1.807, 2.112, 1.815, 2.14, 2.123, 1.873, 2.121, 1.878, 2.126, 1.885, 2.136, 1.892, 2.147, 1.891, 2.153, 1.881, 2.152, 1.866, 2.145, 1.851, 2.138, 1.841, 2.136, 1.837, 2.141, 1.84, 2.154, 1.845, 2.172, 1.852, 2.189, 1.852, 2.2, 1.843, 2.204, 1.827, 2.203, 1.808, 1.565, 2.272, 1.57, 2.3, 1.585, 2.326, 1.608, 2.345, 1.636, 2.356, 1.661, 2.364, 1.678, 2.375, 1.686, 2.394, 1.684, 2.421, 1.68, 2.452, 1.678, 2.483, 1.682, 2.507, 1.697, 2.523, 1.719, 2.53, 1.744, 2.533, 1.766, 2.541, 1.779, 2.554, 1.782, 2.573, 1.779, 2.594, 1.777, 2.61, 1.781, 2.617, 1.795, 2.615, 1.817, 2.608, 1.845, 2.6, 1.872, 2.598, 1.89, 2.602, 1.897, 2.611, 1.898, 2.618, 1.897, 2.618, 1.9, 2.608, 1.91, 2.593, 1.927, 2.577, 1.949, 2.566, 1.97, 2.563, 1.984, 1.99, 1.988, 1.987, 1.99, 2.001, 2.021, 2.047, 2.075, 2.096, 2.108, 2.112, 2.116, 2.123, 2.133, 2.146, 2.156, 2.162, 2.162, 2.156, 2.147, 2.14, 2.137, 2.14, 2.148, 2.16, 2.171, 2.179, 2.18, 2.187, 2.027, 2.176, 2.007, 2.149, 1.986, 2.124, 1.973, 2.115, 1.973, 2.127, 1.988, 2.157, 2.012, 2.198, 2.036, 2.236, 2.05, 2.255, 2.048, 2.25, 2.036, 2.231, 2.021, 2.214, 2.012, 2.208, 2.015, 2.22, 2.029, 1.689, 2.16, 1.686, 2.167, 1.695, 2.175, 1.708, 2.176, 1.72, 2.165, 1.72, 2.145, 1.709, 2.126, 1.69, 2.115, 1.67, 2.115, 1.657, 2.126, 1.655, 2.145, 1.667, 2.161, 1.686, 2.168, 1.707, 2.161, 1.72, 2.146, 1.719, 2.13, 2.089, 1.707, 2.085, 1.721, 2.081, 1.735, 2.082, 1.744, 2.087, 1.746, 2.097, 1.741, 2.106, 1.734, 2.109, 1.732, 2.105, 1.738, 2.097, 1.749, 2.091, 1.764, 2.09, 1.778, 2.097, 1.787, 2.112, 1.789, 2.131, 1.785, 2.149, 1.782, 2.163, 1.782, 2.241, 2.003, 2.227, 2.022, 2.225, 2.04, 2.238, 2.05, 2.261, 2.05, 2.289, 2.042, 2.311, 2.033, 2.317, 2.026, 2.307, 2.028, 2.292, 2.039, 2.282, 2.051, 2.28, 2.058, 2.287, 2.052, 2.303, 2.034, 2.318, 2.009, 2.325, 1.988, 2.316, 1.975, 2.297, 1.973, 2.328, 1.708, 2.344, 1.715, 2.363, 1.724, 2.376, 1.731, 2.376, 1.736, 2.362, 1.74, 2.343, 1.744, 2.326, 1.748, 2.319, 1.754, 2.323, 1.759, 2.334, 1.766, 2.343, 1.771, 2.342, 1.773, 2.323, 1.773, 2.292, 1.771, 1.999, 1.97, 2.01, 1.977, 2.03, 1.975, 2.049, 1.965, 2.058, 1.954, 2.053, 1.946, 2.036, 1.948, 2.018, 1.963, 2.007, 1.986, 2.008, 2.01, 2.021, 2.027, 2.041, 2.028, 2.058, 2.017, 2.065, 2.0, 2.06, 1.987, 1.758, 1.854, 1.764, 1.885, 1.778, 1.909, 1.794, 1.911, 1.809, 1.894, 1.822, 1.868, 1.83, 1.847, 1.833, 1.843, 1.836, 1.857, 1.844, 1.886, 1.855, 1.921, 1.87, 1.945, 1.886, 1.947, 1.899, 1.929, 1.906, 1.901, 1.91, 1.882, 1.914, 1.88, 1.926, 2.488, 1.938, 2.477, 1.943, 2.477, 1.942, 2.49, 1.942, 2.515, 1.948, 2.543, 1.962, 2.563, 1.984, 2.565, 2.006, 2.551, 2.023, 2.535, 2.03, 2.527, 2.026, 2.533, 2.013, 2.551, 1.996, 2.575, 1.981, 2.595, 1.973, 2.597, 1.974, 2.578, 1.979, 2.545, 1.98, 2.516, 1.972, 2.501, 1.955, 2.506, 1.935, 2.529, 1.917, 2.56, 1.913, 2.579, 1.923, 2.573, 1.945, 2.545, 1.972, 2.514, 1.999, 2.495, 2.02, 2.496, 2.036, 2.518, 2.048, 2.556, 2.058, 2.596, 2.068, 2.617, 2.078, 2.605, 2.09, 2.568, 2.099, 2.104, 2.103, 2.097, 2.088, 2.077, 2.07, 2.066, 2.066, 2.066, 2.064, 2.055, 2.041, 2.023, 2.051, 1.798, 2.058, 1.801, 2.078, 1.809, 2.107, 1.82, 2.137, 1.833, 2.159, 1.849, 2.165, 1.861, 2.159, 1.87, 2.15, 1.873, 2.149, 1.874, 2.16, 1.872, 2.181, 1.872, 2.209, 1.871, 2.233, 1.872, 2.246, 1.871, 1.8, 2.204, 1.784, 2.207, 1.764, 2.225, 1.752, 2.258, 1.75, 2.292, 1.761, 2.317, 1.784, 2.324, 1.809, 2.315, 1.826, 2.302, 1.826, 2.298, 1.81, 2.307, 1.789, 2.33, 1.774, 2.362, 2.325, 2.049, 2.343, 2.042, 2.365, 2.036, 2.381, 2.036, 2.382, 2.042, 2.369, 2.054, 2.35, 2.069, 2.338, 2.082, 2.338, 2.09, 2.35, 2.09, 2.371, 2.085, 2.39, 2.079, 2.398, 2.073, 2.389, 2.071, 2.368, 2.073, 2.348, 2.079, 2.336, 2.086, 1.986, 1.999, 2.01, 2.019, 2.644, 2.025, 2.632, 2.03, 2.601, 2.034, 2.567, 2.041, 2.545, 2.053, 2.541, 2.071, 2.556, 2.093, 2.58, 2.114, 2.603, 2.13, 2.608, 2.141, 2.588, 2.145, 2.554, 2.149, 2.522, 2.155, 2.504, 2.163, 2.506, 2.175, 2.526, 2.19, 2.202, 2.211, 2.216, 2.216, 2.218, 2.222, 2.23, 2.242, 2.253, 2.26, 2.259, 2.25, 2.559, 2.237, 2.525, 2.225, 2.494, 2.218, 2.48, 2.218, 2.486, 2.223, 2.509, 2.233, 2.537, 2.239, 2.557, 2.24, 2.556, 2.237, 2.532, 2.23, 2.499, 2.224, 2.471, 2.224, 2.458, 2.23, 2.462, 2.244, 2.481, 2.26, 2.503, 2.27, 2.515, 2.271, 2.504, 2.266, 2.474, 2.26, 2.438, 2.257, 2.409, 2.26, 2.397, 2.271, 2.403, 2.284, 2.421, 2.294, 2.441, 2.296, 2.449, 2.291, 2.434, 2.284, 2.404, 2.278, 2.373, 2.279, 2.353, 2.285, 2.35, 2.292, 2.365, 2.297, 2.391, 2.298, 2.419, 2.291, 2.38, 1.667, 2.356, 1.654, 2.355, 1.648, 2.38, 1.65, 2.42, 1.661, 2.462, 1.676, 2.487, 1.688, 2.481, 1.692, 2.453, 1.687, 2.421, 1.677, 2.402, 1.667, 2.403, 1.662, 2.427, 1.665, 2.468, 1.677, 2.509, 1.692, 2.529, 1.705, 2.318, 2.196, 2.319, 2.189, 2.309, 2.182, 2.281, 2.181, 2.235, 2.191, 2.182, 2.211, 2.134, 2.238, 2.1, 2.263, 2.083, 2.277, 2.078, 2.277, 2.076, 2.266, 2.065, 2.254, 2.037, 2.247, 1.997, 2.252, 1.958, 2.267, 1.936, 2.286, 1.935, 2.303, 1.958, 2.309, 2.0, 2.304, 2.047, 2.289, 2.089, 2.272, 2.115, 2.261, 2.124, 2.259, 2.124, 2.268, 2.13, 2.28, 2.145, 2.292, 2.17, 2.294, 2.202, 2.284, 2.236, 2.265, 2.259, 2.244, 2.262, 2.229, 2.247, 2.224, 2.225, 2.229, 2.206, 2.242, 2.195, 2.253, 2.193, 2.258, 2.196, 2.253, 1.905, 2.199, 1.866, 2.209, 1.838, 2.221, 1.829, 2.229, 1.837, 2.23, 1.86, 2.223, 1.887, 2.214, 1.907, 2.206, 1.909, 2.202, 1.893, 2.203, 1.866, 2.21, 1.838, 2.217, 1.819, 2.223, 1.813, 2.222, 1.82, 2.216, 1.834, 2.207, 1.844, 2.198, 1.84, 2.192, 1.82, 2.19, 1.794, 2.192, 1.772, 2.193, 1.766, 2.189, 1.779, 2.179, 1.808, 2.164, 1.844, 2.146, 1.878, 2.128, 1.9, 2.112, 1.903, 2.099, 1.895, 2.089, 1.883, 2.079, 1.875, 2.071, 1.875, 2.062, 1.902, 1.997, 1.901, 2.008, 1.904, 2.008, 1.911, 2.002, 1.923, 2.0, 1.938, 2.002, 1.95, 2.011, 1.951, 2.023, 1.939, 2.032, 1.919, 2.037, 1.897, 2.034, 1.881, 2.023, 1.876, 2.009, 1.884, 1.998, 1.752, 2.102, 1.766, 2.132, 1.778, 2.158, 1.78, 2.17, 1.771, 2.167, 1.758, 2.155, 1.747, 2.144, 1.742, 2.141, 1.747, 2.148, 1.759, 2.164, 1.775, 2.178, 1.786, 2.184, 1.786, 2.174, 1.77, 2.149, 2.014, 1.864, 1.993, 1.855, 1.974, 1.862, 1.959, 1.882, 1.95, 1.903, 1.944, 1.913, 1.936, 1.901, 1.924, 1.873, 1.907, 1.842, 1.89, 1.824, 1.878, 1.824, 1.874, 1.846, 1.879, 1.885, 1.857, 1.987, 1.861, 1.992, 1.859, 1.994, 1.853, 1.991, 1.846, 1.988, 1.843, 1.987, 1.848, 1.991, 1.863, 2.0, 1.886, 2.011, 1.908, 2.023, 1.924, 2.034, 1.932, 2.039, 1.935, 2.04, 1.941, 2.035, 1.952, 2.031, 1.971, 2.032, 2.291, 2.139, 2.27, 2.138, 2.254, 2.133, 2.248, 2.127, 2.251, 2.121, 2.259, 2.116, 2.262, 2.113, 2.256, 2.112, 2.238, 2.112, 2.217, 2.113, 2.203, 2.112, 2.203, 2.111, 2.22, 2.112, 2.248, 2.114, 2.281, 2.118, 2.329, 1.998, 2.311, 2.016, 2.297, 2.016, 2.294, 2.005, 2.304, 1.993, 2.324, 1.987, 2.346, 1.992, 2.362, 2.006, 2.363, 2.022, 2.352, 2.032, 2.337, 2.031, 2.327, 2.02, 2.331, 2.005, 2.348, 1.995, 2.372, 1.996, 2.396, 2.008, 2.192, 1.733, 2.199, 1.718, 2.197, 1.695, 2.187, 1.675, 2.178, 1.665, 2.175, 1.667, 2.183, 1.682, 2.2, 1.706, 2.221, 1.73, 2.242, 1.745, 2.252, 1.745, 2.25, 1.737, 2.24, 1.731, 2.23, 1.735, 2.227, 1.748, 2.234, 1.772, 2.25, 1.798, 2.101, 2.047, 2.111, 2.037, 2.128, 2.026, 2.152, 2.02, 2.181, 2.024, 2.211, 2.035, 2.237, 2.047, 2.253, 2.053, 2.258, 2.05, 2.252, 2.038, 2.242, 2.021, 2.234, 2.008, 2.229, 2.002, 2.23, 2.007, 2.23, 2.019, 1.718, 1.909, 1.708, 1.916, 1.701, 1.93, 1.695, 1.948, 1.689, 1.966, 1.683, 1.979, 1.677, 1.986, 1.67, 1.987, 1.663, 1.983, 1.657, 1.98, 1.653, 1.98, 1.652, 1.986, 1.654, 1.995, 1.657, 2.003, 1.66, 2.007, 1.662, 2.006, 1.815, 2.252, 1.829, 2.261, 1.835, 2.257, 1.832, 2.243, 1.821, 2.232, 1.805, 2.23, 1.791, 2.241, 1.785, 2.265, 1.789, 2.297, 1.797, 2.324, 1.809, 2.337, 1.821, 2.336, 1.827, 2.327, 1.825, 2.32, 1.815, 2.324, 2.023, 1.978, 2.035, 1.966, 2.053, 1.96, 2.07, 1.962, 2.077, 1.969, 2.074, 1.975, 2.063, 1.972, 2.051, 1.958, 2.044, 1.938, 2.044, 1.918, 2.049, 1.904, 2.058, 1.9, 2.065, 1.905, 2.068, 1.915, 1.883, 2.103, 1.874, 2.095, 1.866, 2.079, 1.861, 2.062, 1.863, 2.051, 1.872, 2.048, 1.883, 2.054, 1.894, 2.065, 1.898, 2.073, 1.894, 2.071, 1.882, 2.059, 1.868, 2.041, 1.857, 2.026, 1.854, 2.018, 1.859, 2.019, 2.174, 1.818, 2.159, 1.807, 2.151, 1.802, 2.15, 1.806, 2.149, 1.816, 2.144, 1.826, 2.129, 1.832, 2.106, 1.831, 2.082, 1.825, 2.065, 1.817, 2.059, 1.813, 2.064, 1.816, 2.076, 1.825, 2.085, 1.838, 2.084, 1.849, 2.07, 1.854, 2.035, 1.83, 2.044, 1.828, 2.062, 1.831, 2.089, 1.834, 2.123, 1.832, 2.162, 1.823, 2.196, 1.81, 2.226, 1.797, 2.252, 1.787, 2.278, 1.782, 2.304, 1.785, 2.33, 1.793, 2.355, 1.8, 2.376, 1.8, 2.389, 1.794, 2.18, 1.901, 2.199, 1.882, 2.2, 1.862, 2.181, 1.845, 2.153, 1.839, 2.128, 1.842, 2.115, 1.851, 2.117, 1.857, 2.129, 1.853, 2.146, 1.837, 2.156, 1.812, 2.152, 1.787, 2.134, 1.77, 2.113, 1.763, 2.1, 1.767, 1.963, 2.038, 1.977, 2.026, 1.984, 2.017, 1.98, 2.019, 1.965, 2.032, 1.946, 2.051, 1.934, 2.069, 1.931, 2.079, 1.94, 2.078, 1.958, 2.068, 1.98, 2.058, 1.999, 2.054, 2.005, 2.06, 2.02, 2.0, 2.002, 1.991, 1.99, 1.986, 1.99, 1.987, 2.003, 1.991, 2.029, 1.994, 2.057, 1.991, 2.076, 1.983, 2.08, 1.973, 2.068, 1.963, 2.049, 1.957, 2.032, 1.953, 2.025, 1.951, 2.03, 1.949, 2.178, 1.983, 2.182, 1.97, 2.192, 1.965, 2.205, 1.972, 2.22, 1.989, 2.233, 2.011, 2.24, 2.03, 2.239, 2.039, 2.234, 2.035, 2.225, 2.023, 2.216, 2.011, 2.21, 2.006, 2.206, 2.011, 2.241, 1.911, 2.25, 1.935, 2.257, 1.964, 2.267, 1.991, 2.282, 2.004, 2.303, 2.0, 2.324, 1.984, 2.34, 1.968, 2.348, 1.961, 2.343, 1.969, 2.328, 1.989, 2.31, 2.014, 2.294, 2.038, 2.286, 2.049, 2.286, 2.046, 1.683, 2.511, 1.687, 2.54, 1.702, 2.548, 1.734, 2.534, 1.779, 2.512, 1.829, 2.496, 1.874, 2.496, 1.905, 2.514, 1.919, 2.545, 1.923, 2.578, 1.926, 2.6, 1.938, 2.602, 1.962, 2.587, 1.997, 2.567, 2.036, 2.552, 2.064, 2.55, 2.074, 2.562, 2.067, 2.585, 2.049, 2.608, 2.031, 2.62, 2.022, 2.608, 2.025, 2.58, 2.04, 2.061, 2.078, 2.085, 2.081, 2.072, 2.065, 2.07, 2.09, 2.122, 2.158, 2.189, 2.205, 2.203, 2.191, 2.178, 2.169, 2.168, 2.176, 2.187, 2.194, 2.19, 2.176, 2.158, 2.144, 2.141, 2.148, 2.162, 2.179, 2.191, 2.194, 2.543, 2.188, 2.564, 2.178, 2.574, 2.007, 1.895, 1.985, 1.902, 1.949, 1.893, 1.911, 1.877, 1.881, 1.866, 1.867, 1.866, 1.87, 1.878, 1.886, 1.901, 1.905, 1.926, 1.919, 1.942, 1.921, 1.943, 1.915, 1.93, 1.906, 1.91, 1.901, 1.894, 2.23, 1.777, 2.206, 1.774, 2.199, 1.776, 2.215, 1.779, 2.255, 1.783, 2.31, 1.786, 2.363, 1.787, 2.394, 1.783, 2.397, 1.777, 2.384, 1.773, 2.372, 1.774, 2.371, 1.779, 2.384, 1.788, 2.409, 1.798, 2.439, 1.805, 2.254, 1.92, 2.263, 1.906, 2.28, 1.887, 2.296, 1.868, 2.299, 1.855, 2.279, 1.851, 2.245, 1.853, 2.21, 1.859, 2.19, 1.862, 2.192, 1.861, 2.214, 1.853, 2.25, 1.839, 2.283, 1.823, 1.997, 2.01, 1.987, 2.004, 1.999, 1.998, 2.026, 1.995, 2.06, 1.995, 2.085, 1.996, 2.09, 2.0, 2.079, 2.005, 2.062, 2.012, 2.052, 2.022, 2.053, 2.031, 2.064, 2.038, 2.08, 2.044, 1.905, 2.142, 1.86, 2.146, 1.821, 2.153, 1.794, 2.163, 1.782, 2.174, 1.785, 2.184, 1.794, 2.191, 1.799, 2.195, 1.791, 2.2, 1.77, 2.207, 1.747, 2.221, 1.732, 2.24, 1.732, 2.261, 1.749, 2.28, 2.175, 1.927, 2.191, 1.94, 2.205, 1.951, 2.215, 1.957, 2.222, 1.955, 2.223, 1.948, 2.223, 1.942, 2.222, 1.939, 2.222, 1.943, 2.222, 1.955, 2.223, 1.969, 2.223, 1.979, 2.223, 1.985, 2.222, 1.984, 2.219, 1.977, 2.217, 1.967, 1.933, 1.715, 1.937, 1.719, 1.941, 1.725, 1.942, 1.731, 1.94, 1.735, 1.933, 1.738, 1.924, 1.738, 1.916, 1.736, 1.908, 1.735, 1.899, 1.735, 1.891, 1.735, 1.884, 1.736, 1.877, 1.74, 1.87, 1.75, 1.862, 1.761, 2.251, 2.274, 2.259, 2.27, 2.254, 2.264, 2.242, 2.261, 2.232, 2.263, 2.23, 2.271, 2.238, 2.281, 2.254, 2.292, 2.274, 2.299, 2.29, 2.301, 2.293, 2.299, 2.283, 2.295, 2.264, 2.293, 2.246, 2.298, 2.234, 2.309, 2.232, 2.322, 1.85, 1.803, 1.845, 1.808, 1.83, 1.801, 1.818, 1.792, 1.817, 1.788, 1.827, 1.796, 1.849, 1.814, 1.873, 1.84, 1.888, 1.868, 1.883, 1.885, 1.86, 1.889, 1.83, 1.881, 1.809, 1.871, 1.803, 1.866, 1.816, 1.871, 1.74, 1.96, 1.757, 1.952, 1.773, 1.957, 1.784, 1.974, 1.784, 2.0, 1.774, 2.029, 1.76, 2.051, 1.749, 2.059, 1.746, 2.057, 1.752, 2.05, 1.765, 2.045, 1.779, 2.047, 1.786, 2.059, 1.781, 2.078, 2.116, 1.866, 2.109, 1.88, 2.123, 1.893, 2.152, 1.9, 2.185, 1.899, 2.205, 1.891, 2.202, 1.881, 2.178, 1.875, 2.15, 1.876, 2.133, 1.883, 2.137, 1.895, 2.163, 1.907, 2.202, 1.912, 2.241, 1.908, 2.262, 1.899, 2.255, 1.891, 2.225, 1.89, 1.688, 1.985, 1.69, 1.997, 1.681, 2.003, 1.665, 1.999, 1.652, 1.987, 1.647, 1.971, 1.652, 1.959, 1.668, 1.956, 1.687, 1.964, 1.706, 1.977, 1.714, 1.991, 1.71, 1.997, 1.698, 1.993, 1.687, 1.981, 1.686, 1.968, 1.698, 1.96, 1.724, 1.96, 1.759, 1.966, 1.793, 1.976, 1.816, 1.981, 1.892, 1.829, 1.877, 1.808, 1.876, 1.795, 1.887, 1.793, 1.909, 1.801, 1.933, 1.817, 1.953, 1.837, 1.964, 1.854, 1.969, 1.858, 1.973, 1.848, 1.984, 1.832, 2.004, 1.821, 2.03, 1.822, 2.06, 1.836, 2.086, 1.862, 2.102, 1.892, 2.109, 1.919, 2.11, 1.938, 2.111, 1.949, 2.119, 1.957, 2.133, 1.972, 2.155, 1.996, 2.178, 2.033, 2.196, 2.076, 2.202, 2.117, 2.198, 2.15, 2.193, 2.169, 2.191, 2.173, 2.198, 2.169, 2.212, 2.165, 2.233, 2.167, 2.252, 2.178, 2.263, 2.194, 2.262, 2.208, 2.254, 2.214, 2.248, 2.207, 2.248, 2.19, 2.259, 2.174, 2.277, 2.166, 2.299, 2.173, 2.314, 2.192, 2.318, 2.219, 2.312, 2.241, 2.303, 2.249, 2.298, 2.241, 2.302, 2.226, 2.318, 2.214, 2.343, 2.213, 2.368, 2.227, 2.385, 2.252, 2.391, 2.28, 2.386, 2.305, 2.379, 2.322, 2.378, 2.329, 2.388, 2.333, 1.887, 1.937, 1.881, 1.924, 1.87, 1.925, 1.862, 1.938, 1.86, 1.959, 1.868, 1.977, 1.883, 1.982, 1.903, 1.973, 1.923, 1.955, 1.939, 1.941, 1.947, 1.939, 1.951, 1.953, 1.956, 1.979, 1.968, 2.013, 2.009, 2.147, 2.011, 2.134, 2.008, 2.129, 2.002, 2.135, 1.998, 2.154, 1.996, 2.182, 1.998, 2.208, 2.005, 2.226, 2.015, 2.23, 2.023, 2.225, 2.028, 2.221, 2.028, 2.225, 2.025, 2.241, 2.022, 2.266, 2.024, 2.295, 2.031, 2.318, 2.043, 2.329, 2.053, 2.326, 2.06, 2.32, 2.06, 2.316, 2.055, 2.32, 2.048, 2.332, 2.041, 2.352, 2.04, 2.371, 2.045, 2.379, 2.052, 2.372, 2.059, 2.354, 2.061, 2.334, 2.057, 2.321, 2.049, 2.32, 2.039, 2.33, 2.03, 2.344, 2.025, 2.354, 2.028, 2.353, 2.036, 2.34, 2.046, 2.32, 2.053, 2.303, 2.052, 2.295, 2.044, 2.299, 2.033, 2.315, 2.024, 2.337, 2.019, 2.352, 2.019, 2.354, 2.022, 2.344, 2.025, 2.331, 2.023, 2.324, 2.01, 2.328, 1.99, 2.344, 1.97, 2.366, 1.954, 2.387, 1.948, 2.399, 1.952, 2.399, 1.96, 2.391, 1.964, 2.386, 1.959, 2.39, 1.946, 2.405, 1.929, 2.43, 1.913, 2.459, 1.901, 2.482, 1.824, 2.005, 1.839, 2.021, 1.853, 2.043, 1.86, 2.06, 1.856, 2.067, 1.846, 2.063, 1.837, 2.054, 1.831, 2.047, 1.831, 2.048, 1.838, 2.058, 1.844, 2.076, 1.842, 2.095, 1.829, 2.108, 1.808, 2.112, 1.89, 2.012, 1.899, 2.009, 1.907, 2.012, 1.913, 2.018, 1.918, 2.023, 1.924, 2.024, 1.932, 2.019, 1.943, 2.013, 1.955, 2.007, 1.967, 2.004, 1.978, 2.002, 1.986, 2.005, 1.992, 2.013, 1.995, 2.021, 1.997, 2.027, 1.896, 1.898, 1.925, 1.883, 1.947, 1.861, 1.95, 1.838, 1.93, 1.825, 1.898, 1.827, 1.869, 1.84, 1.852, 1.858, 1.856, 1.872, 1.878, 1.876, 1.909, 1.868, 1.935, 1.851, 1.942, 1.836, 1.927, 1.829, 1.901, 1.83, 2.235, 1.949, 2.245, 1.946, 2.252, 1.951, 2.256, 1.963, 2.258, 1.969, 2.26, 1.965, 2.263, 1.949, 2.266, 1.928, 2.267, 1.911, 2.265, 1.905, 2.259, 1.91, 2.248, 1.924, 2.234, 1.941, 2.22, 1.954, 2.109, 2.088, 2.11, 2.073, 2.111, 2.058, 2.111, 2.046, 2.105, 2.04, 2.096, 2.041, 2.089, 2.046, 2.088, 2.052, 2.094, 2.056, 2.11, 2.057, 2.133, 2.054, 2.159, 2.052, 2.182, 2.051, 2.2, 2.055, 2.179, 2.027, 2.211, 2.02, 2.238, 2.013, 2.254, 2.012, 2.257, 2.02, 2.253, 2.034, 2.249, 2.048, 2.25, 2.056, 2.258, 2.055, 2.27, 2.045, 2.281, 2.032, 2.288, 2.02, 2.287, 2.015, 2.282, 2.02, 2.276, 2.035, 2.136, 1.731, 2.17, 1.724, 2.199, 1.712, 2.226, 1.7, 2.249, 1.688, 2.274, 1.68, 2.305, 1.677, 2.343, 1.678, 2.386, 1.682, 2.433, 1.688, 2.478, 1.693, 2.519, 1.697, 2.555, 1.701, 2.589, 1.705, 2.622, 1.71, 2.654, 1.718, 2.686, 1.73, 2.164, 1.72, 2.142, 1.72, 2.119, 1.711, 2.093, 1.695, 2.066, 1.676, 2.042, 1.661, 2.026, 1.651, 2.019, 1.648, 2.019, 1.652, 2.02, 1.659, 2.016, 1.665, 2.005, 1.665, 1.988, 1.658, 1.974, 1.645, 1.968, 1.634, 1.971, 1.631, 1.984, 1.637, 1.997, 1.653, 2.005, 1.675, 1.999, 1.695, 1.981, 1.71, 1.96, 1.717, 1.943, 1.72, 1.936, 1.724, 1.943, 1.731, 1.96, 1.744, 1.978, 1.762, 1.987, 1.781, 1.979, 1.798, 1.958, 1.81, 1.935, 1.815, 1.92, 1.814, 1.921, 1.813, 1.936, 1.814, 1.959, 1.821, 1.978, 1.83, 1.983, 1.84, 1.971, 1.848, 1.947, 1.853, 1.924, 1.855, 1.911, 1.854, 1.911, 1.853, 1.924, 1.856, 1.941, 1.864, 1.952, 1.874, 1.947, 1.888, 1.926, 1.9, 1.896, 1.912, 1.872, 1.92, 1.861, 1.925, 1.868, 1.932, 1.892, 1.942, 1.926, 1.956, 1.955, 1.973, 1.969, 1.991, 1.967, 2.008, 1.959, 2.023, 1.955, 2.033, 1.961, 2.04, 1.978, 2.046, 2.004, 2.056, 2.032, 2.068, 2.051, 2.085, 2.049, 2.105, 2.026, 2.124, 1.992, 2.139, 1.96, 2.151, 1.944, 2.161, 1.947, 2.169, 1.965, 2.178, 1.989, 2.191, 2.01, 2.205, 2.015, 2.22, 2.002, 2.23, 1.983, 2.236, 1.971, 2.237, 2.187, 1.917, 2.179, 1.928, 2.179, 1.943, 2.182, 1.961, 2.184, 1.978, 2.18, 1.991, 2.167, 1.996, 2.149, 1.995, 2.132, 1.991, 2.123, 1.987, 2.124, 1.988, 2.134, 1.993, 2.149, 1.999, 2.16, 2.002, 2.161, 2.001, 2.153, 1.992, 2.143, 1.979, 2.137, 1.968, 1.996, 1.811, 1.996, 1.814, 2.006, 1.832, 2.021, 1.857, 2.027, 1.881, 2.019, 1.895, 1.997, 1.891, 1.97, 1.873, 1.947, 1.851, 1.933, 1.837, 1.93, 1.835, 1.937, 1.847, 1.949, 1.866, 1.954, 1.883, 1.943, 1.89, 1.918, 1.883, 2.025, 1.855, 2.022, 1.874, 2.025, 1.882, 2.037, 1.877, 2.06, 1.866, 2.087, 1.856, 2.112, 1.855, 2.131, 1.862, 2.14, 1.873, 2.14, 1.883, 2.137, 1.886, 2.136, 1.876, 2.141, 1.854, 2.15, 1.827, 2.16, 1.806, 1.978, 2.158, 1.995, 2.177, 2.015, 2.195, 2.032, 2.203, 2.04, 2.202, 2.038, 2.193, 2.029, 2.181, 2.016, 2.173, 2.003, 2.172, 1.994, 2.179, 1.987, 2.19, 1.982, 2.197, 1.973, 2.195, 1.959, 2.184, 1.938, 2.167, 1.913, 2.151, 2.143, 1.958, 2.167, 1.946, 2.177, 1.942, 2.169, 1.943, 2.153, 1.949, 2.141, 1.957, 2.139, 1.962, 2.151, 1.961, 2.176, 1.954, 2.204, 1.947, 2.226, 1.94, 2.231, 1.938, 2.219, 1.943, 2.201, 1.951, 2.19, 1.957, 2.189, 1.96, 2.128, 1.796, 2.121, 1.804, 2.103, 1.804, 2.079, 1.792, 2.058, 1.771, 2.043, 1.745, 2.037, 1.721, 2.036, 1.705, 2.038, 1.699, 2.032, 1.699, 2.019, 1.702, 1.999, 1.702, 1.977, 1.694, 1.961, 1.678, 1.912, 1.867, 1.908, 1.87, 1.913, 1.867, 1.925, 1.86, 1.942, 1.851, 1.963, 1.841, 1.984, 1.831, 1.999, 1.821, 2.009, 1.813, 2.016, 1.805, 2.026, 1.8, 2.041, 1.797, 2.062, 1.796, 2.087, 1.797, 2.284, 1.813, 2.271, 1.798, 2.259, 1.77, 2.253, 1.741, 2.254, 1.725, 2.261, 1.726, 2.265, 1.742, 2.257, 1.769, 2.233, 1.797, 2.197, 1.813, 2.162, 1.809, 2.138, 1.788, 2.132, 1.759, 2.142, 1.736, 2.223, 2.133, 2.233, 2.152, 2.261, 2.172, 2.297, 2.191, 2.324, 2.208, 2.331, 2.222, 2.315, 2.234, 2.287, 2.243, 2.259, 2.25, 2.24, 2.257, 2.235, 2.263, 2.245, 2.268, 2.26, 2.271, 2.267, 2.271, 2.254, 2.267, 2.225, 1.835, 2.251, 1.826, 2.275, 1.818, 2.294, 1.815, 2.304, 1.817, 2.309, 1.823, 2.308, 1.829, 2.301, 1.832, 2.291, 1.828, 2.278, 1.82, 2.262, 1.81, 2.245, 1.805, 2.228, 1.806, 2.21, 1.814, 2.193, 1.827, 2.18, 1.841, 1.949, 1.943, 1.98, 1.921, 2.004, 1.897, 2.011, 1.883, 2.007, 1.884, 2.002, 1.901, 2.005, 1.932, 2.022, 1.965, 2.051, 1.988, 2.089, 1.99, 2.123, 1.974, 2.143, 1.954, 2.14, 1.943, 2.12, 1.948, 2.095, 1.969, 2.076, 2.001, 2.07, 2.036, 2.025, 1.969, 2.007, 1.973, 1.995, 1.969, 1.996, 1.957, 2.01, 1.937, 2.035, 1.914, 2.066, 1.892, 2.089, 1.879, 2.091, 1.873, 2.069, 1.874, 2.036, 1.881, 2.003, 1.886, 1.976, 1.883, 1.961, 1.872, 1.956, 1.856, 2.304, 1.887, 2.331, 1.884, 2.34, 1.886, 2.329, 1.888, 2.306, 1.887, 2.286, 1.88, 2.279, 1.872, 2.29, 1.864, 2.315, 1.859, 2.346, 1.861, 2.369, 1.869, 2.375, 1.882, 2.362, 1.898, 2.344, 1.912, 2.333, 1.922, 1.942, 2.084, 1.929, 2.077, 1.924, 2.068, 1.926, 2.06, 1.933, 2.055, 1.94, 2.052, 1.943, 2.049, 1.938, 2.043, 1.925, 2.032, 1.91, 2.018, 1.897, 2.002, 1.892, 1.988, 1.897, 1.979, 1.912, 1.971, 1.928, 1.966, 1.94, 1.961, 1.786, 1.963, 1.789, 1.972, 1.791, 1.982, 1.788, 1.993, 1.781, 2.004, 1.773, 2.018, 1.768, 2.032, 1.769, 2.045, 1.777, 2.057, 1.79, 2.064, 1.803, 2.067, 1.813, 2.067, 1.817, 2.066, 1.817, 2.067, 1.816, 2.071, 1.816, 2.078, 1.815, 2.085, 1.816, 2.09, 1.936, 1.832, 1.948, 1.843, 1.961, 1.843, 1.975, 1.837, 1.988, 1.831, 2.0, 1.833, 2.008, 1.846, 2.013, 1.868, 2.013, 1.894, 2.011, 1.915, 2.011, 1.924, 2.015, 1.918, 2.022, 1.901, 2.031, 1.881, 2.042, 1.867, 2.384, 1.869, 2.403, 1.861, 2.422, 1.857, 2.444, 1.855, 2.468, 1.855, 2.496, 1.856, 2.528, 1.859, 2.563, 1.862, 2.6, 1.864, 2.636, 1.868, 2.669, 1.871, 2.698, 1.874, 2.72, 1.88, 2.737, 1.886, 2.748, 1.892, 2.196, 1.684, 2.165, 1.698, 2.134, 1.711, 2.118, 1.723, 2.125, 1.736, 2.157, 1.751, 2.205, 1.765, 2.252, 1.779, 2.275, 1.791, 2.269, 1.8, 2.245, 1.804, 2.222, 1.803, 2.211, 1.797, 2.241, 1.833, 2.267, 1.831, 2.289, 1.834, 2.303, 1.842, 2.307, 1.85, 2.306, 1.856, 2.307, 1.858, 2.315, 1.857, 2.33, 1.853, 2.351, 1.85, 2.374, 1.852, 2.394, 1.863, 2.409, 1.88, 2.419, 1.903, 2.428, 1.923, 2.439, 1.938, 2.457, 1.948, 2.411, 2.087, 2.394, 2.102, 2.384, 2.111, 2.384, 2.105, 2.391, 2.087, 2.401, 2.066, 2.414, 2.051, 2.422, 2.047, 2.424, 2.055, 2.421, 2.071, 2.415, 2.089, 2.412, 2.099, 2.413, 2.096, 2.418, 2.082, 2.424, 2.064, 2.425, 2.051, 2.417, 2.047, 2.401, 2.055, 2.378, 2.071, 2.352, 2.089, 2.329, 2.1, 2.313, 2.098, 2.302, 2.087, 2.292, 2.07, 2.276, 2.056, 2.252, 2.05, 2.221, 2.055, 2.188, 2.067, 2.158, 2.081, 2.138, 2.086, 2.127, 2.079, 2.124, 2.063, 2.123, 2.043, 2.118, 2.026, 2.105, 2.019, 2.087, 2.02, 2.067, 2.026, 2.053, 2.03, 2.049, 2.03, 2.052, 2.021, 2.058, 2.007, 2.059, 1.991, 2.051, 1.981, 2.036, 1.978, 2.016, 1.985, 1.998, 1.998, 1.984, 2.012, 1.979, 2.022, 1.98, 2.025, 1.984, 2.021, 1.986, 2.016, 1.981, 2.012, 1.969, 2.015, 1.953, 2.024, 1.938, 2.035, 1.926, 2.045, 1.921, 2.048, 1.922, 2.043, 1.925, 2.033, 1.926, 2.024, 1.92, 2.02, 1.907, 2.025, 1.811, 1.969, 1.828, 1.983, 1.855, 1.991, 1.884, 1.992, 1.906, 1.987, 1.912, 1.979, 1.9, 1.975, 1.879, 1.976, 1.861, 1.978, 1.853, 1.98, 1.858, 1.98, 1.874, 1.975, 1.894, 1.965, 1.874, 2.064, 1.886, 2.069, 1.908, 2.082, 1.931, 2.096, 1.94, 2.103, 1.926, 2.1, 1.894, 2.087, 1.856, 2.072, 1.825, 2.059, 1.812, 2.056, 1.821, 2.065, 1.846, 2.082, 1.88, 2.099, 1.904, 2.11, 1.905, 2.109, 2.081, 1.907, 2.116, 1.895, 2.139, 1.892, 2.148, 1.898, 2.149, 1.912, 2.149, 1.928, 2.157, 1.939, 2.175, 1.941, 2.2, 1.933, 2.224, 1.92, 2.237, 1.909, 2.231, 1.907, 2.207, 1.912, 2.176, 1.923, 2.149, 1.935, 2.133, 1.945, 2.128, 1.945, 2.005, 1.844, 2.0, 1.874, 2.006, 1.898, 2.02, 1.902, 2.034, 1.881, 2.043, 1.847, 2.04, 1.816, 2.029, 1.798, 2.014, 1.8, 2.004, 1.82, 2.003, 1.85, 2.014, 1.876, 2.031, 1.883, 2.046, 1.863, 2.052, 1.827, 2.045, 1.792, 2.129, 1.955, 2.16, 1.948, 2.188, 1.946, 2.209, 1.946, 2.224, 1.948, 2.236, 1.946, 2.249, 1.937, 2.261, 1.922, 2.272, 1.907, 2.282, 1.897, 2.288, 1.896, 2.289, 1.905, 2.283, 1.923, 2.272, 1.945, 2.259, 1.963, 2.248, 1.97, 2.35, 1.886, 2.314, 1.882, 2.284, 1.881, 2.275, 1.881, 2.294, 1.882, 2.336, 1.883, 2.388, 1.885, 2.431, 1.888, 2.449, 1.891, 2.439, 1.892, 2.419, 1.892, 2.409, 1.891, 2.419, 1.89, 2.451, 1.891, 2.499, 1.896, 2.552, 1.901, 1.926, 2.013, 1.934, 2.025, 1.948, 2.045, 1.961, 2.068, 1.966, 2.086, 1.962, 2.092, 1.952, 2.088, 1.944, 2.079, 1.948, 2.073, 1.962, 2.079, 1.986, 2.099, 2.013, 2.13, 2.034, 2.164, 2.043, 2.189, 2.14, 1.834, 2.152, 1.829, 2.146, 1.828, 2.134, 1.83, 2.126, 1.834, 2.132, 1.835, 2.155, 1.832, 2.193, 1.824, 2.238, 1.811, 2.278, 1.799, 2.307, 1.789, 2.323, 1.785, 2.336, 1.785, 2.353, 1.789, 2.377, 1.794, 2.407, 1.797, 1.799, 1.833, 1.857, 1.871, 1.872, 1.869, 1.868, 1.873, 1.887, 1.912, 1.941, 1.967, 1.983, 1.989, 1.99, 1.994, 2.006, 2.024, 2.049, 2.075, 2.097, 2.106, 2.097, 2.077, 2.057, 2.046, 2.049, 2.066, 2.089, 2.107, 2.11, 2.096, 2.075, 1.924, 1.972, 1.933, 1.972, 1.946, 1.985, 1.961, 2.009, 1.978, 2.034, 1.991, 2.052, 1.998, 2.059, 1.995, 2.054, 1.985, 2.044, 1.97, 2.038, 1.956, 2.041, 1.947, 2.052, 1.943, 2.069, 1.944, 2.086, 1.947, 2.095, 1.822, 2.098, 1.804, 2.106, 1.803, 2.113, 1.822, 2.116, 1.857, 2.114, 1.897, 2.111, 1.926, 2.107, 1.933, 2.105, 1.919, 2.108, 1.897, 2.116, 1.881, 2.127, 1.881, 2.137, 1.899, 2.14, 1.931, 2.138, 1.968, 2.131, 2.112, 2.108, 2.117, 2.133, 2.132, 2.159, 2.155, 2.174, 2.181, 2.167, 2.205, 2.143, 2.218, 2.116, 2.216, 2.099, 2.204, 2.098, 2.192, 2.112, 2.181, 2.136, 2.177, 2.159, 2.179, 2.167, 2.184, 2.156, 2.186, 2.134, 2.178, 2.112, 1.861, 1.836, 1.888, 1.838, 1.921, 1.848, 1.94, 1.861, 1.933, 1.873, 1.903, 1.878, 1.869, 1.875, 1.845, 1.866, 1.839, 1.859, 1.854, 1.86, 1.886, 1.871, 1.924, 1.889, 1.95, 1.907, 1.951, 1.918, 1.816, 1.926, 1.85, 1.914, 1.881, 1.911, 1.897, 1.921, 1.894, 1.939, 1.878, 1.959, 1.866, 1.975, 1.867, 1.984, 1.884, 1.983, 1.916, 1.977, 1.955, 1.974, 1.987, 1.976, 2.0, 1.984, 1.995, 1.995, 1.981, 2.002, 1.97, 2.004, 1.97, 1.998, 2.387, 1.913, 2.416, 1.927, 2.448, 1.937, 2.476, 1.936, 2.498, 1.923, 2.509, 1.905, 2.504, 1.888, 2.486, 1.876, 2.46, 1.873, 2.432, 1.879, 2.41, 1.89, 2.396, 1.898, 2.388, 1.898, 2.382, 1.885, 2.374, 1.867, 2.096, 2.062, 2.083, 2.062, 2.071, 2.062, 2.063, 2.067, 2.057, 2.078, 2.053, 2.097, 2.047, 2.117, 2.038, 2.134, 2.025, 2.146, 2.011, 2.152, 1.999, 2.155, 1.994, 2.158, 1.995, 2.165, 2.003, 2.176, 2.012, 2.187, 1.717, 1.733, 1.748, 1.763, 1.779, 1.793, 1.807, 1.82, 1.833, 1.841, 1.845, 1.845, 1.844, 1.846, 1.852, 1.864, 1.879, 1.898, 1.915, 1.929, 1.939, 1.948, 1.962, 1.98, 2.002, 2.026, 2.049, 2.067, 2.079, 2.084, 2.086, 2.089, 2.094, 2.102, 2.11, 2.119, 2.125, 2.13, 2.133, 2.137, 2.142, 2.151, 2.162, 2.175, 2.185, 2.193, 2.195, 2.193, 2.185, 2.176, 2.167, 2.161, 2.156, 2.151, 2.143, 2.131, 2.116, 2.101, 2.087, 2.077, 2.076, 2.08, 2.087, 2.09, 1.962, 2.066, 1.968, 2.098, 1.974, 2.125, 1.982, 2.13, 1.986, 2.106, 1.988, 2.062, 1.989, 2.019, 1.991, 1.991, 1.998, 1.983, 2.009, 1.996, 2.022, 2.025, 2.035, 2.052, 2.046, 2.06, 2.056, 2.04, 2.065, 2.003, 2.076, 1.968, 1.935, 1.973, 1.948, 1.979, 1.954, 1.98, 1.951, 1.974, 1.942, 1.961, 1.934, 1.947, 1.933, 1.935, 1.942, 1.93, 1.959, 1.932, 1.981, 1.938, 1.999, 1.947, 2.009, 1.951, 2.01, 1.95, 2.007, 1.946, 2.004, 1.941, 2.007, 1.941, 2.451, 1.872, 2.442, 1.874, 2.424, 1.878, 2.403, 1.885, 2.385, 1.89, 2.373, 1.891, 2.371, 1.888, 2.376, 1.88, 2.384, 1.872, 2.387, 1.866, 2.38, 1.866, 2.363, 1.872, 2.343, 1.881, 2.33, 1.89, 2.33, 1.898, 2.343, 1.9, 2.367, 1.897, 2.071, 1.975, 2.059, 1.994, 2.051, 2.015, 2.053, 2.026, 2.065, 2.017, 2.082, 1.99, 2.1, 1.961, 2.112, 1.942, 2.114, 1.941, 2.107, 1.958, 2.095, 1.987, 2.084, 2.017, 2.077, 2.036, 2.065, 2.158, 2.067, 2.178, 2.073, 2.184, 2.08, 2.171, 2.09, 2.145, 2.102, 2.117, 2.112, 2.098, 2.12, 2.094, 2.123, 2.106, 2.126, 2.127, 2.131, 2.143, 2.138, 2.144, 2.151, 2.123, 1.917, 1.902, 1.915, 1.893, 1.923, 1.886, 1.945, 1.885, 1.979, 1.89, 2.015, 1.9, 2.045, 1.911, 2.062, 1.919, 2.064, 1.922, 2.058, 1.922, 2.049, 1.919, 2.045, 1.917, 2.048, 1.917, 2.056, 1.923, 2.063, 1.933, 2.064, 1.944, 2.303, 1.843, 2.304, 1.843, 2.311, 1.848, 2.326, 1.856, 2.348, 1.864, 2.374, 1.865, 2.398, 1.86, 2.414, 1.851, 2.423, 1.843, 2.426, 1.838, 2.433, 1.84, 2.446, 1.848, 2.465, 1.861, 2.488, 1.873, 2.128, 2.004, 2.152, 1.995, 2.179, 1.991, 2.192, 1.993, 2.183, 2.003, 2.158, 2.017, 2.132, 2.031, 2.119, 2.038, 2.125, 2.038, 2.15, 2.032, 2.186, 2.024, 2.217, 2.017, 2.226, 2.013, 2.21, 2.012, 2.167, 1.978, 2.196, 2.004, 2.217, 2.013, 2.217, 2.003, 2.197, 1.988, 2.168, 1.978, 2.143, 1.981, 2.133, 1.999, 2.138, 2.03, 2.156, 2.064, 2.179, 2.092, 2.193, 2.104, 2.187, 2.101, 2.163, 2.095, 1.632, 2.601, 1.64, 2.588, 1.659, 2.554, 1.678, 2.515, 1.685, 2.488, 1.671, 2.481, 1.644, 2.499, 1.612, 2.534, 1.591, 2.571, 1.585, 2.588, 1.594, 2.573, 1.619, 1.653, 1.684, 1.702, 1.699, 1.683, 1.665, 1.655, 1.659, 1.681, 1.716, 1.759, 1.799, 1.825, 1.834, 1.83, 1.824, 1.825, 1.838, 1.865, 1.899, 1.932, 1.952, 1.95, 1.927, 1.896, 1.868, 1.854, 1.859, 1.879, 1.907, 1.933, 1.942, 1.93, 1.907, 1.885, 1.876, 1.884, 1.905, 1.934, 1.959, 1.968, 1.957, 1.931, 1.904, 1.885, 1.881, 1.892, 1.913, 1.929, 1.928, 1.902, 1.862, 1.821, 1.791, 1.777, 1.783, 1.938, 2.2, 1.943, 2.219, 1.97, 2.232, 2.013, 2.233, 2.054, 2.222, 2.074, 2.204, 2.06, 2.187, 2.024, 2.177, 1.989, 2.176, 1.967, 2.186, 1.967, 2.202, 1.986, 2.213, 2.02, 2.213, 2.035, 2.173, 2.072, 2.163, 2.1, 2.143, 2.11, 2.123, 2.106, 2.113, 2.1, 2.119, 2.103, 2.139, 2.117, 2.163, 2.142, 2.179, 2.171, 2.178, 2.197, 2.161, 2.21, 2.134, 2.208, 2.112, 2.196, 2.103, 2.184, 2.109, 2.179, 2.128, 2.183, 2.149, 2.196, 2.162, 2.211, 2.156, 2.221, 2.132, 2.216, 2.099, 2.197, 2.07, 2.17, 2.054, 2.148, 2.053, 2.139, 2.066, 2.146, 2.082, 2.167, 2.09, 2.193, 2.078, 2.209, 2.05, 2.205, 2.017, 2.18, 1.993, 2.149, 1.985, 2.126, 1.993, 2.122, 2.011, 2.141, 2.03, 2.175, 2.036, 2.212, 2.023, 2.235, 1.998, 2.232, 1.969, 2.21, 1.946, 2.186, 1.934, 2.173, 1.935, 2.18, 1.944, 2.208, 1.954, 2.25, 1.953, 2.289, 1.939, 2.308, 1.917, 2.297, 1.895, 2.268, 1.884, 2.237, 1.886, 2.22, 1.899, 2.223, 1.917, 2.245, 1.931, 2.279, 1.933, 2.307, 1.924, 2.316, 1.908, 2.299, 1.895, 2.269, 1.893, 2.243, 1.902, 2.234, 1.924, 2.241, 1.951, 2.264, 1.975, 2.293, 1.99, 2.318, 1.991, 2.322, 1.983, 2.304, 1.973, 2.276, 1.969, 2.105, 1.988, 2.098, 1.994, 2.091, 1.992, 2.088, 1.988, 2.092, 1.984, 2.101, 1.983, 2.113, 1.986, 2.126, 1.992, 2.135, 1.998, 2.137, 2.001, 2.13, 1.999, 2.122, 1.995, 2.117, 1.993, 2.117, 1.996, 2.123, 2.004, 2.131, 2.017, 2.051, 1.714, 2.066, 1.715, 2.087, 1.718, 2.109, 1.722, 2.126, 1.724, 2.133, 1.722, 2.132, 1.714, 2.125, 1.7, 2.119, 1.685, 2.118, 1.672, 2.125, 1.665, 2.136, 1.664, 2.15, 1.667, 2.162, 1.67, 2.006, 1.899, 1.999, 1.894, 1.991, 1.881, 1.986, 1.866, 1.987, 1.853, 1.992, 1.847, 1.998, 1.847, 2.001, 1.851, 1.995, 1.856, 1.981, 1.854, 1.964, 1.844, 1.949, 1.828, 1.941, 1.81, 1.94, 1.796, 2.02, 1.919, 2.031, 1.889, 2.053, 1.863, 2.077, 1.848, 2.09, 1.846, 2.085, 1.852, 2.066, 1.862, 2.043, 1.87, 2.027, 1.873, 2.024, 1.87, 2.037, 1.862, 2.062, 1.856, 2.088, 1.854, 2.106, 1.86, 2.106, 1.871, 2.089, 1.882, 2.067, 1.884, 1.801, 2.465, 1.775, 2.463, 1.763, 2.463, 1.77, 2.47, 1.793, 2.483, 1.827, 2.499, 1.86, 2.516, 1.877, 2.528, 1.87, 2.531, 1.844, 2.528, 1.814, 2.526, 1.795, 1.793, 1.809, 1.838, 1.869, 1.883, 1.875, 1.851, 1.829, 1.818, 1.825, 1.849, 1.885, 1.756, 1.965, 1.769, 1.976, 1.775, 1.989, 1.773, 2.005, 1.769, 2.019, 1.767, 2.028, 1.774, 2.031, 1.788, 2.03, 1.805, 2.028, 1.823, 2.028, 1.835, 2.031, 1.839, 2.037, 1.834, 2.045, 1.825, 2.052, 1.913, 2.179, 1.907, 2.192, 1.898, 2.211, 1.892, 2.227, 1.894, 2.232, 1.907, 2.223, 1.925, 2.208, 1.941, 2.192, 1.95, 2.184, 1.944, 2.187, 1.924, 2.2, 1.896, 2.215, 1.868, 2.222, 1.846, 2.215, 1.835, 2.197, 1.62, 2.043, 1.606, 2.042, 1.596, 2.042, 1.594, 2.045, 1.599, 2.053, 1.608, 2.064, 1.617, 2.077, 1.623, 2.088, 1.623, 2.096, 1.617, 2.1, 1.61, 2.099, 1.607, 2.099, 1.61, 2.103, 1.619, 2.112, 1.634, 2.123, 1.653, 2.134, 1.671, 2.143, 1.688, 2.147, 1.699, 2.148, 1.705, 2.15, 1.706, 2.155, 1.704, 2.166, 1.704, 2.181, 1.705, 2.2, 1.71, 2.217, 1.718, 2.228, 1.726, 2.231, 1.731, 2.225, 1.732, 2.214, 1.733, 2.204, 1.733, 2.202, 1.733, 2.206, 1.737, 2.209, 1.744, 2.206, 1.755, 2.198, 1.773, 2.185, 1.791, 2.172, 1.81, 2.164, 1.824, 2.163, 1.834, 2.171, 1.844, 2.185, 1.859, 2.197, 1.878, 2.203, 1.901, 2.201, 1.928, 2.192, 1.954, 2.183, 1.976, 2.181, 1.994, 2.187, 2.006, 2.198, 2.014, 2.209, 2.021, 2.217, 2.028, 2.217, 2.035, 2.209, 2.044, 2.197, 2.056, 2.187, 2.068, 2.182, 2.081, 2.182, 2.091, 2.182, 2.1, 2.179, 2.109, 2.17, 2.117, 2.153, 2.128, 2.132, 2.143, 2.11, 2.161, 2.091, 2.182, 2.078, 2.202, 2.07, 2.217, 2.065, 2.225, 2.06, 2.007, 2.032, 2.013, 2.032, 2.039, 2.042, 2.078, 2.057, 2.116, 2.068, 2.135, 2.066, 2.128, 2.049, 2.105, 2.026, 2.083, 2.007, 2.074, 2.0, 2.085, 2.006, 2.113, 2.021, 2.153, 2.037, 2.189, 2.043, 1.95, 2.032, 1.964, 2.022, 1.977, 2.006, 1.979, 1.991, 1.967, 1.984, 1.945, 1.988, 1.925, 2.005, 1.914, 2.027, 1.915, 2.048, 1.925, 2.058, 1.941, 2.054, 1.954, 2.04, 1.954, 2.025, 1.939, 2.02, 1.917, 2.024, 1.898, 2.036, 1.887, 2.05, 2.374, 1.945, 2.368, 1.95, 2.365, 1.961, 2.366, 1.977, 2.369, 1.999, 2.372, 2.019, 2.369, 2.034, 2.358, 2.039, 2.339, 2.042, 2.319, 2.045, 2.3, 2.052, 2.288, 2.065, 2.283, 2.085, 2.327, 1.936, 2.309, 1.933, 2.288, 1.932, 2.27, 1.934, 2.263, 1.938, 2.267, 1.946, 2.28, 1.954, 2.294, 1.964, 2.299, 1.971, 2.29, 1.976, 2.27, 1.976, 2.247, 1.974, 2.231, 1.971, 2.227, 1.968, 2.233, 1.965, 2.073, 1.835, 2.067, 1.83, 2.078, 1.817, 2.101, 1.804, 2.128, 1.795, 2.148, 1.793, 2.154, 1.797, 2.145, 1.803, 2.127, 1.806, 2.113, 1.803, 2.108, 1.795, 2.115, 1.785, 2.134, 1.779, 2.161, 1.78, 2.185, 1.791, 2.128, 1.839, 2.156, 1.851, 2.187, 1.872, 2.219, 1.894, 2.25, 1.909, 2.276, 1.908, 2.296, 1.896, 2.31, 1.881, 2.321, 1.873, 2.33, 1.879, 2.34, 1.9, 2.349, 1.932, 2.358, 1.966, 2.364, 1.989, 2.367, 1.996, 2.367, 1.991, 2.365, 1.981, 2.083, 2.07, 2.061, 2.089, 2.038, 2.092, 2.024, 2.073, 2.024, 2.039, 2.036, 2.003, 2.053, 1.98, 2.063, 1.977, 2.053, 1.995, 2.024, 2.03, 1.984, 2.068, 1.95, 2.095, 1.933, 2.102, 1.936, 2.094, 1.959, 2.084, 1.993, 2.081, 2.022, 2.091, 1.956, 2.063, 1.957, 2.054, 1.96, 2.049, 1.963, 2.056, 1.963, 2.077, 1.957, 2.104, 1.946, 2.126, 1.933, 2.137, 1.921, 2.134, 1.915, 2.123, 1.914, 2.112, 1.915, 2.108, 1.916, 2.113, 1.917, 2.128, 1.918, 2.147, 1.918, 2.161, 1.92, 2.162, 1.923, 2.151, 1.928, 2.133, 1.935, 2.12, 1.94, 2.118, 1.943, 2.128, 1.944, 2.147, 1.944, 2.166, 1.943, 2.178, 1.942, 2.176, 1.943, 2.163, 1.944, 2.146, 1.946, 2.137, 1.951, 2.14, 1.958, 2.156, 1.967, 2.18, 1.977, 2.202, 1.989, 2.215, 2.003, 2.213, 2.015, 2.202, 2.026, 2.188, 2.036, 2.184, 2.046, 2.195, 2.055, 2.218, 2.062, 2.245, 2.069, 2.267, 2.073, 2.274, 2.077, 2.269, 2.079, 2.257, 2.08, 2.249, 2.082, 2.251, 2.084, 2.266, 2.087, 2.29, 2.092, 2.316, 2.099, 2.337, 2.11, 2.349, 2.125, 2.351, 2.14, 2.35, 2.156, 2.354, 2.169, 2.366]
angle: [175.661, 137.988, 176.882, 136.928, 175.174, 135.988, 172.734, 135.295, 170.403, 134.921, 168.401, 134.921, 166.868, 135.204, 165.835, 135.462, 165.169, 135.675, 164.768, 135.873, 164.595, 136.076, 164.454, 136.477, 164.396, 137.066, 164.493, 137.721, 164.769, 138.419, 165.451, 138.942, 166.55, 139.164, 168.14, 139.102, 170.267, 138.837, 172.751, 138.555, 175.49, 138.294, 176.89, 138.148, 175.102, 138.107, 172.423, 138.173, 169.757, 138.364, 170.994, 141.121, 172.074, 140.805, 173.151, 140.494, 174.101, 140.138, 174.982, 139.619, 175.689, 138.985, 176.183, 138.377, 176.382, 137.614, 176.238, 136.651, 175.832, 135.48, 175.32, 134.238, 174.865, 133.075, 174.535, 132.188, 174.305, 131.578, 174.29, 131.322, 174.394, 131.409, 174.502, 131.793, 174.741, 132.336, 175.027, 133.061, 175.261, 133.908, 175.37, 134.862, 175.062, 135.898, 174.394, 137.055, 173.529, 138.327, 172.443, 139.648, 171.251, 140.893, 170.832, 139.325, 172.153, 140.145, 173.19, 140.896, 173.919, 141.646, 174.391, 142.577, 174.596, 143.677, 174.573, 144.957, 174.49, 146.432, 174.332, 148.063, 174.012, 149.87, 173.539, 151.698, 172.902, 171.986, 170.765, 169.112, 167.148, 165.075, 167.886, 143.135, 166.581, 141.865, 165.194, 140.154, 163.975, 138.081, 162.947, 136.051, 162.059, 134.176, 161.339, 132.731, 160.928, 131.819, 160.723, 131.42, 160.602, 131.252, 160.525, 131.113, 160.479, 130.548, 160.613, 129.469, 160.759, 128.147, 161.041, 126.66, 161.486, 125.292, 162.178, 124.143, 163.203, 123.118, 164.492, 122.087, 165.967, 120.779, 167.553, 169.015, 170.226, 171.124, 171.697, 171.972, 172.061, 167.216, 141.639, 168.655, 142.282, 170.221, 142.848, 171.823, 143.142, 173.569, 143.26, 175.408, 143.49, 176.92, 143.91, 176.715, 144.394, 174.983, 145.089, 172.813, 145.939, 170.661, 146.706, 168.625, 147.375, 166.795, 147.897, 165.262, 148.131, 164.281, 148.289, 163.772, 148.507, 163.97, 148.704, 164.701, 148.928, 165.915, 149.066, 167.54, 149.073, 169.278, 148.782, 171.037, 148.144, 172.683, 147.339, 173.944, 146.625, 174.426, 146.123, 173.917, 145.754, 172.939, 145.415, 171.665, 144.989, 167.125, 135.951, 166.382, 138.305, 165.663, 140.462, 164.99, 142.217, 164.423, 143.661, 163.744, 144.874, 163.096, 146.09, 162.467, 147.342, 161.903, 148.766, 161.378, 150.184, 160.834, 151.302, 160.27, 152.165, 159.592, 152.685, 158.936, 153.016, 158.384, 153.074, 158.18, 152.976, 158.484, 152.873, 159.199, 152.641, 160.175, 152.18, 161.334, 151.424, 162.474, 150.36, 163.547, 149.04, 164.604, 147.543, 165.662, 145.861, 166.679, 144.295, 167.693, 142.934, 168.638, 141.57, 169.543, 140.152, 170.368, 138.559, 171.151, 136.682, 171.997, 134.613, 172.92, 132.557, 165.088, 139.903, 165.353, 141.601, 165.545, 143.104, 165.731, 144.241, 165.89, 145.058, 166.14, 145.571, 166.46, 145.753, 166.888, 145.657, 167.399, 145.218, 167.841, 144.577, 168.179, 143.729, 168.54, 142.71, 168.815, 141.483, 168.94, 140.026, 168.871, 138.621, 168.636, 137.384, 168.227, 136.436, 167.604, 135.73, 166.854, 135.158, 166.11, 134.627, 165.405, 134.037, 164.906, 133.477, 164.487, 132.935, 164.217, 132.5, 164.069, 132.159, 164.232, 131.751, 164.574, 131.381, 165.245, 130.781, 163.733, 141.644, 164.304, 142.674, 164.834, 143.624, 165.314, 144.457, 165.882, 145.343, 166.611, 146.322, 167.458, 147.233, 168.457, 148.244, 169.486, 149.263, 170.503, 150.309, 171.467, 151.375, 172.332, 152.258, 173.103, 153.025, 173.802, 153.711, 174.454, 154.206, 175.085, 154.423, 175.614, 154.441, 176.06, 154.321, 176.405, 153.969, 176.603, 153.426, 176.778, 152.808, 176.883, 152.015, 176.845, 151.156, 176.616, 150.292, 176.362, 149.304, 176.153, 148.22, 176.075, 147.215, 176.155, 146.273, 176.387, 145.395, 176.701, 144.543, 177.236, 143.816, 177.936, 143.156, 178.588, 142.336, 177.782, 141.259, 176.751, 140.13, 163.19, 142.106, 166.265, 142.228, 168.724, 142.344, 170.259, 142.374, 171.076, 142.478, 171.557, 142.376, 172.088, 141.974, 172.846, 141.23, 173.548, 140.13, 173.659, 138.911, 172.962, 137.632, 171.571, 136.483, 169.79, 135.619, 168.199, 134.879, 167.164, 134.219, 166.681, 133.469, 166.783, 132.656, 167.231, 131.71, 167.721, 130.81, 167.949, 130.137, 167.885, 129.81, 167.592, 129.73, 167.435, 129.755, 167.725, 129.764, 168.617, 129.524, 170.121, 129.036, 172.309, 128.261, 175.195, 127.471, 170.102, 139.575, 171.263, 139.293, 172.312, 138.97, 173.337, 138.52, 174.131, 137.869, 174.515, 137.063, 174.374, 136.1, 173.699, 135.166, 172.659, 134.203, 171.494, 133.16, 170.428, 132.066, 169.62, 130.762, 169.24, 129.226, 169.367, 127.697, 169.908, 126.315, 170.693, 125.212, 171.566, 124.572, 172.11, 124.385, 172.234, 124.483, 171.838, 124.731, 171.087, 125.089, 170.065, 125.533, 169.12, 126.036, 168.102, 126.509, 166.981, 126.949, 173.569, 140.051, 176.343, 138.519, 176.135, 136.967, 173.78, 135.302, 171.347, 133.471, 169.162, 131.695, 167.328, 130.067, 165.755, 128.687, 164.431, 127.61699999999999, 163.407, 126.93, 162.629, 126.66, 162.03, 126.692, 161.692, 126.736, 161.71, 126.813, 162.016, 126.768, 162.46, 126.615, 163.235, 126.364, 164.251, 126.075, 165.481, 125.785, 166.879, 125.5, 168.376, 125.097, 169.891, 124.512, 171.354, 123.684, 172.778, 122.528, 172.866, 139.57, 175.472, 137.321, 177.891, 134.837, 177.285, 132.262, 175.136, 129.891, 173.18, 128.025, 171.414, 126.694, 169.943, 125.957, 168.715, 125.716, 167.67, 125.801, 166.781, 125.941, 166.081, 126.065, 165.704, 126.135, 165.666, 126.263, 165.979, 126.405, 166.616, 126.678, 167.654, 127.11699999999999, 168.94, 127.701, 170.359, 128.16, 172.042, 128.223, 173.926, 127.96000000000001, 175.854, 127.499, 177.516, 127.07900000000001, 176.764, 126.94, 174.635, 127.1, 172.335, 127.55699999999999, 170.038, 128.311, 167.636, 129.274, 165.212, 130.222, 162.791, 131.02, 160.364, 131.881, 158.082, 132.741, 156.094, 133.871, 154.421, 135.294, 162.044, 138.674, 161.922, 137.652, 161.539, 136.589, 161.041, 135.661, 160.675, 135.041, 160.38, 134.64, 160.227, 134.283, 160.159, 133.914, 160.236, 133.5, 160.237, 133.006, 160.323, 132.572, 160.385, 132.37, 160.407, 132.593, 160.405, 133.011, 160.16, 133.641, 159.582, 134.362, 158.649, 134.936, 157.442, 135.293, 156.177, 135.433, 155.122, 135.431, 154.415, 135.388, 154.22, 135.467, 154.467, 135.642, 155.16, 135.803, 156.268, 135.874, 157.808, 135.927, 159.578, 135.895, 161.587, 135.729, 163.711, 135.666, 165.585, 135.754, 166.898, 136.086, 162.314, 131.12, 159.166, 131.092, 155.876, 131.349, 152.804, 131.829, 150.264, 132.552, 148.338, 133.342, 147.073, 134.075, 146.366, 134.424, 145.967, 134.295, 145.821, 134.006, 145.771, 133.669, 145.695, 133.532, 145.589, 133.712, 145.586, 134.027, 145.817, 134.372, 146.185, 134.705, 146.776, 134.922, 147.582, 135.12, 148.516, 135.483, 149.493, 136.051, 150.446, 136.839, 166.153, 129.568, 167.091, 128.191, 167.886, 126.546, 168.376, 124.799, 168.621, 123.023, 168.614, 121.474, 168.314, 120.208, 167.733, 119.398, 166.733, 165.306, 163.682, 162.024, 160.693, 159.837, 159.488, 119.206, 159.647, 119.894, 160.217, 120.994, 161.156, 122.477, 162.362, 124.148, 163.58, 125.727, 164.631, 127.011, 165.354, 127.93299999999999, 165.774, 128.568, 165.849, 129.22, 165.628, 129.983, 165.092, 130.968, 164.355, 132.237, 163.424, 133.808, 162.417, 135.56, 161.308, 137.229, 160.273, 138.763, 159.33, 140.16, 170.567, 136.811, 170.29, 136.503, 169.895, 136.279, 169.38, 136.027, 168.723, 135.626, 167.81, 135.006, 166.66, 134.203, 165.516, 133.396, 164.371, 132.844, 163.246, 132.719, 162.309, 133.011, 161.424, 133.634, 160.634, 134.537, 159.895, 135.453, 159.179, 136.149, 158.429, 136.528, 157.737, 136.654, 157.198, 136.689, 156.773, 136.769, 156.477, 136.952, 156.236, 137.226, 156.078, 137.483, 156.087, 137.636, 156.186, 137.427, 156.373, 136.848, 156.636, 135.963, 157.02, 135.033, 167.788, 140.037, 167.991, 140.836, 168.034, 141.219, 167.919, 141.36, 167.745, 141.459, 167.618, 141.68, 167.571, 142.28, 167.62, 143.286, 167.747, 144.608, 167.876, 146.13, 168.078, 147.551, 168.373, 148.674, 168.638, 149.354, 168.813, 149.683, 168.988, 149.798, 169.131, 149.817, 169.354, 149.761, 169.576, 149.524, 169.812, 148.935, 170.153, 147.836, 170.467, 146.219, 170.673, 144.121, 170.901, 142.002, 171.133, 140.126, 171.27, 138.634, 171.321, 137.606, 171.276, 137.037, 171.284, 136.736, 171.176, 136.503, 171.007, 136.126, 170.772, 135.628, 170.42, 135.289, 162.658, 145.12, 160.963, 144.732, 159.054, 144.424, 157.013, 144.213, 155.115, 144.142, 153.541, 144.113, 152.36, 143.97, 151.633, 143.602, 151.352, 142.947, 151.336, 142.122, 151.408, 141.313, 151.477, 140.74, 151.453, 140.436, 151.479, 140.183, 151.627, 140.029, 152.106, 139.816, 153.004, 139.445, 154.126, 138.861, 155.519, 138.097, 156.913, 137.475, 158.352, 137.119, 159.81, 137.08, 161.218, 137.402, 162.872, 137.94, 164.889, 138.413, 167.213, 138.581, 169.733, 138.565, 172.271, 138.462, 174.215, 138.528, 174.518, 138.745, 173.167, 139.151, 171.389, 139.775, 161.451, 148.472, 162.371, 151.264, 163.517, 153.836, 164.723, 156.141, 166.0, 157.939, 167.425, 159.306, 168.879, 160.252, 170.362, 160.78, 171.657, 160.888, 172.711, 160.534, 173.518, 159.647, 174.208, 158.392, 174.792, 156.852, 175.247, 155.18, 175.455, 153.624, 175.223, 152.33, 174.543, 151.372, 173.569, 150.64, 172.453, 150.019, 171.305, 149.425, 170.249, 148.652, 169.215, 147.501, 168.352, 146.06, 167.624, 144.715, 167.136, 143.486, 166.894, 142.428, 166.87, 141.336, 166.975, 140.002, 167.098, 138.196, 161.256, 149.563, 162.97, 148.772, 164.684, 147.754, 166.191, 146.687, 167.494, 145.584, 168.705, 144.412, 169.788, 143.116, 170.77, 141.783, 171.728, 140.389, 172.791, 139.081, 173.952, 137.852, 175.252, 136.853, 176.481, 135.993, 177.308, 135.364, 177.236, 135.003, 176.562, 135.017, 175.81, 135.401, 175.229, 136.131, 174.748, 137.106, 174.351, 138.167, 174.008, 139.261, 173.709, 140.452, 173.444, 141.679, 173.354, 142.81, 173.254, 143.75, 173.199, 144.532, 173.008, 145.141, 172.509, 145.611, 171.571, 145.949, 170.146, 146.246, 163.242, 147.785, 161.553, 148.599, 159.684, 149.291, 157.785, 149.968, 155.958, 150.614, 154.411, 151.292, 153.267, 151.983, 152.649, 152.872, 152.594, 153.855, 152.838, 154.734, 153.145, 155.6, 153.375, 156.351, 153.332, 157.082, 153.05, 157.673, 152.797, 158.136, 152.733, 158.429, 152.92, 158.425, 153.44, 158.118, 154.098, 157.428, 154.68, 156.237, 155.084, 154.645, 155.285, 152.69, 155.495, 150.433, 155.966, 148.061, 156.88, 145.734, 158.476, 143.428, 160.6, 141.212, 163.022, 138.992, 165.638, 136.717, 168.315, 134.433, 170.982, 132.233, 173.489, 130.154, 175.545, 128.374, 164.559, 143.904, 162.601, 144.014, 160.557, 143.886, 158.606, 143.584, 156.679, 143.154, 154.903, 142.693, 153.369, 142.333, 152.206, 142.11, 151.475, 142.274, 151.2, 142.767, 151.401, 143.391, 152.11, 144.021, 153.138, 144.409, 154.248, 144.635, 155.295, 144.621, 156.116, 144.51, 156.909, 144.401, 157.698, 144.385, 158.565, 144.362, 159.542, 144.309, 160.59, 144.213, 161.656, 143.943, 162.607, 143.466, 163.433, 142.887, 164.206, 142.509, 164.904, 142.284, 165.707, 142.32, 166.876, 142.51, 168.462, 142.627, 164.688, 140.562, 163.981, 143.207, 163.293, 145.951, 162.626, 148.812, 161.974, 151.586, 161.59, 154.306, 161.452, 156.71, 161.309, 158.587, 161.314, 159.963, 161.419, 160.981, 161.451, 161.811, 161.313, 162.458, 161.104, 162.825, 160.78, 162.993, 160.355, 162.997, 159.992, 162.677, 159.822, 162.104, 159.961, 161.179, 160.45, 160.005, 161.371, 158.669, 162.642, 157.218, 164.156, 155.771, 165.827, 154.305, 167.663, 152.784, 169.428, 150.952, 170.8, 148.899, 171.236, 146.635, 170.644, 144.236, 169.333, 141.816, 167.769, 139.396, 166.213, 137.03, 176.481, 135.662, 178.557, 135.383, 175.851, 135.073, 173.056, 134.554, 170.534, 133.956, 168.338, 133.338, 166.455, 132.769, 164.992, 132.306, 163.823, 131.957, 162.953, 131.793, 162.192, 131.642, 161.362, 131.49, 160.385, 131.264, 159.478, 130.962, 158.71, 130.681, 158.046, 130.502, 157.711, 130.624, 157.553, 131.046, 157.408, 131.554, 157.176, 132.142, 156.867, 132.699, 156.348, 132.994, 155.774, 133.045, 155.165, 133.038, 154.901, 133.229, 155.063, 133.7, 155.627, 134.513, 156.613, 135.598, 158.025, 136.794, 159.803, 137.883, 161.839, 138.703, 164.165, 139.354, 166.603, 139.787, 169.12, 140.289, 171.484, 140.966, 173.534, 141.788, 175.135, 142.832, 176.714, 135.003, 174.612, 132.888, 172.556, 131.096, 170.499, 129.878, 168.505, 129.197, 166.631, 129.037, 165.015, 129.41, 163.654, 130.172, 162.673, 131.291, 161.942, 132.697, 161.569, 134.232, 161.573, 135.799, 161.955, 137.243, 162.623, 138.469, 163.631, 139.379, 165.004, 139.768, 166.736, 139.571, 168.725, 138.809, 170.826, 137.704, 172.879, 136.472, 174.394, 135.316, 174.848, 134.374, 174.137, 133.711, 172.872, 133.308, 171.446, 133.2, 169.858, 133.352, 168.239, 133.948, 166.594, 135.078, 172.606, 135.976, 173.865, 136.563, 175.022, 137.172, 175.955, 138.001, 176.832, 139.081, 177.532, 140.302, 178.182, 141.395, 178.775, 142.137, 178.08, 142.389, 176.96, 142.36, 175.712, 142.298, 174.347, 142.372, 173.084, 142.647, 171.93, 143.303, 170.992, 144.183, 170.342, 144.94, 169.968, 145.418, 170.066, 145.569, 170.637, 145.559, 171.509, 145.615, 172.526, 145.999, 168.102, 135.479, 168.62, 135.814, 168.37, 136.019, 167.719, 136.017, 167.075, 135.885, 166.56, 135.584, 166.135, 135.106, 165.614, 134.58, 164.981, 134.079, 164.268, 133.575, 163.274, 132.998, 162.137, 132.288, 161.039, 131.455, 159.952, 130.556, 158.974, 129.759, 158.3, 129.036, 157.997, 128.492, 157.957, 128.082, 158.116, 127.59800000000001, 158.436, 126.975, 159.012, 126.312, 159.729, 125.501, 160.718, 124.693, 161.949, 123.987, 163.46, 123.14, 164.917, 122.236, 165.886, 121.309, 165.659, 134.182, 163.308, 136.123, 160.911, 137.949, 158.585, 139.741, 156.456, 141.282, 154.673, 142.482, 153.111, 143.448, 151.858, 144.288, 150.987, 145.039, 150.446, 145.768, 150.346, 146.274, 150.632, 146.5, 151.14, 146.461, 151.753, 146.276, 152.4, 146.091, 153.337, 145.902, 154.516, 145.824, 155.883, 145.827, 157.354, 145.893, 158.979, 146.108, 160.673, 146.502, 162.45, 147.151, 164.261, 147.705, 166.174, 148.207, 163.359, 134.237, 166.294, 134.736, 169.387, 135.338, 172.458, 136.15, 175.359, 137.076, 176.712, 138.016, 174.918, 138.88, 172.421, 139.575, 169.935, 140.043, 167.641, 140.221, 165.783, 140.268, 164.436, 140.367, 163.553, 140.67, 162.935, 141.089, 162.408, 141.446, 162.097, 141.572, 161.959, 141.379, 161.979, 140.881, 162.156, 140.344, 162.508, 139.827, 162.953, 139.369, 163.629, 139.026, 164.465, 138.987, 165.389, 139.146, 166.46, 139.313, 167.749, 139.427, 169.122, 139.477, 170.64, 139.575, 172.288, 139.799, 163.664, 136.154, 161.408, 135.472, 159.434, 134.701, 157.769, 133.919, 156.597, 133.101, 155.675, 132.315, 155.01, 131.763, 154.564, 131.46, 154.49, 131.316, 154.688, 131.144, 155.083, 130.929, 155.7, 130.715, 156.508, 130.362, 157.377, 130.049, 158.387, 129.788, 159.508, 129.764, 160.686, 130.034, 161.844, 130.58, 163.014, 131.267, 164.233, 131.843, 165.52, 132.151, 167.038, 132.196, 168.753, 132.089, 170.621, 132.018, 172.631, 131.996, 174.758, 132.06, 176.678, 132.16, 177.367, 132.281, 175.947, 132.279, 174.057, 132.098, 172.321, 131.797, 171.03, 131.414, 170.211, 131.235, 165.267, 138.112, 165.588, 138.974, 165.898, 139.711, 166.019, 140.529, 166.017, 141.517, 165.875, 142.643, 165.601, 143.823, 165.431, 144.912, 165.209, 145.866, 164.914, 146.862, 164.597, 147.94, 164.205, 149.047, 163.922, 150.077, 163.936, 151.064, 164.121, 151.766, 164.422, 152.094, 165.108, 152.008, 166.06, 151.448, 167.17, 150.476, 168.297, 149.261, 169.363, 148.01, 170.241, 146.779, 170.848, 145.514, 171.254, 144.054, 171.393, 142.324, 171.277, 140.334, 171.202, 138.146, 171.074, 135.887, 171.005, 133.825, 170.74, 132.105, 166.062, 139.177, 166.319, 140.358, 166.613, 141.549, 166.815, 142.589, 166.917, 143.47, 166.957, 144.275, 166.887, 145.032, 166.928, 145.781, 167.129, 146.505, 167.427, 147.163, 167.764, 147.59, 167.928, 147.866, 167.995, 147.851, 167.915, 147.473, 167.689, 146.791, 167.371, 146.065, 167.134, 145.385, 167.181, 144.788, 167.477, 144.181, 168.227, 143.612, 169.396, 142.853, 171.035, 141.935, 172.925, 140.927, 174.906, 140.003, 176.654, 139.281, 177.525, 138.74, 176.739, 138.413, 167.528, 140.086, 166.765, 141.196, 165.937, 142.115, 165.137, 142.765, 164.577, 143.047, 164.082, 142.854, 163.643, 142.253, 163.082, 141.217, 162.369, 139.801, 161.505, 138.093, 160.558, 136.228, 159.645, 134.291, 159.022, 132.495, 158.787, 130.964, 158.991, 129.629, 159.832, 128.689, 161.336, 128.222, 163.355, 128.257, 165.698, 128.707, 168.296, 129.482, 170.958, 130.349, 173.329, 131.204, 175.04, 132.071, 175.617, 132.853, 175.23, 133.465, 174.268, 133.948, 172.984, 134.323, 171.456, 134.553, 169.846, 134.639, 168.228, 134.586, 166.679, 134.483, 165.397, 134.4, 170.438, 139.113, 171.144, 140.629, 171.545, 141.866, 171.835, 142.881, 172.215, 143.729, 172.839, 144.29, 173.714, 144.473, 174.993, 144.315, 176.493, 143.889, 177.828, 143.143, 177.826, 142.217, 176.813, 141.365, 176.047, 140.746, 175.707, 140.327, 175.798, 140.067, 176.217, 139.817, 176.642, 139.435, 176.569, 138.798, 175.702, 137.978, 174.355, 137.118, 172.777, 136.241, 171.27, 135.392, 170.001, 134.653, 169.09, 133.973, 168.587, 133.324, 168.563, 132.543, 168.776, 131.582, 168.942, 130.554, 168.798, 129.694, 168.271, 129.049, 143.106, 165.207, 143.457, 164.618, 144.059, 164.078, 144.778, 163.49, 145.416, 162.759, 145.824, 162.071, 145.928, 161.391, 146.006, 160.822, 146.241, 160.523, 146.597, 160.489, 147.177, 160.617, 148.037, 160.938, 149.142, 161.428, 150.319, 161.909, 172.95, 174.089, 174.599, 174.434, 173.919, 120.072, 173.409, 122.077, 173.041, 124.177, 172.771, 126.234, 172.605, 128.283, 172.501, 130.379, 172.396, 132.59, 172.217, 134.953, 171.86, 137.46, 171.303, 139.952, 170.719, 142.232, 170.082, 144.004, 169.499, 145.147, 169.073, 145.539, 168.873, 145.14, 168.866, 144.184, 168.98, 142.765, 169.263, 140.974, 166.12, 166.28, 166.403, 166.399, 166.244, 166.051, 120.39, 165.825, 122.511, 165.664, 124.479, 165.691, 126.324, 165.984, 127.87299999999999, 166.311, 129.216, 166.672, 130.264, 167.091, 131.042, 167.511, 131.655, 167.911, 132.063, 168.451, 132.354, 169.075, 132.735, 169.826, 133.235, 170.571, 134.07, 171.413, 135.317, 172.218, 136.875, 172.938, 138.754, 173.358, 140.703, 173.381, 142.633, 172.941, 144.502, 171.928, 146.206, 170.52, 147.754, 168.928, 149.315, 167.217, 150.679, 165.387, 151.712, 163.548, 152.315, 161.582, 152.496, 165.837, 163.553, 161.751, 160.708, 160.22, 160.182, 160.387, 160.718, 160.998, 160.907, 160.478, 159.838, 159.066, 158.557, 158.434, 158.879, 159.826, 161.179, 162.664, 163.835, 164.292, 163.998, 163.24, 162.611, 162.393, 162.809, 163.957, 165.852, 168.236, 170.741, 119.184, 171.652, 171.712, 171.7, 119.759, 171.39, 120.369, 170.85, 120.899, 170.192, 121.447, 169.439, 122.173, 168.778, 123.014, 168.236, 123.845, 167.807, 124.636, 167.496, 125.294, 167.223, 125.847, 167.072, 126.485, 166.939, 127.393, 166.916, 128.695, 166.897, 130.532, 166.951, 132.872, 166.971, 135.558, 166.954, 138.462, 166.945, 141.388, 167.028, 144.176, 167.212, 146.817, 167.437, 149.413, 167.728, 151.969, 168.188, 154.568, 168.675, 157.083, 169.066, 159.538, 169.371, 161.581, 169.651, 162.992, 169.972, 163.71, 170.332, 163.803, 170.802, 163.553, 171.332, 163.151, 171.941, 162.699, 175.794, 161.303, 176.629, 161.169, 176.556, 161.14, 175.437, 161.262, 173.968, 161.517, 172.502, 161.905, 171.153, 162.565, 169.853, 163.469, 168.608, 164.463, 167.453, 165.486, 166.396, 166.294, 165.888, 126.358, 166.663, 126.757, 167.815, 127.09800000000001, 169.126, 127.338, 170.383, 127.499, 171.552, 127.614, 172.341, 127.72, 172.581, 127.792, 172.314, 127.88, 172.038, 127.94900000000001, 171.92, 127.857, 172.116, 127.713, 172.522, 127.411, 173.168, 127.08099999999999, 173.734, 126.827, 173.876, 126.777, 173.334, 126.93, 172.337, 127.29400000000001, 171.1, 127.73500000000001, 169.994, 128.299, 169.133, 128.975, 168.475, 129.726, 168.028, 130.671, 167.596, 131.735, 167.106, 132.864, 166.349, 134.054, 165.264, 135.164, 163.978, 136.14, 167.419, 135.73, 164.808, 136.069, 162.225, 136.529, 159.708, 137.094, 157.233, 137.53, 154.906, 137.768, 152.988, 137.595, 151.508, 136.998, 150.511, 136.142, 149.979, 135.178, 149.665, 134.418, 149.386, 133.944, 149.091, 133.663, 148.696, 133.604, 148.372, 133.58, 148.556, 133.554, 149.522, 133.522, 151.367, 133.428, 154.102, 133.429, 157.669, 119.16, 133.677, 161.821, 121.129, 134.227, 166.284, 122.755, 135.001, 170.745, 123.915, 135.813, 175.085, 124.772, 136.556, 178.259, 125.367, 137.024, 174.702, 125.867, 137.002, 171.178, 126.225, 136.498, 167.953, 126.185, 135.742, 165.047, 125.565, 134.984, 162.339, 124.404, 134.347, 159.812, 122.888, 133.728, 157.39, 121.308, 133.109, 155.112, 119.84, 132.458, 153.235, 131.603, 152.053, 130.591, 151.597, 129.554, 151.842, 128.681, 167.953, 144.863, 165.382, 144.989, 163.059, 145.061, 161.201, 145.175, 159.96, 145.483, 159.321, 145.997, 159.262, 146.449, 159.823, 146.695, 160.796, 146.637, 161.926, 146.226, 163.19, 145.518, 164.295, 144.803, 165.072, 144.182, 165.478, 143.747, 165.528, 143.485, 165.092, 143.458, 164.092, 143.439, 162.601, 143.393, 160.813, 143.352, 158.725, 143.24, 156.425, 143.237, 154.311, 143.388, 152.479, 143.646, 151.086, 143.954, 150.075, 119.465, 144.196, 149.373, 120.226, 144.283, 148.96, 120.565, 144.252, 148.536, 120.635, 144.064, 148.032, 120.537, 143.862, 147.338, 120.382, 143.651, 146.517, 120.357, 143.685, 145.672, 120.361, 143.927, 145.013, 120.32, 144.259, 144.795, 120.31, 144.615, 144.949, 120.356, 145.064, 173.021, 152.321, 174.679, 154.379, 175.107, 156.031, 174.216, 156.998, 172.545, 157.327, 170.451, 157.007, 168.114, 156.162, 165.767, 154.92, 163.464, 153.232, 161.501, 151.338, 159.766, 149.15, 158.437, 146.683, 157.411, 144.172, 156.542, 141.891, 155.866, 140.067, 155.519, 138.929, 155.45, 138.255, 155.666, 137.823, 156.174, 137.502, 156.847, 119.441, 136.978, 157.715, 119.886, 136.039, 158.686, 120.191, 134.604, 159.681, 120.187, 132.708, 160.763, 119.837, 130.566, 161.885, 119.187, 128.287, 162.899, 125.849, 163.649, 123.266, 164.1, 120.417, 164.057, 163.702, 163.172, 162.8, 162.732, 163.155, 164.159, 165.543, 167.285, 169.262, 171.294, 173.05, 159.601, 151.763, 161.14, 152.452, 163.286, 153.181, 166.032, 153.897, 169.18, 154.627, 172.592, 155.19, 176.003, 155.502, 178.01, 155.612, 175.403, 155.491, 172.953, 155.252, 171.104, 154.88, 170.021, 154.48, 169.671, 154.001, 169.961, 153.625, 170.702, 153.077, 171.742, 152.368, 172.791, 151.687, 173.791, 150.995, 174.636, 150.302, 175.219, 149.568, 175.613, 148.859, 175.757, 148.158, 175.412, 147.444, 174.457, 146.654, 172.931, 145.78, 171.13, 144.736, 169.067, 143.593, 166.886, 142.575, 164.605, 141.633, 162.268, 140.95, 159.96, 140.477, 157.728, 140.011, 155.503, 139.534, 153.386, 139.002, 160.045, 159.012, 158.302, 158.132, 158.509, 159.196, 160.159, 161.169, 162.169, 163.177, 164.231, 165.409, 166.73, 168.144, 169.362, 170.13, 170.178, 169.53, 168.586, 167.654, 166.997, 166.776, 167.181, 168.108, 169.39, 170.911, 172.332, 173.274, 173.24, 172.324, 154.31, 124.809, 133.631, 156.566, 124.399, 135.405, 158.762, 123.633, 136.9, 160.511, 122.377, 138.253, 161.674, 120.732, 139.627, 162.161, 141.134, 162.219, 142.973, 162.169, 145.074, 162.235, 147.272, 162.504, 149.322, 163.037, 150.95, 163.82, 152.253, 164.841, 153.158, 165.911, 153.89, 166.968, 154.77, 167.896, 155.952, 168.652, 157.249, 169.094, 158.557, 169.08, 159.888, 168.505, 161.175, 167.295, 162.229, 165.62, 163.088, 163.634, 163.842, 161.529, 164.46, 159.675, 164.872, 158.117, 165.08, 157.119, 164.915, 156.578, 164.322, 156.429, 163.247, 156.7, 161.94, 157.321, 160.598, 158.364, 159.29, 159.864, 158.017, 161.803, 156.795, 163.986, 155.374, 166.137, 153.753, 168.051, 151.877, 169.484, 149.782, 170.283, 147.719, 156.279, 125.021, 135.863, 156.043, 125.32, 134.936, 156.157, 125.275, 134.385, 156.622, 124.953, 134.039, 157.456, 124.438, 133.652, 158.59, 123.898, 133.034, 159.694, 123.561, 132.238, 160.611, 123.392, 131.4, 161.339, 123.466, 130.614, 161.818, 123.898, 130.194, 162.115, 124.535, 130.188, 162.269, 125.377, 130.662, 162.432, 126.237, 131.383, 162.804, 127.18100000000001, 132.161, 163.305, 128.202, 132.787, 163.937, 129.293, 133.241, 164.682, 130.581, 133.64, 165.266, 131.904, 134.065, 165.643, 133.235, 134.768, 165.753, 134.382, 135.862, 165.42, 135.208, 137.283, 164.9, 135.523, 138.835, 164.212, 135.504, 140.201, 163.224, 135.288, 141.314, 161.931, 135.082, 142.069, 160.543, 134.896, 142.565, 159.199, 134.729, 142.863, 158.076, 134.517, 143.205, 157.268, 134.202, 143.738, 156.809, 133.74, 144.396, 156.823, 133.271, 145.053, 157.432, 132.845, 145.631, 158.577, 132.591, 145.955, 171.215, 151.042, 172.909, 150.687, 174.473, 150.53, 175.031, 150.577, 174.041, 150.69, 172.337, 121.086, 150.836, 170.702, 123.036, 151.108, 169.319, 124.656, 151.435, 168.26, 126.012, 151.719, 167.663, 127.12899999999999, 151.865, 167.577, 128.065, 151.877, 167.728, 128.917, 151.652, 168.082, 129.623, 151.409, 168.589, 130.185, 150.955, 169.203, 130.672, 150.384, 169.784, 131.227, 149.791, 170.142, 131.88, 149.254, 169.986, 132.689, 148.846, 169.312, 133.681, 148.573, 168.07, 134.973, 148.503, 166.297, 136.416, 148.735, 164.225, 137.98, 149.273, 162.273, 139.498, 150.101, 160.567, 140.752, 151.173, 159.176, 141.692, 152.581, 158.246, 142.296, 154.052, 157.589, 142.511, 155.381, 157.049, 142.356, 156.5, 156.792, 142.02, 157.281, 156.812, 141.331, 157.757, 157.151, 140.251, 158.013, 157.972, 138.895, 158.015, 159.165, 137.287, 157.743, 160.573, 135.636, 157.321, 172.499, 156.871, 173.775, 156.54, 175.278, 155.883, 176.898, 154.843, 177.664, 153.375, 176.365, 151.587, 174.612, 149.514, 172.806, 147.446, 171.062, 145.597, 169.452, 143.889, 168.037, 142.298, 166.567, 140.83, 165.026, 139.457, 163.375, 138.204, 161.752, 137.308, 160.314, 136.878, 159.147, 137.022, 158.243, 137.733, 157.663, 138.948, 157.204, 140.595, 156.702, 142.332, 156.139, 144.03, 155.626, 145.42, 155.189, 146.526, 154.914, 147.409, 154.929, 148.225, 155.286, 149.173, 156.09, 150.184, 157.185, 151.208, 158.296, 152.128, 159.164, 152.592, 159.892, 152.725, 160.631, 152.776, 161.532, 152.86, 162.665, 153.189, 163.984, 153.942, 165.356, 155.268, 168.6, 161.97, 169.473, 161.586, 170.227, 160.748, 170.796, 159.699, 170.933, 158.436, 170.851, 157.11, 170.823, 155.746, 171.005, 154.403, 171.436, 152.949, 172.323, 151.394, 173.492, 149.901, 174.833, 148.691, 175.918, 147.776, 175.96, 147.176, 175.052, 146.946, 173.895, 146.95, 172.787, 147.164, 171.85, 147.403, 171.033, 147.476, 170.223, 147.243, 169.236, 146.784, 168.025, 146.328, 166.545, 145.924, 164.984, 145.694, 163.421, 145.567, 161.908, 145.538, 160.464, 145.356, 158.943, 144.902, 157.286, 144.102, 155.611, 143.1, 154.048, 142.057, 161.186, 123.248, 157.684, 161.361, 123.932, 158.625, 161.697, 124.22, 159.262, 162.182, 124.026, 159.56, 162.755, 123.357, 159.543, 163.363, 122.402, 159.439, 164.049, 121.209, 159.296, 164.688, 119.905, 159.052, 165.302, 158.662, 165.919, 158.002, 166.694, 157.167, 167.591, 156.267, 168.537, 155.35, 169.559, 154.56, 170.557, 154.026, 171.364, 153.695, 171.906, 153.33, 172.124, 152.78, 172.099, 151.939, 171.816, 150.77, 171.508, 149.323, 171.257, 147.617, 171.103, 145.894, 171.134, 144.262, 171.337, 142.852, 171.776, 141.489, 172.379, 140.08, 173.092, 138.526, 173.845, 136.728, 174.523, 134.802, 157.347, 122.048, 153.021, 157.418, 122.131, 151.937, 157.735, 122.08, 150.851, 158.156, 121.978, 149.648, 158.684, 121.823, 148.494, 159.217, 121.788, 147.315, 159.546, 121.898, 145.93, 159.786, 122.284, 144.519, 159.999, 122.918, 143.286, 160.134, 123.806, 142.304, 160.196, 124.802, 141.715, 160.288, 125.935, 141.69, 160.464, 127.061, 142.288, 160.73, 128.056, 143.292, 161.085, 128.933, 144.321, 161.539, 129.669, 145.09, 161.906, 130.295, 145.414, 162.201, 130.765, 145.428, 162.387, 130.91, 145.384, 162.373, 130.748, 145.448, 162.196, 130.423, 145.698, 161.605, 129.981, 146.135, 160.739, 129.464, 146.414, 159.666, 128.753, 146.423, 158.369, 128.048, 145.883, 156.944, 127.297, 144.995, 155.457, 126.636, 144.112, 154.166, 125.931, 143.439, 153.267, 125.084, 143.392, 152.753, 124.059, 144.142, 158.314, 146.161, 160.166, 119.135, 146.247, 162.116, 119.457, 145.957, 163.927, 119.65, 145.388, 165.381, 119.496, 144.712, 166.143, 143.955, 166.296, 143.372, 166.022, 143.115, 165.638, 143.049, 165.368, 143.18, 165.42, 143.338, 165.913, 143.572, 166.767, 143.71, 167.727, 143.893, 168.723, 144.154, 169.61, 144.492, 170.343, 144.965, 170.884, 145.369, 171.094, 145.598, 170.986, 145.51, 170.501, 145.144, 169.656, 144.486, 168.579, 143.837, 167.454, 143.227, 166.364, 142.621, 165.445, 142.01, 164.971, 141.353, 165.036, 140.683, 165.582, 139.904, 166.399, 139.102, 167.302, 138.419, 167.634, 137.868, 166.925, 137.501, 146.458, 173.018, 145.772, 173.214, 145.092, 173.272, 144.4, 173.092, 143.834, 172.731, 143.338, 172.173, 142.724, 171.477, 141.774, 170.742, 140.488, 169.99, 139.087, 169.233, 137.833, 168.466, 136.913, 167.725, 136.42, 166.909, 136.285, 166.064, 136.423, 165.265, 136.694, 164.476, 143.886, 172.271, 143.844, 170.794, 143.811, 169.475, 143.542, 168.248, 142.873, 167.073, 141.819, 165.906, 140.43, 164.684, 139.095, 163.4, 138.153, 162.281, 137.763, 161.373, 137.857, 160.722, 138.355, 160.275, 139.14, 159.989, 140.187, 159.893, 141.405, 159.953, 142.887, 160.04, 144.638, 160.21, 157.984, 152.911, 158.775, 154.281, 159.579, 155.967, 160.309, 157.935, 160.999, 160.03, 161.766, 162.01, 162.5, 163.659, 163.328, 164.874, 164.2, 165.435, 164.977, 165.414, 165.72, 164.988, 166.525, 164.21, 167.118, 163.176, 167.343, 161.912, 167.336, 160.56, 167.284, 159.169, 167.221, 157.956, 172.311, 149.88, 173.637, 149.003, 174.147, 148.215, 173.779, 147.672, 172.848, 147.323, 171.697, 147.112, 170.459, 146.999, 169.14, 146.955, 167.953, 146.917, 166.913, 146.987, 166.2, 146.994, 165.824, 147.23, 165.771, 147.638, 166.016, 148.089, 166.515, 148.724, 167.055, 149.481, 167.627, 150.403, 168.247, 151.542, 168.921, 152.903, 169.746, 154.53, 170.733, 156.266, 171.809, 158.19, 172.664, 160.201, 172.746, 162.213, 171.761, 164.095, 169.973, 165.954, 167.715, 167.668, 165.29, 169.101, 162.88, 170.321, 160.721, 171.454, 158.807, 172.429, 156.981, 173.129, 155.196, 173.562, 153.392, 173.643, 151.619, 173.324, 150.089, 172.618, 148.878, 171.438, 148.062, 169.836, 147.926, 167.955, 148.355, 165.828, 149.335, 163.623, 150.5, 161.515, 151.459, 159.404, 152.041, 157.406, 152.398, 155.758, 152.765, 154.413, 153.174, 153.413, 153.874, 152.716, 154.971, 152.298, 156.319, 152.081, 157.753, 152.131, 159.191, 152.249, 160.409, 152.44, 161.404, 152.734, 162.329, 153.037, 163.255, 153.296, 164.41, 153.406, 165.582, 153.349, 166.759, 153.109, 167.807, 152.698, 168.548, 152.04, 168.874, 151.328, 168.971, 150.591, 168.854, 149.889, 168.575, 149.344, 168.155, 148.978, 167.6, 148.794, 166.969, 148.759, 166.274, 148.952, 165.505, 149.431, 164.591, 150.189, 163.623, 151.193, 162.684, 152.424, 161.835, 153.89, 161.216, 155.39, 160.69, 156.951, 160.374, 158.414, 160.241, 159.867, 160.059, 161.394, 159.616, 162.848, 159.074, 164.173, 158.673, 165.451, 158.485, 166.572, 158.468, 167.569, 158.64, 168.549, 158.939, 169.538, 159.42, 170.53, 159.713, 171.482, 159.756, 172.33, 159.757, 173.088, 159.973, 173.706, 160.349, 173.942, 160.894, 173.597, 161.606, 172.852, 162.441, 171.825, 163.22, 170.794, 163.936, 169.751, 164.53, 168.715, 146.269, 170.301, 147.458, 170.023, 148.84, 169.925, 150.284, 169.906, 151.571, 169.959, 152.56, 169.861, 153.17, 169.88, 153.323, 169.874, 153.188, 169.719, 153.107, 169.366, 153.107, 168.811, 153.276, 167.946, 153.736, 166.95, 154.361, 165.95, 155.052, 165.028, 155.851, 164.26, 156.795, 163.786, 158.293, 162.777, 156.716, 162.559, 154.856, 162.537, 152.684, 162.606, 150.416, 162.962, 148.244, 163.701, 146.073, 164.795, 143.941, 166.156, 141.982, 167.648, 140.216, 169.227, 138.801, 170.733, 137.777, 171.948, 137.1, 172.802, 136.69, 173.291, 136.476, 173.517, 160.705, 176.899, 160.883, 177.107, 160.657, 177.406, 159.958, 177.772, 158.914, 178.124, 157.597, 178.25, 156.062, 177.976, 154.424, 177.389, 152.687, 176.692, 150.878, 175.964, 149.052, 175.263, 147.16, 174.573, 145.223, 173.975, 143.268, 173.578, 141.42, 173.437, 139.873, 173.524, 138.681, 173.851, 137.942, 174.328, 137.524, 174.922, 155.189, 160.97, 155.32, 160.266, 155.563, 159.951, 155.94, 159.838, 156.401, 159.956, 157.004, 160.233, 157.785, 160.537, 158.762, 160.74, 159.969, 160.764, 161.32, 160.611, 162.602, 160.244, 163.718, 159.69, 164.702, 158.919, 165.409, 157.951, 165.834, 156.674, 165.784, 155.353, 165.322, 154.198, 164.639, 153.311, 163.826, 152.828, 163.01, 152.726, 162.135, 152.945, 161.194, 153.513, 160.201, 154.345, 159.155, 155.402, 158.229, 156.709, 157.47, 158.263, 156.891, 159.989, 156.422, 161.733, 156.163, 163.249, 155.964, 164.463, 155.623, 165.436, 155.119, 166.129, 154.361, 166.474, 153.484, 166.615, 152.671, 166.719, 152.006, 166.782, 151.544, 166.923, 151.365, 167.141, 151.287, 167.431, 151.304, 167.85, 151.15, 168.369, 150.789, 168.908, 150.357, 169.529, 150.114, 170.26, 150.105, 170.98, 150.493, 171.705, 151.189, 172.366, 152.144, 172.857, 153.079, 173.045, 153.881, 172.959, 154.695, 172.788, 155.423, 172.52, 156.176, 172.347, 157.001, 172.294, 157.94, 172.291, 159.024, 172.265, 160.011, 172.319, 160.6, 172.508, 160.562, 172.583, 160.012, 172.632, 159.242, 172.668, 158.418, 172.646, 157.542, 172.72, 156.864, 172.744, 156.307, 172.709, 155.936, 172.482, 155.662, 172.057, 155.31, 171.42, 154.904, 170.558, 154.503, 169.536, 154.125, 168.433, 154.755, 170.743, 156.978, 172.271, 158.939, 173.337, 160.349, 173.872, 161.131, 173.897, 161.213, 173.494, 160.66, 172.89, 159.522, 172.143, 158.207, 171.437, 156.957, 170.575, 155.993, 169.439, 155.476, 167.94, 155.39, 166.151, 155.79, 164.133, 156.739, 162.121, 158.169, 160.348, 159.829, 158.803, 161.715, 157.431, 163.774, 156.272, 138.407, 176.731, 139.341, 175.242, 140.917, 173.907, 143.012, 172.838, 145.251, 171.814, 147.451, 170.942, 149.343, 170.149, 150.943, 169.467, 152.254, 168.831, 153.194, 168.236, 153.801, 167.802, 153.874, 167.411, 153.299, 167.083, 152.005, 166.691, 150.248, 166.331, 148.309, 165.96, 146.337, 165.561, 144.714, 165.128, 143.529, 164.669, 142.691, 164.246, 163.111, 152.997, 161.965, 152.17, 160.532, 151.17, 158.901, 150.2, 157.215, 149.399, 155.533, 148.749, 153.896, 148.439, 152.372, 148.319, 151.276, 148.339, 150.931, 148.493, 151.451, 148.687, 152.77, 148.981, 154.811, 149.509, 157.425, 150.245, 160.154, 151.186, 162.619, 152.266, 164.499, 153.395, 165.722, 154.527, 166.864, 155.485, 168.098, 156.312, 169.636, 156.775, 171.803, 156.957, 174.386, 156.939, 176.669, 156.789, 174.862, 156.566, 170.991, 156.289, 167.095, 156.03, 163.65, 155.907, 160.831, 156.002, 158.827, 156.344, 157.738, 156.953, 157.465, 157.902, 158.026, 159.165, 159.255, 160.721, 160.824, 162.593, 162.466, 164.619, 164.198, 166.619, 165.884, 168.489, 167.541, 170.028, 169.163, 171.348, 170.655, 172.374, 171.374, 173.077, 170.669, 173.505, 168.481, 173.762, 165.326, 173.876, 161.641, 173.759, 157.989, 173.575, 154.803, 173.463, 152.178, 173.369, 150.213, 173.291, 148.91, 173.276, 148.049, 173.422, 147.293, 173.638, 146.569, 173.888, 145.885, 174.209, 145.424, 174.633, 145.476, 175.19, 146.016, 175.782, 146.93, 176.264, 147.99, 176.659, 148.905, 177.107, 149.409, 177.608, 149.465, 177.945, 149.298, 178.23, 149.233, 178.515, 149.436, 178.477, 149.917, 178.078, 150.762, 177.673, 151.842, 177.062, 152.999, 176.3, 154.056, 175.371, 155.097, 174.361, 156.163, 173.237, 157.31, 171.859, 158.583, 170.329, 159.96, 168.744, 139.348, 171.438, 139.026, 171.668, 138.84, 172.165, 138.632, 172.888, 138.311, 173.745, 137.759, 174.588, 137.137, 175.344, 136.57, 175.986, 136.064, 176.365, 135.785, 176.402, 135.623, 176.053, 135.446, 175.576, 135.244, 175.216, 134.914, 174.916, 134.483, 174.624, 134.023, 174.191, 133.618, 173.506, 133.399, 172.485, 133.51, 171.052, 133.977, 169.376, 134.732, 167.498, 148.35, 155.53, 147.569, 157.448, 146.768, 159.6, 145.923, 161.925, 144.974, 164.459, 143.962, 167.038, 142.993, 169.509, 142.171, 171.698, 141.325, 173.019, 140.48, 172.739, 139.655, 171.304, 138.826, 169.642, 138.012, 168.245, 137.221, 167.19, 136.356, 166.48, 135.379, 166.09, 134.221, 165.849, 133.035, 165.714, 144.379, 172.059, 143.606, 173.017, 142.736, 173.813, 141.722, 174.343, 140.577, 174.609, 139.269, 174.597, 137.826, 174.284, 136.281, 173.594, 134.752, 172.501, 133.252, 171.283, 131.825, 169.723, 130.421, 167.854, 129.067, 165.907, 127.78399999999999, 163.986, 151.469, 173.193, 150.55, 173.588, 149.634, 173.553, 148.706, 172.882, 147.775, 171.914, 146.813, 170.867, 145.771, 169.747, 144.707, 168.525, 143.618, 167.447, 142.743, 166.461, 142.133, 165.576, 141.854, 164.756, 141.941, 164.106, 142.306, 163.634, 152.929, 147.247, 152.781, 146.387, 152.926, 145.491, 153.36, 144.607, 154.048, 143.846, 154.987, 143.28, 156.086, 143.08, 157.355, 143.24, 158.854, 143.589, 160.325, 144.113, 161.739, 144.78, 163.191, 145.608, 164.54, 165.61, 166.31, 166.552, 166.582, 166.53, 166.382, 166.139, 165.962, 166.023, 166.207, 166.585, 167.305, 168.215, 169.281, 170.304, 170.743, 170.152, 168.769, 166.814, 164.599, 162.253, 159.856, 157.547, 155.431, 153.658, 152.285, 151.404, 150.932, 150.697, 150.72, 150.871, 151.305, 151.998, 152.889, 154.002, 155.412, 157.093, 159.111, 161.345, 163.599, 165.656, 167.307, 168.179, 167.987, 166.636, 164.481, 161.782, 159.025, 156.233, 153.461, 150.896, 148.836, 147.261, 146.02, 145.322, 145.027, 145.03, 145.141, 145.445, 145.852, 151.969, 173.298, 151.348, 172.092, 150.795, 170.548, 150.497, 168.686, 150.328, 166.719, 150.003, 164.861, 149.648, 163.053, 149.079, 161.283, 148.435, 159.577, 147.791, 158.035, 147.093, 156.682, 146.42, 155.755, 145.866, 155.369, 145.498, 155.573, 145.168, 156.33, 144.777, 157.398, 144.254, 158.499, 151.469, 177.098, 153.247, 176.109, 154.72, 174.909, 155.738, 173.582, 156.243, 172.166, 156.222, 170.661, 155.704, 169.241, 154.731, 167.965, 153.551, 166.965, 152.117, 166.044, 150.694, 165.345, 149.44, 164.834, 148.209, 164.472, 147.2, 164.293, 142.537, 169.916, 142.993, 170.132, 143.691, 170.076, 144.579, 169.338, 145.685, 168.02, 147.033, 166.405, 148.687, 164.695, 150.478, 163.122, 152.487, 161.928, 154.57, 161.119, 156.542, 160.718, 158.325, 160.76, 159.835, 161.177, 160.832, 161.531, 161.238, 161.587, 161.172, 161.583, 160.843, 161.8, 160.323, 162.336, 143.141, 174.786, 145.113, 175.089, 146.825, 175.503, 148.259, 176.025, 149.5, 176.559, 150.672, 176.739, 151.72, 176.328, 152.762, 175.486, 153.905, 174.382, 155.068, 173.324, 156.365, 172.299, 158.02, 171.409, 159.84, 170.694, 161.82, 170.162, 163.967, 169.795, 166.193, 169.545, 156.667, 162.895, 156.955, 163.058, 156.845, 163.281, 156.324, 163.531, 155.524, 163.86, 154.584, 164.171, 153.749, 164.645, 153.324, 165.183, 153.272, 165.652, 153.59, 166.101, 154.128, 166.603, 154.773, 167.227, 155.435, 167.878, 156.077, 168.369, 143.554, 174.474, 143.222, 174.313, 142.942, 174.257, 142.863, 174.237, 143.177, 174.212, 144.021, 174.374, 145.594, 174.632, 147.897, 174.862, 150.945, 174.609, 154.565, 173.506, 158.477, 171.8, 162.38, 169.734, 166.089, 167.527, 169.333, 165.484, 171.876, 163.618, 144.004, 165.019, 145.059, 166.243, 146.339, 167.504, 147.615, 168.741, 148.754, 169.74, 149.769, 170.423, 150.63, 170.586, 151.324, 170.123, 152.006, 169.298, 152.489, 168.117, 152.586, 166.658, 152.152, 165.064, 151.257, 163.515, 149.992, 162.093, 140.325, 172.343, 141.559, 171.433, 142.558, 170.239, 143.237, 169.071, 143.526, 167.952, 143.524, 166.878, 143.259, 166.037, 142.746, 165.34, 142.125, 164.723, 141.415, 164.255, 140.648, 163.958, 139.705, 163.838, 138.748, 163.959, 137.666, 164.312, 137.97, 173.675, 137.164, 174.477, 136.43, 175.12, 135.841, 175.176, 135.374, 174.712, 134.94, 173.886, 134.546, 172.697, 134.112, 171.346, 133.665, 169.961, 133.348, 168.582, 133.246, 167.415, 133.413, 166.526, 133.798, 165.986, 134.174, 165.741, 134.387, 165.731, 137.967, 176.026, 137.93, 175.56, 137.565, 174.5, 136.986, 172.907, 136.299, 170.898, 135.729, 168.462, 135.201, 165.713, 134.768, 162.539, 134.383, 158.956, 133.907, 155.275, 133.456, 151.892, 133.295, 149.089, 133.571, 146.935, 134.233, 145.281, 138.014, 166.975, 135.876, 166.128, 134.06, 165.397, 132.799, 164.769, 132.253, 164.145, 132.312, 163.601, 132.655, 162.997, 132.826, 162.398, 132.326, 161.959, 131.099, 161.694, 129.364, 161.652, 127.65199999999999, 161.691, 126.3, 161.633, 125.351, 161.465, 124.726, 161.303, 125.553, 164.379, 125.976, 163.795, 126.351, 163.354, 126.548, 163.087, 126.702, 162.918, 126.782, 162.856, 126.682, 162.81, 126.358, 162.647, 125.824, 162.496, 125.059, 162.372, 124.156, 162.119, 123.335, 161.863, 122.711, 161.654, 122.456, 161.647, 122.681, 161.902, 171.468, 171.181, 171.008, 171.051, 171.175, 171.308, 171.501, 171.811, 172.045, 172.118, 172.074, 172.22, 172.457, 172.89, 139.941, 175.446, 140.076, 175.661, 139.843, 175.094, 139.352, 174.155, 138.881, 173.028, 138.686, 171.975, 138.731, 171.058, 139.054, 170.471, 139.533, 170.311, 140.192, 170.563, 140.989, 171.169, 141.924, 172.022, 143.135, 172.95, 144.623, 173.981, 152.1, 165.896, 152.144, 164.757, 151.967, 163.473, 151.558, 162.134, 150.958, 160.996, 150.218, 159.988, 149.38, 159.091, 148.442, 158.22, 147.275, 157.392, 145.728, 156.663, 143.898, 156.191, 141.912, 155.925, 140.145, 155.84, 138.675, 156.005, 137.707, 156.392, 155.561, 162.127, 153.569, 162.377, 151.93, 162.808, 150.736, 163.522, 149.939, 164.475, 149.394, 165.476, 148.986, 166.514, 148.687, 167.663, 148.406, 168.772, 148.151, 169.754, 147.798, 170.614, 147.127, 171.323, 145.906, 171.888, 144.052, 172.345, 170.161, 174.144, 171.843, 174.733, 173.324, 174.696, 174.489, 174.058, 175.082, 173.139, 175.158, 172.151, 174.887, 171.205, 174.614, 170.291, 174.496, 169.428, 174.285, 168.691, 173.613, 168.176, 172.054, 167.835, 169.88, 167.547, 167.296, 167.251, 164.339, 166.805, 160.319, 163.924, 160.202, 163.306, 160.559, 162.781, 161.406, 162.386, 162.696, 162.23, 164.39, 162.395, 166.455, 162.647, 168.76, 163.0, 171.218, 163.396, 173.61, 163.944, 175.373, 164.716, 175.278, 165.651, 173.352, 166.665, 170.832, 167.75, 168.205, 168.857, 165.707, 169.875, 158.554, 171.077, 156.593, 170.541, 154.594, 170.119, 152.834, 169.76, 151.431, 169.458, 150.569, 169.222, 150.109, 169.015, 149.92, 168.806, 149.874, 168.62, 149.753, 168.327, 149.578, 167.914, 149.444, 167.408, 149.481, 166.88, 155.204, 162.652, 154.691, 162.7, 154.076, 163.027, 153.376, 163.577, 152.582, 164.279, 151.815, 165.064, 151.014, 165.869, 150.203, 166.524, 149.504, 167.248, 148.965, 168.17, 148.768, 169.27, 148.765, 170.671, 148.927, 172.29, 149.066, 173.736, 149.179, 174.486, 149.136, 174.045, 148.961, 172.674, 163.329, 151.919, 164.781, 153.255, 166.286, 154.375, 167.643, 168.796, 169.316, 168.782, 167.204, 164.928, 162.232, 159.588, 157.172, 155.038, 153.263, 151.791, 150.398, 149.045, 147.582, 146.008, 144.487, 143.226, 142.504, 142.274, 142.408, 143.022, 144.048, 145.395, 146.942, 148.579, 150.226, 151.87, 153.254, 154.31, 154.78, 154.594, 153.808, 152.515, 151.001, 149.528, 148.336, 147.392, 146.822, 146.741, 147.152, 148.069, 149.567, 151.595, 154.018, 156.88, 160.055, 163.309, 166.459, 169.262, 171.723, 174.018, 175.946, 176.589, 174.984, 172.462, 169.782, 166.967, 164.229, 161.668, 159.407, 157.461, 155.763, 154.38, 153.136, 151.977, 150.791, 149.622, 148.55, 147.671, 146.981, 162.984, 160.044, 161.905, 161.303, 161.039, 162.677, 160.499, 163.99, 160.233, 165.131, 160.398, 165.923, 161.029, 166.386, 161.919, 166.747, 162.863, 167.029, 163.733, 167.168, 164.166, 167.288, 164.032, 167.401, 163.341, 167.373, 161.999, 167.169, 160.21, 166.785, 158.065, 166.36, 134.826, 162.997, 134.49, 161.827, 134.31, 161.006, 134.434, 160.338, 134.891, 159.912, 135.647, 159.748, 136.586, 159.87, 137.582, 160.135, 138.553, 160.668, 139.39, 161.387, 139.909, 162.177, 140.21, 163.046, 140.429, 164.027, 140.456, 165.232, 145.431, 169.982, 144.072, 170.143, 142.172, 169.863, 140.096, 169.294, 138.111, 168.644, 136.34, 168.022, 135.11, 167.508, 134.388, 167.33, 134.155, 167.39, 134.35, 167.717, 134.972, 168.231, 136.032, 168.84, 137.694, 169.48, 139.956, 170.102, 142.667, 170.598, 145.615, 170.885, 148.348, 170.821, 150.59, 170.403, 153.66, 170.397, 153.594, 170.628, 153.815, 170.911, 154.192, 171.452, 154.359, 172.315, 154.185, 173.477, 153.781, 174.945, 153.373, 176.156, 153.208, 176.1, 153.184, 174.547, 153.388, 172.261, 153.658, 169.867, 153.809, 167.575, 153.49, 165.42, 152.413, 163.389, 150.863, 161.459, 149.129, 159.564, 147.538, 157.774, 146.255, 156.066, 145.341, 154.513, 144.83, 153.237, 144.589, 152.175, 144.602, 151.368, 144.799, 150.74, 145.181, 150.302, 145.836, 149.989, 146.566, 149.831, 147.313, 149.902, 148.088, 150.18, 148.649, 150.74, 148.74, 151.524, 148.195, 152.481, 147.085, 153.657, 145.673, 155.005, 144.01, 156.504, 142.342, 158.16, 140.824, 159.89, 139.581, 161.577, 138.614, 163.121, 137.913, 164.431, 137.429, 165.512, 137.212, 166.306, 137.424, 166.752, 138.156, 166.935, 139.332, 166.95, 140.898, 166.953, 142.66, 166.889, 144.254, 166.83, 145.522, 166.773, 146.433, 166.856, 146.961, 166.947, 147.086, 166.787, 146.857, 166.316, 146.47, 165.541, 146.076, 164.449, 145.68, 163.09, 145.252, 161.611, 144.757, 160.072, 144.301, 158.449, 144.047, 156.712, 144.047, 154.942, 144.381, 153.317, 145.181, 151.887, 146.596, 150.666, 148.516, 149.696, 150.71, 148.901, 152.907, 148.251, 154.979, 147.652, 156.847, 146.964, 158.567, 146.148, 160.24, 145.159, 161.733, 144.058, 163.008, 143.004, 164.078, 142.046, 164.844, 141.294, 165.129, 140.643, 164.973, 140.151, 164.399, 139.64, 163.576, 139.133, 162.794, 138.751, 162.232, 138.613, 162.094, 138.687, 162.307, 139.192, 163.056, 140.236, 164.423, 141.719, 166.251, 143.464, 168.321, 145.386, 170.541, 147.259, 172.534, 149.062, 174.35, 150.817, 147.236, 169.015, 147.363, 166.917, 147.555, 164.966, 147.861, 163.309, 148.193, 161.909, 148.431, 160.91, 148.591, 160.29, 148.868, 160.065, 149.438, 160.066, 150.316, 160.253, 151.486, 160.522, 152.693, 160.722, 154.008, 160.655, 145.664, 174.827, 143.054, 173.597, 140.492, 172.209, 138.182, 170.827, 136.342, 169.537, 135.062, 168.385, 134.37, 167.325, 134.135, 166.225, 134.103, 165.127, 133.958, 164.112, 133.677, 163.29, 133.431, 162.563, 133.334, 161.927, 133.596, 161.414, 134.252, 161.144, 135.371, 161.258, 136.024, 173.319, 135.936, 172.314, 135.139, 171.22, 133.894, 170.051, 132.619, 168.955, 131.667, 168.045, 131.152, 167.457, 131.111, 167.208, 131.346, 167.237, 131.57, 167.61, 131.579, 168.385, 131.382, 169.417, 131.161, 170.742, 131.311, 172.099, 131.958, 173.067, 145.775, 164.101, 145.118, 164.175, 144.014, 164.445, 142.414, 164.92, 140.58, 165.541, 138.759, 166.277, 137.122, 167.207, 135.777, 168.308, 134.59, 169.505, 133.466, 170.61, 132.379, 171.365, 131.337, 171.454, 130.394, 170.767, 129.697, 169.58, 129.324, 168.119, 129.413, 166.504, 129.919, 165.064, 173.576, 172.246, 170.407, 168.333, 166.02, 163.739, 161.583, 159.79, 158.454, 157.441, 156.82, 156.533, 156.48, 156.577, 139.381, 165.577, 138.03, 164.801, 137.069, 164.249, 136.347, 163.936, 135.564, 163.814, 134.552, 163.705, 133.387, 163.594, 132.154, 163.542, 131.1, 163.472, 130.491, 163.401, 130.288, 163.293, 130.397, 163.106, 130.624, 162.75, 130.799, 162.128, 130.855, 161.347, 130.789, 160.52, 131.7, 165.317, 131.5, 166.124, 131.314, 167.193, 131.353, 168.294, 131.625, 169.29, 132.107, 169.939, 132.898, 170.112, 133.878, 169.688, 135.192, 168.847, 136.766, 167.723, 138.545, 166.463, 140.291, 165.219, 141.995, 163.974, 143.61, 162.824, 144.994, 161.871, 146.069, 161.124, 146.915, 160.693, 147.57, 160.468, 148.192, 160.33, 148.734, 160.35, 169.537, 167.939, 169.207, 167.479, 168.715, 166.922, 168.133, 166.151, 167.438, 165.208, 166.452, 164.264, 165.195, 163.244, 163.68, 162.529, 162.065, 162.338, 160.46, 162.735, 158.811, 163.523, 157.258, 164.442, 155.826, 165.499, 154.566, 166.524, 153.504, 167.364, 152.696, 168.008, 152.246, 168.523, 152.182, 168.882, 152.51, 169.409, 153.225, 170.021, 154.158, 170.657, 155.09, 171.26, 156.022, 171.891, 156.768, 172.329, 157.468, 172.624, 158.211, 172.79, 159.065, 172.904, 160.056, 172.954, 161.142, 173.026, 162.352, 172.936, 163.585, 172.677, 164.778, 172.275, 165.946, 171.707, 167.157, 171.008, 168.379, 170.213, 169.562, 169.5, 170.661, 169.004, 171.337, 168.718, 171.399, 168.753, 170.583, 169.097, 168.938, 169.735, 166.884, 170.667, 164.771, 171.78, 162.937, 172.873, 161.538, 173.85, 160.653, 174.19, 160.269, 173.554, 160.355, 172.209, 160.692, 170.596, 161.121, 168.961, 161.682, 167.546, 162.264, 166.463, 162.571, 165.837, 162.729, 165.812, 162.757, 166.107, 162.436, 166.641, 161.906, 167.337, 161.061, 167.958, 160.051, 168.454, 158.857, 168.644, 157.779, 168.518, 156.953, 168.11, 156.374, 167.479, 156.204, 166.812, 156.407, 166.108, 156.764, 165.18, 157.259, 164.018, 157.81, 162.959, 158.476, 162.128, 159.109, 161.665, 164.157, 165.521, 167.07, 168.565, 169.999, 171.241, 172.307, 173.181, 173.936, 174.598, 175.091, 175.457, 175.482, 175.338, 175.056, 174.593, 173.898, 172.909, 137.394, 170.12, 139.152, 169.846, 140.632, 169.897, 142.005, 170.325, 143.166, 171.186, 144.201, 172.454, 145.183, 174.23, 146.068, 176.259, 146.928, 178.329, 147.81, 177.249, 149.0, 174.875, 150.682, 172.562, 153.006, 170.397, 155.953, 168.49, 159.433, 166.907, 160.666, 178.806, 160.974, 175.13, 160.726, 171.334, 159.83, 167.603, 158.341, 163.956, 156.364, 160.507, 154.122, 157.196, 151.825, 154.228, 149.768, 151.94, 148.049, 150.408, 146.615, 149.654, 145.437, 149.72, 144.391, 150.43, 143.379, 151.591, 142.362, 152.881, 141.452, 154.098, 140.848, 154.979, 160.936, 161.414, 120.208, 161.913, 122.822, 162.586, 125.749, 163.485, 128.802, 164.527, 131.702, 165.771, 134.382, 167.312, 136.952, 169.132, 139.579, 171.124, 142.477, 173.246, 145.633, 175.421, 149.06, 177.535, 152.463, 177.937, 155.727, 175.984, 158.682, 174.04, 146.256, 149.91, 146.347, 149.195, 146.426, 148.861, 146.62, 148.967, 146.991, 149.681, 147.342, 151.163, 147.578, 153.447, 147.596, 156.379, 147.357, 159.709, 146.979, 163.242, 146.693, 166.74, 146.758, 169.77, 147.313, 171.91, 148.197, 172.718, 149.384, 172.191, 149.896, 169.428, 150.016, 169.428, 150.17, 169.138, 150.357, 168.706, 150.552, 168.239, 150.639, 167.725, 150.715, 167.192, 150.892, 166.617, 151.102, 166.098, 151.558, 165.574, 152.195, 164.987, 152.818, 164.233, 153.268, 163.512, 157.175, 175.169, 160.018, 174.271, 162.715, 173.125, 165.134, 171.899, 167.288, 170.738, 169.02, 169.544, 170.202, 168.364, 170.662, 167.156, 170.415, 166.137, 169.659, 165.501, 168.61, 165.176, 167.511, 165.272, 166.37, 165.728, 141.81, 164.572, 141.244, 164.436, 141.051, 164.299, 141.059, 164.274, 141.33, 164.269, 141.745, 164.361, 142.365, 164.55, 143.108, 164.823, 143.991, 165.298, 145.129, 166.126, 146.496, 167.219, 148.013, 168.505, 160.64, 167.32, 161.232, 167.08, 161.816, 166.972, 162.379, 166.969, 162.7, 167.132, 162.672, 167.531, 162.321, 168.053, 161.559, 168.884, 160.458, 169.921, 159.191, 171.078, 157.913, 172.417, 156.611, 173.818, 155.435, 175.277, 160.396, 160.642, 122.082, 161.007, 125.634, 161.591, 129.144, 162.501, 132.617, 163.777, 136.009, 165.373, 139.317, 167.335, 142.557, 169.456, 145.747, 171.199, 148.68, 172.256, 151.252, 172.452, 153.221, 171.908, 154.365, 171.11, 154.949, 170.296, 143.917, 153.474, 144.74, 152.561, 145.648, 152.024, 146.581, 151.667, 147.528, 151.411, 148.577, 151.031, 149.407, 150.595, 150.091, 150.394, 150.413, 150.527, 150.308, 151.178, 149.822, 152.399, 149.129, 154.038, 148.151, 155.823, 147.107, 157.582, 146.058, 159.292, 154.539, 165.26, 153.779, 165.223, 152.745, 165.402, 151.447, 165.728, 150.072, 166.184, 148.714, 166.559, 147.29, 166.699, 145.874, 166.484, 144.674, 165.867, 143.616, 164.817, 142.681, 163.63, 141.904, 162.576, 141.404, 161.658, 141.325, 160.952, 141.507, 160.608, 146.563, 171.627, 144.483, 173.551, 142.521, 175.426, 140.803, 176.886, 139.525, 177.007, 138.685, 175.725, 138.136, 174.0, 137.833, 172.238, 137.672, 170.489, 137.551, 168.76, 137.485, 167.149, 137.511, 165.632, 137.708, 164.281, 138.0, 163.169, 145.724, 170.785, 144.966, 171.877, 144.611, 173.022, 144.639, 173.865, 145.014, 174.04, 145.501, 173.445, 145.834, 172.316, 145.915, 170.887, 145.703, 169.274, 145.124, 167.749, 144.368, 166.39, 143.476, 165.11, 142.483, 163.951, 141.383, 162.894, 133.225, 153.535, 133.02, 156.234, 133.335, 158.991, 134.129, 161.785, 135.201, 164.574, 136.151, 167.228, 136.857, 169.756, 137.165, 172.285, 137.015, 174.846, 136.629, 177.309, 136.104, 177.101, 135.558, 174.531, 134.92, 171.788, 134.169, 169.142, 133.142, 166.529, 131.663, 164.056, 154.351, 167.586, 155.681, 167.037, 156.608, 166.553, 157.301, 166.063, 157.799, 165.492, 157.985, 164.749, 157.525, 163.973, 156.158, 163.075, 153.895, 162.102, 151.083, 161.162, 148.093, 160.238, 145.522, 159.556, 143.608, 159.084, 142.44, 158.742, 141.954, 158.659, 141.909, 158.799, 143.549, 168.643, 143.21, 168.838, 142.856, 168.534, 142.234, 167.905, 141.283, 167.019, 140.15, 166.044, 138.905, 165.152, 137.853, 164.399, 136.929, 164.069, 136.027, 164.319, 134.844, 165.173, 133.245, 166.515, 131.171, 168.329, 128.799, 170.313, 126.504, 172.115, 139.643, 147.518, 137.857, 147.609, 136.095, 147.98, 134.461, 148.763, 132.903, 149.913, 131.439, 151.414, 129.868, 153.236, 128.055, 155.268, 125.925, 157.424, 123.646, 159.677, 121.625, 162.061, 120.297, 164.349, 119.772, 166.387, 120.143, 167.677, 121.172, 167.693, 126.087, 167.733, 124.838, 167.183, 123.751, 166.801, 122.951, 166.781, 122.48, 167.175, 122.288, 167.822, 122.123, 168.626, 121.89, 169.329, 121.367, 169.923, 120.505, 170.214, 119.707, 170.254, 119.052, 170.335, 170.48, 170.869, 171.426, 172.168, 173.04, 174.059, 130.266, 160.505, 130.892, 161.957, 131.718, 163.612, 132.576, 165.397, 133.235, 167.058, 133.303, 168.703, 132.803, 170.35, 131.813, 172.032, 130.574, 173.765, 129.47, 175.505, 128.582, 177.148, 127.99199999999999, 178.113, 127.68700000000001, 176.923, 127.725, 175.276, 137.226, 168.122, 135.622, 168.77, 134.159, 169.619, 132.903, 170.654, 131.96, 171.83, 131.457, 173.117, 131.42, 174.414, 131.959, 175.612, 133.014, 176.633, 134.212, 176.749, 135.405, 175.774, 136.355, 174.289, 136.899, 172.651, 136.983, 170.804, 136.851, 168.848, 136.551, 166.824, 147.775, 155.484, 147.824, 154.53, 147.697, 153.686, 147.274, 153.047, 146.68, 152.677, 145.941, 152.368, 145.036, 152.101, 144.196, 152.042, 143.416, 152.323, 142.768, 153.126, 142.162, 154.365, 141.589, 155.988, 141.228, 158.058, 141.137, 160.448, 141.379, 163.027, 143.183, 172.611, 140.589, 171.348, 138.252, 170.063, 136.372, 168.775, 134.945, 167.605, 133.893, 166.572, 133.143, 165.633, 132.808, 164.728, 132.81, 164.023, 133.237, 163.469, 134.108, 163.035, 135.155, 162.791, 136.155, 162.701, 136.738, 162.717, 136.747, 162.986, 135.883, 163.451, 151.4, 156.321, 152.171, 156.563, 152.691, 157.051, 152.939, 157.763, 152.9, 158.607, 152.698, 159.584, 152.353, 160.63, 151.985, 161.717, 151.627, 162.832, 151.139, 164.012, 150.616, 165.15, 150.076, 165.979, 149.606, 166.506, 143.135, 166.727, 144.442, 165.6, 145.919, 164.599, 147.624, 163.521, 149.633, 162.227, 151.975, 160.786, 154.596, 159.226, 157.234, 157.621, 159.694, 156.088, 161.746, 154.623, 163.222, 153.134, 164.206, 151.507, 164.675, 149.606, 164.97, 147.316, 138.934, 163.652, 142.175, 162.592, 146.174, 161.173, 150.762, 159.708, 155.511, 158.351, 160.098, 157.133, 164.143, 156.01, 167.581, 154.841, 170.309, 153.546, 172.289, 152.27, 173.452, 151.114, 173.668, 150.25, 173.135, 149.678, 172.173, 149.474, 170.939, 149.73, 125.337, 169.462, 127.387, 168.904, 128.865, 167.981, 130.122, 166.726, 131.54, 165.216, 133.435, 163.621, 135.843, 161.972, 138.676, 160.53, 141.641, 159.378, 144.382, 158.587, 146.689, 158.075, 148.466, 157.666, 149.905, 157.395, 151.155, 157.099, 152.482, 156.836, 153.884, 156.753, 160.314, 165.43, 161.619, 164.521, 162.454, 163.808, 162.878, 163.285, 162.832, 162.921, 162.672, 162.806, 162.455, 162.89, 162.039, 163.075, 161.362, 163.431, 160.443, 164.035, 159.236, 164.958, 157.952, 166.019, 168.33, 151.751, 168.096, 149.413, 167.687, 147.558, 167.292, 146.189, 167.124, 145.237, 167.299, 144.57, 167.729, 143.893, 168.362, 143.041, 168.8, 142.165, 168.714, 141.28, 168.022, 140.516, 166.917, 140.047, 165.596, 140.028, 164.237, 140.435, 163.099, 140.961, 172.66, 169.061, 171.283, 171.391, 169.439, 173.919, 167.045, 176.198, 164.239, 176.544, 161.329, 174.714, 158.612, 172.63, 156.368, 170.985, 154.549, 169.984, 153.095, 169.51, 151.788, 169.642, 150.357, 170.207, 148.591, 171.029, 146.42, 171.995, 140.394, 168.75, 141.555, 170.874, 142.993, 173.312, 144.833, 175.871, 147.164, 178.101, 149.867, 176.674, 152.809, 174.279, 155.829, 171.992, 158.701, 169.817, 161.347, 167.695, 163.968, 165.728, 166.605, 163.957, 169.101, 162.236, 171.108, 160.52, 154.393, 173.815, 156.04, 173.708, 157.982, 173.993, 160.218, 174.611, 162.363, 175.322, 163.979, 175.761, 164.893, 175.708, 165.047, 175.242, 164.523, 174.721, 163.755, 174.3, 163.406, 174.085, 163.709, 173.943, 164.958, 173.687, 167.044, 173.113, 169.804, 172.266, 173.071, 171.093, 161.468, 170.15, 161.964, 170.985, 161.735, 171.599, 160.693, 171.907, 158.966, 172.115, 156.858, 172.213, 154.713, 172.232, 152.769, 172.198, 151.017, 171.976, 149.614, 171.715, 148.523, 171.48, 147.609, 171.223, 146.862, 170.987, 146.155, 170.73, 149.025, 161.797, 148.844, 161.958, 148.675, 162.114, 148.519, 162.328, 148.559, 162.566, 148.718, 162.692, 148.856, 162.536, 148.809, 161.908, 148.5, 160.751, 147.801, 159.306, 146.78, 157.947, 145.675, 156.913, 144.676, 156.194, 143.823, 155.846, 170.969, 168.416, 168.418, 167.693, 165.968, 167.027, 163.845, 166.3, 162.067, 165.638, 160.593, 165.074, 159.423, 164.611, 158.55, 164.262, 157.866, 163.978, 157.208, 163.72, 156.727, 163.514, 156.423, 163.34, 156.282, 163.115, 156.249, 162.962, 156.184, 162.832, 155.934, 162.805, 155.3, 162.917, 154.199, 163.212, 151.639, 166.247, 152.249, 166.843, 152.586, 167.618, 152.32, 168.439, 151.453, 169.169, 150.251, 169.747, 148.981, 170.117, 147.815, 170.202, 146.964, 169.992, 146.266, 169.511, 145.701, 168.81, 145.279, 167.908, 144.84, 166.843, 144.469, 165.656, 144.501, 164.24, 131.434, 172.082, 131.412, 172.762, 132.17, 172.905, 133.51, 172.483, 135.19, 171.773, 136.828, 171.07, 138.165, 170.425, 139.043, 169.92, 139.612, 169.685, 140.129, 169.685, 140.675, 169.907, 141.297, 170.308, 141.893, 170.836, 142.287, 171.409, 142.352, 171.945, 142.067, 172.543, 141.632, 172.949, 141.352, 173.105, 147.53, 170.695, 146.18, 172.849, 144.419, 174.871, 142.27, 176.617, 140.131, 178.138, 138.294, 178.549, 136.925, 177.622, 135.906, 176.89, 135.002, 176.354, 134.072, 175.86, 133.028, 175.317, 131.721, 174.706, 130.373, 173.849, 129.212, 172.713, 128.557, 171.288, 128.458, 169.622, 127.44800000000001, 167.88, 125.638, 168.1, 124.55, 168.234, 124.273, 168.392, 124.695, 168.545, 125.554, 168.546, 126.75, 168.467, 127.945, 168.336, 128.961, 168.176, 129.856, 167.932, 130.723, 167.655, 131.783, 167.398, 132.886, 167.179, 134.0, 166.943, 151.362, 176.864, 148.767, 175.859, 146.11, 174.536, 143.656, 173.427, 141.586, 172.594, 139.824, 172.134, 138.45, 172.005, 137.396, 172.165, 136.751, 172.436, 136.575, 172.632, 136.978, 172.672, 138.071, 172.538, 139.927, 172.389, 142.437, 172.363, 138.876, 176.816, 140.222, 178.277, 141.751, 177.923, 143.303, 176.801, 144.537, 176.09, 145.695, 175.841, 146.875, 176.067, 148.305, 176.388, 150.127, 176.146, 152.299, 174.987, 154.78, 173.406, 157.328, 171.722, 159.648, 170.107, 161.681, 168.644, 151.638, 162.502, 150.795, 164.114, 150.376, 165.68, 150.236, 167.044, 150.239, 168.243, 150.024, 169.337, 149.425, 170.326, 148.538, 171.273, 147.508, 172.269, 146.454, 173.224, 145.529, 174.02, 144.852, 174.487, 144.26, 174.271, 143.584, 173.529, 162.209, 167.818, 163.092, 169.394, 163.922, 171.158, 164.556, 172.788, 164.788, 173.505, 164.4, 172.721, 163.377, 170.833, 161.813, 168.507, 159.823, 166.159, 157.745, 164.08, 155.78, 162.372, 153.924, 161.087, 152.265, 160.153, 150.679, 159.426, 149.228, 158.768, 147.957, 158.247, 165.299, 174.509, 164.768, 174.478, 164.119, 174.512, 163.487, 174.617, 162.949, 174.887, 162.622, 175.285, 162.575, 175.858, 162.793, 176.519, 163.142, 177.1, 163.721, 177.627, 164.387, 177.749, 165.241, 177.087, 166.143, 175.912, 166.98, 174.482, 164.247, 167.665, 163.552, 167.612, 163.092, 167.736, 162.818, 168.126, 162.639, 168.762, 162.733, 169.717, 163.11, 170.907, 163.593, 172.122, 164.217, 173.203, 164.787, 174.037, 165.155, 174.254, 165.055, 173.754, 164.441, 172.939, 163.434, 172.153, 162.167, 171.581, 178.038, 166.891, 176.41, 166.782, 173.925, 166.957, 171.263, 167.392, 168.668, 168.178, 166.262, 169.245, 164.311, 170.565, 162.906, 171.929, 162.15, 173.146, 161.959, 174.087, 162.115, 174.936, 162.401, 175.584, 162.713, 175.904, 162.721, 175.901, 174.47, 171.459, 172.329, 170.983, 170.699, 170.293, 169.518, 169.305, 168.702, 168.076, 168.176, 166.56, 167.641, 164.681, 166.818, 162.797, 165.536, 161.065, 164.0, 159.475, 162.394, 158.202, 160.801, 157.223, 159.226, 156.49, 157.617, 155.783, 155.727, 155.136, 153.499, 154.749, 160.933, 161.941, 163.244, 164.783, 166.429, 167.881, 168.835, 169.121, 168.912, 168.269, 167.324, 166.082, 164.498, 162.681, 160.471, 158.017, 155.486, 152.942, 150.595, 148.691, 147.405, 146.837, 146.9, 147.484, 148.33, 149.03, 149.357, 149.157, 148.469, 147.277, 145.779, 143.988, 141.837, 139.319, 136.402, 133.148, 129.781, 126.745, 124.321, 122.693, 121.909, 121.916, 122.53, 123.546, 124.706, 125.874, 127.024, 128.305, 129.725, 131.379, 132.919, 133.836, 134.024, 133.569, 132.702, 131.739, 130.977, 130.514, 130.467, 130.848, 131.58, 132.694, 134.271, 136.195, 138.436, 141.113, 144.126, 147.156, 149.866, 152.017, 153.319, 164.558, 153.741, 164.909, 153.442, 165.04, 152.612, 164.726, 148.79, 158.181, 151.444, 158.508, 153.933, 159.315, 155.985, 160.576, 157.577, 162.247, 158.796, 164.17, 159.92, 166.129, 161.027, 167.82, 162.129, 168.583, 163.21, 167.924, 164.346, 165.891, 165.18, 163.053, 165.549, 159.889, 165.36, 156.665, 164.863, 153.586, 130.968, 164.866, 131.446, 164.633, 132.771, 164.526, 134.502, 164.413, 136.306, 164.149, 137.722, 163.748, 138.81, 163.156, 139.736, 162.44, 140.62, 161.717, 141.512, 160.877, 142.423, 159.85, 143.099, 158.783, 143.077, 157.621, 142.032, 156.624, 150.816, 163.219, 151.259, 163.057, 151.515, 162.987, 151.597, 163.174, 151.676, 163.622, 151.88, 164.36, 152.408, 165.279, 153.404, 166.233, 154.85, 167.419, 156.457, 168.853, 158.074, 170.505, 159.521, 172.277, 160.633, 173.897, 161.343, 175.216, 161.731, 175.539, 161.903, 174.581, 161.831, 173.175, 161.472, 171.689, 159.286, 169.533, 161.51, 168.866, 163.659, 167.845, 165.713, 166.673, 167.56, 165.61, 169.036, 164.774, 169.608, 164.032, 168.814, 163.46, 166.944, 163.089, 164.525, 162.868, 161.94, 162.793, 159.611, 162.751, 157.67, 163.054, 156.113, 163.787, 154.921, 164.917, 153.847, 166.452, 142.437, 166.503, 142.162, 166.095, 141.627, 165.744, 140.488, 165.548, 138.737, 165.595, 136.569, 165.877, 134.346, 166.351, 132.285, 167.027, 130.67, 168.004, 129.565, 169.203, 128.749, 170.429, 128.166, 171.592, 127.726, 172.705, 166.669, 171.874, 164.747, 172.051, 162.658, 172.231, 160.572, 172.619, 158.556, 173.127, 156.597, 173.45, 154.516, 173.541, 152.143, 173.197, 149.385, 172.287, 146.385, 170.961, 143.285, 169.511, 140.386, 168.065, 137.874, 166.836, 135.809, 165.706, 134.232, 164.756, 132.956, 163.997, 131.716, 163.385, 141.637, 176.099, 140.811, 176.175, 140.114, 175.559, 139.46, 174.643, 138.636, 173.566, 137.583, 172.544, 136.398, 171.587, 135.096, 170.73, 133.711, 169.91, 132.465, 169.107, 131.455, 168.361, 130.893, 167.656, 130.806, 167.103, 131.106, 166.625, 131.766, 166.471, 133.869, 166.001, 132.765, 163.864, 131.419, 161.547, 129.94, 159.22, 128.415, 156.975, 126.686, 154.827, 124.738, 152.87, 122.528, 151.005, 120.18, 149.211, 147.876, 147.356, 147.643, 148.72, 133.836, 173.685, 134.737, 172.554, 135.868, 170.757, 137.126, 168.666, 138.562, 166.53, 140.161, 164.458, 141.929, 162.545, 143.694, 160.749, 145.349, 159.203, 146.842, 157.93, 147.991, 156.88, 148.749, 156.17, 149.224, 155.881, 149.433, 155.937, 134.62, 170.204, 132.812, 169.925, 131.425, 169.728, 130.529, 169.625, 130.26, 169.626, 130.474, 169.734, 130.996, 169.936, 131.637, 170.276, 132.463, 170.772, 133.427, 171.266, 134.682, 171.693, 136.183, 172.067, 137.772, 172.365, 139.406, 172.53, 162.711, 166.897, 165.874, 165.955, 168.977, 165.02, 171.722, 164.112, 173.394, 163.105, 173.211, 162.13, 171.538, 161.188, 169.359, 160.349, 167.143, 159.724, 165.274, 159.447, 163.781, 159.442, 162.871, 159.822, 162.542, 160.615, 162.695, 161.782, 163.294, 163.201, 164.309, 164.82, 165.539, 166.44, 166.764, 168.058, 168.005, 169.523, 169.198, 170.836, 170.422, 172.003, 171.667, 173.17, 172.608, 174.343, 173.002, 175.496, 172.546, 176.667, 171.196, 177.409, 168.963, 177.234, 166.05, 176.381, 162.741, 175.39, 159.124, 174.465, 155.358, 173.826, 151.751, 173.493, 148.433, 173.385, 145.45, 173.3, 142.744, 172.998, 156.045, 167.594, 155.378, 167.695, 154.643, 167.568, 154.062, 167.333, 153.695, 167.175, 153.666, 167.169, 153.955, 167.349, 154.573, 167.67, 155.426, 167.999, 156.531, 168.299, 157.866, 168.374, 159.404, 168.0, 161.36, 167.193, 163.526, 166.126, 165.686, 165.087, 167.695, 164.292, 169.36, 163.648, 170.48, 163.32, 171.014, 163.263, 171.038, 163.524, 170.652, 164.015, 169.774, 164.721, 168.674, 165.678, 167.511, 166.849, 166.267, 168.2, 164.97, 169.559, 163.929, 170.905, 163.27, 172.177, 163.007, 173.193, 163.058, 173.793, 163.4, 173.869, 163.927, 173.488, 164.44, 172.737, 164.798, 171.761, 164.794, 170.63, 164.457, 169.539, 163.813, 168.401, 162.984, 167.28, 161.872, 166.215, 160.439, 165.243, 158.799, 164.503, 156.75, 163.949, 154.296, 163.518, 151.53, 163.17, 148.622, 162.765, 145.772, 162.473, 143.317, 162.278, 141.248, 162.183, 139.75, 162.076, 138.761, 162.049, 138.393, 162.193, 138.464, 162.44, 138.833, 162.937, 139.159, 163.551, 139.474, 164.11, 139.877, 164.606, 140.331, 165.112, 140.666, 165.5, 140.777, 165.785, 140.523, 166.028, 169.08, 154.423, 168.742, 154.803, 168.006, 155.631, 166.979, 156.83, 165.825, 158.2, 164.646, 159.477, 163.402, 160.93, 162.094, 162.592, 160.781, 164.542, 159.556, 166.754, 158.221, 169.145, 156.717, 171.69, 155.21, 174.348, 156.922, 175.878, 159.972, 175.754, 162.806, 175.286, 165.185, 173.995, 167.097, 172.101, 168.675, 169.846, 170.141, 167.526, 171.751, 165.199, 173.552, 162.868, 175.501, 160.76, 177.199, 158.974, 176.784, 157.835, 174.808, 157.421, 172.807, 157.838, 171.072, 159.05, 131.728, 161.025, 134.156, 161.021, 136.697, 161.15, 139.177, 161.404, 141.39, 161.989, 143.238, 162.963, 144.844, 164.171, 146.362, 165.618, 147.706, 167.349, 149.048, 169.522, 150.423, 171.95, 151.641, 174.351, 152.698, 176.498, 153.472, 176.114, 153.966, 173.339, 141.081, 178.116, 142.019, 176.667, 142.873, 173.793, 143.481, 170.475, 143.84, 166.86, 143.969, 163.246, 144.12, 159.773, 144.526, 156.647, 145.266, 153.822, 146.501, 151.308, 148.304, 149.172, 150.551, 147.592, 152.996, 146.621, 155.367, 146.337, 157.496, 146.73, 165.563, 164.27, 166.225, 162.607, 165.757, 161.276, 164.332, 160.252, 162.213, 159.351, 159.75, 158.546, 157.4, 157.855, 155.353, 157.171, 153.481, 156.634, 151.574, 156.234, 149.427, 156.126, 146.924, 156.34, 144.386, 156.885, 142.248, 157.843, 140.956, 159.028, 140.432, 160.319, 140.787, 161.594, 141.988, 162.798, 170.784, 157.15, 169.174, 156.23, 167.542, 155.675, 166.019, 155.441, 164.665, 155.413, 163.417, 155.641, 162.279, 156.044, 161.265, 156.693, 160.31, 157.721, 159.193, 158.941, 157.901, 160.258, 156.491, 161.684, 155.038, 163.175, 153.717, 164.814, 152.557, 166.508, 144.616, 157.171, 144.011, 156.909, 143.003, 156.798, 141.745, 156.81, 140.439, 156.863, 139.149, 157.031, 138.088, 157.238, 137.37, 157.42, 136.985, 157.576, 137.032, 157.621, 137.325, 157.629, 137.717, 157.548, 138.225, 157.404, 138.922, 157.488, 139.915, 157.826, 141.101, 158.256, 147.712, 168.811, 146.877, 170.232, 145.873, 171.636, 144.667, 173.102, 143.151, 174.552, 141.485, 175.716, 139.761, 176.314, 138.046, 175.884, 136.522, 174.778, 135.269, 173.564, 134.32, 172.343, 133.629, 171.248, 133.249, 170.362, 132.941, 169.762, 132.669, 169.421, 132.351, 169.254, 131.931, 169.217, 131.628, 168.927, 131.467, 168.44, 136.123, 164.67, 136.237, 166.177, 136.503, 167.551, 136.842, 168.841, 137.297, 170.067, 137.97, 171.24, 139.065, 172.182, 140.53, 172.857, 142.232, 173.41, 144.152, 173.79, 146.304, 174.06, 148.402, 174.159, 150.421, 174.16, 152.428, 174.066, 154.518, 173.884, 156.555, 173.636, 158.58, 173.346, 160.594, 172.946, 162.555, 172.449, 164.39, 171.772, 166.048, 170.892, 167.361, 169.945, 168.37, 169.152, 169.151, 168.369, 169.726, 167.834, 128.262, 174.468, 126.752, 175.948, 125.683, 177.013, 125.23, 176.433, 125.3, 174.815, 125.737, 173.08, 126.507, 171.327, 127.42099999999999, 169.582, 128.366, 167.851, 129.303, 165.932, 130.22, 163.634, 131.222, 161.031, 132.359, 158.196, 133.65, 155.435, 140.08, 162.143, 141.383, 160.745, 142.823, 159.295, 144.421, 157.947, 146.265, 156.739, 148.179, 155.905, 150.105, 155.306, 152.055, 154.907, 153.951, 154.7, 155.669, 154.597, 157.182, 154.718, 158.361, 155.181, 159.121, 156.0, 159.408, 157.169, 159.448, 158.5, 146.255, 158.343, 146.038, 160.401, 145.909, 162.506, 145.837, 164.558, 145.836, 166.632, 145.948, 168.693, 146.14, 170.955, 146.454, 173.31, 147.005, 175.429, 147.779, 176.075, 148.853, 174.458, 150.202, 172.069, 151.67, 169.701, 153.128, 167.591, 154.472, 165.874, 143.624, 161.293, 143.408, 160.692, 142.675, 160.36, 141.589, 160.353, 140.294, 160.623, 139.093, 161.193, 138.14, 162.037, 137.284, 163.074, 136.532, 164.206, 135.808, 165.294, 135.034, 166.289, 134.15, 167.041, 133.269, 167.38, 132.724, 167.274, 132.528, 166.869, 132.646, 166.088, 133.043, 165.148, 150.122, 165.857, 149.26, 164.302, 148.241, 163.223, 147.144, 162.786, 146.116, 162.899, 145.174, 163.672, 144.269, 164.861, 143.437, 166.213, 142.718, 167.307, 142.324, 167.699, 142.452, 167.278, 143.056, 166.176, 144.092, 164.717, 145.332, 163.34, 140.852, 160.595, 139.429, 160.498, 138.181, 160.343, 137.185, 160.164, 136.453, 160.042, 136.052, 160.086, 135.819, 160.354, 135.557, 160.969, 135.15, 162.032, 134.585, 163.504, 133.922, 165.189, 133.135, 167.173, 132.239, 169.386, 131.104, 171.701, 129.717, 174.104, 128.167, 176.25, 126.429, 176.447, 124.668, 174.165, 164.194, 171.855, 163.584, 172.106, 162.89, 171.989, 162.184, 171.623, 161.379, 171.098, 160.452, 170.514, 159.314, 169.98, 157.941, 169.592, 156.471, 169.349, 155.169, 169.299, 154.027, 169.285, 153.214, 169.339, 152.703, 169.385, 152.366, 169.333, 147.338, 170.137, 148.548, 170.653, 149.599, 171.204, 150.246, 171.875, 150.302, 172.715, 149.638, 173.709, 148.41, 174.612, 147.052, 175.309, 145.665, 175.622, 144.486, 175.429, 143.474, 174.65, 142.659, 173.476, 142.023, 172.21, 141.414, 170.907, 161.539, 167.802, 158.964, 166.15, 155.951, 164.595, 152.716, 163.238, 149.7, 162.043, 147.166, 160.957, 145.221, 160.051, 143.81, 159.23, 142.842, 158.546, 142.408, 158.132, 142.295, 158.094, 142.31, 158.377, 142.61, 158.776, 143.115, 159.089, 143.984, 158.994, 145.091, 158.37, 146.181, 157.256, 163.555, 163.894, 163.975, 163.796, 163.257, 162.242, 160.9, 159.797, 159.227, 159.311, 160.066, 161.152, 162.302, 163.208, 163.325, 162.479, 161.034, 159.275, 157.463, 155.821, 154.494, 153.312, 152.01, 150.381, 148.556, 146.776, 145.233, 144.039, 143.31, 142.973, 142.785, 142.605, 142.331, 142.074, 141.947, 142.137, 142.793, 143.881, 145.462, 147.328, 149.318, 151.206, 152.881, 154.217, 155.236, 156.075, 156.747, 157.363, 157.851, 158.246, 158.639, 159.078, 159.788, 160.9, 162.491, 164.398, 166.549, 168.625, 170.459, 171.783, 172.573, 172.77, 172.538, 172.05, 171.38, 129.412, 168.997, 127.987, 170.902, 126.47, 172.878, 124.795, 174.822, 123.196, 176.742, 121.966, 177.828, 121.382, 176.595, 121.438, 174.677, 122.102, 172.749, 123.301, 171.05, 124.708, 169.505, 126.057, 168.036, 127.037, 166.707, 127.84899999999999, 165.519, 128.695, 164.515, 129.737, 163.742, 131.098, 163.181, 132.557, 162.894, 154.251, 170.654, 155.902, 170.896, 157.534, 171.123, 158.878, 171.24, 159.998, 171.23, 160.893, 170.869, 161.732, 170.057, 162.699, 168.981, 163.954, 167.819, 165.605, 166.644, 167.318, 165.586, 168.652, 164.694, 169.331, 163.762, 169.009, 162.843, 167.339, 168.009, 165.839, 166.067, 164.07, 163.339, 162.2, 160.144, 160.319, 156.791, 158.66, 153.498, 157.226, 150.368, 156.157, 147.582, 155.544, 145.302, 155.506, 143.54, 156.005, 142.226, 156.828, 141.278, 157.907, 140.608, 159.161, 140.074, 160.334, 139.422, 161.212, 138.802, 139.644, 151.206, 137.793, 151.284, 135.955, 151.705, 134.264, 152.479, 133.036, 153.716, 132.329, 155.328, 132.077, 157.371, 132.291, 159.573, 132.879, 161.941, 133.704, 164.395, 134.582, 166.735, 135.452, 168.787, 136.573, 170.113, 166.225, 161.777, 167.558, 160.625, 169.036, 159.757, 170.584, 159.042, 171.965, 158.369, 173.224, 157.673, 174.215, 157.068, 175.002, 156.419, 175.724, 155.727, 176.399, 155.122, 176.904, 154.601, 177.241, 153.978, 177.136, 153.365, 176.623, 152.749, 147.542, 169.081, 148.624, 168.411, 149.369, 168.005, 149.582, 168.073, 149.103, 168.495, 148.019, 169.192, 146.526, 170.004, 144.753, 170.831, 142.874, 171.611, 141.111, 172.499, 139.36, 173.404, 137.828, 174.368, 136.574, 175.376, 135.773, 176.229, 135.631, 176.805, 136.039, 176.773, 162.632, 160.644, 159.069, 162.044, 154.869, 163.302, 150.393, 164.538, 146.073, 165.771, 142.187, 166.991, 139.191, 168.139, 137.153, 169.247, 135.885, 170.249, 135.243, 170.98, 134.947, 171.328, 134.947, 171.428, 134.997, 171.47, 135.223, 171.353, 135.606, 171.127, 141.005, 160.025, 142.693, 161.098, 144.952, 162.345, 147.653, 163.748, 150.623, 165.165, 153.631, 166.608, 156.572, 167.843, 159.242, 168.906, 161.655, 169.554, 163.873, 169.636, 166.103, 169.104, 168.35, 168.04, 170.722, 166.668, 173.058, 165.069, 175.348, 163.401, 145.033, 172.077, 144.354, 173.327, 143.962, 173.741, 143.89, 172.704, 144.061, 170.678, 144.33, 168.22, 144.67, 165.667, 144.784, 163.181, 144.551, 160.963, 143.947, 158.983, 143.074, 157.295, 142.049, 155.939, 141.034, 154.971, 140.061, 154.428, 147.275, 164.143, 146.43, 163.65, 145.307, 163.226, 144.091, 162.963, 143.024, 162.953, 142.219, 163.213, 141.801, 163.636, 141.725, 164.126, 141.848, 164.767, 141.939, 165.553, 142.001, 166.417, 141.883, 167.202, 141.802, 167.928, 141.808, 168.741, 144.29, 169.006, 143.47, 167.261, 142.484, 165.569, 141.611, 163.963, 140.95, 162.46, 140.68, 161.093, 140.799, 159.808, 141.217, 158.741, 141.855, 157.797, 142.59, 157.071, 143.249, 156.654, 143.967, 156.506, 144.612, 156.635, 145.128, 157.274, 145.616, 158.467, 146.034, 160.147, 160.203, 158.9, 158.033, 157.541, 157.405, 157.347, 157.331, 157.2, 120.676, 156.919, 122.596, 156.8, 124.536, 157.011, 126.425, 157.622, 128.435, 158.721, 130.598, 160.124, 132.839, 161.737, 135.043, 163.415, 138.577, 166.488, 140.467, 164.753, 142.537, 162.777, 144.914, 160.79, 147.622, 159.255, 150.582, 158.136, 153.718, 157.634, 156.829, 157.874, 159.833, 158.922, 162.637, 160.667, 165.456, 162.634, 168.209, 164.492, 170.727, 165.895, 151.467, 156.685, 152.544, 155.836, 154.04, 155.08, 155.856, 154.308, 157.837, 153.45, 159.84, 152.788, 161.761, 152.394, 163.385, 152.377, 164.33, 152.812, 164.308, 153.8, 163.309, 155.264, 161.398, 157.111, 158.979, 159.223, 156.226, 161.34, 153.401, 163.415, 156.992, 174.954, 159.725, 176.764, 162.703, 176.604, 165.634, 174.713, 168.341, 172.869, 170.374, 171.514, 171.369, 170.562, 171.434, 170.093, 170.956, 170.081, 170.272, 170.487, 169.679, 171.285, 169.118, 172.215, 168.448, 173.103, 167.61, 173.845, 142.54, 165.721, 141.921, 164.95, 141.315, 164.782, 140.762, 165.414, 140.101, 166.646, 139.26, 168.248, 138.072, 169.699, 136.551, 170.152, 134.713, 169.28, 132.647, 167.568, 130.585, 165.753, 128.701, 164.325, 127.04499999999999, 163.437, 125.688, 163.126, 124.466, 163.526, 123.196, 164.594, 122.033, 166.226, 151.285, 172.278, 152.176, 173.021, 152.951, 173.658, 153.505, 174.223, 153.867, 174.762, 154.065, 175.168, 154.19, 174.969, 154.23, 174.063, 154.119, 172.53, 154.151, 170.821, 154.161, 169.228, 154.253, 167.807, 154.535, 166.783, 155.068, 166.334, 155.896, 166.568, 156.989, 167.414, 154.993, 171.832, 155.475, 171.864, 155.526, 171.837, 155.167, 171.788, 154.457, 171.773, 153.601, 171.651, 152.702, 171.261, 151.806, 170.488, 150.986, 169.29, 150.151, 167.915, 149.35, 166.545, 148.726, 165.381, 148.412, 164.388, 148.409, 163.645, 148.871, 163.124, 149.555, 162.73, 141.864, 170.313, 142.408, 169.894, 143.217, 169.763, 144.117, 169.918, 145.242, 170.215, 146.502, 170.551, 147.609, 170.908, 148.345, 171.126, 148.745, 171.266, 149.012, 171.335, 149.027, 171.337, 148.838, 171.421, 148.448, 171.488, 147.796, 171.464, 146.873, 171.27, 145.684, 171.122, 144.396, 171.144, 161.653, 163.557, 160.12, 162.48, 158.774, 161.031, 157.498, 159.144, 156.543, 157.139, 155.959, 155.19, 155.741, 153.372, 155.976, 151.784, 156.447, 150.358, 157.146, 149.103, 158.186, 147.993, 159.62, 147.048, 161.244, 146.162, 162.894, 145.383, 164.574, 144.733, 166.063, 144.209, 167.224, 143.873, 168.165, 143.686, 168.703, 143.682, 168.754, 143.759, 168.333, 143.818, 167.408, 143.828, 166.092, 143.855, 164.518, 144.018, 162.808, 144.421, 161.031, 145.175, 159.308, 146.215, 157.783, 147.516, 156.628, 149.072, 155.907, 150.777, 155.63, 152.582, 155.588, 154.375, 155.68, 156.294, 155.795, 158.41, 155.87, 155.776, 155.412, 154.815, 154.044, 153.117, 151.994, 150.678, 149.249, 147.662, 145.98, 144.532, 143.355, 142.577, 142.294, 142.559, 143.334, 144.365, 145.569, 146.885, 148.273, 149.577, 150.819, 151.907, 152.821, 153.476, 153.876, 153.922, 153.821, 157.443, 170.986, 156.038, 171.839, 154.389, 172.606, 152.826, 173.356, 151.536, 174.155, 150.481, 174.975, 149.813, 175.796, 149.329, 176.627, 148.871, 177.193, 148.174, 177.443, 147.163, 177.524, 146.003, 177.506, 144.99, 177.288, 144.303, 177.075, 144.044, 176.796, 158.493, 158.625, 158.331, 160.112, 158.383, 161.571, 158.514, 162.862, 158.708, 163.693, 159.01, 164.032, 159.271, 163.96, 159.654, 163.621, 160.237, 163.281, 160.911, 163.061, 161.646, 162.901, 162.48, 162.882, 163.254, 162.854, 163.953, 162.859, 164.469, 162.982, 164.717, 163.362, 145.318, 172.229, 144.293, 173.177, 143.665, 173.372, 143.511, 173.012, 143.721, 172.428, 144.071, 171.94, 144.274, 171.749, 144.257, 171.917, 143.967, 172.367, 143.345, 172.796, 142.528, 172.962, 141.595, 172.677, 140.527, 172.113, 139.376, 171.235, 138.007, 170.07, 136.332, 168.833, 134.453, 167.769, 136.658, 165.214, 135.4, 163.455, 134.486, 161.845, 134.038, 160.545, 133.894, 159.41, 133.643, 158.528, 133.061, 157.941, 132.085, 157.678, 130.926, 157.763, 129.703, 158.108, 128.54, 158.741, 127.77199999999999, 159.401, 127.47999999999999, 160.054, 127.445, 160.58, 127.55199999999999, 161.233, 127.58699999999999, 162.142, 127.46199999999999, 163.176, 127.119, 164.424, 132.583, 178.709, 133.324, 175.709, 134.119, 172.283, 134.74, 169.14, 134.932, 166.302, 134.694, 163.705, 134.375, 161.504, 134.377, 159.55, 134.851, 158.014, 135.688, 156.88, 136.967, 156.071, 138.388, 155.566, 139.778, 155.117, 141.046, 154.751, 142.172, 154.521, 164.627, 175.274, 165.056, 174.148, 165.438, 172.46, 165.939, 170.379, 166.427, 168.241, 166.822, 166.092, 167.138, 163.936, 167.502, 161.973, 167.712, 160.285, 167.716, 158.824, 167.712, 157.552, 167.555, 156.451, 167.269, 155.553, 166.742, 155.147, 165.886, 155.276, 172.095, 171.228, 170.393, 169.6, 168.567, 168.087, 166.625, 166.509, 164.716, 165.0, 163.026, 163.62, 161.675, 162.507, 160.811, 161.752, 160.383, 161.458, 160.451, 161.582, 161.084, 162.07, 162.173, 162.853, 163.535, 163.794, 164.826, 164.576, 165.856, 165.135, 166.515, 165.375, 166.444, 165.32, 164.66, 134.625, 161.404, 133.439, 158.436, 132.69, 155.886, 132.478, 153.714, 132.708, 151.97, 133.241, 150.712, 133.684, 149.768, 133.809, 149.204, 133.671, 149.091, 133.455, 149.288, 133.505, 149.859, 133.908, 150.849, 134.817, 152.239, 136.155, 154.058, 137.662, 156.33, 139.15, 159.1, 140.289, 162.314, 141.187, 165.604, 142.089, 168.956, 143.23, 172.456, 144.727, 175.973, 146.39, 177.501, 148.084, 173.91, 149.441, 169.841, 150.216, 165.675, 150.42, 161.466, 150.415, 157.41, 150.516, 153.703, 150.921, 150.439, 151.78, 147.683, 153.093, 145.558, 154.883, 144.039, 157.008, 143.062, 159.358, 142.442, 161.697, 142.059, 141.828, 141.51, 141.086, 140.633, 140.319, 140.273, 140.625, 141.365, 142.282, 143.219, 144.147, 145.095, 146.166, 163.839, 168.415, 162.672, 165.072, 161.611, 161.885, 160.641, 158.975, 159.769, 156.434, 158.919, 154.285, 158.158, 152.624, 157.617, 151.382, 157.413, 150.518, 157.483, 150.088, 157.621, 150.056, 157.807, 150.258, 157.901, 150.832, 157.826, 151.76, 157.459, 153.055, 165.063, 164.798, 163.389, 163.68, 162.259, 162.629, 161.836, 161.784, 162.183, 161.139, 163.289, 160.563, 164.768, 159.94, 166.42, 159.265, 167.963, 158.518, 168.962, 157.821, 169.242, 157.252, 168.806, 156.737, 167.91, 156.252, 132.695, 173.572, 132.952, 172.999, 133.529, 172.02, 134.075, 170.894, 134.453, 169.643, 134.576, 168.411, 134.674, 167.498, 134.956, 166.958, 135.565, 166.725, 136.582, 166.837, 137.797, 167.223, 138.965, 167.904, 139.888, 168.979, 140.584, 170.245, 141.136, 171.558, 141.706, 172.947, 142.498, 174.192, 174.445, 175.283, 176.122, 176.1, 155.014, 174.561, 154.403, 172.248, 153.785, 169.691, 153.31, 167.073, 153.23, 164.506, 153.559, 162.003, 154.166, 159.785, 155.142, 157.939, 156.348, 156.373, 157.622, 155.221, 158.945, 154.561, 160.261, 154.341, 161.561, 154.369, 163.015, 154.521, 164.476, 154.824, 165.925, 155.039, 155.165, 155.213, 154.977, 154.627, 154.318, 154.178, 154.035, 153.981, 154.112, 154.416, 154.88, 155.561, 173.293, 156.611, 172.371, 158.107, 171.345, 159.957, 170.275, 161.996, 169.388, 164.174, 168.593, 166.408, 168.011, 168.427, 167.411, 170.167, 166.906, 171.529, 166.37, 172.531, 165.941, 173.316, 165.632, 173.947, 165.583, 174.495, 165.728, 174.949, 165.83, 175.203, 165.803, 175.081, 165.377, 174.548, 164.529, 173.73, 163.488, 172.815, 162.407, 171.882, 161.49, 171.02, 160.804, 170.19, 160.297, 169.459, 159.885, 168.815, 159.473, 168.268, 158.969, 167.869, 158.301, 167.613, 157.452, 167.712, 156.377, 168.159, 155.121, 168.952, 153.786, 169.93, 152.394, 170.925, 150.896, 171.518, 149.228, 171.553, 169.012, 173.193, 170.01, 172.472, 171.365, 171.666, 173.068, 170.869, 174.792, 170.171, 175.731, 169.471, 175.246, 168.933, 173.969, 168.446, 172.879, 167.868, 172.112, 167.241, 171.623, 166.75, 171.192, 166.533, 170.707, 166.577, 170.149, 166.91, 169.239, 167.444, 167.917, 168.048, 128.299, 177.861, 130.048, 177.008, 132.14, 175.854, 134.249, 174.47, 136.3, 172.975, 138.333, 171.457, 140.644, 169.822, 143.549, 168.197, 147.079, 166.677, 151.286, 165.143, 156.046, 163.78, 161.044, 162.558, 166.266, 161.625, 171.387, 160.94, 175.66, 160.576, 174.664, 160.533, 170.308, 160.675, 165.749, 160.929, 161.344, 161.13, 157.11, 161.505, 152.735, 161.969, 148.212, 162.5, 143.852, 163.169, 139.9, 164.132, 136.42, 165.321, 133.639, 166.596, 131.591, 167.824, 130.226, 168.934, 129.203, 169.989, 128.206, 171.085, 127.221, 172.105, 126.285, 173.009, 125.667, 173.873, 125.548, 174.603, 126.086, 175.012, 127.36500000000001, 175.13, 129.395, 175.105, 175.83, 168.5, 178.073, 166.423, 174.228, 164.384, 170.584, 162.352, 167.073, 160.468, 163.97, 158.714, 161.301, 157.072, 158.998, 155.736, 157.219, 154.677, 155.934, 153.787, 155.287, 152.962, 155.285, 152.267, 155.914, 151.662, 157.12, 151.137, 158.815, 150.453, 160.675, 149.633, 162.497, 148.79, 163.905, 147.979, 164.387, 147.247, 163.735, 146.732, 162.249, 146.296, 160.081, 145.961, 157.469, 145.766, 154.677, 145.743, 151.751, 145.942, 148.832, 146.428, 146.036, 147.259, 143.566, 148.386, 141.739, 149.763, 140.723, 151.245, 140.521, 152.658, 141.235, 153.849, 154.872, 158.527, 153.299, 156.688, 151.787, 154.791, 150.618, 153.124, 149.856, 151.818, 149.509, 150.83, 149.796, 150.136, 150.536, 149.749, 151.648, 149.538, 153.05, 149.402, 154.584, 149.403, 156.107, 149.528, 157.469, 149.753, 158.696, 150.134, 170.194, 162.091, 170.086, 161.052, 169.639, 159.984, 168.616, 158.907, 167.083, 157.861, 165.303, 157.027, 163.509, 156.484, 161.875, 156.486, 160.613, 157.13, 159.926, 158.436, 159.705, 160.025, 159.926, 161.635, 160.429, 163.357, 161.183, 165.025, 148.371, 167.049, 149.876, 167.688, 151.959, 168.383, 154.471, 168.817, 157.233, 168.771, 160.226, 168.03, 163.27, 166.463, 166.162, 164.149, 168.529, 161.356, 170.233, 158.576, 170.928, 155.903, 170.684, 153.429, 169.835, 151.242, 164.09, 172.972, 163.643, 173.003, 163.362, 173.074, 163.223, 173.284, 163.12, 173.65, 162.764, 174.07, 162.119, 174.638, 161.226, 175.197, 160.109, 175.77, 158.742, 176.396, 156.999, 176.902, 154.88, 177.335, 152.581, 177.694, 150.156, 177.894, 147.586, 178.016, 144.883, 178.095, 138.475, 159.987, 139.14, 158.85, 140.239, 157.961, 141.728, 157.238, 143.565, 156.726, 145.644, 156.509, 147.655, 156.528, 149.346, 156.742, 150.637, 156.951, 151.66, 157.241, 152.462, 157.498, 153.123, 157.58, 153.51, 157.576, 153.516, 157.485, 153.033, 157.418, 142.678, 155.532, 141.858, 153.413, 141.077, 151.851, 140.586, 151.044, 140.489, 150.984, 140.712, 151.597, 141.024, 152.711, 141.208, 154.185, 141.038, 155.801, 140.462, 157.16, 139.686, 157.971, 138.891, 157.864, 138.22, 156.991, 137.692, 155.549, 137.323, 153.736, 136.936, 151.845, 158.318, 149.464, 157.367, 148.592, 155.913, 147.839, 154.159, 147.454, 152.218, 147.524, 150.354, 147.975, 148.748, 148.619, 147.544, 149.263, 146.659, 149.562, 146.014, 149.188, 145.529, 148.058, 145.012, 146.517, 144.53, 145.003, 144.007, 143.916, 143.563, 143.461, 143.295, 143.743, 143.127, 144.606, 135.016, 170.991, 133.307, 170.768, 131.5, 170.465, 129.713, 170.179, 128.059, 169.94, 126.619, 169.798, 125.36, 169.568, 124.192, 169.068, 123.196, 168.181, 122.535, 167.03, 122.265, 165.728, 122.514, 164.391, 123.187, 163.36, 124.074, 162.524, 125.133, 162.015, 159.415, 164.253, 160.715, 162.29, 162.129, 160.578, 163.437, 159.062, 164.742, 157.68, 165.718, 156.482, 166.487, 155.57, 167.113, 154.892, 167.672, 154.508, 168.183, 154.282, 168.635, 154.376, 168.904, 154.75, 168.881, 155.33, 168.489, 156.169, 167.884, 157.225, 166.972, 158.367, 159.945, 176.229, 159.937, 174.416, 160.144, 172.335, 160.591, 170.181, 161.468, 168.088, 162.719, 166.195, 164.078, 164.405, 165.623, 162.71, 167.262, 161.078, 168.887, 159.505, 170.276, 157.86, 171.379, 156.089, 172.045, 154.237, 172.507, 152.615, 172.85, 151.363, 173.153, 165.455, 170.884, 163.167, 168.596, 161.316, 166.414, 159.968, 164.371, 159.028, 162.541, 158.513, 161.017, 158.347, 159.952, 158.47, 159.176, 158.823, 158.704, 159.423, 158.52, 160.314, 158.424, 161.406, 158.291, 162.697, 157.91, 164.002, 166.378, 171.421, 167.514, 172.0, 168.382, 172.611, 169.215, 173.068, 170.029, 173.291, 170.765, 173.173, 171.509, 172.719, 172.287, 171.908, 173.289, 170.863, 174.695, 169.756, 176.408, 168.52, 177.722, 167.207, 176.296, 165.728, 173.756, 164.347, 170.942, 163.117, 141.872, 166.091, 142.032, 165.939, 142.774, 165.82, 143.827, 165.726, 145.116, 165.686, 146.468, 165.725, 147.656, 165.709, 148.522, 165.657, 149.129, 165.617, 149.583, 165.757, 150.018, 166.142, 150.597, 166.734, 151.207, 167.525, 151.629, 168.44, 151.74, 169.426, 151.34, 170.6, 143.765, 174.284, 142.301, 173.721, 140.574, 173.319, 138.614, 172.861, 136.506, 172.494, 134.288, 172.304, 131.855, 172.197, 129.186, 172.096, 126.542, 172.121, 124.043, 172.278, 121.952, 172.429, 120.45, 172.695, 119.434, 172.795, 172.698, 119.011, 172.36, 151.894, 173.155, 152.865, 172.494, 153.732, 171.757, 154.433, 170.906, 155.13, 170.01, 155.907, 168.994, 156.975, 167.956, 158.238, 166.714, 159.677, 165.366, 161.12, 164.029, 162.262, 162.97, 162.845, 162.144, 162.492, 161.596, 161.293, 161.292, 159.629, 161.148, 164.026, 154.513, 164.538, 152.934, 164.93, 151.731, 165.267, 151.031, 165.554, 150.653, 165.684, 150.632, 165.783, 150.798, 165.814, 151.03, 165.812, 151.061, 165.661, 150.986, 165.37, 150.804, 164.885, 150.655, 164.268, 150.616, 151.902, 168.249, 150.681, 168.61, 149.375, 168.935, 147.952, 169.198, 146.619, 169.376, 145.494, 169.667, 144.501, 170.171, 143.441, 170.706, 142.3, 171.419, 141.235, 172.333, 140.335, 173.291, 139.781, 174.26, 139.733, 175.236, 140.088, 176.026, 134.929, 171.747, 134.767, 171.589, 134.619, 171.384, 134.729, 171.258, 135.081, 171.131, 135.519, 171.044, 136.132, 171.118, 136.83, 171.281, 137.618, 171.497, 138.7, 171.685, 140.04, 171.796, 141.499, 171.834, 143.016, 171.964, 130.912, 170.562, 129.006, 169.483, 127.143, 168.439, 125.58, 167.497, 124.434, 166.739, 123.763, 166.157, 123.513, 165.906, 123.686, 165.958, 124.111, 166.464, 124.662, 167.191, 125.393, 168.113, 126.419, 169.363, 127.69399999999999, 170.807, 129.228, 172.141, 130.908, 173.278, 156.602, 152.212, 155.193, 152.427, 153.658, 152.389, 152.234, 152.092, 151.014, 151.636, 149.863, 151.227, 148.735, 151.015, 147.521, 150.969, 146.299, 151.116, 145.058, 151.37, 143.994, 151.456, 143.278, 151.286, 143.027, 150.884, 143.146, 150.533, 143.534, 150.467, 144.179, 150.844, 144.883, 151.639, 145.522, 152.829, 146.321, 154.249, 147.533, 155.709, 149.058, 157.187, 150.824, 158.526, 152.726, 154.397, 155.537, 155.884, 155.52, 154.481, 153.121, 151.703, 150.415, 149.194, 148.086, 147.21, 146.419, 145.937, 146.074, 146.792, 148.102, 149.978, 152.366, 155.194, 158.142, 161.01, 163.474, 165.541, 166.999, 167.806, 168.053, 167.69, 166.704, 165.276, 163.511, 164.74, 161.597, 162.873, 159.841, 160.869, 142.464, 163.617, 144.719, 162.046, 146.519, 160.285, 147.887, 158.467, 148.982, 156.775, 149.941, 155.449, 150.827, 154.466, 151.298, 153.745, 151.185, 153.164, 150.276, 152.763, 148.617, 152.573, 146.465, 152.61, 144.402, 152.94, 142.777, 153.852, 154.649, 165.79, 154.176, 165.09, 153.505, 164.564, 152.683, 164.421, 151.735, 164.753, 150.568, 165.569, 149.115, 166.803, 147.345, 168.486, 145.424, 170.459, 143.714, 172.596, 142.658, 174.87, 142.432, 176.742, 142.935, 176.52, 144.128, 174.705, 145.981, 172.803, 155.349, 173.322, 156.657, 175.111, 158.454, 175.924, 160.728, 175.132, 163.262, 173.494, 165.923, 171.725, 168.102, 170.196, 169.391, 168.838, 169.403, 167.675, 168.169, 166.766, 166.256, 166.054, 163.951, 165.389, 161.309, 164.837, 142.44, 147.104, 142.815, 148.169, 143.135, 149.481, 143.303, 150.978, 143.161, 152.493, 142.551, 153.974, 141.398, 155.322, 139.943, 156.316, 138.681, 157.022, 137.864, 157.459, 137.662, 157.721, 138.355, 157.799, 139.944, 157.694, 137.964, 167.174, 140.071, 168.122, 142.404, 169.253, 145.074, 170.735, 147.911, 172.415, 150.904, 174.099, 153.914, 175.477, 156.305, 175.898, 157.743, 174.704, 158.015, 172.699, 157.175, 170.359, 155.68, 168.027, 154.012, 165.846, 152.535, 163.761, 146.138, 161.853, 144.806, 161.051, 143.71, 160.319, 142.892, 159.749, 142.406, 159.213, 142.243, 158.763, 142.365, 158.325, 142.865, 158.045, 143.524, 158.042, 144.316, 158.18, 145.188, 158.42, 145.931, 158.725, 146.578, 158.964, 147.017, 159.284, 147.307, 159.832, 147.501, 160.544, 145.366, 169.235, 144.687, 168.254, 143.93, 167.41, 143.114, 166.804, 142.332, 166.382, 141.741, 166.156, 141.304, 166.193, 141.005, 166.651, 140.872, 167.286, 140.905, 168.082, 140.968, 168.78, 141.127, 169.338, 141.387, 169.706, 141.791, 169.825, 142.316, 169.592, 138.508, 170.62, 137.768, 169.104, 136.622, 167.565, 135.24, 165.935, 133.78, 164.278, 132.545, 162.828, 131.627, 161.679, 131.051, 160.68, 130.819, 159.854, 130.725, 159.211, 130.589, 158.706, 130.33, 158.469, 130.213, 158.443, 130.48, 158.692, 131.264, 159.168, 132.433, 159.942, 135.222, 169.862, 133.772, 168.649, 132.516, 167.197, 131.772, 165.798, 131.702, 164.581, 132.467, 163.606, 133.814, 162.813, 135.452, 162.203, 137.047, 161.572, 138.215, 160.895, 138.886, 160.139, 139.266, 159.334, 139.509, 158.579, 139.938, 158.007, 140.637, 157.632, 137.814, 173.403, 137.807, 174.046, 138.202, 174.445, 138.588, 174.277, 138.851, 173.518, 138.99, 172.146, 139.071, 170.444, 139.378, 168.715, 139.94, 167.253, 140.873, 166.089, 141.936, 165.291, 143.064, 164.827, 144.063, 164.831, 144.653, 165.233, 165.116, 151.703, 167.772, 151.354, 169.709, 151.318, 170.952, 151.447, 171.898, 151.757, 172.891, 152.243, 173.867, 152.909, 174.761, 153.977, 174.937, 155.332, 173.947, 157.037, 172.168, 158.977, 170.202, 161.093, 168.306, 163.198, 166.653, 165.12, 165.465, 166.828, 164.94, 168.17, 165.128, 168.949, 172.206, 170.343, 173.82, 170.903, 174.665, 171.463, 174.528, 171.736, 173.906, 171.767, 173.305, 171.509, 172.897, 170.964, 172.815, 170.248, 172.804, 169.152, 172.492, 167.832, 171.476, 166.296, 169.488, 164.584, 166.77, 162.855, 163.81, 161.272, 160.802, 160.099, 158.029, 159.445, 155.5, 159.416, 153.379, 160.122, 151.64, 161.518, 150.163, 163.414, 134.0, 160.609, 134.201, 162.752, 134.318, 164.609, 134.4, 166.123, 134.311, 167.395, 133.865, 168.491, 132.876, 169.431, 131.234, 170.323, 129.271, 171.388, 127.362, 172.675, 125.725, 174.081, 124.524, 175.555, 123.773, 177.116, 123.283, 177.478, 122.995, 175.613, 122.667, 173.132, 122.287, 170.407, 121.953, 167.324, 121.929, 164.034, 122.212, 160.605, 122.951, 157.171, 124.032, 154.097, 125.226, 151.358, 126.315, 149.055, 127.184, 147.073, 127.69200000000001, 145.303, 128.041, 143.842, 128.432, 142.862, 129.036, 142.462, 129.882, 142.66, 130.801, 143.39, 131.734, 144.564, 132.464, 146.073, 132.903, 147.784, 133.218, 149.435, 133.529, 150.992, 134.076, 152.428, 135.006, 153.76, 136.19, 155.107, 137.464, 156.615, 138.689, 158.09, 139.61, 159.545, 140.253, 160.948, 140.755, 162.369, 141.262, 163.713, 141.921, 165.268, 142.66, 167.101, 143.375, 169.095, 144.129, 170.951, 144.798, 171.911, 145.308, 171.189, 145.703, 169.051, 146.061, 166.367, 146.54, 163.749, 147.134, 161.478, 169.21, 167.939, 168.755, 168.304, 168.079, 168.819, 167.014, 169.434, 165.687, 170.289, 164.216, 171.213, 162.676, 172.131, 161.176, 173.064, 159.553, 174.072, 157.903, 175.063, 156.259, 176.212, 154.585, 177.507, 152.99, 178.568, 151.622, 177.466, 153.348, 170.068, 154.764, 169.46, 156.357, 168.587, 158.211, 167.525, 160.261, 166.223, 162.477, 164.77, 164.58, 163.131, 166.662, 161.286, 168.755, 159.25, 170.748, 157.158, 172.526, 155.035, 173.96, 153.219, 174.98, 151.664, 175.421, 150.404, 175.576, 149.372, 175.688, 148.362, 175.684, 147.317, 175.433, 146.232, 174.918, 145.156, 174.213, 144.235, 173.371, 143.705, 172.475, 143.647, 171.799, 143.927, 171.149, 144.48, 170.49, 145.01, 169.811, 145.493, 169.199, 146.011, 168.639, 146.704, 168.05, 147.666, 167.376, 148.957, 166.541, 150.505, 165.576, 152.191, 164.351, 153.998, 162.962, 155.815, 161.474, 157.483, 160.071, 159.005, 158.686, 160.416, 157.307, 161.848, 156.035, 163.413, 155.045, 165.08, 154.314, 166.715, 153.937, 168.277, 154.068, 169.614, 154.627, 170.693, 155.53, 171.568, 156.661, 172.264, 157.894, 172.907, 159.075, 173.239, 160.085, 173.152, 161.148, 172.464, 162.227, 171.121, 163.158, 169.354, 163.791, 167.336, 164.08, 165.309, 163.981, 163.31, 163.667, 161.555, 163.165, 159.95, 162.647, 158.443, 162.178, 156.96, 153.907, 176.8, 153.467, 174.735, 152.641, 171.999, 151.484, 169.323, 150.198, 166.729, 149.025, 164.242, 148.331, 162.068, 148.29, 160.294, 148.824, 158.798, 149.799, 157.58, 151.023, 156.532, 152.482, 155.6, 154.032, 154.644, 155.552, 153.535, 144.666, 171.33, 143.422, 170.194, 141.928, 169.023, 140.252, 167.863, 138.397, 166.68, 136.399, 165.529, 134.426, 164.407, 132.623, 163.463, 130.959, 162.712, 129.454, 162.079, 128.136, 161.524, 127.019, 161.148, 126.223, 160.848, 125.761, 160.72, 125.774, 160.727, 160.569, 172.21, 161.016, 171.507, 161.649, 170.535, 162.221, 169.404, 162.654, 168.392, 162.863, 167.452, 163.013, 166.589, 163.199, 165.867, 163.456, 165.195, 163.719, 164.54, 163.927, 163.95, 163.841, 163.637, 163.27, 163.595, 162.209, 163.787, 160.635, 164.241, 129.013, 160.771, 128.739, 160.495, 128.563, 160.425, 128.422, 160.665, 128.388, 161.112, 128.484, 161.515, 128.616, 161.922, 128.938, 162.344, 129.53, 162.834, 130.326, 163.447, 131.285, 164.319, 132.433, 165.498, 133.666, 166.908, 135.047, 168.247, 155.368, 170.886, 158.226, 172.127, 161.22, 173.311, 164.007, 174.384, 166.481, 175.242, 168.511, 175.404, 169.727, 174.687, 170.001, 173.385, 169.327, 171.732, 167.707, 169.986, 165.322, 168.463, 162.315, 167.419, 159.053, 166.818, 155.813, 166.654, 160.195, 170.293, 157.47, 169.629, 154.994, 169.012, 152.737, 168.486, 150.861, 168.077, 149.417, 167.886, 148.331, 167.933, 147.607, 168.175, 147.192, 168.559, 146.88, 169.033, 146.554, 169.585, 145.988, 170.153, 145.196, 170.582, 144.126, 170.903, 142.86, 171.183, 131.381, 166.982, 129.496, 167.408, 127.53200000000001, 168.093, 125.301, 169.201, 122.829, 170.533, 120.209, 172.014, 173.626, 175.305, 176.908, 177.097, 175.208, 172.974, 170.624, 168.312, 166.059, 163.976, 162.209, 138.817, 175.489, 141.569, 176.202, 144.205, 176.71, 146.744, 176.943, 149.084, 176.85, 151.112, 176.775, 152.777, 176.774, 154.074, 176.911, 155.027, 177.311, 155.65, 177.823, 156.043, 177.889, 156.19, 177.037, 156.177, 175.666, 156.003, 173.946, 155.853, 172.028, 155.744, 169.927, 155.722, 167.786, 155.75, 165.575, 155.818, 163.303, 155.966, 160.868, 156.201, 158.474, 156.596, 156.351, 157.102, 154.48, 157.652, 152.79, 158.048, 151.355, 158.339, 150.363, 158.547, 149.897, 158.525, 149.793, 158.39, 150.019, 158.22, 150.432, 158.198, 151.011, 158.348, 151.812, 158.761, 152.903, 159.325, 154.37, 159.823, 156.235, 159.937, 158.148, 159.522, 160.189, 158.789, 162.324, 157.99, 164.412, 157.444, 166.422, 157.412, 168.386, 157.795, 170.376, 158.535, 172.239, 159.513, 173.95, 160.649, 175.157, 161.626, 175.484, 162.335, 174.667, 162.883, 173.212, 163.301, 171.598, 163.541, 170.097, 163.506, 168.735, 162.976, 167.632, 161.879, 166.788, 160.198, 166.412, 158.007, 166.356, 155.472, 166.549, 152.915, 166.734, 150.622, 166.802, 148.914, 166.778, 147.901, 166.588, 147.565, 166.082, 148.03, 165.191, 149.053, 164.015, 150.455, 162.593, 151.989, 160.977, 153.552, 159.24, 155.091, 157.553, 156.514, 156.016, 157.831, 154.616, 158.869, 153.567, 159.428, 152.802, 159.421, 152.376, 158.77, 152.221, 157.624, 152.342, 156.207, 152.603, 154.733, 153.121, 146.702, 157.839, 147.571, 156.66, 149.035, 155.428, 150.926, 154.233, 152.923, 153.325, 154.722, 152.555, 156.14, 151.839, 157.12, 151.347, 157.759, 151.05, 158.06, 151.12, 158.041, 151.523, 157.728, 152.443, 157.152, 153.696, 156.267, 155.261, 155.035, 156.838, 153.461, 158.279, 151.623, 159.594, 149.847, 160.786, 150.477, 153.228, 151.358, 152.209, 152.218, 151.685, 153.013, 151.48, 153.665, 151.613, 154.19, 151.795, 154.477, 151.929, 154.667, 152.224, 154.884, 152.707, 155.188, 153.472, 155.759, 154.641, 156.474, 156.176, 157.35, 158.01, 158.2, 159.866, 159.028, 161.676, 159.86, 163.422, 142.571, 171.353, 141.574, 171.086, 140.614, 170.762, 139.67, 170.445, 138.665, 170.26, 137.808, 170.21, 136.788, 170.272, 135.447, 170.546, 133.817, 170.854, 132.142, 171.162, 130.611, 171.431, 129.421, 171.413, 128.564, 171.291, 128.117, 171.209, 128.027, 171.28, 133.867, 171.9, 133.036, 171.949, 132.445, 172.171, 131.968, 172.576, 131.629, 173.185, 131.406, 173.892, 131.323, 174.663, 131.619, 175.5, 132.532, 176.337, 133.998, 177.14, 135.843, 177.589, 137.821, 176.911, 139.824, 175.276, 141.536, 173.259, 142.883, 170.956, 144.104, 168.468, 141.248, 166.34, 140.588, 167.359, 139.494, 168.082, 138.045, 168.536, 136.585, 168.77, 135.353, 168.799, 134.604, 168.678, 134.304, 168.52, 134.282, 168.319, 134.513, 168.212, 134.569, 168.19, 134.16, 168.365, 133.339, 168.717, 132.272, 169.031, 131.207, 169.127, 130.505, 168.943, 146.48, 156.419, 146.95, 156.532, 147.618, 156.87, 148.907, 157.238, 150.691, 157.518, 152.999, 157.777, 155.914, 158.069, 159.143, 158.518, 162.499, 159.086, 165.714, 159.742, 168.5, 160.473, 170.622, 161.307, 171.971, 162.2, 172.609, 163.26, 163.112, 158.526, 162.091, 156.68, 160.891, 155.514, 159.5, 155.175, 158.01, 155.671, 156.38, 156.839, 154.461, 158.592, 152.254, 160.839, 149.8, 163.411, 147.24, 166.148, 144.66, 168.804, 142.242, 171.23, 139.944, 173.314, 137.86, 175.186, 126.494, 175.663, 125.658, 176.352, 125.6, 176.973, 126.345, 177.145, 127.87799999999999, 176.74, 129.959, 175.999, 132.463, 174.994, 135.014, 174.128, 137.227, 173.529, 138.989, 173.182, 140.67, 173.143, 142.429, 173.409, 144.143, 173.783, 145.851, 173.745, 143.934, 151.754, 144.109, 150.657, 144.192, 149.507, 144.189, 148.441, 144.136, 147.402, 143.844, 146.481, 143.439, 145.748, 143.295, 145.172, 143.73, 144.798, 144.898, 144.608, 146.847, 144.705, 149.359, 145.212, 152.139, 146.203, 154.853, 147.638, 157.117, 149.611, 130.414, 162.333, 128.337, 162.394, 126.366, 162.858, 124.647, 163.918, 123.363, 165.382, 122.561, 167.21, 122.322, 169.137, 122.721, 171.061, 123.706, 172.876, 125.03, 174.356, 126.571, 174.968, 128.247, 174.525, 129.801, 173.245, 131.198, 171.591, 132.315, 169.793, 133.096, 168.035, 159.741, 167.048, 157.936, 167.092, 155.511, 167.183, 152.365, 167.48, 148.833, 167.944, 145.437, 168.501, 142.481, 169.163, 140.209, 169.816, 138.58, 170.194, 137.564, 170.211, 137.051, 169.931, 136.776, 169.419, 136.565, 168.567, 136.322, 167.575, 136.184, 166.557, 136.301, 165.63, 136.791, 164.775, 129.87, 170.547, 127.67500000000001, 171.285, 125.43, 171.804, 123.625, 172.134, 122.452, 172.432, 121.897, 172.865, 121.744, 173.529, 121.641, 174.527, 121.35, 175.915, 120.957, 177.472, 120.81, 177.932, 121.335, 176.138, 122.768, 173.839, 125.086, 171.645, 128.326, 169.458, 167.944, 156.084, 166.919, 156.948, 165.431, 158.226, 163.765, 159.644, 162.318, 161.089, 161.341, 162.624, 160.724, 163.994, 160.404, 164.973, 160.317, 165.559, 160.348, 165.762, 160.203, 165.553, 159.686, 164.945, 158.708, 163.876, 157.391, 162.631, 156.072, 161.308, 149.197, 155.335, 149.83, 155.623, 150.742, 156.097, 151.778, 156.814, 152.832, 157.775, 153.785, 158.945, 154.494, 160.335, 154.833, 162.02, 154.821, 163.711, 154.415, 165.479, 153.634, 167.382, 152.631, 169.363, 151.438, 171.366, 150.081, 173.32, 148.68, 175.148, 147.077, 176.643, 154.337, 177.891, 156.158, 177.554, 157.722, 175.917, 159.06, 174.273, 159.972, 172.709, 160.474, 171.311, 160.555, 170.065, 160.335, 168.951, 159.764, 168.072, 158.81, 167.333, 157.557, 166.953, 156.118, 166.812, 154.556, 166.981, 153.206, 167.447, 152.115, 168.182, 151.284, 169.091, 150.879, 170.143, 150.805, 171.296, 157.204, 172.125, 155.238, 170.112, 153.586, 167.738, 152.326, 165.346, 151.49, 163.057, 151.139, 161.096, 151.23, 159.518, 151.587, 158.286, 152.022, 157.323, 152.379, 156.595, 152.506, 156.034, 152.364, 155.626, 151.996, 155.461, 151.34, 155.623, 150.322, 156.036, 142.947, 161.054, 141.515, 160.913, 139.818, 161.209, 137.818, 161.741, 135.515, 162.519, 133.174, 163.454, 130.813, 164.422, 128.432, 165.343, 126.153, 166.491, 123.971, 167.586, 121.904, 168.574, 120.087, 169.645, 170.792, 171.911, 173.007, 160.858, 155.23, 162.18, 153.167, 162.93, 151.321, 163.25, 149.801, 163.135, 148.558, 162.583, 147.429, 161.484, 146.429, 159.781, 145.722, 157.516, 145.352, 154.897, 145.293, 152.324, 145.494, 150.296, 146.089, 148.952, 147.231, 132.602, 168.3, 132.459, 170.86, 132.446, 173.276, 132.391, 175.51, 132.18, 177.481, 131.828, 177.763, 131.446, 176.022, 131.128, 174.215, 130.963, 172.422, 130.863, 170.578, 130.691, 168.66, 130.315, 166.569, 129.646, 164.527, 128.779, 162.257, 127.994, 159.864, 127.422, 157.465, 127.11000000000001, 154.964, 158.331, 176.049, 157.543, 175.654, 156.433, 175.527, 155.063, 175.704, 153.522, 176.089, 151.839, 176.417, 150.062, 176.414, 148.153, 176.006, 146.149, 175.338, 144.227, 174.404, 142.417, 173.462, 140.867, 172.609, 139.654, 171.768, 138.689, 171.019, 137.894, 170.267, 137.484, 169.424, 137.315, 168.646, 137.321, 167.895, 137.509, 167.016, 137.975, 166.026, 138.779, 165.049, 140.108, 164.189, 141.845, 163.464, 143.976, 163.042, 146.257, 162.819, 148.557, 162.836, 150.908, 163.137, 153.302, 163.64, 155.777, 164.353, 158.419, 165.014, 160.92, 165.65, 163.121, 166.267, 164.704, 166.883, 165.112, 167.524, 164.17, 168.264, 162.446, 169.093, 160.381, 170.089, 158.385, 171.104, 156.669, 171.918, 155.325, 172.339, 154.437, 172.269, 153.753, 171.926, 153.212, 171.382, 152.71, 170.658, 152.283, 169.821, 151.996, 168.918, 151.893, 167.94, 151.961, 166.943, 152.286, 166.027, 152.697, 165.268, 153.062, 164.761, 153.346, 164.635, 153.431, 165.015, 153.367, 165.728, 153.238, 166.781, 153.23, 167.96, 153.535, 169.075, 154.061, 170.125, 154.902, 170.956, 155.845, 171.487, 156.628, 171.742, 156.94, 171.826, 175.508, 156.983, 174.935, 156.299, 174.12, 155.912, 173.124, 155.933, 171.94, 156.29, 170.791, 156.84, 169.809, 157.486, 168.972, 158.366, 168.576, 159.42, 168.518, 160.528, 168.707, 161.468, 169.05, 162.311, 169.199, 162.975, 153.052, 178.181, 153.708, 177.062, 154.665, 175.714, 155.841, 174.449, 156.934, 173.195, 157.596, 172.085, 157.863, 170.969, 157.983, 169.924, 158.124, 168.914, 158.316, 167.902, 158.406, 166.975, 158.428, 166.018, 158.223, 164.993, 157.572, 164.019, 156.412, 163.138, 139.918, 168.059, 138.517, 167.09, 136.726, 166.593, 134.68, 166.471, 132.603, 166.627, 130.84, 167.016, 129.71, 167.691, 129.23, 168.57, 129.321, 169.402, 129.844, 170.118, 130.505, 170.811, 131.063, 171.53, 131.723, 172.292, 132.514, 172.867, 133.631, 173.003, 135.139, 172.785, 136.993, 172.175, 155.525, 172.557, 157.152, 172.54, 158.882, 172.572, 160.692, 172.526, 162.351, 172.402, 163.661, 172.285, 164.559, 172.075, 164.935, 171.802, 165.158, 171.771, 165.116, 171.917, 164.948, 172.232, 164.912, 172.487, 165.135, 172.462, 165.397, 172.322, 165.731, 172.068, 166.039, 171.694, 124.92, 154.214, 122.758, 155.205, 120.546, 156.677, 158.512, 160.529, 162.593, 164.755, 166.782, 168.656, 170.215, 171.313, 171.759, 171.601, 171.099, 170.422, 169.703, 164.366, 170.216, 163.826, 168.214, 163.224, 166.341, 162.625, 164.593, 161.985, 163.161, 161.348, 162.097, 160.508, 161.351, 159.368, 160.831, 157.633, 160.363, 155.504, 159.846, 153.23, 159.217, 151.018, 158.516, 148.992, 157.755, 147.168, 156.765, 145.51, 155.598, 143.796, 154.358, 155.466, 172.622, 155.273, 172.365, 154.986, 171.987, 154.716, 171.856, 154.16, 172.219, 153.309, 173.273, 152.095, 174.936, 150.741, 176.911, 149.446, 177.291, 148.153, 175.069, 146.904, 172.61, 145.68, 170.322, 144.42, 168.315, 143.078, 166.737, 150.378, 157.592, 149.733, 156.557, 148.51, 155.913, 146.808, 155.656, 144.874, 155.711, 142.868, 156.002, 140.886, 156.387, 138.922, 156.799, 136.814, 157.261, 134.326, 157.569, 131.46, 157.819, 128.45, 157.977, 125.654, 158.15, 123.387, 158.186, 121.799, 158.14, 120.898, 157.919, 154.878, 154.976, 155.311, 155.688, 155.998, 156.386, 156.72, 157.09, 157.325, 157.518, 157.536, 157.305, 156.804, 156.149, 155.453, 154.804, 154.388, 154.176, 154.409, 155.13, 156.253, 157.742, 159.451, 161.291, 163.244, 165.327, 167.377, 169.233, 170.854, 171.978, 172.639, 172.705, 172.311, 153.975, 170.359, 151.631, 168.443, 149.7, 166.308, 148.31, 164.071, 147.601, 161.998, 147.528, 160.025, 147.883, 158.08, 148.72, 156.353, 149.992, 154.88, 151.665, 153.552, 153.638, 152.493, 155.72, 151.648, 157.689, 150.906, 159.404, 150.31, 160.712, 149.927, 152.406, 162.268, 150.829, 161.928, 149.543, 161.363, 148.646, 160.644, 148.113, 159.739, 147.681, 158.877, 147.166, 158.19, 146.451, 157.745, 145.485, 157.615, 144.515, 157.888, 143.937, 158.574, 143.734, 159.684, 144.054, 161.149, 144.824, 162.831, 145.674, 164.725, 138.835, 172.86, 136.558, 172.093, 134.661, 171.239, 133.132, 170.136, 131.791, 168.804, 130.57, 167.306, 129.316, 165.917, 128.08, 164.791, 127.118, 163.727, 126.544, 162.803, 126.682, 161.929, 127.436, 161.098, 128.726, 160.221, 130.211, 159.283, 131.588, 158.605, 132.585, 158.158, 162.996, 173.292, 165.621, 173.519, 167.978, 173.912, 169.873, 174.229, 171.143, 174.29, 171.725, 173.654, 171.783, 172.429, 171.561, 171.067, 171.097, 169.718, 170.504, 168.62, 169.608, 167.778, 168.443, 167.203, 166.869, 166.842, 164.846, 166.484, 158.51, 166.536, 158.094, 165.987, 157.516, 165.528, 156.549, 165.174, 155.228, 164.911, 153.531, 164.681, 151.729, 164.424, 150.11, 164.219, 148.762, 163.984, 147.527, 163.74, 146.292, 163.472, 144.901, 163.23, 143.211, 163.155, 141.22, 163.275, 139.102, 163.616, 137.281, 164.016, 136.042, 164.445, 177.452, 178.395, 178.245, 177.01, 175.721, 174.471, 173.251, 172.128, 171.257, 170.568, 170.025, 169.42, 168.729, 167.818, 119.544, 166.849, 145.42, 169.57, 145.676, 168.21, 146.057, 166.685, 146.549, 165.145, 147.178, 163.616, 147.79, 162.058, 148.316, 160.407, 148.596, 158.73, 148.463, 157.17, 148.037, 155.834, 147.532, 154.949, 147.006, 154.468, 146.497, 154.372, 146.003, 154.794, 145.502, 155.582, 152.312, 150.514, 149.302, 148.649, 148.493, 148.778, 149.399, 150.398, 151.711, 153.248, 154.942, 156.7, 158.467, 160.087, 161.567, 162.782, 163.461, 163.472, 162.869, 161.656, 160.102, 158.299, 156.584, 154.95, 153.576, 152.432, 151.461, 150.682, 150.05, 149.641, 149.32, 149.067, 148.828, 148.644, 148.541, 148.42, 148.164, 147.772, 147.321, 146.795, 146.279, 145.865, 145.545, 145.365, 145.417, 145.696, 146.135, 146.542, 147.225, 148.18, 149.386, 150.856, 152.503, 154.172, 155.787, 157.109, 158.3, 159.256, 160.054, 160.729, 161.259, 161.701, 161.993, 162.078, 148.285, 157.17, 147.99, 156.982, 147.863, 157.088, 147.687, 157.335, 147.362, 157.611, 146.947, 158.024, 146.463, 158.874, 145.816, 160.334, 144.976, 162.337, 144.139, 164.817, 143.194, 167.403, 142.116, 170.026, 140.933, 172.409, 139.868, 174.147, 138.81, 174.915, 137.777, 175.017, 155.306, 163.292, 155.335, 163.654, 154.82, 164.172, 153.868, 164.772, 152.603, 165.462, 151.284, 166.554, 149.958, 167.934, 148.677, 169.47, 147.442, 171.05, 146.23, 172.447, 144.926, 173.172, 143.38, 172.677, 141.701, 171.285, 140.142, 169.705, 138.898, 168.312, 138.006, 167.191, 137.324, 161.661, 139.138, 161.511, 140.657, 161.478, 141.96, 161.41, 143.26, 161.442, 144.78, 161.666, 146.528, 162.057, 148.496, 162.596, 150.682, 163.206, 152.855, 164.013, 154.96, 164.85, 156.807, 165.898, 158.494, 166.971, 159.89, 167.868, 160.937, 168.472, 161.523, 168.786, 161.519, 168.757, 135.889, 169.781, 135.085, 171.705, 134.167, 173.89, 133.318, 176.041, 132.613, 176.923, 131.986, 175.3, 131.438, 172.944, 130.719, 170.44, 129.895, 167.942, 128.984, 165.592, 128.229, 163.492, 127.924, 161.333, 128.008, 159.24, 159.277, 167.381, 159.363, 167.97, 159.261, 168.022, 159.026, 167.522, 158.543, 166.409, 157.736, 164.959, 156.748, 163.474, 155.524, 162.193, 154.18, 161.176, 152.732, 160.406, 151.36, 159.933, 150.033, 159.618, 148.812, 159.337, 158.433, 170.674, 156.368, 171.969, 154.073, 172.58, 151.699, 172.377, 149.345, 171.631, 147.19, 170.474, 145.299, 169.139, 143.668, 167.669, 142.327, 166.067, 141.255, 164.376, 140.604, 162.793, 140.589, 161.27, 141.028, 159.886, 141.77, 158.557, 142.635, 157.36, 143.382, 156.093, 127.03, 168.165, 126.36, 167.681, 125.935, 167.502, 125.777, 167.651, 125.724, 168.056, 125.655, 168.734, 125.264, 169.626, 124.61, 170.652, 123.694, 171.772, 122.746, 173.025, 121.886, 174.265, 121.273, 175.42, 121.002, 176.157, 120.934, 175.981, 153.122, 174.375, 155.322, 172.422, 157.433, 170.419, 159.118, 168.757, 160.258, 167.538, 160.782, 166.658, 160.888, 166.04, 160.874, 165.626, 160.745, 165.306, 160.493, 164.967, 160.115, 164.678, 159.586, 164.358, 158.786, 163.945, 157.788, 163.5, 155.112, 169.448, 155.232, 168.204, 155.155, 167.26, 154.935, 166.552, 154.706, 165.947, 154.763, 165.365, 155.254, 164.664, 156.189, 163.782, 157.496, 162.966, 159.113, 162.175, 160.746, 161.363, 162.227, 160.569, 163.347, 159.67, 163.834, 158.558, 142.687, 146.654, 144.645, 147.925, 147.111, 149.136, 149.608, 150.525, 152.051, 152.32, 154.265, 154.579, 156.301, 157.376, 158.21, 160.45, 160.017, 163.348, 161.935, 165.366, 164.036, 166.057, 166.306, 168.433, 170.323, 172.078, 173.638, 175.229, 176.957, 177.872, 176.292, 174.205, 171.938, 169.686, 167.23, 164.565, 161.832, 159.113, 156.774, 155.029, 153.894, 153.45, 153.589, 154.154, 154.895, 155.592, 156.023, 156.354, 156.766, 157.336, 157.959, 158.682, 159.241, 159.189, 158.407, 156.86, 155.066, 153.459, 152.134, 151.107, 150.361, 149.794, 149.147, 148.126, 146.736, 145.071, 143.402, 142.118, 141.233, 140.928, 141.231, 141.833, 142.491, 143.316, 144.341, 145.768, 147.674, 150.169, 153.264, 155.983, 154.024, 154.301, 153.627, 153.067, 153.456, 152.107, 153.472, 151.328, 153.617, 150.605, 153.922, 149.863, 154.361, 149.207, 155.076, 148.931, 156.179, 149.247, 157.545, 150.185, 159.025, 151.645, 160.522, 153.514, 161.945, 135.343, 174.267, 134.601, 173.099, 133.474, 171.946, 131.869, 170.994, 129.881, 170.201, 127.91300000000001, 169.703, 126.416, 169.349, 125.467, 168.964, 125.101, 168.48, 125.072, 167.69, 125.015, 166.594, 124.657, 165.356, 123.97, 164.202, 123.273, 163.18, 122.967, 162.465, 123.176, 162.092, 124.124, 162.007, 125.796, 162.108, 127.91900000000001, 162.586, 130.19, 163.392, 132.254, 164.385, 133.952, 165.574, 135.462, 166.884, 137.122, 168.269, 139.045, 169.642, 141.272, 170.829, 143.709, 171.597, 146.245, 171.544, 148.64, 170.649, 150.627, 169.135, 152.374, 167.142, 153.939, 164.891, 155.367, 162.85, 156.954, 161.11, 158.814, 159.71, 160.847, 158.715, 162.803, 158.181, 164.5, 158.125, 165.811, 158.653, 166.683, 159.723, 167.182, 161.081, 167.311, 162.814, 167.18, 164.892, 166.888, 166.937, 166.44, 168.702, 165.926, 170.215, 165.227, 171.346, 164.339, 172.254, 163.28, 172.961, 162.199, 173.456, 161.237, 173.668, 160.433, 173.569, 159.675, 173.14, 158.747, 172.277, 157.676, 171.08, 156.23, 169.688, 154.52, 168.245, 152.722, 166.65, 151.137, 165.034, 149.832, 163.456, 148.801, 161.851, 148.058, 160.206, 147.403, 158.276, 146.758, 156.171, 145.775, 154.17, 144.44, 152.512, 142.929, 151.415, 161.498, 170.693, 162.28, 170.215, 162.462, 169.891, 162.136, 169.768, 161.308, 170.004, 160.152, 170.35, 158.795, 170.979, 157.357, 171.806, 155.96, 172.836, 154.99, 174.003, 154.399, 175.199, 154.133, 176.068, 154.201, 176.227, 154.559, 175.544, 155.074, 174.352, 155.739, 172.968, 143.194, 157.893, 141.742, 157.853, 140.591, 158.096, 139.721, 158.707, 139.189, 159.59, 138.779, 160.648, 138.507, 161.641, 138.117, 162.691, 137.708, 163.847, 137.399, 165.195, 137.307, 166.744, 137.317, 168.455, 137.349, 170.26, 137.286, 172.064, 164.903, 164.594, 164.565, 164.895, 165.373, 166.0, 166.75, 167.573, 119.203, 168.394, 119.592, 169.334, 119.961, 170.199, 120.443, 170.96, 121.3, 171.676, 122.637, 172.313, 156.437, 170.321, 157.764, 172.017, 159.209, 172.891, 160.541, 172.817, 161.822, 171.884, 163.025, 170.099, 164.153, 167.673, 165.197, 164.79, 166.349, 161.91, 167.686, 159.041, 168.97, 156.355, 170.141, 153.91, 170.893, 151.953, 170.96, 150.568, 170.302, 149.774, 169.212, 149.369, 168.131, 149.344, 169.385, 163.227, 168.576, 163.835, 167.913, 164.723, 167.45, 165.748, 167.106, 166.847, 166.922, 168.003, 166.885, 169.137, 166.926, 170.236, 167.087, 171.232, 167.284, 171.979, 167.493, 172.662, 167.613, 167.521, 167.199, 166.671, 165.925, 164.915, 163.637, 162.172, 160.672, 159.351, 158.351, 157.726, 157.501, 149.742, 173.264, 149.737, 172.909, 149.356, 172.298, 148.5, 171.508, 147.262, 170.787, 145.885, 170.077, 144.602, 169.385, 143.509, 168.795, 142.609, 168.344, 141.838, 168.06, 141.078, 167.796, 140.41, 167.631, 139.752, 167.584, 139.341, 167.432, 148.745, 176.039, 147.345, 175.063, 145.757, 173.82, 144.272, 172.293, 143.039, 170.627, 142.261, 168.893, 141.956, 167.308, 142.124, 165.884, 142.588, 164.737, 143.257, 163.932, 144.148, 163.469, 145.251, 163.295, 146.726, 163.271, 148.611, 163.424, 150.676, 163.73, 169.541, 159.621, 170.707, 160.733, 171.899, 161.651, 173.022, 162.302, 173.871, 162.707, 174.488, 162.905, 174.885, 162.797, 174.828, 162.537, 174.272, 162.322, 173.312, 162.419, 171.876, 162.89, 170.068, 163.594, 167.937, 164.475, 165.757, 165.605, 163.681, 166.783, 161.826, 167.744, 160.401, 168.28, 159.383, 168.294, 158.784, 167.689, 158.723, 166.579, 159.176, 165.176, 160.036, 163.731, 161.353, 162.227, 163.058, 160.741, 164.89, 159.355, 166.7, 158.209, 168.362, 157.375, 169.786, 157.153, 171.143, 157.598, 172.474, 158.768, 173.768, 160.571, 175.065, 162.744, 176.376, 165.238, 177.754, 167.832, 178.702, 170.34, 177.336, 172.651, 175.935, 174.55, 174.504, 176.054, 172.962, 176.802, 171.268, 176.522, 169.502, 175.425, 167.768, 173.772, 166.114, 171.784, 164.629, 169.665, 163.19, 167.379, 161.737, 165.147, 160.343, 163.092, 159.043, 161.227, 158.007, 159.597, 157.264, 158.196, 156.85, 156.766, 156.82, 155.317, 157.16, 153.768, 157.713, 152.365, 158.462, 151.239, 159.359, 150.463, 160.362, 150.185, 161.272, 150.491, 162.054, 151.211, 162.778, 152.281, 163.461, 153.751, 164.074, 155.395, 164.717, 157.076, 165.363, 158.844, 166.099, 160.743, 166.784, 162.786, 167.272, 165.02, 167.344, 167.335, 169.631, 172.892, 172.033, 172.107, 174.683, 171.724, 177.313, 171.592, 176.698, 171.658, 173.703, 171.84, 170.799, 172.063, 168.223, 172.371, 166.162, 172.733, 164.651, 173.142, 163.525, 173.495, 162.842, 173.651, 162.413, 173.31, 162.075, 172.668, 155.063, 164.735, 155.569, 165.449, 156.063, 165.89, 156.405, 166.116, 156.565, 166.313, 156.793, 166.437, 157.055, 166.544, 157.602, 166.777, 158.359, 167.123, 159.512, 167.491, 160.814, 168.027, 162.073, 168.664, 163.177, 169.333, 164.119, 170.048, 164.826, 170.971, 165.139, 171.894, 164.97, 172.248, 130.007, 168.902, 130.078, 169.984, 130.515, 171.319, 131.444, 172.825, 132.906, 174.34, 134.91, 175.653, 137.34, 176.287, 140.026, 175.869, 142.688, 174.791, 145.251, 173.339, 147.688, 171.827, 149.987, 170.3, 152.133, 168.924, 124.133, 172.966, 124.978, 175.12, 125.55, 175.233, 126.182, 173.167, 127.125, 170.477, 128.413, 167.859, 129.892, 165.472, 131.396, 163.396, 132.67, 161.676, 133.441, 160.244, 133.769, 159.165, 134.055, 158.297, 134.489, 157.692, 135.246, 157.252, 136.377, 156.952, 164.823, 160.712, 164.228, 161.386, 163.502, 162.272, 162.708, 163.485, 161.891, 165.024, 161.052, 166.887, 160.058, 168.823, 158.913, 170.757, 157.736, 172.571, 156.592, 174.177, 155.581, 175.291, 154.788, 175.762, 154.277, 175.749, 153.913, 175.233, 153.729, 174.59, 128.547, 168.743, 126.115, 169.222, 123.864, 169.85, 121.856, 170.674, 120.09, 171.497, 172.375, 173.331, 174.404, 175.555, 176.816, 178.002, 178.286, 177.139, 175.774, 174.697, 173.933, 173.418, 133.543, 156.941, 132.957, 159.801, 132.512, 162.939, 132.702, 166.027, 133.638, 169.011, 135.394, 172.003, 137.874, 174.758, 140.732, 175.895, 143.525, 173.825, 146.048, 170.647, 148.209, 167.086, 150.129, 163.36, 151.976, 159.729, 153.94, 156.239, 155.709, 153.055, 157.098, 150.249, 157.911, 147.904, 157.984, 161.657, 158.307, 160.312, 158.723, 159.011, 159.247, 157.973, 159.788, 157.111, 160.23, 156.369, 160.698, 155.624, 161.184, 154.84, 161.679, 154.056, 162.238, 153.395, 162.887, 153.066, 163.577, 153.124, 164.39, 153.582, 165.288, 154.516, 166.216, 155.687, 167.095, 157.01, 167.927, 158.298, 168.754, 159.415, 169.527, 160.578, 170.352, 161.894, 171.077, 163.39, 171.74, 164.835, 172.377, 166.174, 172.782, 167.429, 172.964, 168.502, 173.037, 169.184, 172.868, 169.524, 172.65, 169.851, 172.346, 170.169, 172.018, 170.65, 171.529, 171.165, 170.936, 171.731, 170.2, 172.615, 169.246, 173.704, 168.229, 174.866, 167.21, 175.743, 166.214, 176.064, 165.268, 175.772, 164.398, 175.123, 163.58, 174.325, 162.851, 173.324, 162.192, 172.299, 161.549, 171.369, 160.926, 170.486, 160.358, 169.572, 159.884, 168.798, 159.548, 168.126, 159.185, 167.547, 158.941, 167.003, 158.828, 166.385, 158.965, 165.609, 159.113, 164.571, 159.243, 163.326, 159.597, 161.854, 160.096, 160.287, 160.793, 158.81]
dis mean and std : (2.171850423700979, 0.32897375920459937)
angle mean and std : (156.21325922893718, 13.78091432565686)
