# Supplementary material for: Modelling chemical processes in explicit solvents with machine learning potentials
Source: Nat Commun. 2024 Jul 20;15:6114. doi: 10.1038/s41467-024-50418-6 (PMC11271496; doi:10.1038/s41467-024-50418-6)
Supplement: Supplementary file 4 — Source Data [file 41467_2024_50418_MOESM4_ESM.zip › source_data/SI/S10/s34/product_methanol.txt]

WARNING: $DFTB_PATH not set, dftb+ not available
dis : [1.979, 1.972, 1.965, 1.96, 1.96, 1.966, 1.978, 1.995, 2.012, 2.027, 2.038, 2.044, 2.047, 2.05, 2.054, 1.947, 1.936, 1.926, 1.919, 1.917, 1.917, 1.916, 1.916, 1.915, 1.913, 1.912, 1.912, 1.914, 1.917, 1.921, 1.929, 2.026, 2.024, 2.02, 2.016, 2.918, 2.012, 2.92, 2.011, 2.912, 2.013, 2.892, 2.016, 2.867, 2.02, 2.843, 2.022, 2.826, 2.023, 2.819, 2.02, 2.821, 2.016, 2.826, 2.014, 2.824, 2.013, 2.811, 1.955, 2.577, 1.958, 2.563, 1.964, 2.537, 1.973, 2.503, 1.979, 2.473, 1.979, 2.452, 1.974, 2.446, 1.963, 2.456, 1.951, 2.473, 1.942, 2.49, 1.938, 2.495, 1.939, 2.487, 1.947, 2.47, 1.958, 2.457, 1.968, 2.455, 1.974, 2.464, 1.975, 2.48, 1.973, 2.496, 1.899, 1.894, 1.895, 1.901, 1.912, 1.923, 1.93, 1.931, 1.926, 1.919, 1.912, 1.91, 1.914, 1.923, 1.935, 1.942, 1.89, 1.892, 1.893, 1.891, 1.884, 3.175, 1.873, 3.167, 1.861, 3.162, 1.851, 3.164, 1.846, 3.174, 1.842, 3.188, 1.838, 3.204, 1.833, 3.218, 1.821, 3.226, 1.802, 3.227, 1.779, 3.228, 1.756, 3.231, 1.736, 3.237, 1.74, 3.231, 1.747, 3.237, 1.76, 3.24, 1.777, 3.24, 1.798, 3.239, 1.818, 3.24, 1.837, 3.246, 1.853, 3.255, 1.868, 3.267, 1.881, 3.281, 1.893, 3.291, 1.904, 1.917, 1.928, 1.935, 1.937, 1.961, 1.961, 1.965, 1.975, 1.991, 2.009, 2.028, 2.043, 2.049, 2.046, 2.038, 2.029, 2.026, 2.027, 2.032, 2.039, 2.045, 2.046, 2.041, 2.034, 2.03, 2.033, 2.045, 2.064, 1.824, 2.619, 1.808, 2.635, 1.799, 2.643, 1.802, 2.635, 1.818, 2.614, 1.843, 2.59, 1.867, 2.573, 1.881, 2.567, 1.881, 2.572, 1.868, 2.584, 1.851, 2.593, 1.839, 2.591, 1.838, 2.572, 1.853, 2.542, 1.881, 2.511, 1.913, 2.49, 1.97, 2.291, 1.99, 2.258, 2.02, 2.233, 2.05, 2.224, 2.068, 2.23, 2.068, 2.245, 2.054, 2.259, 2.034, 2.259, 2.017, 2.242, 2.009, 2.214, 2.011, 2.187, 2.021, 2.169, 2.032, 2.162, 2.038, 2.167, 2.033, 2.179, 2.02, 2.19, 2.007, 2.19, 2.002, 2.174, 2.048, 2.017, 2.027, 2.036, 2.001, 2.046, 1.983, 2.043, 1.977, 2.032, 1.984, 2.021, 2.0, 2.02, 2.017, 2.032, 2.03, 2.056, 2.033, 2.083, 2.024, 2.104, 2.014, 2.11, 2.01, 2.101, 2.019, 2.084, 2.042, 2.07, 2.071, 2.064, 2.099, 2.073, 2.116, 2.091, 2.121, 2.144, 2.129, 2.162, 2.121, 2.184, 2.105, 2.2, 2.09, 2.202, 2.086, 2.19, 2.103, 2.17, 2.14, 2.155, 2.188, 2.153, 2.234, 2.165, 2.263, 2.188, 2.27, 2.215, 2.261, 2.233, 2.243, 2.232, 2.228, 2.218, 2.217, 2.199, 2.211, 2.189, 2.207, 2.195, 2.197, 2.216, 2.173, 2.246, 2.136, 2.275, 2.093, 2.289, 2.056, 2.287, 2.032, 2.275, 2.026, 2.264, 2.034, 2.266, 2.076, 2.509, 2.084, 2.533, 2.087, 2.564, 2.078, 2.59, 2.061, 2.604, 2.043, 2.604, 2.034, 2.596, 2.04, 2.588, 2.061, 2.589, 2.093, 2.604, 2.126, 2.628, 2.152, 2.656, 2.162, 2.68, 2.267, 2.27, 2.266, 2.254, 2.24, 2.233, 2.234, 2.247, 2.267, 2.753, 2.284, 2.742, 2.291, 2.732, 2.289, 2.723, 2.282, 2.714, 2.276, 2.703, 2.279, 2.689, 2.293, 2.673, 2.418, 2.286, 2.431, 2.275, 2.442, 2.259, 2.447, 2.24, 2.445, 2.218, 2.439, 2.197, 2.436, 2.179, 2.441, 2.164, 2.458, 2.15, 2.484, 2.133, 2.514, 2.112, 2.541, 2.088, 2.558, 2.066, 2.564, 2.048, 2.561, 2.029, 2.556, 2.013, 2.554, 1.998, 2.556, 1.982, 2.561, 1.963, 2.706, 1.79, 2.735, 1.784, 2.752, 1.781, 2.76, 1.779, 2.766, 1.783, 2.772, 1.792, 2.781, 1.805, 2.791, 1.82, 2.799, 1.835, 2.8, 1.847, 2.792, 1.854, 2.777, 1.859, 2.759, 1.865, 2.743, 1.876, 2.735, 1.889, 2.735, 1.905, 2.74, 1.92, 2.748, 1.931, 2.751, 1.936, 2.747, 1.937, 2.738, 1.936, 2.731, 1.935, 2.731, 1.938, 2.742, 1.947, 2.762, 1.961, 2.788, 1.974, 2.812, 1.983, 2.829, 1.987, 2.835, 1.986, 2.835, 1.983, 2.833, 1.983, 2.834, 1.988, 2.839, 1.999, 2.849, 2.014, 2.858, 2.029, 2.859, 2.042, 2.846, 2.046, 2.82, 2.045, 2.789, 2.038, 2.76, 2.034, 2.741, 2.036, 2.734, 2.041, 2.735, 2.05, 2.74, 2.059, 2.74, 2.064, 2.732, 2.063, 2.717, 2.059, 2.703, 2.054, 2.698, 2.052, 2.707, 2.057, 2.728, 2.068, 2.754, 2.082, 2.775, 2.096, 2.683, 2.208, 2.689, 2.215, 2.7, 2.23, 2.708, 2.249, 2.705, 2.27, 2.691, 2.289, 2.672, 2.303, 2.656, 2.311, 2.653, 2.316, 2.663, 2.324, 1.873, 2.746, 1.886, 2.75, 1.898, 2.76, 1.902, 2.769, 1.896, 2.771, 1.882, 2.761, 1.867, 2.741, 1.858, 2.72, 1.857, 2.705, 1.866, 2.699, 1.881, 2.703, 1.897, 2.711, 1.908, 2.716, 1.91, 2.709, 1.9, 2.689, 1.877, 2.408, 1.847, 2.398, 1.82, 2.396, 1.798, 2.404, 1.783, 2.417, 1.773, 2.427, 1.765, 2.428, 1.756, 2.42, 1.747, 2.409, 1.738, 2.402, 1.732, 2.399, 1.731, 2.404, 1.738, 2.414, 1.753, 2.422, 1.775, 2.424, 1.798, 2.416, 1.947, 2.118, 1.946, 2.125, 1.953, 2.128, 1.968, 2.123, 1.988, 2.112, 2.01, 2.1, 2.028, 2.09, 2.038, 2.087, 2.04, 2.096, 2.041, 2.113, 2.044, 2.132, 2.054, 2.147, 2.07, 2.156, 2.092, 2.155, 2.111, 2.152, 2.12, 2.15, 2.116, 2.154, 2.103, 2.169, 2.087, 2.192, 2.077, 2.217, 2.156, 2.233, 2.181, 2.225, 2.209, 2.211, 2.234, 2.199, 2.25, 2.194, 2.259, 2.199, 2.263, 2.211, 2.27, 2.227, 2.281, 2.238, 2.298, 2.24, 2.32, 2.232, 2.341, 2.221, 2.352, 2.21, 2.353, 2.206, 2.346, 2.209, 2.339, 2.221, 2.368, 2.305, 2.389, 2.319, 2.414, 2.323, 2.437, 2.324, 2.453, 2.325, 2.462, 2.329, 2.469, 2.341, 2.475, 2.357, 2.483, 2.373, 2.491, 2.384, 2.501, 2.388, 2.508, 2.381, 2.51, 2.369, 2.506, 2.358, 2.497, 2.355, 2.487, 2.358, 2.478, 2.367, 2.477, 2.378, 2.483, 2.385, 2.493, 2.382, 2.504, 2.372, 2.505, 2.206, 2.501, 2.211, 2.503, 2.219, 2.511, 2.224, 2.523, 2.224, 2.538, 2.22, 2.552, 2.212, 2.559, 2.204, 2.563, 2.197, 2.566, 2.193, 2.571, 2.191, 2.58, 2.193, 2.591, 2.195, 2.604, 2.19, 2.615, 2.18, 2.618, 2.166, 2.614, 2.155, 2.605, 2.149, 2.594, 2.149, 2.584, 2.155, 2.43, 2.213, 2.437, 2.209, 2.451, 2.206, 2.473, 2.199, 2.499, 2.192, 2.526, 2.184, 2.551, 2.176, 2.573, 2.165, 2.591, 2.154, 2.608, 2.141, 2.626, 2.131, 2.646, 2.121, 2.669, 2.112, 2.692, 2.103, 2.713, 2.095, 2.733, 2.087, 2.752, 2.079, 2.769, 2.071, 2.785, 2.064, 2.801, 2.059, 2.819, 2.055, 2.839, 2.052, 2.858, 2.047, 2.708, 1.948, 2.69, 1.943, 2.669, 1.941, 2.646, 1.944, 2.625, 1.952, 2.607, 1.962, 2.59, 1.971, 2.577, 1.978, 2.564, 1.979, 2.551, 1.976, 2.536, 1.972, 2.519, 1.968, 2.5, 1.968, 2.481, 1.973, 2.463, 1.981, 2.446, 1.991, 2.43, 1.997, 2.412, 1.997, 2.392, 1.992, 2.369, 1.983, 2.344, 1.977, 2.319, 1.976, 2.295, 1.981, 2.277, 1.989, 2.263, 1.996, 2.254, 1.999, 2.248, 1.995, 2.244, 1.987, 2.24, 1.976, 2.237, 1.965, 2.234, 1.957, 2.235, 1.952, 2.241, 1.95, 2.251, 1.949, 2.264, 1.948, 2.278, 1.941, 2.291, 1.931, 2.3, 1.918, 2.303, 1.906, 2.304, 1.898, 2.3, 1.896, 2.294, 1.896, 2.285, 1.898, 2.275, 1.901, 2.262, 1.902, 2.246, 1.898, 2.229, 1.89, 2.215, 1.879, 2.204, 1.871, 2.414, 1.86, 2.426, 1.843, 2.436, 1.826, 2.445, 1.813, 2.454, 1.803, 2.462, 1.798, 2.47, 1.795, 2.476, 1.793, 2.482, 1.786, 2.485, 1.774, 2.485, 1.758, 2.484, 1.741, 2.481, 1.727, 2.477, 1.721, 2.47, 1.721, 2.461, 1.728, 2.447, 1.735, 2.43, 1.738, 2.409, 1.733, 2.386, 1.719, 2.362, 1.701, 2.336, 1.681, 2.31, 1.665, 2.282, 1.655, 2.253, 1.652, 2.222, 1.655, 2.189, 1.662, 2.055, 1.699, 2.055, 1.713, 2.058, 1.721, 2.065, 1.723, 2.069, 1.718, 2.067, 1.709, 2.057, 1.701, 2.042, 1.696, 2.025, 1.697, 2.01, 1.705, 1.998, 1.717, 1.991, 1.731, 1.984, 1.744, 1.974, 1.754, 1.96, 1.758, 1.943, 1.76, 1.925, 1.763, 1.911, 1.769, 1.907, 1.781, 1.913, 1.798, 1.926, 1.819, 1.944, 1.838, 1.962, 1.85, 1.977, 1.854, 1.984, 1.851, 2.017, 1.845, 2.005, 1.831, 1.991, 1.816, 1.978, 1.803, 1.968, 1.795, 1.96, 1.794, 1.953, 1.8, 1.943, 1.807, 1.927, 1.813, 1.905, 1.818, 1.877, 1.815, 1.846, 1.805, 1.817, 1.791, 1.794, 1.776, 1.781, 1.768, 1.775, 1.768, 1.777, 1.776, 1.784, 1.791, 1.793, 1.805, 1.8, 1.815, 1.804, 1.814, 1.808, 1.803, 1.813, 1.784, 1.821, 1.765, 1.829, 1.752, 1.835, 1.747, 1.702, 1.732, 1.712, 1.72, 1.725, 1.698, 1.742, 1.673, 1.763, 1.651, 1.784, 1.638, 1.803, 1.632, 1.816, 1.633, 1.821, 1.639, 1.819, 1.645, 1.813, 1.644, 1.802, 1.632, 1.792, 1.611, 1.783, 1.585, 1.778, 1.564, 1.776, 1.551, 1.774, 1.55, 1.77, 1.561, 1.762, 1.578, 1.754, 1.599, 1.75, 1.616, 1.704, 1.573, 1.69, 1.559, 1.686, 1.54, 1.692, 1.525, 1.701, 1.524, 1.706, 1.539, 1.702, 1.567, 1.685, 1.604, 1.661, 1.644, 1.637, 1.682, 1.623, 1.712, 1.623, 1.729, 1.637, 1.737, 1.661, 1.741, 1.685, 1.747, 1.698, 1.758, 1.695, 1.774, 1.68, 1.792, 1.658, 1.81, 1.638, 1.82, 1.631, 1.82, 1.75, 1.81, 1.746, 1.83, 1.747, 1.845, 1.755, 1.847, 1.773, 1.839, 1.801, 1.821, 1.831, 1.802, 1.856, 1.788, 1.87, 1.782, 1.866, 1.784, 1.847, 1.792, 1.824, 1.802, 1.807, 1.807, 1.798, 1.806, 1.798, 1.794, 1.806, 1.777, 1.816, 1.76, 1.822, 1.748, 1.818, 1.745, 1.803, 1.751, 1.78, 1.764, 1.754, 1.777, 1.732, 1.78, 1.72, 1.769, 1.717, 1.748, 1.722, 1.721, 1.729, 1.696, 1.645, 1.676, 1.66, 1.662, 1.678, 1.647, 1.692, 1.635, 1.694, 1.629, 1.681, 1.629, 1.654, 1.635, 1.623, 1.647, 1.599, 1.658, 1.589, 1.667, 1.595, 1.672, 1.618, 1.673, 1.654, 1.671, 1.695, 1.669, 1.729, 1.667, 1.748, 1.665, 1.748, 1.664, 1.739, 1.666, 1.73, 1.668, 1.732, 1.668, 1.745, 1.663, 1.765, 1.654, 1.785, 1.642, 1.8, 1.631, 1.803, 1.623, 1.79, 1.623, 1.766, 1.629, 1.742, 1.642, 1.725, 1.66, 1.72, 1.678, 1.694, 1.667, 1.705, 1.662, 1.717, 1.653, 1.722, 1.639, 1.717, 1.627, 1.704, 1.62, 1.687, 1.621, 1.675, 1.633, 1.674, 1.658, 1.686, 1.691, 1.709, 1.724, 1.739, 1.747, 1.767, 1.757, 1.786, 1.757, 1.79, 1.751, 1.779, 1.748, 1.762, 1.749, 1.747, 1.755, 1.736, 1.766, 1.734, 1.779, 1.739, 1.787, 1.752, 1.786, 1.765, 1.775, 1.772, 1.759, 1.769, 1.741, 1.758, 1.731, 1.742, 1.732, 1.727, 1.746, 1.718, 1.771, 1.718, 1.803, 1.727, 1.831, 1.743, 1.845, 1.759, 1.839, 1.771, 1.818, 1.771, 1.793, 1.759, 1.774, 1.741, 1.766, 1.723, 1.77, 1.709, 1.784, 1.703, 1.803, 1.705, 1.817, 1.711, 1.822, 1.719, 1.812, 1.724, 1.79, 1.722, 1.764, 1.713, 1.745, 1.698, 1.737, 1.683, 1.745, 1.679, 1.766, 1.685, 1.793, 1.703, 1.816, 1.893, 1.907, 1.919, 1.926, 1.929, 1.935, 1.945, 1.961, 1.981, 2.002, 2.023, 2.04, 2.052, 2.063, 2.072, 2.082, 2.205, 2.207, 2.205, 2.202, 2.204, 2.21, 2.221, 2.232, 2.24, 2.242, 2.236, 2.224, 2.209, 2.196, 2.188, 2.184, 2.183, 2.183, 2.183, 2.182, 2.183, 2.181, 2.18, 2.181, 2.184, 2.188, 2.193, 2.197, 2.2, 2.202, 2.205, 2.213, 2.225, 2.238, 2.25, 2.257, 2.26, 2.261, 2.402, 2.402, 2.405, 2.412, 2.423, 2.439, 2.455, 2.47, 2.481, 2.49, 2.496, 2.502, 2.509, 2.519, 2.529, 2.538, 2.546, 2.549, 2.551, 2.551, 2.552, 2.558, 2.543, 2.529, 2.413, 2.414, 2.435, 2.466, 2.492, 2.495, 2.474, 2.441, 2.411, 2.396, 2.399, 2.417, 2.44, 2.452, 2.441, 2.238, 2.24, 2.259, 2.285, 2.302, 2.295, 2.268, 2.236, 2.211, 2.204, 2.219, 2.248, 2.278, 2.294, 2.288, 2.263, 2.233, 2.228, 2.246, 2.253, 2.239, 2.206, 2.165, 2.133, 2.116, 2.12, 2.142, 2.172, 2.191, 2.187, 2.162, 2.133, 2.115, 2.116, 2.137, 2.021, 2.018, 2.034, 2.06, 2.083, 2.089, 2.077, 2.054, 2.036, 2.033, 2.051, 2.084, 2.123, 2.156, 2.169, 2.164, 2.149, 2.137, 2.136, 2.148, 2.167, 2.153, 2.157, 2.177, 2.207, 2.236, 2.249, 2.238, 2.212, 2.183, 2.164, 2.163, 2.181, 2.205, 2.222, 2.22, 2.2, 2.171, 2.148, 2.14, 2.137, 2.152, 2.144, 4.077, 2.118, 4.067, 2.085, 4.051, 2.059, 4.038, 2.048, 4.031, 2.055, 4.034, 2.074, 4.042, 2.098, 4.048, 2.111, 4.047, 2.107, 4.037, 2.088, 4.018, 2.064, 3.999, 2.047, 3.985, 2.044, 3.981, 2.057, 3.987, 2.231, 3.877, 2.231, 3.881, 2.244, 3.891, 2.273, 3.902, 2.31, 3.908, 2.345, 3.907, 2.367, 3.898, 2.372, 3.883, 2.365, 3.868, 2.358, 3.859, 2.357, 3.857, 2.367, 3.861, 2.387, 3.865, 2.411, 3.867, 2.431, 3.863, 2.436, 3.853, 2.425, 3.843, 2.404, 3.837, 2.486, 3.944, 2.491, 3.955, 2.501, 3.966, 2.515, 3.973, 2.529, 3.973, 2.535, 3.968, 2.526, 3.962, 2.506, 3.962, 2.48, 3.974, 2.456, 3.997, 2.441, 4.026, 2.437, 4.054, 2.444, 4.077, 2.453, 4.092, 2.458, 4.1, 2.451, 4.107, 2.437, 4.121, 2.421, 4.146, 2.414, 4.18, 2.438, 4.223, 2.421, 4.242, 2.41, 4.267, 2.404, 4.288, 2.4, 4.301, 2.396, 4.3, 2.385, 4.29, 2.365, 4.279, 2.34, 4.277, 2.317, 4.289, 2.304, 4.314, 2.301, 4.34, 2.307, 4.356, 2.318, 4.358, 2.328, 4.345, 2.331, 4.325, 2.327, 4.304, 2.321, 4.294, 2.32, 4.298, 2.326, 4.31, 2.34, 4.318, 2.224, 4.047, 2.202, 4.033, 2.19, 4.019, 2.186, 4.0, 2.184, 3.971, 2.18, 3.935, 2.168, 3.895, 2.147, 3.858, 2.121, 3.827, 2.096, 3.803, 2.08, 3.784, 2.074, 3.764, 2.078, 3.743, 2.086, 3.719, 2.093, 3.692, 2.096, 3.666, 2.09, 3.644, 2.079, 3.625, 2.07, 3.61, 1.984, 1.975, 1.976, 1.984, 1.995, 2.005, 2.007, 2.001, 1.993, 1.986, 1.985, 1.993, 2.004, 2.016, 2.019, 2.011, 1.994, 1.97, 1.903, 1.889, 1.876, 1.869, 1.87, 1.879, 1.891, 1.897, 1.895, 1.883, 1.867, 1.851, 1.841, 1.843, 1.854, 1.868, 1.88, 1.885, 1.879, 1.865, 1.95, 1.936, 1.932, 1.937, 1.95, 1.964, 1.973, 1.971, 1.962, 1.95, 1.942, 1.944, 1.957, 1.98, 2.007, 2.029, 2.044, 2.049, 2.048, 2.049, 2.055, 2.068, 2.081, 2.063, 2.036, 2.01, 1.994, 1.99, 1.999, 2.015, 2.034, 2.047, 2.05, 2.046, 2.037, 2.029, 2.022, 2.016, 2.011, 2.007, 2.003, 1.997, 1.986, 1.975, 1.967, 1.964, 1.964, 1.966, 1.967, 1.961, 1.948, 1.931, 1.915, 1.904, 1.904, 1.913, 1.928, 1.945, 1.957, 1.96, 1.949, 1.927, 1.899, 1.87, 1.844, 1.822, 1.808, 1.799, 1.797, 1.799, 1.802, 1.803, 1.803, 1.8, 1.794, 1.788, 1.783, 1.78, 1.783, 1.792, 1.806, 1.82, 1.706, 1.711, 1.717, 1.725, 1.731, 1.736, 1.74, 1.743, 1.749, 1.757, 1.766, 1.775, 1.785, 1.791, 1.791, 1.787, 1.78, 1.771, 1.762, 1.757, 1.756, 1.849, 1.856, 1.86, 1.863, 1.865, 1.864, 1.858, 1.851, 1.843, 1.839, 1.838, 1.843, 1.852, 1.861, 1.864, 1.86, 1.847, 1.83, 1.816, 1.817, 1.82, 1.82, 1.818, 1.812, 1.804, 1.794, 1.786, 1.783, 1.788, 1.802, 1.825, 1.852, 1.88, 2.36, 2.248, 2.336, 2.221, 2.313, 2.194, 2.297, 2.175, 2.291, 2.169, 2.293, 2.176, 2.297, 2.192, 2.295, 2.207, 2.283, 2.211, 2.266, 2.201, 2.251, 2.181, 2.246, 2.16, 2.255, 2.147, 2.276, 2.145, 2.3, 2.154, 2.317, 2.17, 2.169, 2.095, 2.148, 2.11, 2.123, 2.109, 2.108, 2.098, 2.106, 2.087, 2.118, 2.081, 2.139, 2.085, 2.157, 2.097, 2.163, 2.116, 2.155, 2.131, 2.137, 2.134, 2.119, 2.125, 2.108, 2.111, 2.109, 2.102, 2.118, 2.102, 2.133, 2.113, 2.033, 2.298, 2.051, 2.298, 2.076, 2.306, 2.102, 2.32, 2.125, 2.333, 2.139, 2.338, 2.147, 2.334, 2.152, 2.322, 2.162, 2.309, 2.181, 2.301, 2.207, 2.302, 2.236, 2.313, 2.259, 2.329, 2.273, 2.342, 2.274, 2.348, 2.258, 2.352, 2.255, 2.341, 2.26, 2.334, 2.268, 2.334, 2.271, 2.339, 2.264, 2.348, 2.245, 2.354, 2.219, 2.354, 2.195, 2.345, 2.183, 2.328, 2.184, 2.309, 2.196, 2.292, 2.213, 2.284, 2.228, 2.284, 2.232, 2.291, 2.224, 2.299, 2.21, 2.299, 2.201, 2.289, 2.204, 2.27, 2.22, 2.253, 2.241, 2.243, 2.259, 2.242, 2.266, 2.249, 2.316, 2.232, 2.321, 2.228, 2.34, 2.221, 2.365, 2.216, 2.387, 2.217, 2.397, 2.225, 2.391, 2.236, 2.377, 2.247, 2.366, 2.254, 2.365, 2.255, 2.378, 2.25, 2.404, 2.243, 2.434, 2.236, 2.458, 2.231, 2.467, 2.232, 2.46, 2.234, 2.444, 2.235, 2.429, 2.235, 2.556, 2.091, 2.573, 2.093, 2.576, 2.1, 2.566, 2.11, 2.553, 2.12, 2.546, 2.132, 2.553, 2.142, 2.573, 2.152, 2.604, 2.16, 2.635, 2.168, 2.657, 2.178, 2.662, 2.194, 2.655, 2.212, 2.644, 2.23, 2.642, 2.244, 2.652, 2.253, 2.676, 2.259, 2.708, 2.26, 2.734, 2.259, 2.744, 2.255, 2.737, 2.25, 2.736, 2.132, 2.744, 2.142, 2.739, 2.15, 2.722, 2.158, 2.705, 2.166, 2.695, 2.176, 2.698, 2.187, 2.712, 2.198, 2.732, 2.211, 2.749, 2.223, 2.752, 2.233, 2.737, 2.243, 2.711, 2.25, 2.686, 2.255, 2.67, 2.259, 2.666, 2.262, 2.672, 2.263, 2.682, 2.261, 2.508, 2.129, 2.521, 2.126, 2.522, 2.125, 2.505, 2.124, 2.478, 2.125, 2.451, 2.129, 2.434, 2.132, 2.43, 2.136, 2.441, 2.14, 2.457, 2.143, 2.469, 2.145, 2.467, 2.144, 2.451, 2.141, 2.426, 2.136, 2.402, 2.132, 2.388, 2.132, 2.389, 2.137, 2.399, 2.145, 2.412, 2.153, 2.419, 2.159, 2.414, 2.161, 2.397, 2.161, 2.375, 2.159, 2.354, 2.156, 2.342, 2.152, 2.337, 2.149, 2.337, 2.146, 2.158, 2.29, 2.159, 2.314, 2.168, 2.343, 2.179, 2.375, 2.187, 2.405, 2.185, 2.432, 2.174, 2.454, 2.16, 2.474, 2.147, 2.491, 2.142, 2.509, 2.142, 2.527, 2.145, 2.544, 2.146, 2.559, 2.141, 2.573, 2.129, 2.585, 2.113, 2.594, 2.097, 2.6, 2.086, 2.603, 2.083, 2.609, 2.086, 2.615, 2.094, 2.622, 2.099, 2.629, 2.094, 2.637, 2.083, 2.643, 2.071, 2.648, 2.062, 2.653, 2.059, 2.658, 2.061, 2.663, 2.069, 2.669, 2.08, 2.675, 2.088, 2.681, 2.088, 2.683, 2.083, 2.681, 2.078, 2.677, 2.082, 2.669, 2.095, 2.659, 2.116, 2.65, 2.139, 2.639, 2.155, 2.626, 2.16, 2.613, 2.157, 2.599, 2.154, 2.587, 2.153, 2.575, 2.16, 2.562, 2.176, 2.549, 2.196, 2.536, 2.213, 2.523, 2.221, 2.511, 2.219, 2.501, 2.213, 2.49, 2.208, 2.48, 2.212, 2.47, 2.223, 2.46, 2.24, 2.449, 2.257, 2.438, 2.269, 2.429, 2.271, 2.42, 2.264, 2.408, 2.255, 2.393, 2.25, 2.377, 2.254, 2.36, 2.266, 2.344, 2.282, 2.329, 2.295, 2.315, 2.3, 2.303, 2.294, 2.291, 2.282, 2.277, 2.272, 2.261, 2.27, 2.243, 2.275, 2.226, 2.289, 2.211, 2.307, 2.199, 2.322, 2.191, 2.328, 2.186, 2.32, 2.184, 2.306, 2.18, 2.295, 2.173, 2.291, 2.162, 2.296, 2.152, 2.307, 2.143, 2.319, 2.135, 2.326, 2.128, 2.324, 2.121, 2.314, 2.113, 2.302, 2.102, 2.294, 2.09, 2.291, 2.076, 2.296, 2.06, 2.308, 2.046, 2.321, 2.039, 2.329, 2.036, 2.329, 2.037, 2.323, 2.038, 2.317, 2.032, 2.318, 2.02, 2.327, 2.005, 2.346, 1.992, 2.371, 1.983, 2.396, 1.982, 2.416, 1.989, 2.429, 2.002, 2.437, 2.015, 2.446, 2.022, 2.461, 2.018, 2.484, 2.004, 2.512, 1.988, 2.541, 1.974, 2.564, 1.968, 2.578, 1.969, 2.583, 1.974, 2.585, 1.982, 2.588, 1.986, 2.596, 1.984, 2.607, 1.976, 2.618, 1.966, 2.625, 1.959, 2.624, 1.956, 2.616, 1.958, 2.606, 1.965, 2.597, 1.973, 2.593, 1.975, 2.593, 1.971, 2.597, 1.961, 2.6, 1.953, 2.511, 1.986, 2.52, 1.974, 2.525, 1.966, 2.524, 1.964, 2.516, 1.968, 2.508, 1.976, 2.505, 1.985, 2.511, 1.988, 2.525, 1.984, 2.541, 1.971, 2.551, 1.956, 2.55, 1.943, 2.542, 1.937, 2.526, 1.938, 2.511, 1.943, 2.501, 1.948, 2.498, 1.949, 2.502, 1.944, 2.508, 1.932, 2.51, 1.919, 2.503, 1.907, 2.623, 1.899, 2.646, 1.898, 2.662, 1.892, 2.668, 1.885, 2.511, 2.231, 2.528, 2.224, 2.532, 2.205, 2.52, 2.185, 2.499, 2.175, 2.475, 2.18, 2.461, 2.198, 2.457, 2.222, 2.465, 2.241, 2.477, 2.242, 2.484, 2.226, 2.479, 2.199, 2.465, 2.177, 2.66, 2.198, 2.67, 2.218, 2.684, 2.233, 2.7, 2.238, 2.711, 2.228, 2.712, 2.211, 2.703, 2.195, 2.689, 2.186, 2.676, 2.188, 2.671, 2.195, 2.676, 2.204, 2.686, 2.207, 2.696, 2.2, 2.698, 2.184, 2.689, 2.167, 2.672, 2.155, 2.653, 2.151, 2.574, 2.194, 2.555, 2.191, 2.548, 2.201, 2.554, 2.22, 2.575, 2.242, 2.604, 2.257, 2.631, 2.257, 2.643, 2.242, 2.64, 2.218, 2.629, 2.198, 2.62, 2.189, 2.622, 2.192, 2.637, 2.203, 2.664, 2.213, 2.695, 2.212, 2.719, 2.194, 2.728, 2.165, 2.001, 2.298, 2.007, 2.292, 2.01, 2.288, 2.009, 2.276, 2.005, 2.252, 2.005, 2.216, 2.012, 2.175, 2.025, 2.14, 2.041, 2.119, 2.056, 2.112, 2.065, 2.115, 2.068, 2.118, 2.065, 2.111, 2.058, 2.089, 2.05, 2.054, 1.984, 1.742, 1.989, 1.74, 1.982, 1.745, 1.966, 1.752, 1.947, 1.753, 1.933, 1.744, 1.927, 1.726, 1.933, 1.704, 1.947, 1.689, 1.962, 1.682, 1.974, 1.689, 1.977, 1.708, 1.974, 1.736, 1.969, 1.766, 1.968, 1.791, 1.974, 1.804, 1.989, 1.806, 1.979, 1.84, 1.997, 1.842, 2.014, 1.83, 2.02, 1.811, 2.012, 1.795, 1.992, 1.789, 1.967, 1.797, 1.946, 1.814, 1.936, 1.837, 1.937, 1.857, 1.946, 1.863, 1.959, 1.851, 1.967, 1.828, 1.967, 1.803, 1.959, 1.784, 1.948, 1.777, 1.94, 1.784, 2.007, 1.769, 2.01, 1.757, 2.003, 1.734, 1.986, 1.707, 1.966, 1.683, 1.948, 1.667, 1.938, 1.662, 1.936, 1.668, 1.94, 1.684, 1.941, 1.701, 1.935, 1.711, 1.917, 1.708, 1.889, 1.69, 1.86, 1.662, 1.835, 1.636, 1.819, 1.619, 1.813, 1.616, 1.815, 1.628, 1.821, 1.649, 1.824, 1.676, 1.669, 1.655, 1.683, 1.669, 2.214, 2.707, 2.209, 2.681, 2.207, 2.671, 2.213, 2.675, 2.225, 2.682, 2.242, 2.68, 2.257, 2.659, 2.265, 2.627, 2.265, 2.592, 2.263, 2.567, 2.261, 2.556, 2.264, 2.561, 2.273, 2.576, 2.287, 2.594, 2.303, 2.602, 2.351, 2.249, 2.355, 2.264, 2.36, 2.259, 2.364, 2.229, 2.364, 2.183, 2.358, 2.138, 2.35, 2.108, 2.346, 2.099, 2.348, 2.107, 2.357, 2.124, 2.37, 2.132, 2.383, 2.121, 2.394, 2.085, 2.398, 2.038, 2.398, 1.998, 2.399, 1.976, 2.402, 1.975, 2.406, 1.992, 2.411, 2.017, 2.415, 2.036, 2.463, 1.931, 2.467, 1.905, 2.471, 1.884, 2.477, 1.877, 2.486, 1.889, 2.496, 1.918, 2.505, 1.955, 2.511, 1.989, 2.513, 2.01, 2.51, 2.012, 2.506, 2.004, 2.506, 1.995, 2.51, 1.994, 2.517, 2.005, 2.527, 2.027, 2.538, 2.052, 2.545, 2.067, 2.548, 2.067, 2.548, 2.051, 2.548, 2.028, 2.555, 2.012, 2.568, 2.01, 2.584, 2.024, 2.604, 2.053, 2.621, 2.087, 2.636, 2.119, 2.65, 2.141, 2.663, 2.148, 2.677, 2.147, 2.691, 2.147, 2.706, 2.159, 2.72, 2.184, 2.73, 2.218, 2.733, 2.254, 2.725, 2.284, 2.709, 2.297, 2.69, 2.296, 2.674, 2.29, 2.662, 2.289, 2.656, 2.299, 2.652, 2.318, 2.65, 2.342, 2.647, 2.367, 2.645, 2.382, 2.644, 2.383, 2.646, 2.374, 2.462, 2.463, 2.479, 2.505, 2.532, 2.548, 2.547, 2.533, 2.517, 2.509, 2.514, 2.535, 2.563, 2.586, 2.596, 2.592, 2.578, 2.565, 2.56, 2.569, 2.588, 2.581, 2.567, 2.552, 2.541, 2.538, 2.545, 2.556, 2.563, 2.559, 2.542, 2.518, 2.495, 2.482, 2.482, 2.493, 2.505, 2.511, 2.503, 2.478, 2.446, 2.415, 2.232, 2.234, 2.245, 2.261, 2.275, 2.28, 2.275, 2.265, 2.253, 2.245, 2.246, 2.251, 2.255, 2.255, 2.248, 2.231, 2.209, 2.185, 2.166, 2.153, 2.146, 2.057, 2.066, 2.081, 2.1, 2.115, 2.12, 2.114, 2.1, 2.083, 2.072, 2.068, 2.067, 2.065, 2.057, 2.041, 2.017, 1.99, 1.967, 1.95, 1.941, 1.936, 1.932, 1.922, 1.909, 1.892, 1.876, 1.864, 1.862, 1.87, 1.883, 1.899, 1.911, 1.917, 1.916, 1.91, 1.907, 1.909, 1.917, 1.931, 1.944, 1.952, 1.951, 1.94, 1.925, 1.911, 1.902, 1.902, 1.907, 1.914, 1.921, 1.922, 1.921, 1.918, 1.92, 1.93, 1.947, 1.973, 2.057, 2.073, 2.086, 2.101, 2.119, 2.142, 2.165, 2.183, 2.195, 2.199, 2.196, 2.188, 2.18, 2.175, 2.176, 2.183, 2.192, 2.198, 2.196, 2.187, 2.178, 2.176, 2.184, 2.2, 2.22, 2.238, 2.25, 2.257, 2.262, 2.269, 2.279, 2.41, 2.428, 2.445, 2.456, 2.459, 2.456, 2.45, 2.443, 2.438, 2.433, 2.429, 2.419, 2.4, 2.372, 2.341, 2.311, 2.289, 2.278, 2.277, 2.28, 2.278, 2.267, 2.099, 2.093, 2.087, 2.071, 2.045, 2.016, 1.991, 1.975, 1.973, 1.982, 1.997, 2.011, 2.017, 2.013, 2.004, 1.995, 1.992, 1.995, 2.003, 2.013, 2.018, 2.015, 2.001, 1.982, 1.95, 1.956, 1.969, 1.986, 2.0, 2.005, 2.001, 1.988, 1.973, 1.96, 1.952, 1.95, 1.952, 1.953, 1.95, 1.94, 1.927, 1.915, 1.91, 1.914, 1.928, 1.949, 1.972, 1.912, 1.891, 1.879, 1.875, 1.878, 1.885, 1.891, 1.892, 1.886, 1.878, 1.873, 1.877, 1.888, 1.902, 1.919, 1.935, 1.944, 1.943, 1.937, 1.927, 1.922, 1.921, 1.926, 1.935, 1.946, 1.95, 1.948, 1.941, 1.932, 1.927, 1.927, 1.937, 1.956, 1.978, 1.996, 2.007, 2.011, 2.008, 2.006, 2.011, 2.023, 2.042, 2.062, 2.076, 2.083, 2.08, 2.071, 2.065, 2.067, 2.079, 2.095, 2.11, 2.12, 2.122, 2.116, 2.221, 2.216, 2.202, 2.189, 2.18, 2.179, 2.184, 2.192, 2.196, 2.193, 2.185, 2.174, 2.162, 2.153, 2.149, 2.152, 2.156, 2.158, 2.154, 2.143, 2.131, 2.125, 2.206, 2.2, 2.195, 2.189, 2.182, 2.175, 2.165, 2.151, 2.135, 2.119, 2.107, 2.099, 2.094, 2.094, 2.099, 2.105, 2.112, 2.118, 2.125, 2.133, 2.147, 2.138, 2.129, 2.122, 2.118, 2.115, 2.113, 2.111, 2.11, 2.113, 2.123, 2.137, 2.153, 2.166, 2.175, 2.18, 2.185, 2.192, 2.132, 2.158, 2.186, 2.207, 2.216, 2.214, 2.208, 2.208, 2.218, 2.24, 2.27, 2.299, 2.317, 2.323, 2.319, 2.313, 2.427, 2.443, 2.439, 2.415, 2.382, 2.349, 2.327, 2.318, 2.319, 2.322, 2.319, 2.303, 2.277, 2.248, 2.226, 2.216, 2.156, 2.135, 2.124, 2.127, 2.148, 2.179, 2.208, 2.225, 2.225, 2.214, 2.202, 2.196, 2.203, 2.22, 2.244, 2.261, 2.261, 2.24, 2.208, 2.174, 2.153, 2.121, 2.092, 2.076, 2.078, 2.098, 2.128, 2.153, 2.16, 2.146, 2.121, 2.098, 2.086, 2.091, 2.111, 2.137, 2.156, 2.156, 2.136, 2.106, 2.079, 2.145, 2.113, 2.089, 2.081, 2.092, 2.115, 2.137, 2.147, 2.139, 2.118, 1.991, 1.985, 1.968, 1.946, 1.929, 1.922, 1.925, 1.935, 1.944, 1.944, 1.932, 1.91, 1.888, 1.87, 1.865, 1.814, 1.819, 1.816, 1.799, 1.77, 1.739, 1.714, 1.703, 1.706, 1.722, 1.747, 1.772, 1.789, 1.793, 1.787, 1.779, 2.016, 2.899, 2.036, 2.904, 2.041, 2.908, 2.034, 2.912, 2.021, 2.916, 2.013, 2.919, 2.018, 2.922, 2.037, 2.926, 2.069, 2.928, 2.106, 2.928, 2.135, 2.926, 2.147, 2.922, 2.144, 2.915, 2.131, 2.908, 2.121, 2.899, 2.121, 2.888, 2.134, 2.876, 2.352, 2.266, 2.339, 2.247, 2.338, 2.231, 2.353, 2.217, 2.384, 2.208, 2.423, 2.204, 2.456, 2.201, 2.47, 2.198, 2.463, 2.193, 2.445, 2.19, 2.429, 2.186, 2.425, 2.185, 2.436, 2.185, 2.459, 2.186, 2.485, 2.187, 2.503, 2.185, 2.502, 2.179, 2.486, 2.17, 2.463, 2.159, 2.498, 2.089, 2.519, 2.089, 2.524, 2.086, 2.508, 2.081, 2.477, 2.074, 2.441, 2.068, 2.415, 2.067, 2.407, 2.072, 2.416, 2.083, 2.437, 2.098, 2.458, 2.112, 2.465, 2.123, 2.452, 2.13, 2.425, 2.134, 2.4, 2.14, 2.39, 2.149, 2.396, 2.162, 2.417, 2.178, 2.444, 2.193, 2.435, 2.232, 2.424, 2.245, 2.395, 2.254, 2.363, 2.26, 2.341, 2.27, 2.337, 2.286, 2.35, 2.303, 2.373, 2.32, 2.396, 2.333, 2.404, 2.341, 2.389, 2.343, 2.355, 2.341, 2.315, 2.34, 2.285, 2.341, 2.27, 2.345, 2.271, 2.353, 2.284, 2.365, 2.296, 2.376, 2.294, 2.384, 2.271, 2.387, 2.234, 2.386, 2.105, 2.618, 2.109, 2.633, 2.112, 2.654, 2.104, 2.677, 2.081, 2.696, 2.052, 2.708, 2.027, 2.714, 2.016, 2.715, 2.025, 2.717, 2.05, 2.719, 2.085, 2.723, 2.118, 2.724, 2.134, 2.721, 2.13, 2.709, 2.115, 2.688, 2.1, 2.659, 2.095, 2.628, 1.968, 2.359, 1.981, 2.362, 2.003, 2.374, 2.026, 2.389, 2.039, 2.403, 2.035, 2.41, 2.022, 2.41, 2.01, 2.406, 2.009, 2.407, 2.021, 2.417, 2.045, 2.435, 2.074, 2.458, 2.1, 2.481, 2.112, 2.498, 2.111, 2.507, 2.103, 2.509, 2.099, 2.509, 2.105, 2.511, 2.122, 2.514, 2.148, 2.52, 2.173, 2.524, 2.219, 2.169, 2.227, 2.165, 2.226, 2.159, 2.216, 2.152, 2.203, 2.145, 2.196, 2.142, 2.2, 2.147, 2.216, 2.164, 2.24, 2.19, 2.264, 2.221, 2.278, 2.252, 2.281, 2.276, 2.275, 2.293, 2.272, 2.304, 2.276, 2.312, 2.29, 2.321, 2.314, 2.332, 2.341, 2.343, 2.361, 2.352, 2.366, 2.352, 2.359, 2.342, 2.403, 2.065, 2.421, 2.062, 2.427, 2.063, 2.422, 2.066, 2.415, 2.069, 2.414, 2.07, 2.424, 2.071, 2.443, 2.075, 2.468, 2.083, 2.493, 2.097, 2.511, 2.114, 2.514, 2.132, 2.504, 2.148, 2.489, 2.158, 2.476, 2.161, 2.471, 2.157, 2.476, 2.147, 2.489, 2.134, 2.503, 2.124, 2.509, 2.115, 2.501, 2.105, 2.486, 2.088, 2.616, 1.942, 2.636, 1.953, 2.647, 1.968, 2.659, 1.982, 2.677, 1.988, 2.703, 1.986, 2.735, 1.982, 2.764, 1.98, 2.785, 1.986, 2.791, 1.997, 2.782, 2.011, 2.763, 2.025, 2.74, 2.035, 2.72, 2.036, 2.706, 2.03, 2.696, 2.021, 2.687, 2.013, 2.673, 2.01, 2.648, 2.011, 2.615, 2.016, 2.58, 2.021, 2.605, 1.994, 2.64, 1.997, 2.67, 2.004, 2.688, 2.018, 2.69, 2.039, 2.681, 2.065, 2.671, 2.09, 2.667, 2.108, 2.674, 2.118, 2.69, 2.12, 2.708, 2.118, 2.718, 2.116, 2.713, 2.117, 2.691, 2.12, 2.662, 2.124, 2.636, 2.125, 2.62, 2.119, 2.615, 2.107, 2.621, 2.089, 2.63, 2.07, 2.633, 2.051, 2.621, 2.039, 2.601, 2.034, 2.579, 2.034, 2.563, 2.037, 2.595, 2.184, 2.622, 2.208, 2.657, 2.221, 2.692, 2.224, 2.719, 2.219, 2.732, 2.212, 2.735, 2.208, 2.733, 2.209, 2.734, 2.217, 2.743, 2.227, 2.758, 2.229, 2.777, 2.22, 2.792, 2.2, 2.798, 2.175, 2.796, 2.154, 2.79, 2.142, 2.786, 2.142, 2.787, 2.152, 2.795, 2.164, 2.808, 2.17, 2.821, 2.164, 2.827, 2.15, 2.821, 2.135, 2.688, 2.227, 2.689, 2.211, 2.682, 2.201, 2.676, 2.202, 2.679, 2.213, 2.695, 2.229, 2.722, 2.244, 2.751, 2.251, 2.776, 2.248, 2.791, 2.242, 2.797, 2.239, 2.801, 2.244, 2.811, 2.256, 2.831, 2.275, 2.859, 2.295, 2.893, 2.31, 2.925, 2.317, 2.949, 2.317, 2.96, 2.315, 2.965, 2.317, 2.968, 2.326, 2.974, 2.341, 2.985, 2.361, 2.999, 2.377, 3.007, 2.435, 3.021, 2.445, 3.034, 2.447, 3.043, 2.444, 3.043, 2.436, 3.035, 2.43, 3.022, 2.427, 3.008, 2.426, 3.0, 2.426, 2.995, 2.424, 2.99, 2.414, 2.981, 2.395, 2.962, 2.37, 2.931, 2.343, 2.894, 2.321, 2.86, 2.309, 2.833, 2.305, 2.819, 2.306, 2.815, 2.305, 2.818, 2.299, 2.814, 2.286, 2.8, 2.27, 2.778, 2.257, 2.753, 2.25, 2.735, 2.251, 2.73, 2.258, 2.738, 2.266, 2.755, 2.269, 2.773, 2.264, 2.779, 2.25, 2.77, 2.231, 2.748, 2.214, 2.725, 2.202, 2.71, 2.2, 2.711, 2.208, 2.727, 2.22, 2.752, 2.228, 2.778, 2.228, 2.792, 2.218, 2.794, 2.205, 2.788, 2.197, 2.787, 2.197, 2.797, 2.209, 2.821, 2.228, 2.857, 2.249, 2.896, 2.265, 2.929, 2.271, 2.951, 2.27, 2.963, 2.265, 2.971, 2.263, 2.982, 2.267, 2.998, 2.278, 3.019, 2.293, 3.042, 2.305, 3.065, 2.308, 3.08, 2.301, 3.087, 2.287, 3.089, 2.277, 3.09, 2.276, 3.096, 2.287, 3.108, 2.309, 3.126, 2.339, 3.144, 2.367, 3.159, 2.386, 3.167, 2.394, 3.165, 2.397, 3.157, 2.399, 3.149, 2.406, 3.143, 2.421, 3.141, 2.442, 3.143, 2.465, 3.147, 2.483, 3.145, 2.491, 3.135, 2.488, 3.117, 2.479, 3.1, 2.469, 3.086, 2.463, 3.079, 2.461, 3.078, 2.463, 3.082, 2.467, 3.082, 2.464, 3.071, 2.453, 3.048, 2.431, 3.015, 2.406, 2.981, 2.385, 2.956, 2.372, 2.942, 2.369, 2.936, 2.373, 2.932, 2.376, 2.923, 2.369, 2.9, 2.351, 2.868, 2.326, 2.834, 2.302, 2.805, 2.284, 2.788, 2.278, 2.783, 2.282, 2.79, 2.294, 2.798, 2.304, 2.799, 2.308, 2.785, 2.302, 2.755, 2.287, 2.722, 2.272, 2.265, 2.249, 2.253, 2.277, 2.313, 2.349, 2.367, 2.358, 2.33, 2.299, 2.281, 2.281, 2.299, 2.326, 2.348, 2.352, 2.232, 2.254, 2.263, 2.249, 2.217, 2.181, 2.153, 2.145, 2.16, 2.193, 2.232, 2.26, 2.263, 2.249, 2.232, 2.227, 2.242, 2.275, 2.322, 2.366, 2.391, 2.39, 2.371, 2.35, 2.34, 2.347, 2.371, 2.403, 2.428, 2.431, 2.409, 2.374, 2.34, 2.321, 2.321, 2.34, 2.366, 2.381, 2.369, 2.33, 2.285, 2.251, 2.241, 2.258, 2.295, 2.337, 2.362, 2.358, 2.333, 2.305, 2.29, 2.298, 2.419, 2.393, 2.38, 2.382, 1.669, 1.675, 1.684, 1.696, 1.707, 1.717, 1.723, 1.727, 1.732, 1.74, 1.748, 1.76, 1.773, 1.785, 1.798, 2.04, 2.042, 2.04, 2.034, 2.024, 2.015, 2.008, 2.005, 2.003, 2.003, 2.001, 1.995, 1.988, 1.978, 1.967, 1.959, 1.956, 1.953, 1.95, 1.974, 1.985, 1.993, 2.001, 2.01, 2.021, 2.037, 2.055, 2.073, 2.089, 2.099, 2.103, 2.104, 2.103, 2.104, 2.106, 2.064, 2.076, 2.09, 2.105, 2.117, 2.126, 2.129, 2.128, 2.125, 2.123, 2.125, 2.128, 2.133, 2.135, 2.134, 2.13, 2.127, 2.126, 2.128, 2.08, 2.085, 2.09, 2.096, 2.104, 2.113, 2.124, 2.136, 2.149, 2.162, 2.173, 2.182, 2.187, 2.189, 2.189, 2.191, 2.195, 2.2, 2.205, 2.21, 2.215, 2.22, 2.223, 2.18, 2.18, 2.18, 2.178, 2.178, 2.177, 2.177, 2.176, 2.175, 2.174, 2.173, 2.174, 2.176, 2.18, 2.185, 2.19, 2.192, 2.194, 2.197, 2.201, 2.316, 2.321, 2.327, 2.333, 2.341, 2.35, 2.361, 2.373, 2.386, 2.402, 2.421, 2.443, 2.465, 2.485, 2.502, 2.516, 2.528, 2.54, 2.55, 2.557, 2.56, 2.56, 2.555, 2.567, 2.7, 2.562, 2.694, 2.555, 2.689, 2.549, 2.683, 2.546, 2.671, 2.544, 2.653, 2.544, 2.633, 2.541, 2.614, 2.537, 2.602, 2.533, 2.594, 2.529, 2.588, 2.526, 2.581, 2.523, 2.572, 2.521, 2.557, 2.522, 2.538, 2.523, 2.517, 2.522, 2.5, 2.517, 2.487, 2.51, 2.48, 2.503, 2.477, 2.497, 2.474, 2.494, 2.465, 2.495, 2.45, 2.497, 2.432, 2.497, 2.415, 2.495, 2.403, 2.488, 2.399, 2.478, 2.4, 2.467, 2.402, 2.459, 2.402, 2.454, 2.397, 2.45, 2.385, 2.445, 2.369, 2.437, 2.353, 2.387, 2.29, 2.396, 2.295, 2.4, 2.298, 2.396, 2.299, 2.385, 2.3, 2.368, 2.301, 2.352, 2.306, 2.338, 2.313, 2.329, 2.321, 2.324, 2.328, 2.321, 2.33, 2.315, 2.327, 2.302, 2.321, 2.285, 2.313, 2.27, 2.306, 2.262, 2.301, 2.264, 2.295, 2.275, 2.29, 2.291, 2.284, 2.304, 2.272, 2.31, 2.256, 2.305, 2.239, 2.297, 2.223, 2.291, 2.21, 2.291, 2.202, 2.298, 2.196, 2.31, 2.191, 2.322, 2.185, 2.328, 2.179, 2.326, 2.174, 2.316, 2.171, 2.303, 2.171, 2.291, 2.174, 2.285, 2.179, 2.286, 2.186, 2.291, 2.191, 2.294, 2.193, 2.292, 2.188, 2.281, 2.177, 2.264, 2.161, 2.244, 2.141, 2.21, 1.906, 2.204, 1.906, 2.193, 1.907, 2.181, 1.911, 2.172, 1.918, 2.172, 1.929, 2.183, 1.94, 2.201, 1.95, 2.22, 1.951, 2.233, 1.944, 2.235, 1.929, 2.231, 1.909, 2.23, 1.891, 2.235, 1.878, 2.251, 1.871, 2.276, 1.874, 2.305, 1.883, 2.329, 1.892, 2.343, 1.895, 2.343, 1.891, 2.335, 1.881, 2.326, 1.87, 2.323, 1.864, 2.328, 1.865, 2.341, 1.874, 2.355, 1.891, 2.366, 1.911, 2.368, 1.93, 2.363, 1.942, 2.355, 1.948, 2.351, 1.949, 2.354, 1.948, 2.364, 1.948, 2.38, 1.953, 2.394, 1.962, 2.403, 1.974, 2.404, 1.982, 2.396, 1.985, 2.384, 1.98, 2.373, 1.971, 2.366, 1.963, 2.363, 1.962, 2.361, 1.968, 2.357, 1.981, 2.348, 1.998, 2.334, 2.014, 2.316, 2.025, 2.297, 2.029, 2.282, 2.032, 2.276, 2.035, 2.274, 2.041, 2.274, 2.051, 2.27, 2.064, 2.261, 2.076, 2.246, 2.082, 2.231, 2.076, 2.219, 2.06, 2.213, 2.041, 2.21, 2.022, 2.21, 2.007, 2.21, 1.997, 2.207, 1.99, 2.201, 1.98, 2.245, 2.014, 2.246, 2.017, 2.241, 2.013, 2.234, 1.999, 2.23, 1.98, 2.232, 1.958, 2.24, 1.939, 2.253, 1.927, 2.264, 1.924, 2.268, 1.929, 2.261, 1.934, 2.246, 1.935, 2.23, 1.929, 2.218, 1.919, 2.212, 1.91, 2.214, 1.909, 2.219, 1.916, 2.222, 1.935, 2.214, 1.96, 2.198, 1.987, 2.179, 2.012, 2.162, 2.027, 2.151, 2.033, 2.15, 2.033, 2.156, 2.032, 2.162, 2.032, 2.163, 2.036, 2.156, 2.042, 2.14, 2.047, 2.121, 2.046, 2.104, 2.034, 2.095, 2.012, 2.093, 1.985, 2.097, 1.961, 2.103, 1.946, 2.101, 1.943, 2.09, 1.949, 2.069, 1.96, 2.045, 1.968, 2.026, 1.968, 2.016, 1.959, 2.014, 1.945, 2.021, 1.936, 2.03, 1.936, 2.029, 1.949, 1.89, 2.096, 1.894, 2.09, 1.894, 2.093, 1.888, 2.105, 1.876, 2.123, 1.859, 2.139, 1.843, 2.145, 1.832, 2.138, 1.826, 2.124, 1.822, 2.109, 1.821, 2.101, 1.818, 2.102, 1.809, 2.115, 1.793, 2.133, 1.772, 2.15, 1.749, 2.157, 1.728, 2.152, 1.71, 2.138, 1.698, 2.12, 1.688, 2.105, 1.677, 2.099, 1.705, 2.129, 1.719, 2.115, 1.732, 2.103, 1.741, 2.096, 1.744, 2.097, 1.738, 2.1, 1.723, 2.1, 1.7, 2.09, 1.673, 2.069, 1.645, 2.04, 1.619, 2.008, 1.599, 1.98, 1.586, 1.96, 1.577, 1.949, 1.571, 1.948, 1.565, 1.949, 1.561, 1.948, 1.557, 1.941, 1.556, 1.925, 1.56, 1.906, 1.569, 1.893, 1.582, 1.889, 1.6, 1.894, 1.619, 1.908, 1.633, 1.926, 1.638, 1.941, 1.633, 1.948, 1.619, 1.945, 1.599, 1.935, 1.578, 1.923, 1.56, 1.912, 1.551, 1.906, 1.553, 1.905, 1.561, 1.905, 1.573, 1.904, 1.585, 1.898, 1.592, 1.885, 1.592, 1.867, 1.588, 1.848, 1.584, 1.831, 1.583, 1.821, 1.589, 1.818, 1.602, 1.82, 1.62, 1.825, 1.638, 1.828, 1.652, 1.829, 1.657, 1.827, 1.654, 1.825, 1.645, 1.826, 1.635, 1.834, 1.627, 1.846, 1.625, 1.86, 1.631, 1.874, 1.646, 1.882, 1.664, 1.881, 1.686, 1.87, 1.709, 1.855, 1.73, 1.842, 1.747, 1.834, 1.761, 1.835, 1.773, 1.84, 1.782, 1.845, 1.791, 1.85, 1.803, 1.848, 1.821, 1.841, 1.84, 1.831, 1.856, 1.822, 1.867, 1.819, 1.874, 1.824, 1.879, 1.836, 1.883, 1.856, 1.889, 1.88, 1.897, 1.904, 1.909, 1.92, 1.924, 1.926, 1.94, 1.921, 1.957, 1.908, 1.972, 1.894, 1.988, 1.884, 2.003, 1.877, 2.018, 1.875, 2.032, 1.873, 2.045, 1.87, 2.057, 1.86, 2.069, 1.843, 2.081, 1.823, 2.093, 1.805, 2.105, 1.793, 2.119, 1.79, 2.135, 1.794, 1.745, 1.749, 1.752, 1.753, 1.749, 1.741, 1.732, 1.722, 1.713, 1.708, 1.705, 1.703, 1.701, 1.697, 1.686, 1.67, 1.743, 1.77, 1.789, 1.799, 1.8, 1.794, 1.787, 1.782, 1.783, 1.791, 1.805, 1.82, 1.832, 1.841, 1.849, 1.856, 1.865, 1.876, 2.007, 2.003, 1.994, 1.985, 1.979, 1.975, 1.975, 1.98, 1.988, 1.996, 2.003, 2.006, 2.009, 2.013, 2.022, 2.033, 2.046, 2.056, 1.839, 1.848, 1.854, 1.856, 1.853, 1.844, 1.833, 1.821, 1.81, 1.802, 1.797, 1.792, 1.784, 1.771, 1.754, 1.734, 1.717, 1.843, 1.852, 1.856, 1.859, 1.861, 1.865, 1.872, 1.881, 1.892, 1.901, 1.907, 1.906, 1.901, 1.894, 1.887, 1.882, 1.882, 1.884, 1.889, 1.894, 1.897, 1.891, 1.884, 1.877, 1.869, 1.863, 1.858, 1.856, 1.856, 1.859, 1.863, 1.869, 1.872, 1.872, 1.868, 1.862, 1.856, 1.851, 1.848, 1.846, 1.855, 1.863, 1.863, 1.86, 1.859, 1.861, 1.867, 1.875, 1.883, 1.887, 1.887, 1.882, 1.875, 1.868, 1.865, 1.867, 1.848, 1.852, 1.861, 1.873, 1.883, 1.889, 1.889, 1.884, 1.878, 1.878, 1.887, 1.903, 1.921, 1.938, 1.95, 1.954, 1.954, 1.955, 1.961, 1.974, 1.991, 1.911, 3.124, 1.916, 3.139, 1.924, 3.153, 1.937, 3.164, 1.955, 3.173, 1.973, 3.182, 1.989, 3.194, 1.997, 3.208, 1.996, 3.225, 1.987, 3.246, 1.975, 3.269, 1.965, 3.293, 1.962, 3.317, 1.964, 3.34, 1.971, 3.363, 2.009, 3.107, 2.006, 3.109, 1.994, 3.106, 1.975, 3.093, 1.956, 3.066, 1.94, 3.031, 1.934, 2.994, 1.934, 2.96, 1.935, 2.934, 1.934, 2.913, 1.928, 2.892, 1.913, 2.865, 1.894, 2.824, 1.874, 2.774, 1.859, 2.725, 1.848, 2.688, 1.844, 2.665, 1.842, 2.655, 1.771, 2.425, 1.773, 2.425, 1.769, 2.409, 1.758, 2.383, 1.741, 2.357, 1.721, 2.34, 1.702, 2.338, 1.687, 2.347, 1.678, 2.365, 1.674, 2.38, 1.674, 2.385, 1.674, 2.378, 1.672, 2.365, 1.671, 2.354, 1.671, 2.35, 1.674, 2.355, 1.68, 2.369, 1.689, 2.26, 1.678, 2.243, 1.664, 2.235, 1.645, 2.241, 1.625, 2.257, 1.608, 2.275, 1.599, 2.287, 1.598, 2.286, 1.605, 2.277, 1.617, 2.268, 1.631, 2.264, 1.642, 2.27, 1.647, 2.285, 1.647, 2.303, 1.645, 2.315, 1.644, 2.314, 1.647, 2.3, 1.656, 2.278, 1.67, 2.259, 1.69, 2.248, 1.713, 2.252, 1.735, 2.268, 1.753, 2.29, 1.717, 1.706, 1.709, 1.724, 2.817, 1.745, 2.797, 1.761, 2.778, 1.762, 2.768, 1.745, 2.768, 1.716, 2.777, 1.688, 2.789, 1.669, 2.795, 1.668, 2.787, 1.685, 2.764, 1.716, 2.733, 1.753, 2.704, 1.783, 2.682, 1.861, 2.311, 1.897, 2.308, 1.926, 2.318, 1.935, 2.335, 1.919, 2.348, 1.889, 2.349, 1.864, 2.332, 1.857, 2.306, 1.87, 2.28, 1.905, 2.266, 1.953, 2.266, 1.999, 2.279, 2.027, 2.294, 2.027, 2.298, 2.006, 2.283, 1.983, 2.25, 1.972, 2.215, 1.981, 2.186, 2.186, 2.103, 2.229, 2.112, 2.266, 2.125, 2.281, 2.128, 2.274, 2.115, 2.256, 2.087, 2.244, 2.06, 2.249, 2.045, 2.273, 2.047, 2.311, 2.065, 2.353, 2.093, 2.384, 2.118, 2.39, 2.13, 2.375, 2.126, 2.354, 2.111, 2.343, 2.097, 2.349, 2.091, 2.372, 2.096, 2.33, 2.025, 2.323, 2.014, 2.341, 2.015, 2.382, 2.026, 2.433, 2.044, 2.473, 2.063, 2.486, 2.072, 2.468, 2.067, 2.436, 2.054, 2.41, 2.04, 2.404, 2.032, 2.42, 2.034, 2.455, 2.045, 2.498, 2.062, 2.529, 2.076, 2.532, 2.082, 2.508, 2.078, 2.478, 2.066, 2.458, 2.056, 2.643, 2.237, 2.643, 2.246, 2.624, 2.247, 2.595, 2.24, 2.571, 2.231, 2.561, 2.227, 2.566, 2.231, 2.584, 2.246, 2.604, 2.268, 2.612, 2.291, 2.597, 2.31, 2.563, 2.321, 2.525, 2.323, 2.498, 2.323, 2.492, 2.328, 2.507, 2.341, 2.468, 2.566, 2.488, 2.588, 2.487, 2.604, 2.463, 2.608, 2.427, 2.603, 2.396, 2.594, 2.382, 2.591, 2.389, 2.598, 2.411, 2.615, 2.437, 2.636, 2.45, 2.654, 2.44, 2.662, 2.41, 2.658, 2.375, 2.647, 2.353, 2.637, 2.35, 2.637, 2.37, 2.646, 2.404, 2.663, 2.272, 2.653, 2.255, 2.656, 2.256, 2.67, 2.271, 2.688, 2.291, 2.703, 2.303, 2.708, 2.292, 2.699, 2.258, 2.683, 2.214, 2.668, 2.175, 2.661, 2.153, 2.665, 2.153, 2.679, 2.17, 2.697, 2.192, 2.714, 2.205, 2.722, 2.197, 2.722, 2.169, 2.717, 2.135, 2.718, 2.13, 3.087, 2.125, 3.105, 2.099, 3.127, 2.061, 3.15, 2.029, 3.177, 2.015, 3.205, 2.02, 3.231, 2.043, 3.255, 2.071, 3.276, 2.092, 3.294, 2.093, 3.312, 2.074, 3.329, 2.044, 3.347, 2.018, 3.365, 2.009, 3.383, 2.018, 3.402, 2.044, 3.422, 2.076, 3.443, 2.098, 3.466, 2.099, 3.491, 2.006, 3.65, 1.977, 3.649, 1.961, 3.644, 1.964, 3.637, 1.983, 3.63, 2.01, 3.625, 2.029, 3.619, 2.029, 3.612, 2.008, 3.6, 1.979, 3.582, 1.954, 3.56, 1.946, 3.532, 1.957, 3.503, 1.985, 3.474, 2.021, 3.447, 2.052, 3.42, 2.065, 3.393, 2.057, 3.364, 2.083, 3.063, 2.098, 3.051, 2.127, 3.036, 2.161, 3.017, 2.188, 2.994, 2.194, 2.974, 2.182, 2.962, 2.162, 2.959, 2.148, 2.967, 2.147, 2.98, 2.161, 2.995, 2.19, 3.003, 2.222, 3.002, 2.246, 2.996, 2.251, 2.992, 2.239, 2.995, 2.219, 3.006, 2.203, 3.024, 2.201, 3.046, 2.213, 2.214, 2.196, 2.191, 2.199, 2.213, 2.224, 2.221, 2.203, 2.178, 2.16, 2.159, 2.179, 2.218, 2.269, 2.317, 2.348, 2.358, 2.359, 2.363, 2.377, 2.406, 2.443, 2.482, 2.51, 2.516, 2.503, 2.478, 2.454, 2.334, 2.358, 2.396, 2.436, 2.462, 2.466, 2.454, 2.44, 2.435, 2.446, 2.472, 2.509, 2.546, 2.57, 2.574, 2.559, 2.542, 2.533, 2.536, 2.551, 2.574, 2.594, 2.601, 2.584, 2.55, 2.513, 2.486, 2.475, 2.48, 2.496, 2.509, 2.501, 2.415, 2.462, 2.501, 2.513, 2.5, 2.475, 2.457, 2.459, 2.482, 2.521, 2.565, 2.593, 2.594, 2.569, 2.537, 2.513, 2.507, 2.52, 2.546, 2.575, 2.585, 2.563, 2.517, 2.467, 2.428, 2.265, 2.23, 2.222, 2.241, 2.275, 2.303, 2.307, 2.281, 2.24, 2.206, 2.191, 2.201, 2.232, 2.274, 2.306, 2.309, 2.281, 2.239, 2.203, 2.187, 2.193, 2.097, 2.051, 2.001, 1.968, 1.96, 1.978, 2.015, 2.058, 2.086, 2.082, 2.049, 2.006, 1.971, 1.956, 1.963, 1.986, 2.015, 2.027, 2.008, 1.958, 1.897, 1.842, 1.808, 1.898, 1.856, 1.82, 1.8, 1.799, 1.815, 1.84, 1.858, 1.856, 1.832, 1.795, 1.762, 1.744, 1.747, 1.771, 1.811, 1.855, 1.888, 1.896, 1.879, 1.847, 1.818, 1.805, 1.809, 1.827, 1.855, 1.88, 1.884, 1.866, 1.867, 1.854, 1.842, 1.844, 1.865, 1.906, 1.958, 2.009, 2.04, 2.04, 2.019, 1.995, 1.982, 1.986, 2.008, 2.039, 2.067, 2.076, 2.056, 2.017, 1.98, 1.958, 1.96, 1.987, 2.033, 2.082, 2.115, 2.117, 2.094, 2.068, 2.058, 2.072, 2.11, 2.191, 2.234, 2.273, 2.287, 2.266, 2.226, 2.19, 2.174, 2.185, 2.219, 2.268, 2.312, 2.327, 2.309, 2.275, 2.247, 2.241, 2.263, 2.308, 2.364, 2.412, 2.431, 2.416, 2.386, 2.363, 2.485, 2.45, 2.403, 2.367, 2.353, 2.364, 2.392, 1.925, 1.933, 1.945, 1.962, 1.98, 1.998, 2.014, 2.025, 2.029, 2.03, 2.031, 2.035, 2.043, 2.055, 2.069, 2.28, 2.271, 2.267, 2.272, 2.28, 2.287, 2.287, 2.28, 2.266, 2.256, 2.254, 2.263, 2.28, 2.302, 2.319, 2.329, 2.331, 2.387, 2.366, 2.347, 2.333, 2.329, 2.334, 2.343, 2.35, 2.349, 2.34, 2.329, 2.32, 2.319, 2.325, 2.339, 2.353, 2.362, 2.361, 2.359, 2.377, 2.394, 2.402, 2.4, 2.393, 2.388, 2.392, 2.405, 2.424, 2.445, 2.462, 2.469, 2.47, 2.469, 2.472, 2.481, 2.497, 2.516, 2.534, 2.543, 2.542, 1.751, 1.745, 1.731, 1.716, 1.701, 1.689, 1.681, 1.677, 1.676, 1.677, 1.676, 1.671, 1.666, 1.661, 1.66, 1.721, 1.712, 1.714, 1.726, 1.743, 1.76, 1.771, 1.774, 1.769, 1.762, 1.756, 1.756, 1.762, 1.773, 1.789, 1.804, 1.813, 1.815, 1.809, 1.803, 1.8, 1.804, 1.947, 1.969, 1.993, 2.009, 2.015, 2.013, 2.008, 2.01, 2.022, 2.045, 2.077, 2.11, 2.136, 2.025, 2.015, 2.016, 2.031, 2.059, 2.095, 2.128, 2.152, 2.163, 2.167, 2.172, 2.181, 2.198, 2.221, 2.201, 2.193, 2.175, 2.15, 2.128, 2.116, 2.117, 2.128, 2.144, 2.159, 2.163, 2.158, 2.149, 2.144, 2.148, 2.162, 2.183, 2.203, 2.213, 2.055, 2.043, 2.046, 2.064, 2.092, 2.123, 2.146, 2.152, 2.145, 2.133, 2.129, 2.136, 2.155, 2.182, 2.206, 2.22, 2.218, 2.203, 2.185, 2.04, 2.033, 2.044, 2.067, 2.094, 2.112, 2.114, 2.103, 2.088, 2.078, 2.081, 2.095, 2.119, 2.143, 2.219, 2.618, 2.255, 2.6, 2.281, 2.591, 2.292, 2.59, 2.293, 2.595, 2.287, 2.601, 2.28, 2.602, 2.279, 2.597, 2.286, 2.586, 2.298, 2.571, 2.312, 2.555, 2.322, 2.544, 2.32, 2.539, 2.307, 2.54, 2.289, 2.544, 2.08, 2.435, 2.067, 2.425, 2.063, 2.41, 2.068, 2.388, 2.082, 2.364, 2.1, 2.344, 2.113, 2.331, 2.116, 2.327, 2.111, 2.328, 2.106, 2.327, 2.107, 2.32, 2.116, 2.304, 2.131, 2.285, 2.147, 2.269, 2.157, 2.261, 2.153, 2.262, 2.133, 2.269, 2.105, 2.278, 2.078, 2.28, 2.058, 2.273, 2.359, 2.187, 2.373, 2.178, 2.392, 2.166, 2.412, 2.157, 2.431, 2.154, 2.445, 2.158, 2.452, 2.167, 2.453, 2.176, 2.452, 2.179, 2.453, 2.174, 2.461, 2.159, 2.476, 2.138, 2.496, 2.12, 2.516, 2.111, 2.53, 2.113, 2.538, 2.12, 2.539, 2.129, 2.539, 2.135, 2.541, 2.133, 2.546, 2.123, 2.556, 2.11, 2.565, 2.101, 2.568, 2.102, 2.564, 2.113, 2.548, 2.133, 2.523, 2.157, 2.498, 2.177, 2.475, 2.186, 2.459, 2.184, 2.453, 2.178, 2.453, 2.174, 2.454, 2.179, 2.448, 2.196, 2.431, 2.221, 2.406, 2.248, 2.382, 2.268, 2.368, 2.277, 2.368, 2.276, 2.379, 2.269, 2.397, 2.266, 2.413, 2.274, 2.422, 2.294, 2.426, 2.317, 2.428, 2.337, 2.433, 2.348, 2.446, 2.345, 2.467, 2.332, 2.491, 2.318, 2.461, 2.492, 2.461, 2.52, 2.474, 2.538, 2.495, 2.546, 2.516, 2.549, 2.531, 2.554, 2.539, 2.567, 2.538, 2.587, 2.536, 2.607, 2.539, 2.62, 2.552, 2.621, 2.572, 2.608, 2.593, 2.586, 2.611, 2.565, 2.618, 2.556, 2.609, 2.564, 2.589, 2.585, 2.567, 2.614, 2.549, 2.641, 2.54, 2.657, 2.542, 2.656, 2.549, 2.642, 2.555, 2.627, 2.554, 2.621, 2.544, 2.63, 2.532, 2.653, 2.525, 2.681, 2.661, 2.601, 2.648, 2.595, 2.641, 2.598, 2.644, 2.606, 2.655, 2.612, 2.673, 2.611, 2.69, 2.598, 2.697, 2.58, 2.693, 2.564, 2.683, 2.553, 2.672, 2.552, 2.669, 2.558, 2.674, 2.569, 2.687, 2.579, 2.703, 2.582, 2.716, 2.574, 2.72, 2.562, 2.713, 2.551, 2.7, 2.547, 2.687, 2.552, 2.683, 2.564, 2.69, 2.577, 2.724, 2.596, 2.732, 2.601, 2.738, 2.596, 2.737, 2.582, 2.727, 2.566, 2.71, 2.553, 2.693, 2.546, 2.68, 2.545, 2.674, 2.547, 2.675, 2.547, 2.681, 2.538, 2.685, 2.521, 2.683, 2.498, 2.675, 2.476, 2.663, 2.459, 2.652, 2.452, 2.645, 2.451, 2.647, 2.452, 2.657, 2.447, 2.669, 2.431, 2.675, 2.407, 2.672, 2.383, 2.58, 2.274, 2.584, 2.257, 2.584, 2.242, 2.581, 2.237, 2.578, 2.248, 2.579, 2.273, 2.588, 2.303, 2.602, 2.33, 2.618, 2.35, 2.632, 2.36, 2.637, 2.368, 2.634, 2.378, 2.621, 2.393, 2.601, 2.416, 2.578, 2.442, 2.557, 2.464, 2.542, 2.474, 2.532, 2.465, 2.526, 2.445, 2.521, 2.422, 2.512, 2.404, 2.498, 2.396, 2.483, 2.4, 2.531, 2.324, 2.531, 2.324, 2.53, 2.33, 2.533, 2.338, 2.545, 2.341, 2.561, 2.334, 2.577, 2.317, 2.59, 2.3, 2.595, 2.286, 2.588, 2.279, 2.571, 2.276, 2.552, 2.277, 2.535, 2.276, 2.525, 2.269, 2.52, 2.257, 2.52, 2.243, 2.453, 2.357, 2.44, 2.378, 2.436, 2.395, 2.44, 2.406, 2.45, 2.41, 2.459, 2.41, 2.459, 2.41, 2.448, 2.412, 2.428, 2.417, 2.406, 2.427, 2.388, 2.436, 2.378, 2.442, 2.378, 2.44, 2.383, 2.433, 2.389, 2.427, 2.388, 2.425, 2.379, 2.427, 2.366, 2.432, 2.357, 2.438, 2.357, 2.443, 2.368, 2.444, 2.389, 2.44, 2.417, 2.433, 2.444, 2.424, 2.463, 2.419, 2.471, 2.417, 2.473, 2.416, 2.474, 2.415, 2.48, 2.412, 2.486, 2.394, 2.46, 2.403, 2.437, 2.413, 2.424, 2.421, 2.419, 2.426, 2.42, 2.427, 2.421, 2.429, 2.411, 2.433, 2.39, 2.439, 2.361, 2.448, 2.332, 2.458, 2.31, 2.467, 2.3, 2.476, 2.301, 2.482, 2.311, 2.489, 2.32, 2.497, 2.322, 2.509, 2.312, 2.522, 2.296, 2.535, 2.282, 2.547, 2.218, 2.646, 2.224, 2.65, 2.227, 2.652, 2.221, 2.655, 2.205, 2.657, 2.184, 2.659, 2.164, 2.664, 2.153, 2.673, 2.152, 2.681, 2.159, 2.687, 2.17, 2.692, 2.177, 2.695, 2.174, 2.699, 2.16, 2.703, 2.143, 2.71, 2.127, 2.72, 2.121, 2.732, 2.126, 2.744, 2.139, 2.754, 2.156, 2.76, 2.252, 2.261, 2.257, 2.245, 2.233, 2.224, 2.222, 2.228, 2.238, 2.246, 2.247, 2.239, 2.227, 2.215, 2.21, 2.211, 2.221, 2.234, 2.245, 2.249, 2.241, 2.228, 2.217, 2.214, 2.219, 2.23, 2.241, 2.245, 2.237, 2.219, 2.201, 2.19, 2.192, 2.204, 2.222, 2.234, 2.235, 2.225, 2.21, 2.199, 2.198, 2.208, 2.224, 2.24, 2.246, 2.238, 2.22, 2.2, 2.185, 2.18, 2.185, 2.194, 2.199, 2.194, 2.177, 2.152, 2.128, 2.114, 2.112, 2.122, 2.137, 2.145, 2.14, 2.123, 2.1, 2.078, 2.07, 2.076, 2.092, 2.11, 2.12, 2.111, 2.088, 2.062, 2.044, 2.041, 2.052, 2.072, 2.087, 2.09, 2.077, 2.055, 2.034, 2.026, 2.036, 2.058, 2.088, 2.114, 2.128, 2.127, 2.119, 2.113, 2.117, 2.221, 2.208, 2.183, 2.155, 2.137, 2.134, 2.144, 2.162, 2.178, 2.186, 2.182, 2.17, 2.158, 2.155, 2.163, 2.184, 2.209, 2.232, 2.247, 2.252, 2.254, 2.26, 2.274, 2.299, 2.33, 2.359, 2.379, 2.388, 2.391, 2.466, 2.477, 2.492, 2.509, 2.52, 2.525, 2.524, 2.521, 2.519, 2.52, 2.523, 2.526, 2.525, 2.517, 2.501, 2.48, 2.46, 2.443, 2.435, 2.435, 2.439, 2.441, 2.436, 2.423, 2.41, 2.402, 2.402, 2.412, 2.426, 2.439, 2.444, 3.268, 2.441, 3.277, 2.432, 3.29, 2.424, 3.306, 2.422, 3.32, 2.429, 3.307, 2.429, 3.296, 2.434, 3.287, 2.441, 3.28, 2.446, 3.276, 2.445, 3.276, 2.436, 3.278, 2.421, 3.282, 2.407, 3.289, 2.396, 3.297, 2.392, 3.304, 2.393, 3.312, 2.397, 3.32, 2.4, 3.327, 2.398, 3.332, 2.025, 2.035, 2.039, 2.034, 2.021, 2.006, 1.994, 1.988, 1.991, 2.001, 2.013, 2.021, 2.022, 2.015, 2.006, 1.998, 1.816, 1.812, 1.811, 1.811, 1.813, 1.814, 1.813, 1.809, 1.801, 1.795, 1.792, 1.794, 1.801, 1.81, 1.819, 1.825, 1.83, 1.925, 1.941, 1.958, 1.972, 1.978, 1.978, 1.974, 2.838, 1.975, 2.811, 1.984, 2.765, 2.001, 2.723, 2.025, 2.701, 2.049, 2.705, 2.069, 2.731, 2.078, 2.767, 2.08, 2.794, 2.079, 2.792, 2.083, 2.758, 2.154, 2.616, 2.163, 2.562, 2.179, 2.522, 2.198, 2.505, 2.216, 2.513, 2.226, 2.541, 2.229, 2.573, 2.225, 2.587, 2.223, 2.57, 2.227, 2.528, 2.24, 2.481, 2.259, 2.444, 2.28, 2.429, 2.297, 2.438, 2.308, 2.464, 2.31, 2.493, 2.309, 2.501, 2.311, 2.476, 2.322, 2.426, 2.341, 2.375, 2.365, 2.338, 1.875, 1.895, 1.903, 1.898, 1.885, 1.873, 1.866, 1.87, 1.883, 1.902, 1.921, 1.929, 1.923, 1.904, 1.766, 1.751, 1.74, 1.736, 1.738, 1.747, 1.76, 1.771, 1.777, 1.773, 1.765, 1.756, 1.749, 1.747, 1.747, 1.749, 1.752, 1.75, 1.744, 1.733, 1.721, 1.71, 1.705, 1.744, 1.744, 1.748, 1.757, 1.772, 1.79, 1.809, 1.826, 1.838, 1.842, 1.84, 1.835, 1.833, 1.836, 1.846, 1.861, 1.876, 1.89, 1.899, 1.903, 1.903, 1.903, 1.906, 1.914, 1.927, 1.942, 1.954, 1.961, 1.963, 1.963, 1.963, 1.963, 1.968, 1.974, 1.983, 1.99, 1.992, 1.987, 1.976, 1.963, 1.954, 1.951, 1.957, 1.969, 1.983, 1.991, 1.99, 1.984, 1.975, 1.971, 1.975, 1.988, 2.009, 2.03, 2.044, 2.045, 2.038, 2.026, 2.016, 2.191, 2.179, 2.163, 2.15, 2.148, 2.156, 2.171, 2.187, 2.196, 2.193, 2.176, 2.156, 2.139, 2.134, 2.142, 2.156, 2.001, 1.985, 1.968, 1.955, 1.951, 1.955, 1.965, 1.974, 1.974, 1.962, 1.943, 1.923, 1.911, 1.908, 1.915, 1.928, 1.938, 1.939, 1.885, 1.866, 1.854, 1.851, 1.86, 1.88, 1.905, 1.926, 1.937, 1.94, 1.935, 1.934, 1.939, 1.953, 1.973, 1.992, 2.004, 1.999, 1.981, 1.958, 1.937, 1.927, 1.929, 1.942, 1.962, 1.98, 1.991, 1.993, 1.989, 1.985, 1.984, 1.991, 2.006, 2.026, 2.04, 2.041, 2.027, 2.002, 1.975, 1.956, 1.947, 1.945, 1.95, 1.955, 1.956, 1.951, 1.925, 1.894, 1.869, 1.854, 1.853, 1.862, 1.875, 1.886, 1.888, 1.875, 1.854, 1.835, 1.863, 1.864, 1.87, 1.879, 1.886, 1.888, 1.882, 1.866, 1.847, 1.831, 1.821, 1.819, 1.828, 1.843, 1.86, 1.73, 1.717, 1.699, 1.684, 1.674, 1.671, 1.676, 1.683, 1.686, 1.682, 1.668, 1.647, 1.625, 1.61, 1.607, 1.616, 1.773, 1.791, 1.819, 1.849, 1.877, 1.895, 1.901, 1.901, 1.902, 1.908, 1.922, 1.947, 1.978, 2.008, 2.031, 2.042, 2.042, 2.038, 2.035, 2.039, 2.052, 2.073, 2.097, 2.116, 2.124, 2.124, 2.12, 2.117, 2.12, 2.129, 2.141, 2.152, 2.155, 2.151, 2.142, 2.134, 2.13, 2.133, 2.142, 2.153, 2.16, 2.155, 2.139, 2.117, 2.098, 2.089, 2.121, 2.122, 2.119, 2.107, 2.089, 2.067, 2.047, 2.033, 2.028, 2.031, 2.036, 2.039, 2.037, 2.029, 2.017, 2.006, 2.0, 2.002, 2.011, 2.022, 2.031, 2.03, 2.021, 1.868, 1.876, 1.89, 1.902, 1.91, 1.908, 1.897, 1.877, 1.855, 1.835, 1.822, 1.814, 1.812, 1.812, 1.809, 1.806, 1.8, 1.794, 1.792, 1.795, 1.805, 1.804, 1.81, 1.814, 1.816, 1.817, 1.823, 1.834, 1.852, 1.874, 1.893, 1.905, 1.907, 1.898, 1.885, 1.874, 1.869, 1.871, 1.93, 1.925, 1.923, 1.922, 1.923, 1.925, 1.926, 1.925, 1.918, 1.907, 1.892, 1.881, 1.876, 1.88, 1.888, 1.898, 1.905, 1.907, 1.903, 1.887, 1.875, 1.868, 1.863, 1.856, 1.848, 1.835, 1.819, 1.804, 1.793, 1.816, 1.818, 1.819, 1.82, 1.821, 1.823, 1.826, 1.831, 1.837, 1.844, 1.851, 1.857, 1.86, 1.86, 1.857, 1.851, 1.843, 1.834, 1.825, 1.814, 1.803, 1.79, 1.78, 1.773, 1.769, 1.769, 1.773, 1.781, 1.794, 1.808, 1.823, 1.836, 1.847, 1.856, 1.862, 1.867, 1.869, 1.869, 1.87, 1.87, 1.872, 1.872, 1.872, 1.874, 1.877, 1.882, 1.887, 1.892, 1.895, 1.897, 1.894, 1.893, 1.896, 1.902, 1.911, 1.919, 1.926, 1.93, 1.931, 1.931, 1.932, 1.934, 1.939, 1.95, 1.966, 1.988, 2.013, 2.037, 2.057, 2.072, 2.083, 2.091, 2.096, 2.187, 2.204, 2.222, 2.24, 2.256, 2.269, 2.28, 2.289, 2.298, 2.309, 2.32, 2.329, 2.337, 2.341, 2.343, 2.346, 2.351, 2.359, 2.365, 2.389, 2.392, 2.395, 2.401, 2.407, 2.413, 2.419, 2.423, 2.427, 2.429, 2.428, 2.425, 2.42, 2.413, 2.404, 2.392, 2.378, 2.363, 2.348, 2.334, 2.322, 2.311, 2.297, 2.282, 2.205, 2.202, 2.2, 2.196, 2.19, 2.177, 2.159, 2.138, 2.116, 2.098, 2.084, 2.075, 2.068, 2.062, 2.055, 2.046, 2.035, 2.022, 2.009, 2.001, 1.995, 1.992, 1.988, 1.982, 1.973, 1.963, 1.952, 1.942, 1.932, 1.922, 1.912, 1.904, 1.896, 1.885, 1.873, 1.861, 1.851, 1.843, 1.838, 1.833, 1.827, 1.819, 1.811, 1.8, 1.785, 1.77, 1.757, 1.748, 1.743, 1.743, 1.748, 1.752, 1.754, 1.757, 1.759, 1.763, 1.769, 1.777, 1.786, 1.795, 1.802, 1.807, 1.808, 1.808, 1.81, 1.815, 1.821, 1.824, 1.825, 1.824, 1.82, 1.816, 1.81, 1.806, 1.802, 1.801, 1.803, 1.806, 1.808, 1.805, 1.8, 1.795, 1.789, 1.785, 1.784, 1.789, 1.797, 1.808, 1.82, 1.833, 1.847, 1.964, 1.967, 1.965, 1.964, 1.963, 1.966, 1.972, 1.98, 1.988, 1.995, 2.002, 2.007, 2.01, 2.013, 2.018, 2.023, 2.029, 2.037, 2.049, 2.061, 2.072, 2.08, 2.085, 2.086, 2.1, 2.106, 2.106, 2.1, 2.089, 2.081, 2.078, 2.084, 2.092, 2.101, 2.103, 2.026, 2.027, 2.028, 2.033, 2.044, 2.061, 2.079, 2.093, 2.097, 2.091, 2.082, 2.075, 2.075, 2.083, 2.096, 2.113, 2.112, 2.114, 2.11, 2.101, 2.084, 2.061, 2.038, 2.02, 2.007, 2.001, 1.999, 1.999, 1.999, 1.996, 1.99, 1.983, 1.979, 1.98, 2.82, 1.984, 2.813, 1.86, 2.728, 1.863, 2.732, 1.873, 2.744, 1.888, 2.76, 1.902, 2.773, 1.911, 2.779, 1.917, 2.781, 1.92, 2.779, 1.924, 2.777, 1.93, 2.779, 1.942, 2.785, 1.957, 2.793, 1.973, 2.8, 1.985, 2.802, 1.993, 2.798, 1.995, 2.788, 1.994, 2.777, 1.994, 2.769, 2.026, 2.708, 2.028, 2.703, 2.034, 2.695, 2.042, 2.684, 2.05, 2.669, 2.055, 2.653, 2.061, 2.635, 2.064, 2.618, 2.067, 2.603, 2.073, 2.592, 2.081, 2.581, 2.091, 2.569, 2.102, 2.554, 2.113, 2.535, 2.118, 2.511, 2.117, 2.489, 2.11, 2.47, 2.099, 2.453, 2.09, 2.44, 2.083, 2.429, 2.079, 2.417, 2.076, 2.401, 2.073, 2.378, 2.061, 2.211, 2.061, 2.212, 2.061, 2.209, 2.062, 2.204, 2.065, 2.194, 2.069, 2.184, 2.073, 2.176, 2.076, 2.176, 2.075, 2.179, 2.071, 2.182, 2.066, 2.185, 2.061, 2.185, 2.06, 2.18, 2.062, 2.173, 2.066, 2.163, 2.072, 2.154, 2.077, 2.147, 2.156, 2.151, 2.163, 2.174, 2.17, 2.205, 2.176, 2.241, 2.184, 2.276, 2.193, 2.306, 2.207, 2.329, 2.224, 2.349, 2.242, 2.369, 2.258, 2.393, 2.27, 2.421, 2.275, 2.45, 2.275, 2.477, 2.273, 2.497, 2.27, 2.509, 2.271, 2.516, 2.274, 2.52, 2.276, 2.524, 2.278, 2.529, 2.277, 2.533, 2.273, 2.534, 2.271, 2.53, 2.359, 2.162, 2.363, 2.158, 2.371, 2.163, 2.378, 2.176, 2.384, 2.19, 2.388, 2.201, 2.392, 2.205, 2.399, 2.204, 2.412, 2.2, 2.427, 2.2, 2.443, 2.208, 2.459, 2.224, 2.471, 2.243, 2.478, 2.258, 2.48, 2.262, 2.477, 2.254, 2.47, 2.236, 2.461, 2.218, 2.45, 2.208, 2.439, 2.206, 2.426, 2.214, 2.411, 2.225, 2.395, 2.232, 2.379, 2.225, 2.365, 2.207, 2.352, 2.185, 2.347, 2.169, 2.35, 2.165, 2.358, 2.173, 2.368, 2.19, 2.376, 2.209, 2.51, 2.323, 2.512, 2.341, 2.508, 2.348, 2.5, 2.348, 2.49, 2.346, 2.479, 2.345, 2.468, 2.35, 2.452, 2.361, 2.428, 2.372, 2.398, 2.379, 2.363, 2.377, 2.331, 2.365, 2.307, 2.345, 2.291, 2.326, 2.285, 2.312, 2.284, 2.308, 2.283, 2.313, 2.28, 2.318, 2.278, 2.319, 2.277, 2.31, 2.279, 2.292, 2.286, 2.271, 2.298, 2.253, 2.314, 2.242, 2.33, 2.24, 2.343, 2.243, 2.352, 2.244, 2.354, 2.239, 2.351, 2.225, 2.343, 2.205, 2.334, 2.188, 2.326, 2.18, 2.32, 2.182, 2.313, 2.193, 2.307, 2.21, 2.299, 2.223, 2.291, 2.229, 2.283, 2.224, 2.277, 2.212, 2.273, 2.2, 2.272, 2.192, 2.272, 2.193, 2.274, 2.2, 2.276, 2.21, 2.276, 2.215, 2.275, 2.21, 2.272, 2.194, 2.268, 2.174, 2.264, 2.156, 2.263, 2.146, 2.261, 2.144, 2.259, 2.147, 2.255, 2.15, 2.249, 2.149, 2.244, 2.14, 2.238, 2.125, 2.234, 2.112, 2.23, 2.108, 2.228, 2.117, 2.227, 2.137, 2.224, 2.164, 2.216, 2.192, 2.205, 2.213, 2.19, 2.228, 2.176, 2.237, 2.164, 2.243, 2.153, 2.252, 2.143, 2.265, 2.133, 2.281, 2.123, 2.296, 2.111, 2.303, 2.096, 2.301, 2.08, 2.292, 2.064, 2.283, 2.053, 2.277, 2.045, 2.274, 2.038, 2.274, 2.03, 2.275, 2.019, 2.271, 2.005, 2.261, 1.991, 2.243, 1.977, 2.222, 1.966, 2.202, 1.957, 2.187, 1.952, 2.181, 1.949, 2.182, 2.0, 2.255, 2.006, 2.28, 2.008, 2.305, 2.005, 2.322, 2.002, 2.324, 2.001, 2.316, 2.003, 2.304, 2.01, 2.297, 2.022, 2.299, 2.035, 2.31, 2.043, 2.326, 2.043, 2.34, 2.036, 2.346, 2.027, 2.342, 2.02, 2.331, 2.018, 2.32, 2.022, 2.316, 2.031, 2.324, 2.038, 2.347, 2.041, 2.377, 2.037, 2.409, 1.917, 2.73, 1.91, 2.742, 1.902, 2.744, 1.897, 2.738, 1.903, 2.73, 1.919, 2.726, 1.945, 2.728, 1.974, 2.738, 2.001, 2.752, 2.021, 2.763, 2.034, 2.765, 2.042, 2.756, 2.053, 2.738, 2.066, 2.719, 2.086, 2.703, 2.108, 2.692, 2.126, 2.689, 2.134, 2.687, 2.129, 2.679, 2.115, 2.659, 2.095, 2.628, 2.078, 2.591, 2.068, 2.56, 2.065, 2.538, 2.066, 2.531, 2.067, 2.536, 2.061, 2.544, 2.049, 2.547, 2.033, 2.539, 2.02, 2.524, 2.014, 2.508, 2.019, 2.496, 2.033, 2.497, 2.052, 2.511, 2.07, 2.532, 2.081, 2.552, 2.085, 2.562, 2.082, 2.56, 2.081, 2.546, 2.09, 2.53, 2.107, 2.518, 2.131, 2.514, 2.157, 2.518, 2.177, 2.526, 2.184, 2.53, 2.179, 2.523, 2.165, 2.506, 2.141, 2.469, 2.14, 2.46, 2.148, 2.462, 2.157, 2.474, 2.162, 2.488, 2.156, 2.499, 2.143, 2.5, 2.129, 2.491, 2.123, 2.474, 2.129, 2.457, 2.15, 2.442, 2.179, 2.432, 2.208, 2.423, 2.228, 2.414, 2.238, 2.395, 2.239, 2.363, 2.241, 2.32, 2.253, 2.272, 2.275, 2.231, 2.306, 2.204, 2.339, 2.194, 2.367, 2.198, 2.382, 2.209, 2.382, 2.215, 2.373, 2.209, 2.363, 2.192, 2.357, 2.175, 2.36, 2.167, 2.369, 2.173, 2.38, 2.196, 2.386, 2.228, 2.382, 2.262, 2.367, 2.289, 2.513, 2.352, 2.526, 2.362, 2.528, 2.359, 2.522, 2.346, 2.516, 2.331, 2.515, 2.32, 2.519, 2.316, 2.527, 2.322, 2.533, 2.331, 2.529, 2.336, 2.512, 2.33, 2.484, 2.312, 2.452, 2.288, 2.424, 2.265, 2.407, 2.248, 2.404, 2.24, 2.411, 2.242, 2.421, 2.247, 2.427, 2.248, 2.424, 2.237, 2.414, 2.212, 2.403, 2.181, 2.426, 2.136, 2.402, 2.121, 2.386, 2.116, 2.382, 2.126, 2.386, 2.151, 2.391, 2.185, 2.388, 2.215, 2.376, 2.23, 2.355, 2.226, 2.334, 2.208, 2.316, 2.19, 2.308, 2.181, 2.308, 2.186, 2.313, 2.207, 2.319, 2.234, 2.32, 2.255, 2.311, 2.261, 2.294, 2.247, 2.276, 2.223, 2.262, 2.201, 2.255, 2.189, 2.257, 2.19, 2.264, 2.205, 2.271, 2.224, 2.272, 2.237, 2.261, 2.236, 2.242, 2.219, 2.22, 2.198, 2.204, 2.184, 2.201, 2.184, 2.208, 2.201, 2.22, 2.231, 2.231, 2.265, 2.21, 2.297, 2.221, 2.32, 2.217, 2.333, 2.2, 2.33, 2.177, 2.315, 2.155, 2.299, 2.144, 2.292, 2.147, 2.3, 2.16, 2.317, 2.176, 2.341, 2.184, 2.36, 2.183, 2.367, 2.171, 2.362, 2.155, 2.35, 2.144, 2.341, 2.144, 2.344, 2.154, 2.359, 2.17, 2.38, 2.183, 2.402, 2.185, 2.414, 2.169, 2.408, 2.142, 2.386, 2.111, 2.359, 2.088, 2.334, 2.075, 2.32, 2.07, 2.314, 2.069, 2.315, 2.061, 2.317, 2.043, 2.311, 2.015, 2.294, 1.982, 2.268, 1.954, 2.244, 1.937, 2.231, 1.934, 2.231, 1.942, 2.246, 1.954, 2.268, 1.963, 2.289, 1.966, 2.302, 1.959, 2.302, 1.946, 2.296, 1.933, 2.291, 1.924, 2.294, 1.924, 2.308, 1.932, 2.33, 1.942, 2.352, 1.949, 2.367, 1.947, 2.366, 1.935, 2.35, 1.914, 2.327, 1.89, 2.304, 1.87, 2.286, 1.858, 2.276, 1.853, 2.271, 1.852, 2.265, 1.85, 2.252, 1.843, 2.227, 1.83, 2.192, 1.813, 2.155, 1.799, 2.125, 1.792, 2.107, 1.797, 2.104, 1.814, 2.11, 1.84, 2.118, 1.872, 2.119, 1.903, 2.11, 1.925, 2.096, 1.938, 2.083, 1.945, 2.079, 1.951, 2.085, 1.959, 2.099, 1.972, 2.118, 1.987, 2.13, 2.0, 2.13, 2.004, 2.117, 1.998, 2.097, 1.98, 2.078, 1.959, 2.066, 1.941, 2.062, 1.929, 2.063, 1.924, 2.065, 1.824, 1.813, 1.798, 1.785, 1.778, 1.781, 1.792, 1.81, 1.831, 1.851, 1.863, 1.864, 1.862, 1.86, 1.862, 1.946, 1.946, 1.954, 1.965, 1.974, 1.977, 1.974, 1.966, 1.957, 1.956, 1.962, 1.974, 1.988, 1.998, 2.001, 1.997, 2.215, 2.228, 2.241, 2.253, 2.262, 2.265, 2.264, 2.265, 2.268, 2.275, 2.286, 2.295, 2.301, 2.297, 2.288, 2.276, 2.267, 2.263, 2.265, 2.279, 2.291, 2.296, 2.29, 2.278, 2.265, 2.256, 2.256, 2.265, 2.275, 2.28, 2.274, 2.258, 2.239, 2.223, 2.216, 2.219, 2.231, 2.245, 2.252, 2.209, 2.207, 2.196, 2.179, 2.162, 2.149, 2.144, 2.147, 2.155, 2.16, 2.158, 2.147, 2.126, 2.106, 2.093, 2.09, 2.097, 2.108, 2.116, 2.116, 2.103, 2.084, 1.963, 1.961, 1.969, 1.983, 1.995, 1.999, 1.989, 1.967, 1.943, 1.926, 1.918, 1.923, 1.935, 1.949, 1.956, 1.953, 1.941, 1.924, 1.911, 1.908, 1.916, 1.968, 1.984, 1.98, 1.965, 1.95, 1.942, 1.945, 1.962, 1.984, 2.0, 2.002, 1.989, 1.967, 1.947, 1.937, 1.939, 1.954, 1.973, 1.988, 1.994, 2.026, 2.022, 2.011, 2.0, 1.992, 1.993, 2.0, 2.008, 2.013, 2.011, 2.0, 1.984, 1.97, 1.963, 1.966, 1.979, 1.997, 2.014, 2.024, 2.024, 2.016, 2.006, 2.001, 2.004, 2.014, 2.028, 2.038, 2.04, 2.033, 2.021, 2.008, 1.998, 1.995, 2.002, 2.014, 2.026, 1.754, 1.762, 1.785, 1.816, 1.845, 1.859, 1.851, 1.827, 1.801, 1.779, 1.77, 1.775, 1.791, 1.813, 1.829, 1.946, 1.928, 1.913, 1.912, 1.926, 1.954, 1.993, 2.03, 2.055, 2.059, 2.05, 2.041, 2.039, 2.052, 2.078, 2.11, 2.136, 2.145, 2.05, 2.072, 2.103, 2.128, 2.136, 2.128, 2.113, 2.106, 2.114, 2.138, 2.175, 2.215, 2.244, 2.251, 2.239, 2.218, 2.202, 2.197, 2.209, 2.233, 2.259, 2.271, 2.213, 1.898, 1.894, 1.894, 1.897, 1.899, 1.898, 1.895, 1.887, 1.878, 1.87, 1.868, 1.872, 1.882, 1.895, 1.907, 1.884, 1.873, 1.86, 1.848, 1.841, 1.839, 1.839, 1.836, 1.829, 1.816, 1.796, 1.775, 1.754, 1.734, 1.719, 1.712, 1.652, 2.446, 1.654, 2.415, 1.663, 2.387, 1.675, 2.37, 1.686, 2.363, 1.693, 2.362, 1.694, 2.358, 1.69, 2.345, 1.686, 2.32, 1.683, 2.287, 1.689, 2.254, 1.704, 2.228, 1.726, 2.212, 1.75, 2.206, 1.77, 2.206, 1.783, 2.203, 1.785, 2.193, 1.971, 1.991, 1.997, 1.984, 2.021, 1.979, 2.04, 1.968, 2.051, 1.947, 2.052, 1.917, 2.049, 1.885, 2.045, 1.857, 2.045, 1.838, 2.053, 1.829, 2.066, 1.826, 2.081, 1.829, 2.092, 1.832, 2.096, 1.828, 2.092, 1.816, 2.082, 1.798, 2.072, 1.779, 2.068, 1.762, 2.071, 1.75, 2.082, 1.745, 2.096, 1.744, 2.108, 1.743, 2.11, 1.738, 2.097, 1.726, 2.075, 1.706, 2.05, 1.68, 2.027, 1.653, 2.011, 1.629, 2.002, 1.61, 1.979, 1.612, 1.952, 1.608, 1.929, 1.599, 1.914, 1.587, 1.909, 1.576, 1.914, 1.571, 1.926, 1.576, 1.938, 1.593, 1.947, 1.618, 1.947, 1.647, 1.942, 1.672, 1.935, 1.69, 1.93, 1.698, 1.929, 1.697, 1.931, 1.692, 1.935, 1.687, 1.936, 1.686, 1.931, 1.692, 1.917, 1.708, 2.073, 1.999, 2.058, 1.997, 2.044, 1.995, 2.041, 1.988, 2.051, 1.971, 2.073, 1.945, 2.097, 1.917, 2.115, 1.892, 2.119, 1.874, 2.11, 1.864, 2.094, 1.862, 2.079, 1.861, 2.072, 1.859, 2.076, 1.849, 2.086, 1.831, 2.098, 1.81, 2.009, 1.804, 1.989, 1.806, 1.965, 1.804, 1.945, 1.803, 1.933, 1.805, 1.934, 1.809, 1.945, 1.817, 1.96, 1.826, 1.968, 1.831, 1.963, 1.827, 1.946, 1.814, 1.926, 1.796, 1.91, 1.779, 1.905, 1.768, 1.913, 1.766, 1.932, 1.774, 1.953, 1.791, 1.824, 1.884, 1.817, 1.9, 1.806, 1.903, 1.797, 1.889, 1.798, 1.865, 1.81, 1.842, 1.833, 1.83, 1.859, 1.835, 1.88, 1.855, 1.886, 1.889, 1.874, 1.925, 1.851, 1.953, 1.827, 1.961, 1.81, 1.949, 1.804, 1.925, 1.808, 1.901, 1.816, 1.885, 1.82, 1.884, 1.811, 1.897, 1.792, 1.919, 1.769, 1.94, 1.749, 1.951, 1.894, 1.94, 1.906, 1.929, 1.927, 1.902, 1.954, 1.871, 1.983, 1.847, 2.008, 1.839, 2.017, 1.851, 2.008, 1.879, 1.988, 1.916, 1.967, 1.95, 1.952, 1.966, 1.948, 1.96, 1.956, 1.937, 1.969, 1.913, 1.981, 1.9, 1.983, 1.907, 1.972, 1.937, 1.954, 1.983, 1.938, 2.03, 1.935, 2.061, 1.945, 2.068, 1.968, 2.052, 1.996, 2.032, 2.022, 2.02, 2.124, 2.119, 2.118, 2.119, 2.123, 2.129, 2.137, 2.146, 2.153, 2.161, 2.17, 2.18, 2.19, 2.201, 2.209, 2.06, 2.066, 2.078, 2.096, 2.12, 2.144, 2.165, 2.18, 2.187, 2.187, 2.186, 2.189, 2.2, 2.217, 2.236, 2.249, 2.252, 2.175, 2.181, 2.191, 2.199, 2.201, 2.194, 2.181, 2.173, 2.173, 2.183, 2.199, 2.215, 2.224, 2.225, 2.216, 2.205, 2.194, 2.19, 2.195, 2.209, 2.224, 2.233, 2.231, 2.329, 3.234, 2.344, 3.21, 2.351, 3.184, 2.351, 3.159, 2.351, 3.136, 2.358, 3.117, 2.372, 3.1, 2.392, 3.084, 2.415, 3.068, 2.432, 3.051, 2.44, 3.034, 2.437, 3.016, 2.427, 3.002, 2.417, 2.994, 2.411, 2.993, 2.412, 2.997, 2.419, 3.001, 2.428, 3.002, 2.432, 2.998, 2.43, 2.99, 2.354, 2.722, 2.353, 2.705, 2.362, 2.695, 2.379, 2.686, 2.395, 2.677, 2.403, 2.666, 2.401, 2.658, 2.392, 2.657, 2.383, 2.667, 2.379, 2.69, 2.382, 2.723, 2.39, 2.761, 2.402, 2.795, 2.409, 2.82, 2.403, 2.838, 2.387, 2.85, 2.366, 2.859, 2.35, 2.864, 2.303, 2.502, 2.296, 2.524, 2.304, 2.553, 2.323, 2.578, 2.34, 2.595, 2.347, 2.601, 2.34, 2.599, 2.323, 2.595, 2.306, 2.589, 2.301, 2.583, 2.313, 2.573, 2.336, 2.553, 2.362, 2.52, 2.381, 2.474, 2.383, 2.42, 2.368, 2.368, 2.344, 2.325, 2.321, 2.292, 2.301, 1.878, 2.31, 1.891, 2.327, 1.907, 2.341, 1.917, 2.347, 1.916, 2.339, 1.905, 2.32, 1.887, 2.297, 1.87, 2.281, 1.858, 2.278, 1.856, 2.288, 1.859, 2.306, 1.861, 2.323, 1.855, 2.33, 1.837, 2.323, 1.809, 2.306, 1.78, 2.287, 1.758, 2.274, 1.747, 2.271, 1.75, 2.281, 1.763, 2.297, 1.782, 2.309, 1.802, 2.308, 1.814, 2.291, 1.812, 2.263, 1.794, 2.235, 1.766, 2.216, 1.736, 2.211, 1.711, 2.219, 1.697, 2.234, 1.693, 2.245, 1.699, 2.244, 1.709, 2.227, 1.717, 2.14, 1.765, 2.126, 1.767, 2.123, 1.755, 2.129, 1.732, 2.139, 1.707, 2.147, 1.687, 2.147, 1.677, 2.135, 1.677, 2.12, 1.689, 2.107, 1.706, 2.102, 1.724, 2.104, 1.737, 2.114, 1.743, 2.127, 1.744, 2.136, 1.745, 2.134, 1.748, 2.121, 1.757, 2.103, 1.771, 2.088, 1.787, 2.082, 1.805, 2.087, 1.822, 2.1, 1.838, 2.117, 1.854, 2.129, 1.87, 2.131, 1.885, 2.123, 1.901, 2.109, 1.917, 2.096, 1.93, 2.09, 1.938, 2.094, 1.937, 2.105, 1.929, 2.119, 1.916, 2.129, 1.904, 2.128, 1.899, 2.116, 1.904, 2.096, 1.919, 2.074, 1.942, 2.054, 1.967, 2.043, 1.985, 2.038, 1.993, 2.035, 1.992, 2.028, 1.99, 2.013, 1.988, 1.989, 1.992, 1.959, 2.005, 1.932, 2.026, 1.913, 2.052, 1.906, 2.077, 1.912, 2.093, 1.925, 2.101, 1.941, 2.103, 1.95, 2.103, 1.95, 2.107, 1.944, 2.112, 1.937, 2.12, 1.935, 2.127, 1.943, 2.13, 1.958, 2.127, 1.977, 2.123, 1.994, 2.121, 2.001, 2.122, 1.995, 2.129, 1.979, 2.143, 1.961, 2.156, 1.948, 2.165, 1.942, 2.168, 1.943, 2.166, 1.948, 2.162, 1.949, 2.16, 1.942, 2.163, 1.925, 2.172, 1.904, 2.188, 1.884, 2.207, 1.87, 2.223, 1.868, 2.232, 1.875, 2.231, 1.888, 2.224, 1.901, 2.214, 1.909, 2.207, 1.905, 2.207, 1.893, 2.215, 1.828, 2.366, 1.811, 2.372, 1.798, 2.377, 1.795, 2.378, 1.804, 2.374, 1.822, 2.37, 1.842, 2.367, 1.86, 2.367, 1.869, 2.371, 1.87, 2.379, 1.866, 2.387, 1.863, 2.392, 1.866, 2.392, 1.877, 2.385, 1.895, 2.375, 1.918, 2.365, 1.937, 2.359, 1.946, 2.358, 1.942, 2.364, 1.931, 2.373, 1.919, 2.378, 1.913, 2.379, 1.973, 2.413, 1.965, 2.407, 1.965, 2.399, 1.972, 2.394, 1.983, 2.395, 1.994, 2.404, 1.998, 2.417, 1.993, 2.433, 1.983, 2.447, 1.973, 2.457, 1.97, 2.46, 1.975, 2.46, 1.989, 2.462, 2.006, 2.47, 2.021, 2.486, 2.027, 2.508, 2.022, 2.53, 2.009, 2.549, 2.021, 2.544, 2.018, 2.527, 2.022, 2.51, 2.035, 2.499, 2.055, 2.495, 2.077, 2.499, 2.094, 2.506, 2.102, 2.508, 2.103, 2.506, 2.102, 2.501, 2.108, 2.495, 2.122, 2.494, 2.146, 2.501, 2.171, 2.514, 2.189, 2.532, 2.196, 2.55, 2.189, 2.562, 2.174, 2.568, 2.16, 2.569, 2.156, 2.567, 2.161, 2.565, 2.176, 2.564, 2.192, 2.565, 2.177, 2.546, 2.153, 2.53, 2.133, 2.512, 2.123, 2.498, 2.127, 2.492, 2.142, 2.492, 2.161, 2.496, 2.174, 2.5, 2.175, 2.5, 2.165, 2.495, 2.152, 2.487, 2.143, 2.479, 2.144, 2.476, 2.159, 2.477, 2.183, 2.482, 2.205, 2.486, 2.219, 2.487, 2.219, 2.48, 2.207, 2.467, 2.192, 2.448, 2.184, 2.426, 2.188, 2.405, 2.203, 2.389, 2.223, 2.379, 2.239, 2.374, 2.245, 2.369, 2.237, 2.356, 2.292, 2.285, 2.287, 2.278, 2.282, 2.267, 2.286, 2.254, 2.301, 2.247, 2.323, 2.245, 2.349, 2.247, 2.368, 2.248, 2.373, 2.241, 2.366, 2.226, 2.353, 2.204, 2.341, 2.179, 2.34, 2.156, 2.349, 2.138, 2.363, 2.129, 2.375, 2.125, 2.376, 2.126, 2.364, 2.125, 2.343, 2.118, 2.319, 2.105, 2.296, 2.088, 2.28, 2.072, 2.272, 2.062, 2.27, 2.059, 2.265, 2.062, 2.254, 2.069, 2.235, 2.072, 2.212, 2.066, 2.191, 2.05, 2.179, 2.031, 2.179, 2.012, 2.188, 1.997, 2.198, 1.988, 2.202, 1.982, 2.198, 1.975, 2.184, 1.964, 2.168, 1.947, 2.158, 1.923, 2.156, 1.898, 2.161, 1.876, 2.173, 1.862, 2.186, 1.857, 2.195, 1.859, 2.178, 1.809, 2.18, 1.802, 2.172, 1.802, 2.154, 1.808, 2.129, 1.816, 2.106, 1.821, 2.092, 1.818, 2.089, 1.808, 2.096, 1.792, 2.112, 1.776, 2.127, 1.764, 2.131, 1.759, 2.122, 1.762, 2.108, 1.771, 2.094, 1.782, 2.088, 1.79, 2.091, 1.789, 2.104, 1.777, 2.12, 1.758, 2.134, 1.737, 2.14, 1.72, 2.134, 1.709, 2.122, 1.706, 2.11, 1.708, 2.104, 1.714, 1.994, 1.669, 1.998, 1.679, 2.003, 1.689, 1.998, 1.694, 1.98, 1.695, 1.951, 1.689, 1.919, 1.681, 1.893, 1.674, 1.877, 1.669, 1.875, 1.667, 1.882, 1.67, 1.892, 1.676, 1.896, 1.683, 1.888, 1.691, 1.866, 1.696, 1.836, 1.699, 1.808, 1.703, 1.788, 1.706, 1.778, 1.713, 1.778, 1.722, 1.957, 1.969, 1.98, 1.986, 1.986, 1.984, 1.984, 1.989, 1.998, 2.008, 2.017, 2.021, 2.018, 2.011, 2.001, 1.991, 1.819, 1.795, 1.775, 1.765, 1.765, 1.773, 1.782, 1.788, 1.785, 1.772, 1.757, 1.742, 1.735, 1.737, 1.748, 1.765, 1.782, 1.794, 1.799, 1.863, 1.866, 1.875, 1.888, 1.903, 1.913, 1.917, 1.913, 1.906, 1.9, 1.901, 1.915, 1.941, 1.976, 2.014, 2.045, 2.064, 2.066, 2.059, 2.05, 2.047, 2.056, 2.212, 2.211, 2.199, 2.182, 2.168, 2.162, 2.166, 2.178, 2.191, 2.195, 2.185, 2.165, 2.144, 2.129, 2.127, 2.14, 2.165, 1.722, 1.696, 1.682, 1.686, 1.704, 1.73, 1.75, 1.754, 1.741, 1.723, 1.712, 1.715, 1.734, 1.77, 1.814, 1.855, 2.169, 2.208, 2.229, 2.223, 2.199, 2.175, 2.164, 2.173, 2.201, 2.239, 2.27, 2.281, 2.266, 2.234, 2.202, 2.183, 2.184, 2.146, 2.16, 2.194, 2.238, 2.271, 2.276, 2.253, 2.217, 2.186, 2.173, 2.185, 2.218, 2.259, 2.286, 2.283, 2.252, 2.212, 2.181, 2.171, 2.187, 2.221, 2.214, 2.188, 2.142, 2.096, 2.066, 2.056, 2.067, 2.092, 2.111, 2.106, 2.073, 2.023, 1.974, 1.94, 1.927, 1.935, 1.957, 1.98, 1.982, 1.955, 1.908, 1.86, 1.827, 1.815, 1.828, 1.886, 1.863, 1.82, 1.775, 1.743, 1.729, 1.737, 1.764, 1.803, 1.836, 1.848, 1.829, 1.79, 1.748, 1.717, 2.319, 2.323, 2.33, 2.337, 2.34, 2.339, 2.333, 2.324, 2.317, 2.315, 2.32, 2.329, 2.34, 2.349, 2.352, 2.349, 2.215, 2.985, 2.222, 2.99, 2.216, 2.991, 2.196, 2.985, 2.165, 2.975, 2.13, 2.962, 2.1, 2.95, 2.081, 2.939, 2.071, 2.93, 2.068, 2.923, 2.065, 2.914, 2.053, 2.901, 2.033, 2.884, 2.007, 2.864, 1.983, 2.845, 1.967, 2.829, 1.965, 2.817, 1.987, 2.419, 1.983, 2.397, 1.991, 2.373, 2.005, 2.35, 2.013, 2.323, 2.01, 2.294, 1.997, 2.267, 1.979, 2.242, 1.965, 2.221, 1.964, 2.206, 1.978, 2.196, 2.006, 2.187, 2.04, 2.175, 2.069, 2.158, 2.085, 2.141, 2.088, 2.125, 2.08, 2.114, 2.071, 2.109, 2.066, 2.106, 2.03, 2.043, 2.033, 2.052, 2.036, 2.057, 2.037, 2.059, 2.028, 2.06, 2.01, 2.064, 1.987, 2.073, 1.964, 2.085, 1.945, 2.098, 1.933, 2.106, 2.037, 2.062, 2.087, 2.105, 2.109, 2.103, 2.092, 2.082, 2.079, 2.085, 2.099, 2.113, 2.122, 2.121, 2.114, 2.203, 2.204, 2.212, 2.228, 2.246, 2.259, 2.265, 2.261, 2.252, 2.246, 2.246, 2.254, 2.269, 2.283, 2.29, 2.286, 2.272, 2.254, 2.409, 2.42, 2.44, 2.464, 2.486, 2.5, 2.5, 2.491, 2.484, 2.487, 2.501, 2.523, 2.549, 2.571, 2.583, 2.587, 2.586, 2.587, 2.592, 2.605, 2.624, 2.594, 2.598, 2.607, 2.62, 2.628, 2.627, 2.617, 2.606, 2.597, 2.596, 2.606, 2.622, 2.637, 2.645, 2.639, 2.625, 2.61, 2.603, 2.695, 2.693, 2.682, 2.67, 2.663, 2.665, 2.673, 2.685, 2.694, 2.694, 2.02, 2.022, 2.03, 2.041, 2.9, 2.046, 2.868, 2.045, 2.839, 2.04, 2.822, 2.035, 2.821, 2.035, 2.832, 2.042, 2.849, 2.055, 2.858, 2.071, 2.855, 2.083, 2.836, 2.091, 2.809, 2.09, 2.784, 2.082, 2.768, 1.809, 2.39, 1.788, 2.397, 1.776, 2.389, 1.774, 2.368, 1.778, 2.341, 1.784, 2.32, 1.785, 2.312, 1.779, 2.317, 1.764, 2.328, 1.746, 2.336, 1.731, 2.332, 1.721, 2.309, 1.719, 2.272, 1.722, 2.234, 1.729, 2.207, 1.738, 2.194, 1.744, 2.193, 1.748, 2.198, 1.654, 2.084, 1.639, 2.068, 1.632, 2.043, 1.633, 2.019, 1.64, 2.004, 1.651, 2.002, 1.661, 2.012, 1.666, 2.026, 1.666, 2.037, 1.662, 2.037, 1.66, 2.023, 1.663, 2.0, 1.673, 1.978, 1.693, 1.965, 1.718, 1.963, 1.743, 1.971, 1.764, 1.985, 1.775, 1.997, 1.775, 1.999, 1.766, 1.989, 1.756, 1.973, 1.747, 1.959, 1.759, 1.837, 1.757, 1.791, 1.76, 1.755, 1.768, 1.735, 1.781, 1.731, 1.798, 1.742, 1.814, 1.761, 1.826, 1.779, 1.829, 1.788, 1.826, 1.786, 1.819, 1.772, 1.811, 1.753, 1.807, 1.741, 1.806, 1.738, 1.808, 1.746, 1.809, 1.762, 1.804, 1.783, 1.791, 1.8, 1.771, 1.809, 1.747, 1.806, 1.725, 1.794, 1.711, 1.781, 1.708, 1.771, 1.717, 1.769, 1.732, 1.777, 1.813, 1.826, 1.841, 1.852, 1.858, 1.859, 1.854, 1.842, 1.83, 1.818, 1.81, 1.804, 1.8, 1.798, 1.796, 1.792, 1.827, 1.84, 1.855, 1.873, 1.893, 1.916, 1.939, 1.956, 1.966, 1.967, 1.962, 1.953, 1.944, 1.935, 1.925, 1.912, 1.896, 1.877, 1.856, 1.838, 2.118, 2.118, 2.119, 2.122, 2.126, 2.13, 2.132, 2.127, 2.113, 2.093, 2.072, 2.051, 2.035, 2.023, 2.012, 1.998, 1.977, 1.95, 1.919, 1.89, 1.87, 1.861, 1.864, 1.874, 1.888, 1.899, 1.909, 1.919, 1.932, 1.951, 1.974, 1.997, 2.016, 2.029, 2.031, 2.023, 2.01, 2.0, 1.995, 1.995, 1.997, 2.0, 1.997, 1.989, 2.307, 2.32, 2.333, 2.347, 2.361, 2.373, 2.379, 2.377, 2.37, 2.358, 2.347, 2.336, 1.871, 1.888, 1.902, 1.908, 1.903, 1.893, 1.884, 1.882, 1.888, 1.899, 1.912, 1.921, 1.923, 1.916, 1.905, 1.932, 1.947, 1.963, 1.973, 1.975, 1.969, 1.959, 1.95, 1.945, 1.946, 1.955, 1.964, 1.968, 1.962, 1.946, 1.924, 1.903, 1.87, 1.869, 1.872, 1.876, 1.879, 1.879, 1.876, 1.865, 1.849, 1.828, 1.806, 1.786, 1.771, 1.762, 1.759, 1.757, 1.756, 1.751, 1.743, 1.731, 1.72, 1.713, 1.714, 1.734, 1.723, 1.72, 1.725, 1.737, 1.754, 1.771, 1.783, 1.79, 2.348, 2.351, 2.345, 2.338, 2.336, 2.342, 2.354, 2.365, 2.369, 2.366, 2.357, 2.348, 2.343, 2.347, 2.359, 2.414, 2.407, 2.396, 2.384, 2.375, 2.37, 2.369, 2.368, 2.367, 2.364, 2.722, 2.359, 2.715, 2.353, 2.72, 2.348, 2.731, 2.347, 2.738, 2.35, 2.734, 2.359, 2.714, 2.367, 2.685, 2.398, 2.429, 2.389, 2.432, 2.378, 2.442, 2.364, 2.452, 2.353, 2.456, 2.346, 2.448, 2.344, 2.432, 2.344, 2.418, 2.344, 2.411, 2.34, 2.414, 2.331, 2.427, 2.32, 2.446, 2.31, 2.463, 2.306, 2.472, 2.309, 2.47, 2.317, 2.46, 2.326, 2.449, 2.235, 2.256, 2.248, 2.231, 2.258, 2.215, 2.255, 2.211, 2.238, 2.219, 2.212, 2.234, 2.188, 2.25, 2.175, 2.262, 2.176, 2.267, 2.188, 2.265, 2.206, 2.264, 2.22, 2.269, 2.226, 2.283, 2.221, 2.303, 2.212, 2.325, 2.208, 2.343, 2.754, 2.56, 2.746, 2.553, 2.742, 2.545, 2.746, 2.539, 2.76, 2.537, 2.782, 2.541, 2.808, 2.547, 2.828, 2.553, 2.839, 2.557, 2.842, 2.556, 2.841, 2.552, 2.842, 2.55, 2.849, 2.551, 2.862, 2.558, 2.878, 2.573, 2.653, 2.647, 2.647, 2.648, 2.647, 2.639, 2.622, 2.599, 2.574, 2.553, 2.538, 2.531, 2.529, 2.524, 2.51, 2.487, 2.459, 2.434, 2.332, 2.342, 2.345, 2.339, 2.326, 2.312, 2.306, 2.309, 2.321, 2.339, 2.357, 2.37, 2.378, 2.382, 2.387, 2.395, 2.41, 2.432, 2.455, 2.479, 2.499, 2.513, 2.524, 2.536, 2.552, 2.574, 2.597, 2.619, 2.634, 2.64, 2.64, 2.638, 2.635, 2.633, 2.632, 2.63, 2.624, 2.611, 2.59, 2.563, 2.533, 2.505, 2.483, 2.465, 2.451, 2.435, 2.411, 2.379, 2.345, 2.317, 2.298, 2.294, 2.344, 2.331, 2.322, 2.323, 2.335, 2.356, 2.378, 2.393, 2.394, 2.38, 2.359, 2.342, 2.336, 2.341, 2.359, 2.381, 2.398, 2.4, 2.388, 2.883, 2.89, 2.895, 2.894, 2.884, 2.868, 2.848, 2.827, 2.809, 2.795, 2.782, 2.766, 2.742, 2.708, 2.665, 2.621, 2.582, 2.551, 2.531, 2.375, 2.376, 2.368, 2.358, 2.351, 2.351, 2.357, 2.364, 2.365, 2.353, 2.331, 2.302, 2.273, 2.25, 2.235, 2.235, 2.236, 2.242, 2.251, 2.258, 2.259, 2.25, 2.231, 2.205, 2.179, 2.157, 2.141, 2.127, 2.113, 2.094, 2.065, 2.03, 1.995, 1.966, 1.949, 1.944, 1.948, 2.21, 2.227, 2.233, 2.226, 2.207, 2.187, 2.171, 2.162, 2.16, 2.162, 2.159, 2.148, 2.127, 2.102, 2.084, 2.076, 2.081, 2.097, 2.117, 2.132, 2.139, 2.137, 2.132, 2.132, 2.142, 2.161, 2.189, 2.22, 2.245, 2.26, 2.265, 2.264, 2.267, 2.278, 2.298, 2.323, 2.347, 2.361, 2.364, 2.358, 2.347, 2.339, 2.336, 2.338, 2.343, 2.346, 2.34, 2.324, 2.3, 2.275, 2.256, 2.248, 2.25, 2.262, 2.272, 2.275, 2.265, 2.249, 2.236, 2.234, 2.246, 2.269, 2.262, 2.244, 2.235, 2.233, 2.231, 2.223, 2.204, 2.177, 2.149, 2.127, 2.115, 2.114, 2.121, 2.133, 2.143, 2.147, 2.146, 2.147, 2.154, 2.17, 2.228, 2.26, 2.285, 2.301, 2.311, 2.321, 2.337, 2.358, 2.381, 2.404, 2.419, 2.422, 2.414, 2.396, 2.375, 2.356, 2.338, 2.324, 2.31, 2.292, 2.266, 2.235, 2.202, 2.175, 2.157, 2.15, 2.148, 2.148, 2.052, 2.05, 2.046, 2.044, 2.048, 2.057, 2.071, 2.086, 2.097, 2.102, 2.1, 2.094, 2.09, 2.091, 2.097, 2.108, 2.122, 2.137, 2.151, 2.378, 2.374, 2.372, 2.37, 2.364, 2.362, 2.36, 2.352, 2.367, 2.34, 2.386, 2.326, 2.41, 2.313, 2.431, 2.303, 2.44, 2.299, 2.434, 2.299, 2.42, 2.3, 2.407, 2.299, 2.4, 2.296, 2.403, 2.292, 2.415, 2.289, 2.428, 2.29, 2.194, 2.136, 2.209, 2.124, 2.232, 2.118, 2.252, 2.115, 2.257, 2.114, 2.245, 2.116, 2.22, 2.116, 2.196, 2.113, 2.184, 2.107, 2.188, 2.1, 2.206, 2.095, 2.23, 2.097, 2.249, 2.102, 2.248, 2.109, 2.227, 2.116, 2.196, 2.119, 2.169, 2.119, 2.16, 2.12, 2.327, 2.205, 2.308, 2.218, 2.28, 2.23, 2.26, 2.24, 2.258, 2.25, 2.275, 2.262, 2.306, 2.279, 2.337, 2.3, 2.353, 2.324, 2.342, 2.346, 2.312, 2.367, 2.28, 2.385, 2.262, 2.401, 2.265, 2.417, 2.29, 2.433, 2.327, 2.452, 2.361, 2.473, 2.379, 2.492, 2.282, 2.653, 2.302, 2.669, 2.316, 2.686, 2.313, 2.699, 2.288, 2.71, 2.251, 2.716, 2.216, 2.721, 2.197, 2.725, 2.198, 2.729, 2.215, 2.734, 2.238, 2.738, 2.25, 2.738, 2.241, 2.733, 2.212, 2.721, 2.177, 2.706, 2.153, 2.692, 2.148, 2.681, 2.179, 2.191, 2.211, 2.234, 2.252, 2.262, 2.261, 2.253, 2.249, 2.253, 2.265, 2.283, 2.298, 2.305, 2.299, 2.282, 2.284, 2.28, 2.291, 2.311, 2.334, 2.348, 2.346, 2.33, 2.308, 2.291, 2.287, 2.295, 2.31, 2.324, 2.326, 2.315, 2.294, 2.275, 2.233, 2.216, 2.199, 2.186, 2.182, 2.186, 2.193, 2.197, 2.191, 2.174, 2.156, 2.141, 2.134, 2.134, 2.14, 2.146, 2.145, 2.133, 1.922, 1.924, 1.91, 1.883, 1.851, 1.825, 1.809, 1.808, 1.819, 1.836, 1.85, 1.848, 1.829, 1.797, 1.764, 1.739, 1.726, 1.727, 1.739, 1.756, 1.769, 1.77, 1.639, 1.631, 1.635, 1.651, 1.674, 1.695, 1.708, 1.709, 1.698, 1.684, 1.674, 1.675, 1.686, 1.706, 1.727, 1.741, 1.74, 1.725, 1.702, 1.679, 1.666, 1.845, 1.869, 1.897, 1.917, 1.922, 1.912, 1.894, 1.875, 1.863, 1.867, 1.886, 1.912, 1.936, 1.947, 1.939, 1.917, 1.892, 1.876, 1.875, 1.892, 1.921, 1.956, 1.875, 1.906, 1.938, 1.957, 1.952, 1.928, 1.897, 1.876, 1.872, 1.885, 1.915, 1.949, 1.972, 1.972, 1.95, 1.918, 1.894, 1.886, 1.897, 1.925, 1.96, 2.071, 2.05, 2.025, 2.009, 2.014, 2.038, 2.077, 2.115, 2.135, 2.124, 2.092, 2.055, 2.031, 2.028, 2.047, 2.083, 2.118, 2.134, 2.118, 2.08, 2.037, 2.01, 2.005, 2.023, 2.057, 2.04, 2.041, 2.019, 1.991, 1.97, 1.968, 1.986, 2.018, 2.052, 2.07, 2.058, 2.023, 1.981, 1.948, 1.931, 1.935, 1.955, 1.98, 1.993, 1.979, 1.94, 1.891, 1.85, 1.83, 1.834, 1.86, 1.898, 1.927, 1.931, 1.91, 1.921, 1.882, 1.859, 1.858, 1.883, 1.928, 1.983, 2.032, 2.053, 2.044, 2.019, 1.999, 1.994, 2.008, 2.041, 2.078, 2.106, 2.108, 2.081, 2.037, 1.993, 1.802, 1.772, 1.76, 1.768, 1.797, 1.836, 1.872, 1.884, 1.863, 1.819, 1.772, 1.735, 1.718, 1.723, 1.748, 1.785, 1.816, 1.829, 1.818, 1.793, 1.77, 1.76, 1.767, 1.792, 1.83, 1.869, 1.892, 1.889, 1.86, 1.825, 1.795, 1.781, 1.786, 1.849, 1.892, 1.938, 1.973, 1.981, 1.965, 1.939, 1.916, 1.907, 1.917, 1.946, 1.985, 2.021, 2.035, 2.022, 1.993, 1.965, 1.952, 1.961, 1.992, 2.039, 2.088, 2.116, 2.113, 2.086, 2.153, 2.167, 2.152, 2.119, 2.085, 2.064, 2.066, 2.09, 2.126, 2.161, 2.176, 2.162, 2.129, 2.093, 2.067, 2.059, 2.07, 2.091, 2.109, 2.106, 2.077, 2.033, 1.989, 1.96, 1.953, 1.967, 1.914, 1.9, 1.905, 1.926, 1.955, 1.973, 1.965, 1.932, 1.888, 1.85, 1.826, 1.824, 1.844, 1.879, 1.913, 1.927, 1.908, 1.863, 1.812, 1.771, 1.751, 1.753, 1.772, 1.8, 1.822, 1.821, 1.792, 1.743, 1.693, 1.653, 1.632, 1.633, 1.655, 1.69, 1.722, 1.734, 1.715, 1.674, 1.628, 1.593, 1.576, 1.579, 1.602, 1.727, 1.715, 1.689, 1.664, 1.651, 1.653, 1.671, 1.701, 1.735, 1.759, 1.763, 1.748, 1.724, 1.701, 1.691, 1.696, 1.717, 1.749, 1.785, 1.813, 1.82, 1.809, 1.79, 1.776, 1.776, 1.794, 1.829, 1.874, 1.915, 1.935, 1.929, 1.902, 1.874, 1.86, 1.866, 1.893, 1.933, 1.974, 1.998, 1.993, 1.964, 1.926, 1.895, 1.883, 1.895, 1.926, 1.964, 1.993, 1.997, 1.976, 1.943, 1.914, 1.903, 1.915, 1.952, 2.002, 2.047, 2.066, 2.051, 2.019, 1.988, 1.974, 1.982, 2.012, 2.053, 2.09, 2.104, 2.087, 2.051, 2.017, 1.801, 1.816, 1.822, 1.817, 1.805, 1.79, 1.779, 1.773, 1.772, 1.776, 1.779, 1.777, 1.768, 1.753, 1.735, 1.721, 1.821, 1.817, 1.823, 1.841, 1.867, 1.891, 1.902, 1.897, 1.88, 1.861, 1.849, 1.85, 1.864, 1.89, 1.919, 1.945, 1.96, 2.272, 2.287, 2.291, 2.28, 2.26, 2.241, 2.233, 2.236, 2.248, 2.267, 2.283, 2.287, 2.279, 2.263, 2.25, 2.245, 2.252, 2.27, 2.291, 2.402, 1.935, 1.933, 1.927, 1.921, 1.915, 1.912, 1.914, 1.92, 1.928, 1.938, 1.946, 1.95, 1.95, 1.949, 1.948, 1.976, 1.98, 1.986, 1.991, 1.991, 1.988, 1.985, 1.986, 1.992, 2.0, 2.008, 2.015, 2.02, 2.023, 2.025, 2.027, 2.027, 2.024, 2.023, 2.033, 2.04, 2.048, 2.055, 2.066, 2.077, 2.089, 2.101, 2.112, 2.119, 2.124, 2.128, 2.135, 2.146, 2.16, 2.176, 2.19, 2.199, 2.25, 2.258, 2.263, 2.264, 2.26, 2.256, 2.255, 2.259, 2.266, 1.871, 1.877, 1.879, 1.879, 1.873, 1.865, 1.861, 1.863, 1.872, 1.888, 1.905, 1.921, 1.934, 2.809, 1.938, 2.795, 1.933, 2.777, 1.924, 2.76, 1.913, 2.747, 1.785, 2.597, 1.769, 2.594, 1.76, 2.592, 1.759, 2.586, 1.765, 2.571, 1.776, 2.548, 1.789, 2.52, 1.8, 2.495, 1.805, 2.476, 1.805, 2.465, 1.802, 2.458, 1.8, 2.451, 1.802, 2.439, 1.809, 2.419, 1.82, 2.394, 1.833, 2.371, 1.843, 2.351, 1.847, 2.337, 1.842, 2.331, 1.831, 2.33, 1.861, 2.203, 1.852, 2.201, 1.84, 2.195, 1.831, 2.183, 1.83, 2.165, 1.837, 2.148, 1.853, 2.135, 1.874, 2.13, 1.895, 2.135, 1.911, 2.148, 1.921, 2.164, 1.928, 2.175, 1.935, 2.177, 1.948, 2.173, 1.966, 2.167, 1.989, 2.165, 2.014, 2.167, 2.035, 2.173, 2.152, 2.11, 2.173, 2.13, 2.193, 2.156, 2.207, 2.181, 2.214, 2.197, 2.217, 2.205, 2.217, 2.208, 2.218, 2.211, 2.222, 2.218, 2.228, 2.227, 2.233, 2.236, 2.235, 2.242, 2.233, 2.239, 2.225, 2.229, 2.212, 2.209, 2.198, 2.187, 2.188, 2.17, 2.185, 2.162, 2.188, 2.165, 2.194, 2.173, 2.2, 2.181, 2.203, 2.184, 2.202, 2.18, 2.198, 2.175, 2.213, 2.389, 2.219, 2.396, 2.225, 2.406, 2.227, 2.415, 2.227, 2.415, 2.224, 2.403, 2.223, 2.387, 2.225, 2.375, 2.229, 2.374, 2.236, 2.385, 2.244, 2.404, 2.253, 2.425, 2.382, 2.601, 2.387, 2.59, 2.388, 2.586, 2.387, 2.586, 2.388, 2.586, 2.393, 2.581, 2.404, 2.567, 2.42, 2.549, 2.438, 2.533, 2.452, 2.521, 2.459, 2.516, 2.462, 2.516, 2.462, 2.519, 2.462, 2.52, 2.467, 2.513, 2.475, 2.499, 2.394, 2.37, 2.385, 2.361, 2.38, 2.352, 2.379, 2.347, 2.377, 2.345, 2.372, 2.347, 2.363, 2.351, 2.35, 2.355, 2.336, 2.354, 2.326, 2.349, 2.319, 2.341, 2.317, 2.335, 2.318, 2.33, 2.317, 2.329, 2.312, 2.33, 2.299, 2.33, 2.282, 2.33, 2.266, 2.328, 2.256, 2.324, 2.198, 2.277, 2.188, 2.279, 2.175, 2.28, 2.165, 2.277, 2.162, 2.275, 2.166, 2.273, 2.179, 2.272, 2.196, 2.273, 2.211, 2.274, 2.22, 2.271, 2.221, 2.265, 2.218, 2.255, 2.215, 2.243, 2.217, 2.232, 2.225, 2.225, 2.238, 2.224, 2.25, 2.229, 2.149, 2.291, 2.145, 2.289, 2.152, 2.294, 2.17, 2.306, 2.189, 2.324, 2.202, 2.342, 2.207, 2.357, 2.204, 2.365, 2.201, 2.368, 2.206, 2.37, 2.222, 2.374, 2.245, 2.385, 2.272, 2.402, 2.295, 2.422, 2.307, 2.442, 2.307, 2.456, 2.3, 2.462, 2.289, 2.463, 2.279, 2.464, 2.275, 2.469, 2.276, 2.481, 2.276, 2.496, 2.272, 2.513, 2.258, 2.528, 2.266, 2.773, 2.257, 2.777, 2.258, 2.783, 2.264, 2.792, 2.273, 2.802, 2.279, 2.808, 2.275, 2.813, 2.263, 2.816, 2.25, 2.817, 2.24, 2.818, 2.238, 2.822, 2.246, 2.829, 2.261, 2.841, 2.274, 2.852, 2.279, 2.859, 2.274, 2.264, 2.108, 2.115, 2.127, 2.141, 2.144, 2.133, 2.107, 2.077, 2.053, 2.041, 2.043, 2.055, 2.069, 2.076, 2.073, 2.062, 2.049, 2.044, 1.989, 1.992, 2.007, 2.03, 2.053, 2.069, 2.072, 2.065, 2.056, 2.052, 2.058, 2.075, 2.097, 2.116, 2.126, 2.126, 2.118, 2.756, 2.111, 2.751, 2.109, 2.729, 2.117, 2.692, 2.134, 2.654, 2.151, 2.626, 2.162, 2.615, 2.163, 2.622, 2.154, 2.64, 2.139, 2.653, 2.123, 2.65, 2.113, 2.627, 2.111, 2.592, 2.116, 2.558, 2.122, 2.535, 2.124, 2.529, 2.119, 2.538, 2.108, 2.555, 2.096, 2.567, 2.09, 2.561, 2.092, 2.537, 2.104, 2.507, 2.202, 2.509, 2.225, 2.509, 2.244, 2.522, 2.251, 2.55, 2.246, 2.588, 2.237, 2.626, 2.233, 2.653, 2.236, 2.665, 2.249, 2.668, 2.269, 2.67, 2.284, 2.679, 2.289, 2.695, 2.281, 2.72, 2.266, 2.743, 2.254, 2.756, 2.25, 2.755, 2.257, 2.739, 2.272, 2.719, 2.292, 2.704, 2.306, 2.697, 2.313, 2.7, 2.315, 2.71, 2.317, 2.719, 2.322, 2.721, 2.334, 2.71, 2.349, 2.69, 2.366, 2.672, 2.381, 2.66, 2.485, 2.595, 2.475, 2.601, 2.465, 2.598, 2.459, 2.582, 2.46, 2.556, 2.466, 2.529, 2.473, 2.514, 2.479, 2.515, 2.48, 2.531, 2.481, 2.554, 2.484, 2.578, 2.493, 2.588, 2.506, 2.583, 2.523, 2.565, 2.54, 2.549, 2.554, 2.541, 2.56, 2.547, 2.559, 2.563, 2.55, 2.581, 2.539, 2.589, 2.527, 2.581, 2.476, 2.374, 2.478, 2.375, 2.475, 2.387, 2.47, 2.412, 2.467, 2.442, 2.466, 2.464, 2.47, 2.47, 2.479, 2.458, 2.489, 2.435, 2.497, 2.412, 2.501, 2.397, 2.503, 2.396, 2.504, 2.407, 2.507, 2.425, 2.514, 2.442, 2.523, 2.447, 2.533, 2.437, 2.542, 2.417, 2.546, 2.398, 2.545, 2.391, 2.541, 2.4, 2.536, 2.422, 2.579, 2.33, 2.568, 2.349, 2.56, 2.365, 2.556, 2.368, 2.554, 2.352, 2.552, 2.324, 2.548, 2.296, 2.541, 2.278, 2.533, 2.275, 2.525, 2.29, 2.518, 2.317, 2.514, 2.343, 2.51, 2.353, 2.508, 2.342, 2.506, 2.317, 2.505, 2.29, 2.502, 2.275, 2.495, 2.277, 2.489, 2.293, 2.484, 2.32, 2.484, 2.349, 2.486, 2.367, 2.49, 2.37, 2.496, 2.363, 2.504, 2.355, 2.51, 2.354, 2.515, 2.362, 2.519, 2.38, 2.521, 2.4, 2.521, 2.412, 2.521, 2.411, 2.521, 2.394, 2.522, 2.372, 2.522, 2.353, 2.52, 2.347, 2.514, 2.358, 2.501, 2.38, 2.486, 2.405, 2.471, 2.422, 2.52, 2.569, 2.52, 2.565, 2.525, 2.548, 2.532, 2.525, 2.539, 2.503, 2.542, 2.488, 2.54, 2.484, 2.535, 2.493, 2.529, 2.506, 2.526, 2.517, 2.527, 2.514, 2.53, 2.498, 2.535, 2.478, 2.537, 2.464, 2.533, 2.463, 2.522, 2.477, 2.508, 2.502, 2.492, 2.533, 2.482, 2.558, 2.477, 2.567, 2.475, 2.564, 2.474, 2.554, 2.471, 2.549, 2.463, 2.555, 2.48, 2.77, 2.502, 2.763, 2.527, 2.741, 2.551, 2.715, 2.57, 2.693, 2.577, 2.682, 2.574, 2.68, 2.568, 2.684, 2.563, 2.687, 2.565, 2.681, 2.577, 2.665, 2.596, 2.64, 2.615, 2.616, 2.626, 2.601, 2.626, 2.602, 2.617, 2.614, 2.607, 2.635, 2.603, 2.655, 2.608, 2.666, 2.622, 2.664, 2.641, 2.655, 2.654, 2.647, 2.656, 2.645, 2.647, 2.651, 2.635, 2.661, 2.625, 2.67, 2.624, 2.667, 2.633, 2.65, 2.649, 2.622, 2.666, 2.589, 2.675, 2.562, 2.67, 2.545, 2.651, 2.541, 2.594, 2.517, 2.57, 2.52, 2.546, 2.523, 2.53, 2.521, 2.527, 2.51, 2.537, 2.487, 2.556, 2.456, 2.573, 2.426, 2.577, 2.404, 2.566, 2.394, 2.542, 2.395, 2.518, 2.402, 2.502, 2.406, 2.5, 2.399, 2.513, 2.379, 2.531, 2.353, 2.545, 2.331, 2.544, 2.319, 2.528, 2.32, 2.502, 2.33, 2.477, 2.341, 2.395, 2.08, 2.37, 2.094, 2.361, 2.096, 2.368, 2.082, 2.384, 2.062, 2.398, 2.046, 2.4, 2.044, 2.386, 2.057, 2.362, 2.082, 2.342, 2.109, 2.331, 2.125, 2.334, 2.122, 2.35, 2.101, 2.371, 2.072, 2.384, 2.047, 2.383, 2.036, 2.365, 2.04, 2.338, 2.054, 2.314, 2.071, 2.301, 2.077, 2.303, 2.067, 2.317, 2.046, 2.332, 2.023, 2.34, 2.009, 2.335, 2.01, 2.32, 2.028, 2.302, 2.059, 2.287, 2.09, 2.285, 2.106, 2.295, 2.102, 2.314, 2.083, 2.333, 2.064, 2.342, 2.055, 2.337, 2.059, 2.32, 2.077, 2.319, 2.089, 2.303, 2.106, 2.279, 2.141, 2.255, 2.181, 2.239, 2.211, 2.235, 2.221, 2.243, 2.21, 2.254, 2.187, 2.258, 2.166, 2.248, 2.156, 2.226, 2.161, 2.2, 2.177, 2.179, 2.194, 2.169, 2.199, 2.169, 2.184, 2.175, 2.154, 2.18, 2.122, 2.174, 2.1, 2.152, 2.095, 2.118, 2.106, 2.081, 2.128, 2.052, 2.15, 2.037, 2.161, 2.038, 2.153, 2.047, 2.134, 2.055, 2.116, 2.053, 2.108, 2.034, 2.116, 2.002, 2.138, 1.968, 2.169, 1.944, 2.194, 1.936, 2.202, 1.907, 2.058, 1.923, 2.022, 1.935, 1.988, 1.936, 1.968, 1.925, 1.967, 1.903, 1.984, 1.881, 2.011, 1.868, 2.036, 1.87, 2.046, 1.886, 2.036, 1.91, 2.013, 1.935, 1.99, 1.948, 1.979, 1.941, 1.984, 1.919, 2.003, 1.891, 2.028, 1.867, 2.046, 1.85, 2.044, 1.844, 2.014, 1.846, 1.966, 1.852, 1.916, 1.856, 1.878, 1.851, 1.859, 1.834, 1.861, 1.809, 1.879, 1.782, 1.904, 1.76, 1.923, 1.748, 1.921, 1.744, 1.9, 1.749, 1.866, 1.756, 1.83, 1.758, 1.799, 1.751, 1.781, 1.733, 1.777, 1.706, 1.782, 1.679, 1.79, 1.658, 1.786, 1.647, 1.764, 1.738, 1.604, 1.728, 1.605, 1.719, 1.615, 1.713, 1.626, 1.717, 1.629, 1.731, 1.616, 1.752, 1.586, 1.775, 1.549, 1.795, 1.518, 1.802, 1.5, 1.797, 1.501, 1.787, 1.52, 1.778, 1.552, 1.775, 1.59, 1.78, 1.62, 1.791, 1.634, 1.804, 1.633, 1.811, 1.624, 1.806, 1.619, 1.787, 1.628, 1.761, 1.652, 1.737, 1.689, 1.721, 1.735, 1.713, 1.779, 1.714, 1.81, 1.72, 1.822, 1.724, 1.813, 1.724, 1.791, 1.855, 1.884, 1.866, 1.938, 1.877, 1.991, 1.884, 2.029, 1.886, 2.042, 2.029, 2.049, 2.081, 2.116, 2.141, 2.144, 2.128, 2.103, 2.083, 2.075, 2.081, 2.097, 2.114, 2.117, 2.096, 1.866, 1.841, 1.838, 1.854, 1.879, 1.899, 1.9, 1.879, 1.849, 1.821, 1.807, 1.81, 1.831, 1.863, 1.895, 1.913, 1.91, 1.888, 1.643, 1.693, 1.742, 1.773, 1.78, 1.769, 1.758, 1.759, 1.779, 1.816, 1.868, 1.922, 1.96, 1.971, 1.961, 1.945, 1.939, 1.952, 2.246, 2.262, 2.3, 2.351, 2.402, 2.431, 2.424, 2.392, 2.359, 2.341, 2.347, 2.379, 2.43, 2.483, 2.516, 2.521, 2.508, 2.497, 2.504, 2.226, 2.237, 2.253, 2.269, 2.282, 2.288, 2.286, 2.281, 2.278, 2.281, 2.292, 2.31, 2.329, 2.343, 2.35, 2.35, 2.3, 2.305, 2.312, 2.317, 2.319, 2.318, 2.315, 2.315, 2.32, 2.33, 2.342, 2.351, 2.357, 2.357, 2.352, 2.348, 2.348, 2.396, 2.392, 2.387, 2.381, 2.377, 2.373, 2.37, 2.37, 2.372, 2.375, 2.379, 2.382, 2.386, 2.393, 2.401, 2.41, 2.417, 2.42, 2.416, 2.405, 2.39, 2.375, 2.359, 2.348, 2.342, 2.34, 2.336, 2.331, 2.322, 2.311, 2.3, 2.29, 2.282, 2.278, 2.273, 2.264, 2.249, 2.231, 2.215, 2.207, 2.207, 2.215, 2.227, 2.238, 2.247, 2.248, 2.18, 2.761, 2.201, 2.727, 2.226, 2.688, 2.246, 2.655, 2.257, 2.637, 2.259, 2.637, 2.255, 2.651, 2.255, 2.669, 2.262, 2.678, 2.28, 2.666, 2.303, 2.637, 2.327, 2.601, 2.343, 2.57, 2.346, 2.553, 2.341, 2.551, 2.333, 2.562, 2.448, 2.214, 2.462, 2.174, 2.467, 2.137, 2.458, 2.116, 2.435, 2.112, 2.409, 2.119, 2.392, 2.13, 2.388, 2.129, 2.397, 2.111, 2.412, 2.077, 2.424, 2.039, 2.425, 2.006, 2.412, 1.988, 2.391, 1.984, 2.373, 1.993, 2.366, 2.002, 2.375, 2.001, 2.396, 1.982, 2.553, 1.766, 2.555, 1.744, 2.546, 1.73, 2.531, 1.729, 2.521, 1.74, 2.518, 1.761, 2.526, 1.785, 2.54, 1.802, 2.557, 1.804, 2.569, 1.792, 2.57, 1.77, 2.561, 1.749, 2.545, 1.737, 2.53, 1.739, 2.522, 1.755, 2.522, 1.783, 2.376, 1.987, 2.386, 2.017, 2.396, 2.044, 2.399, 2.064, 2.391, 2.07, 2.374, 2.063, 2.36, 2.051, 2.353, 2.042, 2.358, 2.045, 2.374, 2.059, 2.394, 2.083, 2.412, 2.107, 2.42, 2.123, 2.419, 2.123, 2.412, 2.112, 2.405, 2.096, 2.405, 2.089, 2.412, 2.094, 2.425, 2.111, 2.261, 2.265, 2.255, 2.251, 2.017, 2.532, 2.014, 2.514, 2.011, 2.502, 2.007, 2.499, 2.004, 2.502, 2.003, 2.504, 2.005, 2.499, 2.009, 2.484, 2.016, 2.462, 2.021, 2.44, 2.023, 2.423, 2.022, 2.415, 2.019, 2.414, 2.017, 2.417, 2.017, 2.419, 2.021, 2.416, 1.989, 2.264, 2.002, 2.255, 2.014, 2.241, 2.022, 2.223, 2.02, 2.209, 2.012, 2.202, 2.002, 2.202, 1.996, 2.209, 1.994, 2.215, 1.996, 2.218, 1.998, 2.214, 1.995, 2.203, 1.986, 2.189, 1.97, 2.176, 1.951, 2.169, 1.932, 2.172, 1.917, 2.181, 1.91, 2.189, 1.911, 2.191, 1.916, 2.185, 2.026, 2.112, 2.028, 2.121, 2.032, 2.135, 2.038, 2.153, 2.046, 2.172, 2.053, 2.188, 2.063, 2.202, 2.072, 2.214, 2.08, 2.224, 2.088, 2.234, 2.093, 2.247, 2.098, 2.262, 2.103, 2.281, 2.255, 2.635, 2.269, 2.653, 2.284, 2.668, 2.295, 2.682, 2.3, 2.695, 2.299, 2.709, 2.296, 2.722, 2.296, 2.736, 2.299, 2.748, 2.306, 2.755, 2.316, 2.759, 2.325, 2.763, 2.329, 2.768, 2.327, 2.775, 2.324, 2.783, 2.321, 2.792, 2.324, 2.8, 2.332, 2.807, 2.345, 2.812, 2.064, 2.061, 2.062, 2.068, 2.075, 2.08, 2.083, 2.083, 2.078, 2.071, 2.065, 2.064, 2.067, 2.075, 2.084, 2.094, 2.136, 3.354, 2.143, 3.34, 2.145, 3.33, 2.144, 3.322, 2.144, 3.316, 2.15, 3.311, 2.162, 3.306, 2.177, 3.306, 2.195, 3.311, 2.211, 3.323, 2.221, 3.338, 2.224, 3.356, 2.227, 2.232, 2.24, 2.248, 2.254, 2.254, 2.248, 2.08, 2.56, 2.089, 2.573, 2.098, 2.586, 2.107, 2.587, 2.116, 2.569, 2.124, 2.538, 2.134, 2.501, 2.145, 2.472, 2.155, 2.456, 2.166, 2.455, 2.176, 2.464, 2.186, 2.473, 2.197, 2.467, 2.206, 2.443, 2.214, 2.406, 2.22, 2.367, 2.223, 2.334, 2.225, 2.314, 2.227, 2.307, 2.231, 2.307, 2.143, 1.938, 2.138, 1.929, 2.138, 1.929, 2.141, 1.932, 2.147, 1.927, 2.154, 1.905, 2.162, 1.868, 2.166, 1.824, 2.166, 1.782, 2.162, 1.751, 2.157, 1.73, 2.152, 1.718, 2.149, 1.713, 2.146, 1.706, 2.142, 1.69, 2.135, 1.662, 2.125, 1.626, 2.113, 1.589, 2.101, 1.56, 2.093, 1.544, 2.089, 1.544, 2.109, 1.546, 2.121, 1.522, 2.138, 1.503, 2.157, 1.494, 2.177, 1.499, 2.193, 1.521, 2.204, 1.558, 2.209, 1.605, 2.212, 1.66, 2.215, 1.711, 2.217, 1.748, 2.221, 1.767, 2.304, 2.698, 2.294, 2.69, 2.294, 2.681, 2.307, 2.681, 2.329, 2.693, 2.352, 2.718, 2.365, 2.751, 2.364, 2.784, 2.353, 2.808, 2.339, 2.818, 2.332, 2.82, 2.336, 2.821, 2.352, 2.829, 2.374, 2.845, 2.395, 2.866, 2.404, 2.887, 2.402, 2.901, 2.473, 2.58, 2.468, 2.587, 2.454, 2.582, 2.438, 2.562, 2.431, 2.532, 2.436, 2.501, 2.45, 2.476, 2.468, 2.461, 2.481, 2.456, 2.481, 2.453, 2.466, 2.443, 2.444, 2.422, 2.424, 2.391, 2.414, 2.356, 2.418, 2.328, 2.432, 2.312, 2.451, 2.31, 2.464, 2.317, 2.461, 2.327, 2.444, 2.334, 2.422, 2.336, 2.406, 2.334, 2.401, 2.332, 2.467, 2.02, 2.485, 2.015, 2.49, 2.021, 2.48, 2.029, 2.46, 2.032, 2.442, 2.027, 2.435, 2.018, 2.441, 2.013, 2.459, 2.018, 2.482, 2.037, 2.5, 2.071, 2.505, 2.112, 2.492, 2.151, 2.47, 2.18, 2.449, 2.193, 2.436, 2.192, 2.436, 2.184, 2.446, 2.17, 2.362, 2.056, 2.35, 2.015, 2.353, 1.979, 2.367, 1.957, 2.383, 1.954, 2.391, 1.969, 2.384, 1.994, 2.364, 2.019, 2.34, 2.033, 2.321, 2.033, 2.313, 2.023, 2.317, 2.013, 2.33, 2.013, 2.342, 2.028, 2.342, 2.059, 2.324, 2.098, 2.293, 2.135, 2.259, 2.159, 2.233, 2.168, 2.222, 2.168, 2.156, 2.126, 2.159, 2.144, 2.145, 2.173, 2.115, 2.206, 2.079, 2.23, 2.05, 2.239, 2.032, 2.234, 2.03, 2.22, 2.037, 2.21, 2.046, 2.209, 2.045, 2.219, 2.026, 2.237, 1.99, 2.255, 1.949, 2.265, 1.916, 2.262, 1.897, 2.246, 1.895, 2.224, 1.906, 2.207, 1.92, 2.2, 1.924, 2.207, 1.587, 2.269, 1.58, 2.244, 1.583, 2.226, 1.596, 2.22, 1.613, 2.227, 1.631, 2.243, 1.643, 2.261, 1.646, 2.27, 1.643, 2.265, 1.635, 2.25, 1.629, 2.231, 1.632, 2.215, 1.647, 2.204, 1.671, 2.198, 1.702, 2.197, 1.733, 2.198, 1.754, 2.196, 1.762, 2.19, 1.756, 2.181, 1.745, 2.174, 1.733, 2.172, 1.728, 2.177, 1.735, 2.19, 1.751, 2.205, 1.77, 2.217, 1.783, 2.221, 1.787, 2.218, 1.806, 2.161, 1.791, 2.132, 1.783, 2.1, 1.785, 2.063, 1.8, 2.019, 1.824, 1.965, 1.85, 1.905, 1.869, 1.848, 1.875, 1.8, 1.867, 1.764, 1.851, 1.744, 1.836, 1.737, 1.833, 1.739, 1.844, 1.747, 1.868, 1.751, 1.9, 1.749, 1.93, 1.74, 1.946, 1.728, 1.945, 1.717, 1.932, 1.71, 1.919, 1.708, 1.917, 1.711, 1.93, 1.719, 1.959, 1.727, 1.994, 1.732, 2.026, 1.735, 2.044, 1.737, 2.045, 1.738, 2.034, 1.741, 2.021, 1.746, 2.015, 1.754, 2.023, 1.763, 2.044, 1.767, 2.072, 1.768, 2.092, 1.763, 2.095, 1.756, 2.077, 1.751, 2.048, 1.749, 2.018, 1.754, 1.998, 1.766, 1.993, 1.785, 2.002, 1.806, 2.019, 1.825, 2.002, 1.966, 1.984, 1.978, 1.977, 1.995, 1.985, 2.015, 2.005, 2.033, 2.03, 2.043, 2.049, 2.043, 2.055, 2.035, 2.045, 2.027, 2.027, 2.025, 2.012, 2.034, 2.009, 2.054, 2.018, 2.081, 2.039, 2.104, 2.061, 2.117, 2.075, 2.119, 2.073, 2.112, 2.055, 2.105, 2.035, 2.101, 2.023, 2.105, 2.025, 2.118, 2.041, 2.138, 2.067, 2.158, 2.093, 2.173, 2.06, 2.4, 2.072, 2.423, 2.094, 2.443, 2.118, 2.456, 2.133, 2.459, 2.133, 2.456, 2.118, 2.45, 2.1, 2.447, 2.091, 2.449, 2.095, 2.457, 2.113, 2.466, 2.139, 2.47, 2.163, 2.465, 2.178, 2.451, 2.182, 2.432, 2.177, 2.417, 2.17, 2.408, 2.17, 2.406, 2.18, 2.408, 2.198, 2.409, 2.22, 2.404, 2.237, 2.389, 2.241, 2.367, 2.187, 2.77, 2.197, 2.744, 2.207, 2.722, 2.214, 2.705, 2.214, 2.695, 2.208, 2.689, 2.203, 2.683, 2.205, 2.672, 2.216, 2.654, 2.234, 2.629, 2.254, 2.601, 2.27, 2.577, 2.275, 2.56, 2.269, 2.553, 2.257, 2.552, 2.245, 2.549, 2.185, 2.26, 2.183, 2.242, 2.175, 2.231, 2.162, 2.228, 2.147, 2.228, 2.138, 2.226, 2.138, 2.218, 2.146, 2.205, 2.155, 2.193, 2.163, 2.184, 2.165, 2.182, 2.16, 2.185, 2.153, 2.192, 2.15, 2.199, 2.155, 2.202, 2.167, 2.199, 2.186, 2.189, 2.209, 2.174, 2.228, 2.158, 2.41, 1.948, 2.406, 1.933, 2.386, 1.916, 2.36, 1.9, 2.336, 1.887, 2.322, 1.876, 2.321, 1.866, 2.334, 1.855, 2.353, 1.844, 2.366, 1.832, 2.367, 1.822, 2.357, 1.817, 2.34, 1.817, 2.331, 1.823, 2.334, 1.832, 2.352, 1.842, 2.381, 1.848, 2.414, 1.85, 2.323, 1.953, 2.302, 1.965, 2.275, 1.975, 2.247, 1.984, 2.231, 1.994, 2.228, 2.008, 2.239, 2.028, 2.256, 2.051, 2.272, 2.073, 2.277, 2.093, 2.27, 2.105, 2.256, 2.111, 2.239, 2.115, 2.033, 2.655, 2.035, 2.645, 2.042, 2.632, 2.052, 2.617, 2.063, 2.606, 2.069, 2.597, 2.07, 2.59, 2.067, 2.584, 2.063, 2.577, 2.064, 2.568, 2.071, 2.555, 2.084, 2.539, 2.1, 2.52, 2.112, 2.501, 2.114, 2.483, 2.109, 2.467, 2.111, 2.176, 2.092, 2.177, 2.073, 2.179, 2.061, 2.179, 2.059, 2.178, 2.067, 2.173, 2.081, 2.167, 2.094, 2.165, 2.097, 2.164, 2.088, 2.165, 2.071, 2.166, 2.055, 2.164, 2.047, 2.157, 2.051, 2.142, 2.065, 2.121, 2.085, 2.097, 2.103, 2.07, 2.109, 2.044, 2.104, 2.021, 2.093, 2.003, 2.084, 1.988, 2.35, 1.797, 2.361, 1.791, 2.376, 1.779, 2.392, 1.761, 2.405, 1.741, 2.407, 1.725, 2.397, 1.715, 2.379, 1.711, 2.36, 1.713, 2.347, 1.72, 2.343, 1.728, 2.347, 1.735, 2.355, 1.735, 2.361, 1.732, 2.36, 1.726, 2.352, 1.72, 2.339, 1.721, 2.325, 1.728, 2.316, 1.741, 2.34, 1.81, 2.344, 1.815, 2.352, 1.825, 2.359, 1.838, 2.359, 1.851, 2.353, 1.858, 2.341, 1.858, 2.329, 1.855, 2.319, 1.851, 2.316, 1.855, 2.319, 1.869, 1.712, 1.707, 1.703, 1.704, 1.712, 1.728, 1.75, 1.773, 1.795, 1.813, 1.826, 1.835, 1.84, 1.845, 1.853, 1.863, 1.972, 1.978, 1.977, 1.971, 1.96, 1.947, 1.937, 1.932, 1.932, 1.935, 1.939, 1.941, 1.938, 1.932, 1.929, 1.93, 1.935, 2.036, 2.043, 2.046, 2.046, 2.045, 2.044, 2.044, 2.044, 2.043, 2.043, 2.042, 2.043, 2.043, 2.043, 2.044, 2.048, 2.059, 2.076, 2.095, 2.113, 2.125, 2.129, 2.127, 2.146, 2.162, 2.178, 2.188, 2.19, 2.186, 2.18, 2.174, 2.169, 2.167, 2.166, 2.167, 2.169, 2.166, 2.158, 2.149, 2.141, 2.136, 2.134, 2.137, 2.141, 2.147, 2.152, 2.156, 2.159, 2.167, 2.177, 1.733, 1.745, 1.756, 1.766, 1.772, 1.778, 1.785, 1.796, 1.81, 1.824, 1.835, 1.839, 1.833, 1.818, 1.8, 1.783, 1.783, 1.781, 1.772, 1.758, 1.743, 1.729, 1.721, 1.723, 1.735, 1.75, 1.763, 1.768, 1.766, 1.758, 1.751, 1.748, 1.752, 1.764, 1.732, 1.746, 1.764, 1.78, 1.787, 1.785, 1.776, 1.768, 1.765, 1.772, 1.788, 1.81, 1.833, 1.85, 1.856, 1.851, 1.842, 1.835, 1.836, 1.846, 1.863, 1.885, 1.903, 1.912, 1.912, 1.898, 1.898, 1.904, 1.918, 1.934, 1.948, 1.954, 1.949, 1.933, 1.911, 1.893, 1.886, 1.889, 1.9, 1.915, 1.929, 1.935, 1.932, 1.922, 1.91, 1.906, 1.913, 1.927, 1.944, 1.96, 1.971, 1.973, 1.969, 1.964, 2.38, 2.518, 2.366, 2.487, 2.357, 2.438, 2.354, 2.386, 2.36, 2.347, 2.371, 2.325, 2.379, 2.319, 2.376, 2.325, 2.362, 2.327, 2.339, 2.313, 2.316, 2.276, 2.302, 2.225, 2.3, 2.179, 2.31, 2.147, 2.327, 2.134, 2.339, 2.141, 2.338, 2.159, 2.371, 2.131, 2.358, 2.125, 2.337, 2.103, 2.318, 2.072, 2.309, 2.039, 2.315, 2.011, 2.331, 1.993, 2.348, 1.984, 2.356, 1.983, 2.348, 1.978, 2.326, 1.96, 2.299, 1.925, 2.279, 1.883, 2.272, 1.843, 2.279, 1.817, 2.298, 1.808, 2.316, 1.819, 2.323, 1.847, 2.227, 2.241, 2.253, 2.248, 2.277, 2.27, 2.288, 2.299, 2.283, 2.325, 2.269, 2.337, 2.259, 2.332, 2.264, 2.321, 2.287, 2.316, 2.32, 2.325, 2.356, 2.351, 2.382, 2.388, 2.394, 2.429, 2.39, 2.461, 2.377, 2.478, 2.363, 2.485, 2.356, 2.491, 2.443, 2.471, 2.49, 2.494, 2.481, 2.463, 2.449, 2.448, 2.46, 2.479, 2.496, 2.499, 2.486, 2.462, 2.442, 2.434, 2.444, 2.468, 1.966, 1.964, 1.963, 1.963, 1.966, 1.972, 1.981, 1.99, 1.996, 1.996, 1.99, 1.983, 1.977, 1.975, 1.974, 1.937, 1.938, 1.94, 1.941, 1.94, 1.935, 1.927, 1.92, 1.912, 1.904, 1.899, 1.895, 1.891, 1.885, 1.876, 1.867, 1.857, 1.85, 1.937, 1.934, 1.931, 1.928, 1.93, 1.935, 1.941, 1.945, 1.943, 1.936, 1.924, 1.912, 1.902, 1.898, 1.898, 1.9, 1.901, 1.898, 1.895, 1.887, 1.87, 1.851, 1.832, 1.819, 1.814, 1.816, 1.824, 1.832, 1.839, 1.849, 2.819, 1.849, 2.829, 1.855, 2.838, 1.865, 2.832, 1.876, 2.804, 1.884, 2.762, 1.887, 2.717, 1.883, 2.682, 1.876, 2.662, 1.869, 2.657, 1.864, 2.662, 1.866, 2.661, 1.871, 2.64, 1.878, 2.597, 1.884, 2.542, 1.886, 2.492, 1.997, 2.191, 1.991, 2.204, 1.985, 2.23, 1.985, 2.253, 1.992, 2.26, 2.003, 2.243, 2.014, 2.211, 2.021, 2.178, 2.025, 2.159, 2.025, 2.158, 2.026, 2.174, 2.032, 2.199, 2.044, 2.217, 2.059, 2.217, 2.077, 2.196, 2.091, 2.166, 2.101, 2.138, 2.26, 2.001, 2.279, 1.994, 2.289, 2.005, 2.293, 2.027, 2.296, 2.049, 2.3, 2.055, 2.309, 2.041, 2.321, 2.014, 2.335, 1.99, 2.348, 1.977, 2.358, 1.979, 2.363, 1.996, 2.367, 2.024, 2.374, 2.051, 2.389, 2.067, 2.408, 2.063, 2.432, 2.045, 2.454, 2.024, 2.471, 2.01, 2.548, 2.0, 2.556, 1.994, 2.562, 2.003, 2.568, 2.023, 2.576, 2.043, 2.589, 2.052, 2.607, 2.043, 2.629, 2.018, 2.652, 1.989, 2.674, 1.968, 2.691, 1.96, 2.702, 1.967, 2.708, 1.986, 2.714, 2.003, 2.721, 2.01, 2.73, 2.0, 2.741, 1.975, 2.752, 1.946, 2.758, 1.925, 2.76, 1.917, 2.758, 1.923, 2.758, 1.942, 2.764, 1.967, 2.776, 1.986, 2.864, 1.987, 2.859, 1.973, 2.85, 1.971, 2.836, 1.984, 2.825, 2.009, 2.126, 3.204, 2.136, 3.226, 2.134, 3.248, 2.125, 3.269, 2.118, 3.289, 2.118, 3.309, 2.131, 3.332, 2.153, 3.357, 2.176, 3.386, 2.194, 3.415, 2.2, 3.443, 2.196, 3.471, 2.185, 3.497, 2.175, 3.521, 2.174, 3.545, 2.181, 3.567, 2.127, 2.115, 2.09, 2.061, 2.035, 3.188, 2.018, 3.162, 2.013, 3.144, 2.017, 3.132, 2.025, 3.121, 2.028, 3.108, 2.02, 3.088, 2.004, 3.063, 1.988, 3.038, 1.976, 3.019, 1.974, 3.007, 1.981, 3.006, 1.993, 3.01, 1.892, 3.018, 1.916, 3.038, 1.938, 3.053, 1.949, 3.065, 1.946, 3.078, 1.938, 3.095, 1.93, 3.118, 1.925, 3.146, 1.928, 3.176, 1.937, 3.203, 1.945, 3.226, 1.949, 3.241, 1.943, 3.253, 1.926, 3.264, 1.902, 3.274, 1.88, 3.286, 2.014, 3.412, 2.019, 3.425, 2.02, 3.439, 2.02, 3.45, 2.024, 3.461, 2.032, 3.468, 2.043, 3.471, 2.051, 3.469, 2.054, 3.461, 2.051, 3.45, 2.045, 3.437, 2.04, 3.422, 2.041, 3.406, 2.052, 3.388, 2.071, 3.368, 2.094, 3.346, 2.112, 3.326, 2.123, 3.307, 2.125, 3.293, 2.121, 3.287, 2.236, 2.24, 2.236, 1.933, 2.855, 1.926, 2.832, 1.924, 2.819, 1.925, 2.81, 1.923, 2.801, 1.916, 2.787, 1.905, 2.764, 1.891, 2.73, 1.877, 2.694, 1.866, 2.663, 1.862, 2.642, 1.863, 2.633, 1.868, 2.631, 1.809, 2.522, 1.789, 2.505, 1.772, 2.496, 1.76, 2.493, 1.753, 2.491, 1.748, 2.486, 1.741, 2.479, 1.73, 2.472, 1.714, 2.471, 1.696, 2.48, 1.68, 2.498, 1.667, 2.521, 1.661, 2.547, 1.662, 2.571, 1.668, 2.589, 1.68, 2.604, 1.936, 2.189, 1.939, 2.196, 1.931, 2.215, 1.921, 2.23, 1.921, 2.225, 1.935, 2.194, 1.964, 2.147, 2.004, 2.102, 2.041, 2.073, 2.059, 2.066, 2.05, 2.079, 2.025, 2.101, 1.997, 2.114, 1.979, 2.105, 1.977, 2.076, 1.994, 2.038, 2.021, 2.007, 2.063, 1.948, 2.092, 1.92, 2.121, 1.898, 2.134, 1.889, 2.123, 1.896, 2.092, 1.918, 2.057, 1.945, 2.034, 1.966, 2.032, 1.968, 2.049, 1.951, 2.081, 1.925, 2.115, 1.902, 2.132, 1.891, 2.127, 1.894, 2.105, 1.91, 2.082, 1.932, 2.071, 1.95, 2.171, 2.002, 2.207, 2.002, 2.247, 1.991, 2.278, 1.977, 2.287, 1.969, 2.272, 1.971, 2.244, 1.985, 2.217, 2.009, 2.203, 2.034, 2.205, 2.051, 2.223, 2.056, 2.247, 2.051, 2.264, 2.044, 2.262, 2.043, 2.239, 2.051, 2.208, 2.07, 2.185, 2.094, 2.051, 2.121, 2.065, 2.102, 2.067, 2.087, 2.047, 2.083, 2.012, 2.091, 1.974, 2.11, 1.948, 2.133, 1.939, 2.148, 1.951, 2.151, 2.051, 2.033, 2.016, 2.002, 1.995, 1.995, 2.001, 2.009, 2.015, 2.014, 2.008, 2.001, 1.998, 2.001, 2.012, 2.027, 2.043, 2.059, 2.055, 2.043, 2.031, 2.024, 2.025, 2.033, 2.042, 2.046, 2.043, 2.033, 2.022, 2.016, 2.02, 2.035, 2.057, 2.082, 2.099, 2.103, 2.092, 2.076, 2.061, 2.054, 2.055, 2.062, 2.067, 2.274, 2.287, 2.308, 2.329, 2.34, 2.339, 2.326, 2.313, 2.308, 2.316, 2.334, 2.358, 2.379, 2.389, 2.383, 2.296, 2.299, 2.305, 2.307, 2.303, 2.29, 2.274, 2.261, 2.256, 2.26, 2.27, 2.279, 2.282, 2.276, 2.262, 2.246, 2.235, 2.234, 2.306, 2.306, 2.316, 2.333, 2.35, 2.361, 2.361, 2.352, 2.339, 2.329, 2.328, 2.337, 2.354, 2.374, 2.388, 2.39, 2.38, 2.198, 2.194, 2.201, 2.212, 2.221, 2.22, 2.208, 2.19, 2.173, 2.162, 2.159, 2.163, 2.163, 2.188, 2.19, 2.168, 2.132, 2.097, 2.078, 2.081, 2.103, 2.136, 2.161, 2.164, 2.144, 2.114, 1.964, 2.631, 1.94, 2.605, 1.907, 2.577, 1.876, 2.55, 1.853, 2.523, 1.846, 2.499, 1.853, 2.48, 1.871, 2.463, 1.894, 2.447, 1.911, 2.428, 1.913, 2.406, 1.902, 2.38, 1.888, 2.355, 1.88, 2.33, 1.887, 2.31, 1.974, 1.988, 1.944, 1.969, 1.913, 1.952, 1.891, 1.94, 1.888, 1.936, 1.902, 1.939, 1.929, 1.947, 1.958, 1.954, 1.976, 1.956, 1.973, 1.953, 1.952, 1.947, 1.925, 1.94, 1.905, 1.936, 1.895, 1.938, 1.902, 1.946, 1.92, 1.954, 1.941, 1.962, 1.952, 1.961, 1.945, 1.952, 1.923, 1.935, 1.917, 1.818, 1.942, 1.832, 1.965, 1.849, 1.977, 1.862, 2.001, 2.024, 2.036, 2.031, 2.012, 1.991, 1.977, 1.981, 1.999, 2.026, 2.053, 2.07, 2.07, 2.06, 2.05, 2.266, 2.29, 2.306, 2.304, 2.287, 2.264, 2.245, 2.24, 2.248, 2.266, 2.285, 2.295, 2.29, 2.273, 2.254, 2.24, 2.235, 2.155, 2.162, 2.177, 2.194, 2.203, 2.202, 2.191, 2.178, 2.17, 2.173, 2.185, 2.203, 2.218, 2.225, 2.219, 2.205, 2.189, 2.174, 2.166, 2.163, 1.979, 1.974, 1.969, 1.961, 1.947, 1.932, 1.919, 1.91, 1.91, 1.917, 1.924, 1.928, 1.924, 1.911, 1.889, 1.866, 1.85, 1.845, 1.85, 1.861, 1.87, 1.873, 1.866, 1.878, 1.876, 1.865, 1.847, 1.83, 1.769, 1.782, 1.798, 1.816, 1.831, 1.84, 1.843, 1.841, 1.836, 1.832, 1.832, 1.838, 1.852, 1.868, 1.886, 1.903, 2.005, 2.002, 1.994, 1.984, 1.974, 1.966, 1.963, 1.966, 1.97, 1.969, 1.959, 1.941, 1.917, 1.891, 1.87, 1.857, 1.852, 1.855, 1.858, 1.823, 1.836, 1.849, 1.862, 1.877, 1.893, 1.91, 1.927, 1.943, 1.953, 1.958, 1.957, 1.949, 1.938, 1.926, 1.917, 1.912, 2.006, 1.999, 1.99, 1.981, 1.973, 1.967, 1.962, 1.96, 1.96, 1.962, 1.966, 1.971, 1.98, 1.991, 2.005, 2.021, 1.952, 1.945, 1.938, 1.935, 1.935, 1.938, 1.941, 1.942, 1.94, 1.936, 1.931, 1.926, 1.923, 1.923, 1.925, 1.927, 1.811, 2.592, 1.815, 2.587, 1.817, 2.589, 1.812, 2.598, 1.805, 2.61, 1.795, 2.617, 1.788, 2.614, 1.789, 2.6, 1.797, 2.581, 1.811, 2.567, 1.826, 2.561, 1.837, 2.565, 1.841, 2.576, 1.838, 2.589, 1.832, 2.595, 1.937, 2.297, 1.935, 2.293, 1.926, 2.285, 1.915, 2.269, 1.908, 2.249, 1.911, 2.23, 1.922, 2.22, 1.94, 2.22, 1.959, 2.23, 1.973, 2.243, 1.979, 2.252, 1.983, 2.253, 1.985, 2.243, 1.995, 2.227, 2.013, 2.209, 2.039, 2.196, 2.068, 2.19, 2.096, 2.188, 2.328, 2.096, 2.347, 2.087, 2.367, 2.082, 2.382, 2.08, 2.39, 2.079, 2.391, 2.074, 2.387, 2.064, 2.386, 2.05, 2.391, 2.035, 2.402, 2.023, 2.417, 2.016, 2.431, 2.016, 2.441, 2.021, 2.443, 2.028, 2.438, 2.034, 2.432, 2.037, 2.428, 2.036, 2.43, 2.035, 2.435, 2.038, 2.442, 2.046, 2.448, 2.058, 2.451, 2.072, 2.528, 1.995, 2.529, 1.999, 2.534, 2.007, 2.542, 2.02, 2.551, 2.041, 2.558, 2.066, 2.561, 2.089, 2.56, 2.107, 2.555, 2.118, 2.551, 2.121, 2.552, 2.121, 2.556, 2.124, 2.565, 2.136, 2.579, 2.157, 2.592, 2.183, 2.601, 2.208, 1.998, 1.982, 1.964, 1.947, 1.933, 1.924, 1.921, 1.925, 1.929, 1.93, 1.928, 1.923, 1.918, 1.918, 1.922, 1.932, 1.946, 2.063, 2.081, 2.093, 2.101, 2.107, 2.114, 2.125, 2.142, 2.162, 2.183, 2.202, 2.217, 2.226, 2.231, 2.234, 2.239, 2.247, 2.256, 2.263, 2.267, 2.265, 2.256, 2.242, 2.226, 2.213, 2.205, 2.205, 2.208, 2.211, 2.208, 2.199, 2.183, 2.169, 2.162, 2.164, 2.173, 2.186, 2.199, 2.206, 2.203, 2.195, 2.186, 2.182, 2.189, 2.204, 2.221, 2.235, 2.244, 2.244, 2.24, 2.236, 2.236, 2.245, 2.26, 2.277, 2.158, 2.151, 2.155, 2.173, 2.202, 2.231, 2.251, 2.253, 2.239, 2.22, 2.206, 2.203, 2.213, 2.233, 2.321, 2.308, 2.282, 2.258, 2.246, 2.251, 2.273, 2.303, 2.33, 2.342, 2.334, 2.314, 2.295, 2.283, 2.284, 2.293, 2.304, 2.308, 2.319, 2.303, 2.286, 2.281, 2.288, 2.31, 2.338, 2.359, 2.363, 2.349, 2.325, 2.302, 2.291, 2.295, 2.314, 2.339, 2.355, 2.465, 2.472, 2.458, 2.43, 2.4, 2.381, 2.379, 2.394, 2.422, 2.45, 2.463, 2.457, 2.438, 2.42, 2.416, 2.431, 2.461, 2.597, 2.578, 2.555, 2.54, 2.541, 2.557, 2.581, 2.603, 2.606, 2.587, 2.554, 2.521, 2.499, 2.496, 2.508, 2.528, 2.543, 2.541, 2.52, 2.49, 2.462, 2.448, 2.277, 2.244, 2.208, 2.181, 2.171, 2.18, 2.199, 2.217, 2.219, 2.198, 2.159, 2.115, 2.081, 2.064, 2.067, 2.081, 2.097, 2.099, 2.076, 2.034, 1.829, 1.813, 1.816, 1.836, 1.866, 1.894, 1.908, 1.901, 1.877, 1.85, 1.832, 1.83, 1.845, 1.876, 1.909, 1.931, 1.931, 1.91, 1.878, 1.852, 1.841, 1.848, 1.873, 1.907, 1.934, 1.943, 1.93, 1.903, 1.875, 1.857, 1.854, 1.866, 1.884, 1.898, 1.898, 1.878, 1.845, 1.809, 1.782, 1.77, 1.772, 1.783, 1.794, 1.798, 1.789, 1.767, 1.743, 1.724, 1.718, 1.726, 1.744, 1.766, 1.781, 1.782, 1.764, 1.733, 1.701, 1.678, 1.673, 1.685, 1.713, 1.748, 1.781, 1.799, 1.799, 1.776, 1.777, 1.793, 1.822, 1.853, 1.875, 1.879, 1.871, 1.862, 1.862, 1.878, 1.909, 1.952, 1.993, 2.021, 2.026, 2.013, 1.993, 1.981, 1.985, 2.006, 2.042, 2.081, 2.105, 2.105, 2.087, 2.065, 2.055, 2.062, 2.088, 2.128, 2.17, 2.198, 2.203, 2.188, 2.166, 2.152, 2.154, 2.172, 2.204, 2.237, 2.257, 2.255, 2.234, 2.207, 2.187, 2.137, 2.106, 2.086, 2.084, 2.1, 2.128, 2.155, 2.166, 2.154, 2.126, 2.097, 2.081, 2.082, 2.099, 2.126, 2.147, 2.15, 2.129, 2.026, 2.017, 2.023, 2.044, 2.07, 2.094, 2.102, 2.088, 2.059, 2.028, 2.006, 1.997, 2.005, 2.023, 2.041, 2.048, 2.037, 2.012, 1.982, 1.962, 1.96, 1.976, 2.004, 2.036, 2.058, 2.062, 2.048, 2.029, 2.017, 2.019, 2.038, 2.071, 2.104, 2.124, 2.122, 2.103, 2.079, 2.06, 2.054, 2.064, 2.087, 2.11, 2.12, 2.11, 2.085, 2.059, 2.042, 2.042, 2.059, 2.086, 2.112, 2.126, 2.124, 2.11, 2.097, 2.093, 2.106, 2.131, 2.161, 2.186, 2.193, 2.182, 2.16, 2.138, 2.124, 2.121, 2.132, 2.15, 2.166, 2.165, 2.145, 2.029, 1.99, 1.956, 1.936, 1.937, 1.955, 1.982, 2.005, 2.012, 2.002, 1.983, 1.963, 1.954, 1.96, 1.981, 2.009, 2.032, 2.037, 2.022, 1.997, 2.021, 2.029, 2.019, 1.999, 1.981, 1.973, 1.981, 2.003, 2.031, 2.056, 2.068, 2.063, 2.049, 2.035, 2.029, 2.035, 2.051, 2.072, 1.993, 1.994, 1.982, 1.96, 1.937, 1.919, 1.91, 1.91, 1.915, 1.916, 1.908, 1.887, 1.857, 1.825, 1.803, 1.793, 1.797, 1.81, 1.825, 1.836, 1.837, 1.827, 1.813, 1.803, 1.8, 1.811, 1.805, 1.794, 1.779, 1.767, 1.762, 1.766, 1.776, 1.794, 1.812, 1.824, 1.83, 1.828, 1.823, 1.82, 1.823, 1.831, 1.843, 1.855, 1.861, 1.859, 1.848, 1.879, 1.878, 1.878, 1.885, 1.899, 1.921, 1.947, 1.969, 1.98, 1.978, 1.969, 1.963, 1.966, 1.981, 2.006, 2.035, 2.057, 2.064, 2.058, 2.046, 2.035, 2.115, 2.127, 2.129, 2.126, 2.125, 2.129, 2.144, 2.166, 2.191, 2.213, 2.222, 2.22, 2.212, 2.205, 2.204, 2.105, 2.117, 2.111, 2.093, 2.07, 2.055, 2.055, 2.069, 2.093, 2.113, 2.119, 2.106, 2.079, 2.049, 2.026, 2.017, 2.147, 2.148, 2.14, 2.132, 2.132, 2.143, 2.164, 2.191, 2.212, 2.22, 2.216, 2.204, 2.194, 2.194, 2.203, 2.22, 2.24, 2.255, 2.295, 2.308, 2.336, 2.372, 2.41, 2.44, 2.455, 2.458, 2.457, 2.46, 2.468, 2.482, 2.496, 2.506, 2.507, 2.497, 2.479, 2.46, 2.446, 2.441, 2.444, 2.557, 2.579, 2.595, 2.605, 2.617, 2.632, 2.655, 2.681, 2.708, 2.732, 2.753, 2.766, 2.775, 2.822, 2.783, 2.815, 2.794, 2.814, 2.807, 2.811, 2.819, 2.794, 2.829, 2.759, 2.833, 2.711, 2.829, 2.666, 2.638, 2.504, 2.618, 2.503, 2.604, 2.507, 2.599, 2.511, 2.6, 2.506, 2.602, 2.486, 2.596, 2.456, 2.573, 2.424, 2.537, 2.4, 2.499, 2.385, 2.468, 2.379, 2.452, 2.375, 2.451, 2.368, 2.462, 2.351, 2.474, 2.321, 2.476, 2.285, 2.46, 2.249, 2.431, 2.22, 2.403, 2.2, 2.384, 2.189, 2.382, 2.179, 2.394, 2.164, 2.416, 2.137, 2.21, 1.667, 2.192, 1.65, 2.191, 1.644, 2.211, 1.648, 2.242, 1.657, 2.276, 1.664, 2.299, 1.663, 2.304, 1.656, 2.293, 1.643, 2.279, 1.631, 2.272, 1.623, 2.278, 1.623, 2.298, 1.629, 2.326, 1.641, 2.352, 1.657, 2.365, 1.671, 2.358, 1.68, 2.334, 1.682, 2.306, 1.675, 2.282, 1.663, 2.109, 1.698, 2.136, 1.699, 2.147, 1.71, 2.132, 1.732, 2.101, 1.762, 2.069, 1.794, 2.046, 1.824, 2.041, 1.844, 2.052, 1.856, 2.073, 1.861, 2.094, 1.863, 2.1, 1.869, 2.085, 1.882, 2.053, 1.903, 2.016, 1.929, 1.987, 1.954, 1.974, 1.972, 1.98, 1.98, 1.999, 1.976, 2.022, 1.966, 2.036, 1.955, 2.034, 1.95, 2.017, 1.953, 1.999, 1.962, 1.986, 1.975, 1.986, 1.988, 1.996, 1.993, 2.011, 1.991, 2.021, 1.982, 2.017, 1.97, 1.997, 1.96, 1.966, 1.957, 1.934, 1.96, 1.909, 1.97, 1.895, 1.984, 1.893, 1.995, 1.9, 2.001, 1.907, 1.999, 1.905, 1.992, 1.892, 1.982, 1.872, 1.976, 1.85, 1.978, 1.837, 1.984, 2.093, 1.943, 2.119, 1.932, 2.131, 1.916, 2.131, 1.896, 2.129, 1.877, 2.127, 1.861, 2.13, 1.849, 2.14, 1.84, 2.156, 1.831, 2.173, 1.82, 2.183, 1.806, 2.18, 1.789, 2.165, 1.773, 2.146, 1.762, 2.129, 1.757, 2.12, 1.758, 2.123, 1.763, 2.136, 1.768, 2.151, 1.772, 2.159, 1.771, 2.15, 1.768, 2.062, 1.685, 2.084, 1.678, 2.105, 1.677, 2.115, 1.679, 2.108, 1.681, 2.087, 1.679, 2.064, 1.673, 2.051, 1.665, 2.052, 1.658, 2.065, 1.654, 2.085, 1.654, 2.101, 1.661, 2.107, 1.674, 2.096, 1.69, 2.075, 1.704, 2.053, 1.715, 2.042, 1.721, 2.045, 1.722, 2.063, 1.723, 2.09, 1.726, 2.118, 1.735, 2.133, 1.752, 2.129, 1.776, 2.108, 1.804, 2.086, 1.834, 2.074, 1.856, 2.078, 1.87, 2.096, 1.875, 2.123, 1.877, 2.149, 1.877, 2.164, 1.877, 2.16, 1.88, 2.14, 1.886, 2.117, 1.892, 2.101, 1.895, 2.098, 1.891, 2.109, 1.879, 2.131, 1.863, 2.154, 1.846, 2.168, 1.834, 2.167, 1.83, 2.152, 1.836, 2.132, 1.848, 2.117, 1.862, 2.108, 1.869, 2.109, 1.868, 2.114, 1.86, 2.119, 1.85, 2.114, 1.843, 2.09, 1.846, 2.053, 1.859, 2.01, 1.877, 1.971, 1.895, 1.943, 1.904, 1.926, 1.903, 1.919, 1.893, 1.915, 1.88, 1.904, 1.869, 1.881, 1.865, 1.845, 1.867, 1.803, 1.873, 1.763, 1.88, 1.735, 1.883, 1.724, 1.882, 1.731, 1.876, 1.747, 1.868, 1.765, 1.861, 1.771, 1.86, 1.761, 1.865, 1.737, 1.875, 1.705, 1.888, 1.678, 1.899, 1.661, 1.905, 1.655, 1.865, 1.626, 1.864, 1.608, 1.856, 1.605, 1.841, 1.616, 1.822, 1.637, 1.804, 1.664, 1.793, 1.684, 1.793, 1.688, 1.802, 1.675, 1.817, 1.651, 1.834, 1.629, 1.848, 1.614, 1.856, 1.611, 1.854, 1.622, 1.849, 1.645, 1.845, 1.675, 1.846, 1.703, 1.854, 1.717, 1.867, 1.713, 1.881, 1.693, 1.892, 1.666, 1.895, 1.643, 1.891, 1.755, 1.837, 1.757, 1.839, 1.74, 1.837, 1.717, 1.83, 1.699, 1.816, 1.696, 1.798, 1.71, 1.779, 1.74, 1.762, 1.778, 1.749, 1.813, 1.74, 1.83, 1.733, 1.821, 1.728, 1.793, 1.722, 1.763, 1.715, 1.746, 1.703, 1.748, 1.686, 1.772, 1.666, 1.813, 1.644, 1.861, 1.623, 1.9, 1.607, 1.915, 1.597, 1.902, 1.596, 1.875, 1.603, 1.852, 1.615, 1.846, 1.63, 1.863, 1.641, 1.975, 1.591, 1.98, 1.596, 2.007, 1.604, 2.045, 1.611, 2.08, 1.616, 2.094, 1.619, 2.078, 1.621, 2.043, 1.627, 2.008, 1.636, 1.985, 1.651, 1.984, 1.668, 2.003, 1.687, 2.036, 1.705, 2.068, 1.717, 2.081, 1.717, 2.062, 1.707, 2.022, 1.69, 1.981, 1.669, 1.955, 1.651, 1.953, 1.643, 1.974, 1.643, 2.013, 1.652, 2.054, 1.669, 2.081, 1.687, 2.078, 1.702, 2.056, 1.711, 2.029, 1.713, 2.013, 1.711, 2.016, 1.706, 2.039, 1.703, 2.076, 1.703, 2.113, 1.707, 2.13, 1.712, 2.114, 1.715, 2.074, 1.711, 2.029, 1.7, 1.998, 1.682, 1.986, 1.659, 1.998, 1.636, 2.026, 1.619, 2.057, 1.611, 2.071, 1.612, 2.056, 1.62, 2.014, 1.634, 1.967, 1.649, 1.93, 1.663, 1.915, 1.673, 1.926, 1.678, 1.956, 1.677, 1.994, 1.67, 2.022, 1.659, 2.024, 1.648, 1.999, 1.64, 1.961, 1.636, 1.929, 1.634, 1.914, 1.635, 1.922, 1.637, 1.945, 1.639, 1.973, 1.637, 1.991, 1.632, 1.986, 1.626, 1.956, 1.622, 1.913, 1.622, 1.874, 1.631, 1.849, 1.646, 1.843, 1.668, 1.854, 1.69, 1.876, 1.706, 1.895, 1.713, 1.897, 1.711, 1.875, 1.707, 1.835, 1.705, 1.793, 1.706, 1.761, 1.713, 1.745, 1.726, 1.746, 1.743, 1.761, 1.759, 1.782, 1.771, 1.795, 1.774, 1.79, 1.77, 1.767, 1.764, 1.734, 1.761, 1.704, 1.768, 1.686, 1.786, 1.685, 1.813, 1.701, 1.846, 1.727, 1.875, 1.754, 1.893, 1.773, 1.9, 1.773, 1.898, 1.757, 1.892, 1.733, 1.891, 1.71, 1.897, 1.695, 1.911, 1.69, 1.933, 1.698, 1.955, 1.715, 1.968, 1.736, 1.966, 1.752, 1.95, 1.753, 1.928, 1.74, 1.91, 1.718, 1.9, 1.696, 1.904, 1.681, 1.92, 1.677, 1.941, 1.682, 1.958, 1.691, 1.963, 1.7, 1.956, 1.7, 1.939, 1.692, 1.92, 1.676, 1.907, 1.656, 1.904, 1.641, 1.91, 1.634, 1.923, 1.638, 1.938, 1.651, 1.945, 1.67, 1.94, 1.689, 1.924, 1.706, 1.903, 1.715, 1.882, 1.718, 1.869, 1.718, 1.867, 1.72, 1.873, 1.728, 1.884, 1.742, 1.896, 1.762, 1.9, 1.783, 1.896, 1.802, 1.883, 1.813, 1.866, 1.813, 1.853, 1.805, 1.847, 1.794, 1.85, 1.786, 1.858, 1.785, 1.868, 1.793, 1.874, 1.809, 1.875, 1.832, 1.868, 1.855, 1.855, 1.872, 1.84, 1.881, 1.827, 1.882, 1.821, 1.88, 1.822, 1.881, 1.829, 1.887, 1.836, 1.902, 1.841, 1.922, 1.838, 1.941, 1.827, 1.955, 1.809, 1.958, 1.789, 1.95, 1.773, 1.934, 1.763, 1.92, 1.761, 1.952, 1.957, 1.965, 1.969, 1.968, 1.962, 1.957, 1.954, 1.956, 1.964, 1.978, 1.996, 2.011, 2.02, 2.022, 2.024, 1.945, 1.943, 1.954, 1.976, 2.003, 2.026, 2.043, 2.052, 2.057, 2.06, 2.064, 2.072, 2.083, 2.094, 2.103, 2.105, 2.101, 1.937, 1.929, 1.929, 1.935, 1.941, 1.944, 1.945, 1.943, 1.941, 1.945, 1.952, 1.963, 2.189, 2.598, 2.18, 2.579, 2.168, 2.562, 2.158, 2.548, 2.155, 2.535, 2.163, 2.522, 2.179, 2.506, 2.198, 2.487, 2.212, 2.467, 2.218, 2.449, 2.214, 2.434, 2.204, 2.422, 2.196, 2.411, 2.196, 2.399, 2.207, 2.385, 2.225, 2.371, 2.2, 2.235, 2.181, 2.236, 2.164, 2.232, 2.154, 2.224, 2.151, 2.214, 2.153, 2.205, 2.157, 2.197, 2.155, 2.193, 2.145, 2.192, 2.13, 2.194, 2.116, 2.198, 2.109, 2.199, 2.113, 2.197, 2.127, 2.195, 2.145, 2.193, 2.16, 2.191, 2.055, 2.294, 2.073, 2.298, 2.101, 2.299, 2.129, 2.299, 2.148, 2.299, 2.152, 2.303, 2.143, 2.309, 2.127, 2.315, 2.114, 2.318, 2.106, 2.314, 2.106, 2.306, 2.11, 2.297, 2.11, 2.292, 2.098, 2.294, 2.068, 2.298, 2.028, 2.306, 1.991, 2.313, 2.102, 2.468, 2.124, 2.468, 2.137, 2.468, 2.132, 2.473, 2.111, 2.483, 2.086, 2.495, 2.067, 2.508, 2.063, 2.516, 2.075, 2.517, 2.101, 2.512, 2.13, 2.509, 2.15, 2.51, 2.152, 2.52, 2.139, 2.538, 2.122, 2.56, 2.114, 2.581, 2.122, 2.598, 2.144, 2.607, 2.26, 2.722, 2.247, 2.73, 2.245, 2.736, 2.261, 2.733, 2.292, 2.725, 2.329, 2.715, 2.359, 2.709, 2.371, 2.711, 2.363, 2.724, 2.349, 2.742, 2.341, 2.76, 2.346, 2.771, 2.366, 2.774, 2.4, 2.771, 2.435, 2.766, 2.459, 2.765, 2.464, 2.771, 2.452, 2.782, 2.431, 2.792, 2.415, 2.796, 2.411, 2.791, 2.42, 2.775, 2.405, 2.587, 2.437, 2.565, 2.462, 2.55, 2.466, 2.544, 2.446, 2.546, 2.414, 2.549, 2.386, 2.547, 2.375, 2.536, 2.385, 2.52, 2.415, 2.502, 2.452, 2.489, 2.48, 2.485, 2.485, 2.49, 2.469, 2.5, 2.445, 2.51, 2.43, 2.514, 2.434, 2.51, 2.457, 2.499, 2.494, 2.487, 2.533, 2.48, 2.628, 2.323, 2.613, 2.319, 2.613, 2.309, 2.634, 2.294, 2.673, 2.279, 2.719, 2.269, 2.757, 2.267, 2.776, 2.273, 2.774, 2.284, 2.764, 2.293, 2.757, 2.296, 2.762, 2.29, 2.783, 2.279, 2.815, 2.269, 2.849, 2.264, 2.871, 2.266, 2.873, 2.272, 2.859, 2.281, 2.838, 2.287, 2.823, 2.287, 2.819, 2.28, 2.757, 2.146, 2.775, 2.129, 2.786, 2.117, 2.777, 2.115, 2.745, 2.121, 2.704, 2.13, 2.668, 2.138, 2.648, 2.14, 2.648, 2.135, 2.662, 2.129, 2.683, 2.127, 2.699, 2.13, 2.699, 2.139, 2.684, 2.153, 2.664, 2.168, 2.651, 2.178, 2.653, 2.179, 2.672, 2.172, 2.703, 2.165, 2.737, 2.159, 2.759, 2.156, 2.76, 2.16, 2.746, 2.165, 2.703, 2.276, 2.701, 2.279, 2.713, 2.28, 2.731, 2.284, 2.74, 2.291, 2.73, 2.304, 2.703, 2.319, 2.67, 2.334, 2.644, 2.345, 2.633, 2.348, 2.637, 2.345, 2.653, 2.34, 2.676, 2.338, 2.689, 2.343, 2.684, 2.355, 2.661, 2.371, 2.632, 2.385, 2.608, 2.391, 2.599, 2.39, 2.605, 2.382, 2.621, 2.373, 2.636, 2.371, 2.446, 2.445, 2.433, 2.436, 2.435, 2.425, 2.445, 2.418, 2.451, 2.42, 2.439, 2.433, 2.41, 2.45, 2.372, 2.466, 2.336, 2.474, 2.312, 2.471, 2.307, 2.462, 2.319, 2.455, 2.338, 2.452, 2.352, 2.458, 2.349, 2.471, 2.332, 2.483, 2.31, 2.49, 2.294, 2.487, 2.292, 2.475, 2.306, 2.46, 2.331, 2.449, 2.359, 2.447, 2.376, 2.458, 2.374, 2.476, 2.303, 2.557, 2.292, 2.567, 2.26, 2.579, 2.217, 2.585, 2.177, 2.581, 2.152, 2.57, 2.147, 2.554, 2.16, 2.54, 2.184, 2.533, 2.203, 2.536, 2.202, 2.547, 2.177, 2.557, 2.139, 2.562, 2.105, 2.556, 2.088, 2.542, 2.093, 2.525, 2.115, 2.515, 2.144, 2.514, 2.168, 2.52, 2.175, 2.53, 2.167, 2.538, 2.153, 2.538, 2.146, 2.53, 2.15, 2.518, 2.168, 2.506, 2.195, 2.5, 2.223, 2.502, 2.241, 2.512, 2.244, 2.525, 2.231, 2.494, 2.228, 2.503, 2.205, 2.512, 2.168, 2.516, 2.129, 2.509, 2.097, 2.492, 2.08, 2.471, 2.08, 2.454, 2.094, 2.445, 2.112, 2.446, 2.124, 2.453, 2.122, 2.46, 2.109, 2.461, 2.095, 2.451, 2.089, 2.432, 2.094, 2.41, 2.114, 2.394, 2.143, 2.387, 2.173, 2.391, 2.191, 2.402, 2.195, 2.41, 2.188, 2.41, 2.255, 2.295, 2.258, 2.301, 2.244, 2.301, 2.219, 2.291, 2.192, 2.271, 2.171, 2.247, 2.16, 2.228, 2.158, 2.219, 2.163, 2.221, 2.167, 2.229, 2.161, 2.236, 2.14, 2.234, 2.111, 2.222, 2.081, 2.202, 2.063, 2.18, 2.058, 2.164, 2.067, 2.157, 2.081, 2.159, 2.094, 2.166, 2.096, 2.17, 2.086, 2.166, 2.069, 2.152, 2.054, 2.132, 2.049, 2.112, 2.057, 2.101, 2.077, 2.099, 2.104, 2.105, 2.127, 2.11, 2.175, 2.048, 2.198, 2.058, 2.215, 2.071, 2.222, 2.078, 2.22, 2.077, 2.212, 2.069, 2.204, 2.06, 2.2, 2.055, 2.202, 2.058, 2.212, 2.071, 2.224, 2.091, 2.235, 2.112, 2.236, 2.128, 2.227, 2.135, 2.211, 2.134, 2.196, 2.129, 2.188, 2.125, 2.188, 2.127, 2.198, 2.135, 2.211, 2.147, 2.219, 2.158, 2.217, 2.161, 2.203, 2.154, 2.183, 2.138, 2.168, 2.12, 2.164, 2.106, 2.173, 2.101, 2.193, 2.102, 2.217, 2.106, 2.234, 2.107, 2.238, 2.102, 2.229, 2.091, 2.213, 2.079, 2.203, 2.07, 2.206, 2.069, 2.224, 2.078, 2.253, 2.094, 2.284, 2.117, 2.306, 2.138, 2.311, 2.155, 2.301, 2.166, 2.287, 2.173, 2.278, 2.181, 2.281, 2.193, 2.296, 2.21, 2.32, 2.231, 2.338, 2.251, 2.344, 2.265, 2.332, 2.271, 2.308, 2.269, 2.284, 2.264, 2.271, 2.261, 2.276, 2.259, 2.298, 2.26, 2.327, 2.262, 2.35, 2.263, 2.355, 2.259, 2.341, 2.248, 2.319, 2.231, 2.299, 2.212, 2.292, 2.196, 2.301, 2.185, 2.324, 2.183, 2.352, 2.188, 2.375, 2.193, 2.385, 2.194, 2.38, 2.189, 2.367, 2.179, 2.357, 2.172, 2.357, 2.174, 2.369, 2.185, 2.393, 2.205, 2.42, 2.231, 2.44, 2.254, 2.444, 2.269, 2.431, 2.275, 2.41, 2.274, 2.392, 2.271, 2.389, 2.273, 2.402, 2.279, 2.43, 2.288, 2.46, 2.292, 2.478, 2.288, 2.476, 2.275, 2.456, 2.253, 2.431, 2.228, 2.416, 2.206, 2.42, 2.191, 2.443, 2.184, 2.479, 2.181, 2.516, 2.179, 2.539, 2.175, 2.538, 2.166, 2.521, 2.155, 2.503, 2.144, 2.495, 2.141, 2.625, 2.304, 2.611, 2.295, 2.586, 2.281, 2.561, 2.268, 2.547, 2.258, 2.549, 2.252, 2.564, 2.247, 2.584, 2.237, 2.597, 2.222, 2.592, 2.203, 2.568, 2.182, 2.535, 2.16, 2.505, 2.141, 2.49, 2.127, 2.493, 2.119, 2.513, 2.115, 2.54, 2.113, 2.56, 2.11, 2.563, 2.105, 2.546, 2.1, 2.522, 2.096, 2.501, 2.095, 2.494, 2.102, 2.492, 2.236, 2.472, 2.216, 2.468, 2.202, 2.481, 2.191, 2.504, 2.183, 1.689, 1.699, 1.709, 1.713, 1.708, 1.698, 1.691, 1.693, 1.705, 1.726, 1.75, 1.769, 1.774, 1.767, 1.748, 1.861, 1.872, 1.89, 1.915, 1.938, 1.951, 1.951, 1.94, 1.927, 1.919, 1.919, 1.931, 1.95, 1.968, 1.979, 1.977, 1.982, 2.012, 2.035, 2.045, 2.043, 2.035, 2.029, 2.03, 2.036, 2.783, 2.045, 2.781, 2.05, 2.769, 2.046, 2.751, 2.028, 2.736, 2.005, 2.729, 1.983, 2.73, 1.969, 2.739, 1.969, 2.749, 1.981, 2.755, 2.001, 2.749, 2.019, 2.73, 2.026, 2.704, 2.019, 2.678, 2.006, 2.659, 1.996, 2.651, 1.993, 2.652, 2.003, 2.657, 2.025, 2.659, 2.053, 2.653, 2.077, 2.639, 2.086, 2.623, 2.078, 2.611, 2.058, 2.608, 2.036, 2.615, 2.019, 2.631, 2.013, 2.649, 2.017, 2.662, 2.024, 2.666, 2.028, 2.663, 2.02, 2.658, 2.0, 2.658, 1.974, 2.665, 1.948, 2.681, 1.931, 2.702, 1.926, 2.722, 1.933, 2.732, 1.946, 2.733, 1.954, 2.726, 1.951, 2.722, 1.937, 2.725, 1.977, 1.976, 1.976, 1.978, 1.984, 1.993, 2.001, 2.006, 2.006, 2.002, 1.997, 3.524, 1.992, 3.514, 1.991, 3.505, 1.995, 3.497, 2.004, 3.487, 2.098, 2.095, 2.084, 2.075, 2.072, 2.08, 2.098, 2.745, 2.121, 2.73, 2.14, 2.722, 2.148, 2.719, 2.143, 2.716, 2.129, 2.708, 2.111, 2.695, 2.097, 2.676, 2.092, 2.655, 2.095, 2.636, 2.104, 2.621, 2.109, 2.611, 2.071, 2.317, 2.074, 2.316, 2.064, 2.315, 2.049, 2.31, 2.035, 2.303, 2.03, 2.295, 2.035, 2.29, 2.051, 2.289, 2.071, 2.292, 2.087, 2.294, 2.095, 2.295, 2.094, 2.294, 2.086, 2.29, 2.08, 2.285, 2.083, 2.279, 2.097, 2.277, 2.12, 2.279, 2.142, 2.281, 2.155, 2.282, 2.153, 2.277, 2.142, 2.267, 2.128, 2.252, 2.119, 2.234, 2.118, 2.216, 2.125, 2.2, 2.136, 2.188, 2.135, 2.17, 2.115, 2.162, 2.09, 2.15, 2.069, 2.136, 2.059, 2.122, 2.064, 2.111, 2.078, 2.103, 2.094, 2.102, 2.102, 2.106, 2.097, 2.113, 2.083, 2.12, 2.067, 2.125, 2.056, 2.129, 2.054, 2.133, 2.061, 2.139, 2.074, 2.148, 2.088, 2.159, 2.095, 2.173, 2.088, 2.184, 2.069, 2.191, 2.05, 2.194, 2.037, 2.195, 2.033, 2.196, 2.038, 2.198, 2.048, 2.202, 2.053, 2.207, 2.046, 2.212, 2.025, 2.218, 1.997, 2.222, 2.491, 2.506, 2.532, 2.558, 2.572, 2.57, 2.557, 2.544, 2.542, 2.555, 2.581, 2.614, 2.872, 2.854, 2.83, 2.808, 2.794, 2.791, 2.797, 2.805, 2.808, 2.798, 2.777, 2.751, 2.727, 2.711, 2.705, 2.691, 2.701, 2.722, 2.744, 2.757, 2.752, 2.733, 2.708, 2.693, 2.693, 2.707, 2.727, 2.744, 2.746, 2.633, 2.61, 2.591, 2.582, 2.585, 2.6, 2.617, 2.625, 2.617, 2.594, 2.564, 2.537, 2.521, 2.519, 2.529, 2.541, 2.543, 2.528, 2.498, 2.369, 2.343, 2.322, 2.316, 2.326, 2.347, 2.37, 2.38, 2.371, 2.348, 2.326, 2.314, 2.318, 2.334, 2.356, 2.371, 2.368, 2.345, 2.31, 2.276, 2.259, 2.287, 2.307, 2.309, 2.29, 2.257, 2.224, 2.201, 2.195, 2.206, 2.227, 2.248, 2.252, 2.236, 2.208, 2.18, 2.163, 2.163, 2.177, 2.196, 2.101, 2.088, 2.092, 2.115, 2.15, 2.188, 2.214, 2.222, 2.216, 2.206, 2.201, 2.206, 2.22, 2.237, 2.245, 2.233, 2.199, 2.155, 2.118, 2.357, 2.349, 2.34, 2.338, 2.344, 2.355, 2.368, 2.372, 2.359, 2.333, 2.303, 2.279, 2.267, 2.27, 2.281, 2.292, 2.292, 2.275, 2.214, 2.189, 2.153, 2.119, 2.098, 2.093, 2.105, 2.123, 2.136, 2.134, 2.12, 2.103, 2.091, 2.089, 2.099, 2.114, 2.125, 2.12, 1.966, 2.0, 2.031, 2.052, 2.061, 2.063, 2.064, 2.066, 2.067, 2.065, 2.054, 2.03, 1.993, 1.947, 1.899, 1.859, 1.832, 1.818, 1.815, 1.846, 1.829, 1.806, 1.779, 1.755, 1.744, 1.747, 1.765, 1.792, 1.822, 1.849, 1.867, 1.876, 1.882, 1.891, 1.903, 1.918, 1.932, 1.941, 1.942, 1.933, 1.915, 1.891, 1.868, 1.852, 1.893, 1.881, 1.875, 1.878, 1.89, 1.907, 1.922, 1.932, 1.935, 1.935, 1.935, 1.938, 1.944, 1.957, 1.972, 1.988, 2.001, 2.013, 2.026, 2.043, 2.066, 2.179, 2.177, 2.166, 2.155, 2.149, 2.151, 2.16, 2.172, 2.183, 2.188, 2.19, 2.194, 2.204, 2.22, 2.241, 2.263, 2.281, 2.291, 2.291, 2.287, 2.285, 2.29, 2.479, 2.472, 2.466, 2.463, 2.466, 2.474, 2.483, 2.486, 2.485, 2.481, 2.476, 2.473, 2.476, 2.487, 2.502, 2.517, 2.529, 2.535, 2.54, 2.549, 2.73, 2.733, 2.735, 2.735, 2.735, 2.736, 2.741, 2.75, 2.763, 2.777, 2.789, 2.799, 2.807, 2.815, 2.827, 2.846, 2.87, 2.912, 2.894, 2.879, 2.868, 2.856, 2.846, 2.841, 2.937, 2.952, 2.969, 2.984, 2.997, 3.007, 1.993, 2.0, 2.006, 2.01, 2.012, 2.012, 2.011, 2.014, 2.021, 2.034, 2.05, 2.067, 2.082, 2.091, 2.097, 2.058, 2.055, 2.062, 2.074, 2.088, 2.097, 2.097, 2.087, 2.071, 2.056, 2.045, 2.04, 2.04, 2.04, 2.038, 2.03, 2.019, 2.089, 2.089, 2.08, 2.065, 2.05, 2.043, 2.044, 2.053, 2.066, 2.076, 2.079, 2.076, 2.07, 2.068, 2.073, 2.085, 2.104, 2.122, 2.134, 2.137, 2.131, 2.121, 2.109, 2.1, 2.096, 2.096, 2.097, 2.095, 2.087, 2.074, 2.06, 2.048, 2.041, 2.041, 2.049, 2.061, 2.072, 2.08, 2.08, 2.075, 2.068, 2.061, 2.057, 2.06, 2.066, 2.072, 2.074, 2.071, 2.062, 2.008, 2.0, 2.001, 2.01, 2.023, 2.035, 2.041, 2.041, 2.036, 2.029, 2.026, 2.028, 2.036, 2.044, 2.049, 2.045, 1.935, 1.948, 1.952, 1.946, 1.938, 1.931, 1.93, 1.936, 1.947, 1.959, 1.967, 1.969, 1.963, 1.955, 1.95, 1.949, 1.957, 1.972, 2.044, 2.04, 2.04, 2.048, 2.062, 2.078, 2.091, 2.094, 2.089, 2.078, 2.065, 2.054, 2.048, 2.049, 2.052, 2.053, 2.05, 2.042, 2.031, 2.068, 2.073, 2.085, 2.1, 2.114, 2.122, 2.122, 2.112, 2.097, 2.087, 2.086, 2.094, 2.11, 2.129, 2.145, 2.152, 2.151, 2.147, 2.147, 2.156, 2.171, 2.189, 2.205, 2.215, 2.218, 2.217, 2.217, 2.226, 2.248, 2.278, 2.416, 2.414, 2.401, 2.381, 2.363, 2.354, 2.357, 2.37, 2.388, 2.402, 2.406, 2.402, 2.394, 2.392, 2.401, 2.421, 2.446, 2.468, 2.481, 2.483, 2.479, 2.476, 2.621, 2.611, 2.596, 2.581, 2.576, 2.582, 2.598, 2.617, 2.631, 2.635, 2.627, 2.613, 2.601, 2.595, 2.6, 2.614, 2.633, 2.649, 2.652, 2.695, 2.7, 2.698, 2.695, 2.697, 2.712, 2.738, 2.773, 2.752, 2.778, 2.788, 2.773, 2.737, 2.693, 2.655, 2.63, 2.62, 2.62, 2.618, 2.602, 2.565, 2.515, 2.468, 2.435, 2.418, 2.416, 2.42, 2.42, 2.401, 2.36, 2.309, 2.263, 2.233, 2.227, 2.24, 2.266, 2.289, 2.294, 2.278, 2.25, 2.224, 2.212, 2.218, 2.238, 2.264, 2.282, 2.282, 2.263, 2.231, 2.201, 2.182, 2.175, 2.179, 2.189, 2.191, 2.178, 2.147, 2.11, 2.076, 2.053, 2.042, 2.039, 2.039, 2.029, 2.003, 1.965, 1.925, 1.893, 1.874, 1.871, 1.879, 1.886, 1.882, 1.861, 1.825, 1.785, 1.751, 1.732, 1.729, 1.741, 1.763, 1.783, 1.79, 1.776, 1.744, 1.708, 1.676, 1.656, 1.653, 1.668, 1.702, 1.747, 1.791, 1.821, 1.83, 1.823, 1.811, 1.807, 1.812, 1.828, 1.85, 1.869, 1.876, 1.866, 1.843, 1.819, 1.804, 1.802, 1.816, 1.842, 1.871, 1.891, 1.892, 1.875, 1.85, 1.835, 1.837, 1.86, 1.902, 1.957, 2.012, 2.05, 2.057, 2.036, 2.003, 1.973, 2.052, 2.086, 2.117, 2.131, 2.126, 2.113, 2.108, 2.118, 2.147, 2.191, 2.24, 2.278, 2.289, 2.275, 2.25, 2.231, 2.23, 2.249, 2.285, 2.324, 2.35, 2.345, 2.31, 2.26, 2.214, 2.186, 2.181, 2.2, 2.232, 2.256, 2.257, 2.229, 2.189, 2.153, 2.134, 2.136, 2.154, 2.178, 2.191, 2.181, 2.151, 2.114, 2.084, 2.068, 2.069, 2.083, 2.099, 2.098, 1.849, 1.8, 1.765, 1.749, 1.756, 1.782, 1.816, 1.845, 1.852, 1.828, 1.782, 1.729, 1.685, 1.659, 1.657, 1.676, 1.712, 1.752, 1.78, 1.784, 1.764, 1.733, 1.703, 1.688, 1.69, 1.711, 1.745, 1.783, 1.808, 1.806, 1.774, 1.726, 1.678, 1.642, 1.625, 1.63, 1.656, 1.693, 1.728, 1.747, 1.747, 1.733, 1.717, 1.709, 1.711, 1.726, 1.752, 1.782, 1.805, 1.816, 1.817, 1.815, 1.818, 1.754, 1.756, 1.762, 1.773, 1.787, 1.8, 1.809, 1.809, 1.799, 1.781, 1.764, 1.751, 1.743, 1.739, 1.738, 1.735, 1.726, 1.712, 1.695, 1.604, 1.607, 1.609, 1.611, 1.615, 1.624, 1.64, 1.663, 1.692, 1.724, 1.756, 1.785, 1.81, 1.827, 1.842, 1.856, 1.875, 1.896, 1.92, 1.946, 1.97, 1.99, 2.004, 2.017, 2.032, 2.051, 2.076, 2.103, 2.13, 2.154, 2.173, 2.187, 2.202, 2.22, 2.243, 2.27, 2.3, 2.329, 2.351, 2.347, 2.338, 2.331, 2.328, 2.328, 2.332, 2.336, 2.337, 2.332, 2.321, 2.308, 2.295, 2.288, 2.283, 2.28, 2.273, 2.261, 2.245, 2.229, 2.215, 2.205, 2.201, 2.202, 2.206, 2.21, 2.211, 2.209, 2.206, 2.202, 2.202, 2.203, 2.205, 2.205, 2.204, 2.2, 2.193, 2.185, 2.179, 2.177, 2.101, 2.09, 2.076, 2.059, 2.036, 2.011, 1.988, 1.969, 1.956, 1.951, 1.95, 1.95, 1.948, 1.943, 1.936, 1.927, 1.92, 1.915, 1.915, 1.918, 1.921, 1.92, 1.916, 1.905, 1.893, 1.882, 1.875, 1.873, 1.902, 1.911, 1.925, 1.943, 1.958, 1.968, 1.97, 1.967, 2.806, 2.826, 2.85, 2.877, 2.901, 2.919, 2.929, 2.933, 2.933, 2.937, 2.944, 2.956, 2.97, 2.983, 2.99, 2.991, 2.929, 2.933, 2.933, 2.925, 2.908, 2.889, 2.873, 2.864, 2.866, 2.873, 2.879, 2.877, 2.864, 2.843, 2.82, 2.804, 2.797, 2.988, 2.965, 2.945, 2.932, 2.927, 2.929, 2.93, 2.926, 2.91, 2.885, 2.86, 2.841, 2.829, 2.824, 2.824, 2.817, 2.798, 2.768, 2.736, 2.711, 2.783, 2.79, 2.784, 2.769, 2.755, 2.749, 2.759, 2.783, 2.813, 2.84, 2.857, 2.86, 2.855, 2.357, 2.362, 2.365, 2.369, 2.374, 2.381, 2.388, 2.396, 2.405, 2.414, 2.423, 2.43, 2.435, 2.437, 2.439, 2.443, 2.449, 2.141, 2.13, 2.12, 2.112, 2.104, 2.096, 2.086, 2.076, 2.066, 2.057, 2.047, 2.039, 2.03, 2.02, 2.01, 1.998, 1.988, 1.981, 1.993, 1.984, 1.979, 1.976, 1.974, 1.971, 1.968, 1.966, 1.964, 1.965, 1.968, 1.972, 1.977, 1.983, 1.988, 1.991, 1.993, 1.994, 2.057, 2.053, 2.046, 2.035, 2.024, 2.014, 2.004, 1.994, 1.983, 1.972, 1.961, 1.95, 1.938, 1.925, 1.915, 1.907, 1.902, 1.899, 1.897, 1.892, 1.887, 1.881, 1.777, 1.771, 1.763, 1.756, 1.751, 1.749, 1.75, 1.755, 1.765, 1.775, 1.786, 1.795, 1.804, 1.812, 1.82, 1.83, 1.842, 1.855, 2.184, 2.202, 2.219, 2.237, 2.252, 2.268, 2.282, 2.298, 2.317, 2.338, 2.359, 2.376, 2.388, 2.395, 2.398, 2.399, 2.401, 2.403, 2.403, 2.247, 2.25, 2.254, 2.261, 2.267, 2.272, 2.278, 2.282, 2.285, 2.287, 2.289, 2.291, 2.292, 2.294, 2.298, 2.3, 2.299, 2.297, 2.25, 2.251, 2.252, 2.253, 2.256, 2.263, 2.272, 2.281, 2.289, 2.293, 2.291, 2.286, 2.281, 2.276, 2.274, 2.276, 2.281, 2.285, 2.317, 2.317, 2.313, 2.306, 2.295, 2.281, 2.267, 2.254, 2.243, 2.231, 2.223, 2.218, 2.216, 2.216, 2.219, 2.221, 2.222, 2.224, 2.226, 2.229, 2.233, 2.237, 2.253, 2.254, 2.255, 2.256, 2.256, 2.254, 2.253, 2.252, 2.252, 2.254, 2.259, 2.263, 2.268, 2.272, 2.276, 2.278, 2.278, 2.276, 2.275, 2.326, 2.319, 2.307, 2.292, 2.279, 2.27, 2.265, 2.262, 2.261, 2.259, 2.257, 2.256, 2.259, 2.268, 2.279, 2.29, 2.299, 2.308, 2.317, 1.838, 1.845, 1.866, 1.896, 1.922, 1.934, 1.923, 1.897, 1.868, 1.852, 1.855, 1.881, 1.923, 1.968, 2.001, 2.009, 2.071, 2.089, 2.079, 2.049, 2.017, 1.999, 2.001, 2.024, 2.061, 2.099, 2.12, 2.112, 2.084, 2.051, 2.028, 2.022, 2.036, 2.063, 2.092, 2.013, 1.98, 1.942, 1.912, 1.897, 1.901, 1.92, 1.944, 1.958, 1.948, 1.917, 1.878, 1.846, 1.832, 1.84, 1.869, 1.91, 2.047, 2.034, 2.026, 2.025, 2.031, 2.04, 2.048, 2.049, 2.045, 2.035, 2.02, 2.006, 1.993, 1.983, 1.976, 1.972, 1.966, 1.825, 1.833, 1.848, 1.864, 1.877, 1.883, 1.881, 1.87, 1.856, 1.844, 1.839, 1.842, 1.851, 1.864, 1.875, 1.881, 1.881, 1.879, 1.877, 1.879, 1.933, 1.938, 1.943, 1.944, 1.939, 1.93, 1.92, 1.915, 1.918, 1.929, 1.944, 1.957, 1.963, 1.958, 1.946, 1.935, 1.926, 1.924, 1.93, 1.942, 1.957, 1.968, 1.971, 1.965, 1.954, 1.945, 1.943, 1.952, 1.967, 1.983, 1.992, 1.992, 1.982, 1.965, 1.951, 1.944, 1.945, 1.952, 1.96, 1.964, 1.96, 1.947, 1.93, 1.915, 1.905, 1.902, 1.908, 1.919, 1.93, 1.934, 1.928, 1.912, 1.891, 1.873, 1.863, 1.866, 1.864, 1.851, 1.834, 1.818, 1.808, 1.805, 1.813, 1.827, 1.842, 1.85, 1.85, 1.84, 1.827, 1.814, 1.808, 1.813, 1.826, 1.844, 1.839, 1.852, 1.867, 1.877, 1.879, 1.873, 1.867, 1.866, 1.877, 1.897, 1.925, 1.953, 1.977, 1.989, 1.987, 1.976, 1.965, 1.96, 1.964, 1.977, 1.995, 2.056, 2.071, 2.09, 2.105, 2.109, 2.101, 2.087, 2.076, 2.075, 2.086, 2.108, 2.134, 2.156, 2.167, 2.165, 2.154, 2.144, 2.142, 2.15, 2.167, 2.187, 2.2, 2.211, 2.216, 2.209, 2.193, 2.177, 2.165, 2.164, 2.174, 2.193, 2.213, 2.224, 2.224, 2.212, 2.197, 2.189, 2.192, 2.204, 2.224, 2.243, 2.273, 2.276, 2.265, 2.247, 2.231, 2.226, 2.233, 2.248, 2.269, 2.286, 2.29, 2.28, 2.262, 2.246, 2.238, 2.241, 2.249, 2.257, 2.256, 2.243, 2.221, 2.196, 2.177, 2.167, 2.167, 2.063, 2.036, 2.009, 1.988, 1.976, 1.974, 1.978, 1.98, 1.974, 1.957, 1.932, 1.906, 1.885, 1.875, 1.877, 1.887, 1.9, 1.907, 1.899, 1.905, 1.91, 1.903, 1.889, 1.875, 1.869, 1.874, 1.887, 1.907, 1.927, 1.937, 1.935, 1.924, 1.911, 1.902, 1.902, 1.914, 1.936, 1.959, 1.975, 1.979, 1.946, 1.936, 1.935, 1.943, 1.957, 1.973, 1.98, 1.975, 1.96, 1.944, 1.931, 1.928, 1.934, 1.943, 1.95, 1.946, 2.005, 1.999, 1.995, 1.989, 1.98, 1.967, 1.954, 1.944, 1.936, 1.931, 1.93, 1.93, 1.927, 1.919, 1.908, 1.896, 1.883, 1.87, 1.624, 1.62, 1.618, 1.62, 1.625, 1.632, 1.641, 1.652, 1.663, 1.673, 1.683, 1.692, 1.7, 1.71, 1.722, 1.737, 1.753, 1.771, 1.787, 1.802, 1.813, 1.822, 1.83, 1.837, 1.847, 1.857, 1.869, 1.879, 1.888, 1.896, 1.9, 1.904, 1.909, 1.918, 1.93, 1.945, 1.962, 1.977, 1.992, 2.002, 2.012, 2.023, 2.037, 2.053, 2.071, 2.087, 2.101, 2.109, 2.113, 2.114, 2.113, 2.112, 2.11, 2.11, 2.111, 2.112, 2.11, 2.108, 2.102, 2.094, 2.086, 2.079, 2.076, 2.077, 2.08, 2.081, 2.079, 2.072, 2.063, 2.056, 2.05, 2.047, 2.048, 2.053, 2.058, 2.061, 2.06, 2.055, 2.048, 2.041, 2.037, 2.037, 2.041, 2.048, 2.054, 2.056, 2.152, 2.157, 2.158, 2.156, 2.151, 2.146, 2.139, 2.132, 2.124, 2.115, 2.105, 2.093, 2.082, 2.075, 2.072, 2.071, 2.074, 2.076, 2.077, 2.072, 2.062, 2.049, 2.035, 1.999, 1.998, 2.0, 2.001, 1.998, 1.986, 1.968, 1.948, 1.931, 1.92, 1.912, 1.905, 1.898, 1.891, 1.879, 1.865, 1.85, 1.836, 1.825, 1.818, 1.785, 1.782, 1.775, 1.762, 1.747, 1.731, 1.717, 1.71, 1.711, 1.718, 1.729, 1.742, 1.752, 1.755, 1.753, 1.748, 1.742, 1.74, 1.746, 1.756, 1.769, 1.834, 1.828, 1.827, 1.83, 1.84, 1.853, 1.866, 1.879, 1.888, 1.894, 1.899, 1.904, 1.913, 1.924, 1.936, 1.947, 1.952, 1.949, 1.936, 1.922, 1.954, 1.958, 1.964, 1.974, 1.99, 2.01, 2.027, 2.039, 2.048, 2.05, 2.047, 2.046, 2.049, 2.059, 2.074, 2.091, 2.107, 2.117, 2.123, 2.123, 2.123, 2.127, 2.137, 2.151, 2.115, 2.116, 2.121, 2.126, 2.127, 2.122, 2.113, 2.106, 2.105, 2.11, 2.124, 2.142, 2.16, 2.173, 2.178, 2.178, 2.175, 2.175, 2.18, 2.19, 2.199, 2.204, 2.2, 2.187, 2.17, 2.155, 2.148, 2.151, 2.16, 2.171, 2.179, 2.18, 2.175, 2.168, 2.275, 2.284, 2.296, 2.303, 2.299, 2.285, 2.268, 2.255, 2.25, 2.255, 2.266, 2.276, 2.277, 2.265, 2.244, 2.22, 2.2, 2.19, 2.187, 2.052, 2.054, 2.05, 2.042, 2.037, 2.039, 2.05, 2.07, 2.092, 2.109, 2.115, 2.111, 2.1, 2.088, 2.081, 2.08, 2.085, 2.09, 2.089, 2.081, 2.063, 2.041, 2.029, 2.026, 2.015, 1.998, 1.979, 1.966, 1.959, 1.959, 1.963, 1.963, 1.954, 1.937, 1.919, 1.905, 1.899, 1.905, 1.921, 1.942, 2.059, 2.07, 2.073, 2.074, 2.079, 2.091, 2.109, 2.13, 2.144, 2.145, 2.133, 2.116, 2.101, 2.096, 2.103, 2.117, 2.131, 2.139, 2.138, 2.13, 2.12, 2.114, 2.115, 2.124, 2.138, 2.151, 2.154, 2.144, 2.125, 2.107, 2.095, 2.092, 2.096, 2.105, 2.113, 2.116, 2.111, 2.102, 2.094, 2.095, 2.108, 2.128, 2.149, 2.164, 2.169, 2.347, 2.341, 2.335, 2.334, 2.335, 2.334, 2.328, 2.317, 2.303, 2.287, 2.272, 2.259, 2.248, 2.237, 2.226, 2.215, 1.952, 1.94, 1.929, 1.919, 1.91, 1.902, 1.893, 1.883, 1.874, 1.869, 1.866, 1.863, 1.858, 1.852, 1.847, 1.842, 1.838, 1.836, 1.837, 1.899, 1.892, 1.893, 1.903, 1.917, 1.927, 1.925, 1.91, 1.887, 1.865, 1.85, 1.844, 1.849, 1.863, 1.878, 1.711, 1.719, 1.731, 1.742, 1.746, 1.738, 1.721, 1.704, 1.691, 1.689, 1.697, 1.713, 1.73, 1.745, 1.752, 1.749, 1.74, 1.731, 1.726, 1.728, 1.736, 1.662, 1.655, 1.651, 1.654, 1.664, 1.682, 1.705, 1.729, 1.747, 1.758, 1.761, 1.761, 1.76, 1.762, 1.769, 1.787, 1.811, 1.837, 1.86, 1.876, 1.884, 1.888, 1.893, 1.903, 1.917, 1.937, 1.96, 1.978, 1.985, 1.983, 1.971, 1.958, 1.95, 1.95, 1.96, 1.977, 1.994, 2.006, 2.013, 2.015, 2.019, 2.031, 2.053, 2.083, 2.117, 2.147, 2.166, 2.262, 2.265, 2.262, 2.258, 2.258, 2.267, 2.286, 2.308, 2.326, 2.334, 2.331, 2.323, 2.315, 2.313, 2.315, 2.321, 2.326, 2.325, 2.318, 2.306, 2.29, 2.276, 2.268, 2.266, 2.225, 2.211, 2.198, 2.193, 2.197, 2.208, 2.221, 2.229, 2.224, 2.205, 2.179, 2.154, 2.138, 2.132, 2.136, 2.144, 2.146, 2.136, 1.875, 1.869, 1.871, 1.879, 1.887, 1.889, 1.885, 1.874, 1.86, 1.85, 1.848, 1.855, 1.866, 1.878, 1.886, 1.882, 1.867, 1.85, 1.834, 1.826, 1.828, 1.819, 1.832, 1.849, 1.86, 1.866, 1.868, 1.867, 1.87, 1.882, 1.903, 1.932, 1.964, 1.988, 2.0, 2.0, 1.993, 1.986, 1.986, 1.995, 2.01, 2.025, 2.033, 2.029, 2.015, 1.997, 1.986, 1.983, 1.993, 2.013, 2.034, 2.051, 2.054, 2.047, 2.037, 2.033, 2.044, 2.066, 2.114, 2.106, 2.109, 2.123, 2.142, 2.156, 2.158, 2.145, 2.123, 2.105, 2.099, 2.105, 2.122, 2.144, 2.159, 2.163, 2.159, 2.152, 2.15, 2.157, 2.172, 2.193, 2.212, 2.221, 2.215, 2.194, 2.166, 2.138, 2.117, 2.105, 2.103, 2.103, 2.096, 2.077, 2.05, 2.021, 2.001, 1.993, 2.0, 2.015, 2.032, 2.041, 2.036, 2.022, 1.936, 1.918, 1.912, 1.918, 1.935, 1.953, 1.963, 1.958, 2.1, 2.103, 2.1, 2.096, 2.093, 2.092, 2.091, 2.089, 2.082, 2.069, 2.049, 2.028, 2.01, 1.999, 1.996, 1.996, 2.03, 2.03, 2.031, 2.029, 2.025, 2.023, 2.028, 2.04, 2.059, 2.085, 2.113, 2.137, 2.153, 2.161, 2.164, 2.165, 2.164, 2.163, 2.283, 2.29, 2.302, 2.32, 2.346, 2.372, 2.39, 2.402, 2.408, 2.414, 2.422, 2.435, 2.453, 2.473, 2.49, 2.5, 2.5, 2.496, 2.491, 2.493, 2.503, 2.522, 2.547, 2.57, 2.586, 2.593, 2.596, 2.601, 2.611, 2.632, 2.665, 2.702, 2.735, 2.758, 2.772, 2.783, 2.794, 2.807, 2.825, 2.843, 2.856, 2.865, 2.866, 2.863, 2.858, 1.875, 1.86, 1.831, 1.8, 1.779, 1.772, 1.781, 1.8, 1.821, 1.831, 1.819, 1.788, 1.748, 1.711, 1.686, 1.678, 1.67, 1.663, 1.655, 1.644, 1.633, 1.623, 1.616, 1.615, 1.62, 1.63, 1.645, 1.658, 1.671, 1.686, 2.114, 2.135, 2.157, 2.18, 2.203, 2.224, 2.24, 2.25, 2.256, 2.259, 2.263, 2.268, 2.274, 2.279, 2.281, 2.278, 2.241, 2.216, 2.196, 2.183, 2.18, 2.184, 2.19, 2.188, 2.177, 2.159, 2.142, 2.132, 2.133, 2.146, 2.168, 2.19, 2.208, 2.208, 2.193, 2.177, 2.166, 2.168, 2.183, 2.206, 2.228, 2.239, 2.232, 2.214, 2.197, 2.188, 2.19, 2.202, 2.22, 2.234, 2.236, 2.22, 2.193, 2.166, 2.15, 2.149, 2.161, 2.181, 2.197, 2.199, 2.182, 2.154, 2.126, 2.108, 2.104, 2.112, 2.122, 2.128, 2.119, 2.095, 2.061, 2.03, 2.009, 2.005, 2.013, 2.029, 1.994, 1.997, 1.987, 1.965, 1.941, 1.919, 1.905, 1.9, 1.901, 1.902, 1.9, 1.888, 1.869, 1.848, 1.832, 1.825, 1.829, 1.845, 1.869, 1.896, 1.918, 1.931, 1.937, 2.052, 3.621, 2.037, 3.625, 2.03, 3.63, 2.036, 3.634, 2.051, 3.638, 2.069, 3.639, 2.083, 3.637, 2.088, 3.633, 2.084, 3.629, 2.076, 3.627, 2.073, 3.628, 2.079, 3.63, 2.098, 3.632, 2.126, 3.636, 2.157, 3.64, 2.185, 3.644, 2.199, 3.647, 2.2, 2.192, 2.182, 2.18, 2.189, 2.206, 2.223, 2.154, 2.164, 2.159, 2.139, 2.115, 2.1, 2.101, 2.118, 2.146, 2.176, 2.196, 2.199, 2.189, 2.175, 2.168, 2.176, 2.198, 2.229, 2.259, 2.275, 2.214, 2.235, 2.252, 2.256, 2.243, 2.217, 2.194, 2.179, 2.181, 2.197, 2.221, 2.242, 2.247, 2.234, 2.21, 2.19, 2.183, 2.192, 2.215, 2.247, 2.224, 2.209, 2.21, 2.225, 2.247, 2.264, 2.265, 2.249, 2.223, 2.202, 2.194, 2.203, 2.225, 2.251, 2.268, 2.265, 2.245, 2.217, 2.193, 2.184, 2.192, 2.214, 2.238, 2.251, 2.243, 2.139, 2.114, 2.083, 2.057, 2.041, 2.039, 2.046, 2.052, 2.045, 2.019, 1.978, 2.06, 2.045, 2.034, 2.029, 2.03, 2.035, 2.039, 2.039, 2.033, 2.02, 2.007, 1.998, 1.995, 2.0, 2.008, 2.015, 2.018, 1.962, 1.962, 1.97, 1.985, 2.005, 2.024, 2.036, 2.037, 2.032, 2.026, 2.024, 2.031, 2.047, 2.067, 2.084, 2.096, 2.1, 2.098, 2.239, 2.246, 2.257, 2.271, 2.286, 2.3, 2.31, 2.315, 2.314, 2.312, 2.311, 2.311, 2.315, 2.319, 2.321, 2.318, 2.307, 2.29, 2.272, 2.256, 2.242, 2.232, 2.224, 2.217, 2.206, 2.188, 2.164, 2.141, 2.122, 2.107, 2.099, 1.957, 1.942, 1.932, 1.93, 1.935, 1.947, 1.958, 1.965, 1.965, 1.96, 1.954, 1.952, 1.956, 1.966, 1.981, 1.996, 2.005, 2.009, 1.956, 1.958, 1.959, 1.955, 1.946, 1.934, 1.924, 1.918, 1.917, 1.919, 1.921, 1.921, 1.921, 1.919, 1.915, 1.911, 1.908, 1.91, 1.916, 1.921, 1.922, 1.918, 1.909, 1.898, 1.89, 1.888, 1.891, 1.899, 1.907, 1.913, 1.913, 1.906, 1.896, 1.888, 1.882, 1.883, 1.888, 1.897, 1.906, 1.91, 1.907, 1.898, 1.885, 1.872, 1.863, 1.86, 1.864, 1.874, 1.881, 1.882, 1.875, 1.861, 1.847, 1.789, 1.777, 1.761, 1.745, 1.736, 1.736, 1.742, 1.752, 1.76, 1.763, 1.756, 1.741, 1.722, 1.707, 1.698, 1.698, 1.704, 1.714, 1.723, 1.727, 1.725, 1.718, 1.712, 1.803, 1.792, 1.793, 1.808, 1.833, 1.862, 1.886, 1.896, 1.893, 1.885, 1.879, 1.882, 1.894, 1.914, 1.937, 1.959, 1.971, 1.969, 1.958, 1.943, 1.933, 1.932, 1.941, 1.958, 1.975, 1.984, 1.978, 1.962, 1.961, 1.947, 1.926, 1.907, 1.897, 1.898, 1.906, 1.917, 1.922, 1.916, 1.898, 1.876, 1.858, 1.846, 1.843, 1.846, 1.853, 1.858, 1.857, 1.847, 1.831, 1.814, 1.8, 1.794, 1.797, 1.807, 1.82, 1.831, 1.835, 1.832, 1.824, 1.814, 1.806, 1.805, 1.81, 1.821, 1.833, 1.84, 1.838, 1.828, 1.815, 1.806, 1.805, 1.812, 1.828, 1.845, 1.861, 1.87, 1.868, 1.862, 1.858, 1.86, 1.87, 1.886, 2.0, 1.994, 1.992, 1.998, 2.011, 2.027, 2.041, 2.049, 2.046, 2.039, 2.03, 2.026, 2.029, 2.042, 2.058, 2.075, 2.085, 2.087, 2.08, 2.069, 2.059, 2.048, 2.053, 2.051, 2.047, 2.043, 2.041, 2.046, 2.056, 2.067, 2.075, 2.077, 2.067, 2.048, 2.027, 2.011, 2.003, 2.002, 2.008, 2.016, 2.023, 2.026, 2.024, 2.019, 2.013, 2.015, 2.023, 2.036, 2.051, 2.124, 2.114, 2.106, 2.103, 2.106, 2.114, 2.125, 2.132, 2.134, 2.129, 2.122, 2.118, 2.121, 2.132, 2.151, 2.171, 2.188, 2.198, 2.201, 2.2, 2.2, 2.203, 2.179, 2.181, 2.185, 2.188, 2.186, 2.18, 2.172, 2.165, 2.16, 2.16, 2.161, 2.158, 2.149, 2.134, 2.116, 2.096, 2.079, 2.065, 2.057, 2.051, 2.044, 2.037, 2.034, 2.161, 2.147, 2.016, 2.009, 2.008, 2.014, 2.022, 2.028, 2.027, 2.015, 1.999, 1.981, 1.966, 1.956, 1.95, 1.944, 1.935, 1.921, 1.902, 1.66, 1.667, 1.681, 1.696, 1.711, 1.72, 1.724, 1.726, 1.727, 1.731, 1.741, 1.755, 1.771, 1.785, 1.797, 1.804, 1.808, 1.809, 1.811, 1.974, 1.965, 1.956, 1.951, 1.952, 1.96, 1.973, 1.983, 1.988, 1.987, 1.982, 1.978, 1.976, 1.979, 1.983, 1.987, 1.989, 1.985, 1.973, 1.955, 1.883, 1.888, 1.891, 1.887, 1.876, 1.859, 1.841, 1.826, 1.819, 1.821, 1.829, 1.839, 1.847, 1.847, 1.84, 1.829, 1.821, 1.82, 1.892, 1.895, 1.892, 1.887, 1.883, 1.887, 1.9, 1.917, 1.935, 1.948, 1.952, 1.951, 1.95, 1.95, 1.956, 1.966, 1.982, 2.0, 2.012, 2.016, 2.058, 2.05, 2.039, 2.029, 2.026, 2.032, 2.045, 2.058, 2.065, 2.061, 2.051, 2.038, 2.028, 2.024, 2.027, 2.034, 2.042, 2.047, 2.043, 2.034, 2.019, 2.005, 1.994, 2.005, 2.011, 2.01, 2.005, 2.0, 2.0, 2.003, 2.01, 2.019, 2.026, 2.029, 2.026, 2.02, 2.012, 2.008, 2.01, 2.016, 2.024, 2.127, 2.132, 2.145, 2.162, 2.181, 2.195, 2.2, 2.199, 2.198, 2.201, 2.21, 2.224, 2.242, 2.258, 2.27, 2.275, 2.273, 2.27, 2.268, 2.27, 2.277, 2.286, 2.294, 2.294, 2.282, 2.265, 2.248, 2.235, 2.231, 2.234, 2.241, 2.245, 2.242, 2.232, 2.22, 2.211, 2.209, 2.215, 2.229, 2.246, 2.256, 2.21, 2.22, 2.229, 2.233, 2.229, 2.22, 2.21, 2.204, 2.204, 2.212, 2.226, 2.24, 2.25, 2.253, 2.251, 2.247, 2.244, 2.246, 2.253, 2.263, 2.27, 2.274, 2.269, 2.259, 2.247, 2.239, 2.237, 2.243, 2.252, 2.258, 2.256, 2.247, 2.233, 2.221, 2.214, 2.213, 2.215, 2.216, 2.215, 2.206, 2.193, 2.178, 2.163, 2.154, 2.149, 2.148, 2.147, 2.145, 2.138, 2.13, 2.121, 2.115, 2.112, 2.11, 2.109, 2.104, 2.093, 2.078, 2.062, 2.048, 2.037, 2.028, 2.022, 2.015, 2.004, 1.991, 1.98, 1.926, 1.922, 1.922, 1.922, 1.927, 1.933, 1.939, 1.942, 1.943, 1.944, 1.947, 1.952, 1.961, 1.971, 1.979, 1.984, 1.985, 1.985, 1.982, 1.98, 1.977, 1.974, 1.974, 1.977, 1.979, 1.981, 1.987, 1.994, 2.006, 2.02, 2.038, 2.055, 2.072, 2.09, 2.106, 2.121, 2.136, 2.149, 2.161, 2.17, 2.177, 2.18, 2.179, 2.175, 2.168, 2.159, 2.151, 2.145, 2.14, 2.136, 2.133, 2.133, 2.137, 2.146, 2.158, 2.171, 2.184, 2.198, 2.215, 2.234, 2.253, 2.271, 2.287, 2.299, 2.31, 2.316, 2.32, 2.324, 2.325, 2.323, 2.317, 2.305, 2.29, 2.274, 2.26, 2.25, 2.243, 2.239, 2.236, 2.233, 2.231, 2.23, 2.232, 2.222, 2.209, 2.193, 2.178, 2.163, 2.151, 2.138, 2.129, 2.122, 2.117, 2.113, 2.109, 2.106, 2.104, 2.101, 2.101, 2.104, 2.113, 2.126, 2.141, 2.154, 2.165, 2.173, 2.179, 2.184, 2.193, 2.203, 2.213, 2.225, 2.233, 2.237, 2.236, 2.254, 2.253, 2.254, 2.26, 2.268, 2.278, 2.287, 2.294, 2.299, 2.301, 2.303, 2.308, 2.316, 2.327, 2.339, 2.349, 2.356, 2.358, 2.357, 2.356, 2.355, 2.356, 2.356, 2.358, 2.357, 2.353, 2.344, 2.333, 2.323, 2.315, 2.311, 2.311, 2.314, 2.318, 2.32, 2.204, 2.211, 2.216, 2.224, 2.235, 2.251, 2.267, 2.28, 2.289, 2.294, 2.297, 2.301, 2.309, 2.319, 2.33, 2.341, 2.339, 2.344, 2.352, 2.359, 2.363, 2.36, 2.35, 2.336, 2.321, 2.309, 2.299, 2.288, 2.273, 2.252, 2.227, 2.198, 2.167, 2.141, 2.122, 2.107, 2.097, 2.087, 2.078, 1.839, 1.841, 1.84, 1.836, 1.832, 1.832, 1.838, 1.849, 1.864, 1.88, 1.889, 1.889, 1.88, 1.969, 1.952, 1.946, 1.953, 1.969, 1.991, 2.008, 2.015, 2.01, 1.997, 1.986, 1.983, 1.989, 2.001, 2.013, 2.015, 1.857, 1.867, 1.875, 1.875, 1.865, 1.85, 1.836, 1.826, 1.826, 1.833, 1.846, 1.859, 1.864, 1.861, 1.853, 1.844, 1.855, 1.858, 1.86, 1.862, 1.869, 1.879, 1.892, 1.906, 1.919, 1.925, 1.924, 1.917, 1.91, 1.908, 1.912, 1.919, 1.927, 1.932, 1.985, 1.967, 1.946, 1.925, 1.909, 1.898, 1.891, 1.889, 1.886, 1.88, 1.873, 1.868, 1.864, 1.866, 1.874, 1.886, 1.899, 1.91, 1.918, 1.909, 1.897, 1.883, 1.867, 1.851, 1.837, 1.826, 1.818, 1.811, 1.804, 1.797, 1.789, 1.786, 1.785, 1.791, 1.803, 1.818, 1.836, 1.949, 1.95, 1.952, 1.956, 1.962, 1.972, 1.984, 1.997, 2.009, 2.018, 2.024, 2.026, 2.023, 2.019, 2.016, 2.014, 2.013, 1.974, 1.97, 1.96, 1.947, 1.928, 1.91, 1.893, 1.883, 1.88, 1.881, 1.885, 1.89, 1.894, 1.896, 1.896, 1.9, 1.911, 1.927, 1.946, 1.931, 1.922, 1.912, 1.898, 1.883, 1.873, 1.872, 1.884, 1.908, 1.938, 1.967, 1.991, 2.007, 2.016, 2.023, 2.031, 2.042, 2.055, 2.066, 2.143, 2.15, 2.158, 2.162, 2.161, 2.155, 2.146, 2.138, 2.134, 2.137, 2.145, 2.154, 2.164, 2.171, 2.178, 2.184, 2.193, 2.204, 2.218, 2.17, 2.155, 2.138, 2.12, 2.101, 2.085, 2.075, 2.075, 2.084, 2.099, 2.119, 2.142, 2.165, 2.188, 2.211, 2.234, 2.256, 2.277, 2.296, 2.31, 2.321, 2.24, 2.222, 2.204, 2.187, 2.172, 2.161, 2.153, 2.147, 2.144, 2.142, 2.142, 2.145, 2.153, 2.167, 2.185, 2.202, 2.216, 2.224, 2.228, 2.228, 2.205, 2.219, 2.24, 2.261, 2.278, 2.29, 2.297, 2.305, 2.316, 2.331, 2.347, 2.361, 2.369, 2.367, 2.358, 2.342, 2.323, 2.303, 2.287, 2.272, 1.977, 1.982, 1.993, 2.005, 2.015, 2.02, 2.023, 2.026, 2.032, 2.039, 2.047, 2.052, 2.054, 2.052, 2.044, 2.033, 2.159, 2.176, 2.19, 2.202, 2.213, 2.224, 2.234, 2.242, 2.246, 2.248, 2.246, 2.242, 2.235, 2.229, 2.224, 2.223, 2.225, 2.227, 2.222, 2.212, 2.194, 2.169, 2.172, 2.177, 2.183, 2.189, 2.194, 2.199, 2.201, 2.202, 2.201, 2.202, 2.201, 2.201, 2.2, 2.198, 2.196, 2.193, 2.19, 2.187, 2.187, 2.19, 2.194, 2.201, 2.205, 2.265, 2.259, 2.248, 2.236, 2.225, 2.218, 2.215, 2.216, 2.22, 2.221, 2.216, 2.207, 2.199, 2.195, 2.2, 2.21, 2.219, 2.223, 2.219, 2.209, 2.303, 2.313, 2.312, 2.3, 2.283, 2.267, 2.257, 2.259, 2.268, 2.28, 2.285, 2.281, 2.267, 2.25, 2.237, 2.232, 2.239, 2.254, 2.27, 2.279, 2.274, 2.259, 2.242, 2.23, 2.227, 2.235, 2.248, 2.26, 2.262, 2.249, 2.227, 2.205, 2.189, 1.949, 1.948, 1.954, 1.962, 1.967, 1.967, 1.959, 1.947, 1.934, 1.923, 1.919, 1.918, 1.921, 1.922, 1.922, 1.782, 1.784, 1.784, 1.78, 1.769, 1.756, 1.742, 1.735, 1.736, 1.743, 1.753, 1.763, 1.77, 1.77, 1.764, 1.755, 1.749, 1.746, 1.778, 1.775, 1.773, 1.772, 1.774, 1.777, 1.78, 1.783, 1.787, 1.793, 1.801, 1.812, 1.825, 1.84, 1.857, 1.873, 1.886, 1.898, 1.912, 1.927, 2.224, 2.198, 2.168, 2.148, 2.143, 2.154, 2.174, 2.192, 2.193, 2.172, 2.137, 2.099, 2.072, 2.061, 2.069, 2.088, 1.876, 1.904, 1.934, 1.95, 1.945, 1.921, 1.892, 1.872, 1.869, 1.883, 1.912, 1.943, 1.963, 1.96, 1.938, 1.908, 1.884, 1.874, 1.88, 1.899, 1.921, 1.935, 1.879, 1.893, 1.882, 1.853, 1.822, 1.801, 1.798, 1.814, 1.844, 1.88, 1.905, 1.91, 1.894, 1.863, 1.832, 1.81, 1.802, 1.807, 1.823, 1.838, 1.842, 1.821, 1.779, 1.731, 1.689, 1.663, 1.655, 1.667, 1.694, 1.723, 1.746, 1.754, 1.745, 1.951, 1.939, 1.93, 1.923, 1.918, 1.915, 1.911, 1.907, 1.901, 1.896, 1.891, 1.887, 1.887, 1.89, 1.898, 1.907, 1.915, 1.89, 1.895, 1.906, 1.92, 1.935, 1.945, 1.946, 1.945, 1.943, 1.944, 1.95, 1.962, 1.977, 1.993, 2.003, 2.004, 1.998, 1.987, 1.89, 1.876, 1.862, 1.851, 1.847, 1.851, 1.86, 1.87, 1.878, 1.881, 1.88, 1.877, 1.877, 1.882, 1.893, 1.907, 1.921, 1.928, 1.929, 1.925, 1.918, 1.913, 1.913, 1.918, 1.925, 1.931, 1.934, 1.933, 1.928, 1.925, 1.926, 1.931, 1.938, 1.948, 1.957, 1.965, 1.97, 1.972, 1.971, 1.968, 1.966, 1.964, 1.963, 1.962, 1.962, 1.96, 1.953, 1.944, 1.936, 1.933, 1.935, 1.942, 1.952, 1.962, 1.967, 2.02, 1.998, 1.976, 1.957, 1.944, 1.938, 1.937, 1.937, 1.938, 1.937, 1.933, 1.924, 1.915, 1.909, 1.91, 1.918, 2.007, 2.003, 2.001, 2.005, 2.013, 2.023, 2.033, 2.037, 2.034, 2.025, 2.012, 2.0, 1.994, 1.995, 2.001, 2.009, 2.013, 2.025, 2.028, 2.038, 2.049, 2.057, 2.059, 2.054, 2.044, 2.034, 2.03, 2.035, 2.045, 2.059, 2.071, 2.077, 2.076, 2.069, 2.062, 2.059, 2.024, 2.034, 2.038, 2.035, 2.029, 2.024, 2.025, 2.033, 2.047, 2.063, 2.078, 2.089, 2.093, 2.091, 2.088, 2.086, 2.09, 2.099, 2.114, 2.129, 2.14, 2.144, 2.142, 2.137, 2.196, 2.194, 2.187, 2.181, 2.18, 2.185, 2.195, 2.206, 2.216, 2.219, 2.213, 2.204, 2.198, 2.198, 2.206, 2.221, 2.238, 2.251, 2.257, 2.255, 2.252, 2.254, 2.261, 2.278, 2.298, 2.316, 2.326, 2.329, 2.326, 2.32, 2.318, 2.321, 2.327, 2.334, 2.341, 2.343, 2.336, 2.324, 2.313, 2.309, 2.314, 2.329, 2.346, 2.359, 2.361, 2.355, 2.348, 2.346, 2.351, 2.363, 2.379, 2.392, 2.395, 2.388, 2.375, 2.361, 2.353, 2.352, 2.356, 2.214, 2.216, 2.222, 2.225, 2.222, 1.816, 1.797, 1.78, 1.771, 1.773, 1.786, 1.807, 1.828, 1.841, 1.842, 1.834, 1.822, 1.812, 1.806, 1.808, 1.81, 1.813, 1.821, 1.828, 1.832, 1.829, 1.825, 1.823, 1.83, 1.846, 1.87, 1.896, 1.918, 1.934, 1.941, 2.194, 2.208, 2.213, 2.211, 2.206, 2.204, 2.21, 2.227, 2.252, 2.28, 2.307, 2.328, 2.345, 2.359, 2.374, 2.392, 2.411, 2.429, 2.381, 2.386, 2.397, 2.411, 1.915, 1.947, 1.974, 1.987, 1.984, 1.971, 1.958, 1.952, 1.959, 1.976, 1.997, 2.015, 2.021, 2.016, 2.002, 1.988, 1.984, 2.173, 2.198, 2.211, 2.207, 2.195, 2.183, 2.179, 2.187, 2.205, 2.227, 2.241, 2.243, 2.231, 2.211, 2.193, 2.184, 2.187, 2.197, 2.21, 2.219, 2.218, 2.205, 2.182, 2.161, 2.146, 2.139, 2.139, 2.14, 2.135, 2.12, 2.098, 2.07, 2.042, 2.02, 2.008, 2.004, 2.006, 2.004, 1.995, 1.976, 1.95, 1.922, 1.901, 1.891, 1.889, 1.893, 1.895, 1.886, 1.861, 1.823, 1.782, 1.748, 1.727, 1.72, 1.723, 1.73, 1.731, 1.721, 1.699, 1.672, 1.649, 1.635, 1.632, 1.641, 1.656, 1.669, 1.668, 1.651, 1.621, 1.587, 1.558, 1.541, 1.539, 1.549, 1.57, 1.59, 1.602, 1.6, 1.59, 1.579, 1.58, 1.595, 1.624, 1.667, 1.715, 1.759, 1.791, 1.806, 1.807, 1.805, 1.807, 1.949, 1.978, 2.011, 2.035, 2.037, 2.015, 1.983, 1.953, 1.937, 1.939, 1.956, 1.981, 2.002, 2.009, 1.996, 1.97, 1.942, 1.925, 1.923, 1.939, 1.968, 1.998, 2.015, 2.068, 2.093, 2.103, 2.091, 2.064, 2.034, 2.013, 2.009, 2.021, 2.043, 2.066, 2.079, 2.079, 2.067, 2.053, 2.047, 2.056, 2.079, 2.114, 2.15, 2.253, 2.248, 2.223, 2.192, 2.169, 2.163, 2.175, 2.199, 2.224, 2.237, 2.229, 2.207, 2.185, 2.175, 2.182, 2.205, 2.238, 2.266, 2.276, 2.265, 2.241, 2.216, 2.202, 2.19, 2.204, 2.213, 2.206, 2.179, 2.142, 2.106, 2.082, 2.073, 2.077, 2.088, 2.096, 2.092, 2.07, 2.04, 2.011, 1.994, 1.994, 2.009, 2.033, 2.052, 2.057, 2.045, 2.021, 1.996, 2.005, 1.984, 1.954, 1.928, 1.912, 1.911, 1.924, 1.948, 1.97, 1.98, 1.975, 1.956, 1.933, 1.916, 1.911, 1.916, 1.93, 1.945, 1.951, 1.942, 1.923, 1.901, 1.884, 1.877, 1.908, 1.927, 1.944, 1.952, 1.949, 1.941, 1.933, 1.93, 1.936, 1.948, 1.965, 1.979, 1.984, 1.978, 1.964, 1.948, 1.933, 1.924, 1.922, 1.927, 1.933, 1.934, 1.927, 1.912, 1.898, 1.888, 1.886, 1.817, 1.805, 1.802, 1.806, 1.813, 1.816, 1.813, 1.803, 1.789, 1.775, 1.762, 1.753, 1.746, 1.741, 1.734, 1.722, 1.704, 1.681, 1.657, 1.637, 1.625, 1.624, 1.633, 1.74, 1.736, 1.741, 1.755, 1.777, 1.8, 1.821, 1.835, 1.84, 1.843, 1.85, 1.865, 1.891, 1.926, 1.965, 2.001, 2.028, 2.043, 2.046, 2.045, 2.042, 2.041, 2.006, 2.002, 2.007, 2.023, 2.047, 2.075, 2.097, 2.106, 2.101, 2.086, 2.067, 2.046, 2.03, 2.02, 2.016, 2.014, 2.01, 2.001, 1.99, 1.976, 1.967, 1.963, 1.967, 1.976, 1.985, 1.992, 1.995, 1.996, 1.996, 1.998, 2.005, 2.017, 2.03, 2.041, 2.04, 2.025, 2.002, 1.975, 1.952, 1.935, 1.926, 1.923, 1.922, 1.921, 1.918, 1.915, 1.913, 1.913, 1.919, 1.932, 1.951, 1.972, 1.994, 2.013, 2.028, 2.036, 2.037, 2.035, 2.032, 2.03, 2.03, 2.03, 2.026, 2.017, 2.004, 1.989, 1.976, 1.971, 1.974, 1.983, 1.994, 2.002, 2.005, 2.003, 1.999, 1.998, 2.003, 2.014, 2.03, 2.045, 2.054, 2.053, 2.439, 2.442, 2.445, 2.442, 2.429, 2.413, 2.399, 2.392, 2.393, 2.403, 2.416, 2.43, 2.438, 2.437, 2.431, 2.424, 2.424, 2.361, 2.342, 2.334, 2.337, 2.35, 2.366, 2.376, 2.371, 2.348, 2.317, 2.289, 2.274, 2.276, 2.289, 2.305, 2.313, 2.304, 2.282, 2.257, 2.241, 2.241, 2.257, 2.246, 2.249, 2.239, 2.217, 2.193, 2.173, 2.164, 2.168, 2.182, 2.198, 2.204, 2.195, 2.172, 2.145, 2.124, 2.114, 2.116, 2.126, 2.134, 2.131, 2.11, 2.076, 2.04, 2.012, 1.904, 1.917, 1.934, 1.941, 1.93, 1.906, 1.874, 1.85, 1.838, 1.845, 1.868, 1.9, 1.927, 1.936, 1.923, 1.898, 1.872, 1.857, 1.858, 1.849, 1.869, 1.878, 1.868, 1.841, 1.806, 1.777, 1.763, 1.765, 1.782, 1.809, 1.837, 1.849, 1.843, 1.82, 1.796, 1.781, 1.781, 1.799, 1.828, 1.864, 1.895, 1.909, 1.9, 1.877, 1.849, 1.83, 1.824, 1.832, 1.853, 1.875, 1.887, 1.881, 1.86, 1.835, 1.817, 1.815, 1.83, 1.86, 1.896, 1.925, 1.937, 1.931, 1.914, 1.9, 1.897, 1.907, 1.929, 1.954, 1.971, 1.973, 1.96, 1.938, 1.939, 1.947, 1.972, 2.007, 2.039, 2.056, 2.05, 2.028, 2.003, 1.99, 1.995, 2.018, 2.054, 2.089, 2.109, 2.106, 2.089, 2.068, 2.059, 2.068, 2.097, 2.134, 2.169, 2.185, 2.179, 2.16, 2.14, 2.133, 2.145, 2.175, 2.213, 2.245, 2.212, 2.193, 2.195, 2.213, 2.237, 2.25, 2.24, 2.207, 2.167, 2.134, 2.119, 2.124, 2.145, 2.171, 2.184, 2.171, 2.137, 2.099, 2.073, 2.065, 2.073, 2.091, 2.107, 2.106, 2.081, 2.039, 1.996, 1.966, 1.954, 1.964, 1.986, 2.01, 2.019, 2.003, 1.968, 1.925, 1.891, 1.87, 1.869, 1.884, 1.906, 1.921, 1.917, 1.89, 1.848, 1.806, 1.776, 1.764, 1.771, 1.79, 1.812, 1.824, 1.817, 1.794, 1.763, 1.735, 1.719, 1.718, 1.732, 1.756, 1.782, 1.881, 1.891, 1.898, 1.902, 1.902, 1.899, 1.896, 1.896, 1.897, 1.898, 1.898, 1.897, 1.892, 1.886, 1.877, 1.866, 1.856, 1.8, 1.806, 1.818, 1.829, 1.836, 1.838, 1.836, 1.832, 1.831, 1.839, 1.853, 1.871, 1.887, 1.898, 1.901, 1.898, 1.892, 1.889, 1.892, 1.903, 1.921, 1.94, 1.953, 2.029, 2.023, 2.015, 2.01, 2.01, 2.018, 2.031, 2.044, 2.054, 2.061, 2.067, 2.074, 2.068, 2.083, 2.09, 2.089, 2.083, 2.078, 2.075, 2.076, 2.081, 2.083, 2.077, 2.061, 2.035, 2.006, 1.977, 1.854, 1.84, 1.835, 1.838, 1.845, 1.852, 1.852, 1.847, 1.839, 1.835, 1.839, 1.851, 1.872, 1.898, 1.925, 1.945, 1.953, 1.954, 2.07, 2.065, 2.068, 2.078, 2.093, 2.107, 2.114, 2.11, 2.095, 2.075, 2.06, 2.052, 2.05, 2.05, 2.048, 2.04, 2.024, 2.002, 1.981, 1.964, 1.953, 1.949, 1.947, 1.921, 1.917, 1.882, 1.866, 1.853, 1.845, 1.838, 1.833, 1.827, 1.819, 1.811, 1.802, 1.794, 1.787, 1.782, 1.781, 1.781, 1.781, 1.778, 1.771, 1.763, 1.755, 1.75, 2.035, 2.055, 2.072, 2.084, 2.095, 2.104, 2.114, 2.123, 2.13, 2.135, 2.136, 2.134, 2.128, 2.123, 2.12, 2.12, 2.124, 2.128, 2.135, 2.139, 2.144, 2.147, 2.15, 2.154, 2.159, 2.01, 2.013, 2.019, 2.026, 2.034, 2.043, 2.052, 2.06, 2.069, 2.078, 2.088, 2.098, 2.107, 2.115, 2.12, 2.119, 2.115, 2.108, 2.1, 2.093, 2.086, 2.081, 2.077, 2.074, 2.071, 2.065, 2.056, 2.049, 2.043, 2.041, 2.044, 2.053, 2.052, 2.045, 2.043, 2.046, 2.053, 2.061, 2.066, 2.069, 2.069, 2.068, 2.07, 2.078, 2.093, 2.112, 2.13, 2.144, 2.152, 2.156, 2.158, 2.159, 2.162, 2.168, 2.174, 2.178, 2.175, 2.163, 2.145, 2.121, 2.094, 2.068, 2.044, 2.022, 2.0, 1.975, 1.946, 1.913, 1.88, 1.85, 1.829, 1.814, 1.805, 1.796, 1.786, 1.775, 1.763, 1.751, 1.74, 1.732, 1.729, 1.73, 1.73, 1.728, 1.722, 1.714, 1.703, 1.694, 1.69, 1.697, 1.714, 1.739, 1.77, 1.8, 1.824, 1.841, 1.85, 1.857, 1.864, 1.873, 1.884, 1.894, 1.899, 1.896, 1.882, 1.862, 1.838, 1.818, 1.801, 1.792, 1.788, 1.787, 1.783, 1.775, 1.763, 1.93, 1.938, 1.937, 1.92, 1.896, 1.871, 1.855, 1.852, 1.862, 1.881, 1.899, 1.909, 1.908, 1.895, 1.876, 1.861, 1.853, 1.77, 1.787, 1.799, 1.799, 1.784, 1.761, 1.74, 1.726, 1.727, 1.741, 1.767, 1.797, 1.822, 1.836, 1.837, 1.831, 1.827, 1.831, 1.849, 1.88, 2.098, 2.123, 2.156, 2.19, 2.211, 2.214, 2.206, 2.196, 2.193, 2.204, 2.23, 2.267, 2.305, 2.33, 2.34, 2.333, 2.32, 2.312, 2.461, 2.47, 2.46, 2.435, 2.41, 2.394, 2.396, 2.411, 2.434, 2.454, 2.461, 2.451, 2.429, 2.408, 2.397, 2.403, 2.423, 2.452, 2.479, 2.491, 2.486, 2.473, 2.461, 2.458, 2.469, 2.49, 2.514, 2.529, 2.422, 2.429, 2.419, 2.39, 2.352, 2.318, 2.296, 2.289, 2.295, 2.305, 2.306, 2.288, 2.253, 2.212, 2.178, 2.162, 2.163, 2.177, 2.193, 2.015, 2.011, 1.987, 1.957, 1.932, 1.922, 1.931, 1.955, 1.984, 2.006, 2.009, 1.994, 1.968, 1.945, 1.934, 1.939, 1.954, 1.974, 1.988, 1.987, 1.952, 1.946, 1.927, 1.906, 1.891, 1.887, 1.893, 1.906, 1.92, 1.923, 1.909, 1.884, 1.853, 1.83, 1.821, 1.827, 1.845, 1.869, 1.886, 1.888, 1.874, 1.851, 1.829, 1.851, 1.87, 1.872, 1.858, 1.838, 1.822, 1.819, 1.833, 1.861, 1.896, 1.924, 1.934, 1.922, 1.897, 1.871, 1.857, 1.861, 1.881, 1.91, 1.939, 1.954, 1.953, 1.937, 1.92, 1.91, 1.916, 1.937, 1.969, 2.002, 2.025, 2.027, 2.01, 1.986, 1.967, 1.961, 1.974, 2.002, 2.034, 2.054, 2.052, 2.031, 2.001, 1.977, 1.971, 1.983, 2.011, 2.047, 2.075, 2.082, 2.063, 2.051, 2.075, 2.077, 2.053, 2.016, 1.982, 1.965, 1.968, 1.991, 2.024, 2.053, 2.059, 2.041, 2.005, 1.968, 1.945, 1.941, 1.956, 1.981, 2.004, 2.01, 1.991, 1.956, 1.919, 1.893, 1.885, 1.897, 1.924, 1.952, 1.966, 1.954, 1.92, 1.878, 1.845, 1.83, 1.832, 1.793, 1.805, 1.827, 1.854, 1.869, 1.86, 1.832, 1.794, 1.761, 1.742, 1.743, 1.759, 1.786, 1.812, 1.823, 1.813, 1.787, 1.759, 1.739, 1.737, 1.755, 1.788, 1.828, 1.858, 1.864, 1.842, 1.805, 1.769, 1.747, 1.763, 1.797, 1.846, 1.898, 1.935, 1.943, 1.923, 1.892, 1.867, 1.858, 1.867, 1.893, 1.93, 1.961, 1.971, 1.959, 1.935, 1.916, 1.912, 1.929, 1.964, 2.01, 2.053, 2.077, 2.076, 2.059, 2.042, 2.039, 2.055, 2.09, 2.137, 2.18, 2.203, 2.2, 2.174, 2.146, 2.131, 2.137, 2.165, 2.208, 2.249, 2.269, 2.259, 2.226, 2.191, 2.167, 2.164, 2.185, 2.218, 2.246, 2.254, 2.234, 2.197, 2.186, 2.14, 2.098, 2.073, 2.073, 2.095, 2.129, 2.156, 2.156, 2.126, 2.079, 2.037, 2.014, 2.017, 2.041, 2.077, 2.106, 2.109, 2.082, 2.039, 1.997, 1.971, 1.967, 1.983, 2.01, 2.031, 2.029, 2.002, 1.963, 1.929, 1.912, 1.917, 1.939, 1.971, 1.998, 2.004, 1.986, 1.954, 1.922, 1.903, 1.901, 1.915, 1.939, 1.961, 1.965, 1.943, 1.945, 1.95, 1.929, 1.897, 1.873, 1.865, 1.879, 1.912, 1.953, 1.989, 2.002, 1.985, 1.951, 1.916, 1.894, 1.893, 1.912, 1.947, 1.983, 2.002, 1.997, 1.974, 1.948, 1.935, 1.94, 1.962, 1.995, 2.026, 2.039, 2.028, 2.001, 1.975, 1.963, 1.971, 1.997, 2.031, 2.06, 2.068, 2.047, 2.009, 1.97, 1.944, 1.939, 1.956, 1.986, 2.018, 2.035, 2.026, 1.997, 1.962, 1.936, 1.928, 1.77, 1.786, 1.803, 1.82, 1.835, 1.848, 1.859, 1.868, 1.878, 1.888, 1.897, 1.905, 1.912, 1.921, 1.93, 1.941, 2.301, 2.307, 2.312, 2.318, 2.325, 2.334, 2.343, 2.35, 2.355, 2.36, 2.364, 2.366, 2.369, 2.374, 2.377, 2.378, 2.377, 2.255, 2.251, 2.249, 2.249, 2.249, 2.248, 2.243, 2.234, 2.226, 2.217, 2.208, 2.2, 2.192, 2.188, 2.181, 2.171, 2.159, 2.146, 2.135, 2.126, 2.123, 2.121, 2.12, 2.068, 2.068, 2.064, 2.056, 2.044, 2.034, 2.027, 2.025, 2.026, 2.028, 2.025, 2.016, 2.004, 1.99, 1.981, 1.976, 1.977, 1.98, 1.981, 1.978, 1.982, 1.985, 1.986, 1.983, 1.974, 1.962, 1.948, 1.937, 1.93, 1.93, 1.934, 1.937, 1.937, 1.931, 1.923, 1.915, 1.912, 1.914, 1.923, 1.935, 2.033, 2.028, 2.029, 2.038, 2.052, 2.066, 2.075, 2.078, 2.077, 2.077, 2.08, 2.09, 2.107, 2.126, 2.144, 2.157, 2.163, 2.165, 2.166, 2.17, 2.281, 2.284, 2.277, 2.263, 2.252, 2.249, 2.26, 2.283, 2.31, 2.332, 2.337, 2.326, 2.309, 2.297, 2.297, 2.312, 2.337, 2.362, 2.378, 2.351, 2.351, 2.362, 2.383, 2.406, 2.421, 2.424, 2.414, 2.398, 2.386, 2.384, 2.392, 2.409, 2.426, 2.433, 2.427, 2.413, 2.399, 2.393, 2.402, 2.424, 2.45, 2.47, 2.476, 2.465, 2.45, 2.439, 2.44, 2.452, 2.471, 2.486, 2.491, 2.483, 2.467, 2.449, 2.439, 2.44, 2.451, 2.465, 2.475, 2.475, 2.464, 2.446, 2.429, 2.42, 2.422, 2.432, 2.444, 2.453, 2.452, 2.442, 2.428, 2.417, 2.417, 2.426, 2.443, 2.462, 2.478, 2.481, 2.471, 2.456, 2.444, 2.441, 2.449, 2.465, 2.48, 2.485, 2.478, 2.461, 2.443, 2.433, 2.435, 2.449, 2.472, 2.49, 2.498, 2.493, 2.482, 2.474, 2.475, 2.487, 2.508, 2.531, 2.549, 2.557, 2.552, 2.542, 2.533, 2.532, 2.543, 2.531, 2.533, 2.543, 2.561, 2.58, 2.593, 2.598, 2.599, 2.601, 2.607, 2.618, 2.632, 2.645, 2.054, 2.06, 2.074, 2.085, 2.088, 2.078, 2.06, 2.044, 2.035, 2.037, 2.048, 2.065, 2.082, 2.092, 2.091, 2.085, 2.078, 1.908, 1.919, 1.93, 1.936, 2.006, 2.0, 2.009, 2.034, 2.068, 2.097, 2.11, 2.105, 2.088, 2.073, 2.067, 2.074, 2.094, 2.118, 2.135, 2.074, 2.085, 2.108, 2.139, 2.165, 2.178, 2.178, 2.171, 2.165, 2.167, 2.179, 2.195, 2.208, 2.207, 2.276, 2.285, 2.305, 2.327, 2.341, 2.341, 2.328, 2.313, 2.307, 2.313, 2.33, 2.352, 2.369, 2.374, 2.363, 2.339, 2.313, 2.295, 2.289, 2.296, 2.31, 2.322, 2.019, 2.024, 2.035, 2.043, 2.044, 2.034, 2.018, 2.006, 2.003, 2.012, 2.031, 2.057, 2.082, 2.1, 2.105, 2.103, 2.099, 2.1, 2.108, 2.119, 2.13, 2.139, 2.138, 2.127, 2.112, 2.101, 2.098, 2.222, 2.225, 2.233, 2.241, 2.242, 2.238, 2.229, 2.222, 2.221, 2.23, 2.247, 2.27, 2.292, 2.307, 2.316, 2.317, 2.316, 2.316, 2.318, 2.323, 2.327, 2.31, 2.317, 2.321, 2.323, 2.326, 2.328, 2.327, 2.319, 2.304, 2.286, 2.266, 2.248, 2.237, 2.235, 2.238, 2.244, 2.251, 2.255, 2.256, 2.258, 2.262, 2.27, 2.281, 2.294, 2.238, 2.237, 2.238, 2.24, 2.241, 2.237, 2.231, 2.222, 2.214, 2.207, 2.202, 2.2, 2.199, 2.199, 2.199, 2.2, 2.201, 2.202, 2.202, 2.201, 2.164, 2.166, 2.169, 2.173, 2.175, 2.178, 2.179, 2.18, 2.179, 2.179, 2.178, 2.177, 2.177, 2.175, 2.173, 2.169, 2.165, 2.163, 2.16, 2.157, 2.155, 2.156, 2.159, 2.166, 2.173, 2.18, 2.184, 2.185, 2.183, 2.179, 2.173, 2.17, 2.217, 2.213, 2.206, 2.198, 2.192, 2.189, 2.19, 2.191, 2.191, 2.187, 2.179, 2.167, 2.156, 2.152, 2.157, 2.17, 2.187, 2.207, 2.226, 2.242, 2.253, 2.263, 2.274, 2.289, 2.307, 2.327, 2.349, 2.368, 2.384, 2.395, 2.401, 2.404, 2.406, 2.406, 2.405, 2.399, 2.387, 2.371, 2.353, 2.336, 2.324, 2.316, 2.308, 2.299, 2.287, 2.275, 2.262, 2.253, 2.251, 2.255, 2.264, 2.277, 2.291, 2.303, 2.312, 2.319, 2.324, 2.331, 2.338, 2.346, 2.355, 2.363, 2.369, 2.372, 2.371, 2.368, 2.366, 2.366, 2.368, 2.373, 2.378, 2.381, 2.38, 2.378, 2.378, 2.382, 2.388, 2.397, 2.404, 2.404, 2.398, 2.388, 2.38, 2.379, 2.387, 2.402, 2.419, 2.432, 2.436, 2.415, 2.402, 2.391, 2.379, 2.363, 2.339, 2.308, 2.276, 2.25, 2.234, 2.23, 2.235, 2.246, 2.252, 2.249, 2.238, 2.222, 2.207, 2.2, 2.201, 2.209, 2.217, 2.22, 2.214, 2.2, 2.182, 2.164, 2.154, 2.091, 2.079, 2.068, 2.064, 2.069, 2.084, 2.102, 2.116, 2.119, 2.112, 2.099, 2.088, 2.087, 2.097, 2.114, 2.131, 2.14, 2.139, 2.13, 2.117, 2.108, 2.106, 2.113, 2.124, 2.132, 2.132, 2.123, 2.11, 2.274, 2.273, 2.266, 2.254, 2.245, 2.242, 2.244, 2.251, 2.26, 2.261, 2.254, 2.239, 2.224, 2.211, 2.203, 2.198, 2.194, 2.187, 2.176, 2.161, 2.149, 2.146, 2.155, 2.173, 2.193, 2.211, 2.22, 2.217, 2.204, 2.341, 2.343, 2.349, 2.356, 2.365, 2.375, 2.382, 2.384, 2.381, 2.377, 2.376, 2.381, 2.392, 2.408, 2.422, 2.432, 2.517, 2.529, 2.535, 2.535, 2.531, 2.522, 2.512, 2.505, 2.502, 2.506, 2.509, 2.511, 2.509, 2.505, 2.499, 2.495, 2.494, 2.488, 2.485, 2.477, 2.467, 2.457, 2.449, 2.446, 2.45, 2.459, 2.471, 2.48, 2.483, 2.483, 2.485, 2.495, 2.512, 2.533, 2.455, 2.447, 2.433, 2.416, 2.4, 2.392, 2.393, 2.402, 2.414, 2.426, 2.432, 2.433, 2.433, 2.436, 2.444, 2.461, 2.482, 2.501, 2.512, 2.513, 2.507, 2.501, 2.498, 2.047, 2.048, 2.046, 2.04, 2.032, 2.022, 2.012, 2.003, 1.993, 1.987, 1.981, 1.974, 1.815, 1.809, 1.807, 1.81, 1.812, 1.814, 1.813, 1.809, 1.804, 1.8, 1.798, 1.799, 1.803, 1.809, 1.815, 1.819, 1.702, 1.715, 1.724, 1.729, 1.725, 1.719, 1.709, 1.702, 1.701, 1.707, 1.717, 1.727, 1.734, 1.734, 1.726, 1.716, 1.707, 1.707, 1.717, 1.858, 1.85, 1.83, 1.802, 1.772, 1.745, 1.725, 1.717, 1.72, 1.73, 1.741, 1.746, 1.741, 1.727, 1.712, 1.701, 1.698, 1.705, 1.722, 2.067, 2.08, 2.091, 2.097, 2.097, 2.099, 2.104, 2.115, 2.131, 2.15, 2.162, 2.167, 2.162, 2.153, 2.144, 2.135, 2.129, 2.126, 2.122, 2.114, 2.099, 2.078, 2.052, 2.028, 2.009, 1.997, 1.99, 1.984, 1.977, 1.967, 1.954, 1.939, 1.926, 1.917, 1.915, 1.917, 1.864, 1.848, 1.83, 1.812, 1.798, 1.787, 1.776, 1.764, 1.748, 1.725, 1.7, 1.677, 1.657, 1.643, 1.634, 1.63, 1.629, 1.629, 1.628, 1.623, 4.153, 1.805, 1.824, 1.841, 1.858, 1.876, 1.894, 1.912, 1.926, 1.935, 1.939, 1.941, 1.94, 1.938, 1.934, 1.931, 1.927, 1.922, 1.916, 1.911, 1.857, 1.852, 1.844, 1.83, 1.811, 1.788, 1.765, 1.746, 1.732, 1.727, 1.729, 1.736, 1.747, 1.756, 1.761, 2.419, 2.419, 2.419, 2.421, 2.426, 2.434, 2.444, 2.453, 2.459, 2.461, 2.462, 2.467, 2.476, 2.489, 2.502, 2.618, 2.622, 2.624, 2.624, 2.626, 2.629, 2.638, 2.649, 2.664, 2.677, 2.686, 2.692, 2.695, 2.7, 2.705, 2.709, 2.713, 2.618, 2.616, 2.611, 2.603, 2.591, 2.58, 2.571, 2.565, 2.561, 2.559, 2.557, 2.555, 2.551, 2.546, 2.54, 2.539, 2.544, 2.555, 2.568, 2.58, 2.588, 2.591, 2.592, 2.647, 2.647, 2.641, 2.634, 2.627, 2.627, 2.632, 2.639, 2.647, 2.653, 2.653, 2.649, 2.647, 2.65, 2.658, 2.669, 2.681, 2.691, 2.696, 2.698, 2.697, 2.694, 2.691, 2.689, 2.69, 2.57, 2.564, 2.559, 2.553, 2.547, 2.54, 2.535, 2.53, 2.528, 2.528, 2.53, 2.534, 2.535, 1.865, 1.867, 1.869, 1.872, 1.872, 1.873, 1.875, 1.88, 1.886, 1.893, 1.902, 1.912, 1.923, 1.933, 1.941, 1.946, 1.948, 1.949, 1.815, 1.803, 1.796, 1.791, 1.784, 1.778, 1.773, 1.768, 1.764, 1.762, 1.763, 1.765, 1.765, 1.761, 1.755, 1.747, 1.736, 1.725, 1.715, 1.703, 1.692, 1.682, 1.676, 1.672, 1.669, 1.661, 1.661, 1.66, 1.66, 1.657, 1.653, 1.646, 1.637, 1.628, 1.62, 1.613, 1.606, 1.602, 1.601, 1.606, 1.615, 1.629, 1.643, 1.656, 1.669, 1.691, 1.704, 1.718, 1.728, 1.732, 1.728, 1.716, 1.7, 1.685, 1.673, 1.667, 1.667, 1.671, 1.677, 1.68, 1.677, 1.669, 1.658, 1.65, 1.647, 1.652, 1.663, 1.679, 2.085, 2.072, 2.059, 2.054, 2.06, 2.076, 2.096, 2.115, 2.124, 2.123, 2.112, 2.1, 2.091, 2.09, 2.096, 2.106, 2.188, 2.182, 2.178, 2.177, 2.181, 2.187, 2.191, 2.187, 2.174, 2.155, 2.139, 2.13, 2.13, 2.136, 2.149, 2.161, 2.167, 2.165, 2.161, 2.162, 2.173, 2.192, 2.216, 2.29, 2.299, 2.308, 2.317, 2.325, 2.331, 2.332, 2.326, 2.314, 2.293, 2.297, 2.307, 2.32, 2.332, 2.34, 2.343, 2.346, 2.353, 2.366, 2.386, 2.414, 2.446, 2.474, 2.497, 2.514, 2.526, 2.537, 2.548, 2.56, 2.576, 2.594, 2.608, 2.616, 2.615, 2.606, 2.595, 2.587, 2.585, 2.589, 2.594, 2.596, 2.593, 2.584, 2.57, 2.556, 2.546, 2.542, 2.542, 2.544, 2.544, 2.539, 2.528, 2.516, 2.506, 2.5, 2.499, 2.501, 2.508, 2.516, 2.522, 2.527, 2.532, 2.539, 1.783, 1.784, 1.799, 1.823, 1.848, 1.869, 1.878, 1.879, 1.876, 1.879, 1.892, 1.917, 1.952, 1.99, 2.021, 2.2, 2.191, 2.186, 2.192, 2.214, 2.248, 2.286, 2.317, 2.334, 2.333, 2.322, 2.314, 2.316, 2.33, 2.352, 2.376, 2.39, 2.389, 2.374, 2.354, 2.339, 2.335, 2.385, 2.404, 2.408, 2.399, 2.385, 2.376, 2.379, 2.397, 2.425, 2.453, 2.473, 2.482, 2.479, 2.472, 2.47, 2.48, 2.503, 2.534, 2.566, 2.587, 2.595, 2.59, 2.581, 2.578, 2.585, 2.604, 2.629, 2.651, 2.66, 2.654, 2.639, 2.624, 2.616, 2.621, 2.637, 2.656, 2.669, 2.668, 2.654, 2.638, 2.627, 2.626, 2.639, 2.662, 2.92, 2.915, 2.918, 2.93, 2.945, 2.96, 2.967, 2.962, 2.945, 2.923, 2.902, 2.888, 2.882, 2.88, 2.876, 2.862, 2.834, 2.798, 2.105, 2.105, 2.111, 2.126, 2.148, 2.171, 2.186, 2.191, 2.187, 2.178, 2.174, 2.177, 2.187, 2.2, 2.208, 2.424, 2.426, 2.438, 2.458, 2.481, 2.498, 2.503, 2.492, 2.472, 2.454, 2.445, 2.45, 2.466, 2.485, 2.5, 2.499, 2.482, 2.46, 2.465, 2.489, 2.51, 2.516, 2.5, 2.471, 2.442, 2.425, 2.429, 2.452, 2.485, 2.514, 2.527, 2.519, 2.498, 2.477, 2.467, 2.474, 2.497, 2.428, 2.453, 2.479, 2.495, 2.492, 2.475, 2.452, 2.437, 2.432, 2.44, 2.457, 2.475, 2.484, 2.477, 4.108, 1.993, 3.291, 4.08, 2.033, 3.283, 4.036, 2.072, 3.278, 3.987, 2.096, 3.276, 3.947, 2.101, 3.278, 3.922, 2.091, 3.282, 3.907, 2.077, 3.286, 3.892, 2.073, 3.289, 3.869, 2.084, 3.289, 3.832, 2.108, 3.286, 3.78, 2.139, 3.282, 3.719, 2.166, 3.28, 3.655, 2.178, 3.283, 3.595, 2.173, 3.289, 3.545, 2.155, 3.298, 2.997, 2.029, 3.302, 2.979, 2.032, 3.292, 2.961, 2.05, 3.278, 2.943, 2.073, 3.263, 2.926, 2.091, 3.244, 2.91, 2.094, 3.225, 2.894, 2.077, 3.204, 2.877, 2.049, 3.183, 2.854, 2.021, 3.165, 2.825, 2.0, 3.15, 2.79, 1.992, 3.134, 2.757, 1.999, 3.12, 2.728, 2.013, 3.105, 2.705, 2.021, 3.089, 2.687, 2.014, 3.074, 2.673, 1.987, 3.059, 2.404, 1.852, 3.275, 2.406, 1.822, 3.264, 2.383, 1.806, 3.253, 2.348, 1.802, 3.244, 2.316, 1.807, 3.239, 2.298, 1.811, 3.237, 2.301, 1.805, 3.238, 2.324, 1.784, 3.242, 2.358, 1.749, 3.249, 2.389, 1.712, 3.259, 2.404, 1.681, 3.271, 2.399, 1.663, 3.285, 2.38, 1.661, 3.3, 2.36, 1.676, 3.314, 2.352, 1.703, 3.326, 2.363, 1.731, 3.335, 2.39, 1.751, 3.34, 2.427, 1.754, 3.342, 2.361, 1.628, 3.057, 2.364, 1.654, 3.047, 2.377, 1.674, 3.039, 2.39, 1.68, 3.035, 2.391, 1.668, 3.037, 2.373, 1.644, 3.045, 2.338, 1.618, 3.061, 2.296, 1.601, 3.082, 2.262, 1.6, 3.108, 2.245, 1.613, 3.137, 2.247, 1.637, 3.165, 2.262, 1.665, 3.19, 2.278, 1.686, 3.208, 2.28, 1.69, 3.221, 2.257, 1.675, 3.232, 2.217, 1.649, 3.243, 2.174, 1.625, 3.258, 2.14, 1.609, 3.277, 2.188, 2.175, 2.172, 2.177, 2.185, 2.19, 2.182, 2.162, 2.137, 2.114, 2.103, 2.103, 2.113, 2.127, 2.136, 3.95, 2.389, 2.385, 2.372, 2.359, 2.351, 2.351, 2.357, 2.362, 2.357, 2.339, 2.313, 2.289, 2.272, 2.265, 2.272, 2.286, 2.301, 2.309, 2.306, 2.297, 2.289, 2.615, 2.624, 2.632, 2.644, 2.659, 2.68, 2.706, 2.735, 2.762, 2.785, 2.804, 2.819, 2.832, 2.846, 2.862, 2.877, 2.892, 2.903, 2.91, 2.912, 2.914, 2.919, 2.927, 2.939, 2.955, 2.971, 2.988, 3.002, 3.016, 3.03, 3.047, 3.067, 3.088, 3.112, 3.137, 3.162, 3.186, 3.21, 3.235, 3.261, 3.289, 3.317, 3.347, 2.529, 2.53, 2.531, 2.53, 2.527, 2.524, 2.52, 2.516, 2.512, 2.511, 2.508, 2.506, 2.505, 2.504, 2.416, 2.426, 2.437, 2.447, 2.453, 2.455, 2.454, 2.451, 2.45, 2.45, 2.45, 2.45, 2.444, 2.435, 2.423, 2.411, 2.404, 2.401, 2.402, 2.405, 2.406, 2.224, 2.207, 2.194, 2.187, 2.184, 2.18, 4.504, 2.171, 4.494, 2.154, 4.481, 2.132, 4.466, 2.11, 4.452, 2.092, 4.435, 2.082, 4.416, 2.078, 4.393, 2.078, 4.364, 2.076, 4.332, 2.07, 4.297, 2.058, 4.26, 2.039, 4.222, 2.016, 4.183, 1.996, 4.143, 1.984, 4.104, 1.978, 4.064, 1.974, 4.026, 1.967, 3.991, 1.955, 3.801, 1.884, 3.772, 1.89, 3.745, 1.892, 3.718, 1.888, 3.691, 1.878, 3.662, 1.867, 3.63, 1.858, 3.595, 1.854, 3.557, 1.855, 3.518, 1.858, 3.477, 1.862, 3.436, 1.865, 3.397, 1.864, 3.359, 1.857, 3.323, 1.848, 3.289, 1.84, 3.255, 1.836, 3.222, 1.834, 3.191, 1.834, 3.16, 1.836, 3.128, 1.838, 3.094, 1.834, 3.059, 1.824, 3.02, 1.808, 2.981, 1.789, 2.942, 1.769, 2.601, 1.649, 2.589, 1.658, 2.578, 1.671, 2.565, 1.685, 2.547, 1.697, 2.528, 1.705, 2.511, 1.71, 2.5, 1.712, 2.494, 1.713, 2.492, 1.716, 2.493, 1.724, 2.494, 1.734, 2.492, 1.746, 2.485, 1.758, 1.936, 1.954, 1.968, 1.972, 1.967, 1.958, 1.95, 1.948, 1.954, 1.965, 1.977, 1.986, 1.987, 1.98, 1.973, 1.968, 1.939, 1.928, 1.921, 1.92, 1.923, 1.928, 1.929, 1.923, 1.908, 1.887, 1.86, 1.834, 1.813, 1.8, 1.794, 1.794, 1.795, 1.792, 1.654, 1.652, 1.646, 1.637, 1.628, 1.623, 1.622, 1.627, 1.636, 1.647, 1.657, 1.666, 1.676, 1.687, 1.701, 1.717, 1.736, 1.753, 1.766, 1.774, 1.709, 1.729, 1.749, 1.765, 1.776, 1.778, 1.775, 1.77, 1.768, 1.771, 1.779, 1.789, 1.797, 1.799, 4.021, 1.813, 4.027, 1.804, 4.03, 1.796, 4.028, 1.788, 4.022, 1.782, 4.01, 1.778, 3.994, 1.773, 3.981, 1.767, 3.972, 1.76, 3.967, 1.752, 3.966, 1.745, 3.963, 1.739, 3.955, 1.734, 3.94, 1.729, 3.918, 1.724, 4.011, 1.799, 4.011, 1.799, 4.003, 1.797, 3.989, 1.793, 3.974, 1.786, 3.964, 1.776, 3.961, 1.765, 3.967, 1.753, 3.975, 1.741, 3.98, 1.73, 3.98, 1.722, 3.974, 1.717, 3.966, 1.715, 3.958, 1.712, 3.954, 1.709, 3.959, 1.706, 3.973, 1.702, 3.995, 1.699, 3.897, 1.624, 3.886, 1.623, 3.87, 1.627, 3.854, 1.635, 3.841, 1.646, 3.833, 1.656, 3.831, 1.665, 3.833, 1.671, 3.837, 1.673, 3.841, 1.672, 3.844, 1.67, 3.845, 1.668, 3.846, 1.667, 3.849, 1.664, 3.858, 1.663, 3.875, 1.66, 3.899, 1.657, 3.925, 1.654, 3.948, 1.651, 4.107, 1.665, 4.122, 1.66, 4.132, 1.657, 4.136, 1.655, 1.655, 1.657, 1.661, 1.668, 1.676, 1.683, 1.691, 1.696, 1.699, 1.704, 1.71, 1.716, 1.72, 1.719, 1.71, 1.694, 1.673, 1.652, 1.596, 1.603, 1.614, 1.628, 1.639, 1.647, 2.472, 3.422, 2.475, 3.415, 2.476, 3.414, 2.479, 3.419, 2.483, 3.431, 2.49, 3.445, 2.498, 3.464, 2.506, 3.486, 2.511, 3.51, 2.513, 3.536, 2.514, 3.564, 2.513, 3.593, 2.512, 3.622, 2.513, 3.649, 2.518, 3.675, 2.525, 3.699, 2.529, 3.718, 2.351, 3.22, 2.362, 3.219, 2.379, 3.226, 2.393, 3.239, 2.397, 3.258, 2.39, 3.28, 2.373, 3.307, 2.354, 3.338, 2.34, 3.372, 2.336, 3.409, 2.344, 3.448, 2.358, 3.487, 2.37, 3.524, 2.372, 3.559, 2.361, 3.593, 2.341, 3.626, 2.319, 3.657, 2.301, 3.686, 2.292, 3.711, 2.291, 3.729, 2.297, 3.741, 2.301, 3.745, 2.299, 3.744, 2.288, 3.739, 2.272, 3.734, 2.257, 3.729, 2.249, 3.725, 2.248, 3.722, 2.252, 3.717, 2.257, 3.709, 2.259, 3.697, 2.251, 3.681, 2.232, 3.663, 2.22, 2.235, 2.25, 2.258, 2.262, 2.263, 2.262, 2.262, 2.262, 2.258, 2.252, 2.243, 2.229, 2.21, 2.188, 2.167, 2.151, 2.14, 2.135, 2.136, 2.141, 2.144, 2.143, 2.139, 2.138, 2.144, 2.157, 2.175, 2.195, 2.212, 2.223, 2.224, 2.22, 2.216, 2.213, 2.214, 2.221, 2.229, 2.236, 2.239, 2.237, 2.231, 2.225, 2.222, 2.219, 2.218, 2.216, 2.213, 2.207, 2.196, 2.185, 2.196, 2.202, 2.202, 2.195, 2.183, 2.171, 2.163, 2.16, 2.448, 2.454, 2.458, 2.462, 2.466, 2.469, 2.47, 2.468, 2.466, 2.462, 2.459, 2.455, 2.451, 2.447, 2.443, 2.626, 2.628, 2.626, 2.624, 2.622, 2.621, 2.623, 2.627, 2.63, 2.63, 2.629, 2.629, 2.63, 2.635, 2.641, 2.649, 2.657, 2.663, 2.432, 2.436, 2.452, 2.475, 2.496, 2.51, 2.512, 2.504, 2.496, 2.494, 2.506, 2.529, 2.556, 2.579, 2.592, 2.594, 2.588, 4.038, 2.631, 4.038, 2.628, 4.044, 2.625, 4.053, 2.627, 4.057, 2.634, 4.054, 2.641, 4.042, 2.645, 4.025, 2.641, 4.011, 2.629, 4.005, 2.612, 4.01, 2.598, 4.026, 2.588, 4.046, 2.585, 4.063, 2.59, 4.072, 2.599, 4.072, 2.607, 4.063, 2.611, 4.01, 2.678, 3.987, 2.675, 3.961, 2.668, 3.94, 2.662, 3.929, 2.661, 3.932, 2.665, 3.944, 2.672, 3.957, 2.679, 3.97, 2.683, 3.976, 2.682, 3.975, 2.675, 3.97, 2.665, 3.966, 2.654, 3.969, 2.645, 3.983, 2.641, 4.005, 2.639, 4.028, 2.635, 2.626, 2.629, 2.639, 2.639, 2.634, 2.624, 2.62, 2.623, 2.633, 2.647, 2.66, 2.67, 2.677, 2.679, 2.68, 2.684, 2.691, 2.702, 2.715, 2.729, 2.74, 2.745, 2.743, 3.478, 2.183, 3.481, 2.159, 3.483, 2.135, 3.487, 2.117, 3.492, 2.103, 3.499, 2.093, 3.506, 2.081, 3.517, 2.067, 3.53, 2.049, 2.03, 2.017, 2.015, 2.025, 2.046, 2.103, 2.102, 2.115, 2.139, 2.169, 2.193, 2.206, 2.207, 2.202, 2.198, 2.204, 2.221, 2.245, 2.272, 2.292, 2.3, 2.298, 2.291, 2.285, 2.284, 2.29, 2.301, 2.311, 2.313, 2.302, 2.281, 2.255, 2.236, 2.23, 2.236, 2.254, 2.275, 2.29, 2.295, 2.294, 2.292, 2.295, 2.31, 2.335, 2.367, 2.398, 2.417, 2.423, 2.42, 2.415, 2.461, 2.477, 2.482, 2.473, 2.458, 2.445, 2.438, 2.439, 2.446, 2.453, 2.455, 2.444, 2.42, 2.388, 2.354, 2.325, 2.304, 2.293, 2.289, 2.288, 2.285, 2.276, 2.265, 2.255, 2.252, 2.257, 2.25, 2.242, 1.944, 1.936, 1.935, 1.945, 1.962, 1.982, 1.998, 2.004, 2.213, 2.216, 2.212, 2.208, 2.21, 2.22, 2.236, 2.254, 2.267, 2.272, 2.269, 2.262, 2.256, 2.256, 2.262, 2.268, 2.271, 2.269, 2.437, 2.443, 2.45, 2.458, 2.471, 2.487, 2.504, 2.52, 2.533, 2.543, 2.552, 2.561, 2.568, 2.575, 2.581, 2.588, 2.594, 2.602, 2.612, 2.622, 2.634, 2.646, 2.658, 2.671, 2.681, 2.691, 2.7, 2.709, 2.72, 2.731, 2.743, 2.754, 2.762, 2.767, 2.768, 2.767, 2.766, 1.712, 3.413, 1.703, 3.402, 1.69, 3.39, 1.677, 3.376, 1.666, 3.362, 1.66, 3.35, 1.658, 3.339, 1.661, 3.331, 1.664, 3.326, 1.665, 3.324, 1.663, 3.326, 1.657, 3.331, 1.65, 3.34, 1.857, 3.259, 1.856, 3.279, 1.853, 3.298, 1.85, 3.319, 1.85, 3.339, 1.853, 3.36, 1.859, 3.38, 1.869, 3.399, 1.879, 3.417, 1.887, 3.432, 1.889, 3.444, 1.886, 3.453, 1.879, 3.459, 1.873, 3.461, 1.868, 3.459, 1.866, 3.455, 1.866, 3.448, 1.869, 3.438, 1.747, 3.01, 1.759, 3.033, 1.769, 3.06, 1.771, 3.09, 1.766, 3.119, 1.758, 3.146, 1.753, 3.172, 1.756, 3.198, 1.768, 3.224, 1.787, 3.25, 1.808, 3.277, 1.828, 3.303, 1.843, 3.331, 1.851, 3.356, 1.854, 3.377, 1.851, 3.396, 1.847, 3.41, 1.846, 3.423, 1.848, 3.433, 1.852, 3.441, 1.858, 3.447, 1.86, 3.451, 1.853, 3.454, 1.798, 1.808, 1.817, 1.823, 1.821, 1.813, 1.8, 1.786, 1.777, 1.775, 1.779, 1.809, 1.809, 1.816, 1.831, 1.855, 1.882, 1.906, 1.92, 2.07, 2.074, 2.081, 2.091, 2.101, 2.107, 2.111, 2.114, 2.116, 2.121, 2.128, 2.137, 2.145, 2.146, 2.08, 2.037, 1.996, 1.962, 1.937, 1.922, 1.913, 1.907, 1.898, 1.887, 1.873, 1.864, 1.865, 1.877, 1.898, 1.922, 1.942, 1.955, 1.829, 1.865, 1.902, 1.932, 1.951, 1.961, 1.963, 1.964, 1.965, 1.967, 1.969, 1.967, 1.958, 1.94, 1.914, 1.886, 1.862, 1.845, 1.86, 1.87, 1.871, 1.865, 1.857, 1.85, 1.847, 1.847, 1.85, 1.853, 1.853, 1.85, 1.841, 1.83, 1.823, 1.823, 1.828, 1.837, 1.848, 1.857, 1.862, 1.864, 2.154, 2.118, 2.106, 2.123, 2.16, 2.202, 2.224, 2.209, 2.165, 2.12, 2.093, 2.093, 2.121, 2.169, 2.22, 2.248, 2.207, 2.213, 2.183, 2.138, 2.104, 2.095, 2.117, 2.164, 2.222, 2.265, 2.268, 2.235, 2.191, 2.16, 2.155, 2.179, 2.227, 2.28, 2.318, 2.316, 2.284, 2.305, 2.339, 2.383, 2.416, 2.417, 2.387, 2.347, 2.319, 2.317, 2.341, 2.386, 2.439, 2.478, 2.485, 2.466, 2.445, 2.435, 2.445, 2.475, 2.52, 2.567, 2.561, 2.572, 2.599, 2.635, 2.667, 2.684, 2.676, 2.656, 2.636, 2.626, 2.631, 2.648, 2.669, 2.682, 2.668, 2.626, 2.574, 2.527, 2.496, 2.486, 2.494, 2.511, 2.517, 2.496, 2.449, 2.445, 2.47, 2.505, 2.532, 2.529, 2.493, 2.441, 2.394, 2.366, 2.362, 2.379, 2.406, 2.418, 2.398, 2.352, 2.302, 2.271, 2.267, 2.291, 2.334, 2.383, 2.408, 2.403, 2.401, 2.406, 2.421, 2.444, 2.467, 2.484, 2.493, 2.495, 2.494, 2.497, 2.506, 2.52, 2.535, 2.546, 2.671, 2.664, 2.66, 2.663, 2.673, 2.688, 2.702, 2.711, 2.713, 2.708, 2.702, 2.699, 2.703, 2.715, 2.732, 2.752, 2.767, 2.838, 2.839, 2.829, 2.804, 2.769, 2.734, 2.707, 2.692, 2.692, 2.697, 2.698, 2.689, 2.668, 2.641, 2.617, 2.604, 2.001, 2.0, 1.995, 1.99, 1.989, 1.992, 1.999, 2.009, 2.019, 2.025, 2.029, 2.029, 2.033, 2.041, 2.053, 2.012, 2.02, 2.029, 2.035, 2.039, 2.038, 2.03, 2.017, 2.0, 1.984, 1.971, 1.963, 1.958, 1.957, 1.953, 1.947, 1.938, 1.929, 1.77, 1.776, 1.779, 1.779, 1.779, 1.783, 1.794, 1.813, 1.839, 1.865, 1.886, 1.897, 1.897, 1.886, 1.871, 1.859, 1.853, 1.853, 1.855, 1.854, 1.844, 1.821, 1.789, 1.754, 1.727, 1.712, 1.712, 1.725, 1.839, 1.848, 1.864, 1.881, 1.891, 1.89, 3.081, 3.111, 3.142, 3.174, 3.206, 3.24, 3.274, 3.306, 3.338, 3.369, 3.397, 3.423, 3.448, 3.472, 3.497, 3.335, 3.316, 3.299, 3.286, 3.277, 3.271, 3.267, 3.264, 3.26, 3.255, 3.249, 3.243, 3.239, 3.234, 3.594, 3.643, 3.615, 3.659, 3.634, 3.67, 3.652, 3.677, 3.669, 3.679, 3.684, 3.677, 3.695, 3.672, 3.704, 3.662, 3.711, 3.648, 3.716, 3.631, 3.72, 3.611, 3.721, 3.589, 3.719, 3.567, 3.711, 3.549, 3.7, 3.686, 3.665, 3.64, 3.612, 3.582, 3.548, 3.514, 3.481, 3.447, 3.415, 3.384, 3.354, 2.281, 2.295, 2.307, 2.308, 2.295, 2.273, 2.251, 2.236, 2.232, 2.238, 2.249, 2.257, 2.258, 2.25, 2.238, 2.228, 2.177, 2.202, 2.221, 2.223, 2.205, 2.178, 2.155, 2.143, 2.146, 2.16, 2.174, 2.178, 2.166, 2.138, 2.106, 2.081, 2.069, 2.024, 2.042, 2.039, 2.019, 1.996, 1.977, 1.972, 1.981, 2.001, 2.022, 2.035, 2.031, 2.01, 1.98, 1.956, 1.945, 1.95, 1.969, 1.994, 2.016, 2.024, 2.014, 1.995, 1.976, 1.967, 1.974, 1.995, 2.023, 2.05, 2.066, 2.065, 2.055, 2.043, 2.054, 2.077, 2.106, 2.133, 2.146, 2.145, 2.132, 2.119, 2.113, 2.116, 2.127, 2.137, 2.137, 2.121, 2.09, 2.052, 2.018, 1.997, 1.991, 2.024, 2.066, 2.108, 2.144, 2.769, 2.779, 2.787, 2.799, 2.815, 2.834, 2.852, 2.865, 2.871, 2.87, 2.864, 2.857, 2.851, 2.848, 1.947, 1.943, 1.935, 1.926, 1.919, 1.917, 1.918, 1.921, 1.921, 1.915, 1.9, 1.878, 1.856, 1.838, 1.827, 1.879, 1.893, 1.902, 1.898, 1.883, 1.862, 1.843, 1.832, 1.833, 1.845, 1.863, 1.88, 1.889, 1.887, 1.877, 1.834, 1.813, 1.801, 1.8, 1.809, 1.821, 1.831, 1.831, 1.821, 1.804, 1.789, 1.781, 1.784, 1.794, 1.808, 1.822, 1.75, 1.748, 1.755, 1.768, 1.781, 1.79, 1.793, 1.787, 1.776, 1.764, 1.754, 1.747, 1.743, 1.737, 1.728, 1.712, 1.691, 1.668, 1.647, 1.633, 1.804, 1.833, 1.852, 1.853, 1.839, 1.817, 1.798, 1.787, 1.786, 1.793, 1.804, 1.813, 3.665, 1.718, 3.65, 1.714, 3.636, 1.721, 3.626, 1.739, 3.621, 1.762, 3.622, 1.787, 3.628, 1.808, 3.64, 1.825, 3.657, 1.835, 3.677, 1.842, 3.7, 1.851, 3.726, 1.863, 3.751, 1.878, 3.774, 1.892, 3.794, 1.901, 3.7, 1.781, 3.702, 1.765, 3.703, 1.748, 3.703, 1.732, 3.701, 1.715, 3.696, 1.695, 3.688, 1.675, 3.677, 1.656, 3.665, 1.642, 3.654, 1.635, 3.644, 1.635, 3.634, 1.642, 3.625, 1.651, 3.614, 1.66, 3.604, 1.663, 3.594, 1.658, 3.587, 1.648, 3.825, 1.708, 3.841, 1.714, 3.856, 1.708, 3.87, 1.695, 3.881, 1.683, 3.893, 1.678, 1.683, 1.698, 1.721, 1.744, 1.762, 1.771, 1.769, 1.763, 1.761, 1.769, 1.789, 1.822, 1.86, 2.014, 2.034, 2.06, 2.086, 2.109, 1.725, 1.723, 1.718, 1.711, 1.704, 1.7, 1.701, 1.709, 1.72, 1.73, 1.735, 1.735, 1.729, 1.723, 1.721, 1.726, 1.738, 1.755, 1.752, 1.753, 1.753, 1.752, 1.749, 1.744, 1.739, 1.737, 1.737, 1.741, 1.748, 1.755, 1.758, 1.76, 1.759, 1.757, 1.754, 1.753, 1.755, 1.763, 1.774, 1.79, 1.807, 1.824, 1.839, 1.851, 1.862, 1.873, 1.885, 1.898, 1.913, 1.928, 1.945, 1.963, 1.981, 1.995, 2.007, 2.017, 2.027, 2.037, 2.048, 2.061, 2.076, 2.09, 2.103, 2.113, 2.122, 2.131, 2.25, 2.262, 2.27, 2.276, 2.278, 2.276, 2.27, 2.26, 2.247, 2.233, 2.218, 2.202, 2.187, 2.171, 2.158, 2.147, 2.141, 2.138, 2.137, 2.135, 2.135, 2.138, 2.142, 2.146, 2.15, 2.154, 2.157, 2.159, 2.161, 2.16, 2.157, 2.146, 2.13, 2.025, 2.024, 2.023, 2.026, 2.032, 2.041, 2.049, 2.055, 2.056, 2.052, 2.047, 2.045, 2.044, 2.044, 2.046, 2.047, 2.045, 2.039, 2.029, 2.017, 2.003, 1.842, 1.848, 1.85, 1.844, 1.829, 1.809, 1.788, 1.771, 1.762, 1.761, 1.763, 1.762, 1.755, 1.739, 1.717, 1.693, 1.672, 1.656, 1.651, 1.655, 1.663, 1.672, 1.804, 1.811, 1.81, 1.801, 1.788, 1.776, 1.769, 1.77, 1.779, 1.79, 1.797, 1.796, 1.786, 1.769, 1.753, 1.745, 1.747, 1.757, 1.772, 1.786, 1.674, 1.675, 1.683, 1.692, 1.696, 1.695, 1.686, 1.673, 1.664, 1.662, 1.669, 1.683, 1.7, 1.714, 1.721, 1.718, 1.708, 1.699, 1.696, 1.704, 1.722, 1.745, 1.767, 1.782, 1.787, 1.784, 1.777, 1.775, 1.779, 1.793, 1.812, 1.831, 1.844, 1.844, 1.832, 1.814, 1.798, 1.791, 1.918, 1.903, 1.884, 1.865, 1.853, 1.849, 1.85, 1.853, 1.855, 1.852, 1.842, 1.827, 1.81, 1.795, 1.787, 1.785, 1.787, 1.792, 1.796, 1.796, 1.79, 1.778, 1.765, 1.631, 1.63, 1.635, 1.642, 1.651, 1.66, 1.666, 1.668, 1.667, 1.668, 1.672, 1.681, 1.69, 1.703, 1.716, 1.727, 1.736, 1.741, 1.742, 1.738, 1.731, 1.723, 1.714, 1.705, 1.673, 1.682, 1.694, 1.709, 1.723, 1.734, 1.742, 1.748, 1.757, 1.77, 1.787, 1.809, 1.831, 1.852, 1.869, 1.881, 1.886, 1.885, 1.885, 1.888, 1.893, 1.901, 1.91, 1.916, 2.216, 2.225, 2.232, 2.241, 2.254, 2.272, 2.291, 2.308, 2.316, 2.317, 2.315, 2.313, 2.316, 2.328, 2.344, 2.364, 2.38, 2.388, 2.391, 2.392, 2.395, 2.403, 2.418, 2.438, 2.457, 2.469, 2.47, 2.461, 2.449, 2.44, 2.438, 2.441, 2.448, 2.455, 2.457, 2.452, 2.44, 2.428, 2.42, 2.418, 2.423, 2.431, 2.44, 2.423, 2.431, 2.445, 2.463, 2.479, 2.489, 2.49, 2.488, 2.489, 2.497, 2.513, 2.535, 2.558, 2.579, 2.593, 2.599, 2.599, 2.6, 2.606, 2.617, 2.632, 2.648, 2.657, 2.657, 2.648, 2.568, 2.557, 2.549, 2.546, 2.547, 2.548, 2.546, 2.535, 2.519, 2.502, 2.491, 2.489, 2.496, 2.507, 2.515, 2.517, 2.511, 2.5, 2.491, 2.489, 2.493, 2.506, 2.52, 2.528, 2.529, 2.575, 3.829, 2.595, 3.819, 2.612, 3.817, 2.623, 3.82, 2.632, 3.825, 2.642, 3.83, 2.654, 3.834, 2.669, 3.839, 2.687, 3.846, 2.705, 3.859, 2.72, 3.879, 2.73, 3.902, 2.738, 3.927, 2.745, 3.947, 2.752, 3.961, 2.763, 3.967, 2.777, 3.967, 2.794, 3.965, 2.812, 3.965, 2.828, 3.972, 2.839, 3.985, 2.847, 4.001, 2.852, 4.015, 2.858, 4.023, 2.865, 4.024, 2.872, 4.021, 2.879, 4.019, 2.859, 4.098, 2.853, 4.097, 2.85, 4.087, 2.847, 4.074, 2.843, 4.062, 2.835, 4.054, 2.825, 4.052, 2.813, 4.052, 2.803, 4.05, 2.797, 4.04, 1.854, 1.882, 1.909, 1.926, 1.927, 1.914, 1.895, 1.876, 1.867, 1.87, 1.886, 1.911, 1.936, 1.954, 1.959, 1.829, 1.816, 1.805, 1.8, 1.803, 1.814, 1.829, 1.841, 1.845, 1.842, 1.832, 1.82, 1.812, 1.811, 1.818, 1.831, 1.843, 1.769, 1.748, 1.728, 1.716, 1.714, 1.724, 1.743, 1.763, 1.778, 1.779, 1.767, 1.744, 1.717, 1.693, 1.676, 1.671, 1.677, 1.693, 1.807, 1.795, 1.782, 1.769, 1.754, 1.733, 1.705, 1.674, 1.641, 1.612, 1.59, 1.576, 1.571, 1.574, 1.581, 1.586, 1.591, 1.595, 1.6, 2.092, 2.073, 2.053, 2.039, 2.033, 2.038, 2.048, 2.059, 2.063, 2.058, 4.219, 2.043, 4.223, 2.027, 4.215, 2.018, 4.197, 2.021, 4.174, 2.037, 4.156, 2.046, 3.954, 2.054, 3.968, 2.053, 3.986, 2.042, 4.001, 2.026, 4.008, 2.01, 4.009, 2.001, 4.007, 2.002, 4.007, 2.01, 4.013, 2.021, 4.026, 2.028, 2.027, 2.015, 2.0, 1.99, 1.99, 2.002, 2.204, 3.575, 2.221, 3.552, 2.224, 3.527, 2.213, 3.502, 2.197, 3.477, 2.183, 3.452, 2.179, 3.427, 2.189, 3.402, 2.207, 3.377, 2.226, 3.355, 2.24, 3.335, 2.243, 3.316, 2.236, 3.3, 2.227, 3.286, 2.223, 3.276, 2.23, 3.269, 2.249, 3.266, 2.276, 3.266, 2.304, 3.27, 2.329, 3.277, 2.586, 2.576, 2.568, 2.564, 2.563, 2.565, 2.567, 2.566, 2.563, 2.556, 2.549, 2.542, 2.536, 2.529, 2.521, 2.21, 2.188, 2.161, 2.134, 2.109, 2.092, 2.083, 2.077, 2.072, 2.065, 2.054, 2.039, 2.026, 2.017, 2.013, 2.015, 2.018, 2.019, 1.928, 1.944, 1.966, 1.988, 2.008, 2.023, 2.033, 2.04, 2.048, 2.059, 2.074, 2.09, 2.106, 2.114, 2.115, 2.111, 2.104, 2.101, 2.102, 2.11, 2.121, 2.132, 2.14, 2.142, 2.137, 2.126, 2.113, 2.135, 2.14, 2.146, 2.152, 2.152, 2.466, 2.486, 2.512, 2.542, 2.573, 2.597, 2.614, 2.624, 2.631, 2.637, 2.644, 2.496, 2.473, 2.452, 2.439, 2.44, 2.45, 2.462, 2.468, 2.462, 2.448, 2.43, 2.416, 2.409, 2.412, 2.42, 2.428, 2.431, 2.424, 4.128, 2.411, 4.089, 2.396, 3.828, 2.311, 3.815, 2.305, 3.804, 2.31, 3.8, 2.326, 3.802, 2.344, 3.808, 2.352, 3.811, 2.344, 3.807, 2.321, 3.793, 2.292, 3.77, 2.267, 3.744, 2.253, 3.72, 2.25, 3.705, 2.256, 3.701, 2.265, 3.706, 2.267, 3.713, 2.257, 3.183, 3.74, 2.243, 3.15, 3.766, 2.255, 3.163, 3.794, 2.25, 3.176, 3.814, 2.235, 3.184, 3.823, 2.221, 3.185, 3.819, 2.219, 3.181, 3.806, 2.231, 3.179, 3.796, 2.256, 3.179, 3.795, 2.284, 3.183, 3.811, 2.303, 3.191, 3.836, 2.305, 3.199, 3.862, 2.29, 3.203, 3.878, 2.266, 3.2, 3.882, 2.248, 3.871, 2.244, 3.853, 2.253, 3.837, 2.271, 3.833, 2.294, 3.846, 2.309, 3.868, 2.307, 3.89, 2.291, 3.902, 2.27, 3.902, 2.258, 3.891, 2.26, 3.874, 2.278, 3.861, 2.308, 1.853, 1.845, 1.838, 1.835, 1.84, 1.853, 1.871, 1.889, 1.901, 1.904, 1.897, 1.885, 1.874, 1.868, 1.871, 1.777, 1.766, 1.752, 1.736, 1.721, 1.708, 1.698, 1.691, 1.687, 1.682, 1.675, 1.664, 1.65, 1.636, 1.624, 1.614, 1.606, 1.6, 1.597, 1.636, 1.632, 1.631, 1.636, 1.646, 1.659, 1.674, 1.688, 1.698, 1.703, 1.707, 1.709, 1.713, 1.719, 1.73, 1.741, 1.753, 1.761, 1.765, 1.877, 1.89, 1.904, 1.915, 1.922, 1.924, 1.924, 1.925, 1.93, 1.939, 1.951, 1.964, 1.975, 1.981, 1.981, 1.975, 1.968, 1.965, 1.968, 1.975, 1.986, 1.998, 2.658, 2.675, 2.688, 2.692, 2.69, 2.686, 2.685, 2.692, 2.706, 2.723, 2.742, 2.755, 2.761, 2.763, 2.597, 2.602, 2.607, 2.617, 2.631, 2.648, 2.666, 2.681, 2.692, 2.697, 2.7, 2.706, 2.718, 2.737, 2.758, 2.765, 2.763, 2.765, 2.77, 2.774, 2.706, 2.695, 2.687, 2.681, 2.674, 2.668, 2.662, 2.66, 2.661, 2.665, 2.671, 2.675, 2.677, 2.677, 2.678, 2.682, 2.69, 2.699, 2.707, 2.71, 2.709, 2.45, 2.445, 2.447, 2.453, 2.463, 2.472, 2.479, 2.48, 2.476, 2.469, 2.462, 2.458, 2.454, 2.448, 2.438, 2.424, 2.407, 2.392, 2.38, 2.372, 2.367, 2.365, 2.364, 2.362, 2.42, 2.431, 2.442, 2.455, 2.47, 2.485, 2.499, 2.511, 2.521, 2.528, 2.534, 2.54, 2.545, 2.553, 2.561, 2.57, 2.578, 2.583, 2.586, 2.588, 2.59, 2.593, 2.595, 2.597, 2.597, 2.595, 2.587, 2.577, 2.566, 2.557, 2.551, 2.547, 2.544, 2.543, 2.54, 2.535, 2.53, 2.527, 2.526, 2.525, 2.525, 2.525, 2.523, 2.518, 2.509, 2.496, 2.482, 2.468, 2.455, 2.442, 2.429, 2.415, 2.399, 2.38, 2.364, 2.351, 2.343, 2.342, 2.379, 2.396, 2.415, 2.431, 2.444, 2.453, 2.458, 2.458, 2.455, 2.452, 2.449, 2.445, 2.44, 2.434, 2.426, 2.418, 2.413, 2.413, 2.417, 2.426, 2.438, 2.453, 2.469, 2.486, 2.507, 2.533, 2.562, 2.792, 2.802, 2.812, 2.823, 2.836, 2.851, 2.867, 2.882, 2.898, 2.914, 2.929, 2.946, 2.965, 2.984, 3.001, 3.017, 3.03, 3.039, 3.045, 3.047, 3.045, 3.04, 3.033, 3.025, 3.016, 3.005, 2.992, 2.976, 2.959, 2.943, 2.929, 2.919, 2.911, 2.906, 2.902, 2.899, 2.897, 2.896, 2.897, 2.898, 2.901, 2.904, 2.906, 2.904, 2.896, 2.883, 2.867, 2.851, 2.837, 2.823, 2.811, 2.801, 2.789, 2.774, 2.758, 2.744, 2.735, 2.732, 2.735, 2.74, 2.746, 2.749, 2.75, 2.749, 2.746, 2.743, 2.742, 2.738, 2.733, 2.721, 2.704, 2.681, 2.656, 2.632, 2.613, 2.6, 2.594, 2.588, 2.581, 2.571, 2.56, 2.553, 2.553, 2.56, 2.572, 2.584, 2.593, 2.599, 2.601, 2.6, 2.598, 2.594, 2.591, 2.585, 2.575, 2.558, 2.537, 2.514, 2.493, 2.474, 2.462, 2.455, 2.451, 2.447, 2.44, 2.432, 2.424, 1.74, 1.736, 1.738, 1.745, 1.756, 1.769, 1.781, 1.792, 1.803, 1.817, 1.835, 1.856, 1.882, 1.908, 1.935, 1.956, 1.97, 1.765, 1.778, 1.794, 1.812, 1.83, 1.847, 1.861, 1.871, 1.875, 1.873, 1.867, 1.859, 1.85, 1.842, 1.835, 1.829, 1.819, 1.969, 1.985, 1.997, 2.007, 2.015, 2.022, 2.025, 2.027, 2.025, 2.02, 2.013, 2.006, 2.0, 1.996, 1.992, 1.989, 1.97, 1.974, 1.979, 1.986, 1.996, 2.005, 2.015, 2.024, 2.033, 2.043, 2.051, 2.059, 2.072, 2.089, 2.108, 2.125, 2.139, 2.15, 2.16, 2.169, 2.181, 2.198, 2.218, 2.237, 2.009, 2.01, 2.015, 2.026, 2.042, 2.061, 2.077, 2.088, 2.091, 2.09, 2.086, 2.083, 2.084, 2.086, 2.088, 2.231, 2.233, 2.23, 2.223, 2.215, 2.209, 2.207, 2.206, 2.206, 2.202, 2.196, 2.187, 2.176, 2.164, 2.153, 2.145, 2.191, 2.178, 2.159, 2.134, 2.11, 2.09, 2.077, 2.073, 2.078, 2.088, 2.098, 2.1, 2.098, 2.093, 2.09, 2.091, 2.096, 2.105, 2.066, 2.057, 2.049, 2.048, 2.053, 2.062, 2.07, 2.074, 2.069, 2.054, 2.033, 2.014, 2.001, 1.996, 2.0, 2.011, 2.023, 2.035, 2.04, 2.04, 2.039, 3.551, 2.168, 3.551, 2.165, 3.554, 2.161, 3.557, 2.161, 3.559, 2.168, 3.558, 2.181, 3.553, 2.196, 3.546, 2.208, 3.539, 2.214, 3.53, 2.212, 3.522, 2.204, 3.513, 2.194, 3.506, 2.187, 3.501, 2.188, 3.496, 2.194, 3.612, 2.221, 3.623, 2.232, 3.635, 2.243, 3.647, 2.252, 3.658, 2.258, 3.667, 2.26, 3.673, 2.26, 3.678, 2.262, 3.68, 2.271, 3.68, 2.286, 3.677, 2.302, 3.675, 2.314, 3.671, 2.318, 3.665, 2.31, 3.656, 2.294, 3.644, 2.274, 3.408, 2.15, 3.415, 2.138, 3.422, 2.117, 3.431, 2.088, 3.44, 2.058, 3.448, 2.03, 3.457, 2.007, 3.467, 1.991, 3.48, 1.979, 3.495, 1.967, 3.511, 1.954, 1.938, 1.922, 1.911, 1.906, 1.911, 1.924, 1.943, 1.963, 1.983, 1.999, 2.011, 2.023, 2.034, 2.045, 2.059, 2.048, 2.03, 2.007, 1.982, 1.959, 1.94, 1.928, 1.92, 1.912, 1.9, 1.882, 1.859, 1.837, 1.822, 1.816, 1.818, 1.826, 1.838, 1.848, 1.853, 1.852, 1.846, 1.84, 1.836, 1.87, 1.883, 1.899, 1.918, 1.935, 1.948, 1.951, 1.945, 1.935, 1.925, 1.919, 1.919, 1.925, 1.935, 1.946, 1.953, 1.954, 2.017, 2.031, 2.052, 2.076, 2.095, 2.105, 2.109, 2.114, 2.124, 2.142, 2.167, 2.195, 2.221, 2.24, 2.253, 2.262, 2.269, 2.278, 2.288, 2.301, 3.14, 2.334, 3.144, 2.331, 3.147, 2.326, 3.146, 2.32, 3.142, 2.317, 3.137, 2.315, 3.135, 2.313, 3.14, 2.31, 3.151, 2.303, 3.166, 2.293, 3.183, 2.282, 3.199, 2.271, 3.214, 2.263, 3.226, 2.263, 3.235, 2.267, 3.245, 2.273, 3.256, 2.278, 3.269, 2.278, 3.283, 2.277, 3.296, 2.275, 3.099, 2.284, 3.096, 2.283, 3.093, 2.288, 3.085, 2.3, 3.071, 2.317, 3.055, 2.336, 3.039, 2.354, 3.03, 2.367, 3.032, 2.376, 2.382, 2.392, 3.089, 2.406, 3.111, 2.423, 3.128, 2.444, 3.143, 2.466, 3.159, 2.483, 3.178, 2.494, 3.201, 2.498, 3.23, 2.498, 3.262, 2.498, 3.295, 2.499, 3.325, 2.502, 3.349, 2.504, 3.368, 2.504, 3.215, 2.4, 3.18, 2.387, 3.146, 2.375, 3.115, 2.365, 3.086, 2.356, 3.058, 2.346, 3.028, 2.335, 2.997, 2.323, 2.964, 2.31, 2.932, 2.297, 2.906, 2.285, 2.889, 2.275, 2.883, 2.269, 2.887, 2.267, 2.899, 2.265, 2.913, 2.264, 2.924, 2.262, 2.931, 2.257, 2.94, 2.251, 2.953, 2.247, 2.974, 2.243, 3.006, 2.242, 3.421, 2.255, 3.439, 2.256, 3.453, 2.255, 3.462, 2.254, 3.467, 2.256, 3.466, 2.26, 3.46, 2.266, 3.447, 2.274, 3.427, 2.281, 3.401, 2.285, 3.37, 2.288, 3.336, 2.286, 3.299, 2.283, 3.263, 2.282, 3.226, 2.283, 3.192, 2.288, 3.162, 2.293, 3.142, 2.298, 3.13, 2.301, 3.127, 2.302, 3.132, 2.302, 3.434, 2.329, 2.331, 2.335, 2.34, 2.347, 2.354, 2.358, 2.36, 2.36, 2.362, 2.365, 2.37, 2.377, 2.384, 2.388, 2.387, 2.382, 2.372, 2.362, 2.354, 2.349, 2.347, 2.346, 2.323, 2.309, 2.298, 2.293, 2.294, 2.299, 2.308, 2.313, 2.314, 2.311, 2.306, 2.305, 2.309, 2.32, 2.335, 2.351, 2.36, 2.364, 2.363, 2.363, 2.367, 2.377, 2.395, 2.417, 2.439, 2.454, 2.462, 2.465, 2.469, 2.476, 2.487, 2.503, 2.519, 2.532, 2.537, 2.529, 2.513, 2.495, 2.483, 2.477, 2.479, 2.484, 2.486, 2.48, 2.468, 2.458, 2.454, 2.464, 2.485, 2.514, 2.544, 2.57, 2.586, 2.595, 2.602, 2.612, 2.627, 2.642, 2.655, 2.66, 2.654, 2.634, 2.605, 2.574, 2.547, 2.53, 2.521, 2.517, 2.51, 2.496, 2.475, 2.455, 2.614, 2.637, 2.65, 2.652, 2.641, 2.624, 2.607, 2.594, 2.587, 2.586, 2.583, 2.573, 2.553, 2.528, 2.505, 2.49, 2.487, 2.498, 2.519, 2.54, 2.553, 2.555, 2.55, 2.548, 2.543, 2.515, 2.492, 2.481, 2.484, 2.496, 2.51, 2.515, 2.509, 2.496, 2.482, 2.475, 2.477, 2.487, 2.504, 2.519, 2.524, 2.52, 2.509, 2.497, 2.491, 2.493, 2.506, 2.499, 2.499, 2.504, 2.512, 2.516, 2.51, 2.494, 2.471, 2.449, 2.434, 2.43, 2.435, 2.443, 2.444, 2.433, 2.41, 2.382, 2.36, 2.35, 2.389, 2.377, 2.355, 2.331, 2.313, 2.309, 2.316, 2.33, 2.341, 2.343, 2.332, 2.313, 2.294, 2.287, 2.296, 2.319, 2.35, 2.378, 2.394, 2.399, 2.4, 2.402, 2.412, 2.428, 2.449, 2.47, 2.486, 2.492, 2.49, 2.484, 2.479, 2.477, 2.479, 2.482, 2.48, 2.47, 2.449, 2.422, 2.394, 2.368, 2.348, 2.334, 2.321, 2.307, 2.283, 2.252, 2.22, 2.194, 1.822, 1.85, 1.872, 1.879, 1.869, 1.852, 1.839, 1.837, 1.849, 1.871, 1.894, 1.91, 1.911, 1.893, 1.865, 1.912, 1.916, 1.907, 1.885, 1.856, 1.827, 1.803, 1.788, 1.779, 1.774, 1.765, 3.818, 1.748, 3.801, 1.722, 3.784, 1.691, 3.77, 1.66, 3.759, 1.635, 3.749, 1.618, 3.741, 1.61, 3.733, 1.608, 4.02, 1.742, 4.029, 1.734, 4.043, 1.728, 4.056, 1.722, 4.064, 1.718, 4.063, 1.715, 4.05, 1.715, 4.031, 1.721, 4.007, 1.729, 3.986, 1.739, 3.972, 1.747, 3.964, 1.753, 3.958, 1.756, 3.95, 1.755, 3.936, 1.749, 3.918, 1.744, 3.895, 1.737, 1.78, 1.78, 1.772, 1.76, 1.748, 1.74, 1.737, 1.738, 1.739, 1.735, 1.728, 1.713, 1.695, 1.675, 1.659, 1.65, 1.653, 1.664, 1.68, 1.699, 1.714, 1.721, 1.721, 1.719, 1.719, 1.713, 1.703, 1.692, 1.683, 4.163, 1.68, 4.15, 1.682, 4.129, 1.691, 1.764, 1.764, 1.756, 1.744, 1.734, 1.73, 1.732, 1.739, 1.747, 1.747, 1.741, 1.726, 1.708, 1.691, 1.678, 1.759, 1.769, 1.767, 1.756, 1.742, 1.73, 1.726, 1.73, 1.74, 1.751, 1.754, 1.746, 1.727, 1.703, 1.68, 1.665, 1.77, 1.757, 1.742, 1.73, 1.724, 1.727, 1.735, 1.745, 1.751, 1.751, 1.744, 1.731, 1.72, 1.715, 1.717, 1.727, 1.742, 1.76, 1.771, 1.773, 1.74, 1.729, 1.726, 1.733, 1.747, 1.761, 1.771, 1.771, 1.76, 1.74, 1.718, 1.701, 1.697, 1.705, 2.067, 2.073, 2.072, 2.062, 2.044, 2.022, 2.002, 1.988, 1.986, 1.993, 2.008, 2.024, 2.035, 2.038, 2.035, 2.012, 2.02, 2.023, 2.021, 2.02, 2.025, 2.038, 2.054, 2.071, 2.081, 2.079, 2.066, 2.043, 2.02, 2.004, 1.996, 1.997, 2.037, 2.055, 2.083, 2.115, 2.142, 2.158, 2.162, 2.159, 2.159, 2.168, 2.185, 2.21, 2.236, 2.26, 2.277, 2.608, 2.627, 2.637, 2.638, 2.636, 2.638, 2.643, 2.655, 2.67, 2.681, 2.683, 2.675, 2.661, 2.647, 2.639, 2.638, 2.645, 2.653, 2.656, 2.517, 2.511, 2.507, 2.508, 2.514, 2.523, 2.534, 2.543, 2.549, 2.556, 2.566, 2.58, 2.597, 2.68, 2.669, 2.664, 2.662, 2.661, 2.657, 2.645, 2.625, 2.602, 2.584, 2.577, 2.583, 2.597, 2.616, 2.633, 2.644, 2.649, 2.652, 2.66, 3.45, 3.442, 3.434, 3.429, 3.425, 3.422, 3.421, 3.423, 3.426, 3.434, 3.445, 3.46, 3.477, 3.497, 2.271, 2.288, 2.295, 2.29, 2.276, 2.258, 2.247, 2.247, 2.26, 2.278, 2.293, 2.299, 2.287, 2.276, 2.253, 2.226, 2.204, 2.196, 2.201, 2.213, 2.227, 2.231, 2.221, 2.203, 2.184, 2.172, 2.172, 2.186, 2.163, 2.147, 2.143, 2.152, 2.173, 2.196, 2.214, 2.218, 2.207, 2.19, 2.176, 2.173, 2.183, 2.202, 2.222, 2.234, 2.23, 2.214, 2.192, 2.175, 2.169, 2.176, 2.194, 2.214, 2.228, 2.228, 2.218, 2.206, 2.201, 2.208, 2.226, 2.252, 2.277, 2.243, 2.258, 2.273, 2.277, 2.266, 2.245, 2.225, 2.216, 2.22, 2.234, 2.252, 2.263, 2.262, 2.249, 2.23, 2.216, 3.833, 2.236, 3.839, 2.237, 3.845, 2.248, 3.851, 2.267, 3.856, 2.292, 3.86, 2.313, 3.866, 2.327, 3.875, 2.333, 3.886, 2.333, 3.9, 2.336, 3.914, 2.346, 3.927, 2.364, 3.935, 2.388, 3.939, 2.414, 3.938, 2.437, 3.937, 2.452, 3.983, 2.677, 3.978, 2.667, 3.976, 2.665, 3.975, 2.67, 3.976, 2.676, 3.976, 2.676, 3.974, 2.664, 3.968, 2.64, 3.96, 2.611, 3.95, 2.585, 3.939, 2.568, 3.928, 2.565, 3.917, 2.57, 3.905, 2.579, 3.891, 2.581, 3.873, 2.571, 3.854, 2.552, 3.829, 2.681, 3.141, 3.826, 2.664, 3.157, 3.822, 2.653, 3.815, 2.653, 3.808, 2.667, 3.803, 2.686, 3.797, 2.703, 3.794, 2.712, 3.792, 2.712, 3.793, 2.705, 3.797, 2.701, 3.802, 2.704, 3.809, 2.719, 3.819, 2.744, 3.835, 2.774, 3.856, 2.8, 3.881, 2.815, 3.907, 2.82, 3.934, 2.82, 2.845, 2.823, 2.803, 2.79, 2.788, 2.794, 2.803, 2.81, 2.814, 2.817, 2.821, 2.832, 2.851, 2.879, 2.91, 2.94, 2.965, 2.981, 2.99, 2.995, 3.001, 3.006, 2.157, 2.171, 2.192, 2.216, 2.236, 2.25, 2.256, 2.258, 2.259, 2.261, 2.268, 2.277, 2.285, 2.291, 2.291, 2.285, 2.442, 2.442, 2.444, 2.453, 2.471, 2.493, 2.518, 2.537, 2.549, 2.555, 2.556, 2.557, 2.558, 2.56, 2.56, 2.553, 2.536, 2.509, 2.476, 2.367, 2.342, 2.318, 2.302, 2.294, 2.292, 2.29, 2.285, 2.276, 2.266, 2.261, 2.26, 2.264, 2.27, 2.275, 2.279, 2.197, 2.187, 2.181, 2.173, 2.164, 2.149, 2.134, 2.119, 2.109, 2.102, 2.097, 2.093, 2.085, 2.075, 2.064, 2.053, 3.745, 2.044, 3.715, 2.041, 3.685, 2.042, 3.655, 2.046, 3.624, 2.049, 3.171, 2.036, 3.156, 2.034, 1.897, 1.914, 1.927, 1.932, 1.926, 1.913, 1.902, 1.896, 1.9, 1.911, 1.926, 1.935, 1.935, 1.923, 1.905, 1.887, 1.866, 1.858, 1.859, 1.869, 1.888, 1.907, 1.919, 1.919, 1.911, 1.899, 1.889, 1.885, 1.889, 1.9, 1.913, 1.917, 1.911, 1.893, 1.909, 1.927, 1.936, 1.931, 1.912, 1.891, 1.875, 1.871, 1.881, 1.905, 1.933, 1.958, 1.969, 1.963, 1.95, 1.939, 1.938, 1.95, 1.976, 2.008, 2.033, 2.038, 2.026, 2.002, 1.982, 1.973, 1.978, 1.995, 2.018, 2.036, 2.041, 2.029, 2.009, 1.993, 1.987, 1.994, 2.012, 2.037, 2.06, 2.072, 2.07, 2.058, 2.043, 2.033, 2.031, 2.036, 2.048, 1.92, 1.915, 1.902, 1.888, 1.876, 1.871, 1.876, 1.887, 1.9, 1.911, 1.917, 1.916, 1.909, 2.039, 2.049, 2.056, 2.057, 2.051, 2.042, 2.035, 2.033, 2.036, 2.043, 2.048, 2.051, 2.051, 2.048, 2.044, 1.938, 1.936, 1.938, 1.945, 1.954, 1.963, 1.967, 1.964, 1.955, 1.946, 1.941, 1.943, 1.952, 1.964, 1.974, 1.977, 1.97, 1.956, 1.942, 1.87, 1.891, 1.908, 1.917, 1.92, 1.921, 1.922, 1.925, 1.931, 1.941, 1.949, 1.954, 1.954, 1.948, 1.938, 1.928, 1.922, 1.92, 1.942, 1.935, 1.927, 1.921, 1.917, 1.916, 1.916, 1.915, 1.91, 1.899, 1.884, 1.866, 1.846, 1.828, 1.814, 1.805, 1.798, 1.791, 1.78, 1.765, 2.003, 2.015, 2.005, 1.982, 1.959, 1.947, 1.953, 1.975, 2.008, 2.041, 2.063, 2.067, 2.056, 2.038, 2.026, 2.029, 1.98, 1.964, 1.936, 1.904, 1.879, 1.866, 1.867, 1.879, 1.893, 1.899, 1.887, 1.86, 1.828, 1.801, 1.787, 1.789, 1.802, 1.819, 1.826, 1.844, 1.876, 1.893, 1.893, 1.88, 1.866, 1.858, 1.857, 1.867, 1.883, 1.9, 1.909, 1.904, 1.887, 1.914, 1.942, 1.966, 1.979, 1.978, 1.965, 1.947, 1.935, 1.935, 1.947, 1.968, 1.991, 2.007, 2.01, 1.996, 1.972, 1.947, 1.927, 1.917, 1.923, 1.941, 1.96, 1.971, 1.967, 1.951, 1.934, 1.879, 1.851, 2.265, 2.282, 2.294, 2.298, 2.295, 2.29, 2.285, 2.284, 2.288, 2.293, 2.296, 2.295, 2.287, 2.275, 2.406, 2.418, 2.423, 2.421, 2.414, 2.406, 2.401, 2.401, 2.405, 2.413, 2.419, 2.418, 2.409, 2.396, 2.382, 2.371, 2.364, 2.363, 2.434, 2.454, 2.473, 2.488, 2.496, 2.5, 2.503, 2.51, 2.519, 2.532, 2.546, 2.558, 2.565, 2.568, 2.572, 2.58, 2.594, 2.61, 2.628, 2.641, 2.724, 2.731, 2.734, 2.733, 2.733, 2.738, 2.746, 2.757, 2.765, 2.768, 2.766, 2.762, 2.758, 2.758, 2.763, 2.773, 2.782, 2.786, 2.782, 2.773, 1.878, 1.866, 1.861, 1.868, 1.886, 1.908, 1.925, 1.933, 1.929, 1.92, 1.91, 1.909, 1.92, 1.941, 1.97, 1.999, 2.004, 2.008, 2.024, 2.048, 2.068, 2.076, 2.067, 2.045, 2.019, 1.999, 1.991, 1.995, 2.007, 2.019, 2.018, 2.002, 1.975, 1.945, 1.883, 1.868, 1.861, 1.868, 1.886, 3.718, 1.909, 3.711, 1.929, 3.709, 1.935, 3.711, 1.924, 3.716, 1.903, 3.722, 1.882, 3.728, 1.87, 3.732, 1.872, 3.735, 1.886, 3.739, 1.908, 3.747, 1.93, 3.757, 1.94, 3.769, 1.932, 3.781, 1.91, 3.791, 1.886, 3.797, 1.87, 3.798, 1.868, 3.795, 1.88, 3.789, 1.905, 3.784, 1.929, 3.782, 1.939, 3.783, 1.93, 3.789, 1.905, 3.796, 1.875, 3.802, 1.851, 3.807, 1.839, 3.811, 1.844, 3.812, 1.865, 3.813, 1.893, 3.816, 1.916, 3.823, 1.923, 3.834, 1.912, 3.847, 1.888, 3.859, 1.861, 3.867, 1.845, 3.868, 1.844, 1.858, 1.883, 1.91, 1.923, 1.916, 1.892, 1.858, 1.828, 1.809, 1.807, 1.821, 1.847, 1.873, 1.884, 1.876, 1.852, 1.825, 1.879, 1.868, 1.87, 1.888, 2.298, 2.293, 2.288, 2.287, 2.291, 2.301, 2.316, 2.333, 2.347, 2.357, 2.361, 2.364, 2.37, 2.38, 2.393, 2.453, 2.463, 2.465, 2.459, 2.449, 2.442, 2.439, 2.442, 2.449, 2.455, 2.452, 2.44, 2.421, 2.399, 2.383, 2.375, 2.376, 2.25, 2.25, 2.257, 2.269, 2.28, 2.284, 2.278, 2.264, 2.247, 2.233, 2.224, 2.222, 2.224, 2.224, 2.216, 2.063, 2.074, 2.092, 2.111, 2.123, 2.127, 2.127, 2.125, 2.128, 2.135, 2.143, 2.149, 2.147, 2.135, 2.116, 2.094, 2.075, 2.065, 2.065, 2.162, 2.172, 2.171, 2.346, 2.326, 2.325, 2.343, 2.374, 2.406, 2.421, 2.412, 2.388, 2.363, 2.351, 2.359, 2.384, 2.421, 2.457, 2.424, 2.398, 2.391, 2.405, 2.435, 2.467, 2.488, 2.487, 2.463, 2.43, 2.401, 2.39, 2.397, 2.417, 2.439, 2.45, 2.441, 2.413, 2.378, 2.424, 3.066, 2.449, 3.072, 2.459, 3.078, 2.451, 3.083, 2.432, 3.086, 2.411, 3.089, 2.398, 3.089, 2.398, 3.091, 2.409, 3.089, 2.427, 3.086, 2.439, 3.082, 2.437, 3.076, 2.42, 3.07, 2.396, 3.065, 2.377, 3.058, 2.371, 3.052, 2.38, 3.043, 2.401, 3.034, 2.426, 3.024, 2.442, 3.013, 2.441, 3.004, 2.428, 2.982, 2.448, 2.986, 2.451, 2.987, 2.436, 2.985, 2.408, 2.98, 2.38, 2.973, 2.362, 2.966, 2.361, 2.959, 2.374, 2.952, 2.394, 2.945, 2.409, 2.94, 2.411, 2.934, 2.399, 2.929, 2.376, 2.924, 2.354, 2.919, 2.345, 2.916, 2.355, 2.915, 2.0, 2.002, 2.004, 2.01, 2.019, 2.028, 2.039, 2.049, 2.056, 2.06, 2.061, 2.062, 2.064, 2.069, 2.077, 2.137, 2.129, 2.12, 2.111, 2.103, 2.097, 2.09, 2.082, 2.071, 2.061, 2.052, 2.047, 2.046, 2.047, 2.049, 2.05, 2.052, 2.054, 2.2, 2.208, 2.215, 2.22, 2.225, 2.231, 2.241, 2.255, 2.274, 2.296, 2.32, 2.344, 2.365, 2.383, 2.398, 2.411, 2.422, 2.429, 2.43, 2.423, 2.447, 2.466, 2.481, 2.491, 2.496, 2.499, 2.5, 2.501, 2.501, 2.499, 2.493, 2.481, 2.465, 2.451, 2.442, 2.442, 2.16, 2.161, 2.168, 2.184, 2.206, 2.23, 2.25, 2.263, 2.267, 2.268, 2.27, 2.278, 2.293, 2.312, 2.326, 2.459, 2.453, 2.443, 2.435, 2.433, 2.439, 2.449, 2.458, 2.461, 2.454, 2.442, 2.429, 2.422, 2.42, 2.423, 2.428, 2.386, 2.401, 2.413, 2.416, 2.409, 2.395, 2.381, 2.373, 2.374, 2.383, 2.395, 2.403, 2.404, 2.398, 2.388, 2.381, 2.381, 2.421, 2.413, 2.414, 2.423, 2.437, 2.441, 2.431, 2.408, 2.381, 2.359, 2.351, 2.358, 2.377, 2.398, 2.409, 2.407, 2.392, 2.375, 2.365, 2.368, 2.384, 2.41, 2.434, 2.447, 2.443, 2.425, 2.4, 2.379, 2.371, 2.38, 2.401, 2.426, 2.443, 2.443, 2.427, 2.404, 2.382, 2.37, 2.371, 2.383, 2.401, 2.414, 2.416, 2.406, 2.391, 2.378, 2.374, 2.382, 2.398, 2.413, 2.419, 2.405, 2.686, 2.693, 2.71, 2.733, 2.76, 2.784, 2.8, 2.806, 2.806, 2.804, 2.805, 2.814, 2.831, 2.853, 2.874, 2.886, 1.758, 1.766, 1.777, 1.785, 1.789, 1.788, 1.786, 1.783, 1.784, 1.786, 1.792, 1.8, 1.808, 1.812, 1.741, 1.747, 1.751, 1.753, 1.747, 1.734, 1.718, 1.699, 1.68, 1.664, 1.655, 1.652, 1.649, 1.645, 1.638, 1.629, 1.622, 1.694, 1.704, 1.714, 1.718, 1.716, 1.71, 1.703, 1.7, 1.703, 1.713, 1.727, 1.74, 1.748, 1.747, 1.738, 1.725, 1.711, 1.7, 1.697, 1.702, 1.712, 1.721, 1.727, 1.724, 1.715, 1.705, 1.697, 1.697, 1.705, 1.719, 1.733, 1.743, 1.745, 1.738, 1.728, 1.717, 1.708, 1.703, 1.702, 1.703, 1.704, 1.701, 1.692, 1.82, 1.836, 1.844, 1.844, 1.844, 1.846, 1.855, 1.87, 1.889, 1.91, 3.872, 2.046, 3.831, 2.026, 3.794, 2.017, 3.759, 2.021, 3.724, 2.04, 3.689, 2.067, 3.657, 2.093, 3.63, 2.108, 3.608, 2.106, 3.593, 2.092, 3.586, 2.074, 3.584, 2.064, 3.587, 2.067, 3.595, 2.084, 3.609, 2.112, 3.916, 2.099, 3.92, 2.131, 3.915, 2.155, 3.898, 2.162, 3.874, 2.153, 3.847, 2.139, 3.825, 2.131, 3.815, 2.133, 3.816, 2.148, 3.823, 2.172, 3.829, 2.198, 3.829, 2.216, 3.821, 2.219, 3.809, 2.211, 3.796, 2.2, 3.788, 2.196, 3.792, 2.207, 3.807, 2.233, 3.985, 2.357, 4.0, 2.373, 4.028, 2.396, 4.067, 2.419, 4.108, 2.432, 4.147, 2.429, 4.175, 2.416, 4.193, 2.403, 4.202, 2.399, 4.209, 2.407, 4.223, 2.429, 4.249, 2.455, 2.478, 2.491, 2.487, 2.471, 2.453, 2.441, 2.441, 2.455, 2.478, 2.503, 2.52, 2.522, 2.513, 1.726, 1.723, 1.729, 1.745, 1.769, 1.797, 1.822, 1.836, 1.835, 1.822, 1.803, 1.786, 1.777, 1.78, 1.792, 1.722, 1.726, 1.737, 1.754, 1.77, 1.777, 1.775, 1.767, 1.76, 1.758, 1.765, 1.781, 1.803, 1.824, 1.838, 1.841, 1.834, 1.824, 1.876, 1.884, 1.9, 1.923, 1.951, 1.976, 1.994, 2.002, 2.001, 1.997, 1.997, 2.004, 2.02, 2.042, 2.063, 2.075, 2.076, 2.071, 2.067, 2.168, 2.146, 2.125, 2.113, 2.114, 2.127, 2.144, 2.158, 2.163, 2.157, 2.145, 2.134, 2.131, 2.14, 2.16, 2.186, 2.208, 2.218, 2.025, 2.026, 2.037, 2.054, 2.076, 2.097, 2.112, 2.119, 2.123, 2.129, 2.141, 2.162, 2.188, 2.215, 2.236, 2.258, 2.263, 2.277, 2.297, 2.319, 2.338, 2.353, 2.363, 2.369, 2.375, 2.385, 2.398, 2.413, 2.429, 2.44, 2.44, 2.433, 2.456, 2.466, 2.469, 2.463, 2.454, 2.448, 2.448, 2.45, 2.449, 2.446, 2.438, 2.423, 2.404, 2.387, 2.376, 2.37, 2.366, 2.364, 2.361, 2.413, 2.427, 2.433, 2.429, 2.421, 2.413, 2.412, 2.42, 2.433, 2.444, 2.446, 2.435, 2.418, 2.4, 2.387, 2.381, 2.385, 2.396, 2.408, 2.412, 2.408, 2.398, 2.387, 2.379, 2.377, 2.38, 2.381, 2.357, 2.338, 2.328, 2.327, 2.329, 2.33, 2.328, 2.319, 2.311, 2.306, 2.31, 2.32, 2.332, 2.343, 2.348, 1.934, 1.932, 1.935, 1.937, 1.937, 1.932, 1.92, 1.902, 1.884, 1.871, 1.867, 1.871, 1.88, 1.889, 1.892, 1.845, 1.851, 1.848, 1.836, 1.819, 1.801, 1.788, 1.783, 1.786, 1.794, 1.804, 1.808, 1.803, 1.792, 1.781, 1.771, 1.769, 1.775, 1.785, 1.795, 1.612, 1.623, 1.63, 1.625, 1.611, 1.592, 1.58, 1.581, 1.593, 1.614, 1.643, 1.671, 1.693, 1.704, 1.708, 1.711, 1.719, 1.736, 1.758, 1.783, 1.808, 1.826, 1.834, 1.832, 1.826, 1.934, 1.939, 1.945, 1.958, 1.982, 2.017, 2.056, 2.097, 2.13, 2.154, 2.169, 2.178, 2.184, 2.189, 2.197, 2.202, 2.203, 2.196, 2.178, 2.156, 2.04, 2.027, 2.009, 1.99, 1.972, 1.959, 1.95, 1.942, 1.935, 1.925, 1.913, 1.899, 1.887, 2.912, 2.937, 2.959, 2.977, 2.988, 2.997, 3.004, 3.014, 3.029, 3.049, 3.073, 3.097, 3.12, 3.138, 3.151, 2.193, 2.196, 2.195, 2.194, 2.194, 2.196, 2.196, 2.198, 2.199, 2.198, 2.193, 2.184, 2.176, 2.168, 2.162, 2.05, 2.057, 2.068, 2.084, 2.106, 2.129, 2.149, 2.166, 2.175, 2.179, 2.179, 2.18, 2.181, 2.181, 2.182, 2.18, 2.176, 2.41, 2.416, 2.418, 2.419, 2.419, 2.421, 2.424, 2.425, 2.425, 2.424, 2.422, 2.417, 2.41, 2.403, 2.396, 2.391, 2.386, 2.381, 2.866, 2.871, 2.873, 2.874, 2.875, 2.875, 2.875, 2.875, 2.875, 2.874, 2.873, 2.873, 2.873, 2.874, 2.875, 2.874, 2.87, 2.863, 2.851, 2.571, 2.598, 2.63, 2.666, 2.7, 2.73, 2.756, 2.773, 2.782, 2.784, 2.777, 1.822, 1.819, 1.804, 1.787, 1.778, 1.781, 1.794, 1.817, 1.841, 1.857, 1.859, 1.847, 1.829, 1.815, 1.811, 1.819, 1.848, 1.83, 1.826, 1.838, 1.863, 1.888, 1.908, 1.913, 1.908, 1.899, 1.894, 1.896, 1.909, 1.929, 1.95, 1.965, 1.965, 1.947, 1.918, 1.895, 1.88, 1.86, 1.846, 1.84, 1.844, 1.858, 1.872, 1.877, 1.866, 1.841, 1.814, 1.797, 1.797, 1.815, 1.852, 1.896, 1.935, 1.957, 1.958, 1.947, 1.935, 1.934, 1.951, 1.986, 2.029, 2.066, 2.084, 2.077, 2.052, 2.026, 2.012, 2.017, 2.043, 2.083, 2.123, 2.15, 2.156, 2.146, 2.134, 2.132, 2.145, 2.173, 2.26, 2.267, 2.251, 1.977, 1.969, 1.959, 1.952, 1.95, 1.956, 1.966, 1.977, 1.984, 1.982, 1.97, 1.951, 1.929, 1.914, 1.909, 1.94, 1.921, 1.91, 1.911, 1.92, 1.932, 1.94, 1.939, 1.93, 1.917, 1.908, 1.91, 1.924, 1.949, 1.976, 1.994, 1.993, 2.043, 2.036, 2.04, 2.058, 2.084, 2.11, 2.127, 2.124, 2.107, 2.088, 2.077, 2.081, 2.103, 2.137, 2.171, 2.196, 2.206, 2.2, 2.188, 2.179, 2.178, 2.188, 2.205, 2.225, 2.24, 2.244, 2.237, 2.227, 2.221, 2.227, 2.244, 2.268, 2.292, 2.31, 2.317, 2.315, 2.31, 2.309, 2.316, 2.331, 2.352, 1.778, 1.799, 1.825, 1.854, 1.879, 1.9, 1.913, 1.919, 1.919, 1.918, 1.918, 1.921, 1.92, 1.915, 1.904, 1.892, 1.862, 1.874, 1.893, 1.916, 1.938, 1.955, 1.963, 1.965, 1.965, 1.967, 1.971, 1.976, 1.977, 1.971, 1.956, 1.935, 1.912, 1.895, 1.889, 2.019, 2.018, 2.012, 2.007, 2.006, 2.01, 2.017, 2.024, 2.026, 2.019, 2.004, 1.985, 1.965, 1.947, 1.936, 1.935, 1.942, 1.954, 1.964, 1.966, 1.961, 1.949, 1.933, 1.917, 1.904, 1.894, 1.886, 1.879, 1.871, 1.861, 1.852, 1.845, 1.839, 1.837, 1.837, 1.839, 1.841, 1.842, 1.844, 1.845, 1.847, 1.852, 1.86, 1.867, 1.873, 1.876, 1.875, 1.853, 1.879, 1.91, 1.931, 1.936, 1.93, 1.92, 1.919, 1.933, 1.958, 1.988, 2.014, 2.026, 2.014, 1.984, 3.687, 2.181, 3.695, 2.159, 3.701, 2.147, 3.709, 2.146, 3.718, 2.152, 3.729, 2.157, 3.739, 2.151, 3.75, 2.133, 3.76, 2.106, 3.767, 2.083, 3.772, 2.069, 3.773, 2.068, 3.772, 2.08, 3.768, 2.096, 3.764, 2.108, 3.761, 2.108, 3.759, 2.095, 3.758, 2.075, 3.675, 1.897, 3.653, 1.902, 3.633, 1.92, 3.614, 1.941, 3.598, 1.954, 3.586, 1.951, 3.578, 1.94, 3.574, 1.928, 3.571, 1.924, 3.57, 1.933, 3.572, 1.957, 3.576, 1.988, 3.582, 2.019, 3.593, 2.039, 3.607, 2.041, 3.624, 2.027, 3.644, 2.006, 3.666, 1.985, 3.688, 1.971, 3.706, 1.969, 3.721, 1.975, 3.735, 1.985, 3.75, 1.99, 3.767, 1.986, 3.787, 1.972, 3.808, 1.959, 1.954, 1.959, 1.978, 2.007, 2.037, 2.059, 2.065, 2.055, 2.039, 2.027, 2.026, 2.042, 2.068, 2.096, 2.115, 2.115, 2.097, 2.011, 2.002, 2.443, 2.445, 2.451, 2.457, 2.462, 2.465, 2.462, 2.455, 2.447, 2.442, 2.443, 2.449, 2.456, 2.462, 2.592, 2.597, 2.593, 2.586, 2.58, 2.579, 2.586, 2.597, 2.607, 2.612, 2.61, 2.601, 2.594, 2.593, 2.603, 2.623, 2.649, 2.671, 2.684, 2.78, 2.781, 2.781, 2.773, 2.761, 2.748, 2.74, 2.74, 2.163, 2.15, 2.131, 2.115, 2.11, 2.118, 2.137, 2.159, 2.175, 2.177, 2.165, 2.145, 2.131, 2.128, 2.141, 2.167, 2.198, 2.183, 2.179, 2.186, 2.198, 2.204, 2.2, 2.181, 2.153, 2.126, 2.108, 2.105, 2.118, 2.139, 2.156, 2.157, 2.138, 2.107, 2.079, 2.065, 2.049, 2.026, 2.004, 1.996, 2.006, 2.035, 2.076, 2.116, 2.143, 2.152, 2.149, 2.146, 2.152, 2.172, 2.203, 2.24, 2.273, 2.291, 2.289, 2.204, 2.217, 2.218, 2.209, 2.195, 2.187, 2.189, 2.204, 2.228, 2.255, 2.276, 2.286, 2.283, 2.276, 2.27, 2.272, 2.283, 2.3, 2.318, 2.329, 2.331, 2.423, 2.418, 2.42, 2.428, 2.439, 2.448, 2.451, 2.446, 2.436, 2.427, 2.422, 2.425, 2.434, 2.446, 2.454, 1.701, 1.703, 1.707, 1.717, 1.728, 1.74, 1.753, 1.766, 1.777, 1.788, 1.795, 1.798, 1.799, 1.799, 1.798, 1.742, 1.743, 1.749, 1.757, 1.763, 1.761, 1.751, 1.733, 1.712, 1.693, 1.681, 1.677, 1.679, 1.685, 1.691, 1.692, 1.688, 1.68, 1.67, 1.662, 1.658, 1.618, 1.617, 1.62, 1.632, 1.652, 1.678, 1.708, 1.732, 1.746, 1.752, 1.753, 1.757, 1.766, 1.783, 1.81, 1.843, 1.876, 1.903, 1.919, 1.921, 1.916, 1.913, 1.918, 1.932, 1.951, 1.97, 1.982, 1.981, 1.966, 1.947, 1.932, 1.925, 1.929, 1.941, 1.96, 1.978, 1.988, 1.987, 1.979, 1.97, 1.962, 1.959, 1.964, 1.97, 1.973, 1.968, 1.953, 2.097, 2.086, 2.068, 2.053, 2.048, 2.055, 2.07, 2.087, 2.097, 2.093, 2.078, 2.058, 2.042, 2.038, 2.047, 2.062, 2.082, 2.101, 2.114, 2.119, 2.115, 2.106, 2.099, 2.099, 2.106, 2.117, 2.128, 2.137, 2.14, 2.138, 2.134, 2.131, 2.133, 2.032, 2.03, 2.023, 2.013, 2.0, 1.987, 1.976, 1.97, 1.968, 1.968, 1.969, 1.97, 1.971, 1.971, 1.974, 1.98, 1.991, 2.003, 1.993, 1.99, 1.985, 1.977, 1.969, 1.966, 1.971, 1.982, 1.997, 2.012, 2.021, 2.021, 2.016, 2.01, 2.009, 2.013, 2.021, 2.031, 2.04, 2.044, 2.044, 2.041, 2.037, 1.974, 1.958, 1.949, 1.949, 1.957, 1.971, 1.985, 1.994, 1.995, 1.987, 1.977, 1.969, 1.964, 1.964, 1.968, 1.972, 1.974, 2.242, 2.243, 2.242, 2.242, 2.246, 2.253, 2.262, 2.269, 2.272, 2.272, 2.269, 2.265, 2.265, 2.268, 2.349, 2.357, 2.365, 2.369, 2.368, 2.362, 2.352, 2.339, 2.33, 2.325, 2.324, 2.325, 2.323, 2.315, 2.302, 2.287, 2.275, 2.267, 4.168, 2.198, 3.228, 4.159, 2.184, 3.25, 4.146, 2.165, 3.275, 4.135, 2.148, 3.297, 4.126, 2.14, 3.315, 4.122, 2.142, 3.329, 4.122, 2.152, 3.339, 4.122, 2.164, 3.342, 4.116, 2.17, 3.34, 4.104, 2.166, 3.331, 4.086, 2.155, 3.317, 4.063, 2.142, 3.3, 4.038, 2.131, 3.278, 4.013, 2.13, 3.253, 3.988, 2.138, 3.225, 3.965, 2.151, 3.195, 3.942, 2.163, 3.165, 3.782, 2.132, 3.133, 3.792, 2.134, 3.132, 3.801, 2.132, 3.126, 3.81, 2.127, 3.114, 3.817, 2.121, 3.099, 3.825, 2.118, 3.081, 3.833, 2.115, 3.062, 3.842, 2.113, 3.042, 3.854, 2.115, 3.021, 3.87, 2.116, 3.0, 3.89, 2.114, 2.982, 3.912, 2.107, 2.97, 3.935, 2.096, 2.966, 3.955, 2.085, 2.974, 3.972, 2.075, 2.993, 3.988, 2.069, 3.02, 4.004, 2.067, 3.053, 4.022, 2.067, 3.086, 4.205, 2.076, 4.207, 2.076, 4.209, 2.077, 4.211, 2.078, 4.215, 2.079, 4.22, 2.079, 4.227, 2.077, 4.233, 2.074, 4.237, 2.071, 4.237, 2.069, 4.235, 2.066, 4.231, 2.065, 4.229, 2.065, 4.23, 2.066, 4.235, 2.068, 1.958, 1.961, 1.96, 1.961, 1.968, 1.987, 2.014, 2.042, 2.063, 2.073, 2.071, 2.062, 2.053, 2.053, 2.062, 2.079, 2.043, 2.061, 2.069, 2.063, 2.049, 2.034, 2.028, 2.034, 2.052, 2.076, 2.096, 2.106, 2.1, 2.082, 2.058, 2.033, 2.013, 2.0, 1.992, 1.829, 1.826, 1.836, 1.855, 1.877, 1.89, 1.887, 1.869, 1.845, 1.824, 1.812, 1.811, 1.822, 1.839, 3.279, 1.856, 3.293, 1.865, 3.307, 1.86, 3.32, 1.846, 3.331, 1.833, 3.343, 1.828, 3.354, 1.835, 3.363, 1.855, 3.372, 1.884, 3.38, 1.913, 3.387, 1.935, 3.394, 1.944, 3.401, 1.941, 3.405, 1.933, 3.406, 1.928, 3.405, 1.93, 3.4, 1.942, 3.392, 1.964, 3.38, 1.985, 3.366, 3.574, 1.999, 3.347, 3.603, 1.999, 3.324, 3.63, 1.986, 3.299, 3.656, 1.966, 3.275, 3.681, 1.947, 3.253, 3.704, 1.937, 3.234, 3.726, 1.939, 3.217, 3.749, 1.951, 3.203, 3.774, 1.969, 3.191, 3.798, 1.984, 3.183, 3.818, 1.993, 3.175, 3.832, 1.992, 3.17, 3.84, 1.985, 3.164, 3.842, 1.979, 3.16, 3.842, 1.981, 3.158, 3.842, 1.992, 3.161, 3.684, 2.187, 3.667, 2.196, 3.646, 2.198, 3.621, 2.196, 3.592, 2.19, 3.56, 2.189, 3.528, 2.193, 3.502, 2.2, 3.48, 2.205, 3.462, 2.204, 3.45, 2.195, 2.34, 2.339, 2.335, 2.327, 2.319, 2.314, 2.311, 2.312, 2.316, 2.321, 2.328, 2.337, 2.347, 2.358, 2.373, 2.391, 2.427, 2.438, 2.447, 2.454, 2.46, 2.467, 2.476, 2.487, 2.502, 2.516, 2.528, 2.537, 2.542, 2.545, 2.545, 2.546, 2.547, 2.546, 2.48, 2.476, 2.477, 2.479, 2.48, 2.479, 2.477, 2.474, 2.471, 2.469, 2.467, 2.465, 2.464, 2.464, 2.465, 2.465, 2.463, 2.46, 2.421, 2.428, 2.431, 2.428, 2.422, 2.416, 2.413, 2.411, 2.41, 2.407, 2.4, 2.389, 2.374, 2.359, 2.345, 2.337, 2.333, 2.331, 2.326, 2.316, 2.301, 2.279, 2.848, 1.867, 1.885, 1.909, 1.927, 1.932, 1.922, 1.905, 1.891, 1.885, 1.889, 1.9, 1.914, 1.923, 3.93, 1.919, 3.935, 1.902, 3.938, 1.878, 3.967, 1.769, 3.951, 1.745, 3.933, 1.717, 3.918, 1.694, 3.907, 1.685, 3.901, 1.688, 3.898, 1.702, 3.894, 1.72, 3.884, 1.734, 3.872, 1.735, 3.856, 1.722, 3.838, 1.7, 3.822, 1.677, 3.811, 1.663, 3.806, 1.66, 3.805, 1.668, 3.808, 1.684, 3.809, 1.703, 3.811, 1.716, 4.009, 1.758, 4.03, 1.763, 4.048, 1.756, 4.064, 1.738, 4.08, 1.713, 4.097, 1.688, 4.117, 1.672, 4.139, 1.669, 4.16, 1.679, 4.181, 1.7, 4.199, 1.725, 4.211, 1.742, 4.219, 1.742, 4.221, 1.726, 4.223, 1.699, 4.224, 1.672, 4.228, 1.651, 4.235, 1.641, 4.242, 1.643, 1.66, 1.63, 1.598, 1.572, 1.559, 1.561, 1.575, 1.595, 1.616, 1.627, 1.624, 1.606, 1.582, 1.559, 1.547, 1.548, 1.563, 2.319, 2.304, 2.294, 2.288, 2.283, 2.274, 2.262, 2.251, 2.243, 2.245, 2.257, 2.278, 2.304, 2.331, 2.358, 2.384, 2.433, 2.421, 2.414, 2.41, 2.407, 2.401, 2.39, 2.377, 2.363, 2.352, 2.346, 2.349, 2.355, 2.362, 2.364, 2.361, 2.461, 2.467, 2.466, 2.46, 2.453, 2.451, 2.455, 2.465, 2.476, 2.487, 2.495, 2.496, 2.493, 2.49, 2.493, 2.501, 2.515, 2.531, 2.69, 2.692, 2.698, 2.71, 2.729, 2.754, 2.78, 2.803, 1.922, 1.922, 1.92, 1.919, 1.925, 1.938, 1.959, 1.985, 2.009, 2.029, 2.043, 2.052, 2.057, 2.063, 2.073, 2.086, 3.949, 1.975, 3.375, 3.955, 1.974, 3.346, 3.959, 1.98, 3.318, 3.96, 1.989, 3.291, 3.957, 1.999, 3.267, 3.952, 2.007, 3.247, 3.949, 2.009, 3.231, 3.952, 2.006, 3.219, 3.964, 2.003, 3.212, 3.986, 2.003, 3.209, 4.011, 2.011, 3.211, 4.034, 2.029, 3.217, 4.051, 2.054, 3.227, 4.061, 2.081, 3.239, 4.067, 2.107, 3.252, 4.072, 2.125, 3.264, 2.175, 3.292, 2.178, 3.313, 2.169, 3.335, 2.152, 3.356, 2.135, 3.376, 2.124, 3.393, 2.121, 3.408, 2.126, 3.421, 2.137, 3.431, 2.146, 3.44, 2.146, 3.446, 2.136, 3.449, 2.12, 3.448, 2.104, 3.447, 2.096, 2.099, 2.111, 2.127, 2.139, 2.143, 2.137, 2.125, 2.117, 2.12, 2.134, 2.157, 2.18, 2.197, 2.686, 2.707, 2.711, 2.704, 2.697, 2.698, 2.907, 2.898, 2.895, 2.897, 2.897, 2.892, 2.881, 2.867, 2.856, 2.852, 2.859, 2.873, 2.887, 2.898, 2.9, 2.896, 2.889, 2.804, 2.794, 2.795, 2.802, 2.805, 2.8, 2.785, 2.768, 2.755, 2.75, 2.754, 2.762, 2.77, 2.771, 2.76, 2.742, 2.722, 2.71, 1.753, 1.745, 1.734, 1.728, 1.731, 1.745, 1.764, 1.785, 1.801, 1.807, 1.805, 1.798, 1.793, 1.795, 1.885, 1.901, 1.914, 1.921, 1.922, 1.919, 1.918, 1.921, 1.926, 1.931, 1.933, 1.925, 1.907, 1.88, 1.852, 1.829, 1.811, 1.799, 1.718, 1.699, 1.682, 1.67, 1.668, 1.675, 1.689, 1.704, 1.716, 1.723, 1.725, 1.722, 1.72, 1.725, 1.735, 1.749, 1.767, 1.784, 1.795, 1.798, 1.794, 1.785, 1.776, 1.812, 1.818, 1.82, 1.822, 1.827, 1.837, 1.853, 1.874, 1.894, 1.91, 1.917, 1.915, 1.907, 1.895, 1.884, 1.878, 1.879, 1.886, 1.894, 1.899, 1.896, 1.886, 1.874, 1.864, 1.862, 1.87, 1.888, 1.91, 1.93, 1.945, 1.951, 1.948, 2.044, 2.034, 2.037, 2.051, 2.072, 2.088, 2.089, 2.074, 2.05, 2.024, 2.007, 2.003, 2.011, 2.026, 2.037, 1.817, 1.786, 1.767, 1.766, 1.779, 1.8, 1.819, 1.824, 1.81, 1.782, 1.752, 1.729, 1.719, 1.725, 1.742, 1.765, 1.78, 1.777, 1.757, 1.629, 1.591, 1.566, 1.563, 1.582, 1.621, 1.67, 1.716, 1.746, 1.752, 1.74, 1.723, 1.716, 1.724, 1.748, 1.784, 1.824, 1.852, 1.857, 1.837, 1.804, 1.774, 1.76, 1.767, 1.791, 1.827, 1.865, 1.895, 1.902, 1.886, 1.857, 1.832, 1.82, 1.823, 1.837, 1.86, 1.88, 1.884, 1.862, 1.82, 1.771, 1.728, 1.7, 1.689, 2.386, 2.392, 2.394, 2.392, 2.387, 2.384, 2.385, 2.39, 2.398, 2.406, 2.411, 2.412, 2.409, 2.404, 2.401, 2.402, 2.407, 2.231, 2.215, 2.209, 2.211, 2.216, 2.219, 2.213, 2.199, 2.179, 2.161, 2.15, 2.148, 2.151, 2.152, 2.144, 2.122, 2.091, 1.843, 1.837, 1.826, 1.816, 1.812, 1.818, 1.83, 1.847, 1.861, 1.869, 1.866, 1.853, 1.838, 1.826, 1.821, 1.823, 1.831, 1.843, 1.831, 1.818, 1.806, 1.801, 1.801, 1.803, 1.804, 1.804, 1.8, 1.797, 1.795, 1.796, 1.8, 1.809, 1.819, 1.827, 1.831, 1.828, 1.817, 1.8, 1.784, 1.772, 1.678, 1.668, 1.666, 1.669, 1.674, 1.676, 1.676, 1.671, 1.664, 1.658, 1.715, 1.707, 1.7, 1.697, 1.704, 1.718, 1.734, 1.749, 1.756, 1.747, 1.725, 1.695, 1.666, 1.646, 1.639, 1.771, 1.756, 1.748, 1.746, 1.754, 1.769, 1.786, 1.8, 1.802, 1.788, 1.763, 1.737, 1.714, 1.702, 1.7, 1.708, 1.731, 1.732, 1.731, 1.722, 1.704, 1.682, 1.662, 1.648, 1.641, 1.642, 1.649, 1.66, 1.669, 1.671, 1.664, 1.65, 1.633, 1.617, 1.618, 1.604, 1.593, 1.588, 1.593, 1.608, 1.631, 1.659, 1.685, 1.705, 1.717, 1.725, 1.731, 1.742, 1.759, 1.781, 1.805, 1.826, 1.837, 1.817, 1.835, 1.843, 1.844, 1.84, 1.84, 1.848, 1.864, 1.887, 1.911, 1.926, 1.928, 1.918, 1.901, 1.885, 1.875, 1.876, 1.972, 1.973, 1.98, 1.991, 2.0, 2.003, 1.996, 1.98, 1.958, 1.939, 1.928, 1.926, 1.935, 1.947, 1.958, 1.962, 1.956, 1.942, 1.927, 1.92, 1.981, 1.999, 2.014, 2.022, 2.022, 2.017, 2.018, 2.027, 2.045, 2.071, 2.1, 2.123, 2.136, 2.139, 2.133, 2.124, 2.119, 2.122, 2.169, 2.183, 2.189, 2.191, 2.195, 2.204, 2.223, 2.249, 2.275, 2.29, 2.291, 2.28, 2.265, 2.254, 2.253, 2.262, 2.281, 2.302, 2.316, 1.863, 1.873, 1.879, 1.882, 1.887, 1.895, 1.904, 1.913, 1.919, 1.92, 1.915, 1.899, 1.876, 1.851, 1.828, 1.81, 1.715, 1.729, 1.738, 1.743, 1.746, 1.752, 1.762, 1.777, 1.796, 1.819, 1.841, 1.86, 1.874, 1.88, 1.883, 1.883, 1.586, 1.603, 1.62, 1.636, 1.649, 1.66, 1.67, 1.68, 1.689, 1.699, 1.71, 1.722, 1.733, 1.745, 1.756, 1.77, 1.782, 1.793, 1.837, 1.847, 1.856, 1.862, 1.859, 1.849, 1.833, 1.813, 1.791, 1.772, 1.755, 1.743, 1.735, 1.729, 1.723, 1.717, 1.707, 1.696, 1.689, 1.686, 1.689, 1.696, 1.708, 1.722, 1.734, 1.74, 1.739, 1.731, 1.719, 1.709, 1.704, 1.708, 1.72, 1.737, 1.753, 1.764, 1.768, 1.766, 1.757, 1.746, 1.741, 1.744, 1.755, 1.771, 1.783, 1.787, 2.278, 2.245, 2.224, 2.223, 2.238, 2.265, 2.287, 2.291, 2.269, 2.231, 2.192, 2.167, 2.163, 2.179, 2.44, 2.469, 2.486, 2.498, 2.511, 2.526, 2.544, 2.564, 2.581, 2.589, 2.586, 2.573, 2.557, 2.546, 2.542, 2.549, 2.562, 2.576, 2.283, 2.319, 2.339, 2.335, 2.317, 2.303, 2.302, 2.319, 2.349, 2.384, 2.408, 2.408, 2.385, 2.352, 2.324, 2.311, 2.317, 2.341, 2.37, 2.385, 2.374, 2.34, 2.304, 2.282, 2.285, 2.314, 2.362, 2.412, 2.447, 2.453, 2.439, 2.422, 2.416, 2.429, 2.461, 2.503, 2.542, 2.561, 2.552, 2.525, 2.497, 2.483, 2.488, 2.51, 2.54, 2.564, 2.298, 2.301, 2.306, 2.312, 2.319, 2.325, 2.329, 2.331, 2.334, 2.34, 2.35, 2.359, 2.366, 2.368, 2.369, 2.361, 2.36, 2.361, 2.363, 2.367, 2.376, 2.385, 2.39, 2.389, 2.381, 2.368, 2.355, 2.345, 2.341, 2.343, 2.348, 2.35, 2.346, 2.337, 2.324, 2.315, 2.559, 2.577, 2.587, 2.588, 2.584, 2.581, 2.583, 2.592, 2.606, 2.621, 2.631, 2.631, 2.622, 2.61, 2.603, 2.603, 2.608, 2.614, 2.619, 2.619, 2.613, 2.6, 2.585, 2.572, 2.563, 2.561, 2.563, 2.566, 2.564, 2.553, 2.535, 2.513, 2.493, 2.48, 2.473, 2.468, 2.459, 2.441, 2.414, 2.384, 2.356, 2.338, 2.33, 2.329, 2.327, 2.322, 2.305, 2.28, 2.17, 2.182, 2.194, 2.199, 2.193, 2.179, 2.16, 2.144, 2.133, 2.128, 2.127, 3.214, 3.228, 3.242, 3.254, 3.264, 3.271, 3.275, 3.275, 3.273, 3.272, 3.27, 3.267, 3.261, 3.252, 2.769, 2.759, 2.756, 2.756, 2.753, 2.744, 2.732, 2.72, 2.712, 2.711, 2.718, 2.729, 2.74, 2.748, 2.75, 2.751, 2.752, 2.756, 2.214, 2.227, 2.239, 2.247, 2.247, 2.238, 2.225, 2.217, 2.216, 2.224, 2.239, 2.257, 2.269, 2.272, 2.221, 2.21, 2.203, 2.203, 2.21, 2.22, 2.224, 2.216, 2.196, 2.168, 2.141, 2.12, 2.113, 2.118, 2.129, 2.138, 2.135, 2.118, 2.092, 2.065, 2.22, 2.226, 2.218, 2.199, 2.177, 2.159, 2.15, 2.152, 2.162, 2.174, 2.18, 2.177, 2.169, 2.159, 2.152, 2.153, 2.16, 2.168, 2.17, 2.163, 2.15, 2.139, 2.135, 2.144, 2.166, 2.195, 2.224, 2.248, 2.261, 2.265, 2.263, 2.263, 2.269, 2.283, 2.3, 2.312, 2.316, 2.309, 2.296, 2.281, 2.271, 2.266, 2.267, 2.272, 2.273, 2.269, 2.258, 2.243, 2.273, 2.13, 2.159, 2.185, 2.204, 2.216, 2.223, 2.226, 2.229, 2.233, 2.237, 2.238, 2.235, 2.411, 2.429, 2.453, 2.477, 2.495, 2.504, 2.504, 2.5, 2.498, 2.502, 2.516, 2.535, 2.557, 2.576, 2.588, 2.592, 2.593, 2.838, 2.846, 2.851, 2.853, 2.852, 2.853, 2.859, 2.872, 2.889, 2.91, 2.932, 2.95, 2.963, 2.971, 2.017, 2.014, 2.016, 2.029, 2.055, 2.089, 2.122, 2.143, 2.143, 2.122, 2.088, 2.056, 2.035, 2.029, 2.038, 2.102, 2.099, 2.081, 2.058, 2.039, 2.031, 2.038, 2.057, 2.077, 2.088, 2.082, 2.061, 2.035, 2.012, 2.002, 2.006, 2.022, 1.966, 1.971, 1.994, 2.023, 2.044, 2.047, 2.028, 1.997, 1.97, 1.957, 1.963, 1.988, 2.027, 2.067, 2.094, 2.097, 2.08, 2.056, 2.039, 2.035, 2.048, 2.074, 2.103, 2.124, 2.125, 2.111, 2.094, 2.088, 2.098, 2.125, 2.161, 2.195, 2.211, 2.203, 2.177, 2.151, 2.135, 2.139, 2.162, 2.198, 2.233, 2.253, 2.246, 2.219, 2.189, 2.17, 2.168, 2.186, 2.22, 2.257, 2.041, 2.037, 2.037, 2.045, 2.056, 2.067, 2.076, 2.079, 2.078, 2.079, 2.086, 2.098, 2.115, 2.132, 2.144, 1.994, 1.999, 2.007, 2.013, 2.011, 2.0, 1.983, 1.966, 1.953, 1.945, 1.944, 1.947, 1.951, 1.951, 1.942, 1.927, 1.909, 1.724, 1.72, 1.724, 1.737, 1.753, 1.769, 1.779, 1.781, 1.774, 1.765, 1.76, 1.762, 1.773, 1.792, 1.818, 1.842, 1.858, 1.865, 1.999, 1.999, 1.999, 2.003, 2.013, 2.026, 2.041, 2.051, 2.051, 2.043, 2.028, 2.016, 2.012, 2.016, 2.028, 2.043, 2.054, 2.056, 2.05, 2.043, 2.039, 2.291, 2.308, 2.382, 2.391, 2.405, 2.418, 2.427, 2.427, 2.42, 2.411, 2.408, 2.41, 2.419, 2.433, 2.445, 2.451, 2.449, 2.443, 2.418, 2.416, 2.416, 2.415, 2.413, 2.408, 2.396, 2.379, 2.362, 2.35, 2.345, 2.348, 2.354, 2.36, 2.36, 3.441, 2.353, 3.431, 2.343, 3.419, 2.333, 3.407, 2.328, 3.397, 2.327, 3.387, 2.228, 3.222, 2.241, 3.202, 2.248, 3.182, 2.251, 3.163, 2.253, 3.144, 2.258, 3.125, 2.268, 3.105, 2.283, 3.085, 2.297, 3.067, 2.306, 3.055, 2.307, 3.048, 2.295, 3.05, 2.274, 3.06, 2.249, 3.079, 2.226, 3.102, 2.212, 3.127, 2.181, 3.293, 2.166, 3.313, 2.16, 3.33, 2.164, 3.344, 2.177, 3.352, 2.19, 3.357, 2.196, 3.359, 2.191, 3.359, 2.179, 3.358, 2.166, 3.357, 2.156, 3.356, 2.153, 3.353, 2.154, 3.348, 2.155, 3.339, 2.15, 3.327, 2.133, 3.313, 2.106, 3.297, 2.073, 3.28, 2.043, 3.264, 2.024, 3.25, 2.018, 3.237, 2.025, 3.226, 2.038, 3.216, 2.05, 3.205, 2.051, 3.193, 2.04, 3.181, 2.056, 2.072, 2.087, 2.098, 2.106, 2.112, 2.119, 2.126, 2.133, 2.136, 2.136, 2.127, 2.114, 2.097, 2.082, 2.071, 2.028, 2.015, 1.999, 1.984, 1.977, 1.979, 1.988, 2.001, 2.01, 2.009, 1.999, 1.983, 1.967, 1.96, 1.964, 1.98, 2.002, 2.021, 1.98, 1.959, 1.935, 1.912, 1.892, 1.879, 1.87, 1.866, 1.859, 1.85, 1.839, 1.825, 1.813, 1.804, 1.799, 1.798, 1.8, 1.656, 1.644, 1.634, 1.627, 1.627, 1.634, 1.65, 1.672, 1.698, 1.722, 1.74, 1.747, 1.741, 1.727, 1.71, 1.693, 1.68, 1.672, 1.669, 1.665, 1.656, 1.64, 1.618, 1.594, 1.655, 1.654, 1.648, 1.638, 1.626, 1.617, 1.614, 1.62, 1.64, 1.669, 3.944, 2.141, 3.929, 2.135, 3.917, 2.132, 3.911, 2.137, 3.91, 2.148, 3.909, 2.164, 3.907, 2.182, 3.897, 2.198, 3.88, 2.206, 3.859, 2.209, 3.834, 2.209, 3.809, 2.21, 3.787, 2.216, 3.769, 2.23, 3.755, 2.25, 3.741, 2.272, 2.168, 2.139, 2.123, 2.117, 2.116, 2.113, 2.101, 2.075, 2.044, 2.018, 2.002, 1.998, 2.007, 2.023, 2.035, 2.034, 1.912, 1.891, 1.875, 1.869, 1.875, 1.892, 1.913, 1.934, 1.947, 1.951, 1.949, 1.946, 1.948, 1.955, 1.966, 1.976, 1.98, 1.97, 1.95, 1.925, 1.883, 1.864, 1.847, 1.837, 1.837, 1.843, 1.85, 1.852, 1.848, 1.84, 1.829, 1.821, 1.818, 1.822, 1.832, 1.843, 2.182, 2.2, 2.215, 2.225, 2.232, 2.237, 2.241, 2.246, 2.256, 2.268, 2.279, 2.285, 2.283, 2.274, 2.26, 2.241, 2.106, 2.103, 2.097, 2.092, 2.09, 2.089, 2.087, 2.082, 2.076, 2.068, 2.059, 2.049, 2.042, 2.039, 2.038, 2.037, 2.033, 2.028, 2.021, 2.017, 2.016, 2.021, 2.033, 2.05, 2.071, 2.092, 2.27, 2.277, 2.28, 2.279, 2.278, 2.277, 2.279, 2.282, 2.286, 2.287, 2.286, 2.281, 3.193, 2.278, 3.194, 2.277, 3.195, 2.279, 3.196, 2.286, 3.197, 2.291, 3.202, 2.294, 3.213, 2.294, 3.23, 2.294, 3.252, 2.292, 3.276, 2.291, 3.299, 2.292, 3.317, 2.293, 3.329, 2.146, 3.225, 2.134, 3.216, 2.125, 3.208, 2.118, 3.2, 2.112, 3.192, 2.107, 3.183, 2.102, 3.174, 2.097, 3.167, 2.093, 3.162, 2.089, 3.161, 2.088, 2.091, 2.098, 2.107, 2.115, 2.122, 2.126, 2.127, 2.126, 2.126, 2.125, 2.125, 2.125, 2.123, 2.121, 2.117, 2.111, 2.101, 2.092, 2.082, 2.072, 2.064, 2.056, 2.045, 2.03, 2.013, 1.997, 1.985, 1.976, 1.972, 4.559, 1.97, 4.545, 1.968, 4.238, 2.08, 4.219, 2.09, 4.201, 2.102, 4.184, 2.112, 4.168, 2.116, 4.152, 2.114, 4.138, 2.107, 4.127, 2.099, 4.12, 2.096, 4.114, 2.099, 4.108, 2.108, 4.102, 2.119, 4.093, 2.127, 4.082, 2.129, 4.071, 2.124, 4.062, 2.117, 4.056, 2.113, 4.051, 2.116, 4.048, 2.127, 4.041, 2.144, 4.047, 2.195, 4.053, 2.18, 4.061, 2.161, 4.074, 2.145, 4.09, 2.137, 4.106, 2.136, 4.12, 2.142, 4.132, 2.152, 4.139, 2.16, 4.146, 2.16, 4.151, 2.154, 4.159, 2.145, 2.14, 2.144, 2.155, 2.17, 2.183, 2.187, 2.178, 2.159, 2.137, 2.119, 2.108, 2.105, 2.106, 1.969, 1.977, 1.975, 1.962, 1.94, 1.917, 1.897, 1.885, 1.882, 1.883, 1.883, 1.878, 1.866, 1.85, 1.835, 1.824, 1.821, 1.826, 1.834, 1.842, 1.674, 1.674, 1.682, 1.692, 1.702, 1.707, 1.709, 1.709, 1.71, 1.715, 1.729, 1.749, 1.771, 1.789, 1.798, 1.796, 1.781, 1.761, 1.744, 1.735, 1.734, 1.742, 1.755, 1.767, 1.771, 1.767, 1.755, 1.742, 1.733, 1.732, 1.742, 1.761, 1.782, 1.798, 1.804, 1.798, 1.782, 1.762, 1.745, 1.736, 1.737, 1.746, 1.759, 1.772, 1.78, 1.861, 1.868, 1.865, 1.852, 1.833, 1.813, 1.795, 1.785, 1.778, 1.774, 1.772, 1.767, 1.761, 1.752, 1.742, 1.736, 1.737, 1.747, 1.766, 1.793, 1.821, 1.846, 1.835, 1.837, 1.848, 1.867, 1.891, 1.917, 1.943, 1.964, 1.984, 2.001, 2.019, 2.038, 2.057, 2.074, 2.087, 2.096, 2.101, 2.104, 2.107, 2.112, 2.118, 2.221, 2.231, 2.239, 2.247, 2.254, 2.264, 2.277, 2.293, 2.312, 2.331, 2.348, 2.364, 2.376, 2.387, 2.399, 2.412, 2.427, 2.442, 2.457, 2.468, 2.473, 2.47, 3.501, 2.46, 3.503, 2.445, 3.503, 2.432, 3.502, 2.424, 3.498, 2.423, 3.491, 2.426, 3.484, 2.429, 3.476, 2.429, 3.465, 2.424, 3.452, 2.419, 3.438, 2.418, 3.424, 2.424, 3.408, 2.439, 3.392, 2.461, 3.374, 2.49, 3.356, 2.52, 3.337, 2.549, 3.317, 2.572, 3.295, 2.593, 3.274, 2.612, 3.251, 2.63, 3.229, 2.649, 3.207, 2.67, 3.186, 2.69, 3.163, 2.709, 3.136, 2.723, 3.105, 2.729, 3.073, 2.727, 3.043, 2.72, 3.017, 2.715, 2.996, 2.714, 2.98, 2.719, 2.965, 2.729, 2.946, 2.738, 2.92, 2.744, 2.887, 2.745, 2.851, 2.74, 2.817, 2.733, 2.79, 2.726, 2.769, 2.72, 2.752, 2.718, 2.736, 2.719, 2.712, 2.72, 2.677, 2.72, 2.636, 2.718, 2.593, 2.712, 2.556, 2.702, 2.529, 2.69, 2.513, 2.677, 2.504, 2.666, 2.497, 2.652, 2.484, 2.634, 2.459, 2.612, 2.423, 2.586, 2.387, 2.559, 2.355, 2.534, 2.336, 2.511, 2.329, 2.494, 2.332, 2.48, 2.337, 2.466, 2.334, 2.45, 2.318, 2.431, 2.292, 2.413, 2.264, 2.396, 2.137, 2.287, 2.107, 2.288, 2.086, 2.289, 2.082, 2.29, 2.094, 2.289, 2.117, 2.286, 2.141, 2.285, 2.155, 2.283, 2.152, 2.28, 2.14, 2.278, 2.128, 2.276, 2.125, 2.275, 2.134, 2.274, 2.159, 2.272, 2.19, 2.267, 2.221, 2.26, 2.242, 2.249, 2.247, 2.235, 2.24, 2.218, 2.23, 2.2, 2.225, 2.182, 2.231, 2.165, 2.234, 1.988, 2.227, 1.978, 2.201, 1.966, 2.159, 1.956, 2.115, 1.948, 2.081, 1.944, 2.061, 1.942, 2.058, 1.943, 2.066, 1.943, 2.075, 1.94, 2.071, 1.931, 2.047, 1.918, 2.007, 1.903, 1.968, 1.889, 1.943, 1.879, 1.938, 1.871, 1.954, 1.867, 1.986, 1.866, 2.024, 1.868, 2.05, 1.866, 2.051, 1.86, 2.029, 1.845, 1.995, 1.825, 1.966, 1.803, 1.952, 1.784, 1.955, 1.77, 1.973, 1.763, 1.998, 1.762, 2.015, 1.764, 2.009, 1.763, 1.981, 1.755, 1.942, 1.738, 1.906, 1.715, 1.884, 1.688, 1.883, 1.663, 1.901, 1.643, 1.93, 1.63, 1.961, 1.624, 1.983, 1.624, 1.988, 1.625, 1.979, 1.621, 1.968, 1.611, 1.966, 1.596, 1.981, 1.582, 2.013, 1.571, 2.056, 1.568, 2.102, 1.575, 2.137, 1.589, 2.151, 1.606, 2.149, 1.624, 2.141, 1.637, 2.135, 1.643, 2.137, 1.643, 2.149, 1.643, 2.168, 1.644, 2.187, 1.649, 2.193, 1.658, 2.179, 1.671, 2.15, 1.686, 2.116, 1.7, 2.089, 1.709, 2.074, 1.71, 2.072, 1.706, 1.75, 1.741, 1.743, 1.758, 1.782, 1.811, 1.834, 1.843, 1.837, 1.822, 1.805, 1.794, 1.794, 1.806, 1.825, 1.867, 1.857, 1.844, 1.832, 1.825, 1.824, 1.832, 1.843, 1.854, 1.86, 1.858, 1.848, 1.834, 1.819, 1.807, 1.8, 1.797, 1.796, 1.864, 1.855, 1.849, 1.848, 1.852, 1.859, 1.864, 1.868, 1.87, 1.871, 1.872, 1.878, 1.888, 1.899, 1.91, 1.919, 1.923, 1.923, 1.961, 1.961, 1.958, 1.957, 1.959, 1.967, 1.98, 1.994, 2.005, 2.012, 2.01, 2.004, 2.0, 1.999, 2.001, 2.005, 2.011, 2.018, 2.021, 2.019, 2.014, 2.006, 1.993, 2.0, 2.006, 2.008, 2.004, 1.995, 1.983, 1.971, 1.962, 1.959, 1.96, 1.961, 1.957, 1.948, 1.935, 1.92, 1.907, 1.9, 1.76, 1.761, 1.759, 1.752, 1.741, 1.728, 1.718, 1.712, 1.713, 1.72, 1.726, 1.732, 1.735, 1.736, 1.735, 1.735, 1.737, 1.742, 1.752, 1.859, 1.867, 1.877, 1.886, 1.893, 1.9, 1.907, 1.915, 1.924, 1.934, 1.946, 1.96, 1.973, 1.982, 1.99, 1.993, 1.993, 1.991, 1.99, 2.017, 2.025, 2.035, 2.045, 2.05, 2.052, 2.05, 2.049, 2.05, 2.054, 2.062, 2.07, 2.076, 2.078, 2.076, 2.072, 2.067, 2.064, 2.072, 2.082, 2.09, 2.094, 2.09, 2.082, 2.074, 2.069, 2.068, 2.07, 2.072, 2.072, 2.068, 2.059, 2.048, 2.039, 2.034, 2.034, 2.038, 2.042, 2.044, 2.042, 2.036, 2.029, 2.023, 2.019, 2.018, 2.017, 2.017, 2.016, 2.006, 2.009, 2.014, 2.017, 2.019, 2.02, 2.02, 2.021, 2.025, 2.031, 2.041, 2.049, 2.054, 2.054, 2.05, 2.045, 2.041, 2.04, 2.042, 2.047, 2.054, 2.06, 2.125, 2.135, 2.145, 2.153, 2.156, 2.154, 2.151, 2.148, 2.147, 2.145, 2.142, 2.135, 2.124, 2.112, 2.099, 2.088, 2.079, 2.074, 2.071, 2.068, 2.065, 2.059, 2.054, 2.05, 2.047, 2.045, 2.048, 2.051, 2.055, 2.055, 2.052, 2.046, 2.038, 2.03, 2.028, 2.027, 2.027, 2.026, 2.021, 2.01, 1.998, 1.985, 1.975, 1.969, 1.966, 1.964, 1.962, 1.958, 1.953, 1.948, 1.943, 1.939, 1.937, 1.938, 1.942, 1.945, 1.947, 1.947, 1.945, 1.942, 1.939, 1.94, 1.944, 1.95, 1.951, 1.948, 1.907, 1.905, 1.9, 1.891, 1.88, 1.87, 1.865, 1.865, 1.871, 1.88, 1.888, 1.892, 1.892, 1.889, 1.887, 1.89, 1.9, 1.916, 1.933, 1.946, 1.952, 1.952, 2.037, 2.034, 2.038, 2.051, 2.069, 2.087, 2.1, 2.104, 2.102, 2.102, 2.109, 2.125, 2.147, 2.173, 2.193, 2.201, 2.197, 2.187, 2.179, 2.179, 2.189, 2.205, 2.223, 2.234, 2.236, 2.233, 2.227, 2.225, 2.458, 2.452, 2.452, 2.457, 2.464, 2.465, 2.457, 2.442, 2.423, 2.407, 2.397, 2.398, 2.409, 2.424, 2.433, 2.433, 2.424, 2.415, 2.412, 2.42, 2.44, 2.47, 2.501, 2.526, 2.541, 2.546, 2.546, 2.546, 2.551, 2.56, 2.568, 2.573, 2.572, 2.566, 2.558, 2.553, 2.555, 2.566, 2.583, 2.6, 2.611, 2.609, 2.601, 2.593, 2.588, 2.589, 2.595, 2.602, 2.607, 2.605, 2.596, 2.585, 2.575, 2.569, 2.569, 2.574, 2.575, 2.564, 2.544, 2.517, 2.494, 2.478, 2.472, 2.472, 2.473, 2.471, 2.463, 2.451, 2.439, 2.433, 2.433, 2.44, 2.448, 2.454, 2.454, 2.447, 2.436, 2.426, 2.422, 2.424, 2.427, 2.43, 2.431, 2.427, 2.418, 2.409, 2.402, 2.4, 2.417, 2.403, 2.385, 2.369, 2.36, 2.359, 2.362, 2.366, 2.364, 2.354, 2.34, 2.328, 2.321, 2.322, 2.327, 2.334, 2.25, 2.249, 2.252, 2.259, 2.263, 2.257, 2.238, 2.209, 2.176, 2.152, 2.139, 2.138, 2.145, 2.152, 2.149, 2.132, 1.903, 1.903, 1.91, 1.918, 1.92, 1.91, 1.892, 1.869, 1.851, 1.841, 1.843, 1.852, 1.865, 1.874, 1.876, 1.868, 1.855, 1.843, 1.836, 1.726, 1.7, 1.677, 1.66, 1.652, 1.651, 1.654, 1.657, 1.655, 1.648, 1.636, 1.623, 1.615, 1.614, 1.624, 1.642, 1.667, 1.694, 1.716, 1.731, 1.74, 1.747, 1.757, 1.77, 1.786, 1.761, 1.755, 1.758, 1.773, 1.8, 1.832, 1.863, 1.885, 1.893, 1.889, 1.88, 1.873, 1.874, 1.883, 1.899, 1.916, 1.926, 1.926, 1.917, 1.908, 2.067, 2.052, 2.039, 2.033, 2.036, 2.044, 2.053, 2.054, 2.045, 2.027, 2.006, 1.99, 1.987, 1.994, 2.01, 2.025, 1.947, 1.923, 1.899, 1.882, 1.88, 1.893, 1.919, 1.948, 1.972, 1.983, 1.977, 1.962, 1.946, 1.937, 1.942, 1.957, 1.979, 2.0, 2.031, 2.062, 2.08, 2.077, 2.058, 2.032, 2.012, 2.005, 2.015, 2.037, 2.064, 2.081, 2.084, 2.072, 2.058, 2.053, 2.06, 2.081, 2.11, 2.14, 2.158, 2.184, 2.172, 2.146, 2.116, 2.093, 2.084, 2.089, 2.102, 2.111, 2.106, 2.084, 2.05, 2.018, 1.998, 1.996, 2.011, 2.034, 2.053, 2.056, 2.039, 2.011, 1.984, 1.966, 1.964, 1.975, 1.994, 2.01, 2.013, 1.999, 1.974, 1.952, 1.941, 1.988, 1.961, 1.945, 1.945, 1.96, 1.981, 2.001, 2.004, 1.986, 1.957, 1.929, 1.914, 1.915, 1.932, 1.958, 1.984, 1.999, 1.994, 1.974, 1.95, 1.933, 1.931, 1.942, 1.964, 1.985, 1.998, 1.993, 1.973, 1.947, 1.924, 1.912, 1.913, 1.926, 1.945, 1.96, 1.964, 1.953, 1.932, 1.912, 1.903, 1.907, 1.924, 1.948, 1.967, 1.972, 1.964, 1.944, 1.922, 1.909, 1.912, 1.931, 1.965, 2.003, 2.034, 2.049, 2.047, 2.035, 2.026, 2.158, 2.177, 2.207, 2.239, 2.258, 2.259, 2.244, 2.225, 2.213, 2.216, 2.232, 2.255, 2.274, 2.28, 2.267, 2.241, 2.217, 2.203, 2.202, 2.215, 2.236, 2.255, 2.239, 2.231, 2.238, 2.259, 2.286, 2.311, 2.317, 2.302, 2.274, 2.248, 2.232, 2.234, 2.254, 2.283, 2.308, 2.317, 2.307, 2.286, 2.267, 2.258, 2.243, 2.244, 2.227, 2.194, 2.158, 2.129, 2.113, 2.112, 2.12, 2.127, 2.121, 2.098, 2.063, 2.031, 2.012, 2.008, 2.018, 2.033, 2.045, 2.044, 2.025, 1.996, 1.967, 1.941, 1.913, 1.894, 1.89, 1.902, 1.925, 1.954, 1.977, 1.987, 1.98, 1.964, 1.951, 1.949, 1.961, 1.984, 2.012, 2.032, 2.034, 2.019, 1.995, 1.974, 1.966, 1.972, 1.992, 2.019, 2.081, 2.057, 2.046, 2.052, 2.074, 2.105, 2.132, 2.143, 2.134, 2.115, 2.098, 2.094, 2.106, 2.132, 2.162, 2.183, 2.186, 2.17, 2.145, 2.124, 2.115, 2.121, 2.139, 2.16, 2.176, 2.178, 2.164, 2.145, 2.131, 2.128, 2.138, 2.159, 2.183, 2.201, 2.204, 2.191, 2.17, 2.152, 2.146, 2.155, 2.176, 2.202, 2.222, 2.226, 2.215, 2.195, 2.176, 2.168, 2.174, 2.19, 2.21, 2.222, 2.216, 2.193, 2.165, 2.141, 2.13, 2.109, 2.083, 2.069, 2.07, 2.084, 2.1, 2.106, 2.092, 2.061, 2.024, 1.994, 1.98, 1.982, 2.0, 2.025, 2.045, 2.048, 2.032, 2.007, 1.88, 1.885, 1.883, 1.876, 1.866, 1.853, 1.842, 1.835, 1.83, 1.828, 1.828, 1.827, 1.826, 1.822, 1.818, 1.815, 1.869, 1.857, 1.845, 1.838, 1.838, 1.846, 1.858, 1.873, 1.885, 1.892, 1.895, 1.896, 1.901, 1.908, 1.92, 1.934, 1.945, 1.953, 1.957, 1.958, 1.959, 1.962, 1.969, 1.977, 1.983, 1.985, 1.984, 1.981, 1.978, 1.977, 1.982, 1.991, 2.003, 2.015, 2.024, 2.025, 2.02, 2.011, 2.0, 1.992, 1.99, 1.993, 1.998, 2.003, 2.006, 2.006, 2.087, 2.078, 2.068, 2.06, 2.056, 2.055, 2.056, 2.056, 2.051, 2.042, 2.028, 2.016, 2.007, 2.002, 2.003, 2.006, 2.01, 2.013, 2.013, 2.01, 2.006, 3.263, 3.256, 3.251, 3.248, 3.248, 3.251, 3.257, 3.265, 3.276, 3.292, 3.314, 3.341, 3.37, 3.399, 3.428, 3.456, 3.607, 3.596, 3.585, 1.914, 1.909, 1.913, 1.923, 1.933, 1.939, 1.938, 1.931, 1.922, 1.92, 1.927, 1.941, 1.96, 1.978, 1.989, 1.989, 2.001, 2.016, 2.02, 2.011, 1.995, 1.979, 1.971, 1.973, 1.982, 1.995, 2.004, 2.003, 1.989, 1.964, 1.938, 1.921, 1.916, 1.921, 1.932, 1.892, 1.897, 1.892, 1.88, 1.868, 1.862, 1.866, 1.881, 1.902, 1.927, 1.945, 1.952, 1.949, 1.942, 1.938, 1.94, 1.951, 1.968, 1.985, 1.999, 2.004, 2.002, 1.996, 2.047, 2.04, 2.032, 2.028, 2.03, 2.04, 2.055, 2.069, 2.076, 2.075, 2.068, 2.061, 2.058, 2.063, 2.077, 2.093, 2.109, 2.117, 2.117, 2.111, 2.106, 1.747, 1.731, 1.726, 1.73, 1.741, 1.753, 1.758, 1.751, 1.733, 1.712, 1.694, 1.684, 1.685, 1.699, 1.722, 1.747, 1.821, 1.844, 1.873, 1.902, 1.921, 1.928, 1.925, 1.914, 1.906, 1.905, 1.913, 1.926, 1.94, 1.946, 1.939, 1.919, 1.894, 1.873, 1.839, 1.829, 1.829, 1.837, 1.845, 1.85, 1.844, 1.83, 1.814, 1.801, 1.796, 1.802, 1.819, 1.84, 1.859, 1.868, 1.864, 1.853, 1.837, 1.825, 1.82, 1.824, 1.837, 1.826, 1.823, 1.832, 1.851, 1.876, 1.898, 1.912, 1.913, 1.903, 1.886, 1.872, 1.864, 1.865, 1.873, 1.882, 1.888, 1.884, 1.869, 1.849, 1.835, 1.833, 1.846, 1.871, 1.905, 2.086, 2.094, 2.088, 2.066, 2.035, 2.01, 2.0, 2.008, 2.031, 2.061, 2.084, 2.093, 2.087, 2.078, 2.078, 2.093, 2.124, 2.165, 2.202, 2.235, 2.259, 2.26, 2.24, 2.211, 2.188, 2.179, 2.188, 2.211, 2.236, 2.25, 2.246, 2.224, 2.194, 2.17, 2.16, 2.164, 2.179, 2.197, 2.156, 2.179, 2.192, 2.187, 2.172, 2.156, 2.148, 2.152, 2.167, 2.186, 2.197, 2.195, 2.178, 2.152, 2.128, 2.051, 2.078, 2.107, 2.126, 2.127, 2.112, 2.089, 2.068, 2.056, 2.056, 2.066, 2.079, 2.084, 2.075, 2.053, 2.029, 2.011, 2.006, 2.013, 2.253, 2.246, 2.233, 2.224, 2.225, 2.239, 2.262, 2.285, 2.299, 2.298, 2.285, 2.268, 2.259, 2.261, 2.274, 2.293, 2.309, 2.313, 2.303, 2.316, 2.304, 2.301, 2.31, 2.33, 2.354, 2.371, 2.375, 2.364, 2.344, 2.326, 2.315, 2.317, 2.329, 2.347, 2.36, 2.36, 2.55, 2.56, 2.557, 2.545, 2.532, 2.524, 2.523, 2.529, 2.536, 2.538, 2.529, 2.509, 2.484, 2.464, 2.453, 2.454, 2.463, 2.473, 2.473, 2.465, 2.45, 2.436, 2.431, 2.439, 2.468, 2.468, 2.457, 2.442, 2.434, 2.437, 2.453, 2.476, 2.499, 2.513, 2.513, 2.506, 2.498, 2.497, 2.508, 2.529, 2.556, 2.582, 2.6, 2.607, 2.606, 3.849, 2.928, 3.858, 2.95, 3.87, 2.974, 3.883, 3.002, 3.896, 3.032, 3.907, 3.061, 3.913, 3.087, 3.916, 3.109, 3.915, 3.126, 3.911, 3.139, 3.908, 3.151, 3.911, 3.161, 3.917, 3.17, 3.928, 3.175, 3.939, 3.176, 3.945, 3.171, 3.943, 3.16, 3.935, 3.146, 3.925, 3.128, 3.913, 3.109, 3.903, 3.091, 3.896, 3.075, 3.891, 3.06, 3.884, 3.047, 3.873, 3.03, 3.861, 3.008, 3.846, 2.981, 3.852, 2.947, 3.856, 2.941, 3.861, 2.942, 3.867, 2.953, 3.874, 2.973, 3.881, 2.998, 3.888, 3.022, 3.892, 3.041, 3.896, 3.053, 3.898, 3.063, 3.901, 3.075, 3.903, 3.093, 3.908, 3.115, 3.914, 3.141, 3.921, 3.167, 3.192, 3.212, 3.227, 3.239, 3.349, 3.332, 3.314, 3.296, 3.277, 3.257, 3.236, 3.212, 3.188, 3.164, 3.142, 3.124, 3.111, 3.102, 3.095, 3.089, 3.079, 3.066, 3.052, 3.043, 3.042, 3.047, 3.059, 3.076, 3.093, 3.108, 3.119, 3.129, 3.144, 3.162, 3.184, 3.209, 3.234, 3.259, 3.282, 3.302, 3.319, 3.334, 3.348, 3.361, 3.376, 3.36, 3.343, 3.329, 3.317, 3.306, 3.298, 3.292, 3.287, 3.283, 3.28, 3.28, 3.284, 3.295, 3.309, 3.327, 3.345, 3.362, 3.379, 3.394, 3.409, 3.425, 3.441, 3.459, 2.214, 2.216, 2.208, 2.197, 2.19, 2.194, 2.21, 2.234, 2.258, 2.276, 2.282, 2.276, 2.265, 2.258, 2.259, 2.27, 2.282, 2.293, 2.315, 2.341, 2.366, 2.381, 2.388, 2.389, 2.389, 2.392, 2.402, 2.418, 2.439, 2.455, 2.463, 2.462, 2.454, 2.446, 2.39, 2.391, 2.379, 2.356, 2.329, 2.307, 2.297, 2.297, 2.308, 2.324, 2.334, 2.334, 2.321, 2.301, 2.283, 2.274, 2.276, 2.286, 2.296, 2.298, 2.288, 2.117, 2.099, 2.082, 2.073, 2.077, 2.092, 2.113, 2.135, 2.152, 2.162, 2.166, 2.17, 2.178, 2.19, 2.205, 2.221, 2.232, 2.233, 2.21, 2.222, 2.219, 2.202, 2.179, 2.162, 2.159, 2.172, 2.198, 2.226, 2.243, 2.244, 2.233, 2.218, 2.211, 2.151, 2.162, 2.163, 2.154, 2.138, 2.122, 2.112, 2.112, 2.119, 2.131, 2.138, 2.135, 2.121, 2.099, 2.079, 2.067, 1.985, 1.962, 1.945, 1.941, 1.945, 1.95, 1.952, 1.948, 1.941, 1.937, 1.938, 1.95, 1.958, 1.928, 1.897, 1.872, 1.855, 1.848, 1.851, 1.862, 1.874, 1.882, 1.883, 1.879, 1.873, 1.87, 1.873, 1.88, 1.887, 1.893, 1.891, 1.878, 2.167, 2.184, 2.177, 2.148, 2.112, 2.085, 2.076, 2.086, 2.111, 2.139, 2.155, 2.146, 2.116, 2.081, 2.056, 2.051, 2.141, 2.154, 2.139, 2.103, 2.063, 2.035, 2.028, 2.041, 2.07, 2.102, 2.116, 2.102, 2.065, 2.024, 1.995, 1.987, 2.0, 2.026, 1.892, 1.859, 1.845, 1.854, 1.884, 1.928, 1.968, 1.987, 1.978, 1.951, 1.922, 1.904, 1.906, 1.928, 1.963, 1.857, 1.864, 1.89, 1.925, 1.954, 1.958, 1.937, 1.902, 1.871, 1.856, 1.861, 1.886, 1.923, 1.958, 1.974, 1.961, 1.943, 1.918, 1.899, 1.896, 1.913, 1.946, 1.985, 2.013, 2.02, 2.002, 1.971, 1.946, 1.921, 1.924, 1.935, 1.946, 1.95, 1.943, 1.928, 1.911, 1.898, 1.894, 1.9, 1.913, 1.927, 1.933, 1.926, 1.906, 1.87, 1.867, 1.865, 1.87, 1.882, 1.9, 1.919, 1.93, 1.932, 1.921, 1.902, 1.879, 1.861, 1.854, 1.861, 1.879, 1.898, 1.91, 1.932, 1.92, 1.915, 1.922, 1.94, 1.962, 1.983, 1.993, 1.991, 1.979, 1.969, 1.968, 1.979, 2.001, 2.032, 2.063, 2.082, 1.925, 1.935, 1.95, 1.959, 1.956, 1.94, 1.917, 1.895, 1.885, 1.891, 1.91, 1.936, 1.958, 1.964, 1.949, 1.918, 1.884, 1.859, 1.848, 1.851, 1.864, 1.878, 1.907, 1.929, 2.02, 2.01, 2.003, 2.003, 2.01, 2.022, 2.033, 2.039, 2.039, 2.038, 2.039, 2.047, 2.062, 2.081, 2.102, 2.12, 2.133, 2.126, 2.118, 2.115, 2.119, 2.126, 2.134, 2.139, 2.138, 2.133, 2.128, 2.125, 2.128, 2.138, 2.15, 2.164, 2.173, 1.889, 1.879, 1.87, 1.864, 1.867, 1.88, 1.902, 1.927, 1.95, 1.967, 1.973, 1.97, 1.964, 1.96, 1.961, 1.967, 1.974, 1.978, 1.964, 1.959, 1.96, 1.968, 1.979, 1.986, 1.986, 1.979, 1.968, 1.958, 1.956, 1.961, 1.974, 1.989, 2.0, 2.317, 2.329, 2.327, 2.318, 2.312, 2.317, 2.334, 2.362, 2.392, 2.414, 2.423, 2.423, 2.421, 2.425, 2.439, 2.302, 2.269, 2.23, 2.198, 2.18, 2.178, 2.188, 2.199, 2.2, 2.182, 2.152, 2.122, 2.103, 2.1, 2.114, 2.136, 2.343, 2.355, 2.355, 2.345, 2.334, 2.329, 2.332, 2.339, 2.347, 2.348, 2.339, 2.323, 2.305, 2.295, 2.297, 2.314, 2.34, 2.367, 2.505, 2.481, 2.461, 2.449, 2.443, 2.44, 2.432, 2.416, 2.394, 2.373, 1.886, 1.896, 1.89, 1.871, 1.848, 1.833, 1.83, 1.841, 1.859, 1.878, 1.887, 1.878, 1.855, 1.826, 1.802, 1.702, 1.718, 1.749, 1.789, 1.833, 1.869, 1.895, 1.912, 1.925, 1.943, 1.969, 2.001, 2.037, 2.069, 2.092, 2.101, 2.099, 2.094, 2.207, 2.225, 2.231, 2.221, 2.204, 2.19, 2.185, 2.193, 2.212, 2.233, 2.247, 2.246, 2.234, 2.216, 2.203, 2.2, 2.208, 2.18, 2.203, 2.212, 2.205, 2.191, 2.18, 2.182, 2.201, 2.234, 2.274, 2.308, 2.328, 2.333, 2.33, 2.33, 2.337, 2.352, 2.371, 1.9, 1.926, 1.953, 1.967, 1.957, 1.927, 1.89, 1.861, 1.846, 1.852, 1.875, 1.905, 1.93, 1.937, 1.921, 1.893, 1.869, 1.99, 1.967, 1.948, 1.943, 1.957, 1.988, 2.023, 2.05, 2.058, 2.049, 2.034, 2.024, 2.029, 2.05, 2.084, 2.123, 2.097, 2.117, 2.147, 2.173, 2.184, 2.174, 2.149, 2.125, 2.109, 2.113, 2.134, 2.167, 2.196, 2.206, 2.191, 2.161, 2.133, 2.123, 2.135, 2.167, 2.212, 2.252, 2.27, 2.261, 2.269, 2.304, 2.316, 2.302, 2.271, 2.243, 2.229, 2.237, 2.264, 2.298, 2.325, 2.33, 2.31, 2.28, 2.253, 2.239, 2.245, 2.267, 2.296, 2.317, 2.312, 2.28, 2.237, 2.2, 2.18, 2.186, 2.212, 2.249, 2.276, 2.276, 2.249, 2.21, 2.179, 2.166, 2.176, 2.205, 2.241, 2.266, 2.262, 2.231, 2.189, 2.154, 2.14, 2.148, 2.134, 2.163, 2.195, 2.214, 2.207, 2.18, 2.151, 2.133, 2.132, 2.149, 2.178, 2.204, 2.211, 2.191, 2.151, 2.109, 2.077, 2.064, 2.073, 2.096, 2.122, 2.025, 2.039, 2.064, 2.086, 2.091, 2.067, 2.023, 1.977, 1.944, 1.932, 1.942, 1.966, 1.999, 2.022, 2.025, 2.009, 1.985, 1.968, 1.968, 1.987, 2.049, 2.084, 2.11, 2.118, 2.103, 2.077, 2.053, 2.042, 2.047, 2.063, 2.08, 2.087, 2.078, 2.049, 2.012, 1.979, 1.959, 1.84, 1.842, 1.855, 1.872, 1.883, 1.878, 1.852, 1.816, 1.782, 1.759, 1.751, 1.755, 1.765, 1.773, 1.77, 1.757, 1.736, 1.716, 1.662, 1.634, 1.621, 1.625, 1.646, 1.679, 1.713, 1.737, 1.744, 1.734, 1.717, 1.703, 1.697, 1.704, 1.72, 1.742, 1.76, 1.763, 1.833, 1.861, 1.875, 1.868, 1.846, 1.82, 1.799, 1.792, 1.803, 1.83, 1.866, 1.898, 1.917, 1.916, 1.902, 1.886, 1.88, 1.895, 1.926, 1.968, 2.009, 2.039, 2.048, 2.116, 2.128, 2.12, 2.094, 2.065, 2.045, 2.042, 2.058, 2.084, 2.109, 2.122, 2.116, 2.092, 2.065, 2.045, 2.038, 2.048, 2.067, 2.083, 2.085, 2.067, 2.227, 2.222, 2.217, 2.216, 2.221, 2.231, 2.245, 2.258, 2.266, 2.269, 2.264, 2.259, 2.256, 2.261, 2.269, 2.245, 2.26, 2.265, 2.26, 2.249, 2.242, 2.243, 2.254, 2.273, 2.295, 2.311, 2.316, 2.311, 2.302, 2.298, 2.303, 2.319, 2.342, 2.466, 2.476, 2.478, 2.473, 2.467, 2.466, 2.472, 2.484, 2.499, 2.511, 2.52, 2.527, 2.536, 2.547, 2.563, 2.582, 2.605, 2.627, 2.648, 2.664, 2.677, 3.044, 3.052, 3.061, 3.067, 3.074, 3.078, 3.083, 3.088, 3.095, 2.203, 2.169, 2.134, 2.108, 2.099, 2.11, 2.135, 2.159, 2.171, 2.165, 2.148, 2.134, 2.132, 2.146, 2.175, 2.211, 2.243, 2.174, 2.187, 2.212, 2.241, 2.265, 2.276, 2.274, 2.268, 2.267, 2.274, 2.292, 2.318, 2.344, 2.358, 2.359, 2.346, 2.329, 2.317, 2.316, 2.325, 2.339, 2.349, 2.346, 2.173, 2.172, 2.163, 2.152, 2.146, 2.151, 2.167, 2.19, 2.215, 2.234, 2.244, 2.244, 2.238, 2.229, 2.214, 2.193, 2.194, 2.189, 2.181, 2.173, 2.172, 2.178, 2.187, 2.196, 2.197, 2.191, 2.181, 2.171, 2.166, 2.167, 2.17, 2.064, 2.072, 2.076, 2.077, 2.079, 2.085, 2.096, 2.11, 2.122, 2.127, 2.125, 2.117, 2.108, 2.099, 2.095, 2.095, 2.064, 2.077, 2.097, 2.121, 2.14, 2.149, 2.144, 2.132, 2.122, 2.119, 2.127, 2.144, 2.163, 2.179, 2.185, 2.182, 2.175, 2.174, 2.186, 2.209, 2.241, 1.694, 1.696, 1.697, 1.696, 1.696, 1.696, 1.699, 1.702, 1.705, 1.706, 1.704, 1.701, 1.698, 1.695, 1.694, 1.927, 1.944, 1.96, 1.974, 1.987, 2.0, 2.013, 2.027, 2.041, 2.054, 2.063, 2.068, 2.071, 2.073, 2.074, 2.077, 2.081, 2.083, 2.086, 2.105, 2.113, 2.121, 2.128, 2.137, 2.147, 2.157, 2.166, 2.174, 2.177, 2.177, 2.176, 2.176, 2.179, 2.183, 2.186, 2.189, 2.191, 2.192, 2.192, 2.193, 2.195, 2.195, 2.195, 2.193, 2.188, 2.18, 2.169, 2.158, 2.133, 2.133, 2.134, 2.135, 2.137, 2.141, 2.148, 2.157, 2.164, 2.169, 2.172, 2.176, 2.181, 2.186, 2.189, 2.188, 2.184, 2.178, 2.173, 2.172, 2.193, 2.182, 2.172, 2.161, 2.148, 2.133, 2.117, 2.103, 2.093, 2.085, 2.076, 2.066, 2.056, 2.045, 2.036, 2.028, 2.024, 2.021, 1.941, 1.931, 1.918, 1.902, 1.884, 1.865, 1.85, 1.838, 1.83, 1.828, 1.827, 1.829, 1.832, 1.833, 1.831, 1.829, 1.828, 1.828, 1.859, 1.864, 1.867, 1.871, 1.878, 1.888, 1.902, 1.916, 1.926, 1.932, 1.937, 1.945, 1.96, 1.982, 2.006, 2.03, 2.048, 2.055, 2.214, 2.219, 2.23, 2.242, 2.254, 2.259, 2.254, 2.239, 2.218, 2.197, 2.183, 2.18, 2.185, 2.194, 2.199, 2.195, 2.18, 2.161, 2.142, 2.131, 2.13, 2.137, 2.149, 2.158, 2.16, 2.152, 2.137, 2.121, 2.108, 2.101, 2.099, 2.1, 2.103, 2.102, 2.094, 2.082, 2.07, 2.062, 2.061, 2.065, 2.07, 2.07, 2.061, 2.042, 2.016, 1.99, 1.97, 1.958, 1.953, 1.953, 1.955, 1.954, 1.948, 1.937, 1.924, 1.915, 1.916, 1.927, 1.945, 1.967, 1.986, 1.995, 1.993, 1.983, 1.971, 1.962, 1.958, 1.962, 1.97, 1.978, 1.985, 1.992, 2.0, 2.012, 2.028, 2.051, 2.084, 2.12, 2.156, 2.193, 2.227, 2.26, 2.292, 2.325, 2.358, 2.387, 2.41, 2.425, 2.433, 2.434, 2.432, 2.358, 2.367, 2.379, 2.395, 2.412, 2.426, 2.435, 2.437, 2.433, 2.425, 2.412, 2.398, 2.381, 2.362, 2.342, 2.324, 2.309, 2.295, 2.285, 2.465, 2.455, 2.448, 2.444, 2.44, 2.437, 2.433, 2.429, 2.427, 2.43, 2.44, 2.454, 2.471, 2.491, 2.51, 2.525, 2.535, 2.541, 2.548, 2.557, 2.566, 2.575, 2.531, 2.532, 2.536, 2.539, 2.536, 2.526, 2.512, 2.501, 2.497, 2.501, 2.514, 2.529, 2.541, 2.546, 2.547, 2.545, 2.546, 2.553, 2.567, 2.584, 2.599, 2.608, 2.61, 2.609, 2.609, 2.611, 2.618, 2.629, 2.64, 2.649, 2.649, 2.643, 2.633, 2.623, 2.616, 2.613, 2.611, 2.609, 2.6, 2.585, 2.564, 2.541, 2.518, 2.498, 2.481, 2.463, 2.443, 2.42, 2.395, 2.371, 2.353, 2.341, 2.336, 2.336, 2.338, 2.338, 2.336, 2.332, 2.33, 2.332, 2.337, 2.346, 2.358, 2.367, 2.369, 2.363, 2.352, 2.337, 2.321, 2.304, 2.285, 2.263, 2.239, 2.213, 2.188, 2.167, 2.149, 2.137, 2.128, 2.118, 2.11, 2.103, 2.1, 2.256, 2.254, 2.253, 2.253, 2.256, 2.261, 2.266, 2.268, 2.266, 2.263, 2.261, 2.26, 2.262, 2.264, 2.268, 2.266, 2.257, 2.247, 2.238, 2.228, 2.218, 2.208, 2.199, 2.188, 2.176, 2.161, 2.145, 2.133, 2.123, 2.121, 2.125, 2.134, 2.145, 2.157, 2.366, 2.364, 2.356, 2.345, 2.333, 2.322, 2.313, 2.304, 2.292, 2.277, 2.256, 2.232, 2.21, 2.189, 2.17, 2.154, 2.139, 2.121, 2.101, 2.079, 2.058, 2.039, 2.024, 1.958, 1.943, 1.929, 1.918, 1.913, 1.913, 1.92, 1.927, 1.933, 1.934, 1.934, 1.935, 1.942, 1.955, 1.974, 1.998, 2.022, 2.041, 2.054, 2.061, 2.068, 2.078, 2.092, 2.111, 2.13, 2.146, 2.151, 2.148, 2.138, 2.125, 2.114, 2.106, 2.102, 2.101, 2.098, 2.09, 2.074, 2.055, 2.038, 2.027, 2.026, 2.037, 2.056, 2.076, 2.09, 2.094, 2.093, 2.094, 1.838, 1.822, 1.805, 1.796, 1.8, 1.818, 1.85, 1.89, 1.929, 1.955, 1.965, 1.964, 1.961, 1.965, 1.977, 2.05, 2.079, 2.104, 2.116, 2.108, 2.083, 2.053, 2.025, 2.007, 2.004, 2.009, 2.015, 2.015, 2.0, 1.971, 1.936, 1.906, 1.889, 1.892, 1.935, 1.961, 1.982, 1.988, 1.972, 1.944, 1.916, 1.901, 1.903, 1.919, 1.942, 1.963, 1.968, 1.955, 1.931, 1.909, 1.897, 1.902, 1.924, 2.181, 2.208, 2.232, 2.239, 2.227, 2.204, 2.182, 2.171, 2.174, 2.19, 2.21, 2.225, 2.221, 2.198, 2.168, 2.145, 2.14, 2.155, 2.185, 2.222, 2.251, 2.26, 2.252, 2.363, 2.352, 2.339, 2.334, 2.342, 2.363, 2.394, 2.425, 2.444, 2.445, 2.433, 2.42, 2.416, 2.426, 2.45, 2.479, 2.505, 2.517, 2.51, 2.604, 2.6, 2.601, 2.612, 2.634, 2.665, 2.695, 2.713, 2.714, 2.703, 2.689, 2.681, 2.683, 2.697, 2.717, 2.734, 2.74, 2.732, 2.718, 2.707, 2.922, 2.963, 3.002, 3.032, 3.048, 3.057, 3.068, 3.088, 3.118, 2.936, 2.971, 2.995, 3.011, 3.024, 3.042, 3.066, 3.096, 3.132, 3.166, 3.196, 3.22, 3.237, 3.255, 3.275, 3.299, 3.326, 3.355, 3.385, 3.561, 3.568, 3.576, 3.581, 3.581, 3.579, 3.573, 3.564, 3.554, 3.547, 3.543, 3.54, 3.536, 3.529, 3.517, 3.501, 3.482, 3.462, 3.443, 3.423, 3.402, 3.375, 3.343, 3.304, 3.262, 3.217, 3.169, 3.118, 3.066, 3.014, 2.658, 2.651, 2.629, 2.6, 2.571, 2.55, 2.537, 2.534, 2.533, 2.523, 2.494, 2.447, 2.391, 2.339, 2.304, 2.289, 2.293, 2.308, 2.319, 2.316, 2.298, 2.38, 2.35, 2.333, 2.337, 2.36, 2.396, 2.431, 2.45, 2.448, 2.434, 2.421, 2.421, 2.435, 2.461, 2.489, 2.506, 2.499, 2.468, 2.428, 2.393, 2.374, 2.374, 2.389, 2.408, 2.419, 2.411, 2.387, 2.484, 2.493, 2.487, 2.462, 2.425, 2.387, 2.36, 2.347, 2.348, 2.359, 2.369, 2.365, 2.345, 2.32, 2.301, 2.297, 2.308, 2.333, 2.366, 2.392, 2.403, 2.401, 2.392, 2.383, 2.377, 2.377, 2.115, 2.117, 2.108, 2.085, 2.055, 2.032, 2.027, 2.044, 2.081, 2.13, 2.178, 2.212, 2.228, 2.236, 2.249, 2.27, 2.302, 2.339, 2.374, 2.398, 2.403, 2.39, 2.366, 2.342, 2.325, 2.318, 2.317, 2.316, 2.302, 2.271, 2.232, 2.194, 2.168, 2.161, 2.173, 2.196, 2.218, 2.228, 2.224, 2.213, 2.207, 2.217, 2.244, 2.282, 2.323, 2.355, 2.369, 2.368, 2.358, 2.351, 2.354, 2.37, 2.394, 2.421, 2.441, 2.447, 2.442, 2.435, 2.435, 2.446, 2.468, 2.496, 2.521, 2.535, 2.535, 2.524, 2.511, 2.501, 2.5, 2.507, 2.514, 2.514, 2.501, 2.472, 2.437, 2.404, 2.382, 2.374, 2.379, 2.39, 2.397, 2.389, 2.368, 2.345, 2.33, 2.331, 2.35, 2.384, 2.425, 2.46, 2.477, 2.479, 2.472, 2.469, 2.474, 2.493, 2.523, 2.554, 2.574, 2.577, 2.565, 2.547, 2.533, 2.53, 2.539, 2.553, 2.563, 2.558, 2.539, 2.512, 1.798, 1.787, 1.767, 1.746, 1.732, 1.727, 1.731, 1.742, 1.753, 1.755, 1.745, 1.722, 1.693, 1.667, 1.651, 1.754, 1.751, 1.757, 1.774, 1.797, 1.823, 1.847, 1.865, 1.877, 1.882, 1.885, 1.89, 1.9, 1.913, 1.931, 1.947, 1.95, 1.956, 1.952, 1.941, 1.928, 1.919, 1.915, 1.915, 1.917, 1.917, 1.911, 1.897, 1.877, 1.855, 1.837, 1.827, 1.824, 1.829, 1.904, 1.896, 1.895, 1.898, 1.9, 1.898, 1.886, 1.869, 1.854, 1.844, 1.846, 1.859, 1.879, 1.899, 1.913, 1.919, 1.92, 1.921, 1.929, 1.942, 2.079, 2.103, 2.117, 2.123, 2.127, 2.133, 2.144, 2.159, 2.176, 2.19, 2.198, 2.2, 2.198, 2.198, 2.202, 2.213, 2.228, 2.34, 2.342, 2.346, 2.35, 2.357, 2.369, 2.382, 2.391, 2.395, 2.395, 2.391, 2.386, 2.38, 2.375, 2.372, 2.372, 2.371, 2.368, 2.323, 2.32, 2.318, 2.321, 2.326, 2.335, 2.341, 2.343, 2.341, 2.337, 2.332, 2.326, 2.32, 2.312, 2.298, 2.281, 2.26, 2.237, 2.217, 2.201, 2.191, 2.107, 2.095, 2.082, 2.068, 2.052, 2.034, 2.015, 1.994, 1.97, 1.945, 1.922, 1.903, 1.89, 1.886, 1.885, 1.887, 1.885, 1.877, 1.865, 1.852, 1.84, 1.834, 1.833, 1.838, 1.845, 1.849, 1.845, 1.836, 1.822, 1.809, 1.799, 1.796, 1.804, 1.798, 1.795, 1.794, 1.792, 1.788, 1.782, 1.777, 1.772, 1.77, 1.771, 1.778, 1.79, 1.806, 1.823, 1.84, 1.855, 1.868, 1.879, 1.894, 1.912, 1.933, 1.954, 1.973, 2.059, 2.063, 2.064, 2.07, 2.08, 2.094, 2.111, 2.127, 2.14, 2.146, 2.149, 2.154, 2.162, 2.172, 2.182, 2.189, 2.189, 2.182, 2.168, 2.15, 2.172, 2.18, 2.19, 2.197, 2.199, 2.195, 2.182, 2.166, 2.15, 2.139, 2.138, 2.144, 2.151, 2.154, 2.153, 2.148, 2.14, 2.137, 2.14, 2.192, 2.203, 2.21, 2.21, 2.202, 2.191, 2.183, 2.178, 2.178, 2.181, 2.185, 2.186, 2.183, 2.173, 2.16, 2.149, 2.142, 2.138, 2.133, 2.127, 2.118, 2.075, 2.071, 2.064, 2.058, 2.05, 2.041, 2.031, 2.02, 2.009, 1.997, 1.986, 1.978, 1.97, 1.964, 1.96, 1.958, 1.957, 1.959, 1.963, 1.886, 1.887, 1.889, 1.891, 1.892, 1.893, 1.895, 1.901, 1.906, 1.911, 1.917, 1.921, 1.922, 1.921, 1.917, 1.912, 1.907, 1.901, 1.895, 1.89, 1.886, 1.854, 1.852, 1.854, 1.861, 1.871, 1.883, 1.894, 1.901, 1.903, 1.899, 1.893, 1.885, 1.877, 1.874, 1.875, 1.88, 1.887, 1.895, 1.902, 1.907, 1.912, 1.916, 1.922, 1.929, 1.937, 1.944, 1.948, 2.037, 2.035, 2.042, 2.057, 2.077, 2.098, 2.115, 2.127, 2.132, 2.134, 2.137, 2.144, 2.153, 2.164, 2.175, 2.183, 2.186, 2.189, 2.193, 2.166, 2.163, 2.17, 2.182, 2.194, 2.198, 2.193, 2.182, 2.174, 2.171, 2.178, 2.192, 2.208, 2.22, 2.224, 2.221, 2.216, 2.212, 2.214, 2.221, 2.234, 2.25, 2.262, 2.214, 2.197, 2.181, 2.17, 2.164, 2.166, 2.171, 2.176, 2.178, 2.176, 2.171, 2.165, 2.164, 2.165, 2.166, 2.165, 2.159, 2.147, 2.129, 2.19, 2.206, 2.217, 2.226, 2.235, 2.242, 2.246, 2.284, 2.288, 2.283, 2.279, 2.282, 2.294, 2.171, 2.142, 2.113, 2.098, 2.103, 2.127, 2.162, 2.194, 2.212, 2.206, 2.183, 2.159, 2.146, 2.153, 2.18, 2.14, 2.135, 2.148, 2.171, 2.189, 2.187, 2.159, 2.119, 2.083, 2.062, 2.059, 2.07, 2.088, 2.098, 2.088, 2.058, 1.832, 1.81, 1.776, 1.742, 1.721, 1.716, 1.728, 1.753, 1.784, 1.81, 1.82, 1.811, 1.789, 1.768, 1.759, 1.765, 1.788, 1.823, 1.902, 1.883, 1.882, 1.902, 1.936, 1.974, 1.998, 1.995, 1.97, 1.938, 1.916, 1.91, 1.925, 1.959, 2.0, 2.033, 2.045, 2.03, 2.052, 2.039, 2.037, 2.044, 2.057, 2.069, 2.07, 2.058, 2.034, 2.012, 1.996, 1.993, 2.005, 2.025, 2.043, 2.051, 2.042, 1.919, 1.925, 1.917, 1.898, 1.874, 1.855, 1.848, 1.855, 1.874, 1.9, 1.923, 1.936, 1.934, 1.924, 1.913, 1.911, 1.922, 1.945, 1.973, 1.876, 1.896, 1.92, 1.936, 1.938, 1.926, 1.909, 1.893, 1.888, 1.895, 1.913, 1.936, 1.955, 1.961, 1.955, 1.942, 1.928, 1.92, 1.925, 1.941, 1.929, 1.927, 1.913, 1.894, 1.879, 1.874, 1.883, 1.904, 1.932, 1.955, 1.966, 1.961, 1.947, 1.934, 1.929, 2.161, 2.149, 2.145, 2.148, 2.15, 2.143, 2.123, 2.095, 2.063, 2.034, 2.014, 2.0, 1.991, 1.982, 1.969, 1.953, 1.722, 1.734, 1.734, 1.723, 1.709, 1.699, 1.699, 1.711, 1.734, 1.766, 1.8, 1.828, 1.845, 1.848, 1.842, 1.834, 1.829, 1.833, 1.846, 2.002, 2.02, 2.045, 2.075, 2.104, 2.129, 2.144, 2.145, 2.138, 2.133, 2.137, 2.151, 2.173, 2.198, 2.217, 2.224, 2.22, 2.214, 2.214, 2.242, 2.251, 2.262, 2.269, 2.264, 2.248, 2.231, 2.221, 2.222, 2.235, 2.256, 2.28, 2.3, 2.313, 2.318, 2.32, 2.323, 2.329, 2.337, 2.345, 2.347, 2.191, 2.201, 2.208, 2.209, 2.205, 2.199, 2.192, 2.185, 2.175, 2.162, 2.14, 2.108, 2.07, 2.032, 1.999, 1.976, 1.963, 1.958, 1.956, 1.771, 1.767, 1.767, 1.767, 1.758, 1.739, 1.714, 1.685, 1.66, 1.644, 1.639, 1.643, 1.656, 1.673, 1.689, 1.7, 1.706, 1.706, 1.703, 1.703, 1.846, 1.871, 1.898, 1.923, 1.939, 1.945, 1.945, 1.942, 1.944, 1.957, 1.98, 2.008, 2.034, 2.052, 2.061, 2.064, 2.066, 2.075, 2.095, 2.126, 2.421, 2.443, 2.459, 2.465, 2.458, 2.446, 2.437, 2.438, 2.452, 2.477, 2.506, 2.531, 2.545, 2.55, 2.55, 2.554, 2.567, 2.592, 2.626, 2.663, 2.692, 2.709, 2.714, 2.713, 2.715, 2.767, 2.792, 2.807, 2.808, 2.796, 2.78, 2.815, 2.826, 2.832, 2.827, 2.809, 2.783, 2.756, 2.736, 2.729, 2.73, 2.732, 2.728, 2.711, 2.681, 2.648, 2.618, 2.599, 2.591, 2.593, 2.598, 2.597, 2.586, 2.054, 2.054, 2.04, 2.018, 1.997, 1.984, 1.982, 1.992, 2.007, 2.022, 2.03, 2.028, 2.018, 2.008, 2.003, 1.995, 2.008, 2.023, 2.036, 2.043, 2.039, 2.028, 2.019, 2.017, 2.03, 2.056, 2.087, 2.113, 2.128, 2.13, 2.122, 2.113, 2.112, 2.193, 2.202, 2.195, 2.179, 2.162, 2.15, 2.15, 2.164, 2.184, 2.203, 2.211, 2.201, 2.178, 2.152, 2.132, 2.125, 2.131, 2.052, 2.058, 2.073, 2.088, 2.094, 2.088, 2.071, 2.051, 2.037, 2.036, 2.049, 2.074, 2.099, 2.116, 2.118, 2.107, 2.093, 2.708, 2.733, 2.769, 2.807, 2.833, 2.838, 2.827, 2.814, 2.812, 2.825, 2.854, 2.894, 2.931, 2.954, 2.958, 3.209, 3.2, 3.196, 3.193, 3.185, 3.17, 3.142, 3.107, 3.073, 3.044, 3.024, 3.012, 3.003, 2.99, 2.967, 2.933, 2.897, 2.434, 2.418, 2.419, 2.43, 2.438, 2.428, 2.397, 2.36, 2.331, 2.323, 2.338, 2.372, 2.411, 2.441, 2.45, 2.442, 2.428, 2.421, 2.415, 2.396, 2.386, 2.383, 2.378, 2.362, 2.332, 2.291, 2.251, 2.219, 2.202, 2.198, 2.201, 2.2, 2.187, 2.162, 2.133, 2.146, 2.148, 2.147, 2.147, 2.152, 2.161, 2.174, 2.189, 2.204, 2.214, 2.221, 2.225, 2.228, 2.233, 2.241, 2.253, 2.314, 2.305, 2.305, 2.311, 2.323, 2.336, 2.346, 2.351, 2.353, 2.357, 2.366, 2.383, 2.407, 2.428, 2.447, 2.459, 2.465, 2.403, 2.396, 2.387, 2.377, 2.371, 2.371, 2.377, 2.388, 2.399, 2.407, 2.409, 2.403, 2.388, 2.37, 2.352, 2.338, 2.329, 2.324, 2.318, 2.397, 2.382, 2.371, 2.366, 2.364, 2.365, 2.368, 2.371, 2.373, 2.376, 2.382, 1.896, 1.879, 1.862, 1.848, 1.84, 1.838, 1.839, 1.84, 1.84, 1.837, 1.833, 1.828, 1.828, 1.83, 1.836, 1.846, 1.874, 1.871, 1.864, 1.854, 1.844, 1.84, 1.838, 1.84, 1.844, 1.849, 1.852, 1.854, 1.853, 1.85, 1.848, 1.848, 1.851, 1.83, 1.823, 1.813, 1.804, 1.798, 1.795, 1.797, 1.801, 1.808, 1.813, 1.816, 1.816, 1.815, 1.816, 1.819, 1.824, 1.829, 1.836, 1.842, 1.845, 1.847, 1.85, 1.855, 1.859, 1.862, 1.862, 1.859, 1.855, 1.854, 1.858, 1.867, 1.88, 1.896, 1.913, 1.929, 1.943, 1.954, 1.966, 1.979, 2.234, 2.245, 2.255, 1.831, 1.848, 1.843, 1.817, 1.785, 1.761, 1.753, 1.766, 1.795, 1.831, 1.863, 1.875, 1.861, 1.828, 1.791, 1.654, 1.67, 1.679, 1.676, 1.66, 1.636, 1.613, 1.601, 1.602, 1.618, 1.644, 1.675, 1.7, 1.706, 1.694, 1.675, 1.658, 1.654, 1.665, 1.83, 1.848, 1.842, 1.818, 1.79, 1.77, 1.766, 1.782, 1.815, 1.855, 1.888, 1.902, 1.893, 1.874, 1.859, 1.856, 1.869, 1.897, 1.934, 2.084, 2.093, 2.079, 2.047, 2.009, 1.98, 1.968, 1.976, 1.998, 2.02, 2.029, 2.017, 1.986, 1.953, 1.933, 1.934, 1.955, 1.991, 2.031, 2.056, 1.723, 1.721, 1.714, 1.706, 1.695, 1.682, 1.668, 1.656, 1.649, 1.647, 1.647, 1.648, 1.645, 1.636, 1.621, 1.602, 1.858, 1.864, 1.875, 1.893, 1.922, 1.959, 2.002, 2.044, 2.078, 2.1, 2.108, 2.104, 2.095, 2.086, 2.085, 2.093, 2.106, 2.12, 2.129, 2.132, 2.132, 2.434, 2.423, 2.416, 2.417, 2.428, 2.445, 2.464, 2.479, 2.484, 2.482, 2.476, 2.473, 2.477, 2.487, 2.502, 2.515, 2.521, 2.515, 2.501, 2.486, 2.479, 2.482, 2.495, 2.515, 2.532, 2.54, 2.538, 2.575, 2.566, 2.564, 2.567, 2.575, 2.582, 2.58, 2.568, 2.551, 2.537, 2.529, 2.533, 2.545, 2.561, 2.575, 2.579, 2.571, 2.552, 2.53, 2.512, 2.503, 2.505, 2.517, 2.532, 2.543, 2.547, 2.547, 2.545, 2.515, 2.52, 2.535, 2.551, 2.557, 2.549, 2.535, 2.52, 2.513, 2.517, 2.53, 2.546, 2.557, 2.557, 2.545, 2.528, 2.515, 2.511, 2.518, 2.534, 2.55, 2.557, 2.552, 2.533, 2.473, 2.459, 2.453, 2.454, 2.459, 2.46, 2.453, 2.439, 2.416, 2.39, 2.368, 2.354, 2.349, 2.351, 2.351, 2.346, 2.331, 2.31, 2.291, 2.276, 2.271, 2.273, 2.278, 2.279, 2.271, 2.253, 2.228, 2.203, 2.185, 2.177, 2.116, 1.994, 1.972, 1.943, 1.915, 1.892, 1.877, 1.872, 1.872, 1.872, 1.868, 1.858, 1.842, 1.826, 1.816, 1.816, 1.784, 1.768, 1.752, 1.743, 1.744, 1.756, 1.772, 1.789, 1.798, 1.797, 1.788, 1.776, 1.767, 1.767, 1.776, 1.791, 1.804, 1.722, 1.735, 1.741, 1.741, 1.738, 1.736, 1.738, 1.747, 1.764, 1.785, 1.805, 1.815, 1.815, 1.808, 1.801, 1.798, 1.803, 1.819, 1.841, 1.864, 2.137, 2.174, 2.206, 2.227, 2.24, 2.248, 2.255, 2.263, 2.274, 2.287, 2.297, 2.3, 2.293, 2.278, 2.26, 2.242, 2.23, 2.224, 2.223, 2.223, 2.539, 2.534, 2.533, 2.533, 2.536, 2.543, 2.553, 2.565, 2.575, 2.581, 2.582, 2.58, 2.578, 2.575, 2.57, 2.562, 2.326, 2.313, 2.299, 2.287, 2.28, 2.276, 2.275, 2.275, 2.278, 2.282, 2.286, 2.289, 2.29, 2.29, 2.286, 2.277, 2.267, 2.258, 2.25, 1.762, 1.743, 1.731, 1.728, 1.734, 1.745, 1.755, 1.758, 1.752, 1.741, 1.732, 1.73, 1.739, 1.757, 1.783, 1.81, 2.11, 2.113, 2.106, 2.095, 2.084, 2.076, 2.069, 2.064, 2.056, 2.043, 2.022, 1.995, 1.967, 1.944, 1.928, 1.921, 1.922, 1.788, 1.786, 1.78, 1.771, 1.761, 1.755, 1.753, 1.758, 1.769, 1.784, 1.798, 1.809, 1.817, 1.824, 1.83, 1.84, 1.902, 1.907, 1.915, 1.923, 1.934, 1.946, 1.959, 1.973, 1.989, 2.006, 2.02, 2.033, 2.047, 2.059, 2.072, 2.085, 2.1, 2.117, 2.136, 2.155, 2.173, 2.318, 2.318, 2.319, 2.32, 2.324, 2.333, 2.345, 2.36, 2.376, 2.392, 2.411, 2.429, 2.448, 2.468, 2.487, 2.503, 2.357, 2.365, 2.377, 2.39, 2.401, 2.406, 2.408, 2.406, 2.403, 2.402, 2.402, 2.402, 2.401, 2.399, 2.397, 2.397, 2.402, 2.41, 2.447, 2.451, 2.462, 2.478, 2.5, 2.527, 2.554, 2.576, 2.593, 2.604, 2.612, 2.62, 2.633, 2.648, 2.664, 2.677, 2.683, 2.682, 2.68, 2.68, 2.619, 2.625, 2.636, 2.645, 2.65, 2.649, 2.643, 2.638, 2.636, 2.641, 2.65, 2.658, 2.659, 2.654, 2.643, 2.631, 2.623, 2.623, 2.631, 2.647, 2.663, 2.674, 2.676, 2.67, 2.659, 2.721, 2.733, 2.744, 2.75, 2.756, 2.761, 2.767, 2.776, 2.791, 2.808, 2.824, 2.838, 2.849, 2.858, 2.87, 2.886, 2.905, 2.926, 2.943, 2.955, 2.956, 2.947, 2.93, 2.912, 2.895, 2.881, 2.872, 2.864, 2.853, 2.838, 2.821, 2.806, 2.796, 2.794, 2.796, 2.801, 2.802, 2.799, 2.793, 2.788, 2.789, 2.795, 2.776, 2.765, 2.761, 2.761, 2.756, 2.747, 2.733, 2.717, 2.705, 2.7, 2.702, 2.708, 2.713, 2.712, 2.706, 2.696, 2.685, 2.676, 2.669, 2.667, 2.349, 2.329, 2.306, 2.279, 2.256, 2.238, 2.226, 2.221, 2.218, 2.215, 2.211, 2.208, 2.205, 2.206, 2.209, 2.214, 2.219, 2.225, 2.228, 2.226, 2.219, 2.21, 2.2, 2.194, 2.194, 2.2, 2.206, 2.209, 2.206, 2.195, 2.177, 2.037, 2.043, 2.051, 2.062, 2.075, 2.09, 2.105, 2.119, 2.132, 2.146, 2.158, 2.166, 2.17, 2.17, 2.166, 2.158, 2.148, 2.137, 2.125, 2.114, 2.103, 2.093, 2.081, 2.07, 2.061, 2.058, 2.057, 2.059, 2.061, 2.064, 2.067, 2.071, 2.075, 2.077, 2.078, 2.078, 2.078, 2.08, 2.084, 2.088, 2.016, 2.011, 2.004, 1.999, 1.997, 1.999, 2.008, 2.019, 2.03, 2.037, 2.038, 2.032, 2.019, 2.005, 1.994, 1.987, 1.985, 1.989, 1.996, 2.001, 2.003, 2.0, 1.994, 1.988, 1.983, 1.981, 1.981, 1.981, 1.981, 1.987, 1.985, 1.992, 2.005, 2.021, 2.038, 2.052, 2.058, 2.06, 2.063, 2.069, 2.079, 2.092, 2.107, 2.121, 2.135, 2.148, 2.159, 2.172, 2.186, 2.2, 2.212, 2.226, 2.231, 2.239, 2.249, 2.256, 2.259, 2.259, 2.257, 2.259, 2.266, 2.279, 2.295, 2.311, 2.322, 2.327, 2.33, 2.333, 2.338, 2.351, 2.366, 2.382, 2.396, 2.405, 2.409, 2.413, 2.42, 2.431, 2.446, 2.462, 2.476, 2.488, 2.497, 2.503, 2.509, 2.513, 2.517, 2.525, 2.536, 2.546, 2.556, 2.563, 2.567, 2.57, 2.571, 2.574, 2.579, 2.588, 2.598, 2.605, 2.608, 2.604, 2.598, 2.593, 2.592, 2.597, 2.604, 2.611, 2.613, 2.61, 2.602, 2.592, 2.584, 2.579, 2.582, 2.589, 2.595, 2.596, 2.588, 2.573, 2.56, 2.552, 2.209, 2.211, 2.22, 2.228, 2.225, 2.209, 2.182, 2.155, 2.137, 2.132, 2.138, 2.148, 2.153, 2.146, 2.125, 2.098, 2.116, 2.085, 2.061, 2.053, 2.063, 2.089, 2.121, 2.147, 2.155, 2.147, 2.131, 2.119, 2.118, 2.13, 2.152, 2.176, 2.188, 2.179, 2.152, 2.006, 2.014, 2.0, 1.977, 1.959, 1.956, 1.971, 2.0, 2.034, 2.061, 2.069, 2.055, 2.03, 2.009, 1.998, 2.002, 2.021, 2.046, 2.088, 2.126, 2.158, 2.172, 2.168, 2.153, 2.136, 2.128, 2.134, 2.152, 2.176, 2.191, 2.186, 2.164, 2.133, 2.105, 2.09, 2.094, 2.115, 2.144, 2.229, 2.231, 2.212, 2.183, 2.158, 2.149, 2.158, 2.181, 2.207, 2.223, 2.215, 2.185, 2.147, 2.114, 2.098, 2.1, 2.119, 2.023, 1.988, 1.95, 1.922, 1.91, 1.918, 1.939, 1.964, 1.98, 1.976, 1.951, 1.918, 1.892, 1.881, 1.887, 1.908, 1.934, 1.846, 1.841, 1.849, 1.868, 1.893, 1.915, 1.922, 1.912, 1.89, 1.867, 1.853, 1.858, 1.88, 1.914, 1.953, 1.982, 1.99, 1.978, 2.091, 2.098, 3.517, 2.115, 3.507, 2.137, 3.497, 2.153, 3.487, 2.151, 3.476, 2.13, 3.463, 2.102, 3.449, 2.08, 3.433, 2.073, 3.416, 2.083, 3.399, 2.106, 3.379, 2.131, 3.358, 2.146, 3.335, 2.141, 3.311, 2.115, 3.285, 2.082, 3.263, 2.057, 3.246, 2.048, 3.238, 2.058, 3.234, 2.102, 3.228, 2.124, 3.219, 2.128, 3.209, 2.113, 3.2, 2.089, 3.191, 2.071, 3.184, 2.067, 3.178, 2.081, 3.173, 2.109, 3.168, 2.142, 3.161, 2.168, 3.151, 2.175, 3.139, 2.163, 3.125, 2.141, 3.115, 2.124, 3.107, 2.122, 3.102, 2.14, 3.099, 2.173, 3.098, 2.21, 3.097, 2.236, 3.093, 2.127, 3.039, 2.096, 3.03, 2.078, 3.024, 2.079, 3.019, 2.098, 3.015, 2.126, 3.009, 2.149, 3.0, 2.154, 2.99, 2.141, 2.98, 2.118, 2.972, 2.099, 2.969, 2.094, 2.971, 2.109, 2.976, 2.138, 2.983, 2.173, 2.989, 2.198, 2.993, 2.197, 2.995, 2.173, 2.996, 2.254, 3.095, 2.289, 3.096, 2.307, 3.095, 2.301, 3.091, 2.278, 3.087, 2.252, 3.082, 2.235, 3.077, 2.233, 3.072, 2.246, 3.066, 2.267, 3.058, 2.285, 3.049, 2.286, 3.039, 2.266, 3.028, 2.233, 3.018, 2.202, 3.009, 2.185, 3.002, 2.189, 2.996, 2.211, 2.989, 2.242, 2.982, 2.268, 2.975, 2.275, 2.967, 2.2, 2.882, 2.17, 2.879, 2.137, 2.88, 2.115, 2.88, 2.113, 2.881, 2.13, 2.88, 2.161, 2.878, 2.194, 2.876, 2.212, 2.877, 2.208, 2.88, 2.184, 2.887, 2.152, 2.898, 2.126, 2.911, 2.115, 2.924, 2.119, 2.933, 2.133, 2.939, 2.148, 2.945, 2.152, 2.955, 2.135, 2.969, 2.101, 2.987, 2.063, 3.006, 2.029, 3.022, 1.915, 3.324, 1.931, 3.335, 1.926, 3.345, 1.904, 3.352, 1.876, 3.356, 1.852, 1.843, 1.85, 1.872, 1.903, 1.93, 1.945, 1.942, 1.928, 1.913, 1.903, 1.901, 1.906, 1.915, 1.924, 1.925, 1.916, 1.862, 1.84, 1.825, 1.822, 1.833, 1.855, 1.881, 1.904, 1.912, 1.903, 1.885, 1.867, 1.858, 1.861, 1.877, 1.903, 1.931, 1.95, 1.95, 1.936, 1.915, 1.898, 1.893, 1.903, 1.921, 1.943, 1.958, 1.961, 1.952, 1.935, 1.922, 1.919, 1.928, 1.947, 1.972, 1.995, 2.009, 2.012, 2.007, 2.001, 2.0, 2.119, 2.13, 2.127, 2.117, 2.107, 2.106, 2.118, 2.142, 2.171, 2.196, 2.207, 2.203, 2.189, 2.174, 2.168, 2.173, 2.188, 2.207, 2.221, 2.222, 2.209, 2.191, 2.176, 2.171, 2.18, 2.2, 2.222, 2.238, 2.289, 2.275, 2.263, 2.26, 2.267, 2.282, 2.296, 2.302, 2.297, 2.281, 2.263, 2.253, 2.255, 2.268, 2.291, 2.314, 2.328, 2.328, 2.32, 2.312, 2.31, 2.319, 2.34, 2.367, 2.389, 2.399, 2.396, 2.386, 2.28, 2.285, 2.282, 2.27, 2.249, 2.228, 2.215, 2.215, 2.229, 2.249, 2.267, 2.273, 2.265, 2.25, 2.237, 2.233, 2.238, 2.253, 2.268, 2.276, 2.273, 2.257, 2.235, 2.216, 2.207, 2.21, 2.219, 2.229, 2.231, 2.221, 2.199, 2.173, 2.154, 2.145, 2.151, 2.166, 2.184, 2.199, 2.205, 2.205, 2.204, 2.209, 1.622, 1.64, 1.665, 1.692, 1.709, 1.712, 1.702, 1.687, 1.676, 1.675, 1.685, 1.708, 1.739, 1.771, 1.793, 1.8, 1.9, 1.929, 1.963, 1.988, 1.994, 1.978, 1.951, 1.928, 1.915, 1.917, 1.933, 1.955, 1.974, 1.978, 1.961, 1.931, 1.813, 1.782, 1.757, 1.746, 1.747, 1.756, 1.768, 1.773, 1.763, 1.741, 1.715, 1.695, 1.687, 1.69, 1.705, 1.728, 1.751, 2.516, 2.515, 2.516, 2.514, 2.502, 2.481, 2.457, 2.436, 2.422, 2.417, 2.418, 2.418, 2.412, 2.395, 2.133, 2.105, 2.086, 2.075, 2.069, 2.065, 2.06, 2.051, 2.038, 2.024, 2.013, 2.008, 2.009, 2.014, 2.02, 2.019, 2.01, 1.998, 1.984, 1.927, 1.923, 1.924, 1.925, 1.923, 1.918, 1.912, 1.909, 1.911, 1.921, 1.938, 1.958, 1.978, 1.992, 1.999, 1.999, 1.995, 1.993, 1.998, 2.009, 2.026, 2.076, 2.079, 2.078, 2.069, 2.056, 2.043, 2.032, 2.027, 2.026, 2.027, 2.028, 2.026, 2.021, 2.014, 2.011, 2.014, 2.027, 2.225, 2.235, 2.25, 2.267, 2.283, 2.291, 2.287, 2.273, 2.254, 2.239, 2.232, 2.234, 2.239, 2.242, 2.239, 2.231, 2.217, 2.205, 2.2, 2.205, 2.218, 2.272, 2.267, 2.271, 2.285, 2.306, 2.327, 2.341, 2.345, 2.338, 2.325, 2.316, 2.317, 2.329, 2.352, 2.377, 2.394, 2.397, 2.389, 2.375, 2.457, 2.478, 2.495, 2.499, 2.487, 2.461, 2.434, 2.415, 2.408, 2.412, 2.424, 2.433, 2.43, 2.413, 2.385, 2.357, 2.336, 2.327, 2.33, 2.339, 2.178, 2.193, 2.203, 2.201, 2.186, 2.163, 2.14, 2.123, 2.113, 2.11, 2.107, 2.099, 2.083, 2.059, 2.03, 2.007, 1.993, 1.859, 1.836, 1.825, 1.826, 1.835, 1.843, 1.842, 1.829, 1.809, 1.788, 1.772, 1.766, 1.769, 1.782, 1.798, 1.813, 1.821, 1.819, 1.77, 1.753, 1.743, 1.744, 1.752, 1.762, 1.768, 1.764, 1.75, 1.732, 1.719, 1.714, 1.719, 1.734, 1.753, 1.77, 1.778, 1.775, 1.762, 1.746, 1.734, 1.73, 1.735, 1.751, 1.77, 1.709, 1.707, 1.708, 1.708, 1.705, 1.696, 1.68, 1.662, 1.647, 1.639, 1.641, 1.654, 1.674, 1.694, 1.71, 1.717, 1.713, 1.703, 1.693, 1.689, 1.888, 1.884, 1.879, 1.879, 1.889, 1.906, 1.925, 1.943, 1.954, 1.952, 1.941, 1.93, 1.926, 1.931, 1.945, 1.966, 1.988, 2.0, 2.0, 1.991, 1.982, 1.982, 2.11, 2.109, 2.118, 2.133, 2.149, 2.16, 2.161, 2.154, 2.145, 2.139, 2.14, 2.149, 2.164, 2.175, 2.177, 2.166, 2.146, 2.125, 2.108, 2.098, 2.097, 2.101, 2.105, 2.106, 2.099, 2.016, 2.0, 1.978, 1.957, 1.94, 1.931, 1.933, 1.945, 1.96, 1.973, 1.976, 1.969, 1.959, 1.949, 1.944, 1.948, 1.957, 1.966, 1.971, 1.968, 1.956, 1.937, 1.916, 1.896, 1.881, 1.872, 1.866, 1.86, 1.846, 1.823, 1.796, 1.768, 1.744, 1.728, 1.723, 1.727, 1.733, 1.734, 1.728, 1.713, 1.696, 1.682, 1.675, 1.677, 1.688, 1.705, 1.701, 1.702, 1.715, 1.735, 1.76, 1.779, 1.788, 1.786, 1.777, 1.767, 1.761, 1.763, 1.777, 1.797, 1.819, 1.836, 1.844, 1.842, 1.835, 1.826, 1.825, 1.832, 1.847, 1.902, 1.894, 1.892, 1.898, 1.913, 1.933, 1.954, 1.971, 1.979, 1.981, 1.978, 1.974, 1.973, 1.978, 1.984, 1.992, 1.996, 1.993, 1.983, 1.969, 1.957, 1.95, 1.921, 1.911, 1.907, 1.91, 1.919, 1.928, 1.936, 1.937, 2.197, 2.198, 2.188, 2.166, 2.141, 2.121, 2.113, 2.116, 2.127, 2.139, 2.144, 2.137, 2.124, 2.11, 2.102, 2.103, 2.051, 2.042, 2.018, 1.987, 1.957, 1.939, 1.938, 1.952, 1.971, 1.986, 1.987, 1.973, 1.948, 1.924, 1.909, 1.908, 1.92, 1.94, 2.03, 2.046, 2.047, 2.03, 2.002, 1.974, 1.954, 1.948, 1.958, 1.98, 2.006, 2.026, 2.031, 2.023, 2.011, 2.007, 2.015, 2.039, 2.072, 2.167, 2.171, 2.154, 2.122, 2.09, 2.07, 2.069, 2.087, 2.117, 2.143, 2.155, 2.148, 2.131, 2.116, 2.113, 2.127, 2.157, 2.194, 2.225, 2.272, 2.262, 2.235, 2.207, 2.189, 2.188, 2.203, 2.228, 2.25, 2.258, 2.244, 2.218, 2.195, 2.185, 2.193, 2.218, 2.248, 2.272, 2.273, 2.044, 2.059, 2.084, 2.11, 2.123, 2.12, 2.103, 2.083, 2.071, 2.071, 2.083, 2.102, 2.12, 2.123, 2.104, 2.073, 2.04, 2.017, 2.01, 2.037, 2.053, 2.077, 2.098, 2.104, 2.092, 2.066, 2.039, 2.023, 2.022, 2.035, 2.054, 2.07, 2.073, 2.059, 2.036, 2.012, 1.998, 1.997, 2.011, 2.033, 2.054, 2.042, 2.019, 1.993, 1.974, 1.97, 1.978, 1.999, 2.021, 2.031, 2.022, 1.998, 1.97, 1.95, 1.946, 1.96, 1.986, 2.013, 2.027, 2.082, 2.068, 2.052, 2.047, 2.059, 2.084, 2.118, 2.149, 2.165, 2.16, 2.142, 2.126, 2.122, 2.136, 2.165, 2.199, 2.229, 2.242, 2.237, 2.225, 2.217, 2.223, 2.247, 2.296, 2.315, 2.343, 2.369, 2.383, 2.381, 2.367, 2.354, 2.352, 2.363, 2.391, 2.426, 2.457, 2.471, 2.466, 2.45, 2.435, 2.429, 2.436, 2.458, 2.485, 2.61, 2.612, 2.592, 2.562, 2.539, 2.529, 2.536, 2.557, 2.582, 2.594, 2.585, 2.559, 2.527, 2.505, 2.498, 2.51, 2.536, 2.564, 2.579, 2.573, 2.552, 2.571, 2.572, 2.548, 2.51, 2.475, 2.456, 2.459, 2.484, 2.519, 2.545, 2.55, 2.532, 2.502, 2.478, 2.47, 2.48, 2.505, 2.534, 2.552, 2.544, 2.512, 2.323, 2.297, 2.257, 2.221, 2.203, 2.21, 2.237, 2.276, 2.307, 2.315, 2.298, 2.268, 2.24, 2.228, 2.235, 2.259, 2.287, 2.302, 2.287, 2.244, 2.19, 2.146, 2.122, 2.122, 2.137, 2.153, 2.151, 2.118, 2.066, 2.011, 1.974, 1.96, 1.971, 2.0, 2.03, 2.046, 2.033, 1.997, 1.956, 1.929, 1.922, 1.937, 1.969, 2.003, 2.023, 2.016, 1.985, 1.949, 1.919, 2.021, 2.02, 2.036, 2.069, 2.111, 2.15, 2.171, 2.169, 2.152, 2.136, 2.132, 2.146, 2.177, 2.215, 2.246, 2.255, 2.241, 2.216, 2.196, 2.192, 2.415, 2.449, 2.462, 2.455, 2.441, 2.434, 2.439, 2.458, 2.49, 2.528, 2.555, 2.56, 2.542, 2.515, 2.49, 2.479, 2.484, 2.504, 2.529, 2.542, 2.529, 2.495, 2.454, 2.422, 2.409, 2.42, 2.447, 2.479, 2.498, 2.491, 2.464, 2.432, 2.41, 2.408, 2.426, 2.459, 2.49, 2.503, 2.418, 2.448, 2.466, 2.457, 2.423, 2.38, 2.346, 2.332, 2.34, 2.364, 2.392, 2.405, 2.389, 2.351, 2.311, 2.284, 2.279, 2.295, 2.327, 2.359, 2.369, 2.351, 2.314, 2.277, 2.255, 2.257, 2.281, 2.318, 2.354, 2.369, 2.355, 2.321, 2.285, 2.259, 2.251, 2.264, 4.218, 2.291, 4.241, 2.321, 4.264, 2.333, 4.283, 2.315, 4.296, 2.099, 2.102, 2.115, 2.132, 2.146, 2.15, 2.142, 2.128, 2.114, 2.108, 2.113, 2.126, 2.142, 2.153, 2.152, 2.075, 2.079, 2.074, 2.056, 2.034, 2.015, 2.004, 2.004, 2.013, 2.026, 2.032, 2.028, 2.013, 1.993, 1.975, 1.964, 1.96, 1.961, 1.962, 1.789, 1.793, 1.789, 1.781, 1.775, 1.774, 1.78, 1.793, 1.809, 1.82, 1.821, 1.812, 1.798, 1.785, 1.779, 1.785, 1.798, 2.015, 2.038, 2.047, 2.043, 2.032, 2.02, 2.015, 2.021, 2.037, 2.056, 2.072, 2.078, 2.074, 2.067, 2.065, 2.075, 2.099, 2.134, 2.351, 2.362, 2.379, 2.394, 2.4, 2.394, 2.378, 2.362, 2.353, 2.353, 2.363, 2.378, 2.393, 2.401, 2.4, 2.392, 2.385, 2.384, 2.392, 2.41, 2.432, 2.45, 2.411, 2.404, 2.387, 2.368, 2.352, 2.345, 2.351, 2.367, 2.388, 2.403, 2.407, 2.4, 2.387, 2.374, 2.368, 2.371, 2.382, 2.393, 2.397, 2.39, 2.278, 2.255, 2.235, 2.224, 2.223, 2.229, 2.237, 2.239, 2.23, 2.211, 2.189, 2.17, 2.161, 2.159, 2.161, 2.163, 2.157, 2.141, 2.118, 2.093, 2.073, 1.922, 1.897, 1.877, 1.866, 1.866, 1.873, 1.884, 1.89, 1.885, 1.871, 1.849, 1.829, 1.815, 1.808, 1.808, 1.813, 1.82, 1.821, 1.816, 1.807, 1.797, 1.79, 1.79, 1.799, 1.814, 1.906, 1.898, 1.888, 1.885, 1.895, 1.92, 1.956, 1.997, 2.032, 2.051, 2.054, 2.045, 2.038, 2.041, 2.057, 2.085, 2.116, 2.141, 2.152, 2.147, 2.131, 2.116, 2.113, 2.126, 2.154, 2.19, 2.221, 2.233, 2.225, 2.207, 2.193, 2.191, 2.204, 2.23, 2.264, 2.294, 2.304, 2.292, 2.267, 2.244, 2.232, 2.237, 2.257, 2.285, 2.305, 2.305, 2.282, 2.25, 2.221, 2.206, 2.21, 2.23, 2.258, 2.277, 2.174, 2.138, 2.107, 2.092, 2.094, 2.111, 2.129, 2.134, 2.115, 2.077, 2.036, 2.007, 2.0, 2.014, 2.043, 2.075, 2.093, 2.088, 2.063, 2.036, 2.019, 2.109, 2.075, 2.041, 2.023, 2.027, 2.049, 2.081, 2.107, 2.112, 2.091, 2.058, 2.026, 2.011, 2.018, 2.044, 2.079, 2.106, 2.108, 2.082, 2.046, 2.015, 2.142, 2.133, 2.144, 2.176, 2.218, 2.256, 2.274, 2.267, 2.244, 2.226, 2.222, 2.239, 2.274, 2.319, 2.354, 2.364, 2.351, 2.33, 2.317, 2.321, 2.344, 2.452, 2.491, 2.521, 2.529, 2.517, 2.498, 2.486, 2.491, 2.516, 2.555, 2.596, 2.621, 2.621, 2.601, 2.577, 2.564, 2.57, 2.593, 2.629, 2.659, 2.666, 2.644, 2.58, 2.619, 2.658, 2.676, 2.662, 2.627, 2.591, 2.57, 2.571, 2.592, 2.625, 2.654, 2.66, 2.635, 2.596, 2.559, 2.539, 2.542, 2.563, 2.418, 2.442, 2.47, 2.481, 2.466, 2.432, 2.396, 2.376, 2.379, 2.406, 2.446, 2.481, 2.494, 2.48, 2.453, 2.427, 2.416, 2.423, 2.441, 2.463, 2.472, 2.457, 2.23, 2.262, 2.293, 2.303, 2.287, 2.259, 2.234, 2.222, 2.228, 2.249, 2.275, 2.291, 2.283, 2.249, 2.205, 2.167, 2.146, 2.146, 2.162, 2.186, 2.197, 2.184, 2.149, 2.109, 2.082, 2.077, 2.089, 1.777, 1.795, 1.812, 1.821, 1.817, 1.802, 1.783, 1.766, 1.762, 1.771, 1.79, 1.812, 1.829, 1.834, 1.826, 1.809, 1.779, 1.78, 1.787, 1.796, 1.806, 1.808, 1.799, 1.78, 1.758, 1.74, 1.726, 1.72, 1.721, 1.725, 1.727, 1.723, 1.71, 1.83, 1.844, 1.864, 1.888, 1.91, 1.924, 1.927, 1.921, 1.913, 1.91, 1.914, 1.926, 1.945, 1.965, 1.98, 1.989, 1.991, 2.186, 2.192, 2.19, 2.182, 2.175, 2.173, 2.181, 2.196, 2.216, 2.233, 2.244, 2.25, 2.254, 2.261, 2.273, 2.291, 2.315, 2.342, 1.936, 1.948, 1.95, 1.934, 1.904, 1.873, 1.848, 1.835, 1.835, 1.846, 1.861, 1.87, 1.866, 1.846, 1.818, 1.792, 1.775, 1.769, 1.617, 1.637, 1.653, 1.658, 1.65, 1.633, 1.615, 1.603, 1.602, 1.613, 1.637, 1.667, 1.698, 1.722, 1.735, 1.737, 1.734, 1.734, 1.744, 1.765, 1.794, 1.827, 1.855, 1.871, 1.873, 1.863, 1.849, 1.839, 1.839, 1.849, 1.87, 1.896, 1.917, 1.925, 1.918, 1.903, 1.887, 1.88, 2.076, 2.056, 2.033, 2.016, 2.013, 2.024, 1.862, 1.855, 1.854, 1.854, 1.856, 1.855, 1.85, 1.841, 1.831, 1.821, 1.815, 1.816, 1.823, 1.833, 1.899, 1.905, 1.911, 1.917, 1.924, 1.93, 1.936, 1.939, 1.938, 1.935, 1.932, 1.933, 1.938, 1.947, 1.956, 1.965, 1.97, 1.975, 1.98, 1.986, 2.054, 2.057, 2.063, 2.067, 2.07, 2.072, 2.075, 2.078, 2.081, 2.085, 2.088, 2.09, 2.088, 2.085, 2.081, 2.023, 2.023, 2.02, 2.015, 2.006, 1.994, 1.981, 1.97, 1.964, 1.96, 1.957, 1.953, 1.946, 1.936, 1.924, 1.913, 1.906, 1.903, 1.906, 1.91, 1.914, 1.913, 1.913, 1.92, 1.928, 1.933, 1.934, 1.932, 1.928, 1.925, 1.925, 1.93, 1.938, 1.951, 1.963, 1.974, 1.98, 1.985, 1.991, 1.999, 2.128, 2.138, 2.145, 2.15, 2.158, 2.169, 2.185, 2.203, 2.219, 2.232, 2.24, 2.243, 2.244, 2.246, 2.252, 2.262, 2.276, 2.29, 2.3, 2.306, 2.458, 2.47, 2.479, 2.483, 2.48, 2.472, 2.463, 2.457, 2.455, 2.457, 2.461, 2.463, 2.46, 2.453, 2.443, 2.433, 2.429, 2.431, 2.438, 2.437, 2.433, 2.419, 2.398, 2.376, 2.354, 2.338, 2.329, 2.326, 2.323, 2.313, 2.296, 2.272, 2.246, 2.224, 2.209, 2.202, 2.199, 2.196, 1.993, 1.976, 1.963, 1.954, 1.948, 1.945, 1.942, 1.938, 1.931, 1.923, 1.915, 1.911, 1.914, 1.921, 1.933, 1.944, 1.951, 1.951, 1.948, 1.944, 1.944, 2.066, 2.074, 2.087, 2.108, 2.133, 2.158, 2.179, 2.194, 2.202, 2.206, 2.211, 2.221, 2.237, 2.258, 2.28, 2.298, 2.307, 2.308, 2.306, 2.295, 2.281, 2.27, 2.267, 2.274, 2.285, 2.294, 2.296, 2.287, 2.272, 2.255, 2.242, 2.238, 2.244, 2.252, 2.258, 2.255, 2.242, 2.224, 2.204, 2.19, 2.162, 2.164, 2.175, 2.192, 2.205, 2.211, 2.206, 2.196, 2.188, 2.188, 2.194, 2.208, 2.221, 2.228, 2.224, 2.21, 2.19, 2.172, 2.162, 2.163, 2.172, 2.184, 2.191, 2.186, 2.169, 2.147, 2.13, 2.123, 2.13, 2.147, 2.168, 2.181, 2.184, 2.175, 2.161, 2.152, 2.154, 2.166, 2.185, 2.202, 2.209, 2.202, 2.182, 2.159, 2.143, 2.139, 2.147, 2.167, 2.19, 2.206, 2.206, 2.193, 2.175, 2.164, 2.166, 2.183, 1.978, 1.995, 2.007, 2.012, 2.01, 2.006, 2.006, 2.009, 2.018, 2.029, 2.042, 2.051, 2.056, 2.058, 2.058, 2.083, 2.085, 2.082, 2.074, 2.064, 2.056, 2.051, 2.05, 2.052, 2.054, 2.056, 2.054, 2.046, 2.034, 2.022, 2.012, 1.812, 1.799, 1.79, 1.782, 1.773, 1.759, 1.739, 1.714, 1.688, 1.666, 1.649, 1.639, 1.635, 1.632, 1.631, 1.628, 1.625, 1.679, 1.681, 1.677, 1.67, 1.661, 1.651, 1.643, 1.637, 1.634, 1.633, 1.634, 1.633, 1.632, 1.629, 1.626, 1.624, 1.625, 1.632, 1.643, 1.659, 1.675, 1.691, 1.702, 1.71, 1.714, 1.718, 1.726, 1.738, 1.889, 1.902, 1.912, 1.92, 1.928, 1.934, 1.941, 1.949, 1.957, 1.965, 1.972, 1.978, 1.983, 1.988, 1.99, 1.992, 1.993, 1.993, 1.992, 1.99, 1.985, 1.98, 1.977, 1.975, 1.975, 1.975, 1.972, 1.966, 1.959, 1.953, 1.948, 1.947, 1.948, 1.953, 1.958, 1.962, 1.964, 1.964, 1.964, 1.964, 1.964, 1.966, 1.97, 1.974, 1.981, 1.992, 2.002, 2.011, 2.016, 2.018, 2.02, 2.024, 2.031, 2.038, 2.045, 2.05, 2.05, 2.047, 2.046, 2.046, 2.047, 2.048, 2.051, 2.054, 2.054, 2.053, 2.104, 2.102, 2.099, 2.096, 2.095, 2.094, 2.094, 2.094, 2.091, 2.084, 2.073, 2.063, 2.054, 2.05, 2.048, 2.048, 2.049, 2.047, 1.864, 1.854, 1.849, 1.846, 1.844, 1.841, 1.836, 1.83, 1.824, 1.82, 1.818, 1.82, 1.822, 1.822, 1.817, 1.806, 1.793, 1.782, 1.773, 1.768, 1.764, 1.76, 1.634, 1.637, 1.647, 1.662, 1.677, 1.689, 1.697, 1.698, 1.693, 1.686, 1.683, 1.683, 1.687, 1.694, 1.702, 1.708, 1.712, 1.711, 1.709, 1.71, 1.717, 1.73, 1.751, 1.774, 1.794, 1.808, 1.814, 1.815, 1.814, 1.814, 1.818, 1.826, 1.838, 1.849, 1.856, 1.856, 1.852, 1.847, 1.846, 1.849, 1.857, 1.87, 1.886, 1.899, 1.906, 1.906, 1.902, 1.899, 1.9, 1.907, 1.919, 1.933, 1.944, 1.952, 1.956, 1.956, 1.955, 1.955, 1.958, 1.965, 1.975, 1.985, 1.993, 1.994, 1.988, 1.979, 1.971, 1.967, 1.967, 1.97, 1.975, 1.98, 1.979, 1.972, 1.963, 1.953, 1.947, 1.946, 1.95, 1.957, 1.96, 1.957, 1.949, 1.936, 1.924, 1.915, 1.911, 1.913, 1.919, 1.923, 1.922, 1.916, 1.755, 1.742, 1.742, 1.755, 1.781, 1.817, 1.852, 1.878, 1.888, 1.886, 1.884, 1.892, 1.914, 1.95, 1.993, 2.034, 2.062, 2.071, 2.084, 2.083, 2.068, 2.046, 2.029, 2.023, 2.029, 2.048, 2.074, 2.095, 2.103, 2.094, 2.077, 2.067, 2.069, 2.085, 2.112, 2.141, 2.151, 2.155, 2.169, 2.188, 2.206, 2.217, 2.215, 2.202, 2.186, 2.175, 2.173, 2.184, 2.202, 2.22, 2.226, 2.218, 2.205, 2.193, 2.188, 2.195, 2.21, 2.229, 2.245, 2.251, 2.249, 2.242, 2.284, 2.276, 2.275, 2.28, 2.288, 2.29, 2.281, 2.26, 2.232, 2.206, 2.188, 2.181, 2.183, 2.187, 2.185, 2.171, 2.148, 2.125, 2.108, 2.103, 2.109, 2.122, 2.134, 2.137, 2.131, 2.117, 2.104, 1.837, 1.822, 1.808, 1.798, 1.795, 1.797, 1.806, 1.816, 1.825, 1.83, 1.828, 1.821, 1.812, 1.806, 1.803, 1.804, 1.779, 1.79, 1.805, 1.817, 1.821, 1.818, 1.81, 1.801, 1.793, 1.791, 1.796, 1.805, 1.812, 1.813, 1.805, 1.788, 1.768, 1.723, 1.741, 1.758, 1.77, 1.772, 1.766, 1.756, 1.748, 1.745, 1.748, 1.759, 1.773, 1.788, 1.799, 1.803, 1.803, 1.874, 1.877, 1.879, 1.881, 1.885, 1.892, 1.903, 1.918, 1.933, 1.946, 1.955, 1.959, 1.962, 1.963, 1.968, 1.976, 1.986, 1.998, 2.007, 2.182, 2.19, 2.196, 2.201, 2.205, 2.208, 2.21, 2.211, 2.213, 2.215, 2.216, 2.214, 2.208, 2.202, 2.198, 2.195, 2.099, 2.083, 2.07, 2.064, 2.063, 2.067, 2.069, 2.065, 2.055, 2.042, 2.03, 2.025, 2.028, 2.037, 2.048, 2.056, 2.056, 2.049, 2.038, 2.001, 2.017, 2.036, 2.05, 2.056, 2.054, 2.047, 2.042, 2.042, 2.049, 2.061, 2.073, 2.082, 2.086, 2.082, 2.075, 2.066, 2.062, 2.065, 2.104, 2.091, 2.081, 2.078, 2.083, 2.089, 2.092, 2.088, 2.08, 2.067, 2.056, 2.05, 2.051, 2.057, 2.064, 2.068, 2.068, 1.995, 1.994, 1.997, 2.004, 2.01, 2.011, 2.007, 1.998, 1.989, 1.984, 1.984, 1.991, 2.0, 2.008, 2.012, 2.009, 2.0, 1.99, 1.981, 1.857, 1.849, 1.848, 1.854, 1.865, 1.876, 1.882, 1.878, 1.867, 1.856, 1.85, 1.852, 1.861, 1.875, 1.889, 1.896, 1.894, 1.886, 1.876, 2.01, 2.02, 2.038, 2.062, 2.085, 2.099, 2.101, 2.095, 2.087, 2.083, 2.087, 2.1, 2.12, 2.138, 2.146, 2.142, 2.132, 2.122, 2.119, 2.218, 2.214, 2.201, 2.187, 2.179, 2.181, 2.194, 2.213, 2.228, 2.231, 2.222, 2.202, 2.183, 2.175, 2.18, 2.196, 2.217, 2.234, 2.238, 2.229, 2.214, 2.198, 2.189, 2.187, 2.194, 2.203, 2.185, 2.203, 2.218, 2.222, 2.217, 2.205, 2.194, 2.188, 2.189, 2.199, 2.212, 2.221, 2.219, 2.208, 2.192, 2.179, 2.175, 2.181, 2.205, 2.196, 2.179, 2.162, 2.153, 2.152, 2.161, 2.173, 2.181, 2.178, 2.166, 2.151, 2.137, 2.131, 2.135, 2.148, 2.163, 2.174, 2.175, 2.165, 2.13, 2.114, 2.104, 2.106, 2.117, 2.131, 2.141, 2.144, 2.136, 2.123, 2.112, 2.106, 2.109, 2.118, 2.131, 2.139, 2.139, 1.996, 1.985, 1.971, 1.959, 1.951, 1.95, 1.954, 1.959, 1.962, 1.959, 1.95, 1.938, 1.929, 1.926, 1.929, 1.938, 1.947, 1.95, 1.946, 1.933, 1.917, 1.904, 1.9, 1.903, 1.91, 1.864, 1.859, 1.863, 1.874, 1.889, 1.904, 1.911, 1.909, 1.9, 1.889, 1.881, 1.882, 1.887, 1.897, 1.908, 1.915, 1.914, 1.905, 1.892, 1.881, 1.875, 1.878, 1.891, 2.089, 2.119, 2.151, 2.177, 2.186, 2.179, 2.163, 2.149, 2.144, 2.152, 2.17, 2.192, 2.206, 2.203, 2.183, 2.128, 2.12, 2.132, 2.155, 2.176, 2.181, 2.165, 2.137, 2.111, 2.099, 2.105, 2.126, 2.154, 2.175, 2.179, 2.164, 2.14, 2.119, 2.122, 2.132, 2.121, 2.1, 2.082, 2.076, 2.087, 2.113, 2.145, 2.171, 2.177, 2.16, 2.131, 2.109, 2.099, 2.106, 2.127, 2.153, 2.019, 2.034, 2.063, 2.094, 2.114, 2.112, 2.094, 2.072, 2.059, 2.063, 2.082, 2.112, 2.142, 2.161, 2.158, 2.14, 2.116, 2.1, 2.096, 2.104, 2.118, 2.129, 2.8, 2.812, 2.819, 2.828, 2.843, 2.865, 2.894, 2.924, 2.953, 2.978, 2.997, 3.016, 3.039, 3.067, 3.1, 3.139, 1.831, 1.827, 1.825, 1.823, 1.822, 1.819, 1.814, 1.809, 1.805, 1.806, 1.81, 1.82, 1.835, 1.854, 1.875, 2.207, 2.212, 2.215, 2.215, 2.211, 2.204, 2.195, 2.186, 2.179, 2.175, 2.175, 2.175, 2.172, 2.166, 2.156, 2.145, 2.031, 2.022, 2.008, 1.989, 1.967, 1.947, 1.932, 1.924, 1.922, 1.926, 1.93, 1.931, 1.928, 1.92, 1.911, 1.901, 1.896, 1.896, 1.901, 1.91, 1.919, 1.923, 1.92, 1.909, 1.895, 1.885, 1.882, 1.885, 1.893, 1.902, 1.906, 1.902, 1.887, 1.867, 1.849, 1.837, 1.833, 1.838, 1.848, 1.859, 1.865, 1.867, 1.865, 1.864, 1.869, 1.882, 2.089, 2.078, 2.073, 2.078, 2.097, 2.125, 2.155, 2.176, 2.184, 2.18, 2.17, 2.167, 2.174, 2.192, 2.217, 2.242, 2.256, 2.257, 2.248, 2.237, 2.231, 2.234, 2.248, 2.271, 2.293, 2.305, 2.302, 2.289, 2.273, 2.334, 2.33, 2.318, 2.305, 2.294, 2.292, 2.298, 2.31, 2.322, 2.325, 2.319, 2.305, 2.29, 2.279, 2.274, 2.279, 2.29, 2.298, 2.301, 2.296, 2.281, 2.26, 2.241, 2.23, 2.228, 2.234, 2.241, 2.187, 2.2, 2.218, 2.239, 2.257, 2.267, 2.269, 2.268, 2.27, 2.276, 2.287, 2.301, 2.311, 2.315, 2.311, 2.298, 2.284, 2.273, 2.268, 2.268, 2.273, 2.205, 2.215, 2.221, 2.22, 2.209, 2.194, 2.179, 2.169, 2.168, 2.174, 2.182, 2.188, 2.186, 2.178, 2.165, 2.155, 2.152, 2.155, 2.162, 2.169, 2.173, 2.173, 2.17, 2.165, 2.165, 2.168, 2.217, 2.206, 2.198, 2.193, 2.189, 2.185, 2.18, 2.173, 2.165, 2.157, 2.151, 2.149, 2.151, 2.158, 2.165, 2.17, 2.173, 2.171, 2.168, 2.168, 2.172, 2.182, 2.196, 2.21, 2.22, 2.225, 2.225, 2.156, 2.161, 2.165, 2.169, 2.171, 2.176, 2.186, 2.198, 2.212, 2.225, 2.235, 2.241, 2.241, 2.237, 2.232, 2.228, 2.224, 2.218, 2.209, 2.196, 2.176, 2.153, 2.13, 2.11, 2.094, 2.08, 2.067, 2.053, 2.039, 2.022, 2.006, 1.995, 1.988, 1.985, 1.985, 1.985, 2.001, 2.012, 2.024, 2.038, 2.055, 2.072, 2.093, 2.117, 2.144, 2.172, 2.202, 2.232, 2.26, 2.285, 2.307, 2.325, 2.339, 2.35, 2.358, 2.363, 2.365, 2.363, 2.36, 2.354, 2.348, 2.342, 2.334, 2.327, 2.319, 2.311, 2.299, 2.286, 2.273, 2.263, 2.258, 2.255, 2.254, 2.269, 2.283, 2.295, 2.303, 2.31, 2.318, 2.33, 2.347, 2.367, 2.384, 2.396, 2.403, 2.409, 2.413, 2.416, 2.421, 2.428, 2.436, 2.442, 2.445, 2.443, 2.437, 2.528, 2.537, 2.544, 2.552, 2.565, 2.581, 2.599, 2.617, 2.632, 2.643, 2.651, 2.658, 2.665, 2.676, 2.688, 2.702, 2.713, 2.719, 2.719, 2.715, 2.71, 2.709, 2.683, 2.685, 2.692, 2.698, 2.702, 2.703, 2.701, 2.7, 2.701, 2.706, 2.715, 2.722, 2.726, 2.726, 2.724, 2.721, 2.72, 2.721, 2.723, 2.728, 2.737, 2.745, 2.753, 1.971, 1.961, 1.964, 1.981, 2.01, 2.043, 2.068, 2.077, 2.068, 2.051, 2.039, 2.04, 2.057, 2.088, 2.591, 2.584, 2.574, 2.565, 2.564, 2.571, 2.581, 2.588, 2.584, 2.565, 2.54, 2.518, 2.51, 2.519, 2.544, 2.577, 2.605, 2.616, 2.623, 2.636, 2.661, 2.686, 2.698, 2.692, 2.677, 2.662, 2.656, 2.664, 2.684, 2.711, 2.733, 2.737, 2.721, 2.692, 2.664, 2.557, 2.53, 2.503, 2.49, 2.494, 2.515, 2.545, 2.57, 2.576, 2.562, 2.535, 2.514, 2.508, 2.523, 2.557, 2.599, 2.634, 2.651, 2.647, 2.633, 2.623, 2.624, 1.934, 1.934, 1.932, 1.931, 1.937, 1.952, 1.977, 2.004, 2.026, 2.037, 2.034, 2.021, 2.009, 2.005, 2.015, 2.035, 2.169, 2.159, 2.158, 2.165, 2.182, 2.201, 2.214, 2.214, 2.204, 2.19, 2.181, 2.182, 2.192, 2.21, 2.228, 2.238, 2.237, 2.229, 2.219, 2.214, 2.219, 2.232, 2.249, 2.113, 2.122, 2.122, 2.113, 2.098, 2.084, 2.079, 2.083, 2.096, 2.112, 2.123, 2.128, 2.063, 2.071, 2.073, 2.068, 2.061, 2.059, 2.064, 2.08, 2.104, 2.131, 2.153, 2.166, 2.167, 2.16, 2.151, 2.145, 2.146, 2.154, 2.164, 2.17, 2.165, 2.149, 2.236, 2.244, 2.247, 2.239, 2.222, 2.203, 2.188, 2.182, 2.184, 2.194, 2.205, 2.212, 2.21, 2.201, 2.193, 2.19, 2.346, 2.339, 2.341, 2.353, 2.372, 2.394, 2.406, 2.406, 2.398, 2.387, 2.382, 2.388, 2.402, 2.421, 2.436, 2.442, 2.435, 2.286, 2.279, 2.282, 2.291, 2.301, 2.307, 2.305, 2.296, 2.283, 2.27, 2.262, 2.259, 2.259, 2.257, 2.248, 2.23, 2.206, 2.181]
[truncated: 342,463 more chars]
