# Supplementary material for: Modelling chemical processes in explicit solvents with machine learning potentials
Source: Nat Commun. 2024 Jul 20;15:6114. doi: 10.1038/s41467-024-50418-6 (PMC11271496; doi:10.1038/s41467-024-50418-6)
Supplement: Supplementary file 4 — Source Data [file 41467_2024_50418_MOESM4_ESM.zip › source_data/SI/S10/s34/TS_methanol.txt]

WARNING: $DFTB_PATH not set, dftb+ not available
dis : [1.906, 1.911, 1.923, 1.933, 1.938, 1.936, 1.929, 1.92, 1.912, 1.905, 1.9, 1.897, 1.892, 1.884, 1.873, 1.863, 1.854, 1.848, 1.847, 1.788, 1.779, 1.777, 1.784, 1.798, 1.816, 1.832, 1.841, 1.843, 1.84, 1.835, 1.829, 1.825, 1.737, 2.703, 1.755, 2.687, 1.771, 2.659, 1.776, 2.629, 1.768, 2.609, 1.748, 2.603, 1.726, 2.608, 1.707, 2.621, 1.699, 2.63, 2.265, 2.266, 2.263, 2.26, 2.262, 2.269, 2.28, 2.291, 2.296, 2.293, 2.112, 2.116, 2.121, 2.12, 2.109, 2.089, 2.068, 2.053, 2.048, 2.054, 2.064, 2.071, 2.068, 2.053, 2.026, 1.997, 1.975, 1.965, 1.967, 1.975, 1.978, 1.832, 1.824, 1.821, 1.822, 1.823, 1.821, 1.816, 1.809, 1.802, 1.795, 1.792, 1.794, 1.802, 1.809, 2.312, 2.291, 2.271, 2.265, 2.275, 2.297, 2.323, 2.339, 2.335, 2.312, 2.281, 2.256, 2.247, 2.255, 2.276, 2.301, 2.314, 2.306, 2.279, 2.25, 2.238, 2.462, 2.229, 2.435, 2.224, 2.415, 2.225, 2.408, 2.231, 2.413, 2.238, 2.426, 2.245, 2.438, 2.25, 2.438, 2.252, 2.424, 2.256, 2.4, 2.263, 2.377, 2.274, 2.362, 2.286, 2.359, 2.296, 2.365, 2.302, 2.376, 2.302, 2.38, 2.349, 2.148, 2.336, 2.143, 2.331, 2.149, 2.337, 2.161, 2.349, 2.167, 2.365, 2.161, 2.376, 2.141, 2.378, 2.114, 2.37, 2.091, 2.361, 2.08, 2.354, 2.084, 2.356, 2.1, 2.367, 2.12, 2.084, 2.068, 2.059, 2.056, 2.056, 2.053, 2.045, 2.032, 2.017, 2.695, 2.007, 2.647, 2.004, 2.61, 2.007, 2.59, 2.16, 2.153, 2.139, 2.122, 2.109, 2.102, 2.103, 2.109, 2.114, 2.114, 2.106, 2.093, 2.077, 2.066, 2.061, 2.063, 1.999, 1.981, 1.955, 1.933, 1.922, 1.925, 1.938, 1.954, 1.674, 1.664, 1.647, 1.631, 1.621, 1.622, 1.633, 1.647, 1.659, 1.661, 1.651, 1.638, 1.629, 1.63, 1.642, 1.664, 1.69, 1.711, 1.718, 1.711, 1.694, 1.679, 1.671, 1.676, 1.697, 1.727, 1.764, 1.8, 1.831, 1.845, 1.838, 1.818, 1.796, 1.781, 1.781, 1.799, 1.829, 1.862, 1.883, 1.885, 1.868, 1.844, 1.828, 1.828, 1.845, 1.879, 1.919, 1.951, 1.96, 1.946, 1.922, 1.905, 1.904, 1.924, 1.964, 2.013, 2.051, 2.063, 2.047, 2.021, 2.002, 2.004, 2.029, 2.074, 2.126, 2.164, 2.173, 2.154, 2.125, 1.832, 1.821, 1.804, 1.783, 1.764, 1.747, 1.735, 1.727, 1.721, 1.714, 1.707, 1.697, 1.685, 1.669, 1.652, 1.635, 1.621, 2.738, 1.734, 2.745, 1.758, 2.761, 1.778, 2.788, 1.793, 2.823, 1.803, 2.858, 1.81, 2.885, 1.815, 2.901, 1.821, 2.906, 1.826, 2.906, 1.832, 2.909, 1.836, 2.919, 1.839, 2.937, 1.84, 2.963, 1.84, 2.988, 1.839, 3.007, 1.837, 3.016, 1.835, 3.016, 1.83, 1.823, 1.815, 1.805, 1.851, 1.839, 1.832, 1.83, 1.833, 1.836, 1.836, 1.831, 1.821, 1.787, 1.784, 1.779, 1.769, 1.757, 1.742, 1.729, 1.719, 1.714, 1.714, 1.717, 1.719, 1.718, 2.63, 1.709, 2.624, 1.696, 2.637, 1.682, 2.664, 1.674, 2.693, 1.672, 2.712, 1.677, 2.712, 1.687, 2.697, 1.699, 2.681, 1.711, 2.675, 1.72, 2.684, 1.791, 1.819, 1.834, 1.83, 1.808, 1.78, 1.754, 1.738, 1.734, 1.74, 1.626, 1.631, 1.638, 1.646, 1.651, 1.654, 1.65, 1.643, 1.635, 1.63, 1.631, 1.636, 1.645, 1.654, 1.66, 1.739, 1.737, 1.729, 1.72, 1.711, 1.705, 1.705, 1.711, 1.723, 1.738, 1.751, 1.762, 1.768, 1.77, 1.771, 1.771, 1.774, 1.781, 1.79, 1.799, 1.808, 1.815, 1.817, 1.815, 1.811, 1.807, 1.805, 1.804, 1.802, 1.795, 1.784, 1.769, 1.752, 1.738, 1.73, 1.729, 1.734, 1.741, 1.744, 1.743, 1.736, 1.728, 1.721, 1.719, 1.723, 1.732, 1.744, 1.754, 1.759, 1.756, 1.746, 1.733, 1.721, 1.714, 1.595, 1.586, 1.586, 1.595, 1.612, 1.63, 1.647, 1.656, 1.655, 1.647, 1.638, 1.635, 1.64, 1.654, 1.674, 1.695, 1.713, 1.718, 1.711, 1.693, 1.674, 1.659, 1.653, 1.657, 1.668, 1.682, 1.691, 1.689, 1.677, 1.66, 1.647, 1.645, 1.656, 1.678, 1.707, 1.736, 1.758, 1.767, 1.909, 1.899, 1.888, 1.88, 1.88, 1.887, 1.897, 1.904, 1.902, 1.888, 1.865, 1.84, 1.821, 1.813, 1.821, 1.842, 1.868, 1.889, 1.896, 1.889, 2.649, 1.876, 1.865, 1.853, 1.845, 1.847, 1.859, 1.877, 1.893, 1.898, 1.889, 1.871, 1.627, 1.616, 1.614, 1.622, 1.634, 1.643, 1.645, 1.636, 1.619, 1.598, 1.583, 1.579, 1.588, 1.606, 1.626, 1.642, 1.646, 1.636, 1.62, 1.605, 1.598, 1.603, 1.621, 1.645, 2.277, 2.262, 2.241, 2.221, 2.21, 2.21, 2.219, 2.229, 2.234, 2.227, 1.728, 1.725, 1.733, 1.747, 1.766, 1.783, 1.795, 1.798, 1.792, 1.782, 1.775, 1.777, 1.798, 1.816, 1.827, 1.827, 1.821, 1.815, 1.812, 2.247, 2.257, 2.268, 2.269, 2.255, 2.229, 2.203, 2.186, 2.185, 2.201, 2.226, 2.25, 2.262, 2.258, 2.244, 2.232, 2.228, 2.235, 2.251, 2.269, 2.281, 2.278, 2.26, 2.235, 2.212, 2.199, 2.199, 2.206, 2.215, 2.217, 2.207, 2.183, 2.156, 2.133, 2.12, 2.116, 2.115, 2.111, 2.098, 2.075, 2.044, 2.012, 1.986, 1.97, 1.963, 1.963, 1.965, 1.962, 1.953, 1.941, 1.929, 1.924, 1.928, 1.937, 1.947, 1.955, 1.958, 1.952, 1.942, 1.931, 1.922, 1.918, 1.917, 1.917, 1.915, 1.908, 1.895, 1.879, 1.862, 1.849, 1.842, 1.841, 1.844, 1.846, 1.842, 1.832, 1.819, 1.735, 1.757, 1.777, 1.786, 1.781, 1.763, 1.741, 1.722, 1.715, 1.724, 1.743, 1.765, 1.782, 1.785, 1.772, 1.748, 1.723, 1.705, 1.701, 1.712, 1.734, 1.756, 1.769, 1.764, 1.741, 1.71, 1.682, 1.666, 1.664, 1.679, 1.703, 1.725, 1.756, 1.758, 1.768, 1.783, 1.797, 1.805, 1.805, 1.796, 1.784, 1.776, 2.047, 2.364, 2.048, 2.334, 2.055, 2.306, 2.061, 2.285, 2.059, 2.271, 2.047, 2.262, 2.028, 2.252, 2.011, 2.239, 2.002, 2.22, 2.003, 2.193, 2.013, 2.165, 2.026, 2.142, 2.034, 2.126, 2.03, 2.12, 2.014, 2.123, 1.964, 1.959, 1.958, 1.96, 1.967, 1.974, 1.98, 1.982, 1.98, 1.975, 1.974, 1.975, 1.981, 1.992, 2.003, 2.012, 2.02, 2.025, 2.031, 1.8, 1.775, 1.754, 1.74, 1.738, 1.747, 1.761, 1.775, 1.781, 1.774, 1.758, 1.739, 1.724, 1.719, 1.724, 1.74, 1.76, 1.78, 1.795, 1.801, 1.801, 1.798, 1.796, 1.799, 1.807, 1.821, 1.835, 1.842, 1.839, 1.827, 1.81, 1.916, 1.885, 1.853, 1.828, 1.815, 1.814, 1.819, 1.82, 1.804, 1.769, 1.725, 2.003, 2.008, 2.016, 2.023, 2.027, 2.027, 2.026, 2.025, 2.026, 2.031, 2.039, 2.048, 2.057, 2.059, 2.058, 2.054, 2.053, 2.058, 2.068, 2.082, 2.097, 2.108, 2.11, 2.105, 2.096, 2.087, 1.945, 1.962, 1.967, 1.959, 1.941, 1.919, 1.904, 1.9, 1.907, 1.92, 1.933, 1.937, 1.927, 1.908, 1.888, 1.876, 1.875, 1.765, 1.776, 1.782, 1.781, 1.775, 1.767, 1.76, 1.759, 1.763, 1.773, 1.788, 1.801, 1.808, 1.81, 1.808, 1.805, 1.803, 1.807, 1.819, 1.835, 1.85, 1.862, 1.866, 1.82, 1.823, 1.825, 1.827, 1.827, 1.822, 1.815, 1.809, 1.802, 1.795, 1.718, 1.727, 1.735, 1.735, 1.724, 1.709, 1.696, 1.69, 1.692, 1.702, 1.719, 1.736, 1.75, 1.992, 1.985, 1.97, 1.954, 1.945, 1.946, 1.959, 1.982, 2.008, 2.026, 2.033, 2.029, 2.022, 2.02, 2.029, 2.049, 2.073, 2.094, 2.918, 2.478, 2.925, 2.489, 2.931, 2.501, 2.936, 2.515, 2.939, 2.526, 2.941, 2.532, 2.94, 2.532, 2.937, 2.528, 2.931, 2.527, 2.924, 2.528, 2.916, 2.532, 2.908, 2.539, 2.901, 2.543, 2.892, 2.544, 2.882, 2.538, 2.869, 2.527, 2.855, 2.514, 2.84, 2.501, 2.826, 2.49, 2.812, 2.481, 2.799, 2.477, 2.786, 2.473, 2.771, 2.467, 2.751, 2.459, 2.727, 2.449, 2.703, 2.44, 2.68, 2.434, 2.663, 2.434, 2.65, 2.437, 2.239, 2.525, 2.215, 2.526, 2.196, 2.522, 2.187, 2.513, 2.186, 2.5, 2.192, 2.489, 2.196, 2.484, 2.194, 2.484, 2.182, 2.489, 2.166, 2.496, 2.15, 2.5, 2.144, 2.499, 2.151, 2.493, 2.166, 2.482, 2.185, 2.469, 2.2, 2.458, 2.203, 2.449, 2.194, 2.441, 2.18, 2.43, 2.171, 2.415, 2.171, 2.395, 2.184, 2.374, 2.205, 2.354, 2.087, 2.063, 2.042, 2.03, 2.03, 2.037, 2.046, 2.046, 2.035, 2.016, 1.998, 1.989, 1.993, 2.008, 1.847, 1.828, 1.812, 1.802, 1.798, 1.798, 1.799, 1.797, 1.789, 1.775, 1.757, 1.742, 1.73, 1.724, 1.72, 1.717, 1.71, 1.697, 1.68, 1.661, 1.642, 1.626, 1.616, 1.612, 1.615, 2.006, 1.987, 1.973, 1.964, 1.96, 1.957, 1.955, 1.95, 1.942, 1.932, 1.922, 1.915, 1.913, 1.913, 1.913, 1.91, 1.904, 1.894, 1.885, 1.876, 1.867, 1.826, 1.823, 1.819, 1.813, 1.806, 1.798, 1.792, 1.791, 1.794, 2.257, 2.726, 2.261, 2.722, 2.265, 2.716, 2.271, 2.705, 2.28, 2.691, 2.291, 2.675, 2.299, 2.661, 2.304, 2.653, 2.303, 2.65, 2.115, 2.106, 2.082, 2.053, 2.028, 2.015, 2.014, 2.022, 2.031, 2.029, 2.012, 1.982, 1.949, 1.924, 1.912, 1.915, 1.93, 1.95, 1.966, 1.971, 1.967, 1.958, 1.952, 1.955, 1.969, 1.989, 2.006, 2.009, 1.993, 1.962, 1.929, 1.901, 1.887, 1.887, 1.898, 1.914, 1.926, 1.926, 1.914, 1.898, 1.887, 1.889, 1.906, 1.933, 1.963, 1.986, 1.993, 1.985, 1.971, 1.959, 1.954, 1.958, 1.968, 1.979, 1.984, 2.031, 2.028, 2.003, 1.969, 1.943, 1.933, 1.941, 1.96, 1.981, 1.985, 1.96, 1.914, 1.863, 1.822, 1.801, 1.803, 1.914, 1.92, 1.932, 1.942, 1.947, 1.945, 1.936, 1.926, 1.921, 1.925, 1.936, 1.952, 1.966, 1.976, 1.981, 1.983, 1.988, 1.996, 2.01, 2.028, 2.047, 2.06, 2.065, 2.061, 2.055, 1.981, 1.99, 1.999, 2.006, 2.009, 2.008, 2.009, 2.013, 2.023, 2.037, 2.015, 2.568, 2.014, 2.557, 2.013, 2.554, 2.013, 2.558, 2.011, 2.564, 2.007, 2.565, 2.0, 2.556, 1.99, 2.538, 1.977, 2.516, 2.059, 2.06, 2.055, 2.044, 2.031, 2.018, 2.012, 2.013, 2.224, 2.302, 2.246, 2.322, 2.267, 2.354, 2.279, 2.391, 2.277, 2.423, 2.266, 2.442, 2.253, 2.444, 2.244, 2.436, 2.244, 2.429, 2.255, 2.431, 2.272, 2.445, 2.284, 2.471, 2.286, 2.499, 2.275, 2.521, 2.269, 2.267, 2.258, 2.246, 2.237, 2.234, 2.236, 2.242, 2.246, 2.245, 2.234, 2.218, 2.204, 2.194, 2.192, 2.196, 2.203, 2.207, 2.203, 2.19, 2.174, 2.162, 1.99, 1.988, 1.987, 1.987, 1.987, 1.985, 1.98, 1.971, 1.959, 1.948, 1.943, 1.942, 1.945, 1.949, 1.844, 1.839, 1.833, 1.823, 1.809, 1.789, 1.767, 1.744, 1.724, 1.708, 1.697, 1.688, 1.677, 1.663, 1.644, 1.622, 1.599, 1.581, 1.569, 1.565, 1.568, 1.572, 1.576, 1.574, 1.729, 1.724, 1.723, 1.724, 1.725, 1.724, 1.718, 1.707, 1.696, 1.684, 1.677, 1.675, 1.675, 1.675, 1.675, 1.669, 1.659, 1.646, 1.633, 1.624, 2.24, 2.242, 2.254, 2.268, 2.273, 2.264, 2.244, 2.222, 2.206, 2.203, 2.214, 2.233, 2.251, 2.259, 2.249, 2.228, 2.206, 2.193, 2.193, 2.205, 1.905, 1.906, 1.908, 1.908, 1.908, 1.906, 1.904, 1.901, 1.898, 1.894, 1.892, 1.889, 1.885, 1.882, 1.88, 1.881, 1.884, 1.889, 1.895, 1.901, 1.906, 1.909, 1.909, 1.907, 1.905, 1.904, 1.902, 1.899, 1.894, 1.889, 1.885, 1.882, 1.881, 1.883, 1.887, 1.892, 1.869, 1.864, 1.866, 1.87, 1.871, 1.867, 1.857, 1.844, 1.835, 1.831, 1.831, 2.691, 1.816, 2.703, 1.816, 2.704, 1.83, 2.699, 1.853, 2.7, 1.877, 2.711, 1.895, 2.735, 1.898, 2.765, 1.888, 2.797, 1.909, 1.903, 1.899, 1.896, 1.895, 1.895, 1.896, 1.897, 1.899, 1.899, 1.899, 1.898, 1.898, 1.899, 1.899, 1.901, 1.904, 1.909, 1.916, 1.925, 1.935, 1.945, 1.954, 1.959, 1.96, 1.958, 1.952, 1.947, 1.941, 1.939, 1.94, 1.945, 1.949, 1.952, 1.95, 1.946, 1.94, 1.933, 1.93, 3.483, 1.93, 3.493, 1.931, 3.499, 1.933, 3.502, 1.935, 3.502, 1.935, 3.499, 1.933, 3.495, 1.932, 3.489, 1.935, 3.479, 1.941, 3.467, 1.948, 3.45, 1.95, 3.43, 1.797, 1.814, 1.819, 1.804, 1.772, 1.733, 1.699, 1.677, 1.671, 1.677, 1.689, 2.756, 1.7, 2.73, 1.699, 2.692, 1.684, 2.652, 1.658, 2.619, 1.628, 2.601, 1.603, 2.596, 1.589, 2.598, 1.588, 2.597, 1.6, 2.584, 1.618, 2.554, 1.63, 2.513, 1.625, 2.473, 1.603, 2.444, 1.57, 2.431, 1.541, 2.435, 1.522, 2.446, 1.518, 2.451, 1.915, 1.909, 1.901, 1.892, 1.885, 1.881, 1.879, 1.839, 1.86, 1.875, 1.882, 1.884, 1.887, 1.892, 1.902, 1.913, 1.921, 1.921, 1.91, 1.894, 1.876, 1.863, 1.862, 1.872, 1.891, 1.914, 1.933, 1.946, 1.954, 1.961, 1.97, 1.986, 2.007, 2.033, 2.054, 2.065, 2.067, 2.058, 2.045, 2.035, 2.029, 2.028, 2.171, 2.186, 2.191, 2.181, 2.161, 2.14, 2.127, 2.125, 2.136, 2.154, 2.171, 2.178, 2.171, 2.155, 2.139, 2.131, 2.134, 2.147, 2.164, 2.177, 2.179, 2.169, 2.151, 2.133, 2.072, 2.043, 2.023, 2.021, 2.037, 2.065, 2.089, 2.099, 2.088, 2.062, 2.036, 2.023, 2.027, 2.048, 2.075, 2.095, 2.049, 2.041, 2.045, 2.054, 2.058, 2.05, 2.025, 1.993, 1.965, 1.95, 1.951, 1.966, 1.737, 1.71, 1.693, 1.684, 1.681, 1.68, 1.676, 1.665, 1.65, 1.631, 1.611, 1.591, 1.574, 1.562, 1.553, 1.546, 1.542, 1.54, 1.539, 1.539, 1.539, 1.783, 1.797, 1.807, 1.812, 1.813, 1.813, 1.814, 1.818, 1.799, 1.79, 1.786, 1.786, 1.793, 1.803, 1.814, 1.822, 1.823, 1.819, 1.812, 1.806, 1.804, 1.808, 1.817, 1.826, 1.834, 1.835, 1.832, 1.823, 1.813, 1.806, 1.804, 1.806, 1.813, 1.821, 1.824, 1.82, 1.809, 1.797, 1.788, 1.784, 1.788, 1.797, 1.806, 1.811, 1.809, 1.801, 1.791, 2.108, 2.085, 2.066, 2.057, 2.063, 2.078, 2.094, 2.099, 2.089, 2.066, 2.039, 2.018, 2.01, 2.016, 2.032, 2.051, 2.061, 1.936, 1.926, 1.915, 1.908, 1.906, 1.913, 1.923, 1.933, 2.116, 2.124, 2.128, 2.125, 2.114, 2.098, 2.085, 2.079, 2.078, 2.08, 2.079, 2.075, 2.062, 2.043, 2.021, 2.0, 1.985, 1.976, 1.974, 1.974, 1.973, 1.967, 1.957, 1.946, 1.937, 1.934, 1.938, 1.948, 1.96, 1.969, 1.972, 1.97, 1.962, 1.952, 1.946, 1.943, 1.943, 1.946, 1.948, 1.947, 1.941, 1.931, 1.92, 1.913, 2.02, 2.027, 2.029, 2.027, 2.02, 2.014, 2.012, 2.016, 2.025, 2.035, 2.041, 2.041, 2.038, 2.032, 2.029, 2.031, 2.037, 2.048, 2.644, 2.059, 2.638, 2.064, 2.627, 2.062, 2.615, 2.053, 2.608, 2.043, 2.608, 2.039, 2.611, 2.041, 2.614, 1.742, 1.733, 1.721, 1.714, 1.715, 1.725, 1.743, 1.763, 1.776, 1.738, 1.745, 1.751, 1.756, 1.758, 1.758, 1.757, 1.757, 1.758, 1.764, 1.771, 1.775, 1.777, 1.776, 1.775, 1.774, 1.775, 1.779, 1.785, 1.792, 1.798, 1.801, 2.207, 2.224, 2.231, 2.227, 2.218, 2.213, 2.217, 2.234, 1.847, 1.85, 1.854, 1.861, 1.868, 1.875, 1.876, 1.87, 1.859, 1.849, 1.852, 1.849, 1.843, 1.838, 1.835, 1.833, 1.837, 1.846, 1.855, 1.862, 1.864, 1.861, 1.855, 1.848, 1.844, 1.845, 1.852, 1.861, 1.868, 1.869, 1.865, 1.858, 1.85, 1.847, 1.85, 1.858, 1.871, 1.885, 1.897, 1.903, 1.903, 1.899, 1.895, 1.895, 1.899, 1.907, 1.918, 1.928, 2.001, 2.003, 1.992, 1.974, 1.956, 1.942, 1.933, 1.932, 1.934, 1.934, 1.926, 1.776, 1.767, 1.767, 1.773, 1.782, 1.788, 1.788, 1.781, 1.77, 1.759, 1.754, 1.753, 1.758, 1.763, 1.764, 1.759, 1.748, 1.732, 1.714, 1.698, 1.687, 1.682, 1.684, 1.69, 2.337, 2.341, 2.345, 2.343, 2.336, 2.325, 2.318, 2.318, 2.327, 2.344, 2.366, 2.385, 2.395, 2.397, 2.396, 2.395, 2.401, 2.415, 2.432, 2.449, 2.46, 2.464, 2.463, 2.459, 1.865, 1.875, 1.887, 1.898, 1.909, 1.92, 1.93, 1.941, 1.952, 1.965, 1.978, 1.993, 2.006, 2.018, 2.03, 2.043, 2.056, 2.073, 2.091, 2.108, 1.673, 1.633, 1.607, 1.6, 1.613, 1.637, 1.66, 1.668, 1.654, 1.626, 1.596, 1.577, 1.572, 1.585, 1.611, 1.644, 1.667, 1.671, 1.654, 1.624, 1.595, 1.579, 2.131, 2.129, 2.12, 2.11, 2.105, 2.107, 2.118, 2.131, 2.142, 2.144, 2.137, 2.123, 2.108, 2.096, 2.092, 2.095, 2.102, 2.108, 2.109, 2.104, 2.093, 2.08, 2.07, 2.065, 2.066, 2.07, 2.075, 2.074, 2.068, 2.118, 2.124, 2.128, 2.13, 2.129, 2.126, 2.124, 2.124, 2.129, 2.14, 2.151, 2.161, 2.168, 2.173, 2.174, 2.175, 2.178, 2.186, 2.197, 2.211, 2.223, 2.231, 2.235, 2.237, 2.238, 2.242, 2.25, 2.259, 2.268, 2.275, 2.278, 2.276, 2.27, 2.265, 2.263, 2.264, 2.267, 2.268, 2.264, 2.252, 2.235, 2.217, 2.203, 2.195, 2.191, 2.188, 2.183, 2.172, 2.156, 2.137, 2.12, 2.11, 2.106, 2.221, 2.234, 2.248, 2.259, 2.265, 2.265, 2.263, 2.262, 2.265, 2.274, 2.285, 2.298, 2.309, 2.316, 2.322, 2.329, 2.339, 2.352, 2.366, 2.379, 2.389, 2.393, 2.39, 2.381, 2.37, 2.069, 2.06, 2.042, 2.019, 2.001, 1.99, 1.988, 1.993, 1.999, 1.999, 1.991, 1.976, 1.961, 1.951, 1.949, 1.954, 1.965, 1.975, 1.982, 1.982, 1.974, 1.963, 1.952, 1.945, 1.942, 1.943, 1.942, 1.939, 1.927, 1.908, 1.887, 1.869, 1.858, 1.854, 1.858, 1.864, 1.871, 1.871, 1.863, 1.848, 1.834, 1.827, 1.83, 1.84, 1.854, 1.864, 1.866, 1.858, 1.842, 2.354, 2.321, 2.295, 2.281, 2.283, 2.297, 2.316, 2.326, 2.323, 2.306, 2.288, 2.276, 2.275, 2.287, 2.306, 2.321, 2.324, 2.311, 2.288, 2.265, 2.248, 2.242, 2.245, 2.25, 2.25, 2.239, 2.218, 2.193, 2.173, 2.159, 2.152, 2.153, 2.157, 2.158, 2.148, 2.128, 2.102, 2.08, 2.066, 2.058, 2.057, 2.056, 2.048, 1.737, 1.738, 1.723, 1.701, 1.686, 1.682, 1.694, 1.72, 1.752, 1.777, 1.785, 1.774, 1.751, 1.726, 1.708, 1.706, 1.719, 1.743, 1.768, 1.787, 1.871, 1.861, 1.852, 1.843, 1.831, 1.817, 1.801, 1.786, 1.774, 1.766, 1.76, 1.756, 1.748, 1.87, 1.881, 1.891, 1.899, 1.904, 1.906, 1.91, 1.917, 1.929, 1.943, 1.957, 1.969, 1.977, 1.978, 1.976, 1.975, 1.977, 1.983, 1.992, 2.003, 2.012, 2.015, 2.014, 2.012, 2.011, 2.011, 2.015, 2.021, 2.028, 1.77, 1.759, 1.758, 1.768, 1.787, 1.812, 1.833, 1.842, 1.836, 1.821, 1.806, 1.8, 1.805, 1.822, 1.845, 1.867, 1.88, 1.877, 1.863, 1.845, 1.835, 1.837, 1.85, 1.873, 1.896, 1.91, 1.911, 1.901, 1.889, 1.883, 1.884, 1.895, 1.914, 1.935, 1.949, 1.953, 1.947, 2.027, 2.03, 2.028, 2.024, 2.021, 2.023, 2.032, 2.046, 2.062, 2.076, 2.086, 2.09, 2.091, 2.093, 2.096, 2.103, 2.111, 2.119, 2.123, 2.123, 2.122, 2.121, 2.123, 2.128, 2.136, 2.145, 2.153, 2.156, 2.153, 1.953, 1.968, 1.989, 2.01, 2.025, 2.033, 2.036, 2.037, 2.04, 2.047, 2.058, 2.072, 2.082, 2.085, 2.079, 1.794, 1.803, 1.817, 1.833, 1.846, 1.852, 1.851, 1.847, 1.843, 1.843, 1.85, 1.86, 1.87, 1.876, 1.875, 1.868, 1.857, 1.848, 1.947, 1.933, 1.93, 1.939, 1.955, 1.971, 1.977, 1.968, 1.946, 1.919, 1.899, 1.89, 1.896, 1.913, 1.931, 1.94, 1.931, 1.906, 1.878, 1.859, 1.852, 1.86, 1.877, 1.896, 1.908, 1.893, 1.887, 1.897, 1.917, 1.94, 1.956, 1.96, 1.948, 1.929, 1.915, 1.913, 1.926, 1.95, 1.978, 2.001, 2.01, 2.004, 1.991, 1.983, 1.984, 1.999, 2.023, 2.049, 2.064, 2.062, 2.044, 2.023, 2.008, 2.009, 2.024, 2.05, 2.079, 2.096, 2.094, 2.077, 2.055, 2.041, 2.04, 2.056, 2.082, 2.108, 2.122, 2.117, 2.095, 2.068, 2.048, 2.043, 2.055, 2.079, 2.105, 2.12, 2.116, 1.964, 1.966, 1.967, 1.967, 1.968, 1.971, 1.972, 1.973, 1.975, 1.975, 1.973, 1.971, 1.969, 1.967, 1.968, 1.973, 1.977, 1.98, 1.98, 1.977, 1.973, 1.97, 1.969, 1.969, 1.971, 1.973, 1.971, 1.966, 1.959, 1.949, 1.941, 1.937, 1.935, 1.934, 1.932, 1.927, 1.919, 1.792, 1.77, 1.758, 1.755, 1.758, 1.761, 1.76, 1.75, 1.734, 1.717, 1.705, 1.7, 1.701, 1.708, 1.716, 1.72, 1.717, 1.707, 1.694, 1.685, 1.686, 1.697, 1.715, 1.734, 1.779, 1.789, 1.787, 1.777, 1.768, 1.767, 1.778, 1.799, 1.828, 1.852, 1.864, 1.857, 1.835, 1.808, 1.788, 1.783, 1.792, 1.812, 1.83, 1.838, 1.828, 1.802, 1.774, 1.754, 1.749, 1.76, 2.371, 2.373, 2.385, 2.404, 2.423, 2.433, 2.433, 2.426, 2.421, 2.424, 2.437, 2.46, 2.486, 2.509, 2.523, 2.528, 2.53, 2.534, 2.544, 2.56, 2.579, 2.594, 2.601, 2.598, 2.587, 2.573, 2.561, 2.553, 2.55, 2.55, 2.549, 2.543, 2.529, 2.51, 1.983, 1.975, 1.967, 1.962, 1.957, 1.95, 1.94, 1.93, 1.922, 1.918, 1.917, 1.916, 1.912, 1.903, 1.888, 1.87, 1.852, 1.837, 1.826, 1.82, 1.819, 1.818, 1.817, 1.813, 1.806, 1.798, 1.792, 1.791, 1.793, 1.8, 1.812, 1.824, 1.833, 1.837, 1.838, 1.836, 1.833, 1.833, 1.835, 1.838, 1.837, 1.832, 1.825, 1.815, 1.806, 1.799, 1.795, 1.795, 1.797, 1.797, 1.794, 1.788, 1.779, 1.769, 1.764, 1.948, 1.943, 1.923, 1.896, 1.871, 1.854, 1.847, 1.85, 1.857, 1.862, 1.857, 1.838, 1.814, 1.795, 1.787, 1.793, 1.812, 1.838, 1.862, 1.878, 1.882, 1.876, 1.868, 1.866, 1.872, 1.887, 1.905, 1.92, 1.927, 1.92, 1.903, 1.884, 1.869, 1.865, 1.873, 1.888, 1.905, 1.916, 1.915, 1.904, 2.091, 2.057, 2.028, 2.007, 1.995, 1.989, 1.985, 1.974, 1.958, 1.937, 1.917, 1.903, 1.898, 1.903, 1.914, 1.924, 1.928, 1.919, 1.904, 1.889, 1.881, 1.883, 1.893, 1.904, 1.804, 1.785, 1.769, 1.758, 1.752, 1.75, 1.747, 1.743, 1.736, 1.727, 1.718, 1.713, 1.713, 1.717, 1.721, 1.723, 1.717, 1.704, 1.685, 1.663, 1.642, 1.624, 1.61, 1.599, 1.589, 1.578, 1.566, 1.552, 1.537, 1.524, 1.516, 1.515, 1.52, 1.53, 2.033, 2.011, 1.992, 1.985, 1.988, 2.0, 2.012, 2.016, 2.008, 1.99, 1.97, 1.956, 1.954, 1.966, 1.988, 2.01, 2.022, 2.018, 2.0, 1.98, 1.96, 1.948, 1.945, 1.95, 1.957, 1.981, 2.007, 2.031, 2.043, 2.035, 2.013, 1.987, 1.968, 1.962, 1.967, 2.153, 2.147, 2.139, 2.134, 2.13, 2.13, 2.132, 2.135, 2.134, 2.13, 2.124, 2.116, 2.111, 2.111, 2.114, 2.118, 2.122, 2.123, 2.124, 1.982, 1.988, 1.996, 2.002, 2.005, 2.001, 1.994, 1.987, 1.985, 1.987, 1.994, 1.999, 1.994, 1.98, 1.958, 1.936, 1.918, 1.91, 1.91, 2.224, 2.225, 2.227, 2.233, 2.242, 2.252, 2.26, 2.265, 2.266, 1.826, 1.829, 1.826, 1.819, 1.808, 1.797, 1.789, 1.786, 1.788, 1.794, 1.798, 1.798, 1.792, 1.781, 1.766, 1.752, 1.742, 1.927, 1.918, 1.924, 1.941, 1.964, 1.983, 1.986, 1.682, 1.684, 1.679, 1.674, 1.677, 1.69, 1.712, 1.737, 1.973, 1.964, 1.961, 1.967, 1.979, 1.991, 1.996, 1.991, 1.975, 1.956, 1.941, 1.934, 1.935, 3.902, 1.614, 3.895, 1.638, 3.888, 1.642, 3.894, 1.626, 3.922, 1.602, 3.963, 1.582, 4.002, 1.575, 4.028, 1.586, 4.034, 1.612, 4.023, 1.647, 3.999, 1.678, 3.975, 1.693, 3.965, 1.689, 3.978, 1.672, 4.009, 1.654, 4.044, 1.648, 1.97, 1.991, 2.014, 2.03, 2.031, 2.018, 2.004, 1.998, 2.005, 2.496, 2.499, 2.503, 2.506, 2.508, 2.51, 2.508, 2.506, 1.711, 1.728, 1.75, 1.771, 1.78, 1.774, 1.755, 1.731, 1.711, 1.703, 1.708, 1.726, 1.749, 1.768, 1.773, 1.76, 1.735, 1.71, 1.692, 1.687, 1.697, 1.718, 1.866, 1.863, 1.857, 1.853, 1.849, 1.847, 1.845, 1.843, 2.313, 2.312, 2.313, 2.316, 2.32, 2.323, 2.322, 2.319, 2.315, 2.192, 2.185, 2.18, 2.181, 2.187, 2.194, 2.202, 2.207, 2.212, 2.2, 2.216, 2.22, 2.208, 2.189, 2.172, 2.163, 2.165, 2.175, 2.187, 2.194, 2.193, 2.183, 2.172, 1.761, 1.754, 1.751, 1.751, 1.755, 1.76, 1.764, 1.763, 1.76, 1.755, 1.751, 1.753, 1.762, 1.776, 1.792, 1.805, 1.812, 1.814, 1.812, 1.813, 1.823, 1.838, 1.858, 1.881, 1.904, 1.923, 1.935, 1.94, 1.939, 1.673, 1.676, 1.68, 1.682, 1.68, 1.674, 1.666, 1.659, 1.653, 2.075, 2.062, 2.049, 2.035, 2.025, 2.019, 2.017, 2.019, 2.023, 2.026, 2.027, 2.025, 2.032, 1.997, 1.951, 1.92, 1.914, 1.938, 1.986, 2.21, 2.203, 2.19, 2.177, 2.168, 2.165, 2.167, 2.172, 2.176, 2.174, 2.168, 2.156, 2.144, 2.138, 2.138, 2.146, 1.935, 1.926, 1.915, 1.902, 1.89, 1.881, 1.875, 1.871, 1.87, 1.871, 2.537, 2.547, 2.558, 2.568, 2.577, 2.587, 2.598, 2.611, 2.625, 2.639, 2.653, 2.063, 2.091, 2.12, 2.141, 2.15, 2.148, 2.144, 2.514, 2.518, 2.519, 2.516, 2.508, 2.5, 2.494, 2.494, 1.851, 1.835, 1.816, 1.798, 1.786, 1.781, 1.781, 1.784, 1.879, 1.879, 1.863, 1.836, 1.808, 1.788, 1.779, 1.782, 1.79, 1.796, 1.792, 1.692, 1.697, 1.698, 1.696, 1.693, 1.691, 1.692, 1.696, 1.702, 1.708, 1.711, 1.709, 1.699, 1.687, 1.676, 1.669, 1.666, 1.668, 1.67, 1.669, 1.661, 1.652, 1.643, 1.635, 1.633, 1.635, 1.762, 1.783, 1.812, 1.841, 1.862, 1.868, 1.858, 1.838, 1.817, 1.806, 1.804, 2.122, 2.116, 2.1, 2.077, 2.057, 2.044, 2.042, 2.051, 2.063, 2.073, 2.074, 2.067, 2.056, 2.049, 2.049, 2.06, 2.075, 2.316, 2.328, 2.342, 2.353, 2.358, 2.359, 2.356, 2.355, 2.358, 2.368, 2.383, 2.399, 2.413, 2.422, 2.426, 2.229, 2.237, 2.245, 2.247, 2.242, 2.23, 2.217, 2.207, 1.561, 1.575, 1.595, 1.612, 1.618, 1.612, 1.595, 1.576, 1.562, 1.558, 1.563, 1.578, 1.598, 1.618, 2.046, 2.067, 2.083, 2.097, 2.111, 2.128, 2.148, 2.165, 2.177, 2.185, 2.188, 2.193, 2.203, 2.218, 2.236, 2.257, 2.278, 2.297, 2.308, 2.314, 2.316, 2.319, 2.327, 2.316, 2.332, 2.346, 2.355, 2.362, 2.366, 2.371, 2.377, 2.384, 2.39, 2.391, 2.388, 1.615, 1.612, 1.613, 1.615, 1.615, 1.612, 1.604, 1.597, 1.593, 1.592, 1.597, 1.605, 1.614, 1.623, 1.63, 1.635, 1.638, 1.641, 1.646, 1.965, 1.949, 1.938, 1.938, 1.944, 1.952, 1.958, 1.957, 1.948, 1.933, 1.916, 1.903, 1.895, 1.893, 1.947, 1.936, 1.923, 1.911, 1.903, 1.901, 1.904, 1.906, 1.905, 1.899, 1.89, 1.88, 1.877, 1.743, 1.725, 1.7, 1.682, 1.675, 1.682, 1.699, 1.788, 1.791, 1.793, 1.79, 1.781, 1.767, 1.752, 1.74, 1.734, 1.733, 1.734, 1.735, 1.732, 1.886, 1.9, 1.919, 1.933, 1.937, 1.927, 1.911, 1.898, 1.892, 1.896, 1.91, 1.925, 1.935, 2.217, 2.219, 2.213, 2.199, 2.18, 2.159, 2.143, 2.137, 2.14, 2.151, 2.165, 2.177, 2.187, 2.193, 2.201, 2.214, 2.233, 2.147, 2.153, 2.147, 2.131, 2.113, 2.099, 2.097, 2.106, 2.121, 2.134, 3.829, 1.867, 3.838, 1.846, 3.846, 1.83, 3.851, 1.823, 3.854, 1.828, 3.856, 1.842, 3.859, 1.859, 3.866, 1.872, 3.878, 1.876, 3.891, 1.872, 3.905, 1.866, 3.917, 1.865, 3.927, 1.878, 3.934, 1.905, 3.941, 1.941, 3.947, 1.98, 3.952, 2.009, 1.995, 2.001, 2.009, 2.016, 2.021, 2.025, 2.03, 2.037, 2.048, 2.062, 1.917, 1.916, 1.912, 1.904, 1.895, 1.889, 1.887, 1.887, 1.887, 1.974, 1.969, 1.968, 1.972, 1.981, 1.989, 1.993, 1.989, 1.979, 1.966, 1.955, 1.947, 1.942, 1.94, 1.938, 1.799, 1.805, 1.798, 1.785, 1.772, 1.77, 1.777, 1.793, 1.815, 1.833, 1.837, 2.119, 2.129, 2.143, 2.159, 2.17, 2.174, 2.171, 2.161, 2.151, 2.145, 1.713, 1.73, 1.732, 1.716, 1.688, 1.66, 1.642, 1.64, 1.654, 1.68, 1.706, 1.723, 2.2, 2.196, 2.189, 2.181, 2.179, 2.184, 2.194, 2.208, 2.221, 2.228, 2.23, 2.162, 2.174, 2.167, 2.142, 2.109, 2.084, 2.076, 2.086, 2.11, 2.137, 2.154, 2.15, 2.131, 2.109, 1.864, 1.866, 1.865, 1.859, 1.852, 1.847, 1.846, 1.846, 1.848, 1.847, 1.843, 1.834, 1.824, 1.815, 1.808, 1.805, 2.127, 2.112, 2.097, 2.086, 2.081, 2.08, 2.08, 2.096, 2.101, 2.104, 2.106, 2.105, 2.099, 2.09, 2.085, 2.085, 2.093, 2.108, 2.132, 2.159, 2.184, 2.202, 2.213, 2.224, 2.239, 2.26, 2.286, 2.312, 2.334, 2.345, 2.344, 2.337, 2.331, 2.331, 2.337, 2.349, 2.363, 2.374, 2.376, 2.366, 2.35, 2.335, 2.33, 2.337, 2.354, 1.565, 1.568, 1.571, 1.575, 1.58, 1.588, 1.598, 1.904, 1.939, 1.966, 1.978, 1.971, 1.953, 1.936, 1.93, 1.938, 1.959, 1.985, 2.008, 2.018, 2.013, 1.999, 1.984, 1.973, 1.974, 1.985, 1.665, 1.663, 1.653, 1.637, 1.622, 1.614, 1.614, 1.623, 1.64, 1.656, 1.667, 1.668, 1.66, 1.651, 1.644, 1.641, 1.91, 1.91, 1.913, 1.917, 1.916, 1.909, 1.898, 1.887, 1.877, 1.819, 1.812, 1.811, 1.817, 1.826, 1.833, 2.155, 2.16, 2.156, 2.15, 2.149, 2.159, 2.18, 2.206, 2.228, 2.235, 2.228, 2.21, 2.191, 2.18, 2.183, 2.2, 2.226, 2.251, 2.265, 2.268, 2.264, 2.263, 2.275, 1.96, 1.954, 1.951, 1.951, 1.95, 1.95, 1.951, 1.849, 1.825, 1.796, 1.771, 1.755, 1.75, 1.755, 1.761, 1.762, 1.75, 1.837, 1.835, 1.834, 1.829, 1.82, 1.809, 1.797, 1.789, 1.788, 1.793, 1.802, 1.728, 1.716, 1.707, 1.703, 1.704, 1.706, 1.703, 1.693, 1.68, 1.668, 1.66, 1.659, 1.663, 1.669, 1.835, 1.84, 1.854, 1.867, 1.871, 1.86, 1.838, 1.813, 1.794, 2.23, 2.228, 2.223, 2.217, 2.212, 2.211, 2.215, 2.222, 2.068, 2.07, 2.082, 2.1, 2.114, 2.115, 2.1, 2.074, 2.048, 1.689, 1.7, 1.709, 1.713, 1.71, 1.704, 1.698, 1.696, 1.696, 1.7, 1.706, 1.713, 1.717, 1.983, 1.991, 1.987, 1.971, 1.948, 1.93, 1.922, 2.016, 2.01, 2.011, 2.019, 2.032, 2.046, 2.056, 2.061, 1.865, 1.863, 1.867, 1.876, 1.885, 1.89, 1.888, 1.88, 1.869, 2.107, 2.11, 2.112, 2.111, 2.11, 2.107, 2.105, 2.104, 2.104, 2.108, 2.113, 2.118, 2.123, 2.128, 2.603, 2.589, 2.581, 2.584, 2.596, 2.615, 2.636, 2.651, 2.658, 2.658, 2.66, 1.879, 1.89, 1.897, 1.891, 1.873, 1.848, 1.823, 1.806, 1.801, 1.81, 1.825, 1.84, 1.844, 1.834, 1.814, 1.792, 1.777, 1.896, 1.924, 1.947, 1.966, 1.981, 1.994, 2.01, 2.029, 2.051, 2.074, 2.092, 2.104, 2.11, 2.114, 2.333, 2.356, 2.377, 2.392, 2.401, 2.406, 2.413, 2.427, 2.447, 2.473, 2.499, 1.824, 1.837, 1.843, 1.842, 1.837, 1.832, 1.831, 1.836, 1.842, 1.848, 1.847, 1.838, 1.825, 1.81, 1.796, 1.789, 1.788, 1.793, 1.798, 1.799, 1.792, 1.779, 1.765, 1.756, 1.754, 1.761, 1.77, 1.78, 2.395, 2.412, 2.434, 2.451, 2.454, 2.44, 2.418, 2.399, 2.391, 2.395, 2.409, 1.643, 1.641, 1.634, 1.626, 1.62, 1.619, 1.622, 1.628, 1.636, 1.641, 1.902, 1.905, 1.919, 1.941, 1.965, 1.983, 1.985, 1.972, 1.952, 1.935, 1.93, 3.113, 3.121, 3.129, 3.137, 3.144, 3.149, 3.153, 3.153, 3.15, 3.145, 3.139, 2.332, 2.346, 2.354, 2.351, 2.34, 2.325, 2.311, 2.301, 2.297, 2.298, 1.578, 1.569, 1.578, 1.599, 1.622, 1.634, 1.624, 1.599, 1.567, 1.54, 1.526, 1.529, 1.704, 1.707, 1.713, 1.718, 1.716, 1.706, 1.691, 1.677, 1.669, 1.672, 1.685, 1.808, 1.809, 1.817, 1.829, 1.84, 1.844, 1.84, 1.828, 2.225, 2.194, 2.156, 2.124, 2.108, 2.109, 2.122, 2.14, 2.151, 2.096, 2.107, 2.12, 2.131, 2.139, 2.142, 2.142, 2.142, 2.146, 2.153, 2.162, 2.172, 2.18, 2.186, 2.387, 2.381, 2.374, 2.373, 2.379, 2.394, 2.413, 2.43, 2.442, 2.445, 1.929, 1.945, 1.962, 1.975, 1.984, 1.991, 2.0, 2.011, 2.026, 2.04, 2.05, 1.976, 1.966, 1.958, 1.957, 1.965, 1.978, 1.988, 1.989, 1.981, 1.966, 1.751, 1.765, 1.786, 1.806, 1.816, 1.815, 1.811, 1.812, 1.821, 1.841, 1.87, 1.9, 1.921, 1.974, 1.962, 1.951, 1.947, 1.949, 1.956, 1.965, 1.97, 1.968, 1.962, 1.951, 1.942, 1.937, 2.222, 2.228, 2.227, 2.225, 2.225, 2.23, 2.241, 2.253, 2.262, 2.264, 2.259, 2.252, 2.246, 2.038, 2.034, 2.029, 2.024, 2.019, 2.016, 2.016, 2.018, 2.021, 4.089, 1.773, 4.071, 1.774, 4.042, 1.783, 4.008, 1.799, 3.98, 1.816, 3.966, 1.827, 3.967, 1.83, 3.977, 1.828, 3.985, 1.824, 3.985, 1.82, 3.972, 1.82, 3.945, 1.826, 3.909, 1.834, 3.873, 1.842, 3.846, 1.844, 3.833, 1.84, 3.83, 1.83, 3.833, 1.819, 3.833, 1.812, 3.825, 1.812, 3.807, 1.82, 3.78, 1.835, 3.75, 1.853, 2.176, 2.194, 2.216, 2.239, 2.256, 2.265, 2.264, 2.258, 2.253, 2.249, 2.247, 2.244, 2.237, 2.224, 2.204, 2.181, 2.16, 1.752, 1.775, 1.798, 1.81, 1.804, 1.783, 1.757, 1.737, 1.729, 1.735, 1.752, 1.773, 1.788, 1.788, 1.771, 1.743, 1.714, 1.695, 1.692, 1.7, 1.716, 1.732, 1.739, 1.733, 1.715, 1.694, 1.946, 1.968, 1.992, 2.01, 2.018, 2.017, 2.012, 2.011, 2.019, 2.039, 2.067, 2.096, 2.12, 2.136, 2.141, 2.142, 2.144, 2.152, 2.164, 2.18, 2.193, 2.196, 2.187, 2.165, 1.795, 1.802, 1.816, 1.833, 1.85, 1.861, 1.863, 1.86, 1.855, 1.851, 1.848, 1.847, 1.844, 1.838, 1.829, 1.817, 1.804, 1.793, 1.787, 1.788, 1.794, 1.803, 1.811, 1.816, 1.817, 1.812, 1.804, 1.798, 3.337, 3.344, 3.345, 3.338, 3.32, 3.294, 3.265, 3.24, 3.221, 3.209, 3.202, 3.194, 1.849, 1.841, 1.832, 1.827, 1.83, 1.842, 1.862, 1.882, 1.896, 1.899, 1.893, 1.88, 1.866, 1.857, 1.855, 1.857, 1.86, 1.861, 1.854, 1.839, 1.819, 1.801, 1.79, 2.157, 2.163, 2.162, 2.15, 2.123, 2.089, 2.056, 2.033, 2.021, 2.021, 2.021, 2.015, 1.996, 1.965, 1.929, 1.898, 1.879, 1.873, 1.877, 1.885, 1.888, 1.88, 1.861, 1.835, 1.81, 1.793, 1.79, 1.797, 1.812, 1.825, 1.824, 1.806, 1.779, 2.249, 2.249, 2.262, 2.281, 2.301, 2.31, 2.303, 2.283, 2.259, 2.24, 2.232, 2.234, 2.244, 2.251, 2.245, 2.222, 2.19, 2.159, 2.137, 2.125, 2.093, 2.076, 2.056, 2.039, 2.028, 2.025, 2.025, 2.02, 2.007, 1.983, 1.952, 1.921, 1.901, 1.894, 1.904, 1.927, 1.951, 1.967, 1.973, 1.971, 1.97, 1.975, 1.992, 2.02, 1.725, 1.765, 1.794, 1.806, 1.804, 1.798, 1.799, 1.809, 1.83, 1.858, 1.886, 1.905, 1.907, 1.894, 1.874, 1.86, 1.86, 1.875, 1.905, 1.943, 1.974, 2.03, 2.015, 1.989, 1.967, 1.961, 1.975, 2.004, 2.038, 2.06, 2.059, 2.036, 2.067, 2.046, 2.032, 2.028, 2.033, 2.041, 2.046, 2.043, 2.03, 2.008, 1.985, 1.967, 1.958, 1.958, 1.862, 1.853, 1.847, 1.845, 1.849, 1.855, 1.861, 1.861, 1.855, 1.843, 1.829, 1.819, 1.816, 1.82, 1.826, 1.831, 1.832, 1.828, 1.82, 1.813, 1.811, 1.816, 1.829, 1.847, 1.975, 1.994, 2.012, 2.019, 2.008, 1.986, 1.964, 1.953, 1.957, 1.975, 2.001, 2.021, 2.025, 2.009, 1.983, 1.961, 1.953, 1.962, 1.983, 2.007, 2.024, 2.024, 2.009, 1.991, 1.981, 1.985, 2.004, 2.033, 1.832, 1.809, 1.791, 1.783, 1.787, 1.804, 1.831, 1.863, 1.888, 1.899, 1.897, 1.887, 1.878, 1.875, 1.88, 1.89, 1.901, 1.906, 1.899, 1.885, 1.869, 1.857, 1.853, 1.859, 1.874, 1.891, 1.852, 1.82, 1.805, 1.811, 1.832, 1.862, 1.886, 1.891, 1.872, 1.837, 1.803, 1.782, 1.779, 1.794, 1.823, 1.852, 1.869, 1.864, 1.84, 1.809, 1.783, 1.771, 2.085, 2.085, 2.08, 2.073, 2.067, 2.063, 2.063, 2.066, 2.072, 2.079, 2.084, 2.087, 2.088, 2.089, 2.091, 2.095, 2.101, 2.107, 2.114, 2.257, 2.238, 2.204, 2.169, 2.141, 2.13, 2.134, 2.148, 2.162, 2.162, 2.144, 2.115, 2.087, 2.073, 2.077, 2.101, 2.135, 2.169, 2.189, 2.19, 2.177, 2.163, 2.16, 2.174, 2.202, 2.237, 2.265, 2.279, 2.275, 2.258, 2.239, 2.23, 2.233, 2.246, 2.263, 1.694, 1.684, 1.68, 1.683, 1.69, 1.697, 1.704, 1.709, 1.713, 1.721, 1.734, 1.754, 1.779, 1.803, 1.822, 1.834, 1.837, 1.834, 1.827, 1.821, 1.817, 1.817, 1.818, 1.819, 1.816, 1.81, 1.801, 1.794, 1.793, 1.8, 1.813, 1.832, 1.851, 1.868, 1.879, 1.888, 1.899, 1.915, 1.936, 1.959, 1.98, 1.997, 2.006, 2.009, 2.01, 2.012, 1.746, 1.746, 1.747, 1.746, 1.741, 1.733, 1.724, 1.719, 1.716, 1.717, 1.718, 1.718, 1.715, 1.881, 1.888, 1.899, 1.909, 1.913, 1.908, 1.899, 1.891, 1.886, 1.887, 1.893, 1.903, 1.913, 1.914, 1.904, 1.887, 1.87, 1.856, 1.844, 1.863, 1.866, 1.851, 1.826, 1.799, 1.78, 1.774, 1.776, 1.761, 1.778, 1.785, 1.779, 1.77, 1.767, 1.775, 1.795, 1.824, 1.855, 1.88, 1.892, 1.892, 1.887, 1.885, 1.891, 1.909, 1.934, 1.96, 1.979, 2.02, 2.023, 2.001, 1.966, 1.934, 1.916, 1.92, 1.944, 1.982, 2.016, 2.029, 2.016, 1.988, 1.96, 1.945, 1.948, 1.97, 2.002, 2.031, 2.1, 2.126, 2.132, 2.118, 2.093, 2.073, 2.067, 2.078, 2.103, 2.129, 2.145, 2.139, 2.117, 2.087, 2.065, 2.056, 2.062, 2.077, 2.092, 2.098, 2.086, 2.06, 2.029, 2.002, 1.99, 1.992, 2.007, 2.025, 2.037, 2.034, 2.018, 2.065, 2.066, 2.061, 2.056, 2.058, 2.073, 2.1, 2.131, 2.158, 2.174, 2.177, 2.169, 2.158, 2.149, 2.147, 2.153, 2.161, 2.165, 2.161, 2.148, 2.131, 2.116, 2.11, 2.125, 2.103, 2.082, 2.069, 2.067, 2.074, 2.083, 2.083, 2.072, 2.052, 2.029, 2.01, 2.003, 2.007, 2.018, 2.386, 2.352, 2.318, 2.301, 2.306, 2.333, 2.374, 2.41, 2.425, 2.411, 2.381, 2.351, 2.339, 2.349, 2.378, 2.418, 2.452, 2.462, 2.441, 2.407, 2.377, 2.018, 2.033, 2.049, 2.061, 2.067, 2.066, 2.063, 2.059, 2.054, 2.05, 2.043, 2.034, 2.02, 2.001, 1.978, 1.958, 1.947, 1.946, 1.951, 1.961, 1.967, 1.968, 1.963, 1.958, 1.958, 1.963, 1.863, 1.878, 1.891, 1.898, 1.893, 1.879, 1.858, 1.837, 1.82, 1.812, 1.811, 1.813, 1.813, 1.806, 1.793, 1.778, 1.926, 1.944, 1.971, 1.99, 1.987, 1.964, 1.931, 1.907, 1.899, 1.912, 1.941, 1.972, 1.992, 1.991, 1.97, 1.942, 1.919, 1.909, 1.913, 1.929, 1.946, 1.954, 1.944, 1.917, 1.884, 1.857, 1.845, 1.861, 1.842, 1.83, 1.824, 1.823, 1.822, 1.819, 1.813, 1.802, 1.789, 2.032, 2.019, 2.011, 2.011, 2.017, 2.027, 2.035, 2.04, 2.037, 2.032, 2.026, 2.025, 2.029, 2.037, 2.044, 2.045, 2.036, 2.018, 1.993, 1.968, 1.949, 1.938, 1.934, 2.63, 2.616, 2.602, 2.59, 2.582, 2.578, 2.575, 2.571, 2.563, 2.553, 2.544, 2.538, 2.536, 2.538, 2.542, 2.547, 2.553, 2.557, 2.562, 2.565, 1.918, 1.918, 1.903, 1.88, 1.861, 1.849, 1.848, 1.854, 1.863, 1.867, 1.859, 1.836, 1.805, 1.777, 2.271, 2.29, 2.293, 2.28, 2.259, 2.241, 2.235, 2.242, 2.257, 2.042, 2.047, 2.039, 2.02, 1.998, 1.98, 1.968, 1.966, 1.971, 1.976, 1.973, 1.958, 1.931, 1.898, 1.868, 1.848, 1.84, 1.841, 1.844, 1.844, 1.832, 1.809, 1.779, 1.751, 1.732, 1.725, 1.728, 1.736, 1.738, 1.731, 1.708, 1.674, 1.636, 1.607, 1.589, 1.582, 2.743, 2.728, 2.709, 2.691, 2.678, 2.672, 2.673, 2.677, 2.677, 2.669, 2.655, 2.639, 2.628, 2.626, 2.633, 2.648, 2.664, 2.675, 2.679, 2.676, 2.015, 2.032, 2.038, 2.032, 2.018, 2.0, 1.987, 1.983, 1.988, 1.998, 2.006, 2.004, 1.991, 1.969, 1.947, 1.933, 1.931, 1.941, 1.957, 1.975, 1.985, 1.984, 1.973, 1.962, 1.959, 1.968, 1.988, 1.861, 1.854, 1.851, 1.853, 1.858, 1.863, 1.866, 1.867, 1.868, 1.868, 1.874, 1.883, 1.895, 1.905, 1.911, 1.91, 1.904, 1.897, 1.893, 1.894, 1.9, 1.91, 1.918, 1.924, 1.924, 1.767, 1.752, 1.732, 1.713, 1.701, 1.698, 1.704, 1.712, 1.718, 1.718, 1.709, 1.69, 1.667, 1.646, 1.635, 1.633, 2.133, 2.142, 2.158, 2.173, 2.177, 2.168, 2.151, 2.134, 2.125, 2.127, 2.139, 2.155, 2.167, 2.165, 2.148, 2.123, 2.098, 2.082, 2.077, 2.084, 2.096, 2.104, 2.101, 2.088, 2.07, 2.055, 2.046, 2.048, 2.059, 2.074, 2.085, 2.087, 2.078, 2.061, 2.043, 2.031, 2.03, 2.039, 2.054, 2.066, 2.068, 2.057, 2.039, 2.019, 2.006, 2.005, 2.016, 2.031, 2.042, 2.041, 2.028, 2.007, 2.312, 2.301, 2.291, 2.285, 2.28, 2.273, 2.264, 2.252, 2.24, 2.229, 2.223, 2.221, 2.219, 2.216, 2.212, 2.206, 2.196, 2.186, 2.176, 2.169, 2.164, 2.159, 2.152, 2.143, 2.13, 2.113, 2.089, 1.527, 1.538, 1.552, 1.566, 1.574, 1.576, 1.572, 1.564, 1.561, 1.565, 1.577, 1.597, 1.889, 1.896, 1.891, 1.874, 1.851, 1.833, 1.825, 1.83, 1.843, 1.858, 1.867, 1.861, 1.84, 1.811, 1.785, 1.768, 1.759, 1.76, 1.766, 1.769, 1.767, 1.755, 1.736, 1.718, 1.706, 1.705, 1.717, 1.737, 1.76, 1.779, 1.785, 1.779, 1.766, 1.752, 1.744, 1.742, 1.746, 1.939, 1.919, 1.899, 1.885, 1.88, 1.883, 1.889, 1.893, 1.887, 1.874, 1.855, 1.838, 1.826, 1.82, 1.82, 1.824, 1.829, 1.831, 1.827, 1.818, 1.806, 2.024, 2.013, 1.991, 1.969, 1.958, 1.961, 1.979, 2.002, 2.021, 2.025, 2.007, 1.977, 1.945, 1.924, 1.919, 1.929, 1.946, 2.322, 2.309, 2.305, 2.316, 2.34, 2.372, 2.404, 2.426, 2.436, 2.434, 1.986, 1.975, 1.967, 1.962, 1.958, 1.953, 1.947, 1.938, 1.925, 1.912, 1.9, 1.887, 1.877, 1.869, 1.86, 1.927, 1.918, 1.924, 1.942, 1.964, 1.98, 1.977, 1.953, 1.919, 1.89, 1.873, 1.872, 1.882, 1.894, 1.9, 1.895, 1.876, 1.852, 1.682, 1.664, 1.654, 1.655, 1.668, 1.686, 1.703, 1.712, 1.705, 1.688, 1.667, 1.649, 1.641, 1.645, 1.66, 1.684, 1.704, 1.715, 1.712, 1.698]
angle: [167.114, 166.226, 164.514, 162.53, 160.591, 159.234, 158.599, 158.59, 159.398, 160.996, 163.225, 165.829, 168.513, 170.884, 172.528, 173.443, 173.797, 173.842, 173.942, 164.725, 163.377, 161.884, 160.424, 159.135, 157.955, 156.819, 155.663, 154.437, 153.218, 152.208, 151.541, 151.313, 173.716, 154.942, 173.031, 155.648, 172.432, 156.438, 171.853, 157.24, 171.325, 158.182, 171.051, 159.355, 171.088, 160.806, 171.468, 162.429, 172.146, 164.118, 142.222, 141.289, 140.379, 139.652, 139.283, 139.286, 139.582, 140.02, 140.504, 140.855, 170.114, 171.301, 172.519, 173.507, 173.967, 173.738, 172.918, 171.991, 171.121, 170.375, 169.872, 169.612, 169.713, 169.914, 170.282, 170.687, 171.188, 171.76, 172.296, 172.739, 173.069, 164.513, 165.255, 166.067, 166.651, 167.211, 167.807, 168.379, 169.005, 169.58, 170.195, 170.713, 171.068, 171.195, 171.075, 164.116, 162.738, 161.558, 160.71, 160.185, 159.952, 160.001, 160.238, 160.595, 161.081, 161.747, 162.673, 163.911, 165.41, 166.97, 168.435, 169.76, 170.756, 171.52, 172.219, 164.682, 159.781, 165.378, 160.817, 165.62, 161.868, 165.323, 162.828, 164.582, 163.727, 163.565, 164.48, 162.329, 165.077, 161.023, 165.431, 159.646, 165.478, 158.272, 165.225, 157.042, 164.845, 156.072, 164.428, 155.215, 163.893, 154.449, 163.476, 153.748, 163.179, 153.086, 162.906, 152.905, 166.449, 152.728, 166.969, 152.827, 167.617, 153.227, 168.433, 153.97, 169.286, 154.873, 170.087, 155.695, 170.9, 156.455, 171.835, 157.153, 172.713, 157.932, 173.561, 158.766, 174.46, 159.675, 175.189, 160.8, 175.545, 164.63, 165.192, 165.693, 166.135, 166.646, 166.987, 167.205, 167.215, 167.025, 157.048, 166.677, 158.401, 166.111, 159.652, 165.341, 160.781, 163.905, 165.381, 166.839, 168.191, 169.41, 170.447, 171.247, 171.667, 171.815, 171.882, 171.924, 172.226, 172.806, 173.69, 174.653, 175.823, 167.107, 167.75, 168.326, 168.845, 169.222, 169.603, 169.972, 170.364, 152.159, 151.74, 151.796, 152.708, 154.457, 156.911, 159.928, 163.344, 166.659, 169.123, 170.477, 170.699, 170.296, 169.82, 169.688, 169.98, 170.671, 171.577, 172.463, 173.038, 173.026, 172.47, 171.554, 170.62, 169.858, 169.222, 164.176, 164.693, 165.15, 165.651, 166.329, 167.07, 167.99, 169.074, 170.417, 172.013, 173.684, 175.069, 175.948, 176.163, 176.053, 175.925, 175.906, 175.856, 175.863, 175.941, 175.777, 175.3, 174.5, 173.449, 172.33, 171.315, 170.544, 169.999, 169.706, 169.651, 169.509, 169.103, 168.624, 168.085, 167.687, 167.45, 167.335, 167.342, 167.298, 167.103, 166.688, 166.026, 165.36, 173.064, 173.183, 173.048, 172.492, 171.502, 170.231, 168.79, 167.385, 166.265, 165.455, 164.996, 164.849, 164.935, 165.096, 165.129, 165.024, 164.808, 142.762, 146.292, 140.684, 144.92, 138.886, 143.883, 137.395, 143.39, 136.084, 143.504, 134.681, 144.047, 133.05, 144.86, 131.101, 145.772, 128.925, 146.616, 126.922, 147.454, 125.254, 148.178, 123.974, 148.791, 123.171, 149.429, 122.664, 150.158, 122.21, 151.079, 121.508, 152.298, 120.477, 153.842, 155.71, 157.851, 160.046, 162.236, 167.234, 166.32, 165.557, 164.919, 164.554, 164.404, 164.407, 164.565, 164.881, 166.115, 165.699, 165.504, 165.475, 165.639, 165.804, 166.135, 166.667, 167.228, 167.728, 167.96, 167.888, 167.612, 160.715, 167.065, 158.735, 166.302, 157.171, 165.363, 155.866, 164.069, 154.531, 162.547, 152.883, 161.064, 150.815, 159.645, 148.395, 158.237, 145.89, 156.89, 143.359, 155.738, 141.004, 162.248, 161.557, 161.001, 160.464, 160.125, 159.935, 160.087, 160.667, 161.607, 163.04, 173.509, 173.767, 174.385, 175.23, 176.051, 176.8, 177.328, 177.394, 176.835, 175.873, 174.796, 173.742, 172.795, 171.969, 171.268, 163.515, 162.986, 162.857, 163.016, 163.641, 164.678, 166.013, 167.431, 168.865, 170.17, 171.395, 172.54, 173.586, 174.532, 175.403, 175.806, 175.274, 173.7, 171.498, 169.18, 167.014, 165.111, 163.408, 162.153, 161.494, 161.465, 162.13, 163.297, 165.019, 167.079, 169.235, 171.334, 172.957, 173.628, 173.11, 171.81, 170.206, 168.761, 167.538, 166.396, 165.396, 164.558, 163.871, 163.357, 163.062, 163.05, 163.399, 163.989, 164.799, 165.785, 167.07, 168.687, 170.546, 172.553, 170.869, 171.684, 172.733, 173.833, 174.638, 174.838, 173.961, 172.412, 170.584, 168.646, 166.666, 164.739, 163.119, 161.92, 161.022, 160.414, 159.98, 159.869, 160.034, 160.402, 161.044, 162.106, 163.589, 165.616, 167.988, 170.531, 173.11, 175.579, 177.528, 177.159, 175.06, 172.674, 170.362, 168.31, 166.604, 165.365, 164.462, 163.867, 161.465, 160.411, 158.895, 157.38, 156.121, 155.36, 155.268, 155.784, 156.892, 158.407, 160.237, 162.145, 164.011, 165.604, 166.665, 167.091, 166.882, 166.346, 165.93, 165.993, 166.729, 171.489, 170.416, 169.486, 168.773, 168.455, 168.532, 168.953, 169.758, 170.744, 171.774, 172.665, 166.841, 166.447, 166.078, 165.828, 165.739, 165.699, 165.564, 165.283, 164.855, 164.412, 164.086, 163.947, 163.8, 163.635, 163.555, 163.2, 162.542, 161.912, 161.53, 161.383, 161.568, 162.218, 163.164, 164.186, 162.445, 161.62, 160.996, 160.626, 160.521, 160.688, 161.119, 161.676, 162.234, 162.755, 175.949, 176.395, 176.975, 177.243, 176.941, 176.17, 175.33, 174.737, 174.432, 174.508, 174.96, 167.648, 166.974, 166.425, 165.855, 165.153, 164.471, 163.965, 163.666, 171.429, 172.832, 174.11, 175.106, 175.362, 174.706, 173.411, 171.879, 170.352, 168.802, 167.277, 165.763, 164.199, 162.581, 161.01, 159.588, 158.439, 157.507, 156.635, 155.684, 154.525, 153.147, 151.574, 149.967, 148.532, 147.448, 146.685, 146.127, 145.812, 145.591, 145.211, 144.868, 144.772, 145.035, 145.765, 146.77, 148.062, 149.53, 151.04, 152.492, 153.984, 155.557, 157.239, 159.053, 161.057, 163.101, 164.866, 166.016, 166.365, 165.871, 164.671, 162.98, 160.971, 158.9, 156.716, 154.484, 152.258, 150.059, 147.92, 146.077, 144.401, 143.032, 142.067, 141.545, 141.359, 141.426, 141.707, 142.124, 142.918, 144.023, 145.483, 147.078, 148.848, 150.704, 152.48, 154.098, 155.459, 173.383, 174.881, 176.354, 177.649, 178.147, 177.507, 176.482, 175.303, 174.023, 172.652, 171.458, 170.278, 168.951, 167.655, 166.377, 165.204, 164.228, 163.56, 163.171, 163.18, 163.458, 164.061, 164.76, 165.472, 166.186, 167.01, 168.319, 169.966, 171.977, 174.059, 176.018, 177.216, 168.693, 167.27, 165.638, 164.041, 162.475, 160.906, 159.412, 158.231, 157.492, 157.299, 152.849, 154.28, 153.069, 155.347, 153.073, 156.526, 152.716, 157.85, 151.99, 159.313, 150.817, 160.872, 149.395, 162.434, 147.906, 163.842, 146.625, 164.861, 145.602, 165.509, 144.756, 165.749, 144.073, 165.518, 143.411, 164.96, 142.666, 164.051, 141.993, 162.869, 172.404, 172.614, 172.874, 173.152, 173.433, 173.779, 173.93, 174.021, 173.926, 173.587, 173.069, 172.435, 171.634, 170.62, 169.415, 167.906, 166.085, 163.992, 161.797, 160.307, 162.017, 163.959, 166.076, 168.217, 170.338, 172.165, 173.557, 174.599, 175.479, 176.402, 177.481, 178.422, 178.142, 176.419, 174.024, 171.35, 168.583, 165.822, 163.304, 161.142, 159.61, 158.926, 159.165, 160.332, 162.194, 164.72, 167.613, 170.258, 172.173, 172.804, 142.443, 142.199, 142.464, 143.349, 144.957, 147.368, 150.088, 152.802, 155.173, 157.006, 158.37, 166.999, 167.21, 167.181, 166.802, 166.175, 165.328, 164.363, 163.349, 162.466, 161.717, 161.189, 160.807, 160.429, 160.084, 159.68, 159.284, 158.849, 158.528, 158.462, 158.627, 159.146, 159.97, 160.875, 161.858, 163.082, 164.557, 162.446, 162.028, 161.951, 162.287, 162.948, 164.004, 165.34, 166.954, 168.85, 170.94, 172.843, 174.49, 175.837, 176.875, 177.635, 178.054, 178.137, 176.18, 177.471, 178.656, 179.488, 178.518, 177.303, 175.913, 174.511, 173.208, 171.972, 170.778, 169.676, 168.695, 168.004, 167.533, 167.416, 167.528, 167.875, 168.475, 169.268, 170.019, 170.49, 170.504, 178.591, 176.757, 174.115, 171.455, 169.032, 166.895, 165.054, 163.477, 162.343, 161.756, 171.744, 173.16, 174.108, 174.588, 174.577, 174.144, 173.385, 172.363, 171.222, 169.94, 168.621, 167.225, 165.82, 157.226, 157.581, 158.02, 158.468, 158.964, 159.531, 160.042, 160.495, 160.851, 160.922, 160.83, 160.397, 159.687, 158.831, 157.961, 157.173, 156.486, 156.039, 139.314, 138.364, 137.577, 136.888, 136.281, 135.676, 135.16, 134.695, 134.395, 134.353, 134.556, 134.843, 135.218, 135.623, 136.196, 136.984, 137.868, 139.187, 140.777, 142.65, 144.776, 146.913, 148.903, 150.643, 152.228, 153.674, 155.074, 156.431, 157.903, 149.294, 170.302, 150.939, 170.998, 152.807, 171.332, 154.89, 171.263, 157.36, 170.562, 159.988, 169.334, 162.651, 167.708, 165.21, 165.907, 167.513, 164.065, 169.468, 162.328, 171.179, 160.697, 172.627, 159.329, 173.813, 158.326, 174.621, 157.731, 174.783, 157.55, 174.289, 157.754, 173.482, 158.434, 172.535, 159.414, 171.556, 160.747, 170.678, 162.232, 170.07, 163.878, 169.574, 165.371, 169.164, 166.769, 158.176, 159.047, 160.246, 161.82, 163.732, 165.877, 167.947, 169.707, 170.872, 171.327, 171.157, 170.461, 169.494, 168.314, 162.212, 162.169, 162.077, 161.772, 161.508, 161.276, 160.949, 160.474, 159.986, 159.37, 158.673, 157.95, 157.28, 156.793, 156.476, 156.294, 156.19, 156.267, 156.47, 156.976, 157.761, 158.753, 159.965, 161.278, 162.586, 177.869, 179.062, 178.588, 177.207, 175.682, 174.29, 173.157, 172.277, 171.475, 170.765, 170.183, 169.615, 168.922, 168.06, 167.057, 165.887, 164.644, 163.381, 162.149, 160.975, 160.022, 178.262, 177.432, 176.802, 175.881, 174.38, 172.214, 169.539, 166.393, 163.09, 151.696, 144.124, 150.48, 144.746, 149.339, 145.472, 148.385, 146.168, 147.53, 146.797, 146.791, 147.402, 146.145, 148.1, 145.673, 148.87, 145.385, 149.737, 164.349, 164.663, 165.194, 166.002, 167.068, 168.462, 170.108, 171.878, 173.729, 175.533, 177.223, 178.774, 179.711, 178.226, 176.652, 174.922, 172.943, 170.892, 168.658, 166.334, 163.984, 161.788, 159.908, 158.551, 157.932, 157.99, 158.591, 159.441, 160.61, 162.009, 163.621, 165.462, 167.367, 169.229, 170.903, 172.365, 173.311, 173.576, 173.103, 172.045, 170.522, 168.617, 166.455, 164.124, 161.673, 159.069, 156.493, 154.055, 151.841, 150.22, 149.337, 149.311, 150.067, 151.28, 152.697, 155.824, 155.151, 154.408, 153.699, 153.392, 153.664, 154.537, 156.021, 157.826, 159.683, 161.362, 162.836, 164.246, 165.883, 167.79, 169.845, 168.54, 169.72, 170.397, 170.433, 169.844, 168.729, 167.243, 165.349, 163.249, 161.074, 158.81, 156.584, 154.371, 152.165, 150.151, 148.388, 146.9, 145.88, 145.372, 145.423, 145.818, 146.37, 147.171, 148.155, 149.199, 150.006, 149.553, 149.061, 148.505, 147.93, 147.365, 146.833, 146.537, 146.521, 146.676, 168.369, 167.274, 169.019, 167.706, 169.634, 168.004, 170.162, 168.148, 170.58, 168.208, 170.939, 168.284, 171.07, 168.482, 171.056, 168.748, 170.919, 169.061, 165.414, 166.744, 167.767, 168.381, 168.79, 168.942, 169.046, 169.155, 159.547, 163.481, 158.508, 161.539, 157.668, 160.039, 157.003, 158.988, 156.4, 158.317, 155.921, 157.797, 155.665, 157.374, 155.684, 157.058, 156.029, 156.898, 156.661, 157.003, 157.492, 157.168, 158.472, 157.507, 159.393, 158.051, 160.41, 158.626, 156.157, 156.043, 155.924, 155.825, 155.749, 155.81, 156.0, 156.399, 156.986, 157.672, 158.547, 159.59, 160.651, 161.78, 162.869, 164.025, 165.247, 166.548, 167.766, 168.826, 169.543, 169.827, 147.885, 147.104, 146.472, 145.889, 145.501, 145.222, 144.911, 144.608, 144.347, 144.261, 144.261, 144.3, 144.454, 144.765, 170.641, 171.591, 171.209, 169.933, 168.231, 166.628, 165.437, 164.741, 164.504, 164.933, 165.77, 166.795, 167.904, 168.958, 169.586, 169.795, 169.855, 169.731, 169.5, 169.183, 168.681, 167.805, 166.519, 164.871, 171.441, 171.181, 171.306, 171.789, 172.4, 173.205, 173.919, 174.491, 174.824, 174.71, 174.284, 173.673, 173.08, 172.486, 171.916, 171.306, 170.471, 169.449, 168.133, 166.756, 158.708, 159.473, 160.384, 161.199, 161.702, 161.841, 161.616, 161.292, 160.932, 160.622, 160.457, 160.225, 159.964, 159.671, 159.351, 158.978, 158.62, 158.344, 158.349, 158.607, 170.731, 171.552, 172.234, 172.603, 172.641, 172.614, 172.565, 172.584, 172.565, 172.671, 172.873, 173.037, 172.919, 172.347, 171.419, 170.327, 169.045, 167.677, 166.394, 165.31, 164.47, 163.974, 163.774, 163.924, 164.456, 165.37, 166.493, 167.755, 168.985, 169.896, 170.159, 169.765, 169.069, 168.215, 167.305, 166.41, 172.856, 171.675, 170.504, 169.287, 168.15, 167.206, 166.402, 165.783, 165.416, 165.223, 177.712, 158.326, 177.039, 156.609, 176.04, 154.631, 174.919, 152.511, 173.7, 150.469, 172.441, 148.553, 170.951, 146.686, 169.218, 144.815, 167.536, 142.93, 164.741, 166.72, 168.929, 171.263, 173.551, 175.868, 177.817, 179.161, 178.738, 177.988, 177.646, 177.703, 178.018, 178.077, 176.871, 174.938, 172.674, 170.295, 167.932, 165.737, 163.946, 162.703, 162.047, 161.971, 162.57, 163.72, 165.309, 167.014, 168.581, 169.777, 170.263, 170.009, 169.269, 168.458, 167.889, 167.671, 167.889, 168.692, 170.072, 171.89, 174.064, 176.293, 177.876, 177.433, 175.746, 174.171, 173.11, 172.638, 172.81, 173.685, 162.757, 163.075, 163.429, 163.755, 164.048, 164.264, 164.424, 164.562, 164.701, 164.972, 165.304, 150.495, 165.555, 151.163, 165.7, 151.783, 165.687, 152.529, 165.744, 153.349, 165.911, 154.328, 166.202, 155.405, 166.754, 156.49, 167.526, 157.6, 168.32, 158.624, 169.066, 159.389, 169.565, 159.976, 169.667, 160.586, 169.458, 161.265, 168.954, 162.126, 168.276, 163.05, 167.535, 164.044, 166.719, 165.194, 159.691, 157.967, 156.244, 154.89, 154.016, 153.642, 153.936, 159.675, 157.186, 154.791, 152.598, 150.966, 150.021, 149.708, 150.029, 150.989, 152.474, 154.356, 156.526, 158.857, 161.296, 163.59, 165.763, 167.688, 169.148, 169.889, 169.808, 169.146, 167.972, 166.491, 164.995, 163.583, 162.137, 160.578, 159.305, 158.263, 157.407, 156.826, 156.501, 156.511, 157.018, 157.915, 168.178, 169.787, 171.348, 172.781, 173.893, 174.813, 175.598, 176.416, 177.315, 178.285, 178.585, 177.914, 176.814, 175.416, 173.93, 172.435, 170.963, 169.573, 168.221, 166.833, 165.425, 163.978, 162.685, 161.813, 168.626, 168.911, 169.04, 169.071, 168.93, 168.678, 168.33, 167.528, 166.446, 165.209, 163.976, 163.035, 162.471, 162.249, 162.246, 162.387, 163.829, 165.184, 166.701, 168.329, 169.906, 171.135, 171.953, 172.474, 172.686, 172.683, 172.458, 171.894, 156.957, 159.05, 161.015, 162.519, 163.242, 163.079, 162.357, 161.761, 161.667, 162.287, 163.798, 166.09, 169.161, 172.741, 176.298, 177.262, 173.859, 170.213, 167.199, 164.978, 163.566, 176.119, 177.829, 177.693, 175.777, 173.607, 171.577, 170.023, 169.112, 167.938, 166.303, 164.749, 163.425, 162.478, 161.886, 161.682, 161.705, 161.992, 162.532, 163.162, 164.062, 165.154, 166.534, 168.078, 169.687, 171.322, 172.975, 174.597, 176.162, 177.796, 179.186, 179.28, 178.329, 177.492, 176.895, 176.424, 176.163, 176.074, 175.949, 175.673, 175.195, 174.632, 173.859, 172.89, 171.871, 170.753, 169.775, 168.882, 166.004, 165.622, 165.318, 165.08, 164.983, 164.985, 165.01, 165.065, 164.961, 164.82, 164.666, 164.541, 164.514, 164.637, 165.001, 165.474, 165.954, 168.786, 171.39, 173.599, 175.209, 176.157, 176.547, 176.622, 176.806, 153.479, 153.261, 153.235, 153.326, 153.497, 153.743, 154.063, 154.405, 154.91, 155.673, 156.619, 157.6, 158.649, 159.784, 161.015, 162.198, 163.431, 164.753, 166.148, 167.505, 168.704, 169.696, 170.388, 170.671, 170.553, 170.225, 169.742, 169.318, 168.882, 168.493, 168.145, 167.884, 167.788, 167.832, 167.911, 168.276, 168.947, 169.676, 170.308, 170.667, 170.54, 169.853, 168.653, 167.229, 167.419, 167.614, 167.757, 167.776, 167.613, 167.313, 166.961, 166.654, 166.472, 166.433, 166.599, 166.743, 167.063, 167.606, 168.247, 169.02, 169.876, 170.881, 175.366, 171.813, 173.701, 172.555, 172.046, 173.264, 170.426, 173.804, 168.842, 174.159, 167.329, 174.34, 165.91, 174.412, 164.485, 162.323, 159.385, 156.289, 153.389, 150.994, 149.169, 147.901, 147.203, 147.097, 165.277, 164.691, 164.182, 163.648, 163.115, 162.447, 161.561, 160.659, 159.864, 159.273, 158.915, 158.928, 159.217, 159.699, 160.3, 161.001, 161.784, 162.482, 162.947, 163.224, 163.377, 163.426, 156.346, 159.238, 161.726, 163.542, 164.233, 163.595, 161.872, 159.638, 147.098, 147.309, 147.882, 148.663, 149.71, 151.131, 152.778, 154.552, 156.361, 158.214, 177.793, 177.894, 177.424, 176.768, 176.284, 176.118, 176.156, 176.467, 177.058, 177.956, 179.165, 179.412, 177.827, 176.217, 174.578, 173.029, 171.583, 170.366, 169.371, 168.538, 168.086, 167.846, 167.842, 168.063, 168.361, 168.63, 168.718, 168.575, 168.317, 168.033, 167.746, 167.589, 167.597, 167.944, 168.547, 169.326, 170.302, 171.484, 147.722, 147.583, 147.693, 148.14, 148.966, 150.281, 152.024, 154.229, 156.686, 159.048, 161.187, 161.735, 162.186, 162.499, 162.483, 162.063, 161.242, 160.079, 158.856, 157.602, 156.568, 155.746, 155.219, 154.942, 154.926, 155.368, 156.09, 157.04, 158.317, 159.905, 161.797, 163.905, 166.163, 168.41, 170.381, 134.697, 135.835, 137.179, 138.445, 139.389, 140.13, 140.633, 141.211, 141.87, 142.463, 142.796, 142.853, 142.591, 141.977, 141.325, 140.776, 140.362, 140.005, 139.823, 139.735, 139.619, 139.506, 139.343, 139.204, 162.676, 162.008, 161.413, 160.926, 160.63, 160.575, 160.821, 161.291, 161.868, 162.741, 163.822, 165.026, 166.354, 167.7, 169.144, 170.569, 171.887, 173.235, 174.66, 176.227, 155.835, 157.804, 160.339, 163.25, 166.184, 168.621, 169.934, 169.585, 168.012, 165.856, 163.738, 162.098, 161.171, 161.008, 161.546, 162.557, 163.771, 164.98, 165.949, 166.861, 167.983, 169.502, 164.689, 165.089, 165.563, 165.868, 165.984, 165.737, 165.324, 164.898, 164.626, 164.678, 165.1, 165.901, 167.247, 169.123, 171.391, 173.889, 176.459, 178.113, 176.958, 175.143, 173.651, 172.634, 172.311, 172.736, 173.818, 175.492, 177.72, 179.602, 176.802, 173.485, 174.037, 174.656, 175.272, 175.636, 175.655, 175.381, 174.758, 173.925, 172.937, 171.902, 170.929, 169.92, 168.812, 167.72, 166.678, 165.699, 164.871, 164.186, 163.524, 162.863, 162.156, 161.352, 160.54, 159.847, 159.134, 158.524, 158.072, 157.722, 157.304, 156.803, 156.246, 155.77, 155.402, 155.261, 155.292, 155.539, 155.92, 156.384, 156.909, 157.468, 158.173, 158.95, 159.791, 160.739, 161.636, 162.435, 163.07, 163.499, 163.788, 163.992, 164.145, 164.318, 173.728, 175.485, 177.086, 177.44, 176.367, 175.143, 174.192, 173.635, 173.504, 173.716, 173.656, 173.006, 171.429, 169.033, 166.207, 163.309, 160.639, 158.284, 156.377, 154.927, 154.066, 153.797, 153.926, 154.414, 155.129, 166.178, 166.544, 167.266, 168.146, 169.21, 170.456, 171.768, 172.826, 173.448, 173.311, 172.492, 171.292, 169.931, 168.594, 167.492, 166.334, 165.13, 163.866, 162.653, 161.507, 160.469, 159.68, 159.148, 158.978, 159.166, 159.713, 160.695, 161.895, 163.251, 164.713, 166.254, 168.049, 169.878, 171.525, 172.894, 173.95, 174.329, 173.898, 172.783, 171.348, 169.83, 168.151, 166.5, 165.057, 163.764, 162.707, 161.872, 161.198, 160.977, 161.877, 162.325, 162.598, 162.768, 162.863, 162.846, 162.441, 161.655, 160.494, 159.2, 157.922, 156.786, 155.748, 154.914, 154.311, 153.901, 153.46, 152.932, 152.318, 151.804, 151.472, 151.325, 151.196, 151.121, 151.002, 150.629, 150.102, 149.508, 148.902, 148.513, 148.321, 148.283, 148.294, 148.148, 147.902, 147.523, 147.05, 146.674, 146.573, 146.722, 147.1, 147.663, 148.149, 160.861, 161.671, 162.438, 163.187, 163.842, 164.6, 165.422, 166.244, 166.911, 167.517, 167.98, 168.366, 168.73, 169.097, 169.517, 169.965, 170.229, 170.289, 170.218, 169.787, 174.789, 174.771, 175.02, 175.48, 176.174, 177.001, 177.858, 178.4, 177.809, 176.679, 175.561, 174.434, 173.398, 174.995, 173.008, 171.071, 169.179, 167.31, 165.556, 163.955, 162.717, 161.617, 160.641, 159.846, 159.214, 158.714, 158.336, 158.106, 158.082, 158.226, 158.617, 159.215, 159.909, 160.603, 161.379, 162.186, 163.119, 164.294, 165.721, 167.416, 169.201, 171.137, 168.296, 168.741, 169.278, 169.965, 170.877, 171.855, 172.913, 173.865, 174.597, 175.097, 175.324, 175.037, 174.277, 173.332, 172.401, 171.522, 170.824, 170.153, 169.614, 169.334, 169.194, 169.352, 169.923, 170.668, 171.544, 172.522, 173.396, 174.011, 174.421, 174.436, 174.255, 173.944, 173.521, 173.03, 172.37, 171.591, 170.772, 176.977, 178.547, 179.216, 178.264, 176.598, 174.446, 171.933, 169.191, 166.301, 163.449, 160.63, 158.052, 155.826, 154.054, 152.771, 151.994, 151.687, 151.63, 151.749, 151.845, 151.793, 151.57, 151.253, 150.953, 150.74, 150.778, 151.001, 151.589, 152.5, 157.431, 155.663, 154.027, 152.408, 150.9, 149.482, 148.256, 147.318, 146.676, 146.293, 146.242, 146.383, 146.655, 147.051, 147.407, 176.462, 176.306, 175.755, 175.167, 174.484, 173.955, 173.64, 173.595, 173.694, 173.94, 174.4, 174.856, 175.304, 175.66, 175.784, 175.746, 175.608, 175.308, 163.454, 161.866, 160.602, 159.632, 159.159, 159.114, 159.333, 159.573, 159.89, 160.234, 160.589, 161.291, 162.032, 162.978, 164.024, 165.061, 165.977, 166.699, 167.294, 167.974, 168.866, 169.872, 170.835, 171.707, 172.235, 170.994, 171.801, 172.586, 173.214, 173.415, 172.983, 172.086, 171.014, 169.788, 168.433, 167.204, 166.122, 165.204, 164.332, 163.411, 162.408, 161.234, 160.156, 159.364, 158.826, 158.727, 158.99, 159.654, 160.422, 161.101, 161.853, 162.615, 163.516, 164.552, 165.699, 166.862, 167.825, 168.262, 168.103, 167.416, 166.488, 165.426, 164.406, 163.422, 162.593, 162.04, 161.697, 161.437, 161.317, 161.479, 162.025, 162.929, 164.081, 165.442, 166.762, 167.915, 168.899, 163.536, 163.098, 162.638, 162.178, 161.758, 161.451, 161.365, 161.417, 161.577, 161.845, 162.197, 162.593, 163.054, 163.602, 164.169, 164.819, 165.504, 166.014, 166.304, 166.434, 166.384, 166.223, 165.941, 165.577, 165.077, 164.583, 164.15, 163.747, 163.451, 163.229, 163.233, 163.493, 163.995, 164.714, 165.603, 166.589, 167.702, 162.946, 165.466, 168.357, 171.384, 174.508, 177.591, 179.368, 176.624, 174.343, 172.611, 171.442, 171.05, 171.316, 172.146, 173.417, 175.003, 176.693, 177.811, 177.243, 175.512, 173.486, 171.533, 169.661, 167.814, 169.088, 168.724, 168.031, 167.153, 166.318, 165.695, 165.352, 165.492, 166.113, 166.962, 167.757, 168.45, 168.93, 169.334, 169.701, 170.014, 170.19, 170.348, 170.339, 170.088, 169.393, 168.531, 167.562, 166.609, 165.859, 165.224, 146.29, 146.783, 147.112, 147.201, 146.948, 146.179, 144.869, 143.277, 141.578, 139.987, 138.565, 137.151, 135.676, 133.93, 131.909, 129.792, 127.814, 126.1, 124.694, 123.672, 123.063, 122.676, 122.429, 122.224, 122.157, 122.38, 122.801, 123.566, 124.685, 125.976, 127.34, 128.628, 129.682, 130.51, 157.889, 158.854, 159.527, 159.701, 159.561, 159.11, 158.43, 157.613, 156.845, 156.449, 156.124, 156.081, 156.347, 156.879, 157.64, 158.699, 160.08, 161.657, 163.273, 165.005, 166.594, 167.857, 168.689, 168.991, 168.549, 167.525, 166.018, 164.165, 162.219, 160.232, 158.218, 156.311, 154.517, 152.959, 151.73, 150.839, 150.528, 150.833, 151.626, 152.704, 153.907, 155.104, 156.219, 157.269, 158.207, 159.068, 160.006, 160.935, 161.847, 162.682, 163.3, 163.638, 163.665, 163.285, 162.602, 153.933, 154.235, 154.722, 155.53, 156.76, 158.485, 160.649, 162.991, 165.481, 168.003, 170.468, 172.88, 174.938, 176.359, 176.312, 174.701, 172.55, 170.169, 167.709, 165.379, 163.245, 161.415, 160.025, 159.152, 158.979, 159.508, 160.655, 162.285, 164.181, 166.049, 167.955, 169.709, 171.113, 171.821, 171.704, 170.832, 169.27, 167.183, 164.644, 161.947, 149.015, 150.503, 152.452, 154.936, 157.801, 160.829, 163.577, 165.666, 166.97, 167.677, 167.976, 168.155, 168.353, 168.505, 168.422, 167.827, 166.56, 164.74, 162.717, 160.917, 159.699, 159.099, 159.135, 159.884, 163.731, 165.377, 167.346, 169.57, 171.968, 174.378, 175.858, 174.997, 172.502, 169.502, 166.444, 163.747, 161.577, 160.013, 158.997, 158.349, 158.174, 158.253, 158.662, 159.419, 160.451, 161.88, 163.602, 165.554, 167.598, 169.729, 172.006, 174.007, 175.436, 175.592, 174.368, 172.507, 170.537, 168.732, 167.563, 167.734, 167.748, 167.772, 168.005, 168.577, 169.481, 170.746, 172.257, 173.557, 173.964, 172.883, 170.658, 167.984, 165.265, 162.702, 160.483, 158.793, 157.731, 157.384, 157.847, 159.043, 160.854, 163.251, 165.889, 155.302, 154.42, 153.483, 152.548, 151.493, 150.484, 149.755, 149.484, 149.879, 150.926, 156.915, 157.4, 158.001, 158.682, 159.576, 160.693, 162.015, 163.601, 165.415, 167.276, 168.988, 170.558, 171.813, 172.437, 172.377, 171.674, 170.557, 169.125, 167.576, 164.979, 163.913, 163.084, 162.494, 162.119, 161.994, 162.243, 162.776, 155.399, 155.268, 155.589, 156.292, 157.314, 158.484, 159.519, 160.438, 161.284, 161.908, 162.384, 157.061, 156.192, 155.435, 154.817, 154.291, 153.878, 153.479, 153.081, 152.718, 151.829, 151.322, 150.679, 149.924, 149.1, 148.277, 147.694, 147.453, 147.51, 147.822, 148.276, 148.771, 149.291, 149.669, 150.031, 150.513, 151.06, 172.647, 172.334, 172.045, 171.734, 171.556, 171.375, 171.261, 159.818, 158.272, 156.606, 155.02, 153.699, 152.749, 152.152, 151.846, 151.57, 150.101, 149.016, 148.183, 147.645, 147.201, 146.838, 146.363, 145.753, 145.198, 144.75, 144.636, 144.728, 164.538, 165.152, 165.917, 166.859, 168.167, 169.753, 171.629, 173.682, 175.777, 177.52, 178.598, 178.331, 177.344, 176.384, 175.314, 174.066, 165.854, 165.94, 165.797, 165.105, 163.705, 161.89, 159.808, 157.641, 155.644, 142.848, 142.474, 142.308, 142.455, 142.808, 143.226, 143.753, 144.246, 161.705, 161.282, 161.408, 161.981, 162.98, 164.135, 165.405, 166.688, 167.6, 168.07, 168.078, 167.82, 167.294, 166.743, 166.145, 165.757, 165.735, 166.041, 166.603, 167.417, 168.298, 169.061, 162.858, 160.982, 159.324, 157.897, 156.657, 155.646, 154.756, 154.034, 157.33, 157.573, 157.688, 157.746, 157.913, 158.239, 158.668, 159.092, 159.649, 159.042, 159.013, 158.801, 158.527, 158.13, 157.56, 156.768, 155.906, 154.964, 163.071, 161.74, 160.495, 159.415, 158.694, 158.257, 158.236, 158.528, 158.841, 159.097, 159.272, 159.357, 159.331, 159.172, 152.014, 152.442, 153.033, 153.809, 154.681, 155.586, 156.403, 157.105, 157.48, 157.665, 157.751, 157.724, 157.61, 157.56, 157.297, 156.735, 155.833, 154.715, 153.484, 154.991, 153.384, 151.87, 150.437, 149.227, 148.268, 147.479, 146.712, 146.045, 145.414, 162.751, 161.061, 159.514, 158.037, 156.722, 155.555, 154.615, 153.942, 153.601, 150.755, 152.248, 153.774, 155.217, 156.631, 157.958, 159.208, 160.392, 161.393, 162.127, 162.602, 162.793, 173.236, 170.581, 168.347, 166.397, 164.642, 163.087, 161.794, 153.656, 154.342, 155.258, 156.486, 157.976, 159.51, 160.926, 162.158, 163.206, 163.991, 164.711, 165.498, 166.399, 167.259, 167.872, 168.068, 158.8, 160.374, 162.112, 164.028, 166.094, 168.214, 170.265, 172.001, 172.908, 172.652, 134.904, 134.462, 133.991, 133.55, 133.112, 132.636, 132.279, 132.045, 131.871, 131.667, 131.351, 170.569, 168.214, 166.007, 163.861, 161.816, 159.97, 158.352, 166.392, 166.772, 166.845, 166.556, 165.865, 164.596, 162.921, 161.121, 161.342, 162.611, 164.072, 165.695, 167.577, 169.432, 171.263, 172.933, 171.1, 169.819, 168.378, 166.857, 165.283, 163.827, 162.7, 161.952, 161.496, 161.133, 160.757, 173.5, 173.09, 172.011, 170.578, 169.097, 167.766, 166.689, 166.096, 165.868, 165.951, 166.382, 167.118, 168.153, 169.414, 170.699, 171.952, 173.228, 174.427, 175.318, 175.402, 174.37, 172.435, 169.906, 167.282, 164.743, 162.525, 159.215, 156.7, 154.523, 152.696, 151.276, 150.255, 149.962, 150.472, 151.754, 153.926, 157.079, 169.39, 170.095, 170.816, 171.621, 172.537, 173.457, 174.165, 174.504, 174.248, 173.299, 171.831, 170.076, 168.174, 166.419, 164.811, 163.356, 162.071, 163.432, 163.601, 163.738, 163.818, 163.518, 162.804, 161.822, 160.548, 159.093, 157.561, 155.871, 154.046, 152.084, 150.188, 148.39, 144.911, 145.601, 146.372, 147.092, 147.826, 148.461, 149.078, 149.89, 169.978, 171.116, 172.352, 173.378, 174.0, 174.172, 173.943, 173.46, 173.003, 172.584, 172.303, 172.146, 172.189, 172.266, 168.193, 165.224, 162.636, 160.483, 158.903, 157.994, 157.43, 156.972, 156.508, 155.91, 155.032, 153.86, 152.618, 151.345, 150.106, 148.996, 148.103, 147.287, 146.637, 146.101, 145.709, 145.272, 144.907, 156.065, 154.685, 153.552, 152.75, 152.172, 151.868, 151.81, 152.088, 152.584, 153.244, 154.006, 154.808, 151.443, 151.188, 151.275, 151.462, 151.713, 151.861, 151.832, 151.502, 151.11, 150.666, 150.102, 149.423, 148.705, 147.876, 146.811, 145.593, 144.264, 142.958, 141.776, 172.663, 173.181, 173.682, 173.886, 173.739, 173.215, 172.285, 171.097, 169.907, 168.742, 167.732, 167.081, 166.605, 166.301, 154.5, 154.954, 155.729, 157.017, 158.793, 160.939, 163.355, 165.847, 168.091, 170.064, 171.575, 172.407, 172.39, 150.483, 150.567, 150.533, 150.536, 150.712, 151.32, 152.298, 163.158, 163.741, 164.5, 165.367, 166.323, 167.311, 168.234, 169.187, 170.175, 171.248, 172.414, 173.67, 174.767, 151.809, 151.93, 152.224, 152.482, 152.614, 152.63, 152.537, 152.419, 152.407, 152.436, 152.547, 152.634, 152.511, 157.982, 159.516, 161.235, 163.139, 165.145, 167.288, 169.585, 171.987, 174.358, 176.281, 176.487, 174.752, 172.273, 169.699, 167.219, 164.89, 162.794, 178.624, 178.361, 177.796, 177.229, 176.684, 176.239, 175.863, 175.504, 175.251, 174.971, 169.045, 170.873, 172.506, 174.091, 175.531, 176.691, 177.421, 177.6, 177.039, 175.938, 174.526, 172.844, 171.002, 169.199, 167.425, 165.814, 164.261, 159.41, 159.436, 159.608, 159.927, 160.219, 160.327, 160.34, 160.416, 160.434, 160.502, 173.926, 174.274, 174.465, 174.485, 174.396, 174.361, 174.37, 174.403, 174.528, 159.912, 159.03, 158.28, 157.643, 156.984, 156.4, 155.989, 155.596, 155.213, 155.045, 155.209, 155.77, 156.732, 157.981, 159.368, 161.892, 160.893, 160.048, 159.347, 159.13, 159.492, 160.404, 161.785, 163.527, 165.434, 167.322, 178.533, 178.091, 176.024, 173.992, 172.26, 170.794, 169.838, 169.298, 169.052, 169.112, 170.609, 171.332, 171.984, 172.411, 172.65, 172.756, 172.948, 173.097, 173.212, 173.328, 173.406, 173.389, 170.391, 171.92, 173.632, 175.513, 177.382, 178.97, 178.447, 177.073, 175.89, 175.122, 174.784, 159.263, 160.561, 161.753, 162.967, 164.183, 165.421, 166.793, 168.362, 170.02, 171.709, 173.372, 174.797, 175.695, 175.773, 157.873, 158.752, 159.525, 160.19, 160.845, 161.728, 162.84, 164.062, 165.535, 167.279, 169.29, 171.473, 173.805, 176.218, 178.548, 178.153, 145.305, 147.064, 148.899, 150.652, 152.38, 154.202, 156.098, 160.505, 162.953, 165.423, 167.944, 170.444, 173.061, 175.806, 178.563, 177.765, 174.581, 171.256, 167.959, 164.751, 161.577, 158.487, 155.672, 153.188, 151.226, 149.788, 148.851, 148.213, 147.668, 147.124, 146.441, 145.756, 145.112, 144.755, 144.859, 145.323, 145.96, 146.662, 147.459, 148.4, 149.587, 150.948, 152.462, 154.149, 155.978, 161.097, 160.397, 159.74, 159.239, 158.956, 158.837, 158.704, 149.513, 148.258, 147.801, 147.758, 147.874, 148.107, 148.398, 148.829, 149.374, 149.984, 150.419, 150.584, 150.447, 150.167, 149.969, 150.188, 150.92, 152.11, 153.722, 168.468, 168.459, 168.235, 167.719, 166.897, 165.886, 164.799, 163.728, 162.601, 161.591, 160.685, 159.965, 159.65, 159.897, 160.785, 162.312, 177.176, 176.64, 176.3, 176.121, 175.787, 175.002, 173.715, 172.237, 170.511, 160.289, 159.528, 158.912, 158.467, 158.016, 157.628, 168.146, 167.162, 165.58, 163.857, 162.33, 161.028, 160.044, 159.347, 158.837, 158.357, 157.766, 157.07, 156.444, 155.879, 155.401, 154.901, 154.286, 153.488, 152.406, 151.027, 149.483, 147.931, 146.396, 164.869, 168.479, 172.097, 175.436, 177.306, 175.82, 173.103, 167.416, 169.151, 170.826, 172.469, 174.001, 175.092, 175.614, 175.37, 174.602, 173.636, 152.706, 154.572, 156.157, 157.367, 158.065, 158.33, 158.349, 158.217, 157.941, 157.525, 157.021, 170.934, 170.856, 170.713, 170.492, 170.274, 169.914, 169.286, 168.31, 167.106, 165.684, 164.235, 162.859, 161.667, 160.727, 160.951, 161.57, 162.738, 164.322, 165.75, 166.579, 166.511, 165.428, 163.842, 164.501, 165.082, 165.671, 166.419, 167.36, 168.374, 169.332, 170.271, 162.404, 161.138, 160.223, 159.864, 160.045, 160.692, 161.675, 162.986, 164.876, 173.657, 175.847, 177.071, 176.74, 175.625, 174.478, 173.354, 171.997, 170.397, 168.508, 166.413, 164.238, 162.165, 168.104, 168.662, 169.273, 169.847, 170.388, 170.973, 171.626, 172.086, 173.793, 175.234, 175.464, 173.888, 171.437, 168.739, 166.292, 162.574, 162.982, 163.387, 163.638, 163.679, 163.568, 163.375, 163.131, 162.724, 156.398, 155.663, 155.169, 154.957, 155.115, 155.401, 155.79, 156.256, 156.715, 157.15, 157.395, 157.528, 157.536, 157.221, 148.224, 147.864, 147.494, 147.185, 147.044, 146.92, 146.629, 145.993, 145.073, 143.892, 142.681, 170.628, 171.607, 172.829, 174.079, 175.069, 175.183, 174.367, 173.037, 171.495, 170.01, 168.67, 167.491, 166.409, 165.487, 164.851, 164.452, 164.247, 162.205, 160.072, 157.879, 155.701, 153.658, 151.766, 150.031, 148.422, 146.872, 145.503, 144.261, 143.057, 142.052, 141.419, 157.67, 157.289, 156.739, 155.866, 154.66, 153.175, 151.591, 150.084, 148.734, 147.656, 146.91, 164.451, 163.106, 162.006, 161.127, 160.337, 159.718, 159.246, 158.9, 158.719, 158.604, 158.556, 158.613, 158.724, 158.995, 159.597, 160.515, 161.705, 163.178, 164.953, 166.753, 168.544, 170.259, 171.728, 172.84, 173.439, 173.532, 173.13, 172.361, 147.095, 147.636, 148.234, 148.725, 148.944, 149.032, 149.193, 149.55, 150.199, 151.223, 152.498, 162.205, 160.84, 159.301, 157.683, 156.208, 154.91, 153.868, 153.23, 152.98, 153.223, 156.451, 155.548, 154.941, 154.6, 154.422, 154.233, 153.832, 153.46, 153.261, 153.289, 153.706, 158.926, 158.277, 157.654, 157.314, 157.198, 157.359, 157.911, 158.933, 160.195, 161.606, 164.701, 166.092, 167.38, 168.616, 169.728, 170.554, 171.171, 171.639, 172.147, 172.773, 173.767, 175.07, 165.06, 166.619, 168.385, 170.53, 172.724, 174.458, 174.8, 173.236, 170.871, 168.294, 166.036, 159.895, 158.639, 157.534, 156.631, 156.006, 155.727, 155.703, 156.158, 152.066, 153.867, 155.579, 157.173, 158.806, 160.535, 162.311, 164.097, 165.776, 172.96, 175.811, 178.354, 179.478, 178.24, 177.663, 177.835, 178.682, 179.377, 177.597, 175.118, 172.355, 169.479, 166.705, 178.586, 178.104, 176.782, 175.076, 173.235, 171.185, 169.068, 166.899, 164.613, 162.228, 159.683, 158.692, 157.464, 155.856, 153.963, 152.084, 150.442, 149.326, 148.872, 149.043, 149.921, 162.295, 162.206, 162.061, 161.947, 161.95, 161.993, 161.939, 161.835, 161.679, 161.623, 173.864, 176.778, 178.707, 175.42, 171.273, 166.82, 162.511, 158.512, 154.955, 152.086, 149.941, 148.583, 147.863, 168.826, 169.258, 169.467, 169.421, 169.158, 168.73, 168.236, 167.535, 166.711, 165.75, 164.762, 163.778, 162.949, 156.382, 155.377, 154.659, 154.254, 154.177, 154.384, 154.85, 155.587, 156.287, 156.914, 157.544, 158.168, 158.834, 169.155, 167.675, 165.893, 164.194, 162.772, 161.74, 161.246, 161.378, 161.971, 153.217, 152.534, 151.975, 151.51, 151.152, 150.802, 150.545, 150.32, 150.354, 150.859, 151.947, 153.59, 155.651, 158.121, 160.781, 163.666, 166.627, 169.636, 172.638, 175.129, 176.4, 175.436, 173.244, 140.509, 138.848, 137.504, 136.431, 135.483, 134.742, 134.321, 134.168, 134.355, 135.042, 136.233, 137.716, 139.376, 141.093, 142.849, 144.688, 146.51, 168.973, 168.868, 169.034, 169.209, 169.326, 169.283, 169.044, 168.927, 168.897, 168.824, 168.75, 168.778, 168.704, 168.542, 168.206, 167.716, 167.051, 166.241, 165.342, 164.459, 163.559, 162.496, 161.288, 159.866, 158.263, 156.648, 164.996, 164.218, 163.022, 161.517, 159.711, 157.699, 155.696, 153.839, 152.305, 150.956, 149.81, 148.695, 147.471, 146.046, 144.598, 143.292, 142.408, 142.046, 142.31, 143.193, 144.614, 146.285, 148.146, 150.211, 165.015, 164.222, 163.282, 162.147, 161.032, 160.023, 159.178, 158.652, 158.556, 158.82, 159.573, 160.929, 162.737, 164.895, 167.308, 169.761, 171.73, 172.945, 173.244, 172.873, 172.145, 171.547, 171.263, 171.15, 171.117, 170.975, 170.718, 170.245, 160.795, 159.237, 157.477, 155.683, 154.108, 152.772, 151.646, 150.757, 150.1, 149.66, 149.443, 149.444, 149.744, 150.45, 151.426, 152.64, 154.062, 155.583, 157.026, 158.213, 159.231, 160.216, 161.069, 160.702, 160.714, 160.789, 160.811, 160.885, 161.144, 161.538, 162.254, 163.275, 164.571, 166.113, 167.837, 169.625, 171.345, 172.988, 174.327, 174.962, 174.61, 173.352, 171.571, 169.613, 167.578, 165.655, 163.956, 162.523, 161.487, 160.714, 160.204, 159.993, 159.902, 159.894, 159.876, 159.904, 173.694, 172.781, 171.811, 170.75, 169.672, 168.571, 167.508, 166.406, 165.437, 164.696, 164.259, 164.149, 164.308, 164.629, 164.941, 165.144, 165.36, 165.575, 165.883, 166.268, 143.294, 143.467, 143.862, 144.738, 146.202, 148.159, 150.594, 153.4, 156.402, 159.34, 162.006, 164.184, 165.623, 166.21, 165.912, 164.854, 163.11, 160.913, 158.401, 155.78, 153.137, 150.693, 148.614, 146.821, 170.885, 167.767, 164.67, 161.809, 159.592, 158.205, 157.65, 157.997, 159.207, 161.342, 164.135, 167.12, 170.216, 173.12, 175.523, 177.291, 178.353, 178.717, 178.476, 177.4, 175.487, 170.494, 169.029, 167.574, 166.346, 165.324, 164.72, 164.464, 164.379, 164.303, 164.188, 163.879, 176.864, 176.857, 176.921, 176.811, 176.377, 175.577, 174.689, 173.82, 173.011, 172.396, 171.909, 171.678, 171.631, 171.786, 158.393, 157.386, 156.738, 156.423, 156.514, 156.891, 157.515, 158.285, 159.077, 159.926, 160.964, 162.092, 163.299, 164.677, 166.228, 167.828, 169.022, 169.728, 169.744, 169.08, 167.713, 165.816, 163.663, 161.478, 151.753, 152.118, 152.375, 152.411, 152.218, 151.91, 151.503, 151.231, 151.234, 151.492, 151.948, 152.312, 152.56, 152.739, 152.855, 153.002, 153.34, 153.755, 154.331, 154.841, 154.933, 154.486, 153.623, 152.564, 151.627, 150.848, 150.257, 149.772, 162.141, 162.763, 163.465, 163.922, 164.046, 163.651, 162.886, 161.827, 160.588, 159.478, 158.555, 158.045, 158.075, 158.634, 159.677, 161.197, 162.77, 164.122, 165.059, 165.398, 165.297, 165.011, 164.708, 164.454, 164.338, 164.185, 168.926, 169.874, 170.7, 171.264, 171.703, 172.033, 172.413, 172.894, 173.452, 173.966, 174.133, 173.797, 172.959, 171.711, 170.172, 168.559, 167.036, 165.637, 164.494, 163.772, 163.733, 164.489, 155.598, 154.684, 153.994, 153.558, 153.221, 153.031, 152.959, 152.886, 152.792, 152.534, 152.165, 151.555, 150.763, 149.956, 149.224, 148.559, 147.895, 147.103, 146.171, 150.955, 151.939, 152.945, 154.179, 155.787, 157.798, 160.182, 162.928, 165.978, 168.958, 171.528, 173.349, 173.797, 172.526, 170.262, 167.631, 164.866, 162.06, 159.174, 156.123, 153.125, 150.265, 147.933, 146.123, 144.747, 143.561, 142.343, 140.851, 139.132, 137.313, 135.712, 134.538, 133.823, 133.504, 133.425, 160.706, 163.38, 165.684, 167.171, 167.514, 166.545, 164.611, 162.065, 159.115, 156.251, 153.58, 151.181, 149.068, 147.341, 146.136, 145.294, 144.833, 144.788, 145.268, 146.453, 148.207, 150.428, 153.059, 155.902, 158.737, 161.558, 164.17, 166.462, 168.177, 169.172, 169.408, 168.786, 167.209, 164.984, 162.539, 160.1, 157.738, 155.628, 153.82, 152.366, 151.288, 150.492, 149.994, 149.689, 149.718, 150.062, 171.053, 170.45, 169.726, 168.817, 167.784, 166.677, 165.739, 165.075, 164.723, 164.661, 164.994, 165.635, 166.512, 165.162, 162.91, 160.643, 158.485, 156.38, 154.122, 151.804, 149.583, 147.647, 146.144, 144.96, 144.031, 143.164, 142.311, 141.316, 140.178, 139.154, 138.429, 160.406, 159.735, 159.145, 158.498, 157.864, 157.404, 157.192, 157.385, 157.947, 171.631, 171.979, 172.067, 171.965, 171.712, 171.46, 171.411, 171.584, 171.946, 172.267, 172.593, 172.82, 173.103, 173.25, 173.277, 173.334, 173.471, 173.626, 173.839, 174.234, 164.933, 165.836, 166.464, 166.907, 167.176, 167.415, 167.697, 167.91, 168.005, 167.835, 167.343, 166.572, 165.722, 164.881, 164.156, 163.639, 163.424, 163.705, 164.37, 164.304, 163.036, 161.568, 160.03, 158.681, 157.604, 156.996, 156.794, 156.981, 157.547, 158.144, 158.619, 158.95, 159.397, 159.958, 160.683, 161.722, 163.03, 164.338, 165.599, 166.782, 167.877, 168.896, 169.8, 170.612, 171.384, 172.139, 172.786, 173.213, 173.426, 173.363, 171.612, 173.631, 175.425, 176.279, 175.119, 172.619, 169.731, 166.739, 164.034, 161.576, 159.64, 158.446, 158.014, 158.469, 159.651, 161.456, 163.871, 166.512, 169.369, 172.186, 174.584, 176.329, 177.177, 177.131, 176.676, 176.23, 175.834, 175.546, 175.305, 175.066, 174.791, 174.429, 174.043, 173.596, 173.049, 172.423, 171.598, 170.614, 159.686, 159.961, 159.935, 160.055, 160.275, 160.483, 160.595, 160.415, 159.803, 158.735, 157.436, 156.212, 155.163, 154.588, 154.548, 154.88, 155.325, 155.686, 155.85, 155.86, 155.873, 161.713, 159.281, 156.646, 154.014, 151.612, 149.689, 148.322, 147.563, 147.61, 148.24, 149.5, 151.4, 153.748, 156.109, 158.452, 160.719, 162.924, 165.038, 167.049, 169.015, 170.86, 172.454, 173.392, 172.953, 171.245, 168.959, 159.681, 158.14, 157.11, 156.753, 156.955, 157.64, 158.774, 160.258, 161.864, 163.555, 165.282, 166.95, 168.182, 168.863, 169.055, 168.858, 168.087, 169.102, 169.979, 170.507, 170.379, 169.384, 167.662, 165.656, 163.712, 161.947, 160.378, 158.971, 157.565, 156.199, 155.01, 154.101, 153.609, 153.626, 154.115, 154.854, 155.56, 156.082, 156.137, 155.871, 155.556, 155.506, 155.711, 172.623, 174.334, 174.7, 173.265, 170.883, 168.415, 166.306, 164.76, 163.834, 163.321, 170.965, 170.822, 170.112, 169.156, 168.135, 166.953, 165.469, 163.621, 161.497, 159.281, 157.203, 155.447, 154.041, 152.993, 152.286, 151.99, 152.202, 152.758, 153.69, 154.946, 156.589, 158.292, 159.902, 146.025, 147.759, 149.648, 151.651, 153.625, 155.482, 157.216, 158.696, 159.727, 160.184, 160.154, 159.688, 158.726, 157.274, 155.421, 153.3, 151.214, 149.311, 147.632, 146.383, 167.004, 165.797, 164.355, 162.879, 161.587, 160.71, 160.219, 160.112, 160.405, 160.911, 161.73, 162.912, 164.46, 166.353, 164.224, 163.219, 162.142, 160.955, 159.757, 158.682, 157.746, 157.026, 156.449, 152.408, 152.325, 152.012, 151.581, 151.037, 150.586, 150.435, 150.592, 151.019, 151.542, 152.087, 152.527, 152.839, 152.999, 153.076, 153.222, 153.438, 153.748, 154.076, 154.077, 153.651, 152.785, 151.817, 150.953, 150.431, 150.33, 150.661, 151.303, 151.994, 152.467, 152.772, 153.106, 153.582, 154.209, 155.145, 156.411, 129.912, 129.79, 129.527, 129.245, 129.103, 129.214, 129.488, 129.702, 129.83, 129.638, 129.043, 128.189, 127.324, 126.6, 126.118, 125.778, 125.446, 124.988, 124.177, 123.193, 151.423, 151.266, 151.323, 151.447, 151.558, 151.735, 152.151, 152.915, 154.201, 155.742, 157.3, 158.812, 160.345, 161.814, 163.234, 164.587, 165.769, 166.709, 167.447, 167.574, 167.013, 165.947, 164.4, 162.646, 160.862, 159.192, 157.604, 171.724, 173.119, 174.802, 176.881, 179.294, 178.106, 175.485, 172.937, 170.612, 168.616, 167.13, 166.154, 165.694, 165.716, 166.085, 166.875, 168.035, 169.419, 170.878, 172.36, 173.746, 174.83, 175.507, 175.715, 175.406, 164.337, 164.587, 165.058, 165.638, 166.334, 167.306, 168.422, 169.505, 170.561, 171.5, 172.348, 173.072, 173.727, 174.474, 175.156, 175.524, 153.092, 152.572, 151.994, 151.365, 150.658, 149.815, 148.975, 148.176, 147.599, 147.403, 147.656, 148.125, 148.562, 149.019, 149.331, 149.564, 149.958, 150.497, 151.11, 151.72, 152.484, 153.252, 153.757, 153.951, 153.892, 153.759, 153.831, 153.971, 154.203, 154.539, 154.761, 154.757, 154.414, 153.84, 153.266, 152.735, 152.408, 152.177, 152.11, 152.083, 151.991, 151.791, 151.47, 151.21, 151.133, 151.338, 151.819, 152.478, 153.053, 153.53, 153.912, 154.333, 158.105, 158.489, 158.875, 159.299, 159.805, 160.152, 160.358, 160.32, 160.106, 159.69, 159.056, 158.35, 157.493, 156.494, 155.49, 154.377, 153.202, 152.01, 150.891, 149.821, 148.834, 148.023, 147.501, 147.374, 147.647, 148.21, 149.1, 154.193, 155.208, 156.752, 158.77, 160.988, 163.233, 165.427, 167.562, 169.489, 171.194, 172.571, 173.442, 170.062, 170.213, 169.493, 168.193, 166.766, 165.455, 164.387, 163.456, 162.668, 161.967, 161.38, 160.898, 160.496, 160.167, 160.177, 160.594, 161.395, 162.454, 163.673, 164.818, 165.582, 165.443, 164.489, 162.898, 160.893, 158.664, 156.531, 154.506, 152.532, 150.601, 148.594, 146.437, 144.52, 143.065, 142.275, 142.192, 142.756, 166.617, 166.654, 166.94, 167.425, 167.988, 168.783, 169.73, 170.872, 172.022, 173.162, 174.144, 174.919, 175.407, 175.447, 175.177, 174.484, 173.481, 172.194, 170.771, 169.316, 167.728, 156.328, 155.916, 155.461, 155.117, 155.032, 155.349, 155.921, 156.801, 157.916, 159.04, 160.179, 161.367, 162.736, 164.23, 165.869, 167.604, 169.433, 158.111, 157.232, 156.493, 155.96, 155.494, 155.067, 154.526, 153.798, 152.781, 151.605, 155.351, 154.397, 153.595, 152.904, 152.344, 151.989, 151.73, 151.605, 151.629, 151.867, 152.433, 153.474, 154.825, 156.452, 158.25, 156.462, 155.352, 154.66, 154.432, 154.44, 154.504, 154.445, 154.446, 154.526, 154.897, 155.59, 156.648, 158.133, 159.846, 161.485, 162.794, 163.789, 164.588, 165.839, 166.477, 166.913, 167.319, 167.658, 167.822, 168.014, 168.398, 169.201, 170.451, 172.021, 173.751, 175.294, 176.151, 175.727, 174.459, 172.893, 171.327, 169.976, 168.863]
dis mean and std : (2.015355673133451, 0.33597444550615646)
angle mean and std : (162.10921216378964, 9.861672791704809)
