# Supplementary material for: Modelling chemical processes in explicit solvents with machine learning potentials
Source: Nat Commun. 2024 Jul 20;15:6114. doi: 10.1038/s41467-024-50418-6 (PMC11271496; doi:10.1038/s41467-024-50418-6)
Supplement: Supplementary file 4 — Source Data [file 41467_2024_50418_MOESM4_ESM.zip › source_data/SI/S10/s34/reactant_methanol.txt]

WARNING: $DFTB_PATH not set, dftb+ not available
dis : [1.72, 1.724, 1.728, 1.732, 1.741, 1.754, 1.768, 1.778, 1.784, 1.785, 1.78, 1.771, 1.764, 1.761, 1.764, 1.771, 1.778, 1.785, 1.789, 1.789, 1.787, 1.787, 1.79, 1.798, 1.808, 1.82, 1.829, 1.834, 1.834, 1.832, 1.827, 1.821, 1.815, 1.808, 1.8, 1.793, 1.787, 1.784, 1.784, 1.79, 1.799, 1.693, 1.717, 1.734, 1.736, 1.723, 1.705, 1.69, 1.685, 1.692, 1.707, 1.728, 1.748, 1.758, 1.754, 1.739, 1.72, 1.705, 1.699, 1.705, 1.722, 1.742, 1.759, 1.764, 1.755, 1.735, 1.715, 1.7, 1.696, 1.705, 1.724, 1.746, 1.762, 1.763, 1.75, 1.729, 1.709, 1.697, 1.695, 1.703, 1.693, 1.715, 1.731, 1.735, 1.726, 1.71, 1.692, 1.681, 1.679, 1.687, 1.699, 1.711, 1.716, 1.708, 1.69, 1.67, 1.654, 1.646, 1.65, 1.661, 1.676, 1.687, 1.692, 1.685, 1.672, 1.657, 1.646, 1.644, 1.651, 1.665, 1.682, 1.695, 1.693, 1.697, 1.702, 1.713, 1.727, 1.743, 1.756, 1.764, 1.764, 1.759, 1.751, 1.743, 1.738, 1.739, 1.743, 1.749, 1.754, 1.757, 1.754, 1.748, 1.743, 1.746, 1.755, 1.771, 1.794, 1.816, 1.833, 1.842, 1.845, 1.845, 1.848, 1.857, 1.873, 1.896, 1.919, 1.937, 1.947, 1.742, 1.737, 1.74, 1.751, 1.77, 1.789, 1.805, 1.813, 1.815, 1.814, 1.816, 1.824, 1.84, 1.858, 1.875, 1.888, 1.897, 1.901, 1.906, 1.913, 1.923, 1.936, 1.953, 1.97, 1.984, 1.994, 2.0, 2.004, 2.008, 2.016, 2.028, 2.045, 2.064, 2.079, 2.086, 2.085, 2.081, 2.078, 2.113, 2.11, 2.103, 2.097, 2.095, 2.098, 2.106, 2.115, 2.121, 2.122, 2.117, 2.107, 2.097, 2.088, 2.085, 2.089, 2.098, 2.106, 2.111, 2.109, 2.1, 2.086, 2.076, 2.07, 2.072, 2.081, 2.091, 2.103, 2.112, 2.115, 2.115, 2.113, 2.112, 2.115, 2.119, 2.122, 2.117, 2.105, 2.09, 2.075, 1.853, 1.82, 1.796, 1.791, 1.804, 1.829, 1.856, 1.874, 1.871, 1.851, 1.823, 1.8, 1.791, 1.798, 1.818, 1.842, 1.858, 1.86, 1.85, 1.836, 1.828, 1.831, 1.846, 1.868, 1.889, 1.901, 1.896, 1.876, 1.853, 1.837, 2.118, 2.11, 2.106, 2.107, 2.11, 2.113, 2.111, 2.107, 2.1, 2.095, 2.095, 2.101, 2.111, 2.123, 2.129, 2.128, 2.122, 2.114, 2.107, 2.104, 2.108, 2.115, 2.122, 2.125, 2.125, 2.116, 2.104, 2.093, 2.089, 2.091, 2.098, 2.106, 2.107, 2.103, 2.093, 2.081, 2.072, 2.069, 1.835, 1.846, 1.853, 1.849, 1.835, 1.814, 1.792, 1.78, 1.778, 1.788, 1.804, 1.821, 1.832, 1.831, 1.821, 1.808, 1.795, 1.787, 1.787, 1.794, 1.801, 1.804, 1.799, 1.789, 1.778, 1.772, 1.772, 1.781, 1.798, 1.818, 2.104, 2.102, 2.1, 2.099, 2.104, 2.114, 2.128, 2.143, 2.156, 2.166, 2.173, 2.178, 2.186, 2.195, 2.206, 2.216, 2.225, 2.233, 2.238, 2.237, 2.233, 2.23, 2.229, 2.231, 2.236, 2.245, 2.252, 2.255, 2.25, 2.243, 2.238, 2.238, 2.241, 2.246, 2.252, 2.256, 2.254, 2.248, 1.853, 1.864, 1.872, 1.873, 1.871, 1.872, 1.878, 1.89, 1.905, 1.919, 1.93, 1.934, 1.932, 1.926, 1.921, 1.921, 1.928, 1.94, 1.953, 1.96, 1.96, 1.953, 1.945, 1.942, 1.945, 1.956, 1.972, 1.988, 1.995, 1.991, 1.98, 1.971, 1.968, 1.973, 1.986, 1.77, 1.749, 1.733, 1.726, 1.729, 1.74, 1.751, 1.756, 1.752, 1.743, 1.732, 1.727, 1.728, 1.736, 1.747, 1.755, 1.756, 1.748, 1.734, 1.719, 1.708, 1.703, 1.706, 1.715, 1.727, 1.735, 1.735, 1.726, 1.716, 1.71, 1.713, 1.727, 1.748, 1.77, 1.785, 1.871, 1.866, 1.872, 1.887, 1.906, 1.92, 1.923, 1.915, 1.9, 1.886, 1.881, 1.884, 1.895, 1.907, 1.914, 1.909, 1.893, 1.872, 1.853, 1.844, 1.846, 1.857, 1.871, 1.879, 1.872, 1.851, 1.82, 1.793, 1.775, 1.769, 1.776, 1.786, 1.79, 1.782, 1.763, 1.737, 1.714, 1.702, 1.705, 1.722, 1.748, 2.113, 2.123, 2.112, 2.079, 2.036, 1.998, 1.975, 1.972, 1.983, 1.999, 2.004, 1.984, 1.944, 1.9, 1.868, 1.856, 1.863, 1.885, 1.909, 1.92, 1.908, 1.875, 1.835, 1.802, 1.786, 1.789, 1.808, 1.833, 1.85, 1.847, 1.82, 1.78, 1.744, 1.722, 1.719, 2.19, 2.204, 2.211, 2.21, 2.203, 2.195, 2.19, 2.192, 2.2, 2.211, 2.221, 2.224, 2.219, 2.207, 2.194, 2.186, 2.186, 2.194, 2.205, 2.214, 2.215, 2.206, 2.19, 2.172, 2.161, 2.156, 2.156, 2.158, 2.155, 2.148, 2.137, 2.126, 2.116, 2.108, 2.103, 2.101, 2.104, 2.105, 2.103, 2.141, 2.152, 2.159, 2.165, 2.174, 2.188, 2.207, 2.228, 2.246, 2.258, 2.266, 2.269, 2.269, 2.268, 2.268, 2.268, 2.271, 2.274, 2.276, 2.273, 2.262, 2.247, 2.232, 2.219, 2.211, 2.208, 2.209, 2.209, 2.208, 2.202, 2.193, 2.183, 2.179, 2.18, 2.188, 1.716, 1.728, 1.74, 1.749, 1.752, 1.752, 1.752, 1.753, 1.757, 1.765, 1.775, 1.785, 1.79, 1.79, 1.785, 1.778, 1.772, 1.769, 1.772, 1.777, 1.782, 1.786, 1.784, 1.779, 1.773, 1.77, 1.771, 2.191, 2.183, 2.179, 2.178, 2.175, 2.171, 2.166, 2.161, 2.158, 2.158, 2.16, 2.165, 2.172, 2.175, 2.173, 2.166, 2.155, 2.142, 2.128, 2.115, 2.103, 2.091, 2.078, 2.064, 2.05, 2.036, 2.022, 2.012, 2.005, 2.0, 1.999, 1.998, 1.998, 1.718, 1.729, 1.731, 1.722, 1.704, 1.686, 1.675, 1.672, 1.679, 1.693, 1.71, 1.719, 1.716, 1.698, 1.674, 1.652, 1.64, 1.639, 1.651, 1.672, 1.694, 1.709, 1.707, 1.692, 1.67, 1.651, 1.641, 1.646, 1.665, 1.692, 1.714, 1.725, 1.718, 1.697, 1.716, 1.711, 1.712, 1.72, 1.73, 1.737, 1.738, 1.735, 1.73, 1.726, 1.725, 1.727, 1.733, 1.738, 1.741, 1.742, 1.739, 1.731, 1.718, 1.706, 1.696, 1.689, 1.687, 1.689, 1.69, 1.686, 1.675, 1.659, 1.642, 1.761, 1.75, 1.736, 1.727, 1.722, 1.723, 1.729, 1.737, 1.742, 1.74, 1.728, 1.709, 1.688, 1.671, 1.661, 1.661, 1.666, 1.672, 1.671, 1.662, 1.644, 1.623, 1.602, 1.588, 1.581, 1.584, 1.595, 1.607, 1.614, 1.615, 1.609, 1.6, 1.592, 1.589, 1.592, 1.738, 1.745, 1.751, 1.754, 1.753, 1.748, 1.745, 1.743, 1.745, 1.753, 1.765, 1.779, 1.79, 1.795, 1.792, 1.784, 1.778, 1.778, 1.784, 1.796, 1.809, 1.814, 1.808, 1.791, 1.77, 1.749, 1.734, 1.728, 1.73, 1.736, 1.726, 1.72, 1.717, 1.718, 1.723, 1.732, 1.744, 1.755, 1.764, 1.769, 1.768, 1.762, 1.752, 1.744, 1.74, 1.741, 1.745, 1.752, 1.758, 1.755, 1.74, 1.716, 1.685, 1.656, 1.634, 1.624, 1.628, 1.641, 1.84, 1.859, 1.878, 1.886, 1.876, 1.849, 1.817, 1.793, 1.783, 1.791, 1.808, 1.828, 1.84, 1.837, 1.82, 1.796, 1.775, 1.765, 1.769, 1.783, 1.799, 1.806, 1.796, 1.773, 1.744, 1.721, 1.712, 1.718, 1.733, 1.75, 1.758, 1.744, 1.732, 1.72, 1.712, 1.712, 1.717, 1.726, 1.733, 1.734, 1.728, 1.714, 1.693, 1.673, 1.658, 1.651, 1.652, 1.656, 1.659, 1.655, 1.644, 1.625, 1.603, 1.585, 1.574, 1.57, 1.574, 1.585, 1.599, 1.608, 1.61, 1.605, 1.597, 1.589, 2.055, 2.077, 2.091, 2.097, 2.095, 2.091, 2.09, 2.099, 2.116, 2.138, 2.159, 2.172, 2.173, 2.168, 2.164, 2.166, 2.18, 2.203, 2.229, 2.252, 2.264, 2.261, 2.247, 2.229, 2.215, 2.212, 2.218, 2.229, 2.24, 2.243, 2.235, 1.727, 1.71, 1.699, 1.693, 1.692, 1.691, 1.688, 1.681, 1.67, 1.656, 1.64, 1.625, 1.616, 1.613, 1.615, 1.622, 1.631, 1.635, 1.631, 1.619, 1.604, 1.59, 1.578, 1.572, 1.571, 1.574, 1.578, 1.581, 1.585, 1.589, 1.593, 1.6, 1.611, 1.625, 1.638, 1.649, 1.656, 1.658, 1.657, 1.755, 1.764, 1.761, 1.747, 1.726, 1.705, 1.691, 1.687, 1.691, 1.699, 1.703, 1.698, 1.684, 1.664, 1.64, 1.622, 1.614, 1.615, 1.624, 1.633, 1.636, 1.63, 1.613, 1.593, 1.573, 1.558, 1.552, 1.555, 1.565, 1.578, 1.589, 1.591, 2.113, 2.142, 2.149, 2.131, 2.1, 2.073, 2.062, 2.071, 2.096, 2.127, 2.151, 2.153, 2.133, 2.103, 2.078, 2.067, 2.074, 2.098, 2.127, 2.144, 2.138, 2.111, 2.077, 2.049, 2.041, 2.051, 2.076, 2.103, 2.114, 2.102, 1.732, 1.741, 1.748, 1.747, 1.734, 1.715, 1.699, 1.692, 1.694, 1.706, 1.722, 1.737, 1.744, 1.741, 1.727, 1.707, 1.689, 1.679, 1.677, 1.682, 1.692, 1.697, 1.693, 1.678, 1.654, 1.631, 1.614, 1.609, 1.617, 1.636, 1.661, 1.68, 1.688, 1.681, 1.663, 1.642, 1.625, 1.757, 1.77, 1.774, 1.767, 1.753, 1.738, 1.729, 1.731, 1.741, 1.759, 1.78, 1.797, 1.801, 1.794, 1.781, 1.769, 1.762, 1.766, 1.776, 1.791, 1.805, 1.813, 1.811, 1.8, 1.787, 1.779, 1.78, 1.788, 1.8, 1.81, 1.812, 2.085, 2.072, 2.068, 2.073, 2.086, 2.101, 2.109, 2.108, 2.097, 2.079, 2.062, 2.052, 2.055, 2.07, 2.089, 2.1, 2.096, 2.076, 2.048, 2.021, 2.007, 2.006, 2.018, 2.034, 2.044, 2.042, 2.027, 2.005, 1.987, 1.978, 1.98, 1.993, 2.007, 2.016, 2.011, 1.871, 1.883, 1.901, 1.919, 1.936, 1.946, 1.952, 1.955, 1.962, 1.973, 1.987, 2.0, 2.01, 2.015, 2.013, 2.006, 1.999, 1.995, 1.995, 1.999, 2.008, 2.019, 2.029, 2.036, 2.039, 2.04, 2.038, 2.038, 2.041, 2.047, 2.054, 2.06, 2.064, 2.069, 2.072, 2.077, 2.084, 2.092, 1.897, 1.889, 1.874, 1.86, 1.855, 1.859, 1.87, 1.883, 1.89, 1.887, 1.875, 1.858, 1.84, 1.828, 1.824, 1.826, 1.83, 1.833, 1.828, 1.813, 1.795, 1.779, 1.772, 1.776, 1.79, 1.809, 1.824, 1.826, 1.814, 1.79, 1.763, 1.741, 1.73, 1.731, 1.737, 2.125, 2.161, 2.175, 2.16, 2.13, 2.104, 2.093, 2.104, 2.133, 2.171, 2.202, 2.211, 2.195, 2.164, 2.137, 2.122, 2.125, 2.142, 2.163, 2.172, 2.156, 2.115, 2.067, 2.029, 2.012, 2.015, 2.034, 2.055, 2.061, 2.041, 2.002, 1.963, 1.939, 1.871, 1.877, 1.887, 1.893, 1.892, 1.883, 1.87, 1.859, 1.854, 1.858, 1.868, 1.879, 1.888, 1.889, 1.883, 1.871, 1.855, 1.84, 1.83, 1.825, 1.823, 1.821, 1.817, 1.808, 1.796, 1.784, 1.776, 1.772, 1.776, 1.785, 1.795, 1.803, 1.804, 1.799, 1.792, 1.789, 1.795, 1.806, 1.823, 1.842, 1.855, 1.853, 1.844, 1.837, 1.834, 1.837, 1.844, 1.854, 1.859, 1.857, 1.849, 1.837, 1.826, 1.819, 1.82, 1.825, 1.831, 1.833, 1.832, 1.824, 1.81, 1.795, 1.783, 1.778, 1.784, 1.798, 1.814, 1.826, 1.829, 1.824, 1.814, 1.732, 1.722, 1.718, 1.718, 1.721, 1.723, 1.722, 1.716, 1.706, 1.693, 1.683, 1.676, 1.675, 1.677, 1.677, 1.675, 1.67, 1.661, 1.649, 1.635, 1.623, 1.613, 1.606, 1.604, 1.604, 1.604, 1.604, 1.602, 1.597, 1.593, 1.593, 1.598, 1.75, 1.739, 1.736, 1.74, 1.751, 1.766, 1.778, 1.783, 1.779, 1.769, 1.757, 1.75, 1.752, 1.762, 1.777, 1.792, 1.799, 1.797, 1.787, 1.774, 1.763, 1.755, 1.752, 1.752, 1.756, 1.758, 1.756, 1.748, 1.737, 1.726, 1.719, 1.716, 1.721, 1.73, 1.741, 1.748, 2.134, 2.099, 2.074, 2.065, 2.072, 2.09, 2.108, 2.113, 2.098, 2.069, 2.039, 2.022, 2.023, 2.041, 2.067, 2.086, 2.086, 2.065, 2.03, 1.994, 1.969, 1.96, 1.967, 1.984, 1.997, 1.996, 1.973, 1.94, 1.907, 1.887, 1.885, 1.899, 1.923, 1.941, 1.942, 1.923, 1.934, 1.918, 1.911, 1.913, 1.923, 1.936, 1.946, 1.946, 1.937, 1.925, 1.915, 1.916, 1.927, 1.944, 1.961, 1.968, 1.963, 1.948, 1.928, 1.912, 1.905, 1.91, 1.922, 1.933, 1.938, 1.932, 1.918, 1.901, 1.892, 1.893, 1.904, 1.92, 1.935, 1.941, 1.753, 1.774, 1.788, 1.788, 1.775, 1.757, 1.744, 1.744, 1.756, 1.778, 1.798, 1.809, 1.805, 1.788, 1.77, 1.758, 1.757, 1.769, 1.791, 1.815, 1.832, 1.836, 1.828, 1.814, 1.802, 1.8, 1.808, 1.828, 1.851, 1.867, 1.871, 1.864, 1.848, 1.833, 1.826, 1.83, 1.881, 1.869, 1.86, 1.86, 1.868, 1.884, 1.902, 1.914, 1.914, 1.906, 1.897, 1.891, 1.893, 1.904, 1.921, 1.939, 1.95, 1.947, 1.932, 1.915, 1.905, 1.905, 1.918, 1.939, 1.961, 1.975, 1.975, 1.965, 1.95, 1.939, 1.936, 1.944, 1.96, 1.977, 1.989, 1.99, 1.982, 2.155, 2.14, 2.125, 2.117, 2.118, 2.127, 2.139, 2.148, 2.148, 2.138, 2.12, 2.102, 2.09, 2.088, 2.095, 2.105, 2.109, 2.104, 2.092, 2.075, 2.059, 2.051, 2.051, 2.059, 2.067, 2.07, 2.064, 2.051, 2.033, 2.016, 2.005, 2.003, 2.011, 2.022, 2.028, 2.026, 2.014, 1.996, 1.981, 1.975, 2.026, 2.033, 2.034, 2.026, 2.01, 1.991, 1.974, 1.966, 1.971, 1.986, 2.004, 2.016, 2.015, 2.004, 1.989, 1.979, 1.977, 1.987, 2.003, 2.017, 2.023, 2.017, 2.004, 1.989, 1.979, 1.98, 1.991, 2.006, 2.018, 2.025, 2.023, 2.013, 2.003, 1.997, 2.056, 2.062, 2.062, 2.057, 2.052, 2.053, 2.06, 2.074, 2.089, 2.102, 2.11, 2.112, 2.114, 2.117, 2.124, 2.134, 2.146, 2.157, 2.166, 2.172, 2.178, 2.184, 2.19, 2.196, 2.204, 2.209, 2.21, 2.208, 2.204, 2.201, 2.2, 2.201, 2.203, 2.205, 2.207, 2.207, 2.204, 2.2, 2.198, 2.199, 2.202, 2.207, 2.112, 2.112, 2.115, 2.116, 2.113, 2.104, 2.092, 2.08, 2.073, 2.069, 2.067, 2.066, 2.064, 2.058, 2.049, 2.035, 2.022, 2.013, 2.009, 2.01, 2.013, 2.016, 2.018, 2.018, 2.014, 2.009, 2.002, 1.995, 1.99, 1.984, 1.977, 1.965, 1.947, 1.925, 1.757, 1.754, 1.753, 1.754, 1.755, 1.757, 1.759, 1.761, 1.763, 1.766, 1.77, 1.773, 1.773, 1.773, 1.774, 1.778, 1.783, 1.791, 1.8, 1.807, 1.813, 1.818, 1.824, 1.832, 1.842, 1.857, 1.874, 1.888, 1.9, 1.909, 1.916, 1.923, 1.835, 1.849, 1.858, 1.856, 1.84, 1.816, 1.793, 1.778, 1.777, 1.789, 1.808, 1.825, 1.833, 1.828, 1.811, 1.791, 1.779, 1.778, 1.789, 1.806, 1.824, 1.833, 1.826, 1.809, 1.791, 1.781, 1.786, 1.809, 1.845, 1.88, 1.906, 1.913, 1.905, 1.893, 1.888, 2.212, 2.238, 2.249, 2.238, 2.211, 2.184, 2.169, 2.175, 2.202, 2.241, 2.277, 2.294, 2.286, 2.264, 2.241, 2.228, 2.231, 2.249, 2.275, 2.296, 2.297, 2.274, 2.238, 2.204, 2.182, 2.179, 2.193, 2.217, 2.234, 2.228, 2.196, 2.152, 2.116, 2.119, 2.138, 2.154, 2.16, 2.155, 2.143, 2.13, 2.121, 2.121, 2.128, 2.138, 2.142, 2.136, 2.118, 2.095, 2.071, 2.054, 2.046, 2.047, 2.049, 2.046, 2.036, 2.02, 2.0, 1.982, 1.971, 1.971, 1.979, 1.992, 2.002, 2.005, 1.936, 1.927, 1.914, 1.9, 1.889, 1.883, 1.883, 1.886, 1.887, 1.883, 1.875, 1.862, 1.848, 1.835, 1.827, 1.822, 1.819, 1.816, 1.811, 1.805, 1.794, 1.784, 1.778, 1.774, 1.772, 1.769, 1.767, 1.765, 1.761, 1.754, 1.747, 1.743, 1.693, 1.696, 1.7, 1.706, 1.712, 1.719, 1.724, 1.728, 1.732, 1.736, 1.742, 1.749, 1.758, 1.769, 1.78, 1.789, 1.795, 1.799, 1.803, 1.807, 1.811, 1.817, 1.825, 1.834, 1.841, 1.843, 1.842, 1.842, 1.84, 1.841, 1.844, 1.849, 1.854, 1.859, 1.861, 2.208, 2.221, 2.229, 2.223, 2.205, 2.18, 2.158, 2.148, 2.15, 2.162, 2.179, 2.189, 2.187, 2.175, 2.161, 2.154, 2.155, 2.166, 2.184, 2.201, 2.21, 2.206, 2.192, 2.175, 2.161, 2.156, 2.158, 2.16, 2.158, 2.149, 2.128, 2.102, 2.08, 2.067, 2.064, 2.07, 2.079, 2.103, 2.088, 2.087, 2.1, 2.125, 2.156, 2.18, 2.191, 2.188, 2.179, 2.173, 2.177, 2.191, 2.213, 2.234, 2.247, 2.247, 2.235, 2.22, 2.209, 2.205, 2.207, 2.211, 2.209, 2.191, 2.156, 2.11, 2.065, 2.031, 2.012, 2.007, 2.01, 2.012, 2.104, 2.113, 2.116, 2.114, 2.11, 2.105, 2.105, 2.11, 2.12, 2.13, 2.136, 2.138, 2.132, 2.122, 2.112, 2.107, 2.109, 2.119, 2.132, 2.142, 2.144, 2.138, 2.125, 2.114, 2.107, 2.109, 2.121, 2.137, 2.15, 2.154, 2.149, 2.14, 2.13, 2.085, 2.083, 2.085, 2.09, 2.094, 2.094, 2.092, 2.089, 2.088, 2.091, 2.099, 2.108, 2.116, 2.121, 2.121, 2.119, 2.117, 2.117, 2.122, 2.13, 2.14, 2.145, 2.143, 2.135, 2.122, 2.11, 2.101, 2.094, 2.092, 2.093, 2.094, 2.091, 2.086, 2.082, 2.078, 2.075, 2.073, 2.071, 2.072, 2.074, 2.078, 2.081, 2.082, 2.081, 2.077, 1.647, 1.655, 1.665, 1.673, 1.679, 1.683, 1.685, 1.688, 1.692, 1.698, 1.707, 1.718, 1.73, 1.737, 1.739, 1.736, 1.731, 1.727, 1.728, 1.732, 1.737, 1.741, 1.743, 1.742, 1.744, 1.748, 1.757, 1.738, 1.746, 1.757, 1.769, 1.779, 1.787, 1.79, 1.792, 1.794, 1.798, 1.804, 1.812, 1.821, 1.831, 1.84, 1.848, 1.854, 1.858, 1.861, 1.865, 1.868, 1.869, 1.87, 1.871, 1.872, 1.873, 1.872, 1.87, 1.867, 1.866, 1.864, 1.783, 1.777, 1.78, 1.792, 1.813, 1.836, 1.856, 1.864, 1.859, 1.847, 1.839, 1.84, 1.856, 1.88, 1.907, 1.928, 1.935, 1.928, 1.915, 1.904, 1.903, 1.916, 1.941, 1.969, 1.989, 1.991, 1.976, 1.955, 1.94, 1.937, 1.948, 1.969, 1.99, 2.003, 2.003, 1.748, 1.736, 1.726, 1.722, 1.726, 1.732, 1.739, 1.743, 1.742, 1.738, 1.732, 1.73, 1.732, 1.737, 1.745, 1.753, 1.758, 1.761, 1.759, 1.756, 1.754, 1.753, 1.753, 1.756, 1.761, 1.765, 1.765, 1.761, 1.753, 1.745, 1.738, 1.732, 1.73, 1.73, 1.729, 1.726, 1.777, 1.781, 1.782, 1.778, 1.771, 1.764, 1.762, 1.763, 1.769, 1.779, 1.789, 1.797, 1.8, 1.796, 1.791, 1.787, 1.786, 1.788, 1.793, 1.8, 1.806, 1.808, 1.804, 1.797, 1.791, 1.787, 1.789, 1.798, 1.809, 1.817, 1.821, 1.819, 1.813, 1.808, 1.806, 1.758, 1.771, 1.771, 1.756, 1.731, 1.705, 1.687, 1.681, 1.686, 1.7, 1.715, 1.723, 1.718, 1.701, 1.68, 1.661, 1.648, 1.644, 1.65, 1.662, 1.669, 1.668, 1.655, 1.632, 1.608, 1.592, 1.588, 1.597, 1.616, 1.642, 1.665, 1.677, 2.617, 1.674, 2.598, 1.66, 2.59, 1.642, 2.593, 1.63, 2.604, 1.629, 2.614, 1.641, 2.615, 1.66, 2.606, 1.682, 2.59, 2.194, 2.184, 2.175, 2.173, 2.181, 2.199, 2.22, 2.238, 2.248, 2.245, 2.236, 2.224, 2.217, 2.215, 2.219, 2.226, 2.232, 2.236, 2.237, 2.237, 2.233, 2.23, 2.224, 2.218, 2.213, 2.206, 2.198, 2.189, 2.18, 2.175, 2.173, 2.174, 2.179, 2.186, 2.19, 2.187, 2.179, 2.167, 2.155, 1.727, 1.709, 1.703, 1.712, 1.734, 1.763, 1.789, 1.801, 1.796, 1.778, 1.755, 1.739, 1.734, 1.743, 1.761, 1.782, 1.796, 1.798, 1.789, 1.772, 1.756, 1.749, 1.753, 1.769, 1.792, 1.813, 1.82, 1.813, 1.795, 1.776, 1.765, 1.767, 1.784, 1.811, 1.837, 1.852, 1.849, 1.83, 1.871, 1.875, 1.891, 1.915, 1.943, 1.964, 1.976, 1.979, 1.978, 1.979, 1.984, 1.995, 2.008, 2.019, 2.025, 2.026, 2.022, 2.016, 2.015, 2.021, 2.033, 2.048, 2.062, 2.071, 2.071, 2.064, 2.053, 2.044, 2.04, 2.045, 2.055, 2.066, 2.069, 2.061, 2.043, 2.021, 2.002, 1.995, 2.001, 2.018, 1.84, 1.843, 1.854, 1.87, 1.883, 1.889, 1.884, 1.871, 1.858, 1.855, 1.861, 1.877, 1.897, 1.914, 1.926, 1.93, 1.928, 1.925, 1.926, 1.934, 1.946, 1.957, 1.962, 1.96, 1.949, 1.934, 1.92, 1.915, 1.919, 1.931, 1.947, 1.962, 1.968, 1.965, 1.647, 1.643, 1.648, 1.663, 1.688, 1.721, 1.753, 1.774, 1.779, 1.77, 1.755, 1.743, 1.741, 1.749, 1.768, 1.789, 1.807, 1.814, 1.809, 1.797, 1.785, 1.781, 1.789, 1.811, 1.84, 1.866, 1.88, 1.882, 1.877, 1.873, 1.876, 1.892, 1.919, 1.951, 1.977, 1.985, 2.155, 2.143, 2.141, 2.152, 2.172, 2.193, 2.208, 2.21, 2.198, 2.183, 2.172, 2.172, 2.185, 2.207, 2.227, 2.239, 2.236, 2.222, 2.203, 2.189, 2.187, 2.197, 2.218, 2.238, 2.247, 2.24, 2.218, 2.193, 2.178, 2.177, 2.19, 2.209, 2.225, 2.228, 2.085, 2.081, 2.086, 2.1, 2.124, 2.152, 2.179, 2.196, 2.203, 2.204, 2.205, 2.206, 2.209, 2.216, 2.224, 2.231, 2.234, 2.231, 2.227, 2.222, 2.217, 2.212, 2.207, 2.199, 2.188, 2.171, 2.149, 2.128, 2.109, 2.099, 2.096, 2.096, 2.097, 1.853, 1.845, 1.838, 1.835, 1.835, 1.839, 1.843, 1.844, 1.84, 1.829, 1.814, 1.797, 1.783, 1.771, 1.763, 1.758, 1.751, 1.741, 1.727, 1.71, 1.692, 1.673, 1.656, 1.642, 1.632, 1.626, 1.623, 1.624, 1.624, 1.623, 1.619, 1.615, 1.613, 1.612, 1.614, 1.72, 1.71, 1.702, 1.699, 1.701, 1.708, 1.717, 1.724, 1.727, 1.725, 1.721, 1.714, 1.706, 1.7, 1.696, 1.693, 1.687, 1.681, 1.674, 1.669, 1.665, 1.664, 1.664, 1.665, 1.667, 1.669, 1.67, 1.671, 1.671, 1.673, 1.77, 1.746, 1.73, 1.73, 1.744, 1.77, 1.797, 1.813, 1.809, 1.788, 1.759, 1.733, 1.72, 1.724, 1.744, 1.773, 1.8, 1.814, 1.809, 1.792, 1.775, 1.767, 1.771, 1.789, 1.815, 1.838, 1.849, 1.844, 1.825, 1.804, 1.793, 1.796, 1.816, 1.845, 1.835, 1.833, 1.837, 1.846, 1.854, 1.858, 1.854, 1.846, 1.839, 1.833, 1.832, 1.834, 1.838, 1.841, 1.839, 1.83, 1.814, 1.796, 1.782, 1.773, 1.769, 1.769, 1.769, 1.768, 1.766, 1.762, 1.759, 1.756, 1.756, 1.76, 1.77, 1.784, 1.797, 1.809, 1.818, 1.821, 1.818, 1.77, 1.779, 1.783, 1.779, 1.772, 1.767, 1.77, 1.781, 1.8, 1.824, 1.843, 1.852, 1.85, 1.842, 1.837, 1.84, 1.851, 1.87, 1.893, 1.911, 1.92, 1.919, 1.913, 1.909, 1.914, 1.927, 1.948, 1.973, 1.996, 2.011, 2.015, 2.012, 1.693, 1.677, 1.667, 1.664, 1.667, 1.673, 1.678, 1.681, 1.676, 1.667, 1.655, 1.648, 1.648, 1.654, 1.662, 1.671, 1.679, 1.681, 1.675, 1.664, 1.653, 1.643, 1.637, 1.636, 1.64, 1.647, 1.653, 1.656, 1.656, 1.654, 2.212, 2.214, 2.21, 2.195, 2.172, 2.147, 2.124, 2.109, 2.103, 2.105, 2.11, 2.106, 2.092, 2.068, 2.04, 2.015, 1.997, 1.986, 1.981, 1.978, 1.971, 1.954, 1.928, 1.899, 1.875, 1.863, 1.86, 1.865, 1.872, 1.874, 1.865, 1.848, 1.824, 1.802, 1.788, 1.786, 1.792, 1.802, 1.805, 1.797, 1.775, 1.748, 1.743, 1.735, 1.727, 1.717, 1.711, 1.711, 1.716, 1.724, 1.733, 1.741, 1.746, 1.746, 1.742, 1.734, 1.726, 1.719, 1.714, 1.709, 1.704, 1.698, 1.69, 1.682, 1.672, 1.662, 1.653, 1.648, 1.648, 1.653, 1.661, 1.669, 1.673, 1.665, 1.653, 1.648, 1.655, 1.671, 1.694, 1.717, 1.731, 1.73, 1.716, 1.693, 1.673, 1.661, 1.661, 1.673, 1.693, 1.712, 1.723, 1.721, 1.711, 1.698, 1.691, 1.696, 1.714, 1.744, 1.778, 1.808, 1.826, 1.831, 1.826, 1.819, 1.819, 1.828, 1.843, 1.858, 1.867, 1.863, 1.881, 1.865, 1.846, 1.825, 1.805, 1.791, 1.783, 1.78, 1.782, 1.783, 1.778, 1.766, 1.748, 1.727, 1.708, 1.696, 1.693, 1.697, 1.705, 1.714, 1.718, 1.713, 1.7, 1.682, 1.662, 1.644, 1.633, 1.627, 1.626, 1.629, 1.631, 1.632, 1.631, 1.626, 1.621, 1.618, 1.618, 1.62, 1.956, 1.963, 1.968, 1.97, 1.966, 1.962, 1.957, 1.955, 1.957, 1.963, 1.97, 1.976, 1.978, 1.976, 1.972, 1.97, 1.972, 1.979, 1.986, 1.992, 1.994, 1.993, 1.991, 1.989, 1.988, 1.987, 1.987, 1.988, 1.985, 1.979, 1.969, 1.955, 1.943, 2.06, 2.08, 2.097, 2.107, 2.109, 2.106, 2.102, 2.1, 2.103, 2.11, 2.118, 2.125, 2.128, 2.126, 2.123, 2.121, 2.122, 2.13, 2.138, 2.147, 2.151, 2.15, 2.141, 2.13, 2.121, 2.116, 2.114, 2.092, 2.057, 2.03, 2.017, 2.015, 2.021, 2.025, 2.022, 2.009, 1.992, 1.977, 1.97, 1.974, 1.991, 2.016, 2.041, 2.055, 2.057, 2.05, 2.043, 2.09, 2.071, 2.062, 2.062, 2.067, 2.068, 2.063, 2.046, 2.022, 2.001, 1.987, 1.984, 1.991, 2.004, 2.012, 2.007, 1.991, 1.97, 1.951, 1.942, 1.945, 1.956, 1.966, 2.09, 2.06, 2.037, 2.029, 2.038, 2.063, 2.093, 2.113, 2.114, 2.093, 2.065, 2.045, 2.041, 2.054, 2.08, 2.11, 2.125, 2.117, 2.09, 2.057, 2.032, 2.024, 2.033, 2.054, 2.076, 2.082, 2.066, 2.035, 2.004, 1.986, 1.986, 2.004, 2.033, 2.029, 2.029, 2.024, 2.013, 1.997, 1.979, 1.963, 1.951, 1.947, 1.947, 1.949, 1.945, 1.934, 1.919, 1.904, 1.895, 1.896, 1.902, 1.912, 1.918, 1.916, 1.903, 1.885, 1.868, 1.855, 1.849, 1.846, 1.842, 1.832, 2.043, 2.048, 2.046, 2.031, 2.008, 1.984, 1.966, 1.958, 1.958, 1.964, 1.968, 1.962, 1.946, 1.926, 1.906, 1.895, 1.894, 1.901, 1.91, 1.918, 1.917, 1.905, 2.058, 2.048, 2.045, 2.05, 2.06, 2.07, 2.075, 2.073, 2.062, 2.051, 2.045, 2.048, 2.061, 2.082, 2.104, 2.122, 2.13, 2.124, 2.111, 2.097, 2.086, 2.079, 2.036, 2.013, 2.003, 2.009, 2.033, 2.065, 2.092, 2.098, 2.079, 2.045, 2.014, 1.997, 1.998, 2.014, 2.035, 2.049, 2.045, 2.024, 1.995, 1.973, 1.966, 1.977, 2.0, 2.023, 2.035, 2.037, 2.013, 1.999, 1.999, 2.017, 2.045, 2.072, 2.088, 2.082, 2.063, 2.041, 2.03, 2.035, 2.057, 2.086, 2.112, 2.124, 2.118, 2.1, 2.081, 2.073, 2.078, 2.097, 2.122, 2.141, 2.029, 2.014, 2.009, 2.019, 2.044, 2.073, 2.093, 2.094, 2.076, 2.048, 2.021, 2.008, 2.013, 2.032, 2.06, 2.083, 2.091, 2.08, 2.06, 2.042, 2.037, 2.047, 2.071, 2.102, 2.124, 2.126, 2.105, 2.073, 2.046, 2.033, 2.036, 2.052, 2.07, 2.075, 2.074, 2.082, 2.092, 2.098, 2.099, 2.096, 2.09, 2.084, 2.079, 2.077, 2.08, 2.085, 2.091, 2.092, 2.087, 2.076, 2.062, 2.05, 2.041, 2.037, 2.039, 2.042, 2.043, 2.167, 2.176, 2.181, 2.181, 2.174, 2.167, 2.161, 2.16, 2.163, 2.17, 2.176, 2.18, 2.18, 2.176, 2.173, 2.175, 2.182, 2.191, 2.202, 2.212, 2.217, 2.217, 2.213, 2.208, 2.204, 2.204, 2.206, 2.208, 2.207, 2.202, 2.195, 2.185, 2.176, 2.171, 2.171, 2.033, 2.014, 1.999, 1.993, 1.996, 2.006, 2.014, 2.014, 2.004, 1.987, 1.969, 1.955, 1.95, 1.954, 1.965, 1.976, 1.979, 1.97, 1.953, 1.934, 1.919, 1.913, 1.916, 2.039, 2.044, 2.043, 2.038, 2.032, 2.03, 2.033, 2.04, 2.049, 2.055, 2.055, 2.051, 2.045, 2.041, 2.04, 2.043, 2.051, 2.057, 2.058, 2.052, 2.106, 2.114, 2.127, 2.142, 2.158, 2.172, 2.183, 2.191, 2.199, 2.209, 2.22, 2.231, 2.241, 2.247, 2.249, 2.246, 2.242, 2.238, 2.235, 2.232, 2.228, 2.22, 2.207, 2.036, 2.045, 2.051, 2.048, 2.034, 2.013, 1.994, 1.983, 1.98, 1.985, 1.993, 1.998, 1.997, 1.987, 1.971, 1.958, 1.951, 1.953, 1.962, 1.971, 1.976, 1.973, 1.962, 1.947, 1.934, 1.927, 1.925, 1.928, 1.932, 2.037, 2.046, 2.046, 2.033, 2.01, 1.99, 1.975, 1.972, 1.98, 1.995, 2.009, 2.014, 2.006, 1.987, 1.968, 1.956, 1.955, 1.965, 1.98, 1.992, 1.994, 1.981, 1.957, 1.932, 1.917, 2.075, 2.093, 2.111, 2.126, 2.138, 2.144, 2.146, 2.149, 2.152, 2.157, 2.163, 2.169, 2.172, 2.173, 2.17, 2.164, 2.157, 2.152, 2.152, 2.157, 2.165, 2.037, 2.021, 2.01, 2.005, 2.005, 2.011, 2.018, 2.021, 2.015, 2.001, 1.985, 1.972, 1.967, 1.971, 1.981, 1.993, 1.999, 1.993, 1.978, 1.959, 1.943, 1.935, 1.935, 1.941, 1.95, 1.955, 2.057, 2.068, 2.068, 2.054, 2.035, 2.02, 2.016, 2.023, 2.04, 2.058, 2.069, 2.07, 2.061, 2.048, 2.039, 2.042, 2.057, 2.081, 2.104, 2.119, 2.121, 2.112, 2.098, 2.085, 2.079, 2.08, 2.086, 2.093, 2.028, 2.01, 2.004, 2.01, 2.025, 2.038, 2.043, 2.032, 2.011, 1.989, 1.973, 1.966, 1.969, 1.978, 1.986, 1.984, 1.97, 1.948, 1.926, 1.912, 1.91, 1.918, 1.928, 1.932, 1.926, 1.909, 1.888, 1.869, 1.861, 1.866, 1.881, 2.043, 2.05, 2.058, 2.064, 2.069, 2.073, 2.078, 2.085, 2.093, 2.101, 2.106, 2.108, 2.11, 2.112, 2.114, 2.116, 2.118, 2.121, 2.124, 2.126, 2.127, 2.09, 2.107, 2.125, 2.14, 2.15, 2.152, 2.147, 2.139, 2.134, 2.133, 2.136, 2.139, 2.138, 2.132, 2.12, 2.105, 2.094, 2.09, 2.095, 2.104, 2.113, 2.119, 2.119, 2.113, 2.109, 2.109, 2.115, 2.128, 2.144, 2.16, 2.029, 2.025, 2.024, 2.029, 2.041, 2.052, 2.058, 2.055, 2.045, 2.031, 2.021, 2.017, 2.019, 2.027, 2.036, 2.041, 2.039, 2.033, 2.025, 2.023, 2.028, 2.041, 2.056, 2.068, 2.076, 2.075, 2.067, 2.114, 2.117, 2.115, 2.11, 2.107, 2.11, 2.121, 2.137, 2.155, 2.171, 2.182, 2.187, 2.186, 2.184, 2.182, 2.181, 2.181, 2.178, 2.17, 2.157, 2.137, 2.115, 2.095, 2.077, 2.062, 2.049, 2.037, 2.024, 2.008, 1.989, 1.972, 1.959, 1.953, 1.952, 2.073, 2.068, 2.067, 2.071, 2.078, 2.085, 2.086, 2.076, 2.056, 2.031, 2.007, 1.989, 1.979, 1.976, 1.975, 1.972, 1.961, 1.943, 1.922, 1.903, 1.893, 1.891, 1.896, 1.903, 2.086, 2.101, 2.115, 2.128, 2.14, 2.15, 2.156, 2.158, 2.156, 2.151, 2.143, 2.136, 2.129, 2.124, 2.118, 2.112, 2.104, 2.098, 2.097, 2.097, 2.096, 2.093, 2.091, 2.089, 2.086, 2.084, 2.085, 2.087, 2.09, 1.976, 1.986, 1.996, 2.008, 2.023, 2.041, 2.061, 2.081, 2.096, 2.106, 2.109, 2.108, 2.108, 2.109, 2.114, 2.119, 2.122, 2.122, 2.117, 2.108, 2.098, 2.089, 2.083, 2.077, 2.072, 2.068, 2.064, 2.061, 2.059, 2.057, 2.054, 2.054, 2.056, 2.062, 2.074, 2.086, 2.097, 2.102, 2.106, 2.111, 2.12, 1.906, 1.91, 1.918, 1.931, 1.946, 1.96, 1.969, 1.973, 1.972, 1.97, 1.968, 1.969, 1.971, 1.973, 1.972, 1.965, 1.952, 1.936, 1.92, 1.91, 1.907, 1.909, 1.915, 1.923, 1.927, 1.925, 1.923, 1.921, 1.925, 1.933, 1.945, 1.959, 1.972, 1.981, 1.983, 1.982, 2.066, 2.067, 2.071, 2.08, 2.091, 2.099, 2.103, 2.103, 2.101, 2.096, 2.093, 2.096, 2.105, 2.117, 2.127, 2.133, 2.131, 2.124, 2.115, 2.11, 2.111, 2.12, 2.132, 2.144, 2.15, 2.151, 2.147, 2.144, 2.144, 2.15, 2.161, 2.173, 2.181, 2.183, 2.001, 2.009, 2.012, 2.008, 1.997, 1.982, 1.968, 1.96, 1.961, 1.97, 1.982, 1.991, 1.991, 1.985, 1.973, 1.959, 1.949, 1.946, 1.95, 1.957, 1.965, 1.968, 1.964, 1.957, 1.95, 1.949, 1.955, 1.967, 1.982, 1.997, 2.166, 2.173, 2.174, 2.169, 2.158, 2.144, 2.132, 2.124, 2.121, 2.12, 2.118, 2.11, 2.098, 2.083, 2.069, 2.061, 2.058, 2.061, 2.066, 2.067, 2.063, 2.051, 2.035, 2.02, 2.011, 2.007, 2.007, 2.008, 2.006, 1.998, 1.987, 1.974, 1.964, 1.96, 1.961, 1.966, 1.909, 1.895, 1.892, 1.905, 1.933, 1.969, 2.0, 2.017, 2.018, 2.008, 1.995, 1.989, 1.991, 2.002, 2.013, 2.018, 2.012, 1.996, 1.977, 1.961, 1.953, 1.956, 1.971, 1.99, 2.002, 2.001, 1.986, 1.965, 1.946, 1.937, 1.941, 1.955, 1.973, 1.985, 1.984, 1.969, 1.834, 1.815, 1.804, 1.799, 1.802, 1.809, 1.813, 1.81, 1.797, 1.778, 1.759, 1.746, 1.74, 1.74, 1.743, 1.742, 1.737, 1.724, 1.707, 1.691, 1.68, 1.676, 1.677, 1.678, 1.673, 1.66, 1.901, 1.902, 1.904, 1.906, 1.903, 1.895, 1.887, 1.883, 1.886, 1.899, 1.918, 1.94, 1.959, 1.969, 1.971, 1.969, 1.966, 1.967, 1.973, 1.982, 1.988, 1.988, 1.982, 1.973, 1.965, 1.963, 1.971, 1.986, 2.008, 2.029, 2.043, 2.047, 1.96, 1.994, 2.014, 2.011, 1.992, 1.968, 1.952, 1.95, 1.962, 1.982, 1.998, 1.998, 1.978, 1.944, 1.908, 1.883, 1.874, 1.881, 1.897, 1.906, 1.899, 1.873, 1.836, 1.799, 1.773, 1.763, 1.769, 1.784, 1.795, 1.787, 1.758, 1.895, 1.911, 1.919, 1.911, 1.889, 1.861, 1.841, 1.838, 1.856, 1.888, 1.922, 1.947, 1.952, 1.941, 1.924, 1.913, 1.916, 1.931, 1.954, 1.974, 1.981, 1.973, 1.957, 1.943, 1.938, 1.943, 1.96, 1.979, 1.99, 1.985, 1.963, 1.933, 1.906, 1.894, 1.897, 1.909, 2.172, 2.193, 2.204, 2.203, 2.194, 2.186, 2.184, 2.193, 2.213, 2.236, 2.256, 2.266, 2.265, 2.261, 2.26, 2.266, 2.28, 2.299, 2.319, 2.331, 2.33, 2.318, 2.304, 2.295, 2.296, 2.307, 2.322, 2.336, 2.345, 1.824, 1.817, 1.811, 1.805, 1.799, 1.793, 1.785, 1.777, 1.773, 1.772, 1.775, 1.778, 1.779, 1.779, 1.778, 1.777, 1.777, 1.78, 1.785, 1.792, 1.801, 1.809, 1.816, 1.816, 1.811, 1.802, 1.791, 1.78, 1.77, 1.768, 1.77, 1.774, 1.778, 1.781, 1.779, 1.773, 1.766, 1.761, 1.759, 1.89, 1.875, 1.86, 1.847, 1.838, 1.831, 1.827, 1.825, 1.826, 1.826, 1.827, 1.827, 1.827, 1.826, 1.821, 1.816, 1.81, 1.807, 1.805, 1.802, 1.796, 1.786, 1.774, 1.765, 1.761, 1.762, 1.765, 1.769, 1.773, 1.775, 1.776, 1.775, 1.772, 1.771, 1.771, 1.772, 1.772, 1.768, 1.76, 1.839, 1.839, 1.838, 1.838, 1.842, 1.848, 1.852, 1.854, 1.857, 1.862, 1.871, 1.881, 1.892, 1.901, 1.906, 1.907, 1.906, 1.904, 1.903, 1.907, 1.916, 1.929, 1.943, 1.953, 1.96, 1.962, 1.966, 1.972, 1.984, 1.999, 2.02, 2.043, 2.038, 2.052, 2.07, 2.089, 2.105, 2.117, 2.126, 2.135, 2.146, 2.16, 2.176, 2.19, 2.202, 2.21, 2.212, 2.213, 2.215, 2.22, 2.228, 2.237, 2.245, 2.25, 2.251, 2.247, 2.242, 2.238, 2.234, 2.232, 2.234, 2.236, 2.235, 2.23, 1.842, 1.862, 1.879, 1.888, 1.887, 1.881, 1.877, 1.88, 1.891, 1.908, 1.93, 1.95, 1.962, 1.965, 1.964, 1.964, 1.97, 1.983, 2.0, 2.02, 2.036, 2.044, 2.043, 2.036, 2.031, 2.03, 2.032, 2.038, 2.043, 2.044, 2.041, 2.035, 2.026, 2.019, 2.018, 2.024, 1.937, 1.934, 1.933, 1.929, 1.922, 1.911, 1.898, 1.885, 1.876, 1.87, 1.866, 1.861, 1.853, 1.843, 1.832, 1.824, 1.818, 1.814, 1.813, 1.811, 1.808, 1.801, 1.792, 1.783, 1.773, 1.765, 1.763, 1.764, 1.767, 1.768, 1.767, 1.761, 1.751, 1.906, 1.881, 1.859, 1.842, 1.834, 1.834, 1.836, 1.839, 1.842, 1.844, 1.847, 1.853, 1.861, 1.87, 1.874, 1.872, 1.863, 1.851, 1.838, 1.826, 1.817, 1.811, 1.803, 1.795, 1.785, 1.772, 1.757, 1.74, 1.723, 1.705, 1.689, 1.677, 1.672, 1.674, 1.679, 1.683, 1.685, 1.684, 1.678, 1.839, 1.824, 1.813, 1.809, 1.811, 1.818, 1.822, 1.819, 1.808, 1.792, 1.776, 1.767, 1.767, 1.776, 1.787, 1.795, 1.796, 1.786, 1.772, 1.758, 1.752, 1.754, 1.765, 1.779, 1.788, 1.786, 1.775, 1.759, 1.743, 1.733, 1.731, 1.739, 1.886, 1.888, 1.891, 1.896, 1.904, 1.914, 1.925, 1.936, 1.942, 1.942, 1.936, 1.928, 1.92, 1.911, 1.905, 1.902, 1.904, 1.91, 1.918, 1.926, 1.933, 1.937, 1.938, 1.934, 1.927, 1.921, 1.918, 1.916, 1.916, 1.918, 1.923, 1.926, 1.927, 1.923, 1.915, 1.958, 2.002, 2.024, 2.015, 1.983, 1.949, 1.927, 1.925, 1.942, 1.971, 1.997, 1.999, 1.967, 1.916, 1.866, 1.835, 1.83, 1.85, 1.884, 1.912, 1.915, 1.883, 1.835, 1.792, 1.768, 1.768, 1.792, 1.828, 1.906, 1.902, 1.899, 1.899, 1.902, 1.905, 1.904, 1.898, 1.888, 1.878, 1.87, 1.866, 1.867, 1.874, 1.883, 1.89, 1.891, 1.884, 1.873, 1.864, 1.859, 1.859, 1.863, 1.87, 1.876, 1.878, 1.874, 1.865, 1.855, 1.848, 1.85, 1.858, 1.871, 1.886, 1.898, 1.904, 2.136, 2.127, 2.117, 2.109, 2.106, 2.106, 2.109, 2.112, 2.114, 2.116, 2.12, 2.126, 2.134, 2.143, 2.153, 2.161, 2.168, 2.171, 2.174, 2.174, 2.172, 2.169, 2.166, 2.163, 2.162, 2.161, 2.159, 2.157, 2.153, 2.148, 2.017, 2.02, 2.023, 2.026, 2.031, 2.04, 2.053, 2.07, 2.089, 2.111, 2.132, 2.15, 2.163, 2.17, 2.175, 2.182, 2.19, 2.199, 2.208, 2.215, 2.216, 2.211, 2.202, 2.194, 2.191, 2.192, 2.196, 2.2, 2.2, 2.195, 2.185, 2.174, 2.166, 2.161, 1.878, 1.902, 1.917, 1.919, 1.912, 1.903, 1.899, 1.905, 1.919, 1.937, 1.955, 1.966, 1.966, 1.957, 1.949, 1.947, 1.952, 1.966, 1.984, 1.998, 2.002, 1.993, 1.977, 1.961, 1.95, 1.949, 1.955, 1.965, 1.969, 1.964, 1.951, 1.934, 2.154, 2.153, 2.154, 2.159, 2.169, 2.186, 2.206, 2.224, 2.238, 2.246, 2.251, 2.258, 2.271, 2.286, 2.303, 2.316, 2.324, 2.325, 2.323, 2.32, 2.32, 2.327, 2.342, 2.359, 2.374, 2.384, 2.39, 2.392, 2.393, 2.399, 2.408, 2.422, 2.436, 2.448, 2.101, 2.107, 2.112, 2.114, 2.111, 2.105, 2.099, 2.092, 2.088, 2.085, 2.083, 2.081, 2.076, 2.07, 2.062, 2.053, 2.044, 2.039, 2.038, 2.039, 2.038, 2.03, 2.015, 1.996, 1.976, 1.96, 1.951, 1.891, 1.89, 1.885, 1.876, 1.865, 1.859, 1.856, 1.86, 1.867, 1.872, 1.869, 1.854, 1.83, 1.804, 1.785, 1.779, 1.791, 1.815, 1.848, 1.878, 1.895, 1.895, 1.881, 1.862, 1.846, 1.837, 1.837, 1.842, 1.847, 1.844, 1.834, 1.819, 1.807, 1.802, 1.808, 1.824, 1.844, 1.86, 1.864, 1.859, 1.849, 1.843, 1.935, 1.94, 1.941, 1.936, 1.93, 1.926, 1.923, 1.924, 1.929, 1.936, 1.941, 1.941, 1.937, 1.931, 1.924, 1.918, 1.917, 1.919, 1.921, 1.92, 1.917, 1.91, 1.9, 1.892, 1.887, 1.886, 1.887, 1.886, 1.88, 1.866, 1.849, 1.833, 1.821, 1.816, 1.815, 1.817, 1.963, 1.984, 1.999, 2.0, 1.99, 1.975, 1.963, 1.959, 1.966, 1.981, 2.0, 2.014, 2.016, 2.005, 1.986, 1.97, 1.962, 1.965, 1.975, 1.99, 1.999, 1.996, 1.982, 1.964, 1.949, 1.944, 1.948, 1.961, 1.976, 1.985, 1.983, 1.972, 1.957, 1.948, 1.947, 1.957, 1.972, 1.988, 1.998, 1.995, 1.98, 1.976, 1.968, 1.965, 1.971, 1.989, 2.014, 2.04, 2.058, 2.06, 2.051, 2.038, 2.031, 2.036, 2.053, 2.076, 2.097, 2.105, 2.098, 2.08, 2.06, 2.048, 2.048, 2.06, 2.08, 2.097, 2.101, 2.089, 2.067, 2.044, 2.031, 2.032, 2.046, 2.068, 2.087, 2.092, 2.08, 2.057, 2.035, 2.026, 2.035, 2.059, 2.091, 2.118, 2.008, 2.028, 2.045, 2.058, 2.068, 2.076, 2.088, 2.104, 2.123, 2.143, 2.161, 2.175, 2.183, 2.187, 2.189, 2.193, 2.198, 2.206, 2.215, 2.223, 2.228, 2.226, 2.221, 2.215, 2.211, 2.208, 2.208, 2.208, 2.204, 2.195, 2.183, 2.172, 2.166, 2.164, 2.167, 1.988, 1.998, 2.001, 1.996, 1.985, 1.977, 1.978, 1.99, 2.012, 2.041, 2.07, 2.091, 2.102, 2.104, 2.101, 2.099, 2.101, 2.109, 2.12, 2.129, 2.134, 2.132, 2.126, 2.119, 2.117, 2.122, 2.134, 2.15, 2.166, 2.176, 2.18, 1.935, 1.953, 1.957, 1.944, 1.919, 1.895, 1.882, 1.886, 1.905, 1.933, 1.957, 1.963, 1.949, 1.922, 1.896, 1.881, 1.881, 1.895, 1.916, 1.932, 1.934, 1.919, 1.892, 1.864, 1.846, 1.84, 1.845, 1.857, 1.866, 1.861, 1.841, 1.81, 1.775, 1.748, 1.934, 1.942, 1.944, 1.939, 1.93, 1.922, 1.919, 1.921, 1.925, 1.927, 1.925, 1.919, 1.908, 1.895, 1.886, 1.883, 1.886, 1.892, 1.895, 1.894, 1.887, 1.873, 1.858, 1.849, 1.849, 1.855, 1.864, 1.869, 1.868, 1.858, 1.843, 1.827, 1.816, 1.885, 1.882, 1.877, 1.871, 1.866, 1.86, 1.857, 1.856, 1.857, 1.861, 1.862, 1.861, 1.86, 1.857, 1.854, 1.854, 1.858, 1.866, 1.874, 1.881, 1.887, 1.893, 1.897, 1.901, 1.904, 1.911, 1.935, 1.937, 1.933, 1.922, 1.906, 1.893, 1.888, 1.893, 1.906, 1.922, 1.93, 1.929, 1.918, 1.904, 1.894, 1.891, 1.896, 1.906, 1.916, 1.92, 1.917, 1.906, 1.89, 1.873, 1.862, 1.858, 1.861, 1.862, 1.855, 1.838, 1.813, 1.788, 1.769, 1.761, 1.764, 1.772, 1.779, 1.78, 1.772, 1.757, 1.744, 1.737, 2.086, 2.084, 2.08, 2.078, 2.079, 2.083, 2.089, 2.093, 2.097, 2.1, 2.103, 2.108, 2.113, 2.12, 2.128, 2.135, 2.138, 2.137, 2.132, 2.125, 2.119, 2.116, 2.118, 2.124, 2.134, 2.144, 2.151, 2.155, 2.159, 2.164, 2.17, 2.179, 2.189, 2.193, 2.19, 1.908, 1.911, 1.912, 1.91, 1.907, 1.905, 1.906, 1.912, 1.919, 1.923, 1.922, 1.915, 1.904, 1.892, 1.882, 1.877, 1.878, 1.881, 1.883, 1.884, 1.881, 1.876, 1.871, 1.868, 1.869, 1.872, 1.871, 1.864, 1.85, 1.834, 1.82, 1.812, 1.811, 1.815, 1.821, 1.826, 1.96, 1.977, 1.99, 1.991, 1.98, 1.964, 1.952, 1.949, 1.958, 1.973, 1.988, 1.994, 1.985, 1.964, 1.942, 1.926, 1.924, 1.931, 1.942, 1.95, 1.945, 1.926, 1.895, 1.862, 1.837, 1.827, 1.831, 1.844, 1.857, 1.86, 1.849, 1.826, 1.801, 2.166, 2.165, 2.161, 2.152, 2.14, 2.128, 2.118, 2.112, 2.109, 2.108, 2.106, 2.099, 2.09, 2.081, 2.074, 2.071, 2.073, 2.079, 2.084, 2.086, 2.081, 2.067, 2.05, 2.036, 2.028, 2.029, 2.033, 2.037, 2.037, 2.03, 2.017, 2.003, 1.994, 1.988, 1.986, 1.984, 1.935, 1.924, 1.923, 1.937, 1.966, 2.002, 2.036, 2.057, 2.061, 2.051, 2.033, 2.02, 2.02, 2.035, 2.062, 2.091, 2.114, 2.122, 2.117, 2.106, 2.096, 2.092, 2.1, 2.113, 2.126, 2.127, 2.115, 2.095, 2.074, 2.062, 2.061, 1.839, 1.834, 1.826, 1.816, 1.804, 1.795, 1.795, 1.808, 1.832, 1.865, 1.899, 1.93, 1.953, 1.969, 1.981, 1.994, 2.01, 2.028, 2.044, 2.054, 2.053, 2.044, 2.029, 2.012, 1.999, 1.99, 1.984, 1.976, 1.962, 1.943, 1.92, 1.898, 1.882, 1.873, 1.874, 1.881, 1.89, 1.897, 1.898, 1.894, 1.888, 1.883, 2.156, 2.154, 2.157, 2.164, 2.175, 2.185, 2.193, 2.195, 2.191, 2.182, 2.173, 2.169, 2.17, 2.175, 2.18, 2.183, 2.179, 2.169, 2.155, 2.141, 2.132, 2.131, 2.137, 2.146, 2.152, 2.151, 2.145, 2.136, 2.132, 2.131, 2.138, 2.149, 2.163, 2.174, 2.064, 2.051, 2.046, 2.051, 2.061, 2.072, 2.074, 2.063, 2.039, 2.01, 1.984, 1.968, 1.962, 1.965, 1.971, 1.971, 1.962, 1.943, 1.922, 1.907, 1.903, 1.912, 1.929, 1.947, 1.958, 1.957, 1.945, 1.928, 1.917, 1.916, 1.927, 1.945, 1.959, 1.964, 1.956, 1.939, 1.92, 1.907, 1.84, 1.838, 1.837, 1.838, 1.843, 1.852, 1.862, 1.871, 1.879, 1.884, 1.887, 1.884, 1.878, 1.872, 1.866, 1.862, 1.859, 1.857, 1.855, 1.852, 1.847, 1.841, 1.835, 1.831, 1.831, 1.835, 1.841, 1.848, 1.857, 1.866, 1.877, 1.891, 1.906, 1.92, 1.933, 1.939, 2.086, 2.092, 2.093, 2.09, 2.084, 2.077, 2.074, 2.079, 2.092, 2.107, 2.122, 2.132, 2.136, 2.134, 2.128, 2.122, 2.119, 2.119, 2.124, 2.127, 2.126, 2.119, 2.106, 2.095, 2.088, 1.755, 1.765, 1.782, 1.804, 1.832, 1.857, 1.872, 1.877, 1.875, 1.871, 1.871, 1.876, 1.887, 1.903, 1.917, 1.926, 1.93, 1.929, 1.928, 1.931, 1.938, 1.948, 1.957, 1.962, 1.96, 1.955, 1.948, 1.94, 1.936, 1.938, 1.944, 1.952, 1.958, 1.959, 1.957, 1.834, 1.799, 1.778, 1.777, 1.795, 1.826, 1.853, 1.865, 1.853, 1.826, 1.798, 1.783, 1.789, 1.812, 1.846, 1.874, 1.884, 1.872, 1.845, 1.817, 1.8, 1.799, 1.814, 1.839, 1.862, 1.872, 1.864, 1.842, 1.817, 1.801, 1.8, 1.813, 1.837, 1.857, 1.86, 1.841, 1.807, 1.89, 1.887, 1.885, 1.886, 1.889, 1.896, 1.903, 1.909, 1.914, 1.917, 1.917, 1.918, 1.92, 1.926, 1.936, 1.947, 1.96, 1.97, 1.975, 1.977, 1.977, 1.975, 1.974, 1.972, 1.974, 1.974, 1.971, 1.964, 1.959, 1.955, 1.953, 1.953, 1.956, 1.96, 1.965, 1.821, 1.841, 1.848, 1.832, 1.799, 1.763, 1.738, 1.731, 1.742, 1.766, 1.788, 1.796, 1.779, 1.741, 1.696, 1.661, 1.645, 1.65, 1.669, 1.694, 1.713, 1.709, 1.682, 1.646, 1.616, 1.603, 1.608, 1.632, 1.668, 1.702, 1.718, 1.709, 1.822, 1.824, 1.821, 1.811, 1.797, 1.784, 1.776, 1.776, 1.783, 1.795, 1.811, 1.825, 1.834, 1.839, 1.842, 1.845, 1.853, 1.866, 1.881, 1.896, 1.905, 1.907, 1.906, 1.906, 1.909, 1.917, 1.93, 1.944, 1.956, 1.962, 1.961, 1.847, 1.831, 1.822, 1.822, 1.832, 1.843, 1.848, 1.845, 1.835, 1.822, 1.813, 1.812, 1.82, 1.835, 1.853, 1.868, 1.873, 1.87, 1.863, 1.855, 1.853, 1.858, 1.872, 1.888, 1.901, 1.907, 1.902, 1.893, 1.886, 1.887, 1.896, 1.912, 1.93, 1.944, 1.946, 1.962, 1.976, 1.982, 1.98, 1.976, 1.974, 1.978, 1.988, 2.002, 2.018, 2.031, 2.039, 2.04, 2.037, 2.034, 2.033, 2.034, 2.037, 2.041, 2.043, 2.042, 2.036, 2.028, 2.019, 2.013, 2.013, 2.017, 2.028, 2.043, 2.052, 2.052, 2.045, 2.035, 2.027, 2.023, 2.023, 2.028, 2.032, 1.886, 1.896, 1.905, 1.914, 1.92, 1.925, 1.934, 1.944, 1.958, 1.971, 1.982, 1.986, 1.987, 1.986, 1.984, 1.984, 1.985, 1.987, 1.991, 1.993, 1.993, 1.989, 1.982, 1.975, 1.966, 1.957, 1.948, 1.936, 1.923, 1.904, 1.883, 2.005, 2.007, 2.012, 2.015, 2.016, 2.019, 2.026, 2.035, 2.044, 2.053, 2.061, 2.069, 2.078, 2.09, 2.104, 2.118, 2.132, 2.141, 2.147, 2.148, 2.148, 2.147, 2.143, 2.138, 2.132, 2.126, 2.12, 2.112, 2.105, 1.919, 1.91, 1.908, 1.912, 1.918, 1.923, 1.923, 1.918, 1.909, 1.9, 1.894, 1.891, 1.893, 1.894, 1.892, 1.883, 1.867, 1.847, 1.828, 1.814, 1.806, 1.802, 1.799, 1.793, 1.782, 1.768, 1.754, 1.741, 1.728, 1.719, 1.715, 1.712, 1.709, 1.701, 1.934, 1.911, 1.891, 1.881, 1.883, 1.893, 1.904, 1.91, 1.904, 1.888, 1.867, 1.847, 1.836, 1.832, 1.834, 1.835, 1.83, 1.816, 1.796, 1.778, 1.767, 1.767, 1.776, 1.791, 1.802, 1.803, 1.793, 1.775, 1.761, 1.754, 1.76, 1.776, 1.798, 1.82, 1.83, 1.824, 1.805, 1.783, 1.764, 1.754, 1.935, 1.944, 1.952, 1.957, 1.961, 1.965, 1.974, 1.986, 1.999, 2.007, 2.005, 1.996, 1.986, 1.977, 1.972, 1.974, 1.981, 1.989, 1.99, 1.98, 1.965, 1.949, 1.934, 1.923, 1.919, 1.917, 1.914, 1.908, 1.896, 1.88, 1.864, 1.852, 1.845, 1.843, 1.901, 1.913, 1.924, 1.93, 1.928, 1.922, 1.914, 1.91, 1.913, 1.923, 1.938, 1.953, 1.965, 1.971, 1.973, 1.974, 1.979, 1.987, 1.999, 2.01, 2.017, 2.016, 2.007, 1.995, 1.988, 1.99, 2.0, 2.015, 1.908, 1.894, 1.889, 1.894, 1.905, 1.918, 1.926, 1.925, 1.916, 1.901, 1.887, 1.878, 1.88, 1.887, 1.894, 1.894, 1.886, 1.87, 1.85, 1.834, 1.824, 1.82, 1.82, 1.824, 1.823, 1.819, 1.811, 1.802, 1.794, 1.791, 1.794, 1.801, 1.809, 1.817, 1.822, 1.819, 1.812, 1.802, 1.871, 1.855, 1.845, 1.843, 1.85, 1.861, 1.874, 1.884, 1.891, 1.896, 1.902, 1.909, 1.923, 1.942, 1.963, 1.979, 1.985, 1.981, 1.972, 1.965, 1.961, 1.962, 1.966, 1.966, 1.961, 1.947, 1.929, 1.91, 1.896, 1.888, 1.887, 1.889, 1.892, 1.89, 1.883, 1.84, 1.824, 1.812, 1.807, 1.807, 1.807, 1.806, 1.8, 1.792, 1.782, 1.776, 1.779, 1.789, 1.807, 1.828, 1.848, 1.862, 1.868, 1.868, 1.866, 1.863, 1.863, 1.866, 1.87, 1.871, 1.866, 1.855, 1.841, 1.828, 1.819, 1.818, 1.822, 1.829, 1.836, 1.841, 1.842, 1.84, 1.84, 1.798, 1.807, 1.815, 1.818, 1.818, 1.816, 1.816, 1.821, 1.831, 1.845, 1.861, 1.874, 1.882, 1.883, 1.88, 1.876, 1.875, 1.875, 1.881, 1.888, 1.894, 1.895, 1.893, 1.887, 1.882, 1.882, 1.888, 1.901, 1.917, 1.931, 1.938, 1.939, 1.935, 1.932, 1.933, 1.939, 1.951, 1.962, 1.96, 1.984, 2.0, 2.008, 2.009, 2.008, 2.009, 2.014, 2.023, 2.034, 2.044, 2.05, 2.051, 2.047, 2.04, 2.035, 2.034, 2.038, 2.044, 2.047, 2.046, 2.038, 2.029, 2.023, 2.021, 2.024, 2.031, 2.036, 2.034, 2.023, 2.007, 1.991, 1.981, 1.979, 1.987, 2.001, 2.015, 2.026, 2.029, 2.023, 2.013, 2.0, 1.988, 1.976, 1.852, 1.856, 1.854, 1.845, 1.831, 1.814, 1.8, 1.791, 1.788, 1.789, 1.794, 1.798, 1.798, 1.792, 1.787, 1.785, 1.786, 1.79, 1.791, 1.786, 1.775, 1.757, 1.735, 1.715, 1.699, 1.688, 1.682, 1.679, 1.673, 1.665, 1.654, 1.839, 1.833, 1.832, 1.84, 1.854, 1.872, 1.883, 1.884, 1.873, 1.858, 1.847, 1.845, 1.854, 1.87, 1.888, 1.898, 1.898, 1.886, 1.87, 1.861, 1.863, 1.878, 1.899, 1.92, 1.931, 1.93, 1.919, 1.908, 1.903, 1.911, 1.929, 1.953, 1.972, 1.98, 1.975, 1.963, 1.864, 1.869, 1.87, 1.867, 1.864, 1.861, 1.862, 1.867, 1.874, 1.882, 1.887, 1.892, 1.895, 1.899, 1.907, 1.92, 1.935, 1.949, 1.961, 1.968, 1.971, 1.97, 1.97, 1.97, 1.97, 1.97, 1.968, 1.965, 1.961, 1.957, 1.952, 1.871, 1.893, 1.904, 1.9, 1.884, 1.865, 1.855, 1.859, 1.879, 1.91, 1.938, 1.951, 1.945, 1.925, 1.903, 1.888, 1.889, 1.906, 1.933, 1.958, 1.972, 1.971, 1.96, 1.95, 1.949, 1.958, 1.976, 2.0, 2.017, 2.023, 2.015, 1.999, 1.881, 1.857, 1.841, 1.835, 1.837, 1.839, 1.839, 1.83, 1.815, 1.797, 1.784, 1.778, 1.78, 1.786, 1.791, 1.788, 1.775, 1.756, 1.734, 1.717, 1.706, 1.703, 1.704, 1.708, 1.708, 1.696, 1.674, 1.646, 1.618, 1.595, 1.581, 1.577, 1.581, 1.589, 1.593, 1.59, 1.578, 2.158, 2.174, 2.184, 2.185, 2.181, 2.176, 2.175, 2.181, 2.194, 2.211, 2.226, 2.234, 2.232, 2.225, 2.219, 2.219, 2.227, 2.242, 2.258, 2.269, 2.271, 2.264, 2.253, 2.244, 2.243, 2.25, 2.26, 2.266, 2.263, 2.248, 2.227, 2.208, 2.194, 2.189, 2.192, 2.015, 2.015, 2.016, 2.015, 2.016, 2.014, 2.014, 2.014, 2.014, 2.014, 2.015, 2.015, 2.014, 2.013, 2.012, 2.011, 2.009, 2.005, 2.002, 2.001, 2.003, 2.007, 2.012, 2.019, 2.026, 2.031, 2.032, 2.029, 2.022, 2.015, 2.008, 1.865, 1.861, 1.859, 1.862, 1.87, 1.882, 1.893, 1.902, 1.905, 1.905, 1.903, 1.903, 1.905, 1.909, 1.915, 1.923, 1.929, 1.934, 1.936, 1.936, 1.936, 1.938, 1.938, 1.935, 1.931, 1.926, 1.921, 1.916, 1.913, 1.912, 1.871, 1.868, 1.868, 1.871, 1.875, 1.881, 1.889, 1.895, 1.901, 1.906, 1.911, 1.918, 1.924, 1.93, 1.936, 1.943, 1.949, 1.955, 1.957, 1.954, 1.949, 1.942, 1.936, 1.932, 1.93, 1.928, 1.925, 1.922, 1.917, 1.913, 1.91, 1.91, 1.912, 1.919, 1.927, 1.934, 2.156, 2.145, 2.141, 2.145, 2.16, 2.181, 2.2, 2.209, 2.209, 2.202, 2.197, 2.197, 2.207, 2.224, 2.241, 2.252, 2.253, 2.243, 2.226, 2.211, 2.204, 2.205, 2.213, 2.223, 2.229, 2.227, 2.218, 2.206, 2.2, 2.203, 2.217, 2.239, 2.26, 2.274, 2.28, 1.96, 1.988, 2.003, 1.998, 1.982, 1.967, 1.959, 1.963, 1.978, 2.0, 2.019, 2.026, 2.021, 2.009, 1.996, 1.989, 1.993, 2.006, 2.021, 2.03, 2.027, 2.01, 1.985, 1.961, 1.946, 1.945, 1.955, 1.97, 1.978, 1.973, 1.952, 1.93, 1.914, 1.912, 1.926, 1.952, 1.979, 1.997, 2.002, 1.992, 1.975, 1.914, 1.906, 1.902, 1.904, 1.909, 1.915, 1.917, 1.912, 1.898, 1.882, 1.868, 1.861, 1.86, 1.862, 1.863, 1.859, 1.848, 1.83, 1.813, 1.799, 1.793, 1.797, 1.807, 1.817, 1.817, 1.81, 1.796, 1.782, 1.774, 1.775, 1.785, 1.8, 1.811, 1.813, 1.804, 1.787, 1.769, 1.754, 1.746, 1.906, 1.911, 1.913, 1.911, 1.905, 1.9, 1.898, 1.899, 1.907, 1.917, 1.928, 1.936, 1.938, 1.935, 1.931, 1.927, 1.924, 1.92, 1.915, 1.907, 1.897, 1.884, 1.87, 1.856, 1.848, 1.846, 1.85, 1.859, 1.87, 1.88, 1.885, 1.884, 1.881, 1.879, 1.881, 1.887, 1.894, 1.901, 1.905, 1.905, 1.937, 1.942, 1.952, 1.968, 1.989, 2.013, 2.032, 2.042, 2.046, 2.045, 2.045, 2.047, 2.053, 2.062, 2.071, 2.075, 2.071, 2.06, 2.045, 2.031, 2.023, 2.019, 2.018, 2.02, 2.018, 2.011, 2.0, 1.989, 1.98, 1.98, 1.988, 1.999, 2.006, 2.007, 1.999, 2.008, 1.991, 1.984, 1.99, 2.01, 2.038, 2.063, 2.078, 2.08, 2.073, 2.065, 2.063, 2.071, 2.088, 2.112, 2.132, 2.141, 2.134, 2.118, 2.101, 2.092, 2.094, 2.107, 2.124, 2.137, 2.137, 2.12, 2.095, 2.072, 2.062, 2.069, 2.09, 2.118, 2.143, 2.155, 2.153, 1.959, 1.969, 1.976, 1.977, 1.97, 1.953, 1.93, 1.907, 1.89, 1.882, 1.88, 1.884, 1.888, 1.888, 1.883, 1.874, 1.867, 1.867, 1.874, 1.883, 1.89, 1.893, 1.891, 1.886, 1.881, 1.877, 1.879, 1.884, 1.891, 1.895, 1.896, 1.891, 1.879, 2.166, 2.135, 2.113, 2.106, 2.112, 2.125, 2.134, 2.13, 2.111, 2.083, 2.056, 2.041, 2.04, 2.048, 2.062, 2.067, 2.057, 2.035, 2.009, 1.989, 1.982, 1.988, 2.003, 2.017, 2.02, 2.006, 1.978, 1.949, 1.928, 1.921, 1.927, 1.945, 1.96, 1.963, 1.945, 1.916, 1.887, 1.869, 1.867, 2.094, 2.116, 2.13, 2.137, 2.137, 2.135, 2.14, 2.153, 2.174, 2.198, 2.222, 2.24, 2.249, 2.251, 2.25, 2.249, 2.25, 2.257, 2.268, 2.28, 2.289, 2.293, 2.291, 2.288, 2.288, 2.294, 2.305, 2.319, 2.33, 2.335, 2.332, 2.021, 2.035, 2.044, 2.048, 2.05, 2.054, 2.062, 2.074, 2.09, 2.107, 2.123, 2.137, 2.144, 2.145, 2.143, 2.145, 2.152, 2.167, 2.189, 2.212, 2.227, 2.232, 2.226, 2.213, 2.203, 2.198, 2.203, 2.214, 2.226, 2.231, 2.225, 2.209, 2.189, 2.176, 1.948, 1.982, 2.0, 1.992, 1.961, 1.925, 1.901, 1.898, 1.916, 1.951, 1.988, 2.009, 2.004, 1.98, 1.951, 1.934, 1.934, 1.953, 1.983, 2.013, 2.025, 2.01, 1.975, 1.936, 1.91, 1.903, 1.916, 1.941, 1.963, 1.968, 1.948, 1.907, 1.862, 1.83, 1.818, 1.871, 1.859, 1.852, 1.853, 1.864, 1.88, 1.896, 1.902, 1.897, 1.882, 1.865, 1.855, 1.854, 1.862, 1.874, 1.884, 1.883, 1.868, 1.845, 1.821, 1.805, 1.8, 1.806, 1.819, 1.831, 1.836, 1.826, 1.803, 1.773, 1.747, 1.73, 1.727, 1.736, 1.753, 1.766, 1.768, 1.959, 1.97, 1.978, 1.982, 1.976, 1.963, 1.945, 1.927, 1.913, 1.902, 1.895, 1.889, 1.878, 1.86, 1.839, 1.819, 1.803, 1.791, 1.782, 1.775, 1.771, 1.767, 1.763, 1.757, 1.752, 1.753, 1.762, 1.777, 1.795, 1.812, 1.824, 1.83, 1.827, 1.822, 2.172, 2.142, 2.121, 2.115, 2.123, 2.14, 2.154, 2.155, 2.137, 2.109, 2.083, 2.07, 2.074, 2.094, 2.119, 2.137, 2.137, 2.121, 2.098, 2.079, 2.073, 2.082, 2.1, 2.119, 2.128, 2.119, 2.098, 2.075, 2.061, 2.059, 2.072, 2.095, 2.115, 2.123, 2.113, 2.092, 1.886, 1.882, 1.877, 1.877, 1.881, 1.889, 1.898, 1.905, 1.909, 1.909, 1.909, 1.915, 1.925, 1.935, 1.944, 1.951, 1.953, 1.949, 1.944, 1.94, 1.938, 1.941, 1.948, 1.955, 2.156, 2.145, 2.143, 2.154, 2.178, 2.208, 2.235, 2.249, 2.248, 2.24, 2.234, 2.238, 2.256, 2.283, 2.312, 2.334, 2.343, 2.342, 2.336, 2.333, 2.338, 2.352, 2.371, 2.386, 2.391, 2.382, 2.362, 2.339, 2.323, 2.317, 1.887, 1.913, 1.93, 1.933, 1.924, 1.91, 1.901, 1.9, 1.909, 1.926, 1.942, 1.953, 1.953, 1.944, 1.931, 1.92, 1.915, 1.918, 1.927, 1.936, 1.943, 1.941, 1.932, 1.918, 1.906, 1.899, 1.898, 1.899, 1.9, 1.897, 1.887, 1.871, 1.853, 1.839, 1.834, 2.136, 2.122, 2.113, 2.11, 2.117, 2.124, 2.127, 2.122, 2.108, 2.087, 2.069, 2.059, 2.059, 2.067, 2.077, 2.082, 2.082, 2.075, 2.065, 2.058, 2.057, 2.064, 2.073, 2.081, 2.08, 2.068, 2.049, 2.028, 2.009, 1.997, 1.993, 1.996, 2.004, 2.01, 2.008, 1.925, 1.914, 1.91, 1.915, 1.928, 1.946, 1.962, 1.967, 1.963, 1.953, 1.945, 1.948, 1.96, 1.978, 1.994, 2.002, 1.995, 1.978, 1.96, 1.946, 1.942, 1.947, 1.957, 1.963, 1.957, 1.942, 1.92, 1.901, 1.89, 1.889, 1.897, 1.911, 1.924, 1.927, 1.918, 1.9, 2.156, 2.164, 2.171, 2.174, 2.173, 2.167, 2.161, 2.156, 2.153, 2.154, 2.156, 2.158, 2.158, 2.154, 2.148, 2.144, 2.143, 2.144, 2.147, 2.152, 2.154, 2.153, 2.148, 2.143, 2.138, 2.137, 2.138, 2.141, 2.142, 2.141, 2.136, 2.13, 2.124, 1.839, 1.827, 1.821, 1.828, 1.847, 1.873, 1.897, 1.912, 1.915, 1.908, 1.899, 1.894, 1.898, 1.912, 1.93, 1.946, 1.951, 1.944, 1.931, 1.917, 1.91, 1.911, 1.921, 1.934, 1.943, 1.943, 1.931, 1.915, 1.899, 1.89, 1.891, 1.902, 1.915, 2.166, 2.173, 2.18, 2.185, 2.188, 2.19, 2.19, 2.189, 2.189, 2.191, 2.196, 2.204, 2.209, 2.21, 2.209, 2.206, 2.199, 2.191, 2.184, 2.178, 2.175, 2.177, 2.177, 2.177, 2.177, 2.175, 2.172, 2.172, 2.176, 2.182, 2.19, 2.197, 2.198, 1.946, 1.925, 1.908, 1.901, 1.907, 1.922, 1.942, 1.958, 1.965, 1.962, 1.957, 1.953, 1.954, 1.96, 1.971, 1.983, 1.991, 1.994, 1.993, 1.99, 1.989, 1.995, 2.004, 2.015, 2.025, 2.03, 2.026, 2.013, 1.996, 1.981, 1.971, 1.97, 1.976, 1.983, 1.986, 1.925, 1.941, 1.955, 1.963, 1.966, 1.968, 1.971, 1.979, 1.991, 2.003, 2.013, 2.018, 2.019, 2.014, 2.007, 1.999, 1.991, 1.987, 1.986, 1.987, 1.984, 1.976, 1.963, 1.949, 1.937, 1.931, 1.931, 1.933, 1.935, 1.933, 1.929, 1.926, 1.962, 1.981, 1.986, 1.974, 1.947, 1.918, 1.898, 1.893, 1.906, 1.929, 1.952, 1.959, 1.945, 1.915, 1.883, 1.861, 1.855, 1.867, 1.89, 1.912, 1.919, 1.905, 2.202, 2.194, 2.187, 2.177, 2.16, 2.139, 2.118, 2.101, 2.092, 2.093, 2.101, 2.108, 2.111, 2.106, 2.096, 2.087, 2.084, 2.092, 2.106, 2.124, 2.14, 2.146, 2.141, 2.125, 2.107, 2.093, 2.087, 2.089, 2.095, 2.095, 2.084, 2.059, 2.025, 1.992, 1.967, 1.834, 1.82, 1.808, 1.798, 1.793, 1.789, 1.786, 1.78, 1.774, 1.768, 1.763, 1.759, 1.756, 1.756, 1.758, 1.762, 1.764, 1.763, 1.758, 1.751, 1.744, 2.11, 2.155, 2.181, 2.183, 2.171, 2.165, 2.172, 2.198, 2.238, 2.286, 2.325, 2.347, 2.35, 2.346, 2.348, 2.36, 2.384, 2.418, 2.454, 2.48, 2.49, 2.486, 1.967, 1.972, 1.971, 1.963, 1.95, 1.936, 1.925, 1.92, 1.922, 1.928, 1.935, 1.938, 1.933, 1.923, 1.909, 1.897, 1.89, 1.888, 1.89, 1.892, 1.888, 1.878, 2.148, 2.164, 2.177, 2.178, 2.162, 2.138, 2.117, 2.106, 2.11, 2.126, 2.143, 2.152, 2.145, 2.122, 2.093, 2.069, 2.059, 2.063, 2.077, 2.093, 2.099, 2.091, 2.074, 2.056, 2.044, 2.087, 2.124, 2.151, 2.158, 2.147, 2.128, 2.116, 2.119, 2.141, 2.175, 2.21, 2.231, 2.229, 2.209, 2.186, 2.173, 2.176, 2.196, 2.225, 2.251, 2.262, 2.254, 2.232, 2.211, 2.202, 2.208, 2.229, 2.259, 2.251, 2.24, 2.235, 2.235, 2.233, 2.226, 2.209, 2.187, 2.167, 2.153, 2.15, 2.155, 2.168, 2.18, 2.19, 2.191, 2.185, 2.177, 2.173, 2.177, 2.189, 2.203, 2.213, 2.215, 2.205, 2.187, 2.029, 2.028, 2.01, 1.98, 1.946, 1.92, 1.907, 1.905, 1.912, 1.917, 1.911, 1.888, 1.856, 1.822, 1.796, 1.784, 1.787, 1.8, 1.813, 1.818, 1.807, 1.779, 1.741, 1.707, 1.682, 1.672, 1.675, 1.687, 1.699, 1.701, 1.688, 1.977, 2.003, 2.012, 2.0, 1.973, 1.946, 1.928, 1.926, 1.94, 1.963, 1.984, 1.99, 1.977, 1.951, 1.923, 1.906, 1.906, 1.923, 1.946, 1.967, 1.972, 1.958, 1.932, 2.12, 2.106, 2.096, 2.094, 2.101, 2.117, 2.136, 2.15, 2.154, 2.149, 2.136, 2.125, 2.121, 2.128, 2.142, 2.158, 2.168, 2.167, 2.16, 2.149, 2.14, 2.139, 2.147, 2.161, 2.176, 1.977, 1.974, 1.974, 1.981, 1.995, 2.013, 2.031, 2.046, 2.055, 2.058, 2.059, 2.062, 2.068, 2.075, 2.084, 2.092, 2.097, 2.097, 2.094, 2.088, 2.083, 2.082, 2.085, 2.089, 2.092, 2.094, 2.095, 2.122, 2.149, 2.166, 2.168, 2.158, 2.145, 2.139, 2.146, 2.166, 2.194, 2.219, 2.232, 2.231, 2.22, 2.21, 2.207, 2.215, 2.233, 2.255, 2.272, 2.276, 2.261, 2.231, 2.198, 2.174, 2.164, 1.932, 1.932, 1.936, 1.937, 1.927, 1.904, 1.878, 1.855, 1.84, 1.837, 1.843, 1.855, 1.863, 1.862, 1.853, 1.839, 1.827, 1.823, 1.829, 1.842, 1.853, 1.854, 1.841, 1.813, 1.778, 1.746, 2.178, 2.162, 2.142, 2.127, 2.123, 2.131, 2.144, 2.156, 2.16, 2.151, 2.132, 2.111, 2.096, 2.09, 2.091, 2.096, 2.099, 2.09, 2.068, 2.038, 2.01, 1.99, 1.981, 1.982, 1.99, 1.998, 1.997, 1.987, 1.855, 1.861, 1.863, 1.862, 1.861, 1.862, 1.867, 1.877, 1.889, 1.899, 1.904, 1.904, 1.902, 1.899, 1.898, 1.901, 1.911, 1.925, 1.939, 1.947, 1.947, 1.944, 1.942, 1.944, 1.952, 1.965, 1.98, 2.105, 2.136, 2.154, 2.151, 2.128, 2.1, 2.079, 2.078, 2.094, 2.122, 2.151, 2.164, 2.152, 2.123, 2.089, 2.063, 2.052, 2.057, 2.072, 2.082, 2.074, 2.042, 1.996, 1.949, 1.916, 1.904, 1.912, 2.107, 2.107, 2.112, 2.119, 2.127, 2.131, 2.131, 2.126, 2.121, 2.118, 2.118, 2.123, 2.132, 2.14, 2.144, 2.142, 2.132, 2.118, 2.106, 2.097, 2.093, 2.091, 2.088, 2.082, 2.073, 2.061, 2.098, 2.08, 2.066, 2.054, 2.046, 2.038, 2.03, 2.021, 2.011, 1.999, 1.989, 1.983, 1.981, 1.982, 1.984, 1.987, 1.988, 1.985, 1.979, 1.972, 2.03, 2.036, 2.046, 2.061, 2.077, 2.089, 2.098, 2.104, 2.109, 2.112, 2.115, 2.117, 2.119, 2.12, 2.12, 2.117, 2.113, 2.11, 2.108, 2.111, 2.115, 2.121, 2.124, 2.123, 2.117, 2.109, 2.105, 2.105, 2.108, 2.111, 1.932, 1.921, 1.925, 1.942, 1.964, 1.979, 1.978, 1.96, 1.933, 1.913, 1.905, 1.912, 1.933, 1.957, 1.976, 1.98, 1.967, 1.947, 1.93, 1.923, 1.932, 1.952, 1.975, 1.991, 1.99, 1.974, 1.95, 1.929, 2.049, 2.047, 2.049, 2.057, 2.07, 2.082, 2.093, 2.101, 2.104, 2.106, 2.11, 2.115, 2.124, 2.133, 2.144, 2.153, 2.161, 2.166, 2.169, 2.17, 2.171, 2.174, 2.176, 2.182, 2.188, 2.191, 2.192, 2.189, 2.183, 2.038, 2.049, 2.044, 2.019, 1.982, 1.948, 1.928, 1.927, 1.939, 1.958, 1.971, 1.967, 1.945, 1.913, 1.886, 1.872, 1.873, 1.89, 1.914, 1.932, 1.931, 1.907, 1.871, 2.029, 2.032, 2.014, 1.982, 1.947, 1.918, 1.902, 1.902, 1.912, 1.925, 1.932, 1.926, 1.91, 1.891, 1.877, 1.876, 1.888, 1.911, 1.938, 1.96, 1.966, 2.11, 2.109, 2.109, 2.112, 2.121, 2.133, 2.147, 2.161, 2.173, 2.181, 2.186, 2.191, 2.196, 2.202, 2.207, 2.211, 2.212, 2.212, 2.208, 2.202, 2.197, 2.195, 2.196, 2.198, 2.197, 2.194, 2.085, 2.098, 2.106, 2.105, 2.098, 2.088, 2.083, 2.084, 2.093, 2.106, 2.119, 2.126, 2.125, 2.121, 2.116, 2.112, 2.113, 2.121, 2.133, 2.144, 2.146, 2.141, 2.13, 2.053, 2.085, 2.094, 2.075, 2.044, 2.018, 2.01, 2.023, 2.055, 2.096, 2.127, 2.134, 2.115, 2.083, 2.056, 2.047, 2.061, 2.093, 2.13, 2.157, 2.159, 2.141, 2.115, 2.096, 2.095, 2.115, 1.961, 1.954, 1.952, 1.955, 1.963, 1.974, 1.982, 1.985, 1.979, 1.969, 1.958, 1.952, 1.952, 1.962, 1.975, 1.986, 1.988, 1.981, 1.967, 1.955, 1.947, 1.947, 1.953, 1.96, 1.965, 2.098, 2.084, 2.082, 2.092, 2.111, 2.129, 2.138, 2.131, 2.114, 2.093, 2.079, 2.075, 2.083, 2.099, 2.115, 2.122, 2.118, 2.101, 2.079, 2.06, 2.128, 2.138, 2.129, 2.108, 2.086, 2.072, 2.074, 2.088, 2.111, 2.129, 2.132, 2.119, 2.097, 2.077, 2.068, 2.074, 2.091, 2.111, 2.125, 2.121, 2.099, 2.069, 2.045, 2.038, 2.086, 2.096, 2.103, 2.103, 2.096, 2.084, 2.077, 2.08, 2.094, 2.115, 2.136, 2.149, 2.151, 2.143, 2.132, 2.123, 2.123, 2.133, 2.147, 2.159, 2.159, 2.146, 2.125, 2.106, 2.097, 2.1, 2.116, 2.137, 2.038, 2.029, 2.018, 2.012, 2.013, 2.021, 2.031, 2.04, 2.044, 2.043, 2.039, 2.038, 2.042, 2.053, 2.07, 2.085, 2.095, 2.096, 2.089, 2.08, 2.073, 2.072, 2.077, 2.086, 2.093, 2.093, 1.967, 1.974, 1.978, 1.978, 1.977, 1.977, 1.98, 1.985, 1.992, 1.997, 1.998, 1.993, 1.984, 1.976, 1.973, 1.979, 1.993, 2.012, 2.027, 2.036, 2.036, 2.032, 2.028, 2.027, 2.031, 2.041, 2.055, 2.052, 2.029, 2.016, 2.016, 2.027, 2.042, 2.052, 2.05, 2.039, 2.024, 2.015, 2.02, 2.036, 2.06, 2.081, 2.09, 2.084, 2.067, 2.047, 2.034, 2.035, 2.047, 2.063, 2.074, 2.074, 2.06, 2.08, 2.066, 2.064, 2.075, 2.096, 2.119, 2.132, 2.127, 2.109, 2.087, 2.074, 2.075, 2.088, 2.111, 2.133, 2.14, 2.128, 2.105, 2.08, 2.065, 2.066, 2.083, 2.11, 2.132, 2.142, 2.092, 2.078, 2.067, 2.067, 2.077, 2.091, 2.102, 2.104, 2.095, 2.081, 2.068, 2.063, 2.068, 2.081, 2.096, 2.107, 2.109, 2.104, 2.095, 2.092, 2.098, 2.112, 2.132, 2.151, 2.164, 2.165, 2.155, 2.139, 2.123, 2.115, 2.115, 2.119, 2.121, 2.251, 2.283, 2.314, 2.335, 2.342, 2.335, 2.322, 2.313, 2.312, 2.32, 2.335, 2.35, 2.36, 2.358, 2.346, 2.332, 2.327, 2.334, 2.353, 2.38, 2.406, 2.419, 2.416, 2.405, 2.396, 2.146, 2.142, 2.136, 2.123, 2.098, 2.064, 2.03, 2.003, 1.988, 1.986, 1.993, 2.0, 2.001, 1.992, 1.976, 1.957, 1.945, 1.942, 1.952, 1.969, 1.984, 1.99, 1.984, 1.972, 1.958, 1.948, 2.092, 2.083, 2.075, 2.069, 2.064, 2.061, 2.057, 2.052, 2.047, 2.043, 2.037, 2.031, 2.026, 2.021, 2.017, 2.015, 2.016, 2.018, 2.021, 2.022, 2.018, 2.013, 2.04, 2.042, 2.037, 2.026, 2.009, 1.993, 1.983, 1.982, 1.989, 2.0, 2.007, 2.005, 1.993, 1.977, 1.966, 1.963, 1.97, 1.984, 1.996, 1.999, 1.992, 1.975, 1.954, 1.938, 1.93, 1.931, 2.058, 2.06, 2.07, 2.088, 2.106, 2.119, 2.122, 2.115, 2.105, 2.098, 2.099, 2.107, 2.121, 2.13, 2.13, 2.12, 2.102, 2.193, 2.2, 2.209, 2.218, 2.227, 2.235, 2.24, 2.244, 2.246, 2.25, 2.256, 2.263, 2.272, 2.279, 2.283, 2.284, 2.284, 2.286, 2.29, 2.297, 2.303, 2.308, 2.309, 2.309, 2.309, 2.131, 2.131, 2.124, 2.112, 2.1, 2.092, 2.088, 2.087, 2.085, 2.078, 2.064, 2.044, 2.022, 2.004, 1.991, 1.982, 1.976, 1.967, 1.952, 1.932, 1.91, 1.89, 1.878, 1.873, 1.961, 1.966, 1.969, 1.966, 1.957, 1.945, 1.937, 1.936, 1.943, 1.956, 1.968, 1.97, 1.961, 1.945, 1.931, 1.922, 1.92, 1.925, 1.932, 1.936, 1.934, 1.924, 1.977, 1.985, 1.984, 1.973, 1.957, 1.941, 1.932, 1.933, 1.941, 1.95, 1.953, 1.947, 1.934, 1.919, 1.909, 1.907, 1.911, 1.918, 1.925, 1.929, 1.928, 1.922, 1.912, 1.904, 1.902, 1.908, 2.03, 1.999, 1.982, 1.982, 1.998, 2.021, 2.037, 2.034, 2.012, 1.982, 1.959, 1.952, 1.963, 1.991, 2.024, 2.049, 2.058, 2.048, 2.029, 2.01, 1.999, 2.0, 2.01, 2.02, 2.02, 2.002, 1.97, 1.934, 1.908, 1.897, 1.903, 1.921, 1.941, 1.88, 1.896, 1.902, 1.896, 1.886, 1.878, 1.878, 1.887, 1.905, 1.925, 1.941, 1.945, 1.937, 1.927, 1.923, 1.929, 1.948, 1.974, 1.999, 2.011, 2.007, 1.991, 1.975, 1.965, 1.968, 2.098, 2.098, 2.096, 2.095, 2.095, 2.094, 2.093, 2.091, 2.089, 2.085, 2.084, 2.084, 2.088, 2.092, 2.094, 2.095, 2.096, 2.098, 2.1, 1.982, 2.007, 2.022, 2.022, 2.009, 1.993, 1.985, 1.99, 2.01, 2.036, 2.06, 2.069, 2.061, 2.039, 2.016, 2.002, 2.003, 2.019, 2.044, 2.07, 2.083, 2.073, 2.047, 2.016, 1.994, 1.989, 2.0, 2.021, 1.935, 1.928, 1.92, 1.915, 1.914, 1.917, 1.924, 1.927, 1.927, 1.923, 1.915, 1.907, 1.905, 1.912, 1.926, 1.944, 1.962, 1.975, 1.981, 1.982, 1.983, 1.987, 1.997]
angle: [178.268, 175.892, 173.466, 171.174, 169.107, 167.322, 166.035, 165.27, 165.097, 165.512, 166.412, 167.599, 169.017, 170.615, 172.151, 173.358, 174.175, 174.502, 174.313, 173.584, 172.301, 170.608, 168.555, 166.179, 163.62, 161.228, 158.971, 157.055, 155.753, 155.115, 155.113, 155.949, 157.464, 159.641, 162.296, 165.125, 167.63, 169.385, 170.215, 170.231, 169.726, 172.448, 174.06, 175.531, 176.64, 176.902, 176.1, 174.911, 173.797, 172.919, 172.304, 172.04, 172.026, 172.072, 172.06, 172.033, 171.976, 171.917, 171.867, 172.015, 172.38, 173.075, 173.954, 174.946, 175.988, 177.186, 178.36, 178.927, 178.026, 176.709, 175.519, 174.4, 173.313, 172.435, 171.682, 171.07, 170.587, 170.372, 170.287, 170.262, 172.448, 170.894, 169.642, 168.521, 167.66, 166.982, 166.719, 166.968, 167.626, 168.566, 169.793, 171.255, 172.817, 174.332, 175.632, 176.686, 177.571, 178.316, 179.003, 179.218, 178.399, 177.1, 175.628, 173.908, 172.317, 170.989, 169.86, 169.067, 168.599, 168.47, 168.601, 168.881, 172.448, 169.885, 167.171, 164.614, 162.449, 160.556, 159.038, 157.874, 157.173, 156.726, 156.614, 156.899, 157.582, 158.71, 160.303, 162.249, 164.511, 166.953, 169.339, 171.313, 172.529, 172.634, 171.467, 169.473, 167.203, 164.826, 162.371, 159.974, 157.761, 155.818, 154.221, 152.991, 152.049, 151.354, 150.953, 150.918, 150.812, 178.107, 179.624, 178.072, 176.114, 174.175, 172.371, 170.786, 169.475, 168.49, 168.007, 168.077, 168.772, 169.965, 171.557, 173.305, 175.134, 176.613, 177.418, 177.207, 176.409, 175.755, 175.211, 174.984, 174.898, 174.787, 174.237, 173.19, 171.672, 169.954, 168.203, 166.517, 164.983, 163.753, 162.768, 162.014, 161.509, 161.202, 161.098, 173.348, 171.359, 169.181, 167.052, 165.214, 163.663, 162.677, 162.219, 162.206, 162.483, 162.885, 163.367, 163.774, 164.027, 163.891, 163.379, 162.535, 161.609, 160.76, 159.908, 159.107, 158.355, 157.585, 156.856, 156.045, 155.199, 154.221, 153.03, 151.736, 150.481, 149.479, 148.961, 148.842, 149.208, 149.913, 150.958, 152.16, 153.46, 154.653, 155.857, 164.757, 165.338, 165.487, 165.309, 164.937, 164.419, 163.927, 163.612, 163.459, 163.562, 164.227, 165.464, 167.364, 169.896, 172.863, 176.239, 179.404, 176.565, 173.375, 170.546, 168.333, 166.897, 166.263, 166.459, 167.328, 168.687, 170.384, 172.074, 173.217, 173.113, 163.652, 164.675, 165.729, 166.659, 167.556, 168.267, 168.753, 169.081, 169.303, 169.433, 169.35, 169.298, 169.257, 169.249, 169.188, 169.002, 168.749, 168.409, 167.877, 167.142, 166.178, 165.094, 163.946, 162.875, 161.854, 161.022, 160.397, 159.832, 159.461, 159.187, 158.843, 158.471, 158.046, 157.576, 157.216, 157.019, 157.058, 157.285, 166.021, 167.042, 168.092, 169.196, 170.552, 172.068, 173.653, 175.094, 175.933, 175.456, 173.944, 172.131, 170.403, 168.986, 168.003, 167.658, 168.032, 168.942, 170.314, 172.107, 174.105, 175.751, 176.309, 175.448, 173.655, 171.598, 169.465, 167.415, 165.394, 163.37, 171.802, 173.478, 175.121, 176.648, 177.933, 178.694, 178.345, 177.546, 176.756, 176.061, 175.475, 174.996, 174.63, 174.412, 174.352, 174.448, 174.721, 175.293, 176.034, 176.98, 177.956, 178.694, 178.396, 177.404, 176.277, 175.009, 173.689, 172.269, 170.749, 169.217, 167.796, 166.442, 165.071, 163.814, 162.612, 161.398, 160.232, 159.118, 169.847, 170.088, 170.397, 170.696, 171.137, 171.525, 171.885, 172.25, 172.596, 173.004, 173.348, 173.642, 173.858, 174.038, 174.241, 174.489, 174.787, 175.064, 175.282, 175.205, 174.812, 174.288, 173.785, 173.393, 173.152, 173.104, 173.38, 173.957, 174.829, 175.955, 177.17, 178.463, 179.596, 178.297, 176.614, 173.162, 174.468, 175.666, 176.474, 176.511, 175.81, 174.674, 173.472, 172.567, 171.955, 171.77, 171.833, 172.147, 172.41, 172.392, 172.044, 171.349, 170.449, 169.528, 168.768, 168.211, 168.087, 168.275, 168.815, 169.73, 170.794, 171.75, 172.54, 173.037, 173.356, 173.345, 173.122, 172.725, 172.333, 171.979, 175.66, 174.751, 173.871, 172.904, 171.832, 170.687, 169.555, 168.351, 167.15, 166.18, 165.493, 165.241, 165.392, 165.808, 166.275, 166.815, 167.34, 167.613, 167.874, 168.162, 168.697, 169.303, 170.024, 170.775, 171.676, 172.533, 173.43, 174.183, 174.697, 174.888, 174.584, 173.876, 172.907, 171.744, 170.354, 168.9, 167.541, 166.4, 165.521, 164.986, 164.504, 173.348, 175.06, 175.289, 174.311, 173.233, 172.467, 172.004, 172.086, 172.71, 173.738, 175.065, 176.221, 176.552, 175.877, 174.77, 173.772, 173.021, 172.72, 172.681, 172.96, 173.524, 174.225, 175.129, 175.912, 176.234, 176.055, 175.589, 174.968, 174.334, 173.771, 173.281, 172.917, 172.787, 172.838, 173.045, 165.96, 166.835, 167.421, 167.669, 167.554, 167.105, 166.505, 165.923, 165.402, 165.094, 164.974, 164.885, 164.806, 164.496, 164.037, 163.409, 162.711, 162.076, 161.555, 161.174, 161.088, 161.164, 161.42, 161.957, 162.798, 163.998, 165.431, 166.761, 167.8, 168.537, 169.048, 169.351, 169.528, 169.716, 169.751, 169.591, 169.169, 168.427, 167.482, 161.578, 159.535, 157.41, 155.456, 153.724, 152.273, 151.013, 149.949, 148.96, 148.055, 147.223, 146.63, 146.275, 146.11, 146.251, 146.678, 147.479, 148.53, 149.778, 151.131, 152.609, 154.18, 155.848, 157.666, 159.722, 162.004, 164.422, 166.861, 169.278, 171.533, 173.409, 174.764, 175.144, 174.578, 173.569, 176.659, 175.282, 173.793, 172.328, 170.943, 169.712, 168.709, 167.922, 167.404, 167.199, 167.22, 167.356, 167.577, 167.979, 168.538, 169.2, 169.875, 170.682, 171.493, 172.203, 172.783, 173.156, 173.455, 173.561, 173.637, 173.663, 173.672, 165.033, 167.316, 169.729, 172.281, 174.845, 177.307, 179.044, 177.684, 175.833, 174.086, 172.488, 171.139, 169.906, 168.851, 167.878, 167.087, 166.354, 165.823, 165.627, 165.855, 166.411, 167.321, 168.697, 170.353, 172.351, 174.673, 177.219, 179.437, 177.613, 175.358, 173.253, 171.267, 169.538, 173.204, 172.93, 172.373, 171.725, 171.075, 170.543, 170.217, 170.03, 170.129, 170.473, 171.15, 172.034, 172.912, 173.872, 174.907, 175.935, 177.031, 177.954, 178.482, 178.113, 177.146, 176.027, 174.854, 173.898, 173.16, 172.639, 172.499, 172.668, 173.143, 173.813, 174.63, 175.581, 176.578, 177.604, 176.659, 176.511, 176.105, 175.509, 174.686, 173.642, 172.247, 170.819, 169.558, 168.432, 167.507, 166.852, 166.448, 166.318, 166.458, 166.794, 167.233, 167.616, 167.943, 168.2, 168.449, 168.741, 169.203, 169.727, 170.202, 170.572, 170.899, 171.265, 171.585, 178.299, 175.84, 173.184, 170.763, 168.669, 166.885, 165.587, 164.802, 164.496, 164.468, 164.681, 164.842, 165.071, 165.25, 165.42, 165.587, 165.834, 166.118, 166.627, 167.322, 168.32, 169.615, 171.134, 172.963, 175.118, 177.475, 179.633, 177.501, 175.202, 173.186, 171.604, 170.434, 169.729, 169.224, 168.768, 172.496, 173.215, 173.454, 172.982, 171.932, 170.51, 168.859, 167.26, 165.855, 164.61, 163.473, 162.567, 161.803, 161.145, 160.762, 160.638, 160.68, 160.997, 161.724, 162.8, 164.132, 165.569, 167.085, 168.607, 170.176, 171.98, 173.924, 175.992, 178.036, 179.761, 174.21, 178.497, 174.123, 169.24, 165.111, 162.015, 159.992, 159.099, 159.119, 159.937, 161.159, 162.394, 163.072, 163.05, 162.425, 161.416, 160.428, 159.797, 159.817, 160.529, 162.038, 164.18, 166.496, 168.341, 168.988, 168.098, 166.428, 164.601, 169.822, 170.808, 171.614, 172.434, 173.307, 174.123, 175.03, 176.07, 176.673, 176.395, 175.096, 173.257, 171.187, 169.161, 167.54, 166.467, 166.032, 166.276, 167.302, 169.069, 171.366, 173.51, 174.767, 174.241, 172.692, 171.012, 169.656, 168.891, 168.82, 169.388, 170.569, 171.912, 171.186, 170.652, 170.379, 170.449, 170.779, 171.219, 171.686, 172.176, 172.63, 173.018, 173.281, 173.526, 173.693, 173.835, 173.989, 174.138, 174.433, 174.966, 175.485, 175.992, 176.499, 176.987, 177.186, 177.114, 176.645, 176.046, 175.415, 174.627, 173.694, 172.789, 172.093, 171.639, 176.077, 175.336, 174.374, 173.366, 172.487, 171.753, 171.207, 170.952, 170.994, 171.085, 170.996, 170.328, 168.9, 167.036, 164.972, 163.034, 161.395, 160.198, 159.379, 158.912, 158.714, 158.667, 158.868, 159.336, 160.024, 160.968, 162.2, 163.578, 164.956, 166.166, 166.974, 175.809, 174.142, 171.702, 169.336, 167.144, 165.415, 164.363, 164.374, 165.279, 167.171, 169.753, 172.825, 176.272, 178.713, 176.13, 173.017, 170.428, 168.511, 167.225, 166.774, 167.082, 168.166, 169.924, 172.097, 174.65, 177.309, 179.592, 177.664, 175.577, 173.998, 173.187, 173.096, 173.606, 174.509, 175.526, 176.015, 175.338, 173.591, 171.491, 169.684, 167.889, 166.23, 164.792, 163.772, 163.185, 163.091, 163.551, 164.582, 166.01, 167.808, 169.751, 171.702, 173.27, 174.279, 174.67, 174.555, 174.27, 174.087, 174.05, 174.16, 174.567, 175.153, 175.954, 176.772, 177.466, 177.854, 177.577, 177.0, 176.446, 176.023, 175.885, 173.348, 173.622, 173.801, 173.794, 173.665, 173.461, 173.241, 173.089, 172.957, 172.756, 172.485, 172.224, 171.99, 171.912, 171.955, 172.091, 172.192, 172.361, 172.496, 172.606, 172.576, 172.449, 172.262, 172.098, 171.998, 172.059, 172.143, 172.242, 172.329, 172.297, 168.263, 169.731, 171.072, 171.883, 171.851, 171.235, 170.374, 169.561, 168.989, 168.865, 169.171, 169.766, 170.442, 171.031, 171.328, 171.352, 171.15, 170.96, 170.927, 171.143, 171.646, 172.522, 173.648, 175.105, 176.789, 178.678, 179.151, 177.1, 175.352, 173.814, 172.484, 171.456, 170.86, 170.567, 170.469, 170.53, 170.822, 178.477, 177.685, 176.907, 176.069, 175.387, 175.029, 174.775, 174.671, 174.613, 174.544, 174.477, 174.715, 175.162, 175.746, 176.594, 177.569, 178.46, 177.963, 176.307, 174.153, 171.969, 169.783, 167.76, 165.874, 164.347, 163.296, 162.864, 163.016, 163.756, 164.745, 165.809, 171.318, 169.745, 168.311, 167.2, 166.414, 166.038, 165.998, 166.019, 165.814, 165.45, 164.814, 164.115, 163.46, 162.943, 162.704, 162.652, 162.829, 163.052, 163.398, 163.794, 164.115, 164.294, 164.224, 163.781, 162.869, 161.806, 160.68, 159.827, 159.334, 159.302, 159.676, 160.493, 161.787, 163.231, 164.579, 175.66, 175.839, 175.257, 173.863, 172.029, 169.985, 167.998, 166.247, 164.837, 163.825, 163.361, 163.302, 163.757, 164.634, 165.902, 167.604, 169.605, 171.862, 174.083, 175.586, 175.472, 174.315, 173.149, 172.287, 172.104, 172.584, 173.655, 175.206, 176.838, 177.151, 175.076, 172.131, 169.143, 166.425, 164.079, 162.181, 160.743, 159.899, 172.109, 172.98, 173.66, 174.356, 175.074, 175.822, 176.604, 176.853, 176.209, 174.89, 173.347, 172.126, 171.325, 171.093, 171.473, 172.604, 174.252, 176.437, 179.097, 177.964, 174.967, 172.069, 169.261, 166.701, 164.47, 162.552, 161.038, 159.95, 159.353, 159.112, 159.245, 159.759, 160.633, 161.827, 163.26, 165.744, 163.668, 161.472, 159.186, 156.905, 154.913, 153.354, 152.222, 151.385, 150.654, 149.803, 148.595, 147.286, 146.042, 145.14, 144.891, 145.379, 146.37, 147.655, 148.971, 150.19, 151.096, 151.733, 152.558, 153.53, 154.66, 155.897, 157.187, 158.167, 158.682, 158.658, 158.279, 157.652, 175.66, 174.364, 172.939, 171.43, 169.888, 168.307, 166.605, 164.839, 163.108, 161.444, 159.839, 158.534, 157.451, 156.627, 156.147, 156.088, 156.39, 157.2, 158.499, 160.157, 162.005, 163.884, 165.768, 167.444, 168.929, 170.173, 171.311, 172.563, 174.121, 176.145, 178.499, 178.781, 175.888, 172.986, 170.188, 167.574, 165.44, 163.774, 162.736, 162.222, 162.115, 164.757, 164.032, 163.391, 163.034, 162.923, 163.02, 163.353, 164.032, 164.901, 165.864, 166.727, 167.612, 168.45, 169.383, 170.332, 171.298, 172.322, 173.325, 174.154, 174.507, 174.126, 173.13, 171.841, 170.607, 169.484, 168.499, 167.747, 167.272, 167.112, 167.284, 168.263, 168.766, 169.475, 170.481, 171.74, 173.134, 174.391, 175.377, 176.155, 176.591, 176.728, 176.658, 176.34, 175.774, 174.992, 174.014, 172.83, 171.604, 170.616, 169.796, 169.204, 168.921, 168.937, 169.319, 169.918, 170.6, 171.433, 172.225, 172.742, 172.803, 172.547, 172.132, 173.774, 175.048, 175.991, 176.077, 175.105, 173.31, 171.18, 168.983, 166.875, 164.832, 162.968, 161.304, 159.877, 158.74, 157.765, 157.03, 156.505, 155.972, 155.657, 155.553, 155.765, 156.45, 157.582, 159.149, 161.035, 163.255, 165.771, 168.249, 170.571, 172.805, 174.933, 176.879, 178.718, 179.208, 177.678, 176.169, 170.347, 170.076, 169.995, 170.165, 170.592, 171.153, 171.611, 171.893, 171.747, 171.164, 170.376, 169.509, 168.775, 168.244, 167.784, 167.335, 166.821, 166.368, 165.963, 165.683, 165.572, 165.651, 165.96, 166.319, 166.513, 166.424, 166.043, 165.461, 164.977, 164.707, 164.694, 164.819, 164.966, 165.082, 165.167, 165.016, 169.421, 169.745, 169.955, 170.13, 170.221, 170.27, 170.306, 170.273, 170.241, 170.241, 170.335, 170.591, 171.014, 171.388, 171.674, 171.849, 171.839, 171.687, 171.474, 171.34, 171.224, 171.12, 171.075, 171.065, 170.971, 170.73, 170.449, 170.047, 169.739, 169.526, 169.439, 169.455, 169.538, 169.424, 178.077, 178.959, 179.046, 177.927, 176.714, 175.386, 174.309, 173.656, 173.432, 173.671, 174.341, 175.369, 176.651, 178.022, 179.338, 178.3, 176.553, 174.851, 173.27, 171.879, 170.625, 169.531, 168.544, 167.823, 167.321, 166.943, 166.641, 166.324, 166.039, 165.681, 165.415, 165.278, 165.357, 165.675, 166.326, 167.377, 171.41, 170.307, 169.382, 168.789, 168.564, 168.66, 168.766, 168.632, 168.194, 167.438, 166.462, 165.415, 164.499, 163.735, 163.239, 162.999, 162.924, 162.954, 163.069, 163.193, 163.231, 163.384, 163.705, 164.086, 164.376, 164.494, 164.675, 165.117, 165.805, 166.976, 168.665, 170.827, 173.272, 175.831, 177.685, 176.832, 174.623, 169.589, 171.075, 172.384, 173.673, 174.854, 176.007, 177.16, 178.301, 179.355, 179.267, 178.258, 177.343, 176.559, 175.759, 174.945, 174.091, 173.308, 172.672, 172.007, 171.326, 170.68, 170.075, 169.72, 169.574, 169.554, 169.529, 169.607, 169.776, 170.006, 170.084, 170.038, 169.891, 169.596, 169.166, 168.594, 167.803, 166.915, 165.842, 164.665, 163.518, 176.183, 176.657, 177.008, 177.221, 177.227, 177.117, 176.873, 176.501, 175.932, 175.137, 174.125, 172.968, 171.754, 170.646, 169.752, 169.065, 168.681, 168.571, 168.597, 168.68, 168.731, 168.572, 168.214, 167.715, 167.138, 166.568, 165.985, 165.388, 164.775, 164.188, 163.487, 162.755, 161.967, 161.233, 171.317, 172.288, 173.11, 173.739, 174.151, 174.306, 174.43, 174.55, 174.718, 174.951, 175.232, 175.496, 175.57, 175.517, 175.204, 174.499, 173.514, 172.317, 171.059, 169.824, 168.562, 167.424, 166.612, 166.037, 165.697, 165.646, 165.702, 165.834, 166.058, 166.271, 166.394, 166.355, 166.133, 165.663, 165.017, 164.201, 163.391, 162.599, 161.847, 161.246, 160.904, 160.766, 170.621, 171.009, 171.415, 171.833, 172.286, 172.869, 173.549, 174.38, 175.251, 176.182, 177.183, 178.035, 178.764, 179.293, 179.687, 179.147, 178.076, 176.538, 174.709, 172.624, 170.356, 168.163, 166.084, 164.179, 162.63, 161.405, 160.612, 160.413, 160.788, 161.659, 162.984, 164.795, 166.912, 169.068, 178.477, 177.401, 176.465, 175.614, 175.094, 174.856, 174.919, 175.184, 175.484, 175.7, 175.92, 176.21, 176.513, 176.902, 177.423, 178.075, 178.812, 179.253, 178.629, 177.44, 176.068, 174.611, 173.219, 171.829, 170.694, 169.599, 168.653, 167.993, 167.591, 167.387, 167.29, 167.215, 166.021, 165.578, 165.131, 164.822, 164.825, 165.043, 165.453, 165.954, 166.574, 167.312, 168.138, 168.965, 169.527, 169.804, 169.835, 169.871, 170.097, 170.631, 171.634, 172.861, 174.28, 175.486, 175.73, 174.963, 173.89, 172.91, 172.303, 172.118, 172.342, 172.979, 174.058, 175.214, 176.262, 176.781, 176.415, 164.679, 166.467, 168.193, 169.558, 170.284, 170.327, 169.792, 168.862, 167.506, 166.042, 164.516, 162.863, 161.27, 159.703, 158.383, 157.426, 156.932, 156.858, 157.006, 157.304, 157.476, 157.525, 157.483, 157.618, 158.029, 158.851, 160.153, 161.864, 163.831, 165.936, 167.963, 169.743, 171.246, 162.616, 163.024, 163.141, 162.911, 162.413, 161.77, 161.274, 160.974, 161.102, 161.666, 162.527, 163.757, 165.21, 166.832, 168.44, 169.967, 171.494, 173.007, 174.441, 175.659, 176.49, 176.789, 176.278, 175.042, 173.338, 171.491, 169.608, 167.888, 166.244, 164.778, 163.609, 175.652, 174.921, 173.781, 172.442, 170.88, 169.25, 167.637, 166.155, 164.817, 163.708, 162.847, 162.307, 162.066, 162.028, 162.122, 162.35, 162.804, 163.378, 164.039, 164.573, 165.001, 165.311, 165.454, 165.384, 165.114, 164.62, 163.906, 163.059, 162.048, 160.898, 159.629, 158.282, 172.448, 172.242, 172.352, 172.811, 173.376, 173.906, 174.468, 174.998, 175.5, 176.029, 176.377, 176.399, 176.056, 175.598, 174.889, 173.934, 172.834, 171.67, 170.565, 169.607, 168.863, 168.211, 167.69, 167.275, 166.978, 167.019, 167.371, 167.913, 168.749, 169.753, 170.871, 171.95, 172.978, 173.799, 174.324, 164.86, 166.432, 168.104, 169.817, 171.596, 173.442, 175.392, 177.026, 177.352, 176.153, 174.387, 172.43, 170.477, 168.754, 167.317, 166.257, 165.568, 165.263, 165.184, 165.322, 165.522, 165.746, 166.055, 166.469, 166.85, 167.28, 167.855, 168.614, 169.508, 170.586, 171.912, 173.425, 175.087, 176.745, 178.484, 179.43, 177.773, 173.305, 170.279, 167.133, 163.982, 160.921, 157.852, 154.865, 151.878, 148.894, 146.25, 144.032, 142.301, 141.075, 140.071, 139.206, 138.279, 137.121, 135.941, 134.955, 134.294, 134.044, 134.467, 135.411, 136.935, 138.893, 141.023, 143.379, 146.08, 149.257, 153.019, 157.271, 161.893, 166.637, 171.802, 171.511, 170.727, 169.765, 168.837, 168.011, 167.556, 167.556, 168.122, 169.051, 170.148, 171.21, 171.924, 172.158, 171.986, 171.4, 170.62, 169.928, 169.427, 169.184, 169.111, 169.22, 169.522, 169.733, 169.816, 169.646, 169.182, 168.547, 167.853, 167.242, 166.739, 166.509, 166.6, 171.318, 171.365, 171.288, 170.969, 170.358, 169.474, 168.498, 167.487, 166.698, 166.052, 165.579, 165.304, 165.002, 164.683, 164.238, 163.565, 162.693, 161.752, 160.847, 159.983, 159.324, 158.845, 158.698, 158.899, 159.582, 160.573, 161.77, 163.134, 164.618, 166.221, 167.745, 169.243, 170.554, 171.597, 172.473, 172.85, 172.588, 171.811, 170.626, 169.199, 167.607, 165.985, 164.518, 163.261, 162.291, 177.367, 178.984, 178.431, 176.802, 175.316, 174.029, 172.994, 172.197, 171.583, 171.093, 170.646, 170.249, 169.87, 169.503, 169.116, 168.824, 168.607, 168.543, 168.895, 169.571, 170.536, 171.714, 172.679, 173.206, 173.246, 172.851, 172.162, 172.496, 173.775, 174.486, 174.333, 173.703, 172.86, 172.221, 171.923, 171.993, 172.155, 172.173, 171.904, 171.193, 170.125, 169.003, 167.85, 166.91, 166.259, 165.982, 166.031, 166.394, 167.144, 168.096, 168.986, 169.673, 170.081, 170.17, 170.182, 170.192, 170.373, 170.749, 172.009, 171.432, 171.014, 170.735, 170.504, 170.131, 169.744, 169.352, 168.849, 168.39, 167.875, 167.448, 167.174, 167.045, 167.038, 167.13, 167.305, 167.375, 167.24, 167.167, 167.21, 167.259, 167.395, 167.526, 167.535, 167.331, 167.134, 167.031, 167.008, 167.285, 167.809, 168.376, 168.978, 169.503, 169.898, 175.894, 175.618, 174.951, 174.19, 173.346, 172.566, 171.866, 171.301, 170.873, 170.495, 170.246, 170.176, 170.172, 170.304, 170.659, 171.358, 172.235, 173.046, 173.708, 174.101, 174.126, 173.647, 172.826, 171.767, 170.61, 169.431, 168.232, 167.126, 166.203, 165.494, 165.08, 165.004, 165.22, 165.698, 166.435, 167.44, 177.591, 179.005, 179.331, 178.315, 177.374, 176.575, 175.932, 175.386, 174.898, 174.323, 173.604, 172.709, 171.775, 170.94, 170.162, 169.66, 169.357, 169.235, 169.315, 169.652, 170.197, 170.935, 171.921, 173.138, 174.558, 176.109, 177.828, 179.533, 178.719, 177.057, 175.494, 174.037, 172.677, 171.43, 170.268, 170.879, 169.726, 168.704, 167.961, 167.608, 167.876, 168.661, 169.911, 171.455, 172.92, 173.864, 173.745, 172.736, 171.392, 169.996, 168.994, 168.455, 168.51, 169.089, 170.174, 171.634, 173.105, 174.235, 174.788, 174.507, 173.627, 172.703, 172.097, 171.759, 171.776, 171.848, 171.572, 160.153, 171.055, 160.256, 170.248, 160.282, 169.084, 160.369, 168.005, 160.506, 167.079, 160.672, 166.424, 160.838, 165.921, 161.116, 165.536, 161.389, 165.584, 166.067, 165.79, 164.981, 163.819, 162.407, 161.102, 160.016, 159.282, 158.84, 158.715, 158.799, 159.051, 159.338, 159.426, 159.077, 158.33, 157.46, 156.568, 155.813, 155.479, 155.538, 156.224, 157.446, 158.973, 160.704, 162.318, 163.56, 164.101, 163.98, 163.433, 162.567, 161.76, 161.272, 161.263, 161.783, 162.679, 163.843, 165.172, 175.809, 174.288, 172.819, 171.38, 170.111, 168.936, 167.967, 167.118, 166.373, 165.861, 165.749, 166.062, 166.85, 168.169, 169.886, 171.793, 173.812, 175.687, 177.388, 178.822, 179.144, 178.145, 177.251, 176.518, 175.767, 174.674, 173.028, 171.05, 169.022, 167.235, 165.752, 164.807, 164.373, 164.444, 165.013, 165.856, 166.877, 168.106, 175.66, 174.288, 171.674, 168.777, 165.939, 163.344, 161.059, 159.295, 158.193, 157.868, 158.272, 159.213, 160.577, 162.135, 163.621, 164.77, 165.461, 165.751, 165.861, 165.971, 166.281, 166.783, 167.192, 167.252, 166.772, 165.733, 164.405, 163.011, 161.723, 160.748, 160.093, 159.877, 160.157, 160.96, 162.101, 163.579, 165.173, 166.752, 168.369, 169.733, 169.822, 170.137, 170.349, 170.485, 170.561, 170.801, 171.274, 171.828, 172.342, 172.659, 172.7, 172.243, 171.37, 170.228, 168.912, 167.577, 166.307, 165.229, 164.533, 164.215, 164.271, 164.731, 165.494, 166.45, 167.576, 168.717, 169.871, 170.942, 171.76, 172.24, 172.356, 172.202, 171.816, 171.3, 177.367, 176.075, 173.17, 170.475, 168.405, 167.072, 166.232, 165.956, 166.121, 166.591, 167.506, 168.843, 170.506, 172.21, 173.964, 175.525, 176.513, 176.828, 176.786, 176.759, 177.055, 177.838, 179.04, 178.589, 176.27, 173.402, 170.334, 167.081, 163.997, 161.348, 159.2, 157.57, 156.479, 155.831, 155.453, 155.301, 167.083, 166.054, 165.156, 164.506, 163.988, 163.572, 163.164, 162.767, 162.501, 162.475, 162.57, 162.892, 163.503, 164.251, 164.928, 165.496, 165.807, 165.849, 165.691, 165.476, 165.353, 165.295, 165.31, 165.418, 165.743, 166.263, 166.886, 167.741, 168.843, 170.215, 171.779, 173.39, 174.875, 175.682, 171.318, 169.417, 166.261, 162.627, 159.007, 155.639, 152.695, 150.252, 148.349, 146.982, 146.143, 145.759, 145.632, 145.614, 145.49, 145.111, 144.493, 143.673, 142.808, 142.245, 142.179, 142.614, 143.631, 145.043, 146.697, 148.457, 150.213, 151.875, 153.359, 154.797, 156.239, 157.846, 159.692, 164.757, 162.937, 161.221, 159.696, 158.505, 157.828, 157.541, 157.594, 157.888, 158.267, 158.698, 159.182, 159.704, 160.257, 160.769, 161.257, 161.681, 162.21, 162.965, 163.9, 164.96, 166.109, 167.353, 168.599, 169.731, 170.682, 171.408, 172.052, 172.58, 173.248, 174.053, 174.985, 175.76, 175.808, 174.599, 178.268, 176.444, 174.159, 172.005, 169.865, 167.765, 165.852, 164.242, 162.983, 162.068, 161.48, 161.313, 161.56, 162.208, 163.186, 164.561, 166.294, 168.17, 170.018, 171.995, 173.96, 175.91, 177.678, 178.303, 176.946, 175.208, 173.428, 171.821, 170.427, 169.331, 173.162, 175.579, 177.953, 179.517, 177.655, 175.943, 174.59, 173.597, 173.1, 173.064, 173.494, 174.24, 175.152, 176.032, 175.964, 174.651, 172.616, 170.329, 168.16, 166.264, 164.851, 164.07, 164.009, 164.586, 165.565, 166.96, 168.524, 170.08, 171.294, 172.235, 172.998, 173.549, 173.925, 165.198, 164.833, 164.549, 164.459, 164.452, 164.416, 164.32, 164.18, 164.035, 163.989, 164.11, 164.378, 164.819, 165.392, 166.057, 166.78, 167.669, 168.665, 169.678, 170.625, 171.48, 172.352, 173.052, 173.441, 173.372, 172.797, 171.827, 170.518, 168.974, 167.403, 165.857, 164.421, 163.028, 161.855, 160.83, 159.982, 159.439, 159.257, 173.162, 175.182, 176.393, 175.959, 174.516, 172.758, 171.253, 170.211, 169.647, 169.357, 169.375, 169.658, 170.094, 170.668, 171.42, 172.455, 173.632, 174.729, 175.41, 175.446, 174.664, 173.321, 171.632, 169.776, 167.897, 166.127, 164.417, 162.801, 161.219, 159.642, 158.128, 156.751, 172.448, 171.906, 171.601, 171.544, 171.695, 172.125, 172.69, 173.224, 173.599, 173.681, 173.545, 173.271, 172.931, 172.54, 172.248, 172.129, 172.307, 172.63, 173.043, 173.667, 174.46, 175.375, 176.273, 177.027, 177.567, 177.93, 178.141, 178.069, 177.69, 177.032, 164.679, 165.78, 167.142, 168.646, 170.129, 171.551, 172.785, 173.472, 173.564, 173.024, 172.028, 170.782, 169.651, 168.705, 167.883, 167.154, 166.648, 166.368, 166.23, 166.113, 165.892, 165.442, 164.741, 163.99, 163.078, 162.153, 161.434, 160.758, 159.912, 159.036, 158.156, 157.255, 156.341, 155.509, 154.917, 154.669, 154.67, 154.864, 155.131, 155.141, 154.952, 175.894, 175.491, 174.146, 172.192, 170.111, 168.15, 166.346, 164.857, 163.559, 162.684, 162.148, 161.942, 161.983, 162.275, 162.888, 163.757, 164.82, 166.065, 167.475, 169.065, 170.779, 172.487, 173.96, 174.949, 174.928, 173.953, 172.475, 170.93, 169.491, 168.161, 167.065, 166.197, 169.387, 166.726, 163.957, 161.462, 159.302, 157.69, 156.521, 155.734, 155.157, 154.867, 155.003, 155.513, 156.404, 157.857, 159.874, 162.488, 165.46, 168.582, 171.834, 174.837, 176.954, 176.462, 174.155, 171.464, 168.659, 165.722, 162.744, 159.859, 157.149, 154.872, 153.169, 152.252, 152.202, 152.979, 154.545, 156.683, 159.278, 165.526, 167.53, 169.019, 169.651, 169.252, 168.433, 167.619, 167.213, 167.346, 168.129, 169.5, 171.411, 173.807, 176.626, 179.462, 176.855, 173.615, 170.459, 167.513, 164.877, 162.822, 161.377, 160.454, 160.059, 160.062, 160.276, 160.47, 160.368, 159.854, 158.874, 157.571, 156.186, 154.937, 153.892, 153.183, 152.767, 152.696, 153.009, 165.429, 166.079, 167.13, 168.512, 170.072, 171.644, 173.086, 174.266, 175.084, 175.388, 175.528, 175.734, 176.074, 176.478, 176.51, 176.065, 175.055, 173.701, 172.127, 170.48, 169.015, 167.739, 166.768, 166.05, 165.652, 165.659, 166.044, 166.89, 168.043, 169.385, 170.82, 172.299, 173.672, 153.486, 152.568, 152.07, 151.9, 152.017, 152.265, 152.759, 153.572, 154.545, 155.684, 156.815, 157.897, 158.725, 159.25, 159.646, 159.83, 159.879, 159.806, 159.689, 159.592, 159.42, 159.192, 158.977, 159.066, 159.41, 160.07, 161.042, 144.599, 146.064, 147.692, 149.453, 151.406, 153.358, 154.989, 156.047, 156.446, 156.182, 155.423, 154.309, 153.03, 151.754, 150.366, 148.716, 146.745, 144.55, 142.33, 140.347, 152.269, 151.856, 151.723, 151.817, 152.07, 152.471, 152.805, 153.035, 153.105, 152.989, 152.904, 152.794, 152.77, 152.647, 152.343, 151.818, 151.013, 150.06, 149.256, 148.817, 148.649, 148.696, 148.887, 155.44, 155.504, 155.578, 155.787, 156.192, 156.684, 157.089, 157.266, 157.11, 156.492, 155.775, 155.042, 154.54, 154.268, 154.232, 154.158, 153.987, 153.58, 152.99, 152.433, 152.12, 152.334, 153.054, 154.0, 154.899, 155.507, 155.541, 155.023, 154.242, 153.469, 152.965, 152.662, 152.279, 152.495, 152.884, 153.28, 153.677, 154.009, 154.318, 154.684, 155.134, 155.525, 155.89, 156.056, 155.926, 155.513, 154.898, 154.275, 153.726, 153.237, 152.809, 152.467, 152.112, 151.651, 151.1, 150.683, 150.485, 150.635, 151.147, 151.868, 152.764, 153.887, 160.052, 160.542, 160.993, 161.437, 161.933, 162.535, 163.087, 163.682, 164.348, 164.975, 165.374, 165.571, 165.566, 165.424, 165.174, 164.914, 164.845, 164.806, 164.84, 165.084, 165.277, 165.43, 164.944, 167.644, 170.103, 172.006, 173.186, 173.652, 173.528, 172.693, 171.09, 168.767, 165.959, 162.85, 159.598, 156.62, 154.018, 151.796, 150.084, 148.961, 148.614, 149.081, 150.323, 152.233, 152.571, 150.765, 149.418, 148.641, 148.467, 148.72, 149.148, 149.557, 149.905, 150.263, 150.727, 151.652, 153.132, 154.86, 156.715, 158.344, 159.616, 160.279, 160.515, 160.404, 160.156, 159.909, 159.604, 159.14, 158.359, 170.695, 171.898, 173.09, 174.219, 175.207, 175.735, 175.56, 174.782, 173.852, 173.002, 172.259, 171.634, 171.175, 170.878, 170.569, 170.282, 170.052, 169.766, 169.512, 169.36, 169.407, 169.912, 170.819, 172.152, 173.752, 152.495, 150.655, 149.245, 148.426, 148.252, 148.622, 149.299, 150.079, 150.92, 151.921, 153.187, 154.711, 156.542, 158.405, 160.016, 161.385, 162.111, 162.05, 161.532, 160.734, 159.925, 159.234, 158.64, 157.959, 157.227, 156.429, 155.657, 155.104, 154.95, 155.231, 156.227, 157.765, 159.626, 161.527, 165.416, 165.331, 165.235, 165.123, 165.045, 164.898, 164.717, 164.64, 164.739, 164.837, 164.929, 165.092, 165.196, 165.379, 165.642, 165.904, 166.15, 166.563, 167.082, 167.759, 168.51, 169.445, 170.48, 144.894, 145.457, 146.073, 146.691, 147.361, 148.103, 148.863, 149.585, 150.331, 151.026, 151.635, 151.9, 151.861, 151.611, 151.175, 150.688, 150.13, 149.501, 148.829, 148.11, 147.478, 146.953, 146.551, 146.351, 146.445, 146.851, 147.387, 147.994, 148.668, 149.395, 150.136, 150.584, 150.905, 151.133, 151.337, 171.629, 170.525, 169.621, 169.01, 168.564, 168.267, 168.187, 168.416, 168.72, 169.138, 169.684, 170.233, 170.837, 171.443, 171.973, 172.513, 173.012, 173.384, 173.769, 174.263, 174.753, 175.115, 175.156, 173.205, 174.03, 174.545, 174.847, 174.918, 174.789, 174.362, 173.621, 172.606, 171.336, 169.85, 168.409, 167.026, 165.802, 164.841, 164.179, 163.786, 163.76, 164.044, 164.635, 151.01, 149.932, 148.471, 146.748, 144.942, 143.047, 141.244, 139.511, 137.927, 136.613, 135.6, 134.851, 134.297, 133.833, 133.452, 133.229, 133.205, 133.419, 133.938, 134.569, 135.345, 136.127, 136.98, 160.408, 160.921, 161.512, 162.122, 162.692, 163.278, 164.025, 164.846, 165.729, 166.83, 167.926, 168.949, 169.839, 170.281, 170.437, 170.199, 169.632, 168.829, 167.902, 166.946, 165.928, 164.951, 164.156, 163.588, 163.238, 163.252, 163.661, 164.354, 165.429, 170.695, 171.938, 173.029, 173.787, 174.221, 174.414, 174.393, 174.213, 173.981, 173.579, 172.852, 171.645, 170.031, 168.18, 166.279, 164.513, 163.055, 162.013, 161.409, 161.15, 160.961, 160.764, 160.716, 160.885, 161.269, 165.654, 164.753, 163.934, 163.072, 162.184, 161.586, 161.21, 161.014, 161.242, 161.762, 162.551, 163.591, 164.82, 166.091, 167.375, 168.497, 169.367, 170.06, 170.591, 170.842, 170.779, 170.695, 172.278, 173.915, 175.399, 176.58, 177.379, 177.797, 177.88, 177.498, 176.585, 175.208, 173.6, 171.906, 170.149, 168.47, 166.937, 165.648, 164.724, 164.118, 163.797, 163.89, 164.422, 165.337, 166.489, 167.64, 168.578, 159.6, 161.907, 164.07, 166.031, 167.529, 168.582, 169.181, 169.39, 169.156, 168.51, 167.51, 166.169, 164.63, 163.071, 161.652, 160.419, 159.521, 158.859, 158.511, 158.386, 158.516, 158.896, 159.477, 160.318, 161.287, 162.449, 163.803, 165.329, 171.981, 171.003, 170.16, 169.509, 168.932, 168.517, 168.195, 168.095, 168.215, 168.598, 169.24, 170.064, 171.114, 172.469, 173.935, 175.453, 176.726, 177.615, 178.077, 178.055, 177.954, 178.002, 178.121, 178.258, 178.403, 178.337, 177.85, 177.092, 176.329, 175.727, 175.277, 170.05, 168.247, 166.231, 164.171, 162.315, 160.624, 159.168, 158.13, 157.454, 156.941, 156.675, 156.597, 156.738, 157.013, 157.349, 157.761, 158.24, 158.716, 159.071, 159.239, 159.185, 152.269, 150.986, 149.911, 149.116, 148.559, 148.12, 147.863, 148.001, 148.511, 149.281, 150.399, 151.753, 153.214, 154.54, 155.655, 156.401, 156.825, 157.012, 156.927, 156.66, 156.206, 155.576, 154.679, 153.651, 152.571, 151.49, 150.538, 149.765, 149.224, 148.779, 152.495, 151.458, 150.631, 150.103, 150.03, 150.313, 150.983, 151.948, 153.092, 154.299, 155.51, 156.676, 157.822, 158.692, 159.09, 159.034, 158.571, 157.648, 156.374, 154.845, 153.168, 151.327, 149.529, 147.904, 146.31, 144.917, 143.853, 155.742, 155.38, 154.529, 153.141, 151.415, 149.546, 147.511, 145.373, 143.305, 141.33, 139.458, 137.736, 136.29, 135.223, 134.569, 134.395, 134.643, 135.224, 136.044, 136.966, 138.139, 139.632, 141.319, 143.182, 145.097, 147.119, 149.082, 150.763, 152.219, 153.317, 153.838, 153.768, 153.369, 152.542, 148.053, 146.846, 145.808, 145.184, 145.063, 145.393, 146.038, 146.864, 147.77, 148.898, 150.253, 151.886, 153.861, 156.003, 158.088, 159.808, 161.015, 161.684, 161.8, 161.439, 160.798, 159.87, 158.669, 157.433, 152.727, 151.031, 149.386, 148.107, 147.312, 147.026, 147.222, 147.841, 148.85, 150.14, 151.659, 153.25, 154.865, 156.378, 157.736, 158.965, 159.962, 160.69, 161.15, 161.354, 161.366, 161.15, 160.724, 160.089, 159.417, 158.726, 158.225, 157.936, 157.831, 161.12, 159.672, 158.281, 157.02, 156.064, 155.245, 154.599, 154.095, 153.701, 153.418, 153.123, 152.96, 152.926, 152.857, 152.933, 153.118, 153.387, 153.811, 154.399, 155.24, 156.348, 157.777, 159.539, 161.552, 163.788, 166.066, 168.306, 170.549, 172.665, 174.402, 175.511, 175.41, 174.176, 172.263, 169.979, 167.474, 164.956, 162.5, 160.159, 158.142, 156.538, 159.026, 158.139, 157.419, 156.851, 156.464, 156.157, 155.909, 155.712, 155.46, 155.392, 155.61, 156.15, 156.95, 158.11, 159.555, 161.199, 163.007, 164.884, 166.89, 168.976, 171.235, 173.54, 175.345, 175.763, 174.518, 172.654, 170.703, 168.855, 167.029, 165.142, 163.258, 161.368, 159.516, 157.632, 155.666, 153.87, 176.552, 176.233, 176.024, 175.885, 175.796, 175.762, 175.79, 175.761, 175.613, 175.295, 174.745, 174.1, 173.411, 172.709, 172.004, 171.355, 170.681, 169.897, 169.106, 168.281, 167.387, 166.45, 165.544, 164.617, 163.701, 162.739, 161.787, 160.737, 159.638, 158.632, 157.835, 157.191, 156.473, 155.628, 173.158, 173.775, 174.342, 174.793, 175.116, 175.468, 176.059, 176.868, 177.703, 178.514, 179.303, 179.649, 178.986, 178.31, 177.655, 177.034, 176.453, 175.92, 175.19, 174.36, 173.519, 172.599, 171.64, 170.692, 169.817, 168.995, 168.229, 167.608, 167.138, 166.755, 169.187, 169.422, 169.712, 170.023, 170.324, 170.445, 170.443, 170.327, 170.169, 169.997, 169.815, 169.483, 169.116, 168.686, 168.178, 167.711, 167.263, 166.839, 166.351, 165.964, 165.792, 165.718, 165.594, 165.384, 165.141, 164.923, 164.628, 164.238, 163.834, 163.421, 162.897, 162.183, 161.351, 160.466, 159.642, 158.842, 170.066, 168.394, 166.38, 164.079, 161.657, 159.324, 157.269, 155.436, 154.045, 153.117, 152.834, 153.173, 154.187, 155.622, 157.313, 159.026, 160.629, 161.891, 162.687, 163.272, 163.727, 164.266, 164.867, 165.59, 166.413, 167.286, 168.162, 169.02, 169.76, 170.245, 170.52, 170.413, 169.886, 169.092, 168.328, 167.669, 173.012, 171.669, 170.182, 168.611, 166.899, 165.139, 163.492, 161.782, 160.056, 158.487, 157.173, 156.224, 155.506, 155.036, 154.709, 154.269, 153.632, 152.95, 152.271, 151.749, 151.618, 151.952, 152.678, 153.726, 155.14, 156.601, 161.075, 162.716, 164.682, 166.878, 169.217, 171.657, 174.054, 175.783, 175.737, 174.028, 171.97, 170.027, 168.34, 167.005, 165.93, 165.12, 164.66, 164.323, 164.237, 164.311, 164.438, 164.431, 164.487, 164.728, 165.129, 165.829, 166.747, 167.953, 169.375, 170.99, 172.569, 173.576, 160.978, 158.753, 156.595, 154.543, 152.69, 151.243, 150.266, 149.914, 150.13, 150.79, 151.576, 152.207, 152.526, 152.81, 153.318, 154.205, 155.555, 157.15, 158.886, 160.422, 161.469, 161.972, 161.992, 161.702, 161.424, 161.575, 162.143, 163.116, 164.381, 165.874, 167.355, 165.754, 168.21, 170.791, 173.185, 174.661, 174.283, 172.312, 169.76, 167.057, 164.359, 161.727, 159.084, 156.556, 154.336, 152.533, 151.264, 150.577, 150.379, 150.376, 150.262, 149.809, 149.041, 148.123, 147.339, 146.962, 147.026, 147.495, 148.343, 149.346, 150.229, 150.974, 151.696, 152.572, 153.698, 155.143, 156.851, 165.846, 166.867, 167.879, 168.759, 169.572, 170.399, 171.051, 171.41, 171.399, 170.815, 169.744, 168.297, 166.788, 165.271, 163.974, 162.966, 162.34, 162.039, 162.081, 162.392, 162.835, 163.302, 163.886, 164.66, 165.457, 166.088, 166.558, 166.819, 166.745, 159.115, 159.497, 160.18, 161.024, 161.973, 162.899, 163.678, 164.294, 164.837, 165.535, 166.412, 167.462, 168.718, 169.975, 170.88, 171.131, 170.306, 168.648, 166.422, 164.106, 162.041, 160.413, 159.424, 159.129, 159.615, 160.875, 163.006, 165.793, 169.147, 172.927, 176.83, 179.413, 176.14, 173.485, 171.544, 170.378, 169.964, 170.39, 171.593, 166.777, 168.996, 171.493, 174.026, 176.351, 178.044, 178.025, 177.083, 176.367, 176.125, 176.249, 176.718, 177.092, 177.161, 176.655, 175.914, 175.222, 174.544, 173.946, 173.544, 173.391, 173.497, 173.74, 174.062, 174.405, 174.343, 173.764, 172.737, 171.515, 170.184, 168.965, 167.972, 167.259, 166.87, 166.779, 167.027, 167.566, 168.355, 169.281, 160.684, 160.824, 160.956, 160.981, 160.844, 160.54, 159.997, 159.32, 158.541, 157.784, 157.179, 156.999, 157.34, 158.23, 159.69, 161.503, 163.561, 165.759, 168.032, 170.197, 172.08, 173.402, 173.981, 173.82, 172.98, 171.658, 170.053, 168.15, 165.968, 163.584, 161.01, 158.464, 171.251, 170.953, 170.097, 168.864, 167.369, 165.757, 164.183, 162.727, 161.521, 160.473, 159.538, 158.702, 158.009, 157.405, 156.946, 156.545, 156.055, 155.535, 155.048, 154.591, 154.069, 153.57, 153.014, 152.524, 152.088, 151.651, 151.248, 150.922, 150.607, 150.397, 150.206, 150.082, 172.87, 173.321, 173.224, 172.39, 170.96, 169.215, 167.406, 165.565, 163.799, 162.125, 160.516, 158.921, 157.384, 155.822, 154.385, 153.172, 152.09, 151.307, 150.838, 150.439, 150.072, 149.697, 149.453, 149.44, 149.691, 150.204, 150.995, 151.999, 153.119, 154.155, 155.052, 155.923, 156.821, 157.821, 158.989, 160.381, 165.557, 165.401, 165.133, 164.8, 164.422, 163.964, 163.636, 163.371, 163.262, 163.198, 163.146, 163.225, 163.434, 163.643, 164.017, 164.473, 165.024, 165.738, 166.581, 167.536, 168.565, 169.675, 170.837, 171.905, 172.629, 172.871, 172.761, 172.194, 171.286, 170.301, 169.481, 168.929, 168.646, 159.084, 161.24, 163.557, 165.79, 167.386, 167.885, 167.035, 164.938, 162.207, 159.343, 156.756, 154.665, 153.137, 151.961, 151.131, 150.422, 149.931, 149.296, 148.574, 147.833, 147.144, 146.602, 146.489, 146.638, 147.191, 148.206, 149.607, 151.311, 153.429, 155.721, 158.035, 160.102, 161.596, 162.205, 162.11, 161.561, 160.987, 160.727, 160.961, 160.684, 161.139, 161.798, 162.738, 163.994, 165.31, 166.613, 167.81, 168.618, 168.918, 169.207, 169.684, 170.443, 171.498, 172.589, 173.527, 173.845, 173.324, 172.093, 170.423, 168.672, 167.037, 165.631, 164.503, 163.52, 162.685, 162.043, 161.393, 160.906, 160.678, 160.626, 160.606, 171.247, 169.311, 166.676, 163.791, 161.061, 158.856, 157.379, 156.609, 156.582, 157.279, 158.741, 160.957, 163.997, 167.755, 171.941, 176.278, 178.356, 174.935, 171.481, 168.591, 166.453, 165.255, 165.107, 165.815, 167.402, 169.608, 172.001, 173.837, 173.992, 172.578, 170.599, 168.827, 167.524, 166.865, 166.912, 166.741, 165.337, 163.957, 162.649, 161.522, 160.68, 160.27, 160.381, 160.982, 162.028, 163.261, 164.413, 165.224, 165.74, 166.043, 166.385, 166.848, 167.455, 168.253, 168.933, 169.466, 169.785, 169.853, 169.712, 169.541, 169.348, 169.161, 168.8, 159.084, 158.489, 158.583, 159.301, 160.325, 161.657, 163.135, 164.383, 165.339, 165.875, 165.987, 165.838, 165.57, 165.388, 165.51, 165.943, 166.539, 167.255, 168.032, 168.722, 169.209, 169.494, 169.558, 169.603, 169.802, 170.22, 170.908, 171.887, 173.256, 174.804, 176.341, 177.228, 176.575, 174.777, 172.67, 170.612, 167.455, 165.497, 163.71, 162.089, 160.558, 159.146, 157.782, 156.552, 155.474, 154.419, 153.302, 152.123, 150.935, 149.87, 148.784, 147.73, 146.763, 145.931, 145.166, 144.423, 143.77, 143.124, 142.629, 142.175, 141.719, 141.334, 140.99, 140.766, 140.691, 140.635, 176.713, 176.871, 174.839, 172.327, 169.78, 167.223, 164.684, 162.28, 160.102, 158.1, 156.24, 154.449, 152.876, 151.522, 150.372, 149.563, 149.014, 148.833, 148.818, 148.862, 148.946, 149.171, 149.596, 150.02, 150.66, 151.595, 152.726, 154.073, 155.609, 157.2, 158.889, 160.841, 162.974, 165.372, 169.982, 168.756, 167.697, 166.645, 165.471, 164.028, 162.506, 161.159, 159.991, 158.998, 158.089, 157.239, 156.485, 155.83, 155.438, 155.281, 155.569, 156.198, 157.048, 158.077, 159.103, 160.222, 161.534, 163.051, 164.843, 167.073, 169.602, 172.364, 175.004, 176.477, 175.411, 173.152, 173.394, 171.617, 169.94, 168.339, 166.674, 164.871, 163.046, 161.253, 159.552, 157.869, 156.26, 154.808, 153.524, 152.37, 151.368, 150.366, 149.259, 148.131, 147.012, 146.012, 145.176, 144.393, 143.844, 143.398, 143.069, 142.689, 142.28, 141.923, 141.613, 141.491, 141.596, 141.936, 142.432, 142.868, 174.576, 173.407, 172.156, 170.978, 169.911, 168.827, 167.687, 166.723, 165.889, 165.121, 164.345, 163.467, 162.507, 161.406, 160.404, 159.521, 158.84, 158.379, 158.177, 158.19, 158.279, 158.553, 158.829, 159.202, 159.725, 160.33, 161.138, 165.243, 166.141, 165.84, 164.369, 162.27, 160.21, 158.641, 157.957, 158.254, 159.395, 161.368, 164.095, 167.459, 170.972, 173.707, 173.595, 170.696, 166.89, 163.181, 159.983, 157.454, 155.955, 155.514, 156.185, 157.971, 160.75, 164.329, 168.487, 172.983, 177.231, 177.862, 174.702, 172.065, 170.381, 169.718, 170.014, 171.104, 172.967, 175.225, 176.271, 174.203, 170.628, 178.032, 177.903, 177.987, 178.285, 178.409, 178.049, 177.159, 176.102, 174.898, 173.681, 172.409, 171.123, 170.073, 169.291, 168.795, 168.557, 168.327, 167.987, 167.709, 167.312, 166.769, 166.148, 165.579, 165.175, 165.015, 165.012, 165.134, 165.319, 165.601, 165.97, 166.385, 166.797, 167.053, 167.122, 167.05, 166.83, 159.092, 159.218, 159.607, 160.188, 160.986, 161.891, 162.816, 163.817, 164.804, 165.641, 166.215, 166.624, 166.872, 167.169, 167.659, 168.244, 169.037, 169.959, 170.846, 171.46, 171.593, 171.421, 171.046, 170.713, 170.714, 171.015, 171.569, 172.345, 173.146, 173.62, 173.372, 172.232, 170.708, 169.001, 167.303, 165.987, 164.993, 164.475, 164.338, 164.354, 164.666, 161.12, 160.591, 160.337, 160.441, 160.917, 161.708, 162.692, 163.753, 164.647, 165.387, 166.135, 166.812, 167.517, 168.207, 168.768, 169.195, 169.367, 169.283, 168.933, 168.531, 168.066, 167.769, 167.698, 167.852, 168.139, 168.508, 169.005, 169.603, 170.321, 171.107, 171.934, 172.761, 173.686, 174.703, 175.545, 175.967, 175.735, 174.857, 173.544, 171.898, 169.97, 167.826, 165.402, 170.987, 169.323, 167.552, 165.772, 163.88, 162.021, 160.234, 158.582, 157.041, 155.582, 154.217, 153.099, 152.189, 151.47, 150.895, 150.425, 150.101, 149.939, 149.814, 149.583, 149.292, 149.053, 148.862, 148.895, 149.134, 149.525, 150.163, 150.967, 151.936, 152.955, 153.938, 154.778, 155.658, 156.646, 157.699, 171.921, 174.594, 177.396, 179.634, 176.641, 173.431, 170.098, 166.813, 163.519, 160.355, 157.4, 154.769, 152.402, 150.29, 148.652, 147.365, 146.461, 145.851, 145.408, 144.921, 144.322, 143.434, 142.438, 141.441, 140.534, 139.915, 139.526, 139.228, 138.91, 138.452, 137.867, 178.032, 179.127, 179.564, 178.069, 176.456, 174.866, 173.493, 172.365, 171.619, 171.226, 171.025, 170.942, 170.843, 170.604, 170.234, 169.706, 169.11, 168.493, 167.784, 167.035, 166.208, 165.253, 164.396, 163.801, 163.46, 163.533, 163.857, 164.451, 165.278, 166.079, 166.749, 167.242, 167.665, 168.01, 158.533, 157.418, 156.449, 155.694, 155.107, 154.767, 154.591, 154.461, 154.264, 153.936, 153.618, 153.152, 152.59, 152.156, 152.052, 152.338, 153.083, 154.336, 155.935, 157.718, 159.507, 161.073, 162.285, 163.184, 163.752, 164.09, 164.393, 164.676, 165.123, 165.976, 167.232, 168.851, 170.964, 173.9, 174.229, 174.491, 174.655, 174.754, 174.766, 174.625, 174.452, 174.416, 174.627, 174.97, 175.452, 176.058, 176.619, 176.93, 176.985, 176.583, 176.021, 175.325, 174.731, 174.311, 174.029, 173.909, 173.903, 174.037, 174.111, 178.032, 179.076, 178.339, 177.123, 175.946, 174.975, 174.201, 173.837, 173.75, 173.906, 174.258, 174.719, 175.097, 175.088, 174.527, 173.296, 171.616, 169.915, 168.201, 166.664, 165.472, 164.646, 164.172, 164.148, 164.472, 165.263, 166.45, 167.735, 169.118, 170.307, 171.194, 171.705, 171.872, 171.577, 170.992, 170.049, 168.801, 167.282, 165.459, 163.604, 161.823, 160.288, 176.619, 176.806, 176.847, 176.956, 177.113, 177.184, 177.417, 177.68, 178.046, 178.487, 178.95, 179.46, 179.88, 179.338, 178.775, 178.204, 177.682, 177.173, 176.697, 176.105, 175.474, 174.879, 174.284, 173.616, 172.921, 172.145, 171.358, 170.513, 169.615, 168.751, 168.077, 167.584, 167.329, 167.285, 167.379, 159.39, 160.125, 160.935, 161.715, 162.388, 162.659, 162.745, 162.629, 162.383, 162.225, 162.277, 162.492, 162.778, 163.169, 163.36, 163.204, 162.67, 161.862, 160.783, 159.681, 158.657, 158.003, 157.778, 158.193, 159.237, 160.843, 162.875, 165.306, 167.917, 170.463, 172.621, 173.92, 174.199, 173.736, 172.977, 172.295, 170.825, 170.911, 170.548, 169.87, 169.224, 168.75, 168.497, 168.411, 168.41, 168.355, 167.947, 167.087, 165.739, 164.021, 162.115, 160.318, 158.888, 157.97, 157.478, 157.343, 157.456, 157.774, 158.197, 158.777, 159.636, 160.661, 161.861, 162.988, 163.855, 164.281, 164.155, 163.557, 162.685, 167.902, 167.179, 166.116, 165.116, 164.32, 163.905, 163.967, 164.554, 165.595, 166.963, 168.514, 170.13, 171.555, 172.474, 172.627, 172.171, 171.428, 170.803, 170.372, 170.308, 170.772, 171.801, 173.202, 174.885, 176.516, 177.32, 176.559, 174.924, 173.228, 171.637, 170.307, 169.354, 168.98, 169.21, 169.948, 170.964, 178.032, 172.87, 168.142, 164.214, 161.229, 159.305, 158.238, 158.036, 158.486, 159.237, 159.935, 160.432, 160.631, 160.384, 159.582, 158.213, 156.562, 154.841, 153.279, 152.164, 151.614, 151.661, 152.296, 153.199, 154.144, 154.993, 155.371, 155.354, 155.074, 154.723, 154.474, 160.684, 165.01, 169.589, 174.328, 178.448, 175.33, 170.57, 165.924, 161.518, 157.384, 153.48, 149.786, 146.371, 143.409, 141.061, 139.41, 138.587, 138.378, 138.673, 139.115, 139.537, 139.88, 140.232, 140.792, 141.653, 142.821, 144.272, 146.025, 147.921, 149.734, 151.492, 153.236, 154.912, 156.341, 157.377, 158.006, 158.003, 157.537, 156.75, 155.981, 155.447, 155.243, 164.303, 163.817, 163.416, 162.959, 162.636, 162.398, 162.159, 161.978, 161.804, 161.61, 161.447, 161.423, 161.388, 161.405, 161.582, 161.827, 162.117, 162.499, 162.926, 163.514, 164.203, 164.967, 165.966, 166.992, 168.133, 169.277, 170.415, 171.462, 172.359, 173.027, 173.527, 174.017, 174.491, 174.981, 161.207, 161.109, 160.94, 160.913, 160.935, 161.186, 161.609, 162.199, 162.907, 163.909, 165.088, 166.368, 167.803, 169.35, 170.851, 172.232, 173.385, 174.218, 174.698, 174.64, 174.097, 173.27, 172.254, 171.087, 169.886, 168.599, 167.339, 166.109, 165.084, 164.311, 163.777, 163.386, 162.988, 162.521, 161.964, 161.163, 160.375, 159.46, 163.192, 161.021, 158.776, 156.494, 154.397, 152.593, 151.119, 149.932, 149.076, 148.599, 148.55, 149.101, 150.362, 152.188, 154.355, 156.656, 159.051, 161.388, 163.682, 165.892, 168.123, 170.367, 172.765, 175.306, 178.086, 178.778, 175.376, 171.692, 167.785, 163.851, 160.063, 156.644, 153.779, 151.6, 150.078, 149.149, 176.619, 175.037, 173.529, 172.163, 170.885, 169.654, 168.531, 167.56, 166.807, 166.084, 165.308, 164.416, 163.543, 162.78, 162.0, 161.169, 160.431, 159.867, 159.418, 159.071, 158.724, 158.352, 157.905, 157.442, 156.971, 175.071, 176.301, 177.285, 177.385, 176.741, 175.94, 175.368, 175.148, 175.275, 175.719, 176.365, 176.863, 176.43, 175.176, 173.44, 171.355, 169.315, 167.39, 165.745, 164.455, 163.428, 162.694, 162.307, 162.069, 161.941, 161.755, 161.514, 161.311, 161.203, 161.084, 161.009, 160.993, 161.107, 161.476, 161.973, 173.012, 173.508, 174.091, 174.776, 175.49, 175.89, 175.746, 175.274, 174.689, 174.183, 173.961, 174.09, 174.5, 175.184, 176.011, 176.923, 177.841, 178.795, 179.532, 179.56, 179.094, 178.633, 178.08, 177.273, 176.069, 174.392, 172.476, 170.578, 168.788, 167.298, 166.306, 165.709, 165.557, 165.712, 166.206, 166.998, 167.94, 166.777, 169.201, 171.531, 173.667, 175.409, 176.775, 177.56, 177.845, 177.761, 177.459, 176.729, 175.501, 173.903, 172.17, 170.418, 168.769, 167.311, 166.249, 165.549, 165.327, 165.673, 166.555, 167.886, 169.622, 171.556, 173.623, 175.811, 177.917, 179.785, 178.649, 177.702, 177.234, 177.359, 177.89, 178.764, 168.328, 167.469, 166.411, 165.246, 164.079, 162.953, 162.158, 161.843, 162.005, 162.657, 163.592, 164.701, 166.006, 167.492, 169.058, 170.664, 172.252, 173.608, 174.374, 174.582, 174.261, 173.588, 172.725, 171.869, 171.028, 170.345, 169.684, 168.998, 168.173, 167.139, 165.823, 164.399, 164.57, 165.371, 166.086, 166.731, 167.294, 167.968, 168.578, 169.272, 169.895, 170.424, 170.725, 170.828, 170.438, 169.669, 168.622, 167.404, 165.993, 164.393, 162.779, 161.099, 159.297, 157.477, 155.732, 154.134, 152.922, 152.135, 151.669, 151.603, 151.885, 152.291, 152.813, 163.217, 163.206, 163.245, 163.419, 163.7, 164.229, 164.743, 165.252, 165.724, 166.268, 167.059, 167.978, 168.798, 169.433, 169.888, 170.064, 170.061, 169.911, 169.692, 169.682, 169.917, 170.356, 170.813, 171.103, 170.888, 170.202, 169.142, 167.809, 166.509, 165.366, 164.5, 164.009, 163.835, 163.94, 163.282, 162.128, 161.049, 160.0, 158.97, 157.962, 157.191, 156.703, 156.401, 156.194, 156.104, 156.087, 156.18, 156.386, 156.936, 157.684, 158.434, 159.225, 160.054, 161.036, 162.139, 163.281, 164.275, 165.152, 165.933, 166.64, 167.306, 167.994, 168.753, 169.423, 170.024, 170.479, 170.575, 170.156, 169.373, 168.334, 167.228, 166.05, 164.909, 171.247, 168.073, 164.938, 161.835, 158.831, 155.942, 153.303, 150.969, 148.952, 147.223, 145.699, 144.416, 143.198, 142.27, 141.597, 141.052, 140.739, 140.647, 140.686, 140.798, 141.086, 141.656, 142.235, 143.008, 144.087, 145.612, 147.577, 150.178, 153.071, 156.345, 159.911, 174.017, 174.392, 173.404, 171.991, 170.505, 169.083, 167.729, 166.331, 164.783, 163.033, 160.94, 158.6, 156.148, 153.796, 151.592, 149.578, 147.836, 146.282, 145.057, 144.149, 143.494, 143.078, 142.807, 142.597, 142.53, 142.502, 142.518, 142.615, 142.817, 171.995, 172.957, 173.829, 174.444, 174.549, 173.925, 172.93, 171.939, 171.192, 170.799, 170.705, 170.856, 171.22, 171.623, 171.878, 171.903, 171.733, 171.426, 171.06, 170.643, 170.259, 170.06, 169.953, 169.785, 169.53, 169.063, 168.283, 167.48, 166.738, 166.011, 165.372, 164.797, 164.34, 164.111, 158.533, 159.399, 160.21, 160.762, 160.813, 160.384, 159.561, 158.527, 157.642, 157.016, 156.822, 157.317, 158.545, 160.358, 162.541, 164.82, 166.789, 168.058, 168.362, 167.935, 167.315, 166.843, 166.66, 166.787, 167.117, 167.297, 166.793, 165.506, 163.628, 161.575, 159.645, 158.069, 156.767, 155.772, 155.106, 154.762, 154.924, 155.562, 156.694, 158.147, 178.032, 178.749, 177.653, 175.848, 174.127, 172.439, 170.982, 169.852, 169.201, 168.951, 168.926, 168.95, 168.882, 168.678, 168.391, 167.96, 167.339, 166.525, 165.889, 165.485, 165.349, 165.467, 166.014, 166.791, 167.63, 168.423, 169.013, 169.288, 169.382, 169.454, 169.608, 169.96, 170.577, 171.417, 161.075, 161.055, 161.355, 162.136, 163.372, 164.915, 166.69, 168.535, 170.357, 171.85, 172.781, 173.04, 172.415, 171.278, 170.002, 168.866, 168.022, 167.403, 167.008, 166.752, 166.737, 166.938, 167.308, 167.781, 168.201, 168.535, 168.751, 168.837, 172.618, 171.719, 170.83, 169.998, 169.255, 168.698, 168.182, 167.63, 167.193, 166.969, 167.015, 167.32, 167.789, 168.26, 168.742, 169.223, 169.727, 170.316, 170.839, 171.339, 171.839, 172.248, 172.552, 172.738, 172.779, 172.802, 172.897, 172.859, 172.736, 172.866, 173.199, 173.495, 173.77, 173.929, 174.133, 174.287, 174.263, 174.168, 172.754, 171.956, 170.36, 168.39, 166.24, 163.923, 161.476, 159.026, 156.703, 154.467, 152.447, 150.864, 149.58, 148.571, 147.72, 147.051, 146.526, 146.082, 145.781, 145.816, 146.206, 146.974, 148.037, 149.248, 150.423, 151.673, 153.02, 154.441, 156.084, 157.965, 160.032, 162.241, 164.521, 166.807, 169.102, 163.192, 164.503, 165.813, 167.205, 168.802, 170.544, 172.526, 174.536, 176.051, 176.05, 174.13, 171.573, 168.905, 166.327, 163.946, 161.969, 160.326, 159.088, 158.334, 158.186, 158.552, 159.34, 160.434, 161.593, 162.731, 163.808, 164.77, 165.649, 166.603, 167.533, 168.287, 168.708, 168.677, 168.049, 166.63, 164.696, 162.521, 160.439, 173.347, 174.731, 175.865, 176.728, 177.332, 177.659, 177.594, 177.286, 176.865, 176.408, 175.979, 175.662, 175.393, 175.405, 175.634, 176.217, 177.05, 177.883, 178.248, 177.74, 176.537, 175.086, 173.444, 171.717, 170.194, 169.01, 168.121, 167.339, 166.785, 166.404, 166.093, 165.775, 165.524, 165.304, 165.036, 164.693, 164.371, 164.129, 160.978, 159.585, 158.498, 157.794, 157.331, 157.285, 157.463, 157.858, 158.38, 158.845, 159.186, 159.472, 159.782, 160.194, 160.884, 161.906, 163.235, 164.848, 166.671, 168.428, 169.792, 170.356, 169.998, 169.216, 168.469, 168.112, 168.246, 168.958, 170.167, 171.634, 172.821, 172.914, 171.534, 169.083, 166.195, 163.308, 160.568, 158.243, 156.501, 155.587, 155.41, 155.943, 157.106, 158.936, 173.642, 172.502, 171.271, 169.954, 168.696, 167.496, 166.19, 164.787, 163.227, 161.495, 159.556, 157.595, 155.632, 153.875, 152.483, 151.453, 150.973, 150.977, 151.496, 152.435, 153.534, 154.778, 156.118, 157.536, 159.071, 160.88, 162.815, 164.656, 166.561, 168.54, 170.65, 160.684, 159.744, 159.094, 158.854, 158.908, 159.212, 159.604, 159.963, 160.326, 160.693, 161.099, 161.627, 162.451, 163.694, 165.273, 167.088, 169.136, 171.554, 174.121, 176.744, 179.293, 177.481, 174.619, 171.854, 169.091, 166.403, 163.927, 161.78, 159.976, 158.546, 157.425, 156.624, 155.827, 154.905, 153.846, 152.855, 176.875, 175.711, 174.319, 172.819, 171.326, 169.944, 168.575, 167.319, 166.167, 165.067, 163.859, 162.612, 161.322, 159.831, 158.181, 156.552, 154.987, 153.624, 152.564, 151.839, 151.504, 151.568, 151.931, 152.526, 153.379, 154.402, 155.446, 156.477, 157.591, 158.872, 160.293, 168.616, 170.037, 171.525, 172.981, 174.159, 174.805, 174.833, 174.462, 174.005, 173.727, 173.845, 174.409, 175.548, 177.106, 178.591, 178.114, 176.109, 173.676, 171.194, 168.756, 166.388, 164.299, 162.359, 160.792, 159.683, 159.134, 159.026, 159.19, 159.373, 159.264, 158.716, 157.989, 160.678, 162.262, 164.017, 165.863, 167.446, 168.41, 168.263, 167.062, 165.281, 163.564, 162.112, 161.311, 161.084, 161.384, 162.174, 163.144, 163.865, 164.299, 164.261, 163.931, 163.447, 162.861, 162.427, 162.371, 162.665, 163.223, 163.988, 164.896, 165.69, 166.123, 166.139, 165.532, 164.505, 163.212, 162.048, 161.391, 161.36, 163.998, 163.036, 161.961, 160.797, 159.628, 158.438, 157.383, 156.438, 155.569, 154.808, 154.137, 153.307, 152.375, 151.478, 150.678, 150.116, 149.659, 149.396, 149.326, 149.417, 149.564, 149.673, 149.838, 150.188, 150.706, 151.339, 152.139, 153.001, 153.808, 154.506, 155.123, 155.625, 156.187, 156.926, 157.802, 173.642, 174.481, 175.429, 176.103, 175.99, 174.907, 173.198, 171.442, 169.867, 168.382, 167.066, 166.031, 165.297, 164.865, 164.642, 164.487, 164.356, 164.033, 163.614, 162.965, 162.045, 160.916, 159.886, 158.956, 158.393, 158.352, 159.038, 160.229, 161.769, 163.471, 165.083, 169.35, 169.272, 169.095, 168.831, 168.562, 168.318, 168.163, 168.115, 168.302, 168.774, 169.487, 170.356, 171.276, 172.382, 173.64, 174.977, 176.091, 176.826, 177.173, 177.236, 177.153, 177.03, 177.077, 177.333, 177.542, 177.346, 176.838, 176.094, 175.23, 174.363, 172.754, 173.858, 174.238, 173.935, 173.067, 171.798, 170.5, 169.354, 168.344, 167.611, 167.107, 166.86, 166.663, 166.377, 166.071, 165.924, 165.799, 165.76, 165.841, 165.966, 166.274, 166.849, 167.683, 168.784, 170.121, 171.688, 173.396, 175.073, 176.656, 177.369, 176.384, 174.529, 172.629, 170.802, 169.085, 167.38, 165.65, 165.041, 164.415, 163.884, 163.425, 162.909, 162.349, 161.783, 161.288, 160.896, 160.591, 160.37, 160.314, 160.379, 160.476, 160.642, 160.883, 161.08, 161.394, 161.966, 162.798, 163.748, 164.793, 165.847, 166.713, 167.492, 168.119, 168.771, 169.557, 170.512, 171.518, 172.382, 172.81, 172.492, 171.341, 170.825, 170.271, 169.474, 168.388, 167.307, 166.443, 165.801, 165.319, 165.077, 164.854, 164.533, 164.143, 163.569, 162.851, 162.265, 161.975, 162.208, 162.881, 163.956, 165.365, 166.971, 168.84, 170.89, 172.85, 174.688, 176.314, 177.565, 177.696, 176.806, 175.487, 173.923, 172.169, 170.294, 168.42, 166.575, 164.812, 163.091, 161.43, 159.91, 158.572, 157.663, 160.778, 160.027, 159.281, 158.628, 158.202, 157.998, 157.887, 157.981, 158.354, 158.962, 159.906, 161.178, 162.803, 164.638, 166.618, 168.574, 170.352, 171.747, 172.637, 172.78, 172.337, 171.419, 170.326, 169.094, 167.722, 166.18, 164.482, 162.678, 161.003, 159.567, 158.412, 157.459, 156.734, 156.153, 155.833, 155.831, 156.248, 157.086, 158.393, 159.084, 158.212, 157.866, 157.969, 158.293, 158.827, 159.432, 160.046, 160.665, 161.242, 161.851, 162.308, 162.528, 162.678, 162.89, 163.139, 163.45, 163.97, 164.588, 165.257, 166.027, 166.885, 167.773, 168.614, 169.465, 170.351, 171.449, 172.758, 174.238, 175.641, 176.836, 177.355, 176.947, 176.015, 174.954, 174.012, 173.29, 172.666, 172.015, 171.351, 165.557, 163.646, 161.861, 160.22, 158.854, 157.655, 156.553, 155.607, 154.86, 154.329, 154.051, 154.093, 154.498, 155.201, 156.116, 157.092, 158.107, 159.085, 160.089, 161.108, 162.249, 163.54, 164.767, 165.804, 166.558, 167.072, 167.224, 167.07, 166.858, 166.751, 166.751, 166.763, 166.794, 166.84, 166.823, 170.987, 172.503, 174.145, 175.832, 177.341, 177.531, 175.876, 173.649, 171.569, 169.823, 168.302, 167.123, 166.331, 165.835, 165.518, 165.139, 164.842, 164.573, 164.379, 164.242, 164.106, 164.122, 164.331, 164.808, 165.576, 166.607, 167.78, 168.853, 169.678, 170.117, 169.865, 168.956, 167.557, 165.814, 163.998, 162.3, 148.994, 149.145, 149.68, 150.748, 152.286, 154.317, 156.657, 159.475, 162.672, 165.863, 168.509, 169.923, 169.82, 168.465, 166.618, 164.826, 163.299, 162.088, 161.212, 160.71, 160.401, 159.984, 159.376, 158.591, 157.908, 157.245, 156.628, 156.136, 155.716, 155.62, 155.689, 155.778, 155.987, 169.187, 170.335, 171.353, 172.268, 173.064, 173.641, 173.934, 174.091, 174.257, 174.595, 175.052, 175.408, 175.714, 175.777, 175.265, 174.019, 172.251, 170.374, 168.574, 167.062, 165.977, 165.221, 164.893, 164.833, 164.929, 165.114, 165.372, 165.711, 166.142, 166.523, 166.828, 166.99, 166.922, 166.546, 166.029, 165.465, 164.983, 164.666, 164.605, 174.912, 175.572, 175.359, 174.49, 173.174, 171.614, 169.95, 168.212, 166.415, 164.649, 162.949, 161.387, 160.053, 159.086, 158.539, 158.387, 158.615, 159.074, 159.77, 160.588, 161.152, 161.403, 161.224, 160.764, 160.258, 159.928, 160.07, 160.76, 162.042, 163.646, 165.462, 172.523, 173.981, 175.522, 177.124, 178.132, 177.323, 175.767, 174.247, 172.997, 171.983, 171.012, 170.072, 169.121, 168.212, 167.34, 166.406, 165.453, 164.322, 162.991, 161.695, 160.548, 159.691, 159.166, 159.081, 159.536, 160.584, 162.034, 163.665, 165.49, 167.395, 169.171, 170.708, 172.035, 173.068, 173.92, 172.591, 171.784, 171.587, 171.982, 172.787, 173.745, 174.542, 174.953, 174.462, 173.285, 171.914, 170.555, 169.395, 168.625, 168.346, 168.541, 169.265, 170.48, 172.133, 173.768, 174.622, 174.38, 173.29, 171.916, 170.698, 169.842, 169.364, 169.232, 169.391, 169.727, 170.123, 170.509, 170.889, 171.477, 168.616, 167.58, 166.669, 165.889, 165.128, 164.298, 163.272, 162.07, 160.586, 159.061, 157.681, 156.603, 155.998, 155.85, 156.149, 156.784, 157.616, 158.457, 159.283, 160.139, 160.983, 161.817, 162.6, 163.505, 164.39, 165.259, 166.181, 167.304, 168.67, 170.244, 171.858, 173.461, 174.523, 174.272, 172.584, 170.305, 148.994, 147.52, 146.468, 145.817, 145.425, 145.179, 145.189, 145.602, 146.383, 147.525, 148.901, 150.449, 151.959, 153.289, 154.647, 156.232, 157.911, 159.746, 161.706, 163.605, 165.146, 166.138, 166.422, 166.044, 165.087, 163.653, 161.865, 160.004, 158.344, 156.978, 155.74, 154.682, 153.791, 153.036, 165.846, 168.507, 170.836, 172.745, 174.206, 175.161, 175.652, 175.589, 175.039, 174.27, 173.266, 172.059, 170.73, 169.24, 167.781, 166.411, 165.089, 164.024, 163.433, 163.281, 163.72, 164.704, 166.183, 168.011, 169.906, 171.529, 172.892, 173.875, 174.59, 175.21, 176.091, 177.402, 179.06, 178.293, 175.822, 173.223, 171.247, 171.29, 171.326, 171.175, 170.856, 170.451, 169.997, 169.583, 169.216, 168.833, 168.672, 168.737, 169.033, 169.485, 169.857, 170.115, 170.131, 170.056, 169.879, 169.397, 168.592, 167.624, 166.457, 165.228, 165.65, 163.566, 161.552, 159.681, 157.933, 156.307, 154.736, 153.034, 151.274, 149.585, 148.019, 146.851, 146.0, 145.387, 144.776, 144.125, 143.457, 142.731, 141.944, 141.427, 141.25, 141.394, 141.793, 142.413, 143.156, 143.827, 144.447, 145.157, 146.066, 147.194, 162.739, 161.719, 161.117, 160.812, 160.838, 161.04, 161.422, 162.034, 162.651, 163.04, 162.978, 162.627, 162.072, 161.507, 160.985, 160.667, 160.543, 160.504, 160.338, 159.901, 159.201, 158.367, 157.483, 156.572, 155.899, 155.745, 156.137, 157.243, 158.819, 160.884, 163.245, 165.897, 168.791, 171.88, 175.079, 167.455, 168.286, 169.017, 169.766, 170.49, 171.181, 171.791, 172.339, 172.939, 173.461, 174.12, 174.893, 175.68, 176.414, 177.135, 177.74, 178.059, 177.911, 177.531, 177.05, 176.538, 176.038, 175.593, 175.025, 174.372, 173.92, 173.413, 172.756, 172.095, 171.496, 170.836, 170.165, 169.536, 168.694, 167.761, 159.579, 157.662, 155.965, 154.528, 153.303, 152.19, 151.11, 149.885, 148.545, 147.372, 146.542, 146.218, 146.453, 147.102, 147.91, 148.7, 149.512, 150.233, 150.994, 152.047, 153.279, 154.764, 156.461, 158.429, 160.484, 162.757, 165.183, 167.647, 170.006, 172.084, 173.526, 173.836, 172.898, 171.307, 169.324, 167.171, 164.303, 163.81, 163.408, 162.976, 162.497, 161.877, 161.185, 160.494, 159.782, 159.087, 158.454, 157.75, 156.968, 156.09, 155.262, 154.607, 154.198, 153.826, 153.512, 153.36, 153.205, 152.86, 152.618, 152.383, 152.115, 151.836, 151.62, 151.395, 151.165, 150.967, 150.894, 150.805, 150.824, 164.258, 162.869, 161.846, 161.148, 160.684, 160.287, 159.848, 159.23, 158.529, 157.828, 157.32, 157.03, 156.951, 157.211, 157.617, 158.043, 158.382, 158.469, 158.372, 158.239, 158.245, 158.44, 158.964, 159.861, 160.99, 162.255, 163.625, 165.173, 166.956, 168.877, 170.843, 172.946, 175.162, 167.902, 167.596, 167.38, 167.287, 167.275, 167.234, 167.129, 167.079, 167.166, 167.326, 167.511, 167.654, 167.72, 167.671, 167.64, 167.677, 167.713, 167.87, 168.019, 168.114, 168.217, 168.205, 168.089, 167.956, 167.844, 167.722, 167.649, 167.568, 167.44, 167.473, 167.582, 167.779, 167.928, 157.895, 160.738, 163.726, 166.421, 168.511, 169.407, 169.001, 167.898, 166.612, 165.553, 165.024, 165.063, 165.797, 167.032, 168.487, 169.674, 169.828, 168.494, 166.236, 163.787, 161.597, 159.959, 158.994, 158.73, 159.145, 159.994, 161.057, 162.242, 163.233, 163.991, 164.42, 164.667, 164.916, 165.311, 165.99, 159.579, 157.343, 155.092, 152.671, 150.039, 147.527, 145.333, 143.454, 141.776, 140.51, 139.516, 138.905, 138.622, 138.637, 138.963, 139.585, 140.522, 141.737, 143.162, 144.647, 146.161, 147.728, 149.422, 151.287, 153.407, 155.731, 158.238, 160.936, 163.398, 165.285, 166.186, 166.016, 175.911, 176.887, 177.132, 176.453, 175.357, 174.099, 172.887, 171.834, 170.993, 170.41, 169.99, 169.587, 169.236, 168.962, 168.803, 168.908, 169.386, 170.235, 171.439, 172.855, 174.312, 175.756, 151.078, 153.923, 156.786, 159.578, 162.184, 164.642, 167.09, 169.718, 172.468, 175.441, 178.526, 178.181, 174.85, 171.424, 168.155, 165.286, 162.629, 160.325, 158.375, 156.606, 155.047, 153.85, 152.833, 151.967, 151.421, 151.366, 151.845, 152.849, 154.274, 156.0, 157.939, 160.023, 162.372, 164.939, 167.735, 173.743, 175.316, 176.857, 177.711, 177.136, 175.569, 173.735, 171.923, 170.299, 168.718, 167.156, 165.843, 164.575, 163.418, 162.379, 161.45, 160.647, 159.88, 159.209, 158.574, 158.015, 157.776, 155.07, 152.058, 148.826, 145.753, 143.081, 140.996, 139.465, 138.391, 137.333, 136.006, 134.23, 132.084, 129.91, 128.026, 126.702, 126.001, 125.785, 125.559, 124.967, 123.817, 122.176, 176.814, 176.192, 175.424, 174.518, 173.684, 172.81, 172.06, 171.36, 170.913, 170.513, 170.215, 169.993, 169.707, 169.308, 168.903, 168.583, 168.183, 167.681, 167.085, 166.442, 165.767, 165.174, 167.177, 167.959, 168.349, 168.101, 167.223, 165.957, 164.561, 163.391, 162.621, 162.104, 161.895, 161.953, 162.167, 162.431, 162.668, 162.835, 162.974, 163.004, 162.976, 162.777, 162.271, 161.563, 160.677, 159.702, 158.761, 174.334, 172.772, 171.396, 170.246, 169.413, 168.876, 168.593, 168.682, 168.996, 169.402, 169.872, 170.316, 170.694, 171.022, 171.411, 171.909, 172.6, 173.39, 174.096, 174.295, 173.726, 172.465, 170.925, 169.3, 167.656, 166.184, 164.884, 163.619, 155.558, 156.928, 158.577, 160.414, 162.259, 164.106, 165.972, 167.652, 168.982, 169.785, 170.082, 169.713, 168.573, 166.905, 164.852, 162.649, 160.391, 158.298, 156.518, 155.098, 154.108, 153.435, 152.918, 152.544, 152.168, 151.865, 156.233, 156.744, 157.134, 157.421, 157.693, 158.167, 158.929, 160.007, 161.378, 162.938, 164.526, 166.083, 167.681, 169.316, 171.071, 172.807, 174.355, 175.777, 176.442, 176.296, 175.785, 175.159, 174.632, 174.271, 174.073, 173.778, 173.43, 172.887, 172.054, 170.835, 169.433, 172.206, 172.266, 172.363, 172.376, 172.182, 171.945, 171.738, 171.494, 171.218, 170.955, 170.714, 170.26, 169.569, 168.77, 167.958, 167.256, 166.646, 166.246, 165.955, 165.598, 165.124, 164.633, 164.135, 178.173, 179.095, 178.679, 177.342, 175.97, 174.796, 173.783, 173.026, 172.472, 172.172, 172.187, 172.484, 173.01, 173.912, 175.185, 176.68, 177.906, 177.839, 176.628, 175.129, 173.762, 172.717, 171.981, 171.546, 171.234, 172.206, 174.4, 176.554, 178.654, 178.68, 176.577, 174.471, 172.451, 170.656, 169.161, 167.993, 167.218, 166.726, 166.56, 166.634, 166.764, 167.014, 167.304, 167.474, 167.612, 167.799, 168.16, 168.642, 169.329, 170.207, 171.231, 172.376, 161.488, 160.552, 158.836, 156.686, 154.461, 152.443, 150.888, 149.78, 149.08, 148.628, 148.131, 147.476, 146.369, 145.093, 143.761, 142.509, 141.502, 140.941, 140.844, 141.124, 141.532, 141.995, 142.436, 142.986, 143.67, 144.52, 160.381, 162.994, 165.588, 167.71, 169.164, 169.978, 170.611, 171.351, 172.417, 173.787, 175.016, 175.024, 173.008, 169.788, 166.18, 162.498, 159.082, 156.271, 154.224, 152.987, 152.466, 152.743, 153.625, 155.137, 157.328, 160.046, 173.876, 172.454, 170.824, 169.223, 167.716, 166.372, 165.21, 164.18, 163.194, 162.403, 161.832, 161.551, 161.553, 161.786, 162.573, 163.76, 165.13, 166.616, 168.262, 169.995, 171.941, 173.92, 175.978, 177.616, 176.923, 174.522, 171.601, 168.546, 176.857, 177.695, 176.061, 173.809, 171.73, 170.033, 168.75, 168.081, 167.948, 168.214, 168.716, 169.345, 169.875, 170.113, 169.918, 169.241, 168.163, 166.772, 165.229, 163.601, 161.862, 159.993, 158.132, 156.356, 154.733, 153.301, 152.015, 176.084, 172.363, 168.576, 164.733, 161.072, 157.864, 155.174, 153.138, 151.749, 150.961, 150.52, 150.065, 149.431, 148.824, 148.366, 148.348, 148.871, 150.001, 151.578, 153.524, 155.794, 158.118, 160.536, 163.169, 166.091, 169.241, 172.529, 170.593, 171.671, 172.791, 174.136, 175.667, 177.069, 177.362, 175.834, 173.75, 171.664, 169.828, 168.24, 166.88, 165.845, 165.303, 165.138, 165.301, 165.893, 166.884, 168.224, 169.845, 171.692, 173.605, 175.446, 177.19, 178.818, 160.675, 161.264, 161.933, 162.671, 163.534, 164.605, 165.788, 166.92, 167.824, 168.426, 168.866, 169.117, 169.088, 168.683, 168.046, 167.139, 166.008, 164.868, 163.669, 162.45, 170.781, 167.994, 165.148, 162.276, 159.493, 156.907, 154.762, 153.068, 151.731, 150.771, 150.146, 149.776, 149.648, 149.639, 149.625, 149.468, 149.291, 149.002, 148.722, 148.424, 148.033, 147.687, 147.393, 147.16, 146.962, 146.85, 146.892, 147.054, 147.313, 147.723, 160.381, 161.04, 161.986, 163.268, 164.753, 166.294, 167.709, 169.076, 170.353, 171.787, 173.236, 174.914, 176.577, 177.985, 178.122, 176.991, 175.466, 173.827, 172.247, 170.901, 169.955, 169.235, 168.722, 168.239, 167.861, 167.558, 167.336, 167.183, 168.362, 168.723, 169.011, 169.241, 169.397, 169.337, 169.149, 168.808, 168.268, 167.572, 166.827, 166.054, 165.219, 164.498, 163.922, 163.594, 163.494, 163.698, 164.076, 164.513, 164.963, 165.515, 165.998, 166.136, 165.867, 165.288, 164.371, 163.276, 162.026, 166.304, 168.653, 170.99, 173.126, 174.957, 176.258, 176.487, 175.894, 174.81, 173.456, 171.809, 169.745, 167.266, 164.59, 161.88, 159.549, 157.703, 156.341, 155.323, 154.487, 153.852, 153.481, 153.326, 156.233, 157.407, 158.618, 159.867, 161.3, 163.083, 165.147, 167.507, 170.198, 172.974, 175.821, 178.491, 178.187, 175.747, 173.349, 171.063, 168.97, 167.079, 165.502, 164.15, 162.81, 157.776, 155.756, 153.756, 151.789, 149.83, 148.065, 146.525, 145.201, 143.955, 142.863, 141.888, 141.154, 140.606, 140.226, 140.091, 140.21, 140.333, 140.405, 140.496, 140.675, 141.059, 141.595, 142.234, 142.945, 143.673, 144.465, 172.389, 172.131, 172.325, 172.924, 173.858, 175.126, 176.747, 178.433, 178.366, 176.498, 174.53, 172.746, 171.268, 170.139, 169.346, 168.908, 168.767, 168.709, 168.702, 168.571, 168.141, 167.453, 166.465, 171.944, 172.414, 172.401, 172.054, 171.383, 170.63, 169.909, 169.289, 168.893, 168.756, 168.793, 169.138, 169.771, 170.801, 172.148, 173.791, 175.59, 177.044, 176.962, 175.163, 172.64, 170.046, 167.691, 165.817, 164.482, 163.705, 173.659, 175.089, 175.895, 176.031, 175.755, 175.397, 175.181, 175.219, 175.782, 176.539, 177.574, 178.791, 178.764, 177.013, 174.867, 172.749, 170.788, 169.189, 168.121, 167.498, 167.443, 167.867, 168.808, 170.075, 171.359, 177.272, 177.295, 177.358, 177.473, 177.639, 177.91, 178.205, 178.457, 178.393, 177.982, 177.41, 176.741, 176.06, 175.502, 175.12, 174.816, 174.544, 174.399, 174.27, 174.017, 161.415, 160.99, 160.508, 160.096, 159.769, 159.714, 159.984, 160.52, 161.248, 161.956, 162.465, 162.702, 162.718, 162.66, 162.682, 162.922, 163.563, 164.574, 165.806, 166.996, 168.008, 168.73, 169.171, 169.407, 164.219, 167.202, 170.184, 173.028, 175.106, 175.135, 173.438, 171.167, 168.891, 166.819, 165.013, 163.495, 162.253, 161.17, 160.277, 159.717, 159.492, 159.58, 160.014, 160.639, 161.371, 162.115, 162.739, 163.235, 163.654, 164.108, 164.27, 164.065, 166.304, 166.624, 166.84, 166.884, 166.895, 166.825, 166.653, 166.495, 166.277, 165.898, 165.273, 164.631, 163.96, 163.335, 162.833, 162.493, 162.224, 162.046, 161.963, 162.135, 162.655, 163.376, 164.291, 165.321, 166.31, 167.246, 176.814, 173.841, 170.841, 168.113, 165.768, 163.952, 162.728, 162.147, 162.168, 162.73, 163.556, 164.497, 165.394, 165.969, 166.204, 165.997, 165.442, 164.898, 164.636, 164.687, 165.098, 165.761, 166.635, 167.807, 169.249, 170.728, 171.832, 163.274, 164.927, 166.878, 169.088, 171.111, 172.821, 173.833, 173.919, 173.365, 172.46, 171.629, 171.139, 170.964, 171.03, 171.335, 171.697, 172.041, 172.289, 172.515, 172.682, 172.922, 173.388, 174.119, 175.202, 176.58, 177.994, 159.493, 158.848, 158.443, 158.268, 158.285, 158.497, 158.77, 159.117, 159.489, 160.003, 160.775, 161.854, 163.208, 164.712, 166.17, 167.528, 168.754, 169.783, 170.831, 171.911, 173.119, 174.407, 175.224, 175.178, 174.12, 155.82, 156.188, 156.739, 157.475, 158.392, 159.439, 160.53, 161.701, 162.896, 163.931, 164.928, 165.859, 166.857, 167.723, 168.315, 168.112, 166.879, 164.86, 162.421, 159.848, 157.369, 155.068, 153.048, 151.527, 150.399, 149.716, 149.526, 149.848, 150.701, 151.989, 153.5, 155.164, 156.764, 155.558, 154.744, 153.999, 153.369, 152.971, 152.901, 153.237, 154.034, 155.259, 156.949, 159.105, 161.539, 164.191, 166.772, 169.112, 171.335, 173.445, 175.482, 177.596, 179.771, 177.922, 175.658, 173.272, 170.895, 168.535, 147.326, 149.269, 151.505, 154.01, 156.77, 159.808, 163.082, 166.683, 170.406, 174.117, 177.498, 177.398, 174.334, 171.428, 168.999, 167.005, 165.493, 164.482, 163.761, 163.057, 162.142, 160.78, 159.016, 157.335, 156.1, 155.497, 155.82, 155.82, 156.072, 156.414, 156.985, 157.814, 158.929, 160.171, 161.503, 162.885, 164.371, 165.886, 167.414, 168.938, 170.474, 171.983, 173.499, 174.608, 175.162, 175.045, 174.48, 173.631, 169.249, 169.671, 169.912, 169.967, 169.635, 168.978, 168.205, 167.349, 166.419, 165.358, 163.998, 162.449, 160.823, 159.221, 157.797, 156.563, 155.572, 154.826, 154.335, 153.891, 153.497, 153.243, 153.208, 153.535, 154.118, 154.878, 153.245, 152.74, 152.396, 152.143, 151.908, 151.622, 151.308, 151.188, 151.309, 151.569, 152.001, 152.712, 153.593, 154.468, 155.144, 155.664, 155.994, 158.639, 158.907, 159.365, 159.982, 160.677, 161.426, 162.292, 163.322, 164.499, 165.777, 167.176, 168.51, 169.699, 170.664, 171.486, 172.064, 172.446, 172.832, 173.155, 173.456, 173.743, 174.018, 174.155, 174.152, 174.071, 157.945, 156.893, 155.996, 155.319, 154.96, 154.87, 155.006, 155.396, 155.838, 156.377, 156.969, 157.562, 158.104, 158.68, 159.435, 160.381, 161.604, 163.061, 164.696, 166.305, 167.673, 168.707, 169.31, 169.401, 173.659, 176.429, 178.338, 177.147, 175.095, 173.025, 171.18, 169.571, 168.201, 167.144, 166.352, 165.672, 165.27, 165.087, 165.232, 165.714, 166.26, 166.997, 167.883, 168.699, 169.366, 169.868, 172.206, 171.139, 170.055, 168.989, 168.064, 167.391, 167.089, 167.07, 167.224, 167.496, 167.857, 168.287, 168.652, 168.907, 168.909, 168.741, 168.574, 168.56, 168.677, 168.925, 169.278, 169.654, 170.013, 170.298, 170.519, 170.554, 170.781, 172.312, 173.601, 174.659, 175.525, 176.115, 176.357, 175.99, 174.842, 173.159, 171.122, 168.815, 166.36, 163.672, 160.838, 158.007, 155.247, 152.883, 151.067, 149.986, 149.816, 150.543, 152.066, 154.071, 156.316, 158.676, 160.918, 162.934, 164.773, 166.301, 167.377, 168.112, 168.308, 156.125, 156.193, 156.188, 156.032, 155.825, 155.691, 155.759, 156.103, 156.577, 157.052, 157.468, 157.613, 157.655, 157.673, 157.778, 158.016, 158.283, 158.624, 158.946, 159.277, 159.507, 159.663, 159.798, 160.078, 160.544, 160.675, 159.54, 158.727, 158.187, 157.851, 157.695, 157.871, 158.475, 159.315, 160.364, 161.672, 163.183, 164.767, 166.266, 167.678, 168.974, 170.223, 171.51, 172.83, 172.579, 173.801, 174.499, 174.389, 173.718, 172.945, 172.232, 171.707, 171.438, 171.531, 171.89, 172.425, 173.022, 173.552, 173.844, 173.977, 174.011, 173.884, 173.555, 173.139, 172.887, 172.846, 173.191, 173.849, 174.806, 176.035, 177.537, 178.839, 171.289, 170.174, 168.832, 167.65, 166.94, 166.785, 167.343, 168.638, 170.467, 172.713, 175.2, 177.187, 177.091, 175.01, 172.658, 170.496, 168.699, 167.258, 166.215, 165.531, 165.215, 165.001, 164.864]
dis mean and std : (1.9622601466992666, 0.16192092625082372)
angle mean and std : (165.1559194376528, 8.700699132167339)
